# Supplementary material for: Embryonic origin of adult stem cells required for tissue homeostasis and regeneration
Source: eLife. 2017 Jan 10;6:e21052. doi: 10.7554/eLife.21052 (PMC5293490; doi:10.7554/eLife.21052)
Supplement: Figure 1—source data 1. — Tab 1 (staging overview): an overview of the molecular staging resource materials for S1–S8: developmental time interval (days post-egg capsule deposition, 20°C); names of single embryo RNA-Seq replicates; references to representative images (live brightfield and histological cross-sections); number of enriched transcripts; references to Figure 1 supplement files containing mean centered expression and raw RPKM profiles across embryogenesis for enriched transcripts; references to Figure 1 source data files (excel spreadsheets) containing enriched transcripts, organized by cluster membership, with RPKM profiles across development, BLASTx-based annotations, GO analysis, and short written descriptions of each stage (S2–S8). Additional tabs are included for: (1) pairwise comparison overview; (2) mixed stage reference overview; (3) lists of enriched transcripts for S2–-S8, compiled from both the pairwise and mixed stage reference analysis; (4) GO triage criteria; (5) categories and lists of biological process (BP) GO IDs, manually curated from the statistically significant hits for S2–S8-enriched transcripts; (6) summary table containing the number and percentage of enriched transcripts (S2–S8) assigned to BP GO ID categories. DOI: http://dx.doi.org/10.7554/eLife.21052.004 [file elife-21052-fig1-data1.xlsx]

## Sheet: Staging Overview
	Figure 1 - Source Data 1: Molecular Staging Resource for Smed embryogenesis
	Stage	Days (d) post egg capsule deposition (20˚C)	Single embryo RNA-Seq replicates	Representative images	Number enriched transcripts	Mean centered expression and raw RPKM profiles	Cluster membership, RPKM profiles, annotation	GO analysis	Stage description
	1	0-2 d	not queried	Figure 1 - supplement 1	Not queried	Not queried	Not queried	Not queried	Zygote(s) and yolk cells are packaged into egg capsules laid by the parent. The single cell stage can be visualized in histological cross-sections: spherical zygotes, ~ 25-30 µm in diameter, are surrounded by a halo of yolk cells reminiscent of the corona radiata. During early cleavage divisions blastomeres cycle asynchronously, without retaining direct cell-cell contacts, within a yolk syncytium…
	2	2-3 d	P 1-4	Figure 1C	1665 (896/123/646)	Figure 1 - figure supplement 4	Figure 1 - source data 2	Figure 1 - source data 2	Embryos undergoing the dynamic process of sphere formation are called protospheres, and appear as loosely adherent masses of shaggy yolk, roughly 200 µm in diameter, in live preparations. During sphere formation some blastomeres differentiate into temporary embryonic tissues, providing form and function to the embryo. The primitive ectoderm, a single cell layer bounding the sphere, is the first t…
	3	2-4 d	3 d 1-4	Figure 1D	792 (0/792/0)	Figure 1 - figure supplement 5	Figure 1 - source data 3	Figure 1 - source data 3	Blastomeres continue to divide asynchronously in the embryonic wall, the parenchymal space between the primitive gut and ectoderm. The embryonic pharynx ingests yolk into the gut cavity of nascent spheres, which range in size from ~ 200-400 µm in diameter. Four primitive gut cells abutting the pharynx digest yolk; few, if any, differentiating gut cells are seen at other locations in the embryo.
	4	3-5 d	4 d 1-4	Figure 1E	537 (0/535/2)	Figure 1 - figure supplement 6	Figure 1 - source data 4	Figure 1 - source data 4	Blastomeres continue to divide asynchronously in the embryonic wall. The embryonic pharynx ingests yolk cells into the gut cavity of spherical embryos, ranging in size from ~300-500 µm in diameter. Islands of differentiating gut cells appear within and beneath the parenchyma. It is not known whether the embryonic gut created during stage 4 is a temporary or definitive tissue.
	5	5-7 d	6-7 d 1-4	Figure 1F	767 (425/206/136)	Figure 1 - figure supplement 7	Figure 1 - source data 5	Figure 1 - source data 5	Spherical embryos continue to grow via yolk ingestion, reaching maximal size by the end of Stage 5 (~400-800 µm in diameter). Blastomeres fill the parenchyma, forming a dense collection of cells blanketing the sphere. Yolk-laden gut cells generate a continuous, honeycomb-like lattice encircling the central ingested yolk mass. Many early embryo enriched transcripts expressed in S4 blastomeres are …
	6	7-9 d	9 d 1-4	Figure 1G	748 (3/691/54)	Figure 1 - figure supplement 8	Figure 1 - source data 6	Figure 1 - source data 6	Spherical embryos begin to flatten and elongate, with the anterior head margin becoming apparent. The posterior portion of the embryo usually appears larger and more bulbous than the head prior to formation of the tail stripe, a muscular septum connecting the dorsal and ventral surfaces that bifurcates the posterior gut. Embryos remain unpigmented and immotile during S6. Differentiation of the de…
	7	9-11 d	10 d 1-4	Figure 1H	1858 (0/1858/0)	Figure 1 - figure supplement 9	Figure 1 - source data 7	Figure 1 - source data 7	Elongated embryos continue to flatten, but have clearly adopted the bilaterally symmetric body plan of juvenile and adult animals. Pigmentation, if present, is sparse. Animals are motile: slow gliding locomotion is apparent, but animals cannot flip over. Mature, ciliated epidermal cells largely cover the dorsal and ventral surfaces of the embryos. A dense network of elongated, anteroposterior and…
	8	11-16 d	HL (14 d) 1-4	Figure 1I	2530 (0/2529/1)	Figure 1 - figure supplement 10	Figure 1 - source data 8	Figure 1 - source data 8	Elongated, bilaterally symmetric animals continue to mature and are capable of developing outside of the egg capsule in 1x Montjuic water. Gliding speed increases, and animals acquire the ability to flip over. Outgrowth of the anterior head margin becomes evident as the epidermis matures. The body wall musculature grows denser. Gut branching and morphogenesis continues, and undigested yolk remain…
	Figure 1 - Source Data 1: Molecular Staging Resource for Smed embryogenesis
	Number enriched transcripts: total (# unique to pairwise comparison/# unique to mixed stage reference comparison/# common to both comparisons)
	Triage criteria for enriched transcripts included: adjusted p value < 1e-5 (Stages 2-5, both comparisons) or adjusted p value < 1e-20 (Stage 6-8),
	log2 ≥ 2.32 (5-fold enrichment, both comparisons), RPKM ≥ 1.0 at indicated time point, transcript had ≥ 1 predicted ORF.
	Transcripts annotated as transposon or retroviral associated components were omitted.
	In addition, Stage 2, 3 and 4 enriched transcripts that were also enriched in yolk (mixed stage reference comparison) were omitted.

## Sheet: Pairwise comparison overview
		Upregulated transcripts	Downregulated transcripts
	S2 vs Y	1571	4
	S3 vs S2	0	0
	S4 vs S3	2	105
	S5 vs S4	564	273
	S6 vs S5	1471	71
	S7 vs S6	235	5
	S8 vs S7	8	88
	Differentially expressed transcripts identified in pairwise comparisons.
	The following criteria were employed to flag differentially expressed transcripts:
	adjusted p-value < 1e-5, log2 ratio ≥ 2.322 (5 fold upregulation) or log2 ratio ≤ -2.322
	(5 fold downregulation), average scaled RPKM value ≥ 1.0 at indicated time point, transcript
	has ≥ 1 ORF. Transcripts derived from transposase or retroviruses were omitted.
	S2-S8: Stages 2-8. Y: yolk.

## Sheet: Mixed stage reference overview
		Time point	Enriched transcripts (padj < 1e-5)	Enriched transcripts (padj < 1e-10)	Enriched transcripts (padj < 1e-20)
		S2	784	692	556
		S3	798	675	568
		S4	539	402	181
		S5	348	210	65
		S6	2390	1871	751
		S7	3750	3222	1865
		S8	4426	3887	2543
		Upregulated transcripts identified in the mixed stage reference comparisons.
		Number of upregulated transcripts at indicated time points relative to the mixed stage reference.
		In addition to the adjusted p-values listed, the following criteria were employed to flag differentially expressed transcripts:
		log2 ratio ≥ 2.322 (5 fold upregulation), average scaled RPKM value ≥ 1.0 at indicated time point, transcript has ≥ 1 ORF.
		Transcripts derived from transposase or retroviruses were omitted, as were S2, S3 and S4 transcripts that were also upregulated in yolk.
		S2-S8: Stages 2-8.

## Sheet: Enriched transcript lists
Nonredundant enriched transcript lists, compiled from the pairwise and mixed stage reference comparisons, used for clustering and GO analysis.
Triage criteria for inclusion indicated on the "Molecular Staging Resource" tab.
Stage 2 enriched transcripts	Stage 3 enriched transcripts	Stage 4 enriched transcripts	Stage 5 (6-7 d) enriched transcripts	Stage 6 (9 d) enriched transcripts	Stage 7 (10 d) enriched transcripts	Stage 8 (HL, 14 d) enriched transcripts
SMED30020202	SMED30011375	SMED30011375	SMED30013003	SMED30025778	SMED30016186	SMED30016186
SMED30020267	SMED30013088	SMED30021912	SMED30017729	SMED30027587	SMED30001043	SMED30031362
SMED30034400	SMED30028736	SMED30030836	SMED30002872	SMED30008017	SMED30031362	SMED30001043
SMED30030838	SMED30023505	SMED30023505	SMED30022601	SMED30034066	SMED30001715	SMED30032290
SMED30000188	SMED30034570	SMED30018483	SMED30000949	SMED30028588	SMED30032042	SMED30017363
SMED30010668	SMED30031750	SMED30034461	SMED30004198	SMED30010986	SMED30018901	SMED30001715
SMED30002758	SMED30032223	SMED30034570	SMED30029842	SMED30008271	SMED30028249	SMED30035476
SMED30035746	SMED30000737	SMED30010634	SMED30030602	SMED30004333	SMED30023017	SMED30007637
SMED30006388	SMED30011166	SMED30018726	SMED30035508	SMED30016204	SMED30006949	SMED30018901
SMED30033919	SMED30015254	SMED30000348	SMED30032076	SMED30013585	SMED30016004	SMED30023225
SMED30009076	SMED30022698	SMED30024518	SMED30022726	SMED30021321	SMED30033738	SMED30032042
SMED30031715	SMED30012849	SMED30011166	SMED30034422	SMED30007022	SMED30023225	SMED30013682
SMED30015955	SMED30017711	SMED30027182	SMED30007715	SMED30003809	SMED30029705	SMED30028565
SMED30012878	SMED30030836	SMED30006590	SMED30000513	SMED30017554	SMED30007637	SMED30024204
SMED30028844	SMED30016628	SMED30033700	SMED30033665	SMED30017720	SMED30003358	SMED30004921
SMED30021882	SMED30029908	SMED30015254	SMED30029554	SMED30002801	SMED30008873	SMED30033738
SMED30011554	SMED30006790	SMED30032802	SMED30008271	SMED30021702	SMED30017590	SMED30011034
SMED30010923	SMED30005219	SMED30013088	SMED30006466	SMED30019744	SMED30021234	SMED30003770
SMED30031235	SMED30007810	SMED30026928	SMED30021328	SMED30021884	SMED30022805	SMED30005670
SMED30027197	SMED30033700	SMED30017711	SMED30031494	SMED30035950	SMED30027268	SMED30015498
SMED30031131	SMED30032802	SMED30027894	SMED30014118	SMED30016218	SMED30028642	SMED30006949
SMED30022942	SMED30010422	SMED30000737	SMED30003429	SMED30014404	SMED30008776	SMED30023096
SMED30008957	SMED30003284	SMED30012849	SMED30031725	SMED30014181	SMED30001301	SMED30030799
SMED30027228	SMED30014566	SMED30006010	SMED30024108	SMED30005620	SMED30031360	SMED30030190
SMED30023193	SMED30018523	SMED30024483	SMED30022018	SMED30029485	SMED30018740	SMED30023017
SMED30014278	SMED30011151	SMED30022698	SMED30019349	SMED30022595	SMED30029564	SMED30006806
SMED30000918	SMED30008512	SMED30014566	SMED30015883	SMED30011091	SMED30031540	SMED30028642
SMED30027713	SMED30032214	SMED30005683	SMED30032350	SMED30026647	SMED30024429	SMED30005457
SMED30014135	SMED30019605	SMED30016628	SMED30004085	SMED30033065	SMED30009214	SMED30020409
SMED30008508	SMED30029185	SMED30031750	SMED30026803	SMED30001155	SMED30015498	SMED30031360
SMED30005523	SMED30023194	SMED30011151	SMED30005400	SMED30007877	SMED30013682	SMED30018770
SMED30006459	SMED30020415	SMED30032606	SMED30012783	SMED30023495	SMED30035476	SMED30008151
SMED30027478	SMED30007313	SMED30034872	SMED30020913	SMED30002520	SMED30008151	SMED30033452
SMED30014283	SMED30032606	SMED30032223	SMED30025384	SMED30024160	SMED30035091	SMED30021234
SMED30034523	SMED30026463	SMED30034596	SMED30006932	SMED30009980	SMED30035658	SMED30033716
SMED30021145	SMED30028969	SMED30024001	SMED30021798	SMED30035366	SMED30024160	SMED30034771
SMED30035226	SMED30006010	SMED30005010	SMED30002845	SMED30011453	SMED30027688	SMED30003358
SMED30028223	SMED30012126	SMED30017844	SMED30007424	SMED30026339	SMED30033452	SMED30034126
SMED30023486	SMED30034872	SMED30028969	SMED30023082	SMED30009201	SMED30001879	SMED30001301
SMED30009188	SMED30000979	SMED30010422	SMED30028994	SMED30009752	SMED30014783	SMED30028989
SMED30012178	SMED30017097	SMED30002986	SMED30024491	SMED30027268	SMED30020663	SMED30011233
SMED30014371	SMED30017981	SMED30005037	SMED30004057	SMED30030017	SMED30003770	SMED30034941
SMED30019531	SMED30034596	SMED30006790	SMED30006353	SMED30034998	SMED30022790	SMED30012932
SMED30013241	SMED30016761	SMED30020415	SMED30009236	SMED30005491	SMED30018145	SMED30008873
SMED30000708	SMED30001832	SMED30017981	SMED30011453	SMED30007640	SMED30012709	SMED30028249
SMED30002204	SMED30004001	SMED30003284	SMED30012613	SMED30020992	SMED30022691	SMED30021380
SMED30005802	SMED30023165	SMED30002378	SMED30019744	SMED30032426	SMED30021284	SMED30016004
SMED30003600	SMED30031170	SMED30005871	SMED30017825	SMED30022521	SMED30020409	SMED30028217
SMED30024611	SMED30021713	SMED30027079	SMED30035435	SMED30023446	SMED30002603	SMED30023747
SMED30023063	SMED30016812	SMED30005219	SMED30031214	SMED30025285	SMED30028565	SMED30018686
SMED30021222	SMED30027923	SMED30027130	SMED30029292	SMED30002762	SMED30011682	SMED30010922
SMED30010842	SMED30005037	SMED30018523	SMED30035599	SMED30013784	SMED30005838	SMED30031540
SMED30011335	SMED30021141	SMED30001832	SMED30000607	SMED30023924	SMED30000511	SMED30018145
SMED30006343	SMED30015571	SMED30021713	SMED30000989	SMED30020713	SMED30020042	SMED30016551
SMED30002505	SMED30031825	SMED30001683	SMED30023238	SMED30033710	SMED30018686	SMED30009662
SMED30024215	SMED30031695	SMED30023165	SMED30014823	SMED30024994	SMED30022914	SMED30000681
SMED30006820	SMED30004849	SMED30029884	SMED30011326	SMED30022285	SMED30015799	SMED30001879
SMED30028040	SMED30033668	SMED30002889	SMED30011241	SMED30001341	SMED30019451	SMED30015795
SMED30011277	SMED30019072	SMED30016761	SMED30030192	SMED30014783	SMED30016269	SMED30012356
SMED30010766	SMED30002058	SMED30019605	SMED30009451	SMED30011553	SMED30032290	SMED30029705
SMED30026887	SMED30022418	SMED30007810	SMED30004267	SMED30027644	SMED30012932	SMED30007305
SMED30008856	SMED30022477	SMED30000979	SMED30020992	SMED30009302	SMED30011840	SMED30019678
SMED30020213	SMED30027729	SMED30005686	SMED30008591	SMED30032471	SMED30002285	SMED30034479
SMED30012267	SMED30000232	SMED30015571	SMED30034998	SMED30028792	SMED30006806	SMED30013949
SMED30007606	SMED30033162	SMED30012126	SMED30003044	SMED30015071	SMED30025171	SMED30014756
SMED30016322	SMED30027130	SMED30003029	SMED30033358	SMED30032350	SMED30035446	SMED30035091
SMED30015413	SMED30027894	SMED30001872	SMED30003922	SMED30022018	SMED30033432	SMED30011668
SMED30027978	SMED30003954	SMED30022418	SMED30016204	SMED30031361	SMED30011550	SMED30024325
SMED30026479	SMED30022159	SMED30020339	SMED30026830	SMED30024429	SMED30018770	SMED30035446
SMED30015316	SMED30014239	SMED30013531	SMED30014444	SMED30017231	SMED30035950	SMED30017590
SMED30009863	SMED30004655	SMED30027923	SMED30004216	SMED30023969	SMED30027307	SMED30016618
SMED30033875	SMED30017844	SMED30007313	SMED30012332	SMED30010499	SMED30034974	SMED30014715
SMED30031069	SMED30009676	SMED30004001	SMED30006881	SMED30006516	SMED30024232	SMED30020663
SMED30012458	SMED30001683	SMED30018488	SMED30017161	SMED30032157	SMED30031553	SMED30005220
SMED30033846	SMED30013636	SMED30022875	SMED30024792	SMED30008940	SMED30015795	SMED30021268
SMED30004363	SMED30018852	SMED30018457	SMED30013674	SMED30031947	SMED30023096	SMED30017639
SMED30004166	SMED30029478	SMED30017097	SMED30018309	SMED30032428	SMED30020051	SMED30016244
SMED30001380	SMED30008175	SMED30031695	SMED30034093	SMED30002872	SMED30030190	SMED30032211
SMED30023110	SMED30009605	SMED30016812	SMED30016901	SMED30029222	SMED30035526	SMED30028552
SMED30002976	SMED30035164	SMED30029908	SMED30007227	SMED30032793	SMED30011668	SMED30005392
SMED30013227	SMED30008673	SMED30021141	SMED30011784	SMED30024843	SMED30017464	SMED30018740
SMED30010006	SMED30003190	SMED30011932	SMED30016301	SMED30016788	SMED30007034	SMED30029564
SMED30023903	SMED30023259	SMED30019072	SMED30008131	SMED30020396	SMED30034238	SMED30026114
SMED30028023	SMED30025951	SMED30033162	SMED30005620	SMED30025986	SMED30016027	SMED30006642
SMED30009969	SMED30012454	SMED30026384	SMED30023736	SMED30005776	SMED30023446	SMED30012709
SMED30027770	SMED30012730	SMED30012068	SMED30010878	SMED30013013	SMED30009586	SMED30002790
SMED30025883	SMED30026384	SMED30029478	SMED30008787	SMED30024108	SMED30011400	SMED30027307
SMED30029432	SMED30027124	SMED30005581	SMED30030504	SMED30017667	SMED30015431	SMED30022147
SMED30013955	SMED30010634	SMED30013636	SMED30019390	SMED30015204	SMED30020781	SMED30004776
SMED30004725	SMED30012068	SMED30022477	SMED30020713	SMED30002350	SMED30018967	SMED30010111
SMED30021483	SMED30022875	SMED30031825	SMED30032006	SMED30002858	SMED30027648	SMED30013673
SMED30035047	SMED30005581	SMED30014959	SMED30006416	SMED30011950	SMED30000647	SMED30010939
SMED30032853	SMED30025512	SMED30004849	SMED30026647	SMED30020600	SMED30014494	SMED30030446
SMED30025365	SMED30030216	SMED30022159	SMED30002443	SMED30024040	SMED30028217	SMED30020051
SMED30025001	SMED30005686	SMED30018852	SMED30003764	SMED30017326	SMED30008832	SMED30031553
SMED30029491	SMED30018584	SMED30013254	SMED30023473	SMED30011784	SMED30031524	SMED30024429
SMED30014747	SMED30006197	SMED30023259	SMED30019740	SMED30019133	SMED30028284	SMED30013482
SMED30024396	SMED30028593	SMED30013238	SMED30017196	SMED30000289	SMED30022426	SMED30020480
SMED30032689	SMED30006592	SMED30026463	SMED30015041	SMED30004403	SMED30016666	SMED30001622
SMED30015850	SMED30014949	SMED30018584	SMED30003731	SMED30011822	SMED30011034	SMED30013245
SMED30012075	SMED30020339	SMED30008483	SMED30017839	SMED30009489	SMED30024325	SMED30002881
SMED30030543	SMED30007435	SMED30033668	SMED30028588	SMED30012841	SMED30034489	SMED30024160
SMED30027132	SMED30024159	SMED30027124	SMED30009752	SMED30003907	SMED30010922	SMED30019221
SMED30023391	SMED30015065	SMED30009676	SMED30013675	SMED30018397	SMED30025454	SMED30034190
SMED30003408	SMED30001872	SMED30028190	SMED30019224	SMED30020950	SMED30007040	SMED30022805
SMED30009376	SMED30002485	SMED30012454	SMED30032426	SMED30035570	SMED30024203	SMED30033374
SMED30007581	SMED30027079	SMED30030216	SMED30003929	SMED30020296	SMED30001622	SMED30022691
SMED30035139	SMED30018457	SMED30027326	SMED30018722	SMED30010964	SMED30006186	SMED30021284
SMED30010695	SMED30001072	SMED30027729	SMED30022043	SMED30035658	SMED30019678	SMED30019451
SMED30019565	SMED30030376	SMED30008673	SMED30019985	SMED30030265	SMED30034479	SMED30011550
SMED30033600	SMED30031733	SMED30025512	SMED30008365	SMED30028146	SMED30031294	SMED30015735
SMED30021399	SMED30015327	SMED30008175	SMED30030133	SMED30005016	SMED30009117	SMED30033881
SMED30019318	SMED30030723	SMED30020474	SMED30017326	SMED30023352	SMED30009662	SMED30025256
SMED30026263	SMED30025183	SMED30033465	SMED30035424	SMED30008505	SMED30011233	SMED30017100
SMED30024483	SMED30018629	SMED30023194	SMED30030809	SMED30019349	SMED30034380	SMED30028058
SMED30000514	SMED30005411	SMED30031069	SMED30008806	SMED30023026	SMED30001543	SMED30000295
SMED30020617	SMED30014175	SMED30020231	SMED30025986	SMED30024157	SMED30034126	SMED30008776
SMED30019130	SMED30028213	SMED30014175	SMED30019532	SMED30006466	SMED30034502	SMED30022886
SMED30010863	SMED30013238	SMED30012730	SMED30011950	SMED30019413	SMED30003174	SMED30022914
SMED30032624	SMED30024518	SMED30004772	SMED30015802	SMED30024718	SMED30019744	SMED30026933
SMED30009251	SMED30033465	SMED30003954	SMED30006464	SMED30000119	SMED30023924	SMED30008875
SMED30001657	SMED30026111	SMED30002247	SMED30005164	SMED30000467	SMED30016933	SMED30005177
SMED30026124	SMED30008483	SMED30008512	SMED30029040	SMED30020042	SMED30034137	SMED30005838
SMED30010277	SMED30004552	SMED30016896	SMED30025778	SMED30022038	SMED30013091	SMED30009978
SMED30017463	SMED30035196	SMED30028736	SMED30008505	SMED30003175	SMED30021380	SMED30002469
SMED30012513	SMED30026856	SMED30018553	SMED30011934	SMED30018252	SMED30005536	SMED30009214
SMED30032498	SMED30002066	SMED30030376	SMED30026965	SMED30029811	SMED30014224	SMED30027919
SMED30007730	SMED30010423	SMED30003230	SMED30011493	SMED30015547	SMED30013245	SMED30016016
SMED30019836	SMED30030949	SMED30001072	SMED30016942	SMED30034920	SMED30026072	SMED30035526
SMED30015079	SMED30033612	SMED30026111	SMED30003809	SMED30029909	SMED30029173	SMED30019554
SMED30001031	SMED30001859	SMED30032012	SMED30034275	SMED30021284	SMED30017100	SMED30030073
SMED30019305	SMED30002889	SMED30018840	SMED30031395	SMED30025573	SMED30014455	SMED30022058
SMED30034243	SMED30028190	SMED30020921	SMED30023708	SMED30013725	SMED30024204	SMED30023325
SMED30025195	SMED30004927	SMED30000232	SMED30028681	SMED30021800	SMED30010111	SMED30024006
SMED30027517	SMED30018256	SMED30035164	SMED30021702	SMED30019915	SMED30031756	SMED30022790
SMED30024775	SMED30013329	SMED30007435	SMED30016788	SMED30014966	SMED30009182	SMED30002603
SMED30021825	SMED30018930	SMED30014949	SMED30006293	SMED30019612	SMED30017612	SMED30020042
SMED30034888	SMED30005871	SMED30005411	SMED30017396	SMED30023722	SMED30014211	SMED30034983
SMED30027239	SMED30024483	SMED30006446	SMED30007960	SMED30022043	SMED30034983	SMED30012914
SMED30009910	SMED30005792	SMED30000136	SMED30015699	SMED30007982	SMED30016317	SMED30027268
SMED30011041	SMED30022894	SMED30002058	SMED30034980	SMED30010808	SMED30021487	SMED30014494
SMED30012160	SMED30023181	SMED30018629	SMED30007932	SMED30016027	SMED30005245	SMED30014561
SMED30001916	SMED30007374	SMED30023705	SMED30030846	SMED30021167	SMED30022152	SMED30009456
SMED30017587	SMED30034072	SMED30019060	SMED30011050	SMED30003044	SMED30022521	SMED30025282
SMED30032774	SMED30029330	SMED30031170	SMED30024001	SMED30032293	SMED30025256	SMED30022130
SMED30029492	SMED30005906	SMED30002485	SMED30006691	SMED30000949	SMED30026114	SMED30034712
SMED30017099	SMED30006893	SMED30026704	SMED30010391	SMED30010542	SMED30006960	SMED30027886
SMED30009510	SMED30030906	SMED30032214	SMED30018987	SMED30025008	SMED30005177	SMED30000967
SMED30023688	SMED30009890	SMED30021938	SMED30006172	SMED30009090	SMED30034771	SMED30002027
SMED30010239	SMED30030145	SMED30033612	SMED30011856	SMED30003750	SMED30031980	SMED30009586
SMED30014820	SMED30034868	SMED30026856	SMED30023035	SMED30018864	SMED30027426	SMED30019524
SMED30019926	SMED30018483	SMED30009605	SMED30033663	SMED30025171	SMED30004616	SMED30012026
SMED30033763	SMED30012214	SMED30025183	SMED30018553	SMED30002366	SMED30017363	SMED30010761
SMED30021868	SMED30027846	SMED30031733	SMED30020278	SMED30020254	SMED30005880	SMED30028826
SMED30018511	SMED30006590	SMED30020808	SMED30025093	SMED30009886	SMED30017545	SMED30014455
SMED30006263	SMED30021145	SMED30035346	SMED30011277	SMED30029055	SMED30022130	SMED30026240
SMED30029805	SMED30003029	SMED30028593	SMED30029203	SMED30024236	SMED30023747	SMED30024673
SMED30009749	SMED30018726	SMED30006197	SMED30022471	SMED30019390	SMED30016382	SMED30002136
SMED30014416	SMED30019060	SMED30030949	SMED30000190	SMED30011779	SMED30016218	SMED30006186
SMED30011699	SMED30031851	SMED30015327	SMED30035831	SMED30008655	SMED30013709	SMED30008664
SMED30018843	SMED30035245	SMED30004927	SMED30021226	SMED30022811	SMED30008250	SMED30024854
SMED30002918	SMED30024182	SMED30009122	SMED30009415	SMED30005164	SMED30029984	SMED30021344
SMED30013390	SMED30000490	SMED30031146	SMED30021915	SMED30012332	SMED30032448	SMED30023693
SMED30025672	SMED30033754	SMED30016718	SMED30017298	SMED30006881	SMED30015821	SMED30002995
SMED30003084	SMED30009268	SMED30003190	SMED30028557	SMED30014546	SMED30005392	SMED30034489
SMED30011780	SMED30018631	SMED30035196	SMED30023288	SMED30029677	SMED30008875	SMED30035658
SMED30030892	SMED30024001	SMED30005792	SMED30027750	SMED30013091	SMED30004776	SMED30001543
SMED30030070	SMED30017933	SMED30029606	SMED30006399	SMED30031990	SMED30016871	SMED30013091
SMED30013041	SMED30005409	SMED30029185	SMED30014447	SMED30021014	SMED30013585	SMED30025454
SMED30023097	SMED30011531	SMED30030145	SMED30004748	SMED30023566	SMED30031116	SMED30018454
SMED30033340	SMED30013957	SMED30023181	SMED30000211	SMED30011402	SMED30016618	SMED30000647
SMED30000732	SMED30023638	SMED30009924	SMED30033565	SMED30002894	SMED30003400	SMED30015727
SMED30011055	SMED30019934	SMED30009243	SMED30026986	SMED30035787	SMED30006193	SMED30027426
SMED30010841	SMED30006446	SMED30001502	SMED30019803	SMED30014013	SMED30004501	SMED30018703
SMED30018731	SMED30013970	SMED30027106	SMED30009524	SMED30000242	SMED30023693	SMED30009525
SMED30008756	SMED30029037	SMED30028213	SMED30022150	SMED30014876	SMED30005457	SMED30014476
SMED30017048	SMED30015303	SMED30015789	SMED30030248	SMED30007000	SMED30022846	SMED30018558
SMED30005421	SMED30026928	SMED30007771	SMED30006489	SMED30023427	SMED30013949	SMED30001652
SMED30022965	SMED30005010	SMED30014239	SMED30021356	SMED30017161	SMED30030446	SMED30021487
SMED30026646	SMED30034461	SMED30009890	SMED30002625	SMED30017464	SMED30033881	SMED30024232
SMED30032610	SMED30019023	SMED30034072	SMED30031987	SMED30009659	SMED30012272	SMED30031980
SMED30017387	SMED30018488	SMED30029961	SMED30019414	SMED30029434	SMED30002469	SMED30002437
SMED30017476	SMED30027182	SMED30007476	SMED30031782	SMED30018278	SMED30009525	SMED30003372
SMED30022777	SMED30000709	SMED30022150	SMED30017109	SMED30003912	SMED30020125	SMED30020266
SMED30020948	SMED30020536	SMED30015065	SMED30030836	SMED30035769	SMED30035943	SMED30003698
SMED30029202	SMED30013531	SMED30004655	SMED30002753	SMED30008873	SMED30032196	SMED30020703
SMED30003336	SMED30009122	SMED30001572	SMED30023505	SMED30033694	SMED30005491	SMED30031524
SMED30001116	SMED30002234	SMED30029330	SMED30031146	SMED30014488	SMED30025008	SMED30003174
SMED30033656	SMED30016847	SMED30024159	SMED30011932	SMED30004412	SMED30007000	SMED30033905
SMED30024457	SMED30000348	SMED30000956	SMED30004010	SMED30000040	SMED30004921	SMED30009337
SMED30004593	SMED30024579	SMED30010210	SMED30033440	SMED30035755	SMED30003923	SMED30016382
SMED30031444	SMED30021912	SMED30004104	SMED30026704	SMED30003400	SMED30000779	SMED30001925
SMED30020628	SMED30004104	SMED30016473	SMED30025268	SMED30025820	SMED30001010	SMED30003923
SMED30018550	SMED30029749	SMED30029627	SMED30003744	SMED30001656	SMED30023325	SMED30022426
SMED30023748	SMED30009924	SMED30006908	SMED30005833	SMED30030034	SMED30034712	SMED30027648
SMED30013884	SMED30007213	SMED30007933	SMED30016806	SMED30016207	SMED30019133	SMED30014783
SMED30018815	SMED30007997	SMED30033898	SMED30015789	SMED30005349	SMED30025734	SMED30011928
SMED30022385	SMED30012726	SMED30004552	SMED30013455	SMED30005036	SMED30011453	SMED30018807
SMED30030586	SMED30000956	SMED30018256	SMED30011869	SMED30015471	SMED30030062	SMED30030491
SMED30012447	SMED30023599	SMED30030723	SMED30007514	SMED30012713	SMED30007877	SMED30022374
SMED30003675	SMED30021973	SMED30007213	SMED30026311	SMED30035904	SMED30006092	SMED30016269
SMED30002597	SMED30007886	SMED30027227	SMED30001732	SMED30034093	SMED30021086	SMED30006960
SMED30010977	SMED30014228	SMED30005389	SMED30034088	SMED30007173	SMED30022058	SMED30025858
SMED30034775	SMED30002177	SMED30001045	SMED30024936	SMED30008035	SMED30000295	SMED30026462
SMED30015004	SMED30000136	SMED30011531	SMED30026983	SMED30010847	SMED30023811	SMED30007348
SMED30007152	SMED30020744	SMED30001481	SMED30005157	SMED30026965	SMED30018580	SMED30031756
SMED30032366	SMED30000358	SMED30018930	SMED30025612	SMED30028862	SMED30013225	SMED30008832
SMED30007993	SMED30015193	SMED30013329	SMED30017514	SMED30026116	SMED30028058	SMED30004845
SMED30012757	SMED30002986	SMED30001859	SMED30005389	SMED30011840	SMED30021268	SMED30019133
SMED30013424	SMED30017904	SMED30029749	SMED30009157	SMED30024503	SMED30001103	SMED30030310
SMED30003613	SMED30026921	SMED30035245	SMED30024499	SMED30035199	SMED30035755	SMED30016731
SMED30001185	SMED30011932	SMED30016167	SMED30017490	SMED30002010	SMED30031472	SMED30007522
SMED30002524	SMED30018267	SMED30036009	SMED30032175	SMED30017054	SMED30001656	SMED30006217
SMED30033093	SMED30017229	SMED30015259	SMED30012162	SMED30011419	SMED30019349	SMED30018169
SMED30014788	SMED30006941	SMED30034868	SMED30000018	SMED30027081	SMED30033838	SMED30024498
SMED30029206	SMED30003118	SMED30005906	SMED30013550	SMED30008131	SMED30017471	SMED30011840
SMED30032880	SMED30002166	SMED30022894	SMED30011463	SMED30014731	SMED30004333	SMED30015431
SMED30028425	SMED30018553	SMED30004397	SMED30030601	SMED30031524	SMED30020950	SMED30014224
SMED30030234	SMED30024662	SMED30008162	SMED30010748	SMED30030786	SMED30034085	SMED30017612
SMED30013882	SMED30014111	SMED30020831	SMED30010324	SMED30035884	SMED30007456	SMED30009158
SMED30022681	SMED30001838	SMED30032732	SMED30012023	SMED30021864	SMED30009236	SMED30026598
SMED30027813	SMED30004772	SMED30005636	SMED30021653	SMED30011749	SMED30026598	SMED30015821
SMED30031017	SMED30016768	SMED30028654	SMED30021331	SMED30008833	SMED30027947	SMED30028284
SMED30016917	SMED30002247	SMED30003973	SMED30022836	SMED30004616	SMED30001457	SMED30015799
SMED30002120	SMED30020831	SMED30013710	SMED30030010	SMED30023806	SMED30027886	SMED30010947
SMED30014037	SMED30026178	SMED30003333	SMED30023125	SMED30003048	SMED30014017	SMED30028509
SMED30025823	SMED30020143	SMED30020916	SMED30009019	SMED30012440	SMED30026176	SMED30026072
SMED30023280	SMED30015004	SMED30028665	SMED30033870	SMED30019864	SMED30020703	SMED30003976
SMED30020811	SMED30016777	SMED30013099	SMED30009361	SMED30007630	SMED30029437	SMED30029917
SMED30015974	SMED30010210	SMED30008183	SMED30029493	SMED30034242	SMED30003939	SMED30025171
SMED30013840	SMED30016896	SMED30003082	SMED30018923	SMED30003677	SMED30034941	SMED30030662
SMED30021143	SMED30010501	SMED30033072	SMED30031414	SMED30020663	SMED30002689	SMED30011682
SMED30035584	SMED30020474	SMED30024876	SMED30017364	SMED30014482	SMED30024935	SMED30013155
SMED30011287	SMED30009842	SMED30026082	SMED30012995	SMED30011898	SMED30005349	SMED30002225
SMED30011111	SMED30013322	SMED30018918	SMED30017477	SMED30000647	SMED30035372	SMED30034502
SMED30014640	SMED30012334	SMED30006157	SMED30019563	SMED30019399	SMED30027388	SMED30028083
SMED30031919	SMED30029884	SMED30013796	SMED30020843	SMED30020781	SMED30031959	SMED30023292
SMED30018297	SMED30005545	SMED30032680	SMED30000387	SMED30014326	SMED30034190	SMED30019617
SMED30020991	SMED30021879	SMED30005998	SMED30030869	SMED30033665	SMED30033235	SMED30029988
SMED30009968	SMED30007368	SMED30027700	SMED30027227	SMED30008507	SMED30031605	SMED30034092
SMED30027566	SMED30011277	SMED30016557	SMED30021200	SMED30007829	SMED30021707	SMED30022846
SMED30021824	SMED30020231	SMED30030651	SMED30003693	SMED30000513	SMED30024100	SMED30016666
SMED30025231	SMED30032906	SMED30006008	SMED30006206	SMED30016674	SMED30033344	SMED30029173
SMED30004158	SMED30034212	SMED30006355	SMED30004982	SMED30006233	SMED30023947	SMED30005880
SMED30015332	SMED30034567	SMED30031347	SMED30026572	SMED30002980	SMED30011928	SMED30034731
SMED30034681	SMED30031356	SMED30032135	SMED30015273	SMED30002298	SMED30035648	SMED30018904
SMED30012301	SMED30032995	SMED30003202	SMED30022157	SMED30015445	SMED30019048	SMED30010461
SMED30022404	SMED30021825	SMED30011137	SMED30034453	SMED30025144	SMED30035199	SMED30034974
SMED30014575	SMED30009121	SMED30007815	SMED30013305	SMED30033577	SMED30030799	SMED30029782
SMED30005883	SMED30012017	SMED30004166	SMED30034721	SMED30021280	SMED30008271	SMED30024092
SMED30015057	SMED30035619	SMED30018602	SMED30019566	SMED30015740	SMED30019423	SMED30006092
SMED30015168	SMED30028037	SMED30017851	SMED30007728	SMED30030422	SMED30006547	SMED30000143
SMED30012874	SMED30005443	SMED30019407	SMED30029172	SMED30017934	SMED30018558	SMED30030540
SMED30020039	SMED30008190	SMED30024649	SMED30002720	SMED30002304	SMED30009980	SMED30009182
SMED30026998	SMED30016385	SMED30026563	SMED30018258	SMED30022926	SMED30032211	SMED30006541
SMED30015353	SMED30023111	SMED30033715	SMED30003642	SMED30001666	SMED30019554	SMED30032199
SMED30011833	SMED30018656	SMED30022419	SMED30024334	SMED30013675	SMED30018807	SMED30030588
SMED30017180	SMED30007476	SMED30017787	SMED30015037	SMED30004358	SMED30025858	SMED30033432
SMED30010320	SMED30027953	SMED30010840	SMED30032754	SMED30013540	SMED30002995	SMED30009236
SMED30008578	SMED30021087	SMED30022068	SMED30020094	SMED30022691	SMED30026746	SMED30004501
SMED30023860	SMED30018802	SMED30026742	SMED30002147	SMED30017847	SMED30024854	SMED30005245
SMED30018395	SMED30017802	SMED30015312	SMED30031447	SMED30012716	SMED30019737	SMED30019541
SMED30017508	SMED30032012	SMED30034838	SMED30010822	SMED30006838	SMED30024092	SMED30034161
SMED30009282	SMED30000231	SMED30017162	SMED30011998	SMED30035307	SMED30012356	SMED30010048
SMED30009782	SMED30013468	SMED30010459	SMED30019142	SMED30019296	SMED30004520	SMED30005536
SMED30010941	SMED30015725	SMED30001027	SMED30010459	SMED30018667	SMED30010048	SMED30034380
SMED30035901	SMED30023996	SMED30006831	SMED30017598	SMED30035224	SMED30006642	SMED30012272
SMED30023943	SMED30013191	SMED30028482	SMED30019695	SMED30034561	SMED30001873	SMED30034869
SMED30005253	SMED30021938	SMED30030649	SMED30023322	SMED30000006	SMED30035884	SMED30003777
SMED30030752	SMED30007416	SMED30014888	SMED30017650	SMED30002242	SMED30002980	SMED30009302
SMED30029361	SMED30030332	SMED30000416	SMED30001027	SMED30005148	SMED30004845	SMED30020786
SMED30034531	SMED30027298	SMED30034679	SMED30021402	SMED30012951	SMED30003976	SMED30026615
SMED30008917	SMED30000615	SMED30020553	SMED30021128	SMED30000707	SMED30018564	SMED30009355
SMED30012321	SMED30023740	SMED30035860	SMED30013596	SMED30015480	SMED30023026	SMED30022210
SMED30018766	SMED30008122	SMED30001128	SMED30012782	SMED30011180	SMED30033492	SMED30022534
SMED30005722	SMED30016718	SMED30024691	SMED30033367	SMED30002835	SMED30008916	SMED30000350
SMED30034618	SMED30003008	SMED30018682	SMED30015687	SMED30013807	SMED30014715	SMED30027688
SMED30026733	SMED30033898	SMED30016415	SMED30011838	SMED30019532	SMED30009302	SMED30030769
SMED30035110	SMED30027784	SMED30028528	SMED30026496	SMED30014608	SMED30021902	SMED30013709
SMED30032276	SMED30020921	SMED30027580	SMED30032465	SMED30029437	SMED30001925	SMED30009450
SMED30022350	SMED30017346	SMED30009775	SMED30028475	SMED30029661	SMED30001139	SMED30003191
SMED30000565	SMED30034566	SMED30029980	SMED30002212	SMED30026029	SMED30026462	SMED30002285
SMED30020643	SMED30021220	SMED30004407	SMED30027297	SMED30014778	SMED30034092	SMED30018967
SMED30011145	SMED30002378	SMED30017662	SMED30013740	SMED30035609	SMED30006674	SMED30009466
SMED30018684	SMED30006530	SMED30013713	SMED30018846	SMED30002957	SMED30012026	SMED30017464
SMED30026782	SMED30020787	SMED30025533	SMED30035604	SMED30034765	SMED30028024	SMED30033838
SMED30010503	SMED30032164	SMED30007706	SMED30030458	SMED30023766	SMED30012716	SMED30014397
SMED30026237	SMED30035508	SMED30015606	SMED30009683	SMED30019740	SMED30000467	SMED30020162
SMED30007500	SMED30035346	SMED30009343	SMED30023063	SMED30010929	SMED30022534	SMED30018538
SMED30009556	SMED30025594	SMED30011039	SMED30001389	SMED30011970	SMED30025282	SMED30005712
SMED30006788	SMED30002886	SMED30012416	SMED30017222	SMED30010150	SMED30002790	SMED30000854
SMED30020574	SMED30011883	SMED30033035	SMED30009651	SMED30024123	SMED30034869	SMED30031605
SMED30034520	SMED30007641	SMED30004192	SMED30003366	SMED30023082	SMED30023917	SMED30023917
SMED30012409	SMED30021062	SMED30011345	SMED30016686	SMED30020751	SMED30010939	SMED30027947
SMED30008255	SMED30031146	SMED30024925	SMED30023483	SMED30035400	SMED30035440	SMED30018580
SMED30031446	SMED30018874	SMED30012738	SMED30018801	SMED30018722	SMED30013574	SMED30030778
SMED30016566	SMED30005636	SMED30027751	SMED30005062	SMED30002013	SMED30002881	SMED30026924
SMED30001580	SMED30028654	SMED30019564	SMED30018299	SMED30012618	SMED30029097	SMED30020535
SMED30010857	SMED30003973	SMED30004839	SMED30008977	SMED30021877	SMED30009007	SMED30032196
SMED30004518	SMED30013710	SMED30030898	SMED30028442	SMED30014529	SMED30002516	SMED30017545
SMED30035681	SMED30033053	SMED30005918	SMED30008458	SMED30012792	SMED30010562	SMED30010562
SMED30034016	SMED30003333	SMED30011838	SMED30015696	SMED30023736	SMED30010097	SMED30034554
SMED30001979	SMED30020916	SMED30024222	SMED30032925	SMED30021766	SMED30010947	SMED30021086
SMED30011473	SMED30008485	SMED30004295	SMED30035691	SMED30010317	SMED30017934	SMED30029987
SMED30027419	SMED30028665	SMED30012165	SMED30020640	SMED30003955	SMED30033755	SMED30033344
SMED30031491	SMED30013099	SMED30008930	SMED30023818	SMED30033204	SMED30026615	SMED30014784
SMED30017662	SMED30008183	SMED30008523	SMED30018431	SMED30010048	SMED30007829	SMED30007040
SMED30023615	SMED30003082	SMED30010489	SMED30035301	SMED30000319	SMED30025820	SMED30001873
SMED30021087	SMED30033072	SMED30016908	SMED30023593	SMED30034853	SMED30018009	SMED30004555
SMED30010838	SMED30030875	SMED30030688	SMED30031394	SMED30018892	SMED30024677	SMED30026812
SMED30003871	SMED30024876	SMED30013105	SMED30022584	SMED30016578	SMED30003930	SMED30035736
SMED30021404	SMED30026082	SMED30022146	SMED30024586	SMED30024342	SMED30018904	SMED30020205
SMED30022421	SMED30018918	SMED30032619	SMED30009061	SMED30018309	SMED30024673	SMED30025530
SMED30000830	SMED30006157	SMED30006555	SMED30011541	SMED30032919	SMED30003603	SMED30035950
SMED30033655	SMED30021922	SMED30000081	SMED30018399	SMED30030599	SMED30002136	SMED30013574
SMED30030295	SMED30013796	SMED30012779	SMED30013701	SMED30024150	SMED30006821	SMED30008250
SMED30007598	SMED30032680	SMED30007988	SMED30001470	SMED30015272	SMED30027074	SMED30000511
SMED30003384	SMED30005998	SMED30010295	SMED30031321	SMED30033774	SMED30025112	SMED30030432
SMED30034903	SMED30030289	SMED30018175	SMED30034323	SMED30027704	SMED30021344	SMED30016916
SMED30012386	SMED30014791	SMED30027996	SMED30005325	SMED30003429	SMED30021984	SMED30035429
SMED30006979	SMED30008074	SMED30008237	SMED30007251	SMED30014494	SMED30006247	SMED30022152
SMED30022311	SMED30008102	SMED30006705	SMED30014382	SMED30008266	SMED30028083	SMED30017214
SMED30027818	SMED30008169	SMED30028215	SMED30019647	SMED30008690	SMED30020396	SMED30033768
SMED30015866	SMED30016557	SMED30035357	SMED30028154	SMED30015289	SMED30018454	SMED30009725
SMED30008882	SMED30030651	SMED30000367	SMED30007181	SMED30024367	SMED30028509	SMED30036028
SMED30004874	SMED30031491	SMED30007201	SMED30017245	SMED30023238	SMED30005152	SMED30015420
SMED30010666	SMED30006355	SMED30014940	SMED30018906	SMED30010011	SMED30006205	SMED30025008
SMED30018435	SMED30031347	SMED30010025	SMED30020995	SMED30017913	SMED30010461	SMED30014017
SMED30020160	SMED30034411	SMED30014581	SMED30033003	SMED30033566	SMED30020971	SMED30019159
SMED30022233	SMED30006692	SMED30008464	SMED30002927	SMED30007727	SMED30023865	SMED30026746
SMED30007369	SMED30032135	SMED30011428	SMED30022293	SMED30031050	SMED30004574	SMED30002269
SMED30009869	SMED30011137	SMED30035604	SMED30034031	SMED30016885	SMED30014756	SMED30025240
SMED30014791	SMED30003202	SMED30025728	SMED30011078	SMED30025971	SMED30009355	SMED30029097
SMED30014009	SMED30007815	SMED30017448	SMED30033001	SMED30003733	SMED30030769	SMED30015896
SMED30033594	SMED30018602	SMED30027920	SMED30006046	SMED30014702	SMED30030073	SMED30020971
SMED30013853	SMED30007993	SMED30010931	SMED30002349	SMED30002664	SMED30005220	SMED30023889
SMED30026560	SMED30017851	SMED30020395	SMED30023953	SMED30007227	SMED30019221	SMED30026905
SMED30017731	SMED30024179	SMED30023063	SMED30005790	SMED30020015	SMED30008664	SMED30004306
SMED30032563	SMED30033715	SMED30015830	SMED30016957	SMED30034750	SMED30000681	SMED30031116
SMED30018495	SMED30026563	SMED30021690	SMED30008213	SMED30001955	SMED30034554	SMED30004616
SMED30025421	SMED30018217	SMED30029888	SMED30023755	SMED30032823	SMED30029917	SMED30027622
SMED30017802	SMED30022419	SMED30030586	SMED30013585	SMED30016666	SMED30011447	SMED30031469
SMED30031496	SMED30015054	SMED30015702	SMED30016218	SMED30030353	SMED30034819	SMED30004574
SMED30032354	SMED30011914	SMED30000077	SMED30000247	SMED30019745	SMED30002319	SMED30003939
SMED30005692	SMED30004353	SMED30018253	SMED30002081	SMED30021902	SMED30020980	SMED30031094
SMED30008476	SMED30033655	SMED30031242	SMED30007877	SMED30034137	SMED30027772	SMED30014211
SMED30032468	SMED30012533	SMED30033066	SMED30024150	SMED30032163	SMED30032919	SMED30028410
SMED30000126	SMED30028885	SMED30014431	SMED30009980	SMED30019652	SMED30003777	SMED30009117
SMED30002788	SMED30004248	SMED30013987	SMED30027268	SMED30007034	SMED30032793	SMED30011515
SMED30013731	SMED30034173	SMED30007130	SMED30002931	SMED30015710	SMED30035874	SMED30032448
SMED30001087	SMED30000645	SMED30026536	SMED30019133	SMED30022009	SMED30003010	SMED30017440
SMED30017078	SMED30008218	SMED30022866	SMED30011419	SMED30012026	SMED30003513	SMED30000467
SMED30017910	SMED30011699	SMED30016206	SMED30027083	SMED30031582	SMED30017440	SMED30003421
SMED30029198	SMED30010840	SMED30000217	SMED30014876	SMED30034221	SMED30019524	SMED30020980
SMED30012752	SMED30019139	SMED30017273	SMED30013949	SMED30009888	SMED30003372	SMED30033969
SMED30009265	SMED30022068	SMED30011514	SMED30031524	SMED30027266	SMED30022886	SMED30033618
SMED30034365	SMED30026742	SMED30016555	SMED30018479	SMED30035250	SMED30022147	SMED30002689
SMED30026109	SMED30031282	SMED30026733	SMED30003912	SMED30031540	SMED30010912	SMED30029602
SMED30020243	SMED30015312	SMED30032579	SMED30002156	SMED30015143	SMED30004385	SMED30026752
SMED30024908	SMED30017162	SMED30009264	SMED30035950	SMED30002062	SMED30026120	SMED30018487
SMED30008862	SMED30001027	SMED30033111	SMED30020396	SMED30003768	SMED30026752	SMED30016010
SMED30021549	SMED30006428	SMED30018299	SMED30014517	SMED30001010	SMED30022873	SMED30025734
SMED30033487	SMED30023624	SMED30029646	SMED30000040	SMED30011929	SMED30005740	SMED30017471
SMED30030319	SMED30006831	SMED30025229	SMED30005491	SMED30002728	SMED30000854	SMED30036025
SMED30000984	SMED30028482	SMED30031626	SMED30029434	SMED30031099	SMED30004551	SMED30001806
SMED30017450	SMED30030649	SMED30036022	SMED30030605	SMED30021108	SMED30028989	SMED30029984
SMED30011701	SMED30014888	SMED30007542	SMED30004412	SMED30018418	SMED30028669	SMED30005429
SMED30004389	SMED30013736	SMED30016085	SMED30020950	SMED30001935	SMED30002437	SMED30002980
SMED30007858	SMED30015316	SMED30000139	SMED30002754	SMED30018236	SMED30012914	SMED30001687
SMED30034838	SMED30000416	SMED30034696	SMED30008325	SMED30011309	SMED30028267	SMED30027388
SMED30006290	SMED30034679	SMED30027642	SMED30019743	SMED30022905	SMED30018703	SMED30001665
SMED30005318	SMED30020553	SMED30005752	SMED30033797	SMED30006821	SMED30010847	SMED30010667
SMED30031309	SMED30035860	SMED30001165	SMED30013482	SMED30008250	SMED30005429	SMED30020781
SMED30001127	SMED30014233	SMED30010671	SMED30032793	SMED30013812	SMED30002027	SMED30023947
SMED30003507	SMED30012743	SMED30013090	SMED30005819	SMED30014748	SMED30009158	SMED30021930
SMED30033718	SMED30020991	SMED30033063	SMED30012618	SMED30016720	SMED30001142	SMED30002159
SMED30005282	SMED30002256	SMED30025959	SMED30001112	SMED30016868	SMED30025925	SMED30001010
SMED30020166	SMED30001128	SMED30020646	SMED30007268	SMED30002523	SMED30029009	SMED30034238
SMED30020636	SMED30017516	SMED30016992	SMED30017759	SMED30028125	SMED30031459	SMED30034085
SMED30007142	SMED30024691	SMED30025875	SMED30021284	SMED30032008	SMED30034905	SMED30016317
SMED30020158	SMED30013690	SMED30003779	SMED30010847	SMED30030074	SMED30009630	SMED30004814
SMED30004448	SMED30016415	SMED30020868	SMED30024160	SMED30004520	SMED30023292	SMED30028271
SMED30025688	SMED30028528	SMED30013348	SMED30001010	SMED30004884	SMED30021971	SMED30021167
SMED30028730	SMED30003985	SMED30034495	SMED30013812	SMED30035223	SMED30017584	SMED30023026
SMED30005552	SMED30024934	SMED30016775	SMED30023071	SMED30026101	SMED30009450	SMED30016225
SMED30018793	SMED30010244	SMED30012066	SMED30001656	SMED30011214	SMED30034809	SMED30018009
SMED30012229	SMED30004813	SMED30035301	SMED30011970	SMED30012777	SMED30009789	SMED30007633
SMED30014023	SMED30002478	SMED30020435	SMED30012759	SMED30007044	SMED30024108	SMED30003470
SMED30025105	SMED30029109	SMED30024552	SMED30001567	SMED30032448	SMED30003502	SMED30007877
SMED30012227	SMED30027580	SMED30023593	SMED30033948	SMED30016952	SMED30021167	SMED30007456
SMED30033108	SMED30009775	SMED30031394	SMED30000689	SMED30003812	SMED30019541	SMED30035884
SMED30032160	SMED30034583	SMED30005910	SMED30008321	SMED30011169	SMED30014702	SMED30028779
SMED30033007	SMED30033398	SMED30003042	SMED30006210	SMED30021405	SMED30008120	SMED30002460
SMED30032829	SMED30026076	SMED30022556	SMED30035904	SMED30003729	SMED30022783	SMED30019423
SMED30006047	SMED30021882	SMED30010449	SMED30015238	SMED30013759	SMED30009337	SMED30004520
SMED30028659	SMED30015606	SMED30035985	SMED30031478	SMED30001457	SMED30003817	SMED30015734
SMED30033791	SMED30009343	SMED30020288	SMED30024854	SMED30013958	SMED30005705	SMED30022616
SMED30005158	SMED30011039	SMED30000124	SMED30005167	SMED30000779	SMED30003698	SMED30015947
SMED30012747	SMED30012416	SMED30013469	SMED30025820	SMED30024685	SMED30007522	SMED30012578
SMED30026334	SMED30033035	SMED30007345	SMED30023081	SMED30026943	SMED30018404	SMED30018564
SMED30005553	SMED30017719	SMED30009061	SMED30004616	SMED30006087	SMED30033618	SMED30007034
SMED30010297	SMED30003721	SMED30015313	SMED30014013	SMED30031707	SMED30006007	SMED30025610
SMED30035183	SMED30005046	SMED30006388	SMED30000446	SMED30004604	SMED30000552	SMED30031294
SMED30028729	SMED30009556	SMED30026652	SMED30025741	SMED30028164	SMED30011717	SMED30019744
SMED30016426	SMED30004192	SMED30009253	SMED30008120	SMED30019683	SMED30000059	SMED30006083
SMED30003140	SMED30011345	SMED30028536	SMED30020663	SMED30022441	SMED30031990	SMED30025820
SMED30026870	SMED30024925	SMED30021649	SMED30006202	SMED30032529	SMED30014397	SMED30017225
SMED30014524	SMED30014345	SMED30025975	SMED30029617	SMED30001142	SMED30014476	SMED30018333
SMED30018750	SMED30012738	SMED30032954	SMED30028503	SMED30021930	SMED30005835	SMED30001870
SMED30006230	SMED30002803	SMED30010575	SMED30002134	SMED30035881	SMED30024165	SMED30025621
SMED30004426	SMED30027751	SMED30010724	SMED30035065	SMED30002603	SMED30024006	SMED30017759
SMED30012546	SMED30004839	SMED30032107	SMED30030681	SMED30003454	SMED30008680	SMED30026176
SMED30002667	SMED30019564	SMED30033589	SMED30001826	SMED30005819	SMED30028779	SMED30023179
SMED30001195	SMED30030898	SMED30014834	SMED30001955	SMED30005245	SMED30020205	SMED30025708
SMED30036029	SMED30005918	SMED30035167	SMED30029016	SMED30029564	SMED30020266	SMED30023811
SMED30017003	SMED30022948	SMED30023024	SMED30015301	SMED30009954	SMED30034143	SMED30017046
SMED30028653	SMED30003210	SMED30023842	SMED30014224	SMED30003909	SMED30029987	SMED30011400
SMED30033662	SMED30009282	SMED30011143	SMED30025584	SMED30030305	SMED30009725	SMED30013517
SMED30021019	SMED30024222	SMED30021849	SMED30006186	SMED30006932	SMED30033475	SMED30035566
SMED30003985	SMED30004295	SMED30029484	SMED30024058	SMED30016317	SMED30032106	SMED30027772
SMED30035611	SMED30012165	SMED30017730	SMED30005053	SMED30015201	SMED30016731	SMED30025925
SMED30010044	SMED30008930	SMED30028855	SMED30011169	SMED30027324	SMED30009680	SMED30022521
SMED30000593	SMED30008523	SMED30022136	SMED30003454	SMED30016123	SMED30014090	SMED30002836
SMED30018802	SMED30010489	SMED30011541	SMED30019904	SMED30002925	SMED30026812	SMED30003930
SMED30024662	SMED30030688	SMED30004615	SMED30001836	SMED30018184	SMED30005230	SMED30005603
SMED30022609	SMED30016908	SMED30032323	SMED30000647	SMED30025164	SMED30035566	SMED30009789
SMED30004407	SMED30020617	SMED30010862	SMED30005422	SMED30004876	SMED30035838	SMED30025726
SMED30031955	SMED30023615	SMED30030231	SMED30013885	SMED30020445	SMED30012827	SMED30034137
SMED30035576	SMED30031633	SMED30016910	SMED30030310	SMED30010837	SMED30016010	SMED30024165
SMED30022458	SMED30013105	SMED30031392	SMED30031902	SMED30005958	SMED30014404	SMED30006502
SMED30026779	SMED30022146	SMED30033061	SMED30006022	SMED30020534	SMED30013517	SMED30020125
SMED30010029	SMED30006555	SMED30013055	SMED30025598	SMED30032967	SMED30017667	SMED30023446
SMED30020195	SMED30032619	SMED30018399	SMED30007044	SMED30017806	SMED30012553	SMED30022596
SMED30014813	SMED30000081	SMED30006722	SMED30022565	SMED30023811	SMED30004884	SMED30016027
SMED30018827	SMED30012779	SMED30010057	SMED30012686	SMED30028833	SMED30002693	SMED30011447
SMED30035469	SMED30020990	SMED30006329	SMED30003909	SMED30029016	SMED30002449	SMED30034905
SMED30019449	SMED30007988	SMED30013711	SMED30006226	SMED30003060	SMED30017639	SMED30020420
SMED30013374	SMED30010295	SMED30013701	SMED30005875	SMED30022565	SMED30007305	SMED30000762
SMED30005027	SMED30018175	SMED30035711	SMED30017667	SMED30015266	SMED30027266	SMED30030820
SMED30019887	SMED30012923	SMED30006660	SMED30022731	SMED30002212	SMED30006217	SMED30029305
SMED30008550	SMED30001646	SMED30021432	SMED30009565	SMED30005805	SMED30017225	SMED30035199
SMED30017131	SMED30027996	SMED30008368	SMED30004520	SMED30005182	SMED30001148	SMED30021394
SMED30018579	SMED30008237	SMED30001270	SMED30005357	SMED30023340	SMED30035942	SMED30029437
SMED30012867	SMED30006705	SMED30005325	SMED30024478	SMED30006547	SMED30015082	SMED30000132
SMED30006117	SMED30028215	SMED30027509	SMED30007385	SMED30016901	SMED30030540	SMED30026493
SMED30035495	SMED30026698	SMED30018065	SMED30029517	SMED30011329	SMED30020786	SMED30001115
SMED30020231	SMED30012447	SMED30033878	SMED30000058	SMED30009236	SMED30006083	SMED30024203
SMED30013779	SMED30012493	SMED30011001	SMED30008516	SMED30004081	SMED30007268	SMED30028535
SMED30032100	SMED30007201	SMED30010895	SMED30025310	SMED30000445	SMED30030310	SMED30033070
SMED30035255	SMED30019646	SMED30022767	SMED30034809	SMED30022783	SMED30030419	SMED30027797
SMED30024984	SMED30033955	SMED30029580	SMED30017053	SMED30020953	SMED30002215	SMED30031459
SMED30001828	SMED30014940	SMED30000410	SMED30007284	SMED30028104	SMED30029666	SMED30030419
SMED30020321	SMED30000052	SMED30006700	SMED30013091	SMED30003513	SMED30019369	SMED30003429
SMED30022328	SMED30014614	SMED30026610	SMED30006821	SMED30032090	SMED30034731	SMED30035648
SMED30035735	SMED30010025	SMED30022781	SMED30005429	SMED30026602	SMED30007633	SMED30028195
SMED30020142	SMED30014581	SMED30025002	SMED30022595	SMED30006011	SMED30035904	SMED30004394
SMED30011238	SMED30020666	SMED30005085	SMED30007010	SMED30022848	SMED30033905	SMED30001103
SMED30024663	SMED30032675	SMED30008976	SMED30011601	SMED30017664	SMED30025937	SMED30021707
SMED30021154	SMED30008464	SMED30016236	SMED30023101	SMED30026498	SMED30035736	SMED30035440
SMED30010966	SMED30015086	SMED30020719	SMED30025961	SMED30006186	SMED30006202	SMED30031959
SMED30021808	SMED30011428	SMED30027061	SMED30027427	SMED30019821	SMED30031478	SMED30019538
SMED30022009	SMED30017448	SMED30007251	SMED30000819	SMED30014191	SMED30012004	SMED30000552
SMED30034934	SMED30027920	SMED30019960	SMED30024881	SMED30024675	SMED30026519	SMED30001336
SMED30032688	SMED30010931	SMED30025776	SMED30028611	SMED30014178	SMED30028164	SMED30000802
SMED30035037	SMED30020395	SMED30023119	SMED30010426	SMED30002285	SMED30021903	SMED30015214
SMED30030526	SMED30015830	SMED30003597	SMED30030613	SMED30029581	SMED30009466	SMED30016230
SMED30014734	SMED30023849	SMED30001887	SMED30015069	SMED30001259	SMED30011510	SMED30006857
SMED30035734	SMED30015315	SMED30000185	SMED30001515	SMED30006889	SMED30016425	SMED30001457
SMED30002348	SMED30021690	SMED30006055	SMED30002957	SMED30002970	SMED30018538	SMED30031472
SMED30011506	SMED30023646	SMED30018021	SMED30010283	SMED30002443	SMED30026933	SMED30005740
SMED30014795	SMED30034537	SMED30013217	SMED30017664	SMED30019048	SMED30011980	SMED30000059
SMED30007189	SMED30016984	SMED30016232	SMED30004938	SMED30006167	SMED30004814	SMED30021984
SMED30013844	SMED30015702	SMED30033051	SMED30002858	SMED30022721	SMED30026382	SMED30005815
SMED30019156	SMED30000077	SMED30028444	SMED30020296	SMED30012247	SMED30028827	SMED30020695
SMED30025152	SMED30018253	SMED30020489	SMED30030034	SMED30006022	SMED30028142	SMED30002319
SMED30013874	SMED30031242	SMED30006841	SMED30028043	SMED30016117	SMED30026394	SMED30001129
SMED30005216	SMED30033066	SMED30022124	SMED30020015	SMED30031484	SMED30020480	SMED30020702
SMED30027901	SMED30014431	SMED30016785	SMED30031050	SMED30015050	SMED30010761	SMED30025310
SMED30000137	SMED30013987	SMED30003499	SMED30017720	SMED30033235	SMED30015301	SMED30007268
SMED30002187	SMED30007130	SMED30000104	SMED30010499	SMED30006464	SMED30018552	SMED30013562
SMED30018865	SMED30026536	SMED30020995	SMED30015642	SMED30012613	SMED30019617	SMED30002567
SMED30004304	SMED30018386	SMED30018810	SMED30018184	SMED30024394	SMED30017054	SMED30033492
SMED30005513	SMED30024629	SMED30035179	SMED30028554	SMED30019327	SMED30000978	SMED30027739
SMED30022480	SMED30022866	SMED30032088	SMED30026411	SMED30015061	SMED30009691	SMED30030420
SMED30023091	SMED30016206	SMED30012543	SMED30018236	SMED30007938	SMED30025240	SMED30024935
SMED30018900	SMED30021495	SMED30027981	SMED30033732	SMED30016269	SMED30035879	SMED30020986
SMED30016227	SMED30000217	SMED30031438	SMED30012942	SMED30028688	SMED30002010	SMED30006821
SMED30006456	SMED30021469	SMED30024471	SMED30018526	SMED30030055	SMED30005670	SMED30006964
SMED30021722	SMED30005722	SMED30033266	SMED30021030	SMED30002560	SMED30006502	SMED30002545
SMED30020807	SMED30015559	SMED30003028	SMED30024428	SMED30012850	SMED30006454	SMED30033755
SMED30011704	SMED30013882	SMED30035765	SMED30012960	SMED30017940	SMED30035684	SMED30017934
SMED30026466	SMED30017273	SMED30002288	SMED30000946	SMED30021605	SMED30015420	SMED30007550
SMED30015703	SMED30011514	SMED30022885	SMED30026101	SMED30017153	SMED30001567	SMED30012004
SMED30028311	SMED30016555	SMED30025362	SMED30013725	SMED30002259	SMED30018757	SMED30005491
SMED30012446	SMED30012267	SMED30023673	SMED30033774	SMED30024206	SMED30005773	SMED30003513
SMED30003903	SMED30018684	SMED30027646	SMED30017940	SMED30016659	SMED30033374	SMED30035943
SMED30023755	SMED30032579	SMED30006440	SMED30026364	SMED30018467	SMED30005712	SMED30034708
SMED30035040	SMED30009264	SMED30018792	SMED30012954	SMED30016382	SMED30022616	SMED30009630
SMED30018939	SMED30033111	SMED30013669	SMED30022009	SMED30011431	SMED30028271	SMED30016425
SMED30023129	SMED30022193	SMED30015613	SMED30023427	SMED30016274	SMED30033459	SMED30001139
SMED30010020	SMED30018299	SMED30018638	SMED30013475	SMED30006315	SMED30004361	SMED30005938
SMED30000831	SMED30000121	SMED30016957	SMED30012713	SMED30017053	SMED30003710	SMED30003010
SMED30033098	SMED30029646	SMED30000326	SMED30007396	SMED30007268	SMED30027324	SMED30002179
SMED30033757	SMED30023688	SMED30001798	SMED30024952	SMED30015209	SMED30031469	SMED30026394
SMED30027550	SMED30012227	SMED30006522	SMED30015575	SMED30004361	SMED30014876	SMED30008916
SMED30011766	SMED30034135	SMED30025427	SMED30035840	SMED30018905	SMED30030420	SMED30002215
SMED30026699	SMED30025229	SMED30026025	SMED30016328	SMED30016420	SMED30014784	SMED30000689
SMED30025849	SMED30031626	SMED30030389	SMED30011420	SMED30024571	SMED30002221	SMED30025802
SMED30032886	SMED30008977	SMED30015345	SMED30011281	SMED30034513	SMED30032665	SMED30019737
SMED30012735	SMED30036022	SMED30013113	SMED30024755	SMED30016156	SMED30026905	SMED30001983
SMED30011549	SMED30028442	SMED30020360	SMED30030292	SMED30009442	SMED30017997	SMED30001656
SMED30015789	SMED30008458	SMED30018044	SMED30022821	SMED30030057	SMED30030588	SMED30002885
SMED30016015	SMED30007542	SMED30005227	SMED30001300	SMED30028006	SMED30002885	SMED30034809
SMED30027186	SMED30016085	SMED30017897	SMED30028914	SMED30004198	SMED30032293	SMED30034819
SMED30033596	SMED30034696	SMED30008130	SMED30018252	SMED30020627	SMED30013812	SMED30028142
SMED30021127	SMED30000139	SMED30024419	SMED30035609	SMED30032837	SMED30026240	SMED30009980
SMED30034135	SMED30011876	SMED30003263	SMED30013480	SMED30002228	SMED30017960	SMED30002059
SMED30035282	SMED30012382	SMED30035628	SMED30024140	SMED30027858	SMED30003175	SMED30000779
SMED30024126	SMED30018438	SMED30019179	SMED30027081	SMED30016804	SMED30019358	SMED30015588
SMED30000160	SMED30003057	SMED30028127	SMED30017847	SMED30005398	SMED30006466	SMED30022639
SMED30022693	SMED30004535	SMED30031647	SMED30016907	SMED30032517	SMED30023357	SMED30022873
SMED30030352	SMED30027642	SMED30014873	SMED30035468	SMED30015451	SMED30022433	SMED30035879
SMED30032314	SMED30005752	SMED30035037	SMED30003729	SMED30002847	SMED30011491	SMED30006547
SMED30023266	SMED30010671	SMED30025586	SMED30013082	SMED30035440	SMED30005819	SMED30016285
SMED30011817	SMED30001165	SMED30033871	SMED30024394	SMED30005872	SMED30003578	SMED30011431
SMED30013441	SMED30013090	SMED30009880	SMED30007670	SMED30007370	SMED30014517	SMED30002356
SMED30031201	SMED30025959	SMED30034049	SMED30020007	SMED30009361	SMED30020535	SMED30000040
SMED30008542	SMED30016992	SMED30018306	SMED30023269	SMED30033019	SMED30021930	SMED30035425
SMED30018431	SMED30033063	SMED30007291	SMED30027830	SMED30012553	SMED30005650	SMED30023924
SMED30019080	SMED30020646	SMED30021818	SMED30029873	SMED30007633	SMED30003912	SMED30023865
SMED30012526	SMED30025875	SMED30008247	SMED30034500	SMED30002500	SMED30031039	SMED30003461
SMED30030299	SMED30003779	SMED30011373	SMED30020689	SMED30009274	SMED30020747	SMED30033459
SMED30027451	SMED30009679	SMED30034834	SMED30033694	SMED30033117	SMED30020986	SMED30010097
SMED30008102	SMED30020868	SMED30018737	SMED30022997	SMED30013790	SMED30030996	SMED30006247
SMED30002258	SMED30013348	SMED30024956	SMED30010808	SMED30031509	SMED30032199	SMED30025563
SMED30017333	SMED30034495	SMED30022945	SMED30009712	SMED30031608	SMED30028195	SMED30030996
SMED30032921	SMED30016775	SMED30031056	SMED30019175	SMED30004930	SMED30022374	SMED30011179
SMED30002619	SMED30018731		SMED30015071	SMED30016004	SMED30025530	SMED30007161
SMED30013435	SMED30017508		SMED30017554	SMED30028681	SMED30014552	SMED30000022
SMED30010487	SMED30012066		SMED30027587	SMED30014224	SMED30034280	SMED30012553
SMED30033407	SMED30035301		SMED30010561	SMED30019505	SMED30002403	SMED30025142
SMED30000078	SMED30020435		SMED30009204	SMED30022841	SMED30018560	SMED30005053
SMED30018755	SMED30024552		SMED30034490	SMED30025598	SMED30009801	SMED30033611
SMED30034791	SMED30004793		SMED30020359	SMED30021054	SMED30004121	SMED30024328
SMED30026942	SMED30025432		SMED30028537	SMED30011727	SMED30032350	SMED30003993
SMED30026219	SMED30008532		SMED30021716	SMED30035408	SMED30024150	SMED30016871
SMED30018233	SMED30023593		SMED30035769	SMED30021716	SMED30001129	SMED30033037
SMED30001470	SMED30017505		SMED30007496	SMED30023473	SMED30005537	SMED30024100
SMED30012710	SMED30025553		SMED30016952	SMED30032059	SMED30025247	SMED30028450
SMED30030837	SMED30014524		SMED30019864	SMED30003731	SMED30003421	SMED30022162
SMED30031755	SMED30031394		SMED30021921	SMED30001300	SMED30034947	SMED30031990
SMED30034660	SMED30005910		SMED30015672	SMED30004877	SMED30033768	SMED30023779
SMED30011874	SMED30003042		SMED30007951	SMED30012656	SMED30007031	SMED30030561
SMED30002410	SMED30024965		SMED30009659	SMED30000186	SMED30029960	SMED30013225
SMED30021241	SMED30025340		SMED30021545	SMED30019876	SMED30019419	SMED30027324
SMED30029489	SMED30035985		SMED30009513	SMED30033431	SMED30022210	SMED30032787
SMED30029604	SMED30012775		SMED30018353	SMED30028321	SMED30025621	SMED30019369
SMED30031908	SMED30007606		SMED30032169	SMED30001622	SMED30003461	SMED30033235
SMED30019487	SMED30020288		SMED30019154	SMED30017164	SMED30026322	SMED30030464
SMED30006335	SMED30008781		SMED30003087	SMED30018333	SMED30011431	SMED30005301
SMED30020821	SMED30000124		SMED30027983	SMED30016231	SMED30002304	SMED30014217
SMED30008218	SMED30013469		SMED30016401	SMED30005838	SMED30005938	SMED30032793
SMED30027315	SMED30014831		SMED30003771	SMED30013501	SMED30007161	SMED30002516
SMED30023386	SMED30007345		SMED30011250	SMED30008516	SMED30030778	SMED30009242
SMED30020283	SMED30009061		SMED30035642	SMED30015090	SMED30028535	SMED30004894
SMED30027123	SMED30015313		SMED30007938	SMED30014850	SMED30011419	SMED30009198
SMED30021509	SMED30006859		SMED30034503	SMED30006027	SMED30015763	SMED30025099
SMED30024244	SMED30008739		SMED30016801	SMED30029761	SMED30036017	SMED30027872
SMED30010096	SMED30026652		SMED30023722	SMED30020621	SMED30036028	SMED30004474
SMED30016603	SMED30009253		SMED30032172	SMED30034503	SMED30028884	SMED30034497
SMED30035787	SMED30028536		SMED30013013	SMED30028895	SMED30006857	SMED30028669
SMED30016746	SMED30021649		SMED30020379	SMED30027388	SMED30019819	SMED30003578
SMED30030007	SMED30015032		SMED30018995	SMED30020913	SMED30001983	SMED30035140
SMED30014394	SMED30030096		SMED30031328	SMED30021317	SMED30006365	SMED30003400
SMED30030971	SMED30025975		SMED30018630	SMED30015831	SMED30017182	SMED30029960
SMED30029802	SMED30032954		SMED30008752	SMED30031725	SMED30031299	SMED30025148
SMED30026461	SMED30010575		SMED30022975	SMED30017780	SMED30018072	SMED30021902
SMED30023475	SMED30010724		SMED30002377	SMED30013184	SMED30029988	SMED30005241
SMED30034173	SMED30032107		SMED30007326	SMED30035642	SMED30001651	SMED30010623
SMED30004899	SMED30033589		SMED30000938	SMED30000862	SMED30020794	SMED30020747
SMED30013590	SMED30014834		SMED30011381	SMED30009355	SMED30026166	SMED30001112
SMED30012217	SMED30035167		SMED30014748	SMED30028267	SMED30011309	SMED30020950
SMED30009618	SMED30023024		SMED30010011	SMED30023292	SMED30015947	SMED30015349
SMED30015628	SMED30013867		SMED30031582	SMED30030864	SMED30030302	SMED30005349
SMED30010451	SMED30033850		SMED30024236	SMED30027466	SMED30024465	SMED30025928
SMED30002434	SMED30020361		SMED30028401	SMED30017695	SMED30005815	SMED30006205
SMED30022978	SMED30003124		SMED30014778	SMED30025775	SMED30013673	SMED30013585
SMED30004577	SMED30023842		SMED30031099	SMED30000656	SMED30023958	SMED30012615
SMED30017754	SMED30011143		SMED30014488	SMED30006674	SMED30005357	SMED30010479
SMED30002074	SMED30027650		SMED30002801	SMED30034737	SMED30035531	SMED30034947
SMED30001929	SMED30001402		SMED30002828	SMED30009214	SMED30024269	SMED30009462
SMED30008939	SMED30006951		SMED30033566	SMED30013305	SMED30027589	SMED30025112
SMED30018508	SMED30027150		SMED30012119	SMED30031756	SMED30005785	SMED30003603
SMED30031945	SMED30021849		SMED30021884	SMED30019697	SMED30015896	SMED30003909
SMED30010045	SMED30029484		SMED30015831	SMED30009438	SMED30021196	SMED30004361
SMED30006256	SMED30029768		SMED30035982	SMED30021487	SMED30001155	SMED30006976
SMED30013159	SMED30017730		SMED30011180	SMED30002134	SMED30025726	SMED30006193
SMED30025283	SMED30028855		SMED30020600	SMED30023465	SMED30015742	SMED30011419
SMED30003177	SMED30022136		SMED30015090	SMED30033948	SMED30020989	SMED30000662
SMED30000939	SMED30027059		SMED30031079	SMED30029077	SMED30007012	SMED30003192
SMED30030663	SMED30023191		SMED30010540	SMED30020234	SMED30016868	SMED30013487
SMED30009024	SMED30011541		SMED30035118	SMED30035118	SMED30007972	SMED30015310
SMED30035323	SMED30004615		SMED30035787	SMED30007426	SMED30018263	SMED30028923
SMED30024239	SMED30032323		SMED30000261	SMED30019923	SMED30001806	SMED30032518
SMED30008311	SMED30010862		SMED30024248	SMED30007385	SMED30032566	SMED30035372
SMED30030365	SMED30030231		SMED30034464	SMED30034809	SMED30020751	SMED30035755
SMED30000535	SMED30016910		SMED30027888	SMED30031665	SMED30010667	SMED30007850
SMED30023573	SMED30031392		SMED30000699	SMED30029040	SMED30016225	SMED30025844
SMED30024009	SMED30014605		SMED30009090	SMED30011934	SMED30025802	SMED30025363
SMED30006163	SMED30033061		SMED30023969	SMED30025736	SMED30028410	SMED30014090
SMED30010410	SMED30017238		SMED30022926	SMED30007753	SMED30011757	SMED30012459
SMED30022252	SMED30018645		SMED30029242	SMED30032830	SMED30000524	SMED30000978
SMED30031822	SMED30009311		SMED30029761	SMED30021919	SMED30031449	SMED30033932
SMED30007577	SMED30013055		SMED30003907	SMED30004716	SMED30000827	SMED30011717
SMED30016922	SMED30020289		SMED30006838	SMED30004704	SMED30005609	SMED30033542
SMED30006736	SMED30018399		SMED30035250	SMED30019904	SMED30029549	SMED30031478
SMED30005246	SMED30007888		SMED30008751	SMED30012942	SMED30028688	SMED30034143
SMED30030287	SMED30006722		SMED30010986	SMED30007424	SMED30002059	SMED30013271
SMED30005823	SMED30016857		SMED30008850	SMED30015799	SMED30015727	SMED30008120
SMED30000577	SMED30035183		SMED30024367	SMED30033432	SMED30010502	SMED30002629
SMED30026539	SMED30006329		SMED30025634	SMED30013817	SMED30011970	SMED30000113
SMED30021402	SMED30013711		SMED30024675	SMED30013974	SMED30010623	SMED30012970
SMED30010016	SMED30025688		SMED30003214	SMED30009178	SMED30028450	SMED30033653
SMED30034361	SMED30032865		SMED30001121	SMED30008176	SMED30024498	SMED30018404
SMED30000310	SMED30016262		SMED30019657	SMED30009014	SMED30007850	SMED30022367
SMED30000643	SMED30008051		SMED30007744	SMED30003110	SMED30028826	SMED30032665
SMED30017052	SMED30020887		SMED30025889	SMED30015642	SMED30012951	SMED30031897
SMED30034884	SMED30019634		SMED30033710	SMED30033358	SMED30029602	SMED30014876
SMED30001057	SMED30006660		SMED30000258	SMED30002693	SMED30023135	SMED30009166
SMED30030159	SMED30021432		SMED30015547	SMED30009204	SMED30029909	SMED30003535
SMED30032258	SMED30011512		SMED30000707	SMED30012000	SMED30008609	SMED30023958
SMED30007217	SMED30012136		SMED30003060	SMED30014430	SMED30024125	SMED30028827
SMED30007587	SMED30025854		SMED30034753	SMED30035414	SMED30016916	SMED30033351
SMED30031035	SMED30001270		SMED30001672	SMED30027947	SMED30000802	SMED30023654
SMED30006336	SMED30022421		SMED30035674	SMED30019899	SMED30017890	SMED30028006
SMED30007782	SMED30027509		SMED30019692	SMED30026586	SMED30026762	SMED30026120
SMED30031507	SMED30018065		SMED30027960	SMED30023654	SMED30006315	SMED30018263
SMED30018744	SMED30033878		SMED30021806	SMED30006403	SMED30033351	SMED30030062
SMED30034138	SMED30011001		SMED30013824	SMED30025584	SMED30011515	SMED30026519
SMED30002886	SMED30010895		SMED30000153	SMED30032304	SMED30033334	SMED30035012
SMED30006667	SMED30022767		SMED30023928	SMED30031360	SMED30014713	SMED30016933
SMED30027069	SMED30029580		SMED30025285	SMED30003510	SMED30010404	SMED30031457
SMED30016623	SMED30000410		SMED30032317	SMED30018203	SMED30034221	SMED30014580
SMED30018569	SMED30006700		SMED30035965	SMED30007389	SMED30007707	SMED30023982
SMED30030637	SMED30026610		SMED30028912	SMED30021314	SMED30032913	SMED30021957
SMED30008231	SMED30022781		SMED30035881	SMED30006595	SMED30023779	SMED30007972
SMED30031141	SMED30025002		SMED30005036	SMED30016672	SMED30022870	SMED30004551
SMED30036004	SMED30020719		SMED30018667	SMED30014517	SMED30025310	SMED30011968
SMED30002068	SMED30016236		SMED30004876	SMED30026164	SMED30029782	SMED30016976
SMED30021327	SMED30005085		SMED30002242	SMED30004216	SMED30032059	SMED30024988
SMED30034295	SMED30008976		SMED30011214	SMED30015406	SMED30025000	SMED30015082
SMED30007989	SMED30027061		SMED30020002	SMED30033314	SMED30002389	SMED30030461
SMED30019594	SMED30020817		SMED30014918	SMED30006221	SMED30007178	SMED30007000
SMED30017314	SMED30007251		SMED30034746	SMED30009194	SMED30006006	SMED30017584
SMED30010223	SMED30000566		SMED30012316	SMED30006092	SMED30009340	SMED30001649
SMED30005211	SMED30004946		SMED30010964	SMED30029053	SMED30000555	SMED30029009
SMED30035531	SMED30019960		SMED30024357	SMED30017491	SMED30021983	SMED30009436
SMED30022346	SMED30022889		SMED30034470	SMED30021083	SMED30013271	SMED30001479
SMED30009660	SMED30023119		SMED30023530	SMED30023530	SMED30008516	SMED30031707
SMED30003095	SMED30012688		SMED30019881	SMED30012783	SMED30008241	SMED30035874
SMED30031435	SMED30032571		SMED30015364	SMED30025831	SMED30014615	SMED30005773
SMED30020026	SMED30016640		SMED30026339	SMED30000746	SMED30002653	SMED30002221
SMED30011528	SMED30003597		SMED30022628	SMED30025648	SMED30002269	SMED30003502
SMED30020238	SMED30013543		SMED30008033	SMED30003976	SMED30002890	SMED30027266
SMED30017079	SMED30000185		SMED30005292	SMED30014017	SMED30013885	SMED30035333
SMED30019555	SMED30018021		SMED30003768	SMED30004501	SMED30030422	SMED30032106
SMED30012531	SMED30006055		SMED30030379	SMED30005650	SMED30009166	SMED30001567
SMED30017666	SMED30022810		SMED30025020	SMED30012041	SMED30017631	SMED30006466
SMED30005354	SMED30013217		SMED30017015	SMED30031045	SMED30005776	SMED30004884
SMED30022806	SMED30016232		SMED30022711	SMED30001861	SMED30001836	SMED30018757
SMED30009144	SMED30033051		SMED30005007	SMED30011948	SMED30033306	SMED30020989
SMED30004541	SMED30028240		SMED30014427	SMED30029272	SMED30012615	SMED30002013
SMED30031351	SMED30035185		SMED30002985	SMED30015431	SMED30002413	SMED30034841
SMED30027561	SMED30021057		SMED30027202	SMED30035424	SMED30011060	SMED30025697
SMED30007557	SMED30028444		SMED30032910	SMED30029104	SMED30001299	SMED30001148
SMED30023821	SMED30020489		SMED30006085	SMED30007951	SMED30022018	SMED30027083
SMED30029634	SMED30016531		SMED30012295	SMED30005536	SMED30019993	SMED30021903
SMED30035005	SMED30022124		SMED30018205	SMED30029960	SMED30017594	SMED30001651
SMED30030095	SMED30013443		SMED30023465	SMED30000957	SMED30018333	SMED30034619
SMED30017903	SMED30009145		SMED30019616	SMED30024357	SMED30010542	SMED30019819
SMED30029980	SMED30016785		SMED30029695	SMED30030602	SMED30020695	SMED30024677
SMED30003560	SMED30003499		SMED30028057	SMED30020678	SMED30003993	SMED30035638
SMED30031010	SMED30000104		SMED30023052	SMED30029487	SMED30031435	SMED30012612
SMED30030597	SMED30034223		SMED30003095	SMED30002319	SMED30018618	SMED30007360
SMED30014534	SMED30020995		SMED30012697	SMED30019692	SMED30018339	SMED30005835
SMED30035194	SMED30018810		SMED30014036	SMED30011509	SMED30029890	SMED30033406
SMED30031820	SMED30005158		SMED30026586	SMED30032297	SMED30029019	SMED30009267
SMED30021767	SMED30010674		SMED30034737	SMED30020205	SMED30007156	SMED30029999
SMED30034043	SMED30022233		SMED30005148	SMED30014869	SMED30019697	SMED30018560
SMED30030514	SMED30012543		SMED30029104	SMED30003274	SMED30022595	SMED30026382
SMED30018999	SMED30035179		SMED30030055	SMED30012574	SMED30016422	SMED30008461
SMED30021618	SMED30032088		SMED30000242	SMED30023225	SMED30004708	SMED30002088
SMED30007576	SMED30027236		SMED30031568	SMED30032562	SMED30010200	SMED30011757
SMED30035357	SMED30027981		SMED30024514	SMED30029683	SMED30014546	SMED30009088
SMED30008021	SMED30022225		SMED30032499	SMED30020334	SMED30016929	SMED30017825
SMED30013676	SMED30009511		SMED30011040	SMED30026932	SMED30023645	SMED30011060
SMED30020687	SMED30031438		SMED30035596	SMED30022790	SMED30013958	SMED30028024
SMED30009045	SMED30028419		SMED30026464	SMED30029781	SMED30006156	SMED30011491
SMED30008679	SMED30033266		SMED30023961	SMED30010398	SMED30026612	SMED30004092
SMED30032915	SMED30003028		SMED30025835	SMED30028309	SMED30024865	SMED30029666
SMED30033360	SMED30016917		SMED30001290	SMED30012012	SMED30002072	SMED30015301
SMED30000930	SMED30030286		SMED30016156	SMED30035725	SMED30031632	SMED30020349
SMED30030308	SMED30035765		SMED30006476	SMED30011936	SMED30004716	SMED30003710
SMED30011203	SMED30018548		SMED30003066	SMED30023676	SMED30027813	SMED30018949
SMED30018656	SMED30034525		SMED30011091	SMED30016933	SMED30027427	SMED30007031
SMED30035513	SMED30027878		SMED30002520	SMED30016186	SMED30008748	SMED30009105
SMED30011838	SMED30008542		SMED30008828	SMED30014144	SMED30023488	SMED30020396
SMED30017968	SMED30027478		SMED30030061	SMED30034502	SMED30017192	SMED30002890
SMED30024579	SMED30012757		SMED30018709	SMED30028249	SMED30026407	SMED30008680
SMED30009121	SMED30020213		SMED30012850	SMED30001043	SMED30035789	SMED30016664
SMED30012487	SMED30028965		SMED30023321	SMED30031362	SMED30019527	SMED30019683
SMED30009956	SMED30034552		SMED30008301	SMED30035302	SMED30022815	SMED30005357
SMED30000817	SMED30002049		SMED30006679	SMED30025734	SMED30027677	SMED30022329
SMED30011827	SMED30012747		SMED30011553	SMED30012641	SMED30002500	SMED30005958
SMED30023008	SMED30005553		SMED30032395	SMED30001715	SMED30007346	SMED30020794
SMED30028163	SMED30002288		SMED30034561	SMED30001900	SMED30031509	SMED30000891
SMED30026828	SMED30007105		SMED30011490	SMED30034179	SMED30001910	SMED30007383
SMED30014310	SMED30022885		SMED30026808	SMED30034974	SMED30028447	SMED30013479
SMED30028109	SMED30016827		SMED30010326	SMED30004891	SMED30004704	SMED30019936
SMED30021851	SMED30025362		SMED30011329	SMED30033381	SMED30012641	SMED30013138
SMED30007876	SMED30023673		SMED30018892	SMED30002427	SMED30028495	SMED30018563
SMED30000682	SMED30027646		SMED30015406	SMED30024110	SMED30034179	SMED30020769
SMED30021469	SMED30018792		SMED30018694	SMED30017590	SMED30019505	SMED30033138
SMED30024468	SMED30033223		SMED30025971	SMED30014968	SMED30010755	SMED30030238
SMED30006859	SMED30013669		SMED30009201	SMED30032042	SMED30031844	SMED30011510
SMED30017368	SMED30015613		SMED30001942	SMED30029705	SMED30028611	SMED30002449
SMED30006093	SMED30018638		SMED30021059	SMED30034362	SMED30026271	SMED30007162
SMED30029809	SMED30016957		SMED30016720	SMED30020592	SMED30004891	SMED30019349
SMED30026815	SMED30018372		SMED30002761	SMED30011663	SMED30003958	SMED30033428
SMED30012462	SMED30000326		SMED30032163	SMED30027688	SMED30014968	SMED30019358
SMED30013824	SMED30014575		SMED30001191	SMED30029471	SMED30016902	SMED30001835
SMED30027039	SMED30006522		SMED30022748	SMED30012144	SMED30028995	SMED30009680
SMED30030789	SMED30025427		SMED30003733	SMED30006756	SMED30030613	SMED30026166
SMED30022337	SMED30026025		SMED30017971	SMED30009358	SMED30027466	SMED30022214
SMED30012038	SMED30025054		SMED30028809	SMED30015232	SMED30002664	SMED30015809
SMED30016220	SMED30020686		SMED30030319	SMED30022217	SMED30001527	SMED30020150
SMED30020291	SMED30001185		SMED30008655	SMED30011550	SMED30015069	SMED30009178
SMED30031366	SMED30013374		SMED30010977	SMED30034597	SMED30028086	SMED30024269
SMED30012881	SMED30025195		SMED30022285	SMED30023017	SMED30012522	SMED30016453
SMED30026227	SMED30030389		SMED30033170	SMED30012709	SMED30033117	SMED30021127
SMED30016896	SMED30015345		SMED30029811	SMED30018901	SMED30001515	SMED30034280
SMED30029203	SMED30013113		SMED30004519	SMED30006949	SMED30002957	SMED30007707
SMED30023409	SMED30020360		SMED30011442	SMED30033738	SMED30030763	SMED30005609
SMED30016654	SMED30018044		SMED30000289	SMED30000013	SMED30002858	SMED30032005
SMED30015301	SMED30005227		SMED30002298	SMED30026114	SMED30020296	SMED30035490
SMED30012622	SMED30008130		SMED30026334	SMED30008651	SMED30035058	SMED30033475
SMED30022491	SMED30017897		SMED30027343	SMED30031091	SMED30030034	SMED30024465
SMED30027940	SMED30014009		SMED30013306	SMED30013770	SMED30019923	SMED30009943
SMED30019223	SMED30035979		SMED30008017		SMED30013807	SMED30012180
SMED30033683	SMED30003263		SMED30023352		SMED30000107	SMED30005152
SMED30001248	SMED30035628		SMED30001259		SMED30010228	SMED30017557
SMED30022225	SMED30029752		SMED30023495		SMED30027319	SMED30003912
SMED30035969	SMED30019179		SMED30012387		SMED30011962	SMED30008271
SMED30026181	SMED30024953		SMED30030268		SMED30020015	SMED30019048
SMED30001027	SMED30020767		SMED30028146		SMED30013634	SMED30008062
SMED30033909	SMED30028127		SMED30017949		SMED30008651	SMED30026322
SMED30021074	SMED30031647		SMED30035408		SMED30019592	SMED30007026
SMED30005215	SMED30014873		SMED30006431		SMED30021820	SMED30010502
SMED30027993	SMED30035037		SMED30027858		SMED30007202	SMED30027074
SMED30003935	SMED30025586		SMED30010458		SMED30018527	SMED30006007
SMED30032446	SMED30033871		SMED30006871		SMED30029195	SMED30017054
SMED30010221	SMED30009880		SMED30000146		SMED30021288	SMED30010912
SMED30021098	SMED30001366		SMED30024902		SMED30017299	SMED30011980
SMED30006841	SMED30020026		SMED30005596		SMED30031859	SMED30001629
SMED30017834	SMED30034049				SMED30031050	SMED30005785
SMED30019586	SMED30025124				SMED30025736	SMED30002389
SMED30022649	SMED30020643				SMED30020851	SMED30031927
SMED30013350	SMED30031005				SMED30017720	SMED30029684
SMED30003059	SMED30020636				SMED30006132	SMED30018595
SMED30034110	SMED30016746				SMED30010499	SMED30005283
SMED30006884	SMED30002976				SMED30017714	SMED30007178
SMED30019139	SMED30001560				SMED30030330	SMED30017997
SMED30024593	SMED30030837				SMED30034208	SMED30014517
SMED30010164	SMED30034903				SMED30032747	SMED30009228
SMED30000850	SMED30018306				SMED30018184	SMED30009801
SMED30010881	SMED30018001				SMED30028554	SMED30006454
SMED30014925	SMED30007291				SMED30004897	SMED30030116
SMED30013985	SMED30021889				SMED30009024	SMED30035309
SMED30031547	SMED30009561				SMED30012961	SMED30002839
SMED30027313	SMED30030214				SMED30035725	SMED30023065
SMED30010424	SMED30021818				SMED30026411	SMED30030099
SMED30025728	SMED30008247				SMED30035400	SMED30009340
SMED30008015	SMED30011373				SMED30018720	SMED30030302
SMED30015973	SMED30034834				SMED30032297	SMED30004423
SMED30008051	SMED30010923				SMED30003345	SMED30029205
SMED30032833	SMED30018737				SMED30024994	SMED30016189
SMED30028626	SMED30024956				SMED30034998	SMED30035563
SMED30007012	SMED30018790				SMED30009954	SMED30011425
SMED30016535	SMED30022945				SMED30014878	SMED30011308
SMED30017490	SMED30001208				SMED30022620	SMED30012827
SMED30021637	SMED30012107				SMED30013537	SMED30005348
SMED30006817	SMED30031056				SMED30009805	SMED30024220
SMED30027220					SMED30015266	SMED30010404
SMED30034470					SMED30023006	SMED30013885
SMED30010117					SMED30010519	SMED30008225
SMED30007292					SMED30018274	SMED30032617
SMED30017162					SMED30035522	SMED30033946
SMED30017235					SMED30021194	SMED30018741
SMED30012798					SMED30018600	SMED30004121
SMED30035496					SMED30012942	SMED30035838
SMED30029873					SMED30008607	SMED30011509
SMED30012524					SMED30006106	SMED30008973
SMED30004441					SMED30013222	SMED30013309
SMED30022085					SMED30001493	SMED30001142
SMED30027578					SMED30030583	SMED30007555
SMED30031461					SMED30006112	SMED30021971
SMED30018185					SMED30011376	SMED30027937
SMED30022604					SMED30021030	SMED30018552
SMED30035813					SMED30004142	SMED30011076
SMED30018710					SMED30036005	SMED30013206
SMED30008560					SMED30006630	SMED30032706
SMED30032530					SMED30011414	SMED30015742
SMED30014648					SMED30025071	SMED30014713
SMED30006317					SMED30015209	SMED30018499
SMED30010337					SMED30024428	SMED30000781
SMED30031735					SMED30018970	SMED30011970
SMED30034742					SMED30029781	SMED30017960
SMED30011027					SMED30017727	SMED30025552
SMED30014746					SMED30006311	SMED30012716
SMED30006668					SMED30003044	SMED30018636
SMED30019401					SMED30009274	SMED30034034
SMED30002015					SMED30012371	SMED30010179
SMED30033193					SMED30026101	SMED30001769
SMED30033823					SMED30022431	SMED30011453
SMED30029771					SMED30021250	SMED30025535
SMED30022519					SMED30025257	SMED30017631
SMED30003978					SMED30033358	SMED30005230
SMED30026576					SMED30032555	SMED30023730
SMED30019073					SMED30026769	SMED30036017
SMED30024193					SMED30013725	SMED30002413
SMED30009590					SMED30002366	SMED30002693
SMED30026811					SMED30021320	SMED30010008
SMED30023471					SMED30020724	SMED30006674
SMED30002898					SMED30032008	SMED30030455
SMED30011897					SMED30001341	SMED30024973
SMED30034396					SMED30013349	SMED30005647
SMED30024926					SMED30027223	SMED30033334
SMED30028219					SMED30026378	SMED30035942
SMED30014205					SMED30030305	SMED30001786
SMED30032666					SMED30012586	SMED30010993
SMED30011294					SMED30013706	SMED30023135
SMED30006684					SMED30003863	SMED30010847
SMED30026863					SMED30033774	SMED30000555
SMED30022804					SMED30035042	SMED30017182
SMED30031095					SMED30002117	SMED30031449
SMED30008739					SMED30000345	SMED30020751
SMED30027056					SMED30025573	SMED30010528
SMED30012960					SMED30006258	SMED30022777
SMED30020474					SMED30027644	SMED30031829
SMED30002256					SMED30029485	SMED30009007
SMED30033006					SMED30030666	SMED30029016
SMED30035691					SMED30023427	SMED30010176
SMED30023775					SMED30035366	SMED30024125
SMED30010340					SMED30034127	SMED30023676
SMED30007480					SMED30007396	SMED30027564
SMED30019019					SMED30019324	SMED30025937
SMED30014233					SMED30031625	SMED30012951
SMED30009994					SMED30003562	SMED30030092
SMED30026771					SMED30004485	SMED30002984
SMED30002656					SMED30006180	SMED30027256
SMED30012311					SMED30017945	SMED30019619
SMED30019328					SMED30017388	SMED30028333
SMED30014133					SMED30035878	SMED30018618
SMED30034338					SMED30018643	SMED30014615
SMED30012872					SMED30009269	SMED30002304
SMED30026351					SMED30008087	SMED30023786
SMED30025522					SMED30007780	SMED30014297
SMED30011684					SMED30019930	SMED30012432
SMED30010627					SMED30007882	SMED30007012
SMED30007389					SMED30013791	SMED30022870
SMED30024920					SMED30024391	SMED30001174
SMED30016148					SMED30016898	SMED30022433
SMED30007368					SMED30014606	SMED30016369
SMED30032372					SMED30024549	SMED30017466
SMED30017194					SMED30035840	SMED30013305
SMED30025533					SMED30026943	SMED30025584
SMED30004985					SMED30025870	SMED30009803
SMED30019330					SMED30013734	SMED30001920
SMED30000072					SMED30006027	SMED30004673
SMED30002436					SMED30011038	SMED30032059
SMED30013086					SMED30009444	SMED30027831
SMED30000222					SMED30016328	SMED30001137
SMED30025094					SMED30001900	SMED30001836
SMED30002554					SMED30007630	SMED30035904
SMED30004383					SMED30002563	SMED30027157
SMED30018891					SMED30017295	SMED30019495
SMED30028668					SMED30006225	SMED30010542
SMED30003789					SMED30016204	SMED30013794
SMED30018856					SMED30010012	SMED30002422
SMED30022580					SMED30010795	SMED30020806
SMED30025791					SMED30016268	SMED30021196
SMED30001838					SMED30012825	SMED30008848
SMED30007307					SMED30014966	SMED30015125
SMED30000581					SMED30028574	SMED30034221
SMED30023368					SMED30010476	SMED30024108
SMED30021620					SMED30021752	SMED30018924
SMED30011375					SMED30019040	SMED30002813
SMED30013088					SMED30016672	SMED30033348
SMED30011166					SMED30014835	SMED30032919
SMED30032223					SMED30032215	SMED30004385
SMED30014566					SMED30011727	SMED30006798
SMED30000737					SMED30024562	SMED30005705
SMED30033700					SMED30004942	SMED30005819
SMED30032802					SMED30020592	SMED30010332
SMED30006790					SMED30006756	SMED30014702
SMED30010422					SMED30007660	SMED30030413
SMED30011151					SMED30021238	SMED30001765
SMED30031750					SMED30034201	SMED30006006
SMED30016628					SMED30003102	SMED30008609
SMED30018523					SMED30021321	SMED30012661
SMED30008512					SMED30007298	SMED30000827
SMED30007313					SMED30023897	SMED30025608
SMED30029908					SMED30024278	SMED30003274
SMED30022698					SMED30015721	SMED30013258
SMED30012126					SMED30002611	SMED30016938
SMED30012849					SMED30019281	SMED30022783
SMED30006010					SMED30018252	SMED30004176
SMED30031170					SMED30035609	SMED30024979
SMED30016812					SMED30022905	SMED30001640
SMED30007810					SMED30019101	SMED30028267
SMED30031695					SMED30014178	SMED30003175
SMED30005219					SMED30030781	SMED30001320
SMED30031825					SMED30017209	SMED30034847
SMED30020415					SMED30027081	SMED30025915
SMED30004001					SMED30026385	SMED30011309
SMED30034596					SMED30000488	SMED30021983
SMED30028736					SMED30019413	SMED30010150
SMED30028969					SMED30035223	SMED30026024
SMED30023194					SMED30026857	SMED30010951
SMED30017711					SMED30017847	SMED30032293
SMED30021713					SMED30032587	SMED30016072
SMED30000979					SMED30016907	SMED30027046
SMED30015571					SMED30005398	SMED30022734
SMED30032606					SMED30031274	SMED30022565
SMED30001832					SMED30003729	SMED30022290
SMED30022159					SMED30002774	SMED30026762
SMED30029478					SMED30023766	SMED30007303
SMED30033668					SMED30025580	SMED30004760
SMED30019605					SMED30020007	SMED30006365
SMED30022418					SMED30007670	SMED30016404
SMED30001683					SMED30012574	SMED30018898
SMED30023505					SMED30021490	SMED30003314
SMED30021141					SMED30019612	SMED30019664
SMED30023165					SMED30021605	SMED30011169
SMED30017844					SMED30018687	SMED30033552
SMED30009605					SMED30012332	SMED30004425
SMED30005037					SMED30033385	SMED30026706
SMED30017097					SMED30020627	SMED30004333
SMED30003284					SMED30002734	SMED30016988
SMED30028593					SMED30001575	SMED30017691
SMED30004849					SMED30033694	SMED30003294
SMED30027923					SMED30019373	SMED30002134
SMED30000232					SMED30010808	SMED30008199
SMED30029185					SMED30018693	SMED30021311
SMED30034570					SMED30016760	SMED30007370
SMED30017981					SMED30022629	SMED30018614
SMED30024159					SMED30035315	SMED30027142
SMED30030216					SMED30013024	SMED30003800
SMED30008673					SMED30025224	SMED30019904
SMED30018852					SMED30004546	SMED30000058
SMED30027894					SMED30015889	SMED30030029
SMED30019072					SMED30021926	SMED30013037
SMED30002485					SMED30011936	SMED30015763
SMED30003190					SMED30011663	SMED30014099
SMED30016761					SMED30008388	SMED30028688
SMED30033162					SMED30011216	SMED30017702
SMED30015254					SMED30003880	SMED30001994
SMED30023259					SMED30011726	SMED30021182
SMED30027729					SMED30015071	SMED30015573
SMED30001872					SMED30028387	SMED30011906
SMED30012454					SMED30031126	SMED30005324
SMED30031733					SMED30020684	SMED30007044
SMED30008175					SMED30025026	SMED30018475
SMED30014239					SMED30018864	SMED30003598
SMED30031851					SMED30017554	SMED30022876
SMED30026463					SMED30027587	SMED30008167
SMED30018584					SMED30004039	SMED30007547
SMED30004655					SMED30010561	SMED30028069
SMED30035164					SMED30008893	SMED30025000
SMED30030949					SMED30007075	SMED30029703
SMED30026856					SMED30028104	SMED30024355
SMED30028213					SMED30029487	SMED30016359
SMED30014175					SMED30004403	SMED30033008
SMED30027079					SMED30019613	SMED30032913
SMED30030376					SMED30003601	SMED30009740
SMED30022875					SMED30022441	SMED30025741
SMED30002058					SMED30022882	SMED30014607
SMED30022477					SMED30009886	SMED30029890
SMED30009676					SMED30017073	SMED30029019
SMED30018629					SMED30005949	SMED30012133
SMED30004552					SMED30003924	SMED30027240
SMED30012730					SMED30031431	SMED30007156
SMED30027124					SMED30021102	SMED30019697
SMED30006197					SMED30021819	SMED30016422
SMED30012214					SMED30028029	SMED30004708
SMED30005581					SMED30004492	SMED30010200
SMED30030836					SMED30032830	SMED30014546
SMED30010423					SMED30023310	SMED30033325
SMED30025183					SMED30034309	SMED30005147
SMED30003954					SMED30014274	SMED30016929
SMED30022894					SMED30004731	SMED30021550
SMED30013238					SMED30011141	SMED30015143
SMED30023181					SMED30017031	SMED30023768
SMED30018457					SMED30031470	SMED30013958
SMED30032214					SMED30006253	SMED30023645
SMED30033465					SMED30035307	SMED30006156
SMED30015327					SMED30014320	SMED30012046
SMED30020536					SMED30035769	SMED30026612
SMED30020339					SMED30002970	SMED30002072
SMED30005411					SMED30020953	SMED30024865
SMED30025512					SMED30017913	SMED30023101
SMED30012068					SMED30024716	SMED30031632
SMED30015065					SMED30020597	SMED30004716
SMED30007435					SMED30027333	SMED30027813
SMED30001072					SMED30018531	SMED30025961
SMED30033612					SMED30031070	SMED30027427
SMED30030723					SMED30031058	SMED30008748
SMED30016847					SMED30015924	SMED30023488
SMED30035196					SMED30013129	SMED30019169
SMED30013636					SMED30019864	SMED30017192
SMED30035245					SMED30003335	SMED30035789
SMED30001859					SMED30027689	SMED30019527
SMED30010634					SMED30032233	SMED30022815
SMED30026384					SMED30026116	SMED30027677
SMED30005686					SMED30004604	SMED30002500
SMED30034868					SMED30009659	SMED30007346
SMED30009890					SMED30001553	SMED30000819
SMED30018256					SMED30002634	SMED30031509
SMED30018930					SMED30015454	SMED30020573
SMED30025951					SMED30000735	SMED30001910
SMED30004927					SMED30029130	SMED30028447
SMED30006592					SMED30029834	SMED30004704
SMED30026111					SMED30030057	SMED30012641
SMED30008483					SMED30030507	SMED30028495
SMED30034872					SMED30028125	SMED30034179
SMED30023638					SMED30028945	SMED30019505
SMED30006590					SMED30003404	SMED30010755
SMED30027130					SMED30023140	SMED30029668
SMED30006446					SMED30014085	SMED30020964
SMED30012726					SMED30025431	SMED30031844
SMED30029330					SMED30008439	SMED30028611
SMED30013329					SMED30004877	SMED30021832
SMED30027846					SMED30010494	SMED30035267
SMED30030145					SMED30021960	SMED30033587
SMED30018488					SMED30021545	SMED30026271
SMED30006893					SMED30006337	SMED30003958
SMED30007374					SMED30003448	SMED30004891
SMED30024518					SMED30015710	SMED30014968
SMED30026178					SMED30023116	SMED30016902
SMED30005792					SMED30018078	SMED30028995
SMED30015303					SMED30006403	SMED30030613
SMED30005409					SMED30035302	SMED30022315
SMED30013957					SMED30022769	SMED30027466
SMED30007997					SMED30015226	SMED30031176
SMED30019023					SMED30016274	SMED30017651
SMED30030906					SMED30016401	SMED30002664
SMED30014949					SMED30014128	SMED30001527
SMED30000358					SMED30011250	SMED30030118
SMED30002234					SMED30007938	SMED30015069
SMED30029749					SMED30035642	SMED30010526
SMED30018483					SMED30034503	SMED30012113
SMED30003029					SMED30015061	SMED30003829
SMED30034072					SMED30014682	SMED30023104
SMED30021973					SMED30027694	SMED30031011
SMED30005871					SMED30021028	SMED30034296
SMED30033754					SMED30034513	SMED30003330
SMED30005906					SMED30021120	SMED30012121
SMED30016768					SMED30016123	SMED30028086
SMED30023599					SMED30003820	SMED30001242
SMED30013970					SMED30017852	SMED30012748
SMED30007213					SMED30006233	SMED30012522
SMED30002066					SMED30023722	SMED30033117
SMED30004104					SMED30019399	SMED30009119
SMED30035619					SMED30032172	SMED30001515
SMED30005257					SMED30003275	SMED30002957
SMED30013191					SMED30017761	SMED30025382
SMED30026921					SMED30013013	SMED30002858
SMED30021912					SMED30018242	SMED30020296
SMED30017904					SMED30034920	SMED30035058
SMED30002889					SMED30020678	SMED30022453
SMED30028190					SMED30024195	SMED30030034
SMED30029037					SMED30013535	SMED30019923
SMED30000348					SMED30014093	SMED30000107
SMED30010501					SMED30002513	SMED30010228
SMED30020744					SMED30036016	SMED30031555
SMED30017229					SMED30004741	SMED30027319
SMED30018267					SMED30008131	SMED30011962
SMED30018726					SMED30005620	SMED30032074
SMED30003008					SMED30030018	SMED30012205
SMED30000709					SMED30005996	SMED30007525
SMED30019934					SMED30024185	SMED30020015
SMED30004772					SMED30002228	SMED30013634
SMED30009924					SMED30034066	SMED30008651
SMED30005436					SMED30000862	SMED30019592
SMED30019060					SMED30031091	SMED30007202
SMED30035694					SMED30010011	SMED30018527
SMED30019064					SMED30017164	SMED30021820
SMED30000956					SMED30013522	SMED30015111
SMED30027298					SMED30024751	SMED30018886
SMED30004221					SMED30010455	SMED30025235
SMED30034566					SMED30031582	SMED30029195
SMED30005443					SMED30035928	SMED30016769
SMED30009122					SMED30033065	SMED30021288
SMED30024001					SMED30024236	SMED30017299
SMED30001100					SMED30013974	SMED30025736
SMED30013531					SMED30014778	SMED30031050
SMED30031249					SMED30028401	SMED30031859
SMED30002986					SMED30033079	SMED30020851
SMED30016777					SMED30032157	SMED30017720
SMED30026928					SMED30026015	SMED30006132
SMED30015193					SMED30004284	SMED30017714
SMED30031356					SMED30019050	SMED30010499
SMED30034461					SMED30025648	SMED30011291
SMED30000490					SMED30014488	SMED30030330
SMED30032625					SMED30016693	SMED30021685
SMED30006941					SMED30006907	SMED30019729
SMED30008510					SMED30034170	SMED30034208
SMED30011531					SMED30000845	SMED30027767
SMED30027182					SMED30004277	SMED30032747
SMED30018553					SMED30015595	SMED30002988
SMED30009268					SMED30012037	SMED30018184
SMED30025081					SMED30033245	SMED30004531
SMED30009842					SMED30005081	SMED30033698
SMED30028133					SMED30033314	SMED30028554
SMED30002166					SMED30034698	SMED30004897
SMED30002177					SMED30008171	SMED30025711
SMED30014228					SMED30002801	SMED30009024
SMED30018535					SMED30024446	SMED30012961
SMED30032906					SMED30015272	SMED30009913
SMED30000615					SMED30014019	SMED30035725
SMED30000136					SMED30021884	SMED30026411
SMED30007886					SMED30015831	SMED30035400
SMED30029392					SMED30012144	SMED30018720
SMED30007476					SMED30022844	SMED30026821
SMED30011932					SMED30027034	SMED30032297
SMED30013335					SMED30017309	SMED30003345
SMED30034625					SMED30007489	SMED30009954
SMED30003118					SMED30032182	SMED30014878
SMED30012017					SMED30003940	SMED30022620
SMED30027630					SMED30017231	SMED30013537
SMED30023740					SMED30006148	SMED30009805
SMED30000994					SMED30020234	SMED30023006
SMED30011920					SMED30020397	SMED30010519
SMED30005295					SMED30026393	SMED30015266
SMED30000231					SMED30014529	SMED30013417
SMED30021879					SMED30021202	SMED30018274
SMED30020977					SMED30007141	SMED30035522
SMED30019599					SMED30020210	SMED30021194
SMED30016718					SMED30034647	SMED30000450
SMED30005636					SMED30000867	SMED30018600
SMED30028654					SMED30020600	SMED30012942
SMED30003973					SMED30012935	SMED30008607
SMED30013710					SMED30029856	SMED30006106
SMED30033053					SMED30024157	SMED30013222
SMED30003333					SMED30035787	SMED30022370
SMED30020916					SMED30019942	SMED30001493
SMED30008485					SMED30006689	SMED30030583
SMED30028665					SMED30007917	SMED30006112
SMED30013099					SMED30002445	SMED30011376
SMED30008183					SMED30031361	SMED30021030
SMED30003082					SMED30003110	SMED30004142
SMED30030875					SMED30000699	SMED30036005
SMED30033072					SMED30019327	SMED30006630
SMED30024876					SMED30021280	SMED30011414
SMED30026082					SMED30012041	SMED30016333
SMED30018918					SMED30031665	SMED30025071
SMED30006157					SMED30005016	SMED30015209
SMED30013796					SMED30031609	SMED30024428
SMED30032680					SMED30009090	SMED30007188
SMED30005998					SMED30023969	SMED30018970
SMED30030289					SMED30022926	SMED30029781
SMED30008074					SMED30019884	SMED30017727
SMED30008169					SMED30020713	SMED30000946
SMED30016557					SMED30007640	SMED30006311
SMED30030651					SMED30023015	SMED30002038
SMED30006008					SMED30032247	SMED30012371
SMED30006355					SMED30003907	SMED30003044
SMED30031347					SMED30014600	SMED30009274
SMED30034411					SMED30009860	SMED30022431
SMED30032135					SMED30028982	SMED30021250
SMED30011137					SMED30006838	SMED30025257
SMED30003202					SMED30035250	SMED30033358
SMED30007815					SMED30030952	SMED30026769
SMED30018602					SMED30008751	SMED30013725
SMED30004449					SMED30031947	SMED30002366
SMED30017851					SMED30035521	SMED30021320
SMED30024179					SMED30013770	SMED30020724
SMED30033715					SMED30020644	SMED30032008
SMED30026563					SMED30024219	SMED30001341
SMED30018217					SMED30009962	SMED30013349
SMED30022419					SMED30003812	SMED30027223
SMED30015054					SMED30010986	SMED30026378
SMED30011914					SMED30027243	SMED30020602
SMED30004353					SMED30022221	SMED30030305
SMED30012533					SMED30015528	SMED30012586
SMED30028885					SMED30007501	SMED30005973
SMED30000645					SMED30015515	SMED30013706
SMED30026742					SMED30029767	SMED30003863
SMED30031282					SMED30020863	SMED30033774
SMED30015312					SMED30008073	SMED30023109
SMED30006428					SMED30004599	SMED30013826
SMED30023624					SMED30019745	SMED30020738
SMED30006831					SMED30029077	SMED30021874
SMED30028482					SMED30024367	SMED30003024
SMED30030649					SMED30017286	SMED30022151
SMED30014888					SMED30015925	SMED30000881
SMED30034679					SMED30025634	SMED30024110
SMED30020553					SMED30034310	SMED30035042
SMED30035860					SMED30035820	SMED30000360
SMED30012743					SMED30024503	SMED30002117
SMED30001128					SMED30019226	SMED30000244
SMED30017516					SMED30011871	SMED30007970
SMED30024691					SMED30008902	SMED30029134
SMED30013690					SMED30015825	SMED30011994
SMED30008097					SMED30003886	SMED30001221
SMED30028528					SMED30019435	SMED30000846
SMED30024934					SMED30032093	SMED30022326
SMED30004813					SMED30019680	SMED30006386
SMED30029109					SMED30025379	SMED30000345
SMED30027580					SMED30016578	SMED30025573
SMED30009775					SMED30011929	SMED30006258
SMED30034583					SMED30013499	SMED30024190
SMED30033398					SMED30023340	SMED30013197
SMED30007706					SMED30006221	SMED30027644
SMED30011039					SMED30015979	SMED30029485
SMED30012416					SMED30034539	SMED30005941
SMED30033035					SMED30025806	SMED30030666
SMED30017719					SMED30001121	SMED30023427
SMED30003721					SMED30000203	SMED30035366
SMED30005046					SMED30018763	SMED30034127
SMED30004192					SMED30024109	SMED30031112
SMED30011345					SMED30035101	SMED30007396
SMED30024925					SMED30031741	SMED30019324
SMED30014345					SMED30009358	SMED30031625
SMED30012738					SMED30013647	SMED30006777
SMED30002803					SMED30013817	SMED30003562
SMED30027751					SMED30009014	SMED30004485
SMED30004839					SMED30006765	SMED30006180
SMED30019564					SMED30023424	SMED30017388
SMED30030898					SMED30030864	SMED30017945
SMED30005918					SMED30021877	SMED30035878
SMED30024222					SMED30006516	SMED30018643
SMED30004295					SMED30022038	SMED30009269
SMED30012165					SMED30033710	SMED30008087
SMED30008930					SMED30000258	SMED30007780
SMED30008523					SMED30016829	SMED30018052
SMED30010489					SMED30025821	SMED30019930
SMED30030688					SMED30000023	SMED30007882
SMED30016908					SMED30015707	SMED30013791
SMED30030870					SMED30005039	SMED30024391
SMED30031633					SMED30011959	SMED30031924
SMED30013105					SMED30016281	SMED30003676
SMED30022146					SMED30025388	SMED30007649
SMED30006555					SMED30007876	SMED30016898
SMED30032619					SMED30015547	SMED30014606
SMED30000081					SMED30015740	SMED30024549
SMED30020990					SMED30000707	SMED30035840
SMED30012779					SMED30003060	SMED30026943
SMED30034229					SMED30001672	SMED30025870
SMED30007988					SMED30005657	SMED30013734
SMED30010295					SMED30014482	SMED30006027
SMED30018175					SMED30028798	SMED30016328
SMED30012923					SMED30027595	SMED30011038
SMED30027996					SMED30021054	SMED30001900
SMED30008237					SMED30012656	SMED30000656
SMED30006705					SMED30002472	SMED30007477
SMED30028215					SMED30014052	SMED30007630
SMED30026698					SMED30028001	SMED30017295
SMED30012493					SMED30015232	SMED30002563
SMED30007201					SMED30023928	SMED30006225
SMED30033955					SMED30033019	SMED30016204
SMED30014940					SMED30029642	SMED30010012
SMED30000052					SMED30016804	SMED30019205
SMED30014614					SMED30031044	SMED30030117
SMED30014581					SMED30004868	SMED30028319
SMED30020666					SMED30025285	SMED30010795
SMED30032675					SMED30017028	SMED30016268
SMED30008464					SMED30027114	SMED30034181
SMED30015086					SMED30011800	SMED30034331
SMED30011428					SMED30021152	SMED30012825
SMED30017448					SMED30000957	SMED30028574
SMED30027920					SMED30009172	SMED30014966
SMED30010931					SMED30009442	SMED30035502
SMED30020395					SMED30028579	SMED30010476
SMED30015830					SMED30018616	SMED30004606
SMED30015315					SMED30033282	SMED30014097
SMED30021690					SMED30022617	SMED30035750
SMED30000077					SMED30016700	SMED30021752
SMED30018253					SMED30031132	SMED30019040
SMED30031242					SMED30023972	SMED30016464
SMED30033066					SMED30024342	SMED30004747
SMED30014431					SMED30031882	SMED30012044
SMED30013987					SMED30009299	SMED30014835
SMED30007130					SMED30000095	SMED30033916
SMED30026536					SMED30007022	SMED30008353
SMED30018386					SMED30004873	SMED30032215
SMED30024629					SMED30015113	SMED30011727
SMED30022866					SMED30035967	SMED30028714
SMED30016206					SMED30021718	SMED30024562
SMED30021495					SMED30005872	SMED30004942
SMED30000217					SMED30032823	SMED30020592
SMED30017273					SMED30013846	SMED30006756
SMED30011514					SMED30026932	SMED30007660
SMED30016555					SMED30002427	SMED30003248
SMED30032579					SMED30018667	SMED30026197
SMED30033111					SMED30012299	SMED30034201
SMED30009264					SMED30002242	SMED30003102
SMED30022193					SMED30029672	SMED30021321
SMED30029646					SMED30013501	SMED30007298
SMED30025229					SMED30020778	SMED30028036
SMED30031626					SMED30016659	SMED30023897
SMED30008977					SMED30007867	SMED30028914
SMED30028442					SMED30034820	SMED30024278
SMED30036022					SMED30011135	SMED30002611
SMED30008458					SMED30000319	SMED30018866
SMED30007542					SMED30018203	SMED30019281
SMED30016085					SMED30029013	SMED30029942
SMED30034696					SMED30023527	SMED30018252
SMED30000139					SMED30010084	SMED30035609
SMED30011876					SMED30018397	SMED30019101
SMED30012382					SMED30012316	SMED30014178
SMED30018438					SMED30005182	SMED30030781
SMED30003057					SMED30027296	SMED30017209
SMED30027642					SMED30010964	SMED30027081
SMED30005752					SMED30011674	SMED30029394
SMED30010671					SMED30001807	SMED30026385
SMED30001165					SMED30017522	SMED30000488
SMED30013090					SMED30024568	SMED30019413
SMED30025959					SMED30022574	SMED30035223
SMED30033063					SMED30014736	SMED30026857
SMED30020646					SMED30021703	SMED30003838
SMED30016992					SMED30014121	SMED30017847
SMED30003779					SMED30017785	SMED30032587
SMED30009679					SMED30011528	SMED30016907
SMED30020868					SMED30012207	SMED30032861
SMED30013348					SMED30024356	SMED30005398
SMED30016775					SMED30025756	SMED30031274
SMED30012066					SMED30013976	SMED30001478
SMED30035301					SMED30028603	SMED30003660
SMED30020435					SMED30018331	SMED30003729
SMED30024552					SMED30032628	SMED30002774
SMED30004793					SMED30024584	SMED30023766
SMED30025432					SMED30033633	SMED30025580
SMED30008532					SMED30008009	SMED30034174
SMED30023593					SMED30006444	SMED30007670
SMED30025553					SMED30030170	SMED30020007
SMED30031394					SMED30034978	SMED30031877
SMED30022274					SMED30023530	SMED30022867
SMED30005910					SMED30024286	SMED30023269
SMED30003042					SMED30026578	SMED30021490
SMED30024965					SMED30017749	SMED30019612
SMED30025340					SMED30007629	SMED30021605
SMED30035985					SMED30002330	SMED30008453
SMED30012775					SMED30011594	SMED30022428
SMED30020288					SMED30007389	SMED30023537
SMED30008781					SMED30024104	SMED30019428
SMED30000124					SMED30024515	SMED30018687
SMED30013469					SMED30013984	SMED30033385
SMED30014831					SMED30020478	SMED30020627
SMED30007345					SMED30019296	SMED30002734
SMED30009061					SMED30000596	SMED30001575
SMED30009253					SMED30019881	SMED30023059
SMED30028536					SMED30001222	SMED30033694
SMED30021649					SMED30018266	SMED30019373
SMED30015032					SMED30026339	SMED30022997
SMED30025975					SMED30011648	SMED30010808
SMED30032954					SMED30016885	SMED30018693
SMED30010575					SMED30028588	SMED30016760
SMED30010724					SMED30014144	SMED30022629
SMED30032107					SMED30013595	SMED30035146
SMED30033589					SMED30035291	SMED30002040
SMED30014834					SMED30025775	SMED30035315
SMED30035167					SMED30009752	SMED30013024
SMED30023024					SMED30028199	SMED30025224
SMED30013867					SMED30004562	SMED30004546
SMED30033850					SMED30002351	SMED30015889
SMED30020361					SMED30023073	SMED30004173
SMED30003124					SMED30031603	SMED30019175
SMED30023842					SMED30024243	SMED30018221
SMED30001402					SMED30034156	SMED30021926
SMED30006951					SMED30007620	SMED30023396
SMED30027150					SMED30001679	SMED30011936
SMED30021849					SMED30030017	SMED30011663
SMED30029768					SMED30015446	SMED30008388
SMED30017730					SMED30021314	SMED30011216
SMED30028855					SMED30019224	SMED30003880
SMED30022136					SMED30035570	SMED30011726
SMED30023191					SMED30017635	SMED30015071
SMED30011541					SMED30014765	SMED30032134
SMED30004615					SMED30002835	SMED30028387
SMED30032323					SMED30020654	SMED30028816
SMED30015590					SMED30007179	SMED30011948
SMED30010862					SMED30009115	SMED30015580
SMED30030231					SMED30014626	SMED30031126
SMED30016910					SMED30023355	SMED30005161
SMED30031392					SMED30007511	SMED30020684
SMED30033061					SMED30022408	SMED30025026
SMED30017238					SMED30016623	SMED30018864
SMED30018645					SMED30003825	SMED30017554
SMED30009311					SMED30004462	SMED30027587
SMED30034851					SMED30019065	SMED30010561
SMED30013055					SMED30023329	SMED30004039
SMED30020289					SMED30028690	SMED30008893
SMED30018399					SMED30034837	SMED30030168
SMED30007888					SMED30029592	SMED30007075
SMED30019862					SMED30016341	SMED30034490
SMED30006722					SMED30030599	SMED30022984
SMED30006329					SMED30003169	SMED30006200
SMED30013711					SMED30002046	SMED30029487
SMED30030833					SMED30019915	SMED30004403
SMED30032865					SMED30029282	SMED30019613
SMED30019886					SMED30034362	SMED30023600
SMED30016262					SMED30026326	SMED30023651
SMED30020887					SMED30003240	SMED30003924
SMED30006660					SMED30000752	SMED30022882
SMED30021432					SMED30002910	SMED30005949
SMED30011512					SMED30004514	SMED30009886
SMED30012136					SMED30020664	SMED30028029
SMED30015015					SMED30029581	SMED30017073
SMED30025854					SMED30023300	SMED30031431
SMED30001270					SMED30021339	SMED30004492
SMED30027509					SMED30020844	SMED30021819
SMED30018065					SMED30026115	SMED30011141
SMED30033878					SMED30000006	SMED30031470
SMED30011001					SMED30033794	SMED30014274
SMED30010895					SMED30032967	SMED30032830
SMED30022767					SMED30012981	SMED30023310
SMED30029580					SMED30007846	SMED30017031
SMED30000410					SMED30010783	SMED30021102
SMED30006700					SMED30012803	SMED30034309
SMED30026610					SMED30032426	SMED30004731
SMED30022781					SMED30027364	SMED30006253
SMED30025002					SMED30027349	SMED30035751
SMED30020719					SMED30005314	SMED30023659
SMED30016236					SMED30022711	SMED30012265
SMED30005085					SMED30017603	SMED30014320
SMED30008976					SMED30014850	SMED30035769
SMED30027061					SMED30029061	SMED30002970
SMED30007251					SMED30020987	SMED30020953
SMED30000566					SMED30028830	SMED30017913
SMED30004946					SMED30032314	SMED30013591
SMED30005604					SMED30020710	SMED30024716
SMED30019960					SMED30004055	SMED30032771
SMED30022889					SMED30001666	SMED30018824
SMED30023119					SMED30006235	SMED30027333
SMED30012688					SMED30027202	SMED30031070
SMED30032571					SMED30034987	SMED30018531
SMED30003597					SMED30016063	SMED30031058
SMED30013543					SMED30014866	SMED30015924
SMED30000185					SMED30014654	SMED30013129
SMED30006055					SMED30026764	SMED30019864
SMED30018021					SMED30016646	SMED30004513
SMED30022810					SMED30006810	SMED30007906
SMED30013217					SMED30009537	SMED30003335
SMED30016232					SMED30013784	SMED30027689
SMED30033051					SMED30020488	SMED30003360
SMED30028240					SMED30006085	SMED30032233
SMED30035185					SMED30033010	SMED30026116
SMED30021057					SMED30014062	SMED30014829
SMED30028444					SMED30026235	SMED30004604
SMED30020489					SMED30028496	SMED30009659
SMED30016531					SMED30006136	SMED30002634
SMED30022124					SMED30010837	SMED30029130
SMED30013443					SMED30023566	SMED30001553
SMED30033424					SMED30011898	SMED30015454
SMED30009145					SMED30018013	SMED30000735
SMED30016785					SMED30034396	SMED30029834
SMED30001277					SMED30035615	SMED30030057
SMED30003499					SMED30030098	SMED30001003
SMED30000104					SMED30014608	SMED30030507
SMED30034223					SMED30027848	SMED30031357
SMED30020995					SMED30033381	SMED30001387
SMED30018810					SMED30020310	SMED30016805
SMED30028825					SMED30002925	SMED30023223
SMED30010674					SMED30015172	SMED30015758
SMED30035179					SMED30018812	SMED30028945
SMED30012543					SMED30023465	SMED30003404
SMED30032088					SMED30030042	SMED30023140
SMED30027981					SMED30023806	SMED30014085
SMED30009511					SMED30022043	SMED30008439
SMED30028419					SMED30012307	SMED30005496
SMED30033266					SMED30031439	SMED30025431
SMED30003028					SMED30025144	SMED30004877
SMED30030286					SMED30013108	SMED30019306
SMED30035765					SMED30035652	SMED30010494
SMED30018548					SMED30007982	SMED30026405
SMED30034525					SMED30035906	SMED30021960
SMED30027878					SMED30033709	SMED30021545
SMED30028965					SMED30026602	SMED30006337
SMED30034552					SMED30016207	SMED30003448
SMED30002049					SMED30001935	SMED30015710
SMED30002288					SMED30008833	SMED30018078
SMED30007105					SMED30030334	SMED30023116
SMED30026637					SMED30007173	SMED30006403
SMED30016827					SMED30026586	SMED30035302
SMED30025362					SMED30006091	SMED30022769
SMED30027646					SMED30008940	SMED30015226
SMED30018792					SMED30002560	SMED30022730
SMED30033223					SMED30010276	SMED30012696
SMED30013669					SMED30032471	SMED30035836
SMED30018638					SMED30010131	SMED30025368
SMED30016957					SMED30028833	SMED30016274
SMED30018372					SMED30006595	SMED30016401
SMED30000326					SMED30004358	SMED30014128
SMED30006522					SMED30002762	SMED30011250
SMED30025427					SMED30016728	SMED30003962
SMED30025054					SMED30027704	SMED30035642
SMED30030389					SMED30015050	SMED30019945
SMED30015345					SMED30033431	SMED30034503
SMED30013113					SMED30018957	SMED30007938
SMED30020360					SMED30017705	SMED30015061
SMED30018044					SMED30035224	SMED30014682
SMED30005227					SMED30027863	SMED30027694
SMED30017897					SMED30026029	SMED30012077
SMED30008130					SMED30015288	SMED30022123
SMED30035979					SMED30010128	SMED30021120
SMED30003263					SMED30005148	SMED30034513
SMED30035628					SMED30015204	SMED30030175
SMED30019179					SMED30028328	SMED30008529
SMED30024953					SMED30007727	SMED30016123
SMED30020767					SMED30032484	SMED30003820
SMED30028127					SMED30034242	SMED30004841
SMED30031647					SMED30013790	SMED30017852
SMED30025586					SMED30032428	SMED30006233
SMED30033871					SMED30029677	SMED30023722
SMED30009880					SMED30033491	SMED30019399
SMED30034049					SMED30016231	SMED30032172
SMED30025124					SMED30032090	SMED30003275
SMED30031005					SMED30016212	SMED30017761
SMED30000908					SMED30023316	SMED30013013
SMED30018306					SMED30019734	SMED30019392
SMED30007291					SMED30030786	SMED30018242
SMED30021889					SMED30000242	SMED30034920
SMED30011373					SMED30009438	SMED30020678
SMED30034834					SMED30015020	SMED30024195
SMED30018737					SMED30029661	SMED30025852
SMED30022945					SMED30009489	SMED30022087
SMED30001208					SMED30018393	SMED30030592
SMED30012107					SMED30028011	SMED30034574
SMED30003965					SMED30004761	SMED30013535
SMED30031056					SMED30021014	SMED30014093
SMED30015659					SMED30014326	SMED30002513
SMED30017933					SMED30027539	SMED30036016
SMED30014111					SMED30021257	SMED30004741
SMED30020143					SMED30021489	SMED30010536
SMED30006530					SMED30000934	SMED30011793
SMED30004728					SMED30002397	SMED30023736
SMED30002247					SMED30028895	SMED30030018
SMED30005545					SMED30024475	SMED30005996
SMED30019015					SMED30018493	SMED30024185
SMED30009666					SMED30011402	SMED30027350
SMED30032164					SMED30021864	SMED30026098
SMED30034567					SMED30006996	SMED30002228
SMED30005010					SMED30002062	SMED30034066
SMED30030332					SMED30024685	SMED30000862
SMED30029459					SMED30022570	SMED30031091
SMED30026102					SMED30014149	SMED30009429
SMED30007416					SMED30010954	SMED30010011
SMED30027939					SMED30002523	SMED30013522
SMED30029591					SMED30019001	SMED30024751
SMED30032623					SMED30029442	SMED30035928
SMED30022334					SMED30028362	SMED30031582
SMED30007018					SMED30034325	SMED30017164
SMED30021005					SMED30001408	SMED30010455
SMED30016385					SMED30014428	SMED30035308
SMED30035475					SMED30024718	SMED30024236
SMED30012334					SMED30024025	SMED30013974
SMED30008190					SMED30030374	SMED30028401
SMED30015190					SMED30019876	SMED30033065
SMED30020831					SMED30015176	SMED30004277
SMED30017625					SMED30020254	SMED30033079
SMED30000461					SMED30002009	SMED30012037
SMED30033816					SMED30035596	SMED30004284
SMED30013074					SMED30021279	SMED30014488
SMED30016187					SMED30033957	SMED30014778
SMED30032995					SMED30000602	SMED30019050
SMED30028850					SMED30032702	SMED30000845
SMED30027784					SMED30012252	SMED30026015
SMED30024182					SMED30020534	SMED30006907
SMED30023993					SMED30014636	SMED30016693
SMED30018631					SMED30024843	SMED30033245
SMED30016390					SMED30031721	SMED30025648
SMED30010600					SMED30015289	SMED30032157
SMED30011799					SMED30010646	SMED30034170
SMED30021938					SMED30002619	SMED30033314
SMED30028226					SMED30015723	SMED30022133
SMED30030812					SMED30031336	SMED30015595
SMED30004239					SMED30013228	SMED30031099
SMED30028037					SMED30017326	SMED30005081
SMED30029679					SMED30020445	SMED30034698
SMED30027036					SMED30002259	SMED30018935
SMED30006550					SMED30013408	SMED30008171
SMED30018874					SMED30033685	SMED30002801
SMED30013566					SMED30009521	SMED30024446
SMED30001813					SMED30008350	SMED30015272
SMED30004397					SMED30022721	SMED30014019
SMED30026625					SMED30030132	SMED30007517
SMED30008920					SMED30027095	SMED30021884
SMED30015725					SMED30007310	SMED30015831
SMED30012051					SMED30032216	SMED30012144
SMED30000022					SMED30030353	SMED30027034
SMED30025142					SMED30008035	SMED30017309
SMED30018320					SMED30009546	SMED30014891
SMED30021922					SMED30002725	SMED30024138
SMED30005273					SMED30019227	SMED30032182
SMED30031147					SMED30016156	SMED30007489
SMED30006692					SMED30027773	SMED30031804
SMED30001973					SMED30029249	SMED30013511
SMED30026617					SMED30031370	SMED30003940
SMED30004248					SMED30019830	SMED30012131
SMED30022068					SMED30023859	SMED30017231
SMED30013736					SMED30018418	SMED30006148
SMED30000416					SMED30032529	SMED30020234
SMED30016415					SMED30013787	SMED30020397
SMED30010244					SMED30024040	SMED30017004
SMED30026076					SMED30035218	SMED30026393
SMED30015606					SMED30019497	SMED30014529
SMED30009343					SMED30035381	SMED30021202
SMED30022948					SMED30020631	SMED30020210
SMED30003210					SMED30009553	SMED30007141
SMED30029968					SMED30027386	SMED30034647
SMED30001646					SMED30011091	SMED30000867
SMED30015414					SMED30017315	SMED30020600
SMED30010025					SMED30002350	SMED30012935
SMED30015389					SMED30031047	SMED30031320
SMED30023849					SMED30006961	SMED30029856
SMED30014927					SMED30018278	SMED30010595
SMED30023646					SMED30020416	SMED30026759
SMED30015702					SMED30020450	SMED30010540
SMED30011867					SMED30012987	SMED30024157
SMED30014042					SMED30015622	SMED30008716
SMED30015559					SMED30016941	SMED30019942
SMED30000121					SMED30018199	SMED30006689
SMED30017914					SMED30003510	SMED30007917
SMED30004535					SMED30035715	SMED30024248
SMED30008475					SMED30019733	SMED30031361
SMED30025875					SMED30029272	SMED30003110
SMED30034495					SMED30018104	SMED30000699
SMED30035709					SMED30002520	SMED30022359
SMED30019187					SMED30032528	SMED30019327
SMED30022556					SMED30023014	SMED30016695
SMED30010449					SMED30011892	SMED30021280
SMED30014421					SMED30005578	SMED30031665
SMED30015313					SMED30029327	SMED30005016
SMED30026652					SMED30006161	SMED30031609
SMED30030096					SMED30008954	SMED30023969
SMED30027650					SMED30008266	SMED30019884
SMED30011143					SMED30028480	SMED30019821
SMED30006350					SMED30025639	SMED30014138
SMED30029484					SMED30032055	SMED30020713
SMED30014605					SMED30014181	SMED30007640
SMED30019634					SMED30033309	SMED30023015
SMED30020817					SMED30007102	SMED30032247
SMED30026600					SMED30018709	SMED30014600
SMED30023673					SMED30013759	SMED30009860
SMED30015613					SMED30002458	SMED30028982
SMED30026025					SMED30031183	SMED30030952
SMED30029752					SMED30003052	SMED30018451
SMED30014873					SMED30032014	SMED30035250
SMED30018001					SMED30015941	SMED30029006
SMED30009561					SMED30025826	SMED30008751
SMED30030214					SMED30015470	SMED30031947
SMED30013612					SMED30003374	SMED30035521
SMED30018790					SMED30007314	SMED30013770
SMED30030714					SMED30030265	SMED30020644
					SMED30029450	SMED30024219
					SMED30015167	SMED30009962
					SMED30009861	SMED30003812
					SMED30012012	SMED30027243
					SMED30016076	SMED30010986
					SMED30028309	SMED30022221
					SMED30024571	SMED30007501
					SMED30029791	SMED30015515
					SMED30032384	SMED30015528
					SMED30016589	SMED30020863
					SMED30020497	SMED30029767
					SMED30011944	SMED30008073
					SMED30026164	SMED30004599
					SMED30018272	SMED30019745
					SMED30023885	SMED30029077
					SMED30024282	SMED30024367
					SMED30010258	SMED30015530
					SMED30020209	SMED30017286
					SMED30022907	SMED30015925
					SMED30033835	SMED30034310
					SMED30034767	SMED30025634
					SMED30008301	SMED30035820
					SMED30001584	SMED30024503
					SMED30028676	SMED30019226
					SMED30019652	SMED30011871
					SMED30034448	SMED30003886
					SMED30007426	SMED30015825
					SMED30022848	SMED30008902
					SMED30013540	SMED30032093
					SMED30006679	SMED30019680
					SMED30019532	SMED30025379
					SMED30034561	SMED30016578
					SMED30018644	SMED30013499
					SMED30003981	SMED30011929
					SMED30014731	SMED30023340
					SMED30005521	SMED30006221
					SMED30008318	SMED30015979
					SMED30010633	SMED30034539
					SMED30021405	SMED30025806
					SMED30004081	SMED30001121
					SMED30034281	SMED30000203
					SMED30018899	SMED30011827
					SMED30011329	SMED30010853
					SMED30012285	SMED30001325
					SMED30012544	SMED30033140
					SMED30024436	SMED30018763
					SMED30019103	SMED30023963
					SMED30018892	SMED30024109
					SMED30017384	SMED30008292
					SMED30003523	SMED30008378
					SMED30018389	SMED30035101
					SMED30006690	SMED30032019
					SMED30023469	SMED30022282
					SMED30011094	SMED30014065
					SMED30027057	SMED30032143
					SMED30034676	SMED30031741
					SMED30032647	SMED30009358
					SMED30015406	SMED30013647
					SMED30024587	SMED30013817
					SMED30002332	SMED30009014
					SMED30002141	SMED30034124
					SMED30016919	SMED30021305
					SMED30015560	SMED30006765
					SMED30018449	SMED30025889
					SMED30009756	SMED30023424
					SMED30025971	SMED30030864
					SMED30016674	SMED30021877
					SMED30034431	SMED30032816
					SMED30031687	SMED30006516
					SMED30009201	SMED30022038
					SMED30021766	SMED30033710
					SMED30022865	SMED30019082
					SMED30016720	SMED30019939
					SMED30033494	SMED30002443
					SMED30011950	SMED30016829
					SMED30022217	SMED30000258
					SMED30019938	SMED30025821
					SMED30005164	SMED30000023
					SMED30025778	SMED30036031
					SMED30008505	SMED30015707
					SMED30022748	SMED30005039
					SMED30034597	SMED30011959
					SMED30000013	SMED30016281
					SMED30035258	SMED30025388
					SMED30000186	SMED30011307
					SMED30003521	SMED30007876
					SMED30021821	SMED30015547
					SMED30017780	SMED30015740
					SMED30029164	SMED30001068
					SMED30026628	SMED30003060
					SMED30005188	SMED30034753
					SMED30021106	SMED30001672
					SMED30015381	SMED30005657
					SMED30035418	SMED30014482
					SMED30032940	SMED30019692
					SMED30006130	SMED30027595
					SMED30024383	SMED30028798
					SMED30014521	SMED30012656
					SMED30004313	SMED30021054
					SMED30026663	SMED30002472
					SMED30002983	SMED30003011
					SMED30021982	SMED30014052
					SMED30027460	SMED30028001
					SMED30012020	SMED30035723
					SMED30028792	SMED30015232
					SMED30008655	SMED30023928
					SMED30012143	SMED30022921
					SMED30022285	SMED30001395
					SMED30031602	SMED30029642
					SMED30024528	SMED30016804
					SMED30020390	SMED30031044
					SMED30006904	SMED30017028
					SMED30010398	SMED30027114
					SMED30031821	SMED30032503
					SMED30012000	SMED30011800
					SMED30023278	SMED30027510
					SMED30015527	SMED30021617
					SMED30003048	SMED30000957
					SMED30029811	SMED30009442
					SMED30029055	SMED30009172
					SMED30007461	SMED30028579
					SMED30003677	SMED30018616
					SMED30008707	SMED30033282
					SMED30000179	SMED30022617
					SMED30012352	SMED30016700
					SMED30002489	SMED30031132
					SMED30015422	SMED30023972
					SMED30030348	SMED30031882
					SMED30014318	SMED30008616
					SMED30009301	SMED30024342
					SMED30027343	SMED30000095
					SMED30023196	SMED30004162
					SMED30013306	SMED30007022
					SMED30025164	SMED30004873
					SMED30008017	SMED30029887
					SMED30012777	SMED30027732
					SMED30003183	SMED30028068
					SMED30009480	SMED30015113
					SMED30026175	SMED30035967
					SMED30023352	SMED30034627
					SMED30003750	SMED30021718
					SMED30033577	SMED30005872
					SMED30001259	SMED30032823
					SMED30004852	SMED30013846
					SMED30000710	SMED30028912
					SMED30018781	SMED30026932
					SMED30022460	SMED30002427
					SMED30024188	SMED30035881
					SMED30006450	SMED30015041
					SMED30011858	SMED30012299
					SMED30019509	SMED30029672
					SMED30002175	SMED30013501
					SMED30015512	SMED30020778
					SMED30023495	SMED30016659
					SMED30006145	SMED30027207
					SMED30001608	SMED30007867
					SMED30014924	SMED30003490
					SMED30034265	SMED30034820
					SMED30005469	SMED30011135
					SMED30003809	SMED30000319
					SMED30029222	SMED30009552
					SMED30000087	SMED30021377
					SMED30025296	SMED30020433
					SMED30028296	SMED30001037
					SMED30028403	SMED30018203
					SMED30034056	SMED30029013
					SMED30008201	SMED30023527
					SMED30016391	SMED30010084
					SMED30009111	SMED30018397
					SMED30029471	SMED30012316
					SMED30028146	SMED30027296
					SMED30017949	SMED30018561
					SMED30021231	SMED30010964
					SMED30018467	SMED30011674
					SMED30022798	SMED30024357
					SMED30028862	SMED30001807
					SMED30034853	SMED30017522
					SMED30005084	SMED30024568
					SMED30011047	SMED30022574
					SMED30013184	SMED30014736
					SMED30021702	SMED30021703
					SMED30016788	SMED30017785
					SMED30019357	SMED30014121
					SMED30027262	SMED30011528
					SMED30007813	SMED30030352
					SMED30002195	SMED30008009
					SMED30031572	SMED30012207
					SMED30005126	SMED30024356
					SMED30012714	SMED30018331
					SMED30026676	SMED30034978
					SMED30029625	SMED30013976
					SMED30032818	SMED30017626
					SMED30034930	SMED30033633
						SMED30032628
						SMED30006444
						SMED30028603
						SMED30030170
						SMED30002471
						SMED30024584
						SMED30009891
						SMED30025756
						SMED30020109
						SMED30023530
						SMED30024286
						SMED30026578
						SMED30017410
						SMED30017749
						SMED30007629
						SMED30002330
						SMED30011594
						SMED30007389
						SMED30035339
						SMED30024104
						SMED30024515
						SMED30013984
						SMED30020478
						SMED30019296
						SMED30019881
						SMED30001222
						SMED30022796
						SMED30018266
						SMED30008553
						SMED30020848
						SMED30015364
						SMED30026339
						SMED30035032
						SMED30015566
						SMED30012287
						SMED30026215
						SMED30011648
						SMED30034482
						SMED30016885
						SMED30028588
						SMED30014144
						SMED30013595
						SMED30035291
						SMED30004562
						SMED30028199
						SMED30023073
						SMED30002351
						SMED30022628
						SMED30013360
						SMED30024243
						SMED30034156
						SMED30031603
						SMED30007620
						SMED30008033
						SMED30001679
						SMED30013141
						SMED30019301
						SMED30015446
						SMED30000338
						SMED30021314
						SMED30014448
						SMED30009327
						SMED30009112
						SMED30019224
						SMED30035570
						SMED30014765
						SMED30002835
						SMED30033924
						SMED30020654
						SMED30002946
						SMED30002882
						SMED30007179
						SMED30009733
						SMED30009115
						SMED30014626
						SMED30023355
						SMED30007511
						SMED30028854
						SMED30016623
						SMED30003825
						SMED30023329
						SMED30028690
						SMED30034837
						SMED30029592
						SMED30016341
						SMED30030599
						SMED30003169
						SMED30002046
						SMED30034362
						SMED30026326
						SMED30003240
						SMED30000752
						SMED30002910
						SMED30027552
						SMED30001885
						SMED30021717
						SMED30004514
						SMED30020664
						SMED30029581
						SMED30023300
						SMED30030120
						SMED30021339
						SMED30020844
						SMED30035114
						SMED30026115
						SMED30000006
						SMED30033794
						SMED30003893
						SMED30010619
						SMED30032967
						SMED30007846
						SMED30012981
						SMED30010783
						SMED30012803
						SMED30032426
						SMED30020669
						SMED30027364
						SMED30020594
						SMED30035859
						SMED30027349
						SMED30005314
						SMED30022711
						SMED30026522
						SMED30034960
						SMED30017603
						SMED30014850
						SMED30029061
						SMED30020987
						SMED30012899
						SMED30032314
						SMED30020710
						SMED30004055
						SMED30006235
						SMED30001666
						SMED30027202
						SMED30016063
						SMED30014866
						SMED30034987
						SMED30014654
[truncated: 533 more rows]

## Sheet: BLASTx hit overview
	Stage	Number enriched transcripts	% enriched transcripts with BLASTx hits (E < 0.001)
			CE	DM	DR	XT	MM	HS	NR	SP
	2	1663	56	60	70	66	68	68	78	70
	3	792	52	56	60	58	60	60	69	63
	4	537	55	56	58	56	56	56	66	59
	5	764	51	53	59	58	59	59	72	61
	6	748	56	58	62	62	63	63	79	66
	7	1858	55	55	60	60	59	59	76	63
	8	2530	53	53	59	58	57	57	74	61
	Percent enriched transcripts with significant (E < 0.001) BLASTx hits versus the C. elegans (CE), D. melanogaster (DM), D. rerio (DR),
	X. tropicalis (XT), M. musculus (MM), and H. sapiens (HS) Ensembl databases, the NCBI nonredundant (NR) and Swiss-Prot (SP) databases.

## Sheet: GO triage criteria
	GO Triage:
	GO IDs from BP ontology were subjected to the following:
	BH Corrected p-value ≤ 1e-10
	Number transcripts associated with GO_ID must be ≥ 1% enriched transcripts for the developmental time point.
	Omitted BP GO IDs that:
	* do not describe cell and/or organ types found in planarian anatomy (e.g. heart development, neural crest, floral organs)
	* do not describe a process or behavior known to be performed by planaria
	Remaining BP GO IDs were grouped into categories (see Categorized BP GO IDs tab).
	A nonredundant list of enriched transcripts associated with BP GO IDs in each category was generated for each developmental stage
	Transcripts may appear in more than one BP GO Category, just as transcripts can be associated with more than one GO term.

## Sheet: Categorized BP GO IDs
				Categories defined by compiled lists of Biological Process (BP) GO IDs enriched during ≥ 1 developmental stage
DEVELOPMENT: REGULATION OF CELL FATE SPECIFICATION AND DIFFERENTIATION		DEVELOPMENT: PATTERNING AND POLARITY		DEVELOPMNENT: ORGAN FORMATION AND MORPHOGENESIS		DEVELOPMENT		POST EMBRYONIC DEVELOPMENT, HOMEOSTASIS, AGING		CELL DEATH		REGULATORS OF SOMATIC AND GERMLINE STEM CELL BEHAVIOR		BMP SIGNALING		WNT SIGNALING		NOTCH SIGNALING		RTK SIGNALING PATHWAYS		G PROTEIN SIGNALING		OTHER SIGNALING PATHWAYS		REGULATION OF CELL SIGNALING		EPIDERMIS DEVELOPMENT		CILIOGENESIS AND CILIA FUNCTION		NERVOUS SYSTEM DEVELOPMENT		NERVOUS SYSTEM: AXONOGENESIS AND AXON PATHFINDING		NERVOUS SYSTEM: SYNAPSE ASSEMBLY AND ORGANIZATION		NERVOUS SYSTEM: NEUROTRANSMITTER PRODUCTION AND SYNAPTIC TRANSMISSION		NERVOUS SYSTEM: NERVE IMPULSE TRANSMISSION		SENSORY PERCEPTION AND BEHAVIOR		EYE DEVELOPMENT		VISION		NEUROENDOCRINE SYSTEM FUNCTION
GO:0030855	epithelial cell differentiation	GO:0009952	anterior/posterior pattern specification	GO:0003382	epithelial cell morphogenesis	GO:0048856	anatomical structure development	GO:0009791	post-embryonic development	GO:0043066	negative regulation of apoptotic process	GO:0017145	stem cell division	GO:0030509	BMP signaling pathway	GO:0060070	canonical Wnt signaling pathway	GO:0007219	Notch signaling pathway	GO:0042058	regulation of epidermal growth factor receptor signaling pathway	GO:0019933	cAMP-mediated signaling	GO:0032006	regulation of TOR signaling	GO:0031098	stress-activated protein kinase signaling cascade	GO:0009913	epidermal cell differentiation	GO:0042384	cilium assembly	GO:0007417	central nervous system development	GO:0048675	axon extension	GO:0007416	synapse assembly	GO:0008088	axon cargo transport	GO:0019228	neuronal action potential	GO:0007600	sensory perception	GO:0042462	eye photoreceptor cell development	GO:0007601	visual perception	GO:0050886	endocrine process
GO:0030859	polarized epithelial cell differentiation	GO:0009855	determination of bilateral symmetry	GO:0001738	morphogenesis of a polarized epithelium	GO:0048468	cell development	GO:0009886	post-embryonic morphogenesis	GO:2001234	negative regulation of apoptotic signaling pathway	GO:0019827	stem cell maintenance	GO:0071560	cellular response to transforming growth factor beta stimulus	GO:0090263	positive regulation of canonical Wnt signaling pathway	GO:0045747	positive regulation of Notch signaling pathway	GO:0007257	activation of JUN kinase activity	GO:0007186	G-protein coupled receptor signaling pathway	GO:0048017	inositol lipid-mediated signaling	GO:0007264	small GTPase mediated signal transduction	GO:0008544	epidermis development	GO:0060271	cilium morphogenesis	GO:0021954	central nervous system neuron development	GO:0007409	axonogenesis	GO:0008039	synaptic target recognition	GO:0097480	establishment of synaptic vesicle localization	GO:0019226	transmission of nerve impulse	GO:0051931	regulation of sensory perception	GO:0021631	optic nerve morphogenesis	GO:0007602	phototransduction	GO:0042445	hormone metabolic process
GO:0002065	columnar/cuboidal epithelial cell differentiation	GO:0007368	determination of left/right symmetry	GO:0002009	morphogenesis of an epithelium	GO:0048869	cellular developmental process	GO:0048580	regulation of post-embryonic development	GO:0043154	negative regulation of cysteine-type endopeptidase activity involved in apoptotic process	GO:0072089	stem cell proliferation	GO:0030514	negative regulation of BMP signaling pathway	GO:0030177	positive regulation of Wnt signaling pathway	GO:0008593	regulation of Notch signaling pathway	GO:0000186	activation of MAPKK activity	GO:0043949	regulation of cAMP-mediated signaling	GO:0014065	phosphatidylinositol 3-kinase signaling	GO:0023052	signaling	GO:0045605	negative regulation of epidermal cell differentiation	GO:0003341	cilium movement	GO:0021953	central nervous system neuron differentiation	GO:0007411	axon guidance	GO:0008582	regulation of synaptic growth at neuromuscular junction	GO:0007268	synaptic transmission	GO:0050877	neurological system process	GO:0007606	sensory perception of chemical stimulus	GO:0021633	optic nerve structural organization	GO:0007603	phototransduction, visible light	GO:0006700	C21-steroid hormone biosynthetic process
GO:0030154	cell differentiation	GO:0009799	specification of symmetry	GO:0001838	embryonic epithelial tube formation	GO:0009790	embryo development	GO:0048581	negative regulation of post-embryonic development	GO:2001271	negative regulation of cysteine-type endopeptidase activity involved in execution phase of apoptosis	GO:0048103	somatic stem cell division	GO:0007179	transforming growth factor beta receptor signaling pathway	GO:0060828	regulation of canonical Wnt signaling pathway	GO:0046331	lateral inhibition	GO:0000185	activation of MAPKKK activity	GO:0008277	regulation of G-protein coupled receptor protein signaling pathway	GO:0048015	phosphatidylinositol-mediated signaling	GO:0007165	signal transduction	GO:0045683	negative regulation of epidermis development	GO:0001539	cilium or flagellum-dependent cell motility	GO:0048699	generation of neurons	GO:0030516	regulation of axon extension	GO:0045887	positive regulation of synaptic growth at neuromuscular junction	GO:0016079	synaptic vesicle exocytosis	GO:0031646	positive regulation of neurological system process	GO:0007608	sensory perception of smell	GO:0001654	eye development	GO:0007632	visual behavior	GO:0008207	C21-steroid hormone metabolic process
GO:0045165	cell fate commitment	GO:0007389	pattern specification process	GO:0072175	epithelial tube formation	GO:0009792	embryo development ending in birth or egg hatching	GO:0007568	aging	GO:0043281	regulation of cysteine-type endopeptidase activity involved in apoptotic process	GO:2000647	negative regulation of stem cell proliferation	GO:0017015	regulation of transforming growth factor beta receptor signaling pathway	GO:0016055	Wnt signaling pathway	GO:0045746	negative regulation of Notch signaling pathway	GO:0008543	fibroblast growth factor receptor signaling pathway	GO:0043951	negative regulation of cAMP-mediated signaling	GO:0014068	positive regulation of phosphatidylinositol 3-kinase signaling	GO:0023014	signal transduction by phosphorylation	GO:0045604	regulation of epidermal cell differentiation	GO:0044782	cilium organization	GO:0050768	negative regulation of neurogenesis	GO:0050770	regulation of axonogenesis	GO:0007528	neuromuscular junction development	GO:0097479	synaptic vesicle localization	GO:0050905	neuromuscular process	GO:0009593	detection of chemical stimulus	GO:0048592	eye morphogenesis	GO:0016056	rhodopsin mediated signaling pathway	GO:0008212	mineralocorticoid metabolic process
GO:0001709	cell fate determination	GO:0070986	left/right axis specification	GO:0060562	epithelial tube morphogenesis	GO:0007275	multicellular organismal development	GO:0007569	cell aging	GO:2001270	regulation of cysteine-type endopeptidase activity involved in execution phase of apoptosis	GO:0007281	germ cell development	GO:0030510	regulation of BMP signaling pathway	GO:0060071	Wnt signaling pathway, planar cell polarity pathway			GO:0071774	response to fibroblast growth factor	GO:0045744	negative regulation of G-protein coupled receptor protein signaling pathway	GO:0032007	negative regulation of TOR signaling	GO:0038034	signal transduction in absence of ligand	GO:0045684	positive regulation of epidermis development	GO:0003351	epithelial cilium movement	GO:0043524	negative regulation of neuron apoptotic process	GO:0021955	central nervous system neuron axonogenesis	GO:0051963	regulation of synapse assembly	GO:0048489	synaptic vesicle transport	GO:0001508	action potential	GO:0050974	detection of mechanical stimulus involved in sensory perception	GO:0046552	photoreceptor cell fate commitment	GO:0009583	detection of light stimulus	GO:0009914	hormone transport
GO:0045596	negative regulation of cell differentiation	GO:0000578	embryonic axis specification	GO:0060606	tube closure	GO:0010721	negative regulation of cell development	GO:0090398	cellular senescence	GO:0097194	execution phase of apoptosis	GO:0030718	germ-line stem cell maintenance	GO:0071559	response to transforming growth factor beta	GO:0030111	regulation of Wnt signaling pathway			GO:0007254	JNK cascade	GO:0007189	adenylate cyclase-activating G-protein coupled receptor signaling pathway	GO:0016601	Rac protein signal transduction	GO:0090092	regulation of transmembrane receptor protein serine/threonine kinase signaling pathway	GO:0045682	regulation of epidermis development	GO:0098534	centriole assembly	GO:0045665	negative regulation of neuron differentiation	GO:0021952	central nervous system projection neuron axonogenesis	GO:0051965	positive regulation of synapse assembly	GO:0007274	neuromuscular synaptic transmission	GO:0060080	regulation of inhibitory postsynaptic membrane potential	GO:0050982	detection of mechanical stimulus	GO:0042706	eye photoreceptor cell fate commitment	GO:0009584	detection of visible light	GO:0010817	regulation of hormone levels
GO:0045597	positive regulation of cell differentiation	GO:0009880	embryonic pattern specification	GO:0035148	tube formation	GO:2000026	regulation of multicellular organismal development	GO:0032846	positive regulation of homeostatic process	GO:0097191	extrinsic apoptotic signaling pathway	GO:0048864	stem cell development	GO:0071773	cellular response to BMP stimulus					GO:0000165	MAPK cascade	GO:0010578	regulation of adenylate cyclase activity involved in G-protein coupled receptor signaling pathway	GO:0043491	protein kinase B signaling	GO:0023051	regulation of signaling			GO:0007099	centriole replication	GO:0007399	nervous system development	GO:0030517	negative regulation of axon extension	GO:0051124	synaptic growth at neuromuscular junction	GO:0007269	neurotransmitter secretion	GO:0060291	long-term synaptic potentiation	GO:0009612	response to mechanical stimulus			GO:0050953	sensory perception of light stimulus	GO:0014061	regulation of norepinephrine secretion
GO:0045595	regulation of cell differentiation	GO:0060581	cell fate commitment involved in pattern specification	GO:0010171	body morphogenesis	GO:0060284	regulation of cell development	GO:0048872	homeostasis of number of cells	GO:0097192	extrinsic apoptotic signaling pathway in absence of ligand	GO:0048863	stem cell differentiation	GO:0071772	response to BMP					GO:0046329	negative regulation of JNK cascade	GO:0010579	positive regulation of adenylate cyclase activity involved in G-protein coupled receptor signaling pathway	GO:0051896	regulation of protein kinase B signaling	GO:0051056	regulation of small GTPase mediated signal transduction			GO:0046600	negative regulation of centriole replication	GO:0022008	neurogenesis	GO:0050771	negative regulation of axonogenesis	GO:0048167	regulation of synaptic plasticity	GO:0006836	neurotransmitter transport	GO:0060134	prepulse inhibition	GO:0042490	mechanoreceptor differentiation			GO:0050962	detection of light stimulus involved in sensory perception	GO:0030072	peptide hormone secretion
GO:0045168	cell-cell signaling involved in cell fate commitment	GO:0060582	cell fate determination involved in pattern specification	GO:0000902	cell morphogenesis	GO:0051093	negative regulation of developmental process	GO:0008340	determination of adult lifespan	GO:0008625	extrinsic apoptotic signaling pathway via death domain receptors									GO:0043409	negative regulation of MAPK cascade	GO:0007216	G-protein coupled glutamate receptor signaling pathway	GO:0031929	TOR signaling	GO:0070302	regulation of stress-activated protein kinase signaling cascade			GO:0046599	regulation of centriole replication	GO:0051402	neuron apoptotic process	GO:0008045	motor neuron axon guidance	GO:0050807	regulation of synapse organization	GO:0008090	retrograde axon cargo transport	GO:0086010	membrane depolarization during action potential	GO:0007638	mechanosensory behavior			GO:0050908	detection of light stimulus involved in visual perception	GO:0030073	insulin secretion
GO:0030859	polarized epithelial cell differentiation	GO:0007398	ectoderm development	GO:0009653	anatomical structure morphogenesis	GO:0007275	multicellular organismal development	GO:0060249	anatomical structure homeostasis	GO:1900117	regulation of execution phase of apoptosis									GO:0046330	positive regulation of JNK cascade	GO:0030814	regulation of cAMP metabolic process	GO:0035385	Roundabout signaling pathway	GO:0009966	regulation of signal transduction					GO:0070997	neuron death	GO:1990138	neuron projection extension	GO:0050808	synapse organization	GO:0060025	regulation of synaptic activity			GO:0050907	detection of chemical stimulus involved in sensory perception			GO:0016057	regulation of membrane potential in photoreceptor cell	GO:0090276	regulation of peptide hormone secretion
GO:0030154	cell differentiation	GO:0007498	mesoderm development	GO:0048729	tissue morphogenesis	GO:0010721	negative regulation of cell development	GO:0010259	multicellular organismal aging	GO:2001239	regulation of extrinsic apoptotic signaling pathway in absence of ligand									GO:0043507	positive regulation of JUN kinase activity	GO:0030815	negative regulation of cAMP metabolic process	GO:0048016	inositol phosphate-mediated signaling	GO:0007166	cell surface receptor signaling pathway					GO:0048666	neuron development	GO:0097485	neuron projection guidance	GO:0050803	regulation of synapse structure or activity	GO:0007270	neuron-neuron synaptic transmission			GO:0050909	sensory perception of taste			GO:0046957	negative phototaxis	GO:0090278	negative regulation of peptide hormone secretion
GO:0045597	positive regulation of cell differentiation	GO:0003002	regionalization	GO:2000027	regulation of organ morphogenesis	GO:0035295	tube development	GO:0001894	tissue homeostasis	GO:2001242	regulation of intrinsic apoptotic signaling pathway									GO:0032874	positive regulation of stress-activated MAPK cascade	GO:0051591	response to cAMP	GO:0035235	ionotropic glutamate receptor signaling pathway	GO:0007267	cell-cell signaling					GO:0030182	neuron differentiation	GO:0016198	axon choice point recognition			GO:0050804	regulation of synaptic transmission			GO:0050912	detection of chemical stimulus involved in sensory perception of taste					GO:0050796	regulation of insulin secretion
GO:0045595	regulation of cell differentiation	GO:0001705	ectoderm formation	GO:0022604	regulation of cell morphogenesis	GO:0002066	columnar/cuboidal epithelial cell development	GO:0048563	post-embryonic organ morphogenesis	GO:0006919	activation of cysteine-type endopeptidase activity involved in apoptotic process									GO:0007265	Ras protein signal transduction	GO:2000479	regulation of cAMP-dependent protein kinase activity	GO:0007218	neuropeptide signaling pathway	GO:0019935	cyclic-nucleotide-mediated signaling					GO:0051960	regulation of nervous system development	GO:0016199	axon midline choice point recognition			GO:0050805	negative regulation of synaptic transmission			GO:0040040	thermosensory behavior					GO:0009725	response to hormone
GO:0001708	cell fate specification	GO:0007492	endoderm development	GO:0010769	regulation of cell morphogenesis involved in differentiation	GO:0060429	epithelium development	GO:0032844	regulation of homeostatic process	GO:0008637	apoptotic mitochondrial changes									GO:0046328	regulation of JNK cascade	GO:0045761	regulation of adenylate cyclase activity	GO:0007214	gamma-aminobutyric acid signaling pathway	GO:0007167	enzyme linked receptor protein signaling pathway					GO:2000177	regulation of neural precursor cell proliferation	GO:0048846	axon extension involved in axon guidance			GO:0050806	positive regulation of synaptic transmission			GO:0050955	thermoception					GO:0046883	regulation of hormone secretion
GO:0010453	regulation of cell fate commitment	GO:0001706	endoderm formation	GO:0021700	developmental maturation	GO:0051094	positive regulation of developmental process	GO:0048569	post-embryonic organ development	GO:0097190	apoptotic signaling pathway									GO:0043506	regulation of JUN kinase activity	GO:0007200	phospholipase C-activating G-protein coupled receptor signaling pathway	GO:0007215	glutamate receptor signaling pathway	GO:0030522	intracellular receptor signaling pathway					GO:0050767	regulation of neurogenesis	GO:1902284	neuron projection extension involved in neuron projection guidance			GO:0007271	synaptic transmission, cholinergic			GO:0050960	detection of temperature stimulus involved in thermoception					GO:0046888	negative regulation of hormone secretion
GO:0009996	negative regulation of cell fate specification	GO:0031128	developmental induction	GO:0010172	embryonic body morphogenesis	GO:0032502	developmental process			GO:0097285	cell-type specific apoptotic process									GO:0043408	regulation of MAPK cascade	GO:0007205	protein kinase C-activating G-protein coupled receptor signaling pathway			GO:1902532	negative regulation of intracellular signal transduction					GO:0043523	regulation of neuron apoptotic process	GO:0033563	dorsal/ventral axon guidance			GO:0015871	choline transport			GO:0050961	detection of temperature stimulus involved in sensory perception					GO:0046676	negative regulation of insulin secretion
GO:0042660	positive regulation of cell fate specification	GO:0009953	dorsal/ventral pattern formation	GO:0048598	embryonic morphogenesis	GO:0050793	regulation of developmental process			GO:1990001	inhibition of cysteine-type endopeptidase activity involved in apoptotic process									GO:0046578	regulation of Ras protein signal transduction	GO:0007266	Rho protein signal transduction			GO:0009968	negative regulation of signal transduction					GO:0045664	regulation of neuron differentiation	GO:0050772	positive regulation of axonogenesis			GO:0032228	regulation of synaptic transmission, GABAergic			GO:0016048	detection of temperature stimulus					GO:0046879	hormone secretion
GO:0042659	regulation of cell fate specification	GO:2000744	positive regulation of anterior head development	GO:0048568	embryonic organ development	GO:0045995	regulation of embryonic development			GO:0097193	intrinsic apoptotic signaling pathway									GO:0032872	regulation of stress-activated MAPK cascade	GO:0051482	positive regulation of cytosolic calcium ion concentration involved in phospholipase C-activating G-protein coupled signaling pathway			GO:0070303	negative regulation of stress-activated protein kinase signaling cascade					GO:0007420	brain development	GO:0045773	positive regulation of axon extension			GO:0032229	negative regulation of synaptic transmission, GABAergic			GO:0043052	thermotaxis					GO:0048243	norepinephrine secretion
GO:0048505	regulation of timing of cell differentiation	GO:0097065	anterior head development	GO:0010771	negative regulation of cell morphogenesis involved in differentiation	GO:0040034	regulation of development, heterochronic			GO:0070059	intrinsic apoptotic signaling pathway in response to endoplasmic reticulum stress									GO:0051403	stress-activated MAPK cascade	GO:0071320	cellular response to cAMP			GO:0090101	negative regulation of transmembrane receptor protein serine/threonine kinase signaling pathway					GO:0048667	cell morphogenesis involved in neuron differentiation					GO:0051932	synaptic transmission, GABAergic			GO:0007635	chemosensory behavior					GO:0034650	cortisol metabolic process
GO:0030856	regulation of epithelial cell differentiation	GO:2000742	regulation of anterior head development	GO:0009887	organ morphogenesis	GO:0040019	positive regulation of embryonic development			GO:0008631	intrinsic apoptotic signaling pathway in response to oxidative stress									GO:0007169	transmembrane receptor protein tyrosine kinase signaling pathway					GO:0009967	positive regulation of signal transduction					GO:0007422	peripheral nervous system development					GO:0042417	dopamine metabolic process			GO:0045631	regulation of mechanoreceptor differentiation					GO:0034651	cortisol biosynthetic process
GO:0072148	epithelial cell fate commitment	GO:0060322	head development	GO:0010160	formation of organ boundary	GO:0009888	tissue development			GO:1902236	negative regulation of endoplasmic reticulum stress-induced intrinsic apoptotic signaling pathway									GO:0070371	ERK1 and ERK2 cascade					GO:0023057	negative regulation of signaling					GO:0007528	neuromuscular junction development					GO:0042416	dopamine biosynthetic process			GO:0042221	response to chemical					GO:0031960	response to corticosteroid
GO:0030858	positive regulation of epithelial cell differentiation	GO:0007501	mesodermal cell fate specification	GO:0060560	developmental growth involved in morphogenesis	GO:0002064	epithelial cell development			GO:2001237	negative regulation of extrinsic apoptotic signaling pathway									GO:0070372	regulation of ERK1 and ERK2 cascade					GO:0023056	positive regulation of signaling					GO:0031175	neuron projection development					GO:0015872	dopamine transport			GO:0050954	sensory perception of mechanical stimulus					GO:0051384	response to glucocorticoid
GO:0030857	negative regulation of epithelial cell differentiation	GO:0060795	cell fate commitment involved in formation of primary germ layer	GO:0022603	regulation of anatomical structure morphogenesis					GO:1902042	negative regulation of extrinsic apoptotic signaling pathway via death domain receptors									GO:0070374	positive regulation of ERK1 and ERK2 cascade					GO:0070304	positive regulation of stress-activated protein kinase signaling cascade					GO:0048812	neuron projection morphogenesis					GO:0014046	dopamine secretion									GO:0051385	response to mineralocorticoid
GO:0045598	regulation of fat cell differentiation	GO:0001707	mesoderm formation	GO:0001763	morphogenesis of a branching structure					GO:2001243	negative regulation of intrinsic apoptotic signaling pathway									GO:0051390	inactivation of MAPKKK activity					GO:1902533	positive regulation of intracellular signal transduction					GO:0036445	neuronal stem cell division					GO:0014059	regulation of dopamine secretion									GO:0051412	response to corticosterone
GO:0045444	fat cell differentiation	GO:0007164	establishment of tissue polarity	GO:0071695	anatomical structure maturation					GO:0043065	positive regulation of apoptotic process									GO:0043410	positive regulation of MAPK cascade					GO:1902531	regulation of intracellular signal transduction					GO:0001764	neuron migration					GO:0033603	positive regulation of dopamine secretion									GO:0006704	glucocorticoid biosynthetic process
GO:0045599	negative regulation of fat cell differentiation	GO:0009798	axis specification	GO:0048754	branching morphogenesis of an epithelial tube					GO:2001235	positive regulation of apoptotic signaling pathway									GO:0000187	activation of MAPK activity					GO:0033143	regulation of intracellular steroid hormone receptor signaling pathway					GO:0061564	axon development					GO:0006837	serotonin transport									GO:0006705	mineralocorticoid biosynthetic process
				GO:0060600	dichotomous subdivision of an epithelial terminal unit					GO:0043280	positive regulation of cysteine-type endopeptidase activity involved in apoptotic process									GO:0032873	negative regulation of stress-activated MAPK cascade					GO:0007154	cell communication					GO:0051962	positive regulation of nervous system development					GO:0042428	serotonin metabolic process									GO:0032341	aldosterone metabolic process
				GO:0060601	lateral sprouting from an epithelium					GO:2001238	positive regulation of extrinsic apoptotic signaling pathway									GO:0035790	platelet-derived growth factor receptor-alpha signaling pathway					GO:0035556	intracellular signal transduction					GO:0021675	nerve development					GO:0014062	regulation of serotonin secretion									GO:0032342	aldosterone biosynthetic process
				GO:0061138	morphogenesis of a branching epithelium					GO:1902043	positive regulation of extrinsic apoptotic signaling pathway via death domain receptors									GO:0038179	neurotrophin signaling pathway					GO:0010648	negative regulation of cell communication					GO:0021682	nerve maturation					GO:0051610	serotonin uptake									GO:0009712	catechol-containing compound metabolic process
				GO:0002069	columnar/cuboidal epithelial cell maturation					GO:0043068	positive regulation of programmed cell death									GO:0043406	positive regulation of MAP kinase activity					GO:0035872	nucleotide-binding domain, leucine rich repeat containing receptor signaling pathway					GO:0010975	regulation of neuron projection development					GO:0051611	regulation of serotonin uptake									GO:0009713	catechol-containing compound biosynthetic process
				GO:0002070	epithelial cell maturation					GO:1902235	regulation of endoplasmic reticulum stress-induced intrinsic apoptotic signaling pathway									GO:0046580	negative regulation of Ras protein signal transduction					GO:0070423	nucleotide-binding oligomerization domain containing signaling pathway					GO:1901214	regulation of neuron death					GO:0051612	negative regulation of serotonin uptake									GO:0051937	catecholamine transport
				GO:0048646	anatomical structure formation involved in morphogenesis					GO:0043069	negative regulation of programmed cell death									GO:0048011	neurotrophin TRK receptor signaling pathway					GO:0010647	positive regulation of cell communication					GO:1901215	negative regulation of neuron death					GO:0046928	regulation of neurotransmitter secretion									GO:0050432	catecholamine secretion
				GO:0048532	anatomical structure arrangement					GO:0012501	programmed cell death									GO:2000583	regulation of platelet-derived growth factor receptor-alpha signaling pathway					GO:0010646	regulation of cell communication					GO:0060384	innervation					GO:0051588	regulation of neurotransmitter transport									GO:0050433	regulation of catecholamine secretion
				GO:0000904	cell morphogenesis involved in differentiation					GO:1902742	apoptotic process involved in development									GO:2000584	negative regulation of platelet-derived growth factor receptor-alpha signaling pathway					GO:0070424	regulation of nucleotide-binding oligomerization domain containing signaling pathway					GO:2000179	positive regulation of neural precursor cell proliferation					GO:0051589	negative regulation of neurotransmitter transport									GO:0033605	positive regulation of catecholamine secretion
				GO:0048513	organ development					GO:0060548	negative regulation of cell death															GO:0035637	multicellular organismal signaling					GO:0048663	neuron fate commitment					GO:0001504	neurotransmitter uptake									GO:0002791	regulation of peptide secretion
				GO:0048332	mesoderm morphogenesis					GO:0036473	cell death in response to oxidative stress															GO:0042060	wound healing					GO:0048486	parasympathetic nervous system development					GO:0051580	regulation of neurotransmitter uptake									GO:0002792	negative regulation of peptide secretion
				GO:0048645	organ formation					GO:2001233	regulation of apoptotic signaling pathway															GO:0090287	regulation of cellular response to growth factor stimulus					GO:0003357	noradrenergic neuron differentiation					GO:0051581	negative regulation of neurotransmitter uptake									GO:0070094	positive regulation of glucagon secretion
				GO:0048771	tissue remodeling					GO:0006914	autophagy															GO:0071363	cellular response to growth factor stimulus					GO:0048483	autonomic nervous system development					GO:0015813	L-glutamate transport									GO:0071380	cellular response to prostaglandin E stimulus
				GO:0048562	embryonic organ morphogenesis					GO:0060546	negative regulation of necroptotic process															GO:0009611	response to wounding					GO:0097154	GABAergic neuron differentiation					GO:0015842	synaptic vesicle amine transport									GO:0071379	cellular response to prostaglandin stimulus
										GO:0060547	negative regulation of necrotic cell death															GO:0023058	adaptation of signaling pathway					GO:0007419	ventral cord development					GO:0001505	regulation of neurotransmitter levels									GO:1901142	insulin metabolic process
										GO:0070265	necrotic cell death															GO:0022401	negative adaptation of signaling pathway					GO:0021526	medial motor column neuron differentiation															GO:0035270	endocrine system development
										GO:0070266	necroptotic process															GO:0023061	signal release					GO:0097477	lateral motor column neuron migration															GO:0002067	glandular epithelial cell differentiation
										GO:0097300	programmed necrotic cell death															GO:0072376	protein activation cascade					GO:0048664	neuron fate determination															GO:0002071	glandular epithelial cell maturation
										GO:0060544	regulation of necroptotic process															GO:0061041	regulation of wound healing					GO:2001222	regulation of neuron migration															GO:0022612	gland morphogenesis
										GO:0010939	regulation of necrotic cell death															GO:1903034	regulation of response to wounding					GO:0045666	positive regulation of neuron differentiation															GO:0034694	response to prostaglandin
										GO:0008219	cell death															GO:1903036	positive regulation of response to wounding					GO:0021783	preganglionic parasympathetic fiber development
										GO:0010942	positive regulation of cell death															GO:0019722	calcium-mediated signaling					GO:0048665	neuron fate specification
										GO:1902339	positive regulation of apoptotic process involved in morphogenesis															GO:0019932	second-messenger-mediated signaling					GO:0021917	somatic motor neuron fate commitment
										GO:1902337	regulation of apoptotic process involved in morphogenesis															GO:0007178	transmembrane receptor protein serine/threonine kinase signaling pathway					GO:0021918	regulation of transcription from RNA polymerase II promoter involved in somatic motor neuron fate commitment
										GO:1902255	positive regulation of intrinsic apoptotic signaling pathway by p53 class mediator															GO:0051058	negative regulation of small GTPase mediated signal transduction					GO:0021523	somatic motor neuron differentiation
										GO:1902253	regulation of intrinsic apoptotic signaling pathway by p53 class mediator															GO:0023019	signal transduction involved in regulation of gene expression					GO:0048485	sympathetic nervous system development
										GO:0008630	intrinsic apoptotic signaling pathway in response to DNA damage																					GO:0097475	motor neuron migration
																																GO:0060563	neuroepithelial cell differentiation
																																GO:0061351	neural precursor cell proliferation
[truncated: 58 more columns]

## Sheet: Curated BP GO Overview
	BP GO id Categories	Number of enriched transcripts							Percent of enriched transcripts
		Stage 2	Stage 3	Stage 4	Stage 5	Stage 6	Stage 7	Stage 8	Stage 2	Stage 3	Stage 4	Stage 5	Stage 6	Stage 7	Stage 8
	REGULATION OF DEVELOPMENT	639	0	0	107	271	561	726	38.4245	0	0	13.9505	36.2299	30.1938	28.6957
	DEVELOPMENT: REGULATION OF CELL FATE SPECIFICATION AND DIFFERENTIATION	570	197	141	183	256	439	570	34.2754	24.8737	26.257	23.8592	34.2246	23.6276	22.5296
	DEVELOPMENT PATTERNING	466	231	167	181	191	0	0	28.0216	29.1667	31.0987	23.5984	25.5348	0	0
	DEVELOPMNENT: ORGAN FORMATION AND MORPHOGENESIS	527	232	143	34	219	292	388	31.6897	29.2929	26.6294	4.43286	29.2781	15.7158	15.336
	REGULATION OF DEVELOPMENT (COMBINED LIST)	757	269	184	226	366	726	938	45.5201	33.9646	34.2644	29.4654	48.9305	39.0743	37.0751
	POST-EMBRYONIC DEVELOPMENT, HOMEOSTASIS AND AGING	543	228	151	0	138	0	490	32.6518	28.7879	28.1192	0	18.4492	0	19.3676
	REGULATORS OF SOMATIC AND GERMLINE STEM CELL BEHAVIOR	360	206	145	9	0	0	0	21.6476	26.0101	27.0019	1.1734	0	0	0
	CELL DEATH	713	280	178	31	0	0	112	42.8743	35.3535	33.1471	4.04172	0	0	4.42688
	REGULATION OF CELL SIGNALING	641	218	120	34	306	734	986	38.5448	27.5253	22.3464	4.43286	40.9091	39.5048	38.9723
	BMP SIGNALING	298	187	140	95	0	0	0	17.9194	23.6111	26.0708	12.3859	0	0	0
	WNT SIGNALING	494	228	162	0	200	408	250	29.7054	28.7879	30.1676	0	26.738	21.9591	9.88142
	NOTCH SIGNALING	408	223	155	128	179	142	152	24.534	28.1566	28.8641	16.6884	23.9305	7.64263	6.00791
	RTK SIGNALING PATHWAYS	563	278	182	0	0	416	0	33.8545	35.101	33.892	0	0	22.3897	0
	G PROTEIN SIGNALING	320	155	108	0	80	446	585	19.2423	19.5707	20.1117	0	10.6952	24.0043	23.1225
	OTHER SIGNALING PATHWAYS	379	195	137	0	53	380	484	22.7901	24.6212	25.5121	0	7.08556	20.4521	19.1304
	CELL SIGNALING (COMBINED LIST)	773	338	220	156	357	876	1151	46.4823	42.6768	40.9683	20.339	47.7273	47.1475	45.4941
	NERVOUS SYSTEM DEVELOPMENT	757	267	184	215	357	623	834	45.5201	33.7121	34.2644	28.0313	47.7273	33.5307	32.9644
	NERVOUS SYSTEM: AXONOGENESIS AND AXON PATHFINDING	597	275	181	124	259	209	252	35.899	34.7222	33.7058	16.1669	34.6257	11.2487	9.96047
	NERVOUS SYSTEM: SYNAPSE ASSEMBLY AND ORGANIZATION	389	193	0	0	191	547	783	23.3915	24.3687	0	0	25.5348	29.4403	30.9486
	NERVOUS SYSTEM NEUROTRANSMITTER PRODUCTION AND SYNAPTIC TRANSMISSION	420	189	137	0	0	403	538	25.2556	23.8636	25.5121	0	0	21.69	21.2648
	NERVOUS SYSTEM: NERVE IMPULSE TRANSMISSION	101	21	9	0	39	305	405	6.07336	2.65152	1.67598	0	5.2139	16.4155	16.0079
	NERVOUS SYSTEM DEVELOPMENT AND FUNCTION (COMBINED CATEGORIES)	789	315	214	216	386	766	1039	47.4444	39.7727	39.851	28.1617	51.6043	41.2271	41.0672
	EYE DEVELOPMENT	153	59	42	0	117	143	179	9.20024	7.44949	7.82123	0	15.6417	7.69645	7.0751
	VISION	0	0	0	0	48	500	657	0	0	0	0	6.41711	26.9107	25.9684
	NEUROENDOCRINE SYSTEM FUNCTION	222	0	0	31	21	424	670	13.3494	0	0	4.04172	2.80749	22.8202	26.4822
	SENSORY PERCEPTION AND BEHAVIOR	72	44	30	0	154	372	586	4.32952	5.55556	5.58659	0	20.5882	20.0215	23.1621
	EPIDERMIS DEVELOPMENT	37	0	0	0	45	0	0	2.22489	0	0	0	6.01604	0	0
	MUSCLE DEVELOPMENT	436	162	119	117	0	0	0	26.2177	20.4545	22.1601	15.2542	0	0	0
	MUSCLE FUNCTION	0	0	0	0	0	276	369	0	0	0	0	0	14.8547	14.585
	DIGESTIVE SYSTEM DEVELOPMENT	0	0	0	132	142	199	242	0	0	0	17.2099	18.984	10.7104	9.56522
	DIGESTIVE SYSTEM FUNCTION	0	0	0	31	0	171	218	0	0	0	4.04172	0	9.20344	8.6166
	FEEDING BEHAVIOR	0	0	0	0	86	288	434	0	0	0	0	11.4973	15.5005	17.1542
	PROTONEPHRIDIA DEVELOPMENT	0	0	0	130	214	357	425	0	0	0	16.9492	28.6096	19.2142	16.7984
	PROTONEPHRIDIA FUNCTION	0	0	0	0	0	190	400	0	0	0	0	0	10.226	15.8103
	DNA REPLICATION	402	0	158	0	0	0	0	24.1732	0	29.4227	0	0	0	0
	DNA DAMAGE AND REPAIR	521	190	194	0	0	0	0	31.3289	23.9899	36.1266	0	0	0	0
	TELOMERE REGULATION AND MAINTENANCE	227	120	99	0	0	0	0	13.65	15.1515	18.4358	0	0	0	0
	CELL CYCLE REGULATION	715	297	203	0	289	0	0	42.9946	37.5	37.8026	0	38.6364	0	0
	CHROMATIN ASSEMBLY, ORGANIZATION, REMODELING AND MODIFICATION	433	233	170	0	0	0	0	26.0373	29.4192	31.6574	0	0	0	0
	TRANSCRIPTIONAL CONTROL	713	238	213	230	0	0	0	42.8743	30.0505	39.6648	29.987	0	0	0
	POST-TRANSCRIPTIONAL REGULATION OF GENE EXPRESSION, INCLUDING SPLICING AND mRNA STABILITY	515	271	195	0	0	0	0	30.9681	34.2172	36.3128	0	0	0	0
	TRANSLATIONAL CONTROL	390	226	154	0	0	0	0	23.4516	28.5354	28.6778	0	0	0	0
	REGULATION OF PROTEIN LEVELS AND PROTEIN STABILITY	563	261	176	0	0	0	0	33.8545	32.9545	32.7747	0	0	0	0
	POST-TRANSLATIONAL MODIFICATION OF PROTEIN-PROTEIN PROCESSING AND ENZYMATIC ACTIVITY	644	279	187	0	0	173	307	38.7252	35.2273	34.8231	0	0	9.31109	12.1344
	REGULATION OF PROTEIN CONTAINING COMPLEXES AND PROTEIN-PROTEIN INTERACTIONS	550	270	177	0	32	0	168	33.0728	34.0909	32.9609	0	4.27807	0	6.64032
	REGULATION OF PROTEIN OR RNA LOCALIZATION	577	231	152	0	0	0	0	34.6963	29.1667	28.3054	0	0	0	0
	CYTOSKELETAL DYNAMICS	656	275	144	0	40	371	512	39.4468	34.7222	26.8156	0	5.34759	19.9677	20.2372
	CELL ADHESION, EXTRACELLULAR MATRIX DYNAMICS AND MESENCHYMAL CELLS	438	234	128	71	215	615	777	26.3379	29.5455	23.8361	9.25684	28.7433	33.1001	30.7115
	CELL-CELL RECOGNITION AND GLYCANS	0	0	0	0	41	82	78	0	0	0	0	5.48128	4.41335	3.083
	MIGRATION, MOTILITY AND CHEMOTAXIS	434	243	130	0	189	504	667	26.0974	30.6818	24.2086	0	25.2674	27.1259	26.3636
	CELL CONTACTS JUNCTIONS AND CELL POLARITY	394	185	126	0	128	380	509	23.6921	23.3586	23.4637	0	17.1123	20.4521	20.1186
	CILIOGENESIS AND CILIA FUNCTION	475	99	78	0	0	0	0	28.5628	12.5	14.5251	0	0	0	0
	GROWTH AND SIZE CONTROL	548	139	101	0	191	415	611	32.9525	17.5505	18.8082	0	25.5348	22.3358	24.1502
	INTRACELLULAR TRAFFICKING AND MEMBRANE DYNAMICS	633	288	185	39	0	515	741	38.0637	36.3636	34.4507	5.08475	0	27.718	29.2885
	REGULATION OF TRANSPORT AND SECRETION	701	230	143	0	0	438	653	42.1527	29.0404	26.6294	0	0	23.5737	25.8103
	REGULATION OF ION TRANSPORT	226	17	13	0	0	669	912	13.5899	2.14646	2.42086	0	0	36.0065	36.0474
	METABOLISM	741	368	250	31	43	533	795	38.4245	46.4646	46.5549	4.04172	5.74866	28.6868	31.4229
	TRANSCRIPTS ASSOCIATED WITH ≥ 1 GO_ID CATEGORY	1171	529	356	315	477	1165	1574	70.3303	66.7929	66.2942	42.1123	63.7701	62.7018	62.2134
	TRANSCRIPTS NOT ASSOCIATED WITH A GO_ID CATEGORY	494	263	181	452	271	693	956	29.6697	33.2071	33.7058	60.4278	36.2299	37.2982	37.7866
	NOTE: 149/153 of the smed0614 transcripts that fall in to the EYE DEVELOPMENT Category are also found in the nervous system categories.
