# Supplementary material for: Embryonic origin of adult stem cells required for tissue homeostasis and regeneration
Source: eLife. 2017 Jan 10;6:e21052. doi: 10.7554/eLife.21052 (PMC5293490; doi:10.7554/eLife.21052)
Supplement: Figure 1—source data 2. — Criteria for inclusion are indicated in Figure 1—source data 1, as well as the legends for Figure 1—figure supplements 2–3. Tabs in this excel file contain: (1) pairwise comparison data (if applicable), (2) mixed stage reference comparison data, (3) cluster membership (see Figure 1C), average RPKM values across embryogenesis (Y–S8), and in C4 and SX adults, as well as best BLASTx hits (E < 0.001) versus the NR, Swiss-Prot, C. elegans, D. melanogaster, D. rerio, X. tropicalis, M. musculus and H. sapiens RefSeq databases, (4) GO analysis: manually curated and categorized biological process (BP) GO IDs and (5) GO analysis: unabridged results. See also Figure 1—figure supplement 4. DOI: http://dx.doi.org/10.7554/eLife.21052.005 [file elife-21052-fig1-data2.xls]

## Sheet: S2 enriched pairwise
Transcript (smed20140614 id)	log 2(S2/Y)	log 2(S3/S2)	log2(S4/S3)	log2(S5/S4)	log2(S6/S5)	log2(S7/S6)	log2(S8/S7)	Avg log CPM	S2 vs Y p-value	S3 vs S2 p-value	S4 vs S3 p-value	S5 vs S4 p-value	S6 vs S5 p-value	S7 vs S6 p-value	S8 vs S7 p-value	S2 vs Y adjusted p-value	S3 vs S2 adjusted p-value	S4 vs S3 adjusted p-value	S5 vs S4 adjusted p-value	S6 vs S5 adjusted p-value	S7 vs S6 adjusted p-value	S8 vs S7 adjusted p-value	length	# ORFs	Signal Peptide?	# TMHMMs	Top Hit NR BLASTx	NR BLASTx Hit E Value	Top NR BLASTx hit description	Top Swiss Prot BLASTx hit	Top Swiss Prot BLASTx hit E Value	Top Swiss Prot BLASTx hit description
SMED30027646	9.263	-0.134	-0.503	-3.141	-3.912	-1.425	-0.898	5.97	2.23e-60	0.684766	0.127247	2.52e-18	7.59e-24	0.000742821	0.0673024	6.86e-56	0.964012	0.465632	1.34e-15	3.89e-21	0.0165247	0.546195	541	1	.	0	AEE62318.1	6e-28	unknown [Dendroctonus ponderosae]	Q18885	5e-29	Transcription factor BTF3 homolog
SMED30028665	6.246	-0.082	-0.205	-2.142	-2.644	-0.618	-0.521	7.75	3.95e-59	0.783096	0.489784	4.11e-12	6.06e-17	0.0403086	0.0852265	6.08e-55	1	0.828247	5.03e-10	6.83e-15	0.299477	0.603281	1228	1	.	0	ADV40166.1	1e-84	putative ribosomal protein SA [Latrodectus hesperus]	Q6P8D1	2e-82	40S ribosomal protein SA
SMED30003333	6.77	-0.038	-0.089	-2.997	-3.314	-1.234	-0.776	7	1.56e-41	0.917501	0.810783	7.52e-14	6.91e-16	0.00182544	0.0563549	1.6e-37	1	1	1.45e-11	6.37e-14	0.0333243	0.506076	635	1	.	0	CAX72121.1	4e-49	ribosomal protein S14 [Schistosoma japonicum]	P62263	2e-48	40S ribosomal protein S14 [Homo sapiens] gi|50403753|sp|P62264.3|RS14_MOUSE RecName: Full=40S ribosomal protein S14 [Mus musculus] gi|50403754|sp|P62265.3|RS14_CRIGR RecName: Full=40S ribosomal protein S14
SMED30008237	7.925	0.149	-0.253	-1.95	-2.077	-1.715	-1.448	6.23	3.71e-38	0.715527	0.535043	4.08e-06	1.11e-06	5.93e-05	0.000905453	2.85e-34	0.979772	0.872898	7.13e-05	1.5e-05	0.00212668	0.0429232	542	1	.	0	ADF47431.1	2e-68	eukaryotic initiation factor-5A, partial [Dugesia japonica]	P19211	7e-53	Eukaryotic translation initiation factor 5A-2
SMED30000104	8.526	-0.178	-1.78	-2.589	-4.951	-1.317	-0.992	4.97	5.19e-38	0.661709	2.29e-05	3.85e-09	6.72e-20	0.0642603	0.255741	3.2e-34	0.949275	0.00158382	1.9e-07	1.51e-17	0.388721	0.862717	904	1	.	1	EUB59905.1	9e-53	Sodium/potassium-transporting ATPase subunit beta-1 [Echinococcus granulosus]	Q93235	2e-27	Sodium/potassium-transporting ATPase subunit beta-1
SMED30016206	9.673	0.119	-0.814	-4.609	0.041	0.033	0.401	7.17	1.69e-36	0.806817	0.0951722	3.59e-16	0.932735	0.946402	0.410902	8.65e-33	1	0.41722	1.28e-13	0.968006	1	0.93431	883	1	YES	0	CAX73596.1	1e-47	Kazal-type serine protease inhibitor domain-containing protein 1 precursor [Schistosoma japonicum]	G4V4G1	2e-24	Insulin-like growth factor-binding protein-related protein 1
SMED30020202	4.183	-0.343	-0.44	1.296	-0.833	-0.679	-0.346	4.38	4.55e-36	0.136318	0.06158	1.87e-08	0.00014183	0.00197413	0.115556	2e-32	0.523994	0.344267	7.39e-07	0.00106402	0.0352298	0.677436	3217	1	.	0	XP_006641550.1	2e-06	zinc finger protein 423-like [Lepisosteus oculatus]	Q9Y2X9	3e-07	Zinc finger protein 281
SMED30020267	6.377	0.305	-0.431	0.019	-1.399	-1.157	-0.581	6.06	1.25e-35	0.405487	0.240617	0.958703	0.000171099	0.00181242	0.114962	4.79e-32	0.761984	0.57303	1	0.00124504	0.0331713	0.674987	1518	1	.	4	EUB62670.1	5e-78	Innexin unc-9 [Echinococcus granulosus]	Q19746	1e-33	Innexin-3
SMED30032680	6.779	0.003	-0.31	-2.874	-2.272	-0.778	-0.386	4.59	1.39e-33	0.993836	0.408087	1.3e-12	2.63e-08	0.0602477	0.365409	4.76e-30	1	0.744895	1.81e-10	4.94e-07	0.375834	0.91306	552	1	.	0	ESN90954.1	1e-81	hypothetical protein HELRODRAFT_182425 [Helobdella robusta]	P27659	1e-80	60S ribosomal protein L3
SMED30005998	6.173	-0.063	-0.299	-2.704	-2.623	-0.45	-0.315	5.36	3.87e-33	0.867289	0.430661	2.53e-11	1.85e-10	0.263798	0.438364	1.19e-29	1	0.767585	2.44e-09	5.66e-09	0.732961	0.944381	818	1	.	0	CDJ23698.1	9e-124	ribosomal protein L3 [Echinococcus granulosus]	O16797	2e-120	60S ribosomal protein L3 [Drosophila melanogaster]
SMED30013796	7.465	0.002	-0.148	-3.542	-4.055	-1.869	-1.037	7.67	7.72e-33	0.996366	0.745559	2.27e-12	7.57e-15	0.000198239	0.0500933	2.16e-29	1	0.994452	2.97e-10	5.52e-13	0.00571603	0.47851	1036	2	.	0	XP_001897742.1	7e-82	60S acidic ribosomal protein P0 [Brugia malayi]	P19889	5e-77	60S acidic ribosomal protein P0
SMED30034400	6.237	-0.538	-1.273	-0.502	1.021	-0.081	-0.299	6.07	3.1e-32	0.17551	0.00161323	0.208236	0.0106502	0.83765	0.449429	7.95e-29	0.602979	0.0395479	0.388252	0.0378148	0.972263	0.94957	2635	2	.	1	CAX69383.1	0	procollagen-lysine, 2-oxoglutarate 5-dioxygenase 3 [Schistosoma japonicum]	Q9R0E1	1e-163	Procollagen-lysine,2-oxoglutarate 5-dioxygenase 3
SMED30020990	8.433	-0.804	-2.682	-0.993	0.463	0.015	0.213	5.7	3.46e-32	0.0924997	1.34e-07	0.0414708	0.335341	0.975	0.65401	8.19e-29	0.462818	2.37e-05	0.12447	0.495606	1	0.970729	2765	4	.	0	CDJ20393.1	5e-33	eukaryotic translation initiation factor 2 [Echinococcus granulosus]	P41375	5e-31	Eukaryotic translation initiation factor 2 subunit 2
SMED30019934	4.997	0.106	-1.236	-0.941	-0.756	-0.001	-0.083	8.17	5.38e-32	0.765419	0.000601066	0.00858489	0.0341254	0.996901	0.814341	1.18e-28	1	0.0202402	0.0380895	0.0932418	1	0.997358	1176	1	.	0	.	.	.	.	.	.
SMED30011375	8.428	0.049	-0.564	-6.146	-2.097	-0.876	0.059	5.22	1.02e-31	0.913312	0.21251	2.06e-26	0.000175368	0.160334	0.926843	2.09e-28	1	0.57303	5.75e-23	0.0012701	0.606147	0.998948	584	1	.	0	.	.	.	.	.	.
SMED30010931	8.141	0.039	0.055	-3.486	-4.11	-0.993	-0.867	8.9	1.55e-31	0.937535	0.912871	2.75e-10	5.61e-13	0.05325	0.0938614	2.98e-28	1	1	1.96e-08	2.8e-11	0.349316	0.623837	2209	1	.	0	XP_003694932.1	0	heat shock protein 83-like [Apis florea]	Q9BLC5	0	Heat shock protein 83
SMED30003202	7.649	0.107	-0.257	-1.624	-1.251	-1.126	-0.95	5.4	2.88e-31	0.803989	0.55033	0.000235613	0.00428454	0.0102808	0.0314334	4.92e-28	1	0.879736	0.002106	0.0182827	0.119964	0.384831	1324	1	.	0	BAF57644.1	0	eIF4A isoform 1A protein [Dugesia japonica]	Q2HFP1	0	ATP-dependent RNA helicase eIF4A
SMED30007313	9.144	-0.861	-1.579	-3.778	-0.83	-0.339	-0.164	5.27	2.74e-31	0.0824656	0.00180947	1.64e-11	0.113506	0.515868	0.753068	4.92e-28	0.462818	0.0429886	1.69e-09	0.228005	0.883865	0.991465	2904	2	.	0	XP_002515019.1	0.001	protein binding protein, putative [Ricinus communis]	.	.	.
SMED30018175	9.488	-0.564	-1.455	-3.846	-2.499	-1.292	-0.108	5.85	6.9e-31	0.272451	0.00551532	3.64e-11	1.05e-05	0.0279311	0.85887	1.12e-27	0.622524	0.0888865	3.35e-09	0.000109096	0.239419	0.997454	1234	1	.	0	XP_006630507.1	4e-41	eukaryotic translation initiation factor 4E-like [Lepisosteus oculatus]	O77210	5e-41	Eukaryotic translation initiation factor 4E
SMED30026856	13.918	-0.92	-1.63	-3.334	0.336	-0.488	-0.279	4.79	2.95e-30	0.0840204	0.00274824	1.67e-08	0.541126	0.366896	0.60731	4.54e-27	0.462818	0.0564204	6.69e-07	0.686417	0.808474	0.96831	1385	2	.	1	.	.	.	.	.	.
SMED30024691	8.758	-0.566	-0.772	-3.628	-4.845	0.084	-0.126	8.97	4.34e-30	0.296332	0.15561	1.5e-09	3.6e-14	0.880333	0.820589	6.36e-27	0.64563	0.529767	8.41e-08	2.31e-12	0.983124	0.997358	5370	1	.	0	EUB56501.1	3e-95	Collagen alpha-1(IV) chain [Echinococcus granulosus]	P27393	1e-76	Collagen alpha-2(IV) chain
SMED30030838	6.57	-0.328	-1.215	-0.245	0.62	-0.204	-0.051	3.75	1.32e-29	0.352702	0.000851382	0.497424	0.0778486	0.556368	0.881956	1.64e-26	0.705449	0.0254996	0.67054	0.172918	0.900433	0.998155	1538	1	.	12	GAA38468.2	2e-177	Y+L amino acid transporter 2 [Clonorchis sinensis]	Q92536	7e-144	Y+L amino acid transporter 2
SMED30020288	6.646	0.104	0.036	-1.909	-1.018	-0.509	-0.172	4.21	1.28e-29	0.780512	0.921844	7.02e-07	0.007149	0.176791	0.648256	1.64e-26	1	1	1.59e-05	0.0275174	0.629749	0.97055	4210	1	.	0	CCD81858.1	4e-109	GTP-binding protein-related [Schistosoma mansoni]	Q9NTK5	1e-100	Obg-like ATPase 1
SMED30017516	7.842	-0.53	-0.537	-2.635	0.48	-0.165	0.069	9.29	1.32e-29	0.299492	0.293241	1.15e-06	0.34816	0.745718	0.892171	1.64e-26	0.647908	0.622282	2.45e-05	0.509004	0.954073	0.998172	5531	1	YES	0	XP_001968755.1	5e-130	GG25042 [Drosophila erecta]	P08120	8e-135	Collagen alpha-1(IV) chain
SMED30011541	12.87	-0.872	-0.721	0.374	-3.493	-1.413	-0.13	4.18	1.33e-29	0.0697506	0.135085	0.435412	3.62e-11	0.00544522	0.798918	1.64e-26	0.427906	0.484609	0.607407	1.27e-09	0.0761143	0.997212	3692	1	.	10	EKC18237.1	0	Putative cation-transporting ATPase 13A3, partial [Crassostrea gigas]	Q9H7F0	0	Probable cation-transporting ATPase 13A3
SMED30013088	11.055	-0.723	-2.437	-4.946	-1.789	-1.166	-0.32	6.75	2.98e-29	0.224532	9.61e-05	2.96e-12	0.00571299	0.0834033	0.648358	3.53e-26	0.604384	0.00506321	3.81e-10	0.0229789	0.448483	0.97055	1256	1	.	0	.	.	.	.	.	.
SMED30017448	7.661	-0.343	0.078	-2.296	-1.12	-0.389	-0.181	6.77	5.48e-29	0.482029	0.873045	7.25e-06	0.0236054	0.426846	0.711669	6.17e-26	0.835687	1	0.000115793	0.0704408	0.843071	0.983334	1960	1	.	0	ABS52704.1	0	heat shock protein 70 [Fasciola hepatica]	Q91233	0	Heat shock 70 kDa protein
SMED30005227	8.886	0.117	-0.344	-3.601	-3.717	-2.399	-1.405	6.82	5.62e-29	0.824328	0.514722	7.77e-10	4.36e-10	7.33e-05	0.0373674	6.17e-26	1	0.852586	4.73e-08	1.23e-08	0.00251554	0.418662	762	1	.	0	BAB24792.2	7e-168	unnamed protein product [Mus musculus]	Q91240	1e-168	Tubulin beta chain
SMED30027920	4.87	0.057	-0.364	-2.761	-0.773	-0.216	-0.26	8.73	8.71e-29	0.876775	0.325391	2.61e-12	0.0377143	0.558745	0.482817	8.93e-26	1	0.649853	3.38e-10	0.100574	0.90099	0.956021	2167	1	.	0	ADX32515.1	0	heat shock cognate 70 kDa protein [Ctenopharyngodon idella]	P63018	0	Heat shock cognate 71 kDa protein
SMED30008930	5.743	0.194	0.19	-3.726	-2.209	-1.299	-1.177	8.14	8.65e-29	0.640512	0.646891	7.84e-16	3.88e-07	0.00234007	0.00631448	8.93e-26	0.932917	0.932791	2.51e-13	5.77e-06	0.039842	0.15386	2597	1	.	0	NP_001086877.1	0	eukaryotic translation elongation factor 2, gene 2 [Xenopus laevis]	P29691	0	Elongation factor 2
SMED30034552	6.385	0.174	-0.969	-2.237	-0.866	1.201	0.935	3.74	9.14e-29	0.62801	0.00804266	7.54e-09	0.0234384	0.00129668	0.00988982	9.07e-26	0.924101	0.113401	3.36e-07	0.0700648	0.0256881	0.206425	1266	1	.	4	ELU13466.1	2e-09	hypothetical protein CAPTEDRAFT_216192 [Capitella teleta]	Q9QY33	1e-07	Tetraspanin-3
SMED30018726	6.444	0.175	0.181	-0.884	-3.208	-0.839	0.186	4.48	2.82e-28	0.645569	0.633072	0.0204451	1.09e-14	0.0353274	0.640099	2.71e-25	0.936248	0.924332	0.0743341	7.69e-13	0.276787	0.970399	755	1	.	0	.	.	.	.	.	.
SMED30013543	13.217	-0.86	-2.539	-2.703	0.296	0.177	0.004	4.02	4.29e-28	0.0982457	4.67e-06	3.1e-06	0.594971	0.741324	0.994659	4e-25	0.462818	0.000437943	5.75e-05	0.730797	0.95369	1	1918	1	.	0	ESO12879.1	2e-10	hypothetical protein HELRODRAFT_63741, partial [Helobdella robusta]	Q3UGM2	5e-07	Serine/threonine-protein kinase Nek10
SMED30007815	6.544	0.015	0.505	-2.605	-0.881	-0.215	-0.221	3.84	4.83e-28	0.967276	0.164318	1.35e-11	0.0178964	0.560401	0.55077	4.37e-25	1	0.544295	1.41e-09	0.0567747	0.901647	0.967072	1402	1	.	0	CDJ17281.1	2e-148	ATP dependent RNA helicase DDX5 [Echinococcus granulosus]	P19109	2e-144	ATP-dependent RNA helicase p62 [Drosophila melanogaster]
SMED30026742	7.729	0.474	-0.829	-3.375	-1.45	-0.167	-0.1	7.51	9.99e-28	0.352632	0.105994	1.58e-09	0.00543581	0.743652	0.845332	8.78e-25	0.705401	0.420603	8.79e-08	0.0220515	0.954068	0.997358	2440	2	.	0	CAX73441.1	0	Calpain B [Schistosoma japonicum]	Q9VT65	0	Calpain-B
SMED30005636	8.396	-0.044	-2.045	-4.147	-2.55	-0.532	0.43	4.41	1.06e-27	0.926555	3.89e-05	1.8e-13	2.18e-05	0.425503	0.514374	8.85e-25	1	0.00247373	3.14e-11	0.000208926	0.842409	0.961475	362	1	.	0	EWC47967.1	5e-05	hypothetical protein DRE_02849 [Drechslerella stenobrocha 248]	Q07167	4e-05	16 kDa calcium-binding protein
SMED30025002	10.306	-0.692	-1.829	-4.045	-3.376	-1.695	-0.016	5.55	1.06e-27	0.218501	0.00157388	3.18e-10	4.19e-07	0.0292729	0.988849	8.85e-25	0.604384	0.0389666	2.21e-08	6.18e-06	0.245799	1	927	1	.	0	EYC01942.1	4e-29	hypothetical protein Y032_0103g3549 [Ancylostoma ceylanicum]	Q7TSG2	2e-20	RNA polymerase II subunit A C-terminal domain phosphatase
SMED30018548	8.942	0.405	-2.499	-4.561	2.749	0.361	-0.239	5.83	1.4e-27	0.437837	5.93e-06	1.24e-13	1.5e-06	0.490722	0.647027	1.13e-24	0.794982	0.000535594	2.26e-11	1.96e-05	0.873571	0.97055	687	1	.	0	GAA48349.1	1e-29	tegument antigen [Clonorchis sinensis]	P14202	2e-17	Tegument antigen
SMED30028654	8.114	0.082	0.365	-2.218	-1.616	-0.819	-0.223	3.45	2.09e-27	0.828062	0.334528	2.09e-08	4.38e-05	0.0405439	0.582192	1.65e-24	1	0.658904	8.08e-07	0.000384853	0.299922	0.96831	1371	1	.	0	CDJ23961.1	0	proteasome 26s subunit subunit 4 atpase [Echinococcus granulosus]	P48601	0	26S protease regulatory subunit 4
SMED30033700	10.583	-1.099	-1.427	-4.109	-1.891	-1.365	-1.675	5.67	2.29e-27	0.0601583	0.0156828	6.08e-10	0.00258482	0.0375005	0.0244834	1.76e-24	0.393961	0.167604	3.8e-08	0.0121393	0.285956	0.341613	703	1	.	0	.	.	.	.	.	.
SMED30031347	8.569	-0.149	-1.288	-6.216	-1.952	-0.576	-1.681	5.41	2.81e-27	0.771714	0.013896	8.1e-21	0.0023076	0.403923	0.0390419	2.11e-24	1	0.154844	6.73e-18	0.0110585	0.831434	0.427233	1662	1	.	0	XP_001628380.1	3e-107	predicted protein [Nematostella vectensis]	Q8K268	1e-93	ATP-binding cassette sub-family F member 3 [Mus musculus]
SMED30000188	4.936	-0.628	-1.102	0.214	1.149	0.412	0.32	5.38	3.96e-27	0.0747036	0.00217154	0.547327	0.00111563	0.234558	0.354739	2.9e-24	0.445068	0.0484127	0.720418	0.0060503	0.710208	0.912076	4778	1	.	0	XP_006977893.1	0	glycogen debranching enzyme isoform X1 [Peromyscus maniculatus bairdii]	Q2PQH8	0	Glycogen debranching enzyme
SMED30028965	6.244	0.369	-1.674	-2.02	-0.216	-0.289	-0.351	4.49	4.5e-27	0.362282	6.09e-05	2.32e-06	0.601368	0.482066	0.395504	3.22e-24	0.71623	0.00353315	4.46e-05	0.735558	0.869722	0.928837	1457	1	.	4	XP_001648420.1	9e-20	tetraspanin, putative [Aedes aegypti]	Q3SZR9	2e-12	Tetraspanin-3
SMED30014566	9.836	-1.174	-1.548	-4.191	-2.315	-0.677	-0.411	6.2	5.04e-27	0.0464212	0.00941601	3.92e-10	0.00028549	0.291473	0.531381	3.53e-24	0.352499	0.123589	2.61e-08	0.00191861	0.756812	0.964626	1428	1	.	0	.	.	.	.	.	.
SMED30010668	4.083	0.339	-0.671	-0.144	0.192	0.147	0.464	4.35	6.04e-27	0.201966	0.0122474	0.587484	0.457051	0.565049	0.0684119	4.13e-24	0.604384	0.143217	0.744806	0.612287	0.903036	0.549976	2507	1	.	0	XP_003739197.1	5e-89	MAGUK p55 subfamily member 5-like [Metaseiulus occidentalis]	Q5RDQ2	6e-88	MAGUK p55 subfamily member 5
SMED30022810	9.147	-0.765	-2.746	-4.184	0.47	0.254	-0.343	7.2	8.6e-27	0.187988	8.81e-06	3.03e-10	0.427047	0.663229	0.556795	5.75e-24	0.604384	0.000750878	2.13e-08	0.58435	0.936999	0.967426	1476	1	.	0	XP_005167345.1	2e-08	serine/threonine-protein kinase pim-1-like [Danio rerio]	Q86V86	5e-07	Serine/threonine-protein kinase pim-3 [Homo sapiens]
SMED30012165	7.351	-0.025	0.503	-2.567	-2.972	-1.555	-0.06	8.21	1.98e-26	0.960608	0.326891	2.22e-06	7.41e-08	0.00316771	0.908067	1.29e-23	1	0.651157	4.27e-05	1.27e-06	0.0506274	0.998889	1431	1	.	0	CBW31641.1	0	elongation factor 1 alpha [Macrostomum lignano]	P62630	0	Elongation factor 1-alpha 1
SMED30026928	6.283	0.276	0.134	-0.797	-2.26	-1.109	-0.398	3.83	4.52e-26	0.44439	0.710257	0.0270732	1.9e-09	0.00311263	0.296413	2.9e-23	0.799818	0.972262	0.0913906	4.65e-08	0.0499287	0.886496	2511	1	YES	1	CCD76298.1	3e-47	putative immunoglobulin domain superfamily (sensory guidance protein) [Schistosoma mansoni]	.	.	.
SMED30024629	6.947	0.339	-1.326	-1.726	0.509	-0.283	0.262	4.41	5.27e-26	0.4301	0.00246824	0.000109322	0.240461	0.510776	0.541876	3.31e-23	0.787131	0.0525522	0.00112039	0.391242	0.882111	0.966151	8317	1	.	7	ESO91009.1	0	hypothetical protein LOTGIDRAFT_163525 [Lottia gigantea]	P70227	2e-27	Inositol 1,4,5-trisphosphate receptor type 3
SMED30008485	3.168	0.004	-0.193	-1.361	-1.948	-0.381	-0.569	7.65	5.98e-26	0.98878	0.480821	1.01e-06	6.47e-12	0.166412	0.0391772	3.68e-23	1	0.818645	2.19e-05	2.65e-10	0.614972	0.428027	779	1	.	0	XP_006262901.1	2e-98	40S ribosomal protein S5-like [Alligator mississippiensis]	P46782	6e-100	40S ribosomal protein S5
SMED30002758	5.111	0.411	-0.244	0.374	-0.424	0.142	0.394	4.21	7.03e-26	0.155347	0.396133	0.187712	0.126132	0.605517	0.151095	4.24e-23	0.566219	0.731727	0.359377	0.246763	0.917566	0.738339	1574	2	.	8	CCD80198.1	1e-170	phosphatidate cytidylyltransferase [Schistosoma mansoni]	P56079	5e-148	Phosphatidate cytidylyltransferase, photoreceptor-specific
SMED30012688	12.781	-0.726	-2.619	0.047	-1.095	-1.352	-0.063	3.71	7.3e-26	0.165061	3.15e-06	0.930688	0.0403216	0.0130827	0.907665	4.32e-23	0.583565	0.000324442	0.997042	0.10602	0.141926	0.998889	897	1	.	0	CDQ84268.1	2e-23	unnamed protein product [Oncorhynchus mykiss]	Q9GM70	2e-22	Serine/threonine-protein kinase 17A
SMED30033398	3.721	-0.841	-0.47	-1.539	-1.365	-1.129	-0.459	4.42	9.39e-26	0.00517922	0.120252	7.04e-07	1.22e-05	0.000407768	0.162268	5.37e-23	0.137674	0.449315	1.59e-05	0.000124249	0.0102244	0.758895	947	2	.	0	GAA35278.2	2e-16	putative N-acetyltransferase [Clonorchis sinensis]	Q7PCJ8	3e-06	Diamine acetyltransferase 2
SMED30035746	6.304	0.007	-0.995	-0.892	-0.003	0.335	0.004	5.2	9.59e-26	0.987359	0.0236228	0.0424192	0.993784	0.439253	0.993086	5.37e-23	1	0.208485	0.126635	1	0.849336	1	1653	1	.	0	EKC29995.1	3e-69	Glycerol-3-phosphate dehydrogenase [NAD+], cytoplasmic [Crassostrea gigas]	P34517	2e-63	Probable glycerol-3-phosphate dehydrogenase 2 [Caenorhabditis elegans]
SMED30032579	10.725	-0.97	-3.278	-5.44	-1.329	-1.047	0.548	7.05	9.48e-26	0.132663	2.79e-06	5.97e-12	0.0633685	0.159803	0.466137	5.37e-23	0.515474	0.000296856	7.04e-10	0.147968	0.605137	0.951408	1088	1	.	0	AEI91098.1	1e-105	lactate dehydrogenase A [Eospalax baileyi]	P04642	2e-106	L-lactate dehydrogenase A chain
SMED30011345	8.813	0.449	-1.749	-3.579	-3.075	-1.253	-0.157	6.9	1.05e-25	0.428633	0.00266303	1.22e-08	7.66e-07	0.0396866	0.799207	5.75e-23	0.785571	0.0552467	5.06e-07	1.06e-05	0.296389	0.997212	705	2	.	0	XP_005962028.1	2e-53	dynein light chain 1, cytoplasmic [Pantholops hodgsonii]	Q78P75	3e-53	Dynein light chain 2, cytoplasmic
SMED30032323	13.249	-0.658	-1.317	-3.833	-2.242	-4.114	1.47	4.2	1.26e-25	0.235653	0.0197069	1.4e-09	0.000413463	7.89e-06	0.156045	6.78e-23	0.604384	0.189977	7.96e-08	0.00262876	0.00038923	0.747414	1339	1	.	0	XP_005898415.1	0.0003	RING finger protein 11-like [Bos mutus]	Q9ZU51	0.0002	Probable E3 ubiquitin-protein ligase RHA2B
SMED30021057	9.661	-0.861	-2.985	-1.992	0.072	0.032	0.11	4.69	1.64e-25	0.12371	7.85e-07	0.000830064	0.90041	0.955428	0.845726	8.71e-23	0.493782	0.000104941	0.0058546	0.94588	1	0.997358	1917	1	.	0	XP_002172314.1	2e-19	serine/threonine protein kinase Psk1 [Schizosaccharomyces japonicus yFS275]	Q12706	4e-21	Serine/threonine-protein kinase psk1 [Schizosaccharomyces pombe 972h-]
SMED30032802	10.601	-1.032	-1.446	-3.716	-2.624	-1.44	-1.158	4.77	1.77e-25	0.0734124	0.0133699	1.05e-08	6.29e-05	0.0450839	0.165808	9.22e-23	0.440446	0.15145	4.46e-07	0.000530206	0.318423	0.762002	498	1	.	0	.	.	.	.	.	.
SMED30018306	9.28	-0.977	-1.206	-3.534	-2.027	-1.16	-0.698	5.48	2.1e-25	0.0880478	0.0364192	2.39e-08	0.000889727	0.0614098	0.27708	1.08e-22	0.462818	0.270172	9.06e-07	0.00498694	0.379918	0.87679	1137	1	.	0	XP_005794451.1	0.0005	hypothetical protein EMIHUDRAFT_59821, partial [Emiliania huxleyi CCMP1516]	Q09268	0.0003	Uncharacterized RING finger protein C32D5.10 [Caenorhabditis elegans]
SMED30006388	5.058	0.063	0.443	-1.915	-1.376	-0.305	-0.031	6.57	2.7e-25	0.873407	0.263696	2.88e-06	0.000646985	0.442701	0.938509	1.36e-22	1	0.584565	5.37e-05	0.00380741	0.850814	0.998948	560	1	.	0	ADY88065.1	4e-75	cyclophilin A [Clonorchis sinensis]	P18253	2e-74	Peptidyl-prolyl cis-trans isomerase
SMED30012066	8.622	0.16	-1.126	-4.149	-2.762	-3.606	-0.171	5.7	4.24e-25	0.769385	0.0412098	2.65e-11	4.91e-06	1.61e-06	0.849448	2.1e-22	1	0.288013	2.54e-09	5.58e-05	9.89e-05	0.997358	787	1	.	0	AAP06498.1	6e-90	similar to GenBank Accession Number Z29075 myophilin antigen in Echinococcus granulosus [Schistosoma japonicum]	Q24799	1e-84	Myophilin
SMED30013348	7.094	-0.19	-1.43	-4.377	-2.003	-2.134	-0.797	4.07	4.81e-25	0.680662	0.00249386	2.45e-15	0.000431357	0.00298168	0.384679	2.35e-22	0.961561	0.0528053	6.56e-13	0.00272005	0.0482666	0.922386	1581	1	.	12	XP_003700739.1	7e-48	monocarboxylate transporter 12-B-like [Megachile rotundata]	Q8R0M8	2e-45	Monocarboxylate transporter 5
SMED30004295	8.334	-0.005	0.002	-3.721	-3.32	-1.869	0.304	8.04	4.98e-25	0.992367	0.996785	4.65e-09	1.12e-07	0.00182643	0.604806	2.39e-22	1	1	2.22e-07	1.86e-06	0.0333243	0.96831	791	1	.	0	CBW31641.1	7e-165	elongation factor 1 alpha [Macrostomum lignano]	P62630	7e-164	Elongation factor 1-alpha 1
SMED30013987	10.288	-1.03	-1.779	-5.039	-2.608	-0.694	0.171	6.94	5.58e-25	0.108803	0.00666293	3.43e-11	0.00021669	0.328367	0.810179	2.64e-22	0.4657	0.100535	3.19e-09	0.00151964	0.784911	0.997358	1611	1	.	4	CDJ19896.1	1e-32	innexin unc 9 [Echinococcus granulosus]	A8WVX4	2e-18	Innexin-19
SMED30011166	11.453	-0.978	-1.868	-4.929	-2.437	-2.081	0.758	5.58	6.02e-25	0.120301	0.00382275	5.26e-11	0.000798063	0.0156153	0.39849	2.76e-22	0.485593	0.0701734	4.61e-09	0.00455026	0.160784	0.929896	1749	1	.	0	.	.	.	.	.	.
SMED30020916	7.464	0.025	-0.111	-3.502	-3.765	-2.235	-1.337	7.48	6.35e-25	0.962457	0.833643	2.14e-09	2.6e-10	0.000121719	0.0287087	2.87e-22	1	1	1.15e-07	7.7e-09	0.00381733	0.365888	736	1	.	0	XP_007297975.1	1e-88	ribosomal protein S3 [Stereum hirsutum FP-91666 SS1]	Q06559	2e-86	40S ribosomal protein S3 [Drosophila melanogaster]
SMED30025427	7.655	-0.043	0.161	-4.271	-2.417	-2.514	-1.601	6.15	6.63e-25	0.934658	0.756529	7.63e-13	1.47e-05	2.25e-05	0.0158792	2.96e-22	1	1	1.15e-10	0.000147085	0.000939499	0.271864	570	1	.	0	XP_004349715.1	5e-58	translationally-controlled tumor protein [Capsaspora owczarzaki ATCC 30864]	P91800	1e-55	Translationally-controlled tumor protein homolog
SMED30032571	7.346	-0.917	-1.897	-2.847	0.485	-0.101	0.128	4.76	7.57e-25	0.0691337	0.000274013	2.18e-07	0.350511	0.841972	0.801286	3.33e-22	0.425223	0.0114687	5.85e-06	0.511542	0.973349	0.997358	2056	2	.	0	XP_005714251.1	8e-19	Serine/threonine-protein kinase [Chondrus crispus]	O64629	9e-19	Serine/threonine-protein kinase Aurora-3
SMED30031733	9.868	-0.978	-1.839	-3.562	-0.712	-0.426	0.583	4.94	1.04e-24	0.0934691	0.00214259	4.91e-08	0.244579	0.483868	0.334717	4.48e-22	0.462818	0.0480029	1.69e-06	0.396309	0.870923	0.901975	1549	1	.	0	.	.	.	.	.	.
SMED30002066	6.674	0.228	-2.56	-1.654	0.058	-0.303	0.116	5.57	1.12e-24	0.635163	5.28e-07	0.000895226	0.905256	0.531388	0.810676	4.79e-22	0.929011	7.52e-05	0.00624688	0.949513	0.890985	0.997358	1283	1	YES	1	.	.	.	.	.	.
SMED30024222	8.308	-0.001	-0.199	-4.221	-3.573	-2.312	-0.638	6.84	1.33e-24	0.998978	0.723368	4.86e-11	1.54e-08	0.000341065	0.351312	5.6e-22	1	0.981822	4.32e-09	3.03e-07	0.0089001	0.910015	436	1	.	0	CDH51884.1	2e-65	elongation factor 1-alpha [Lichtheimia corymbifera JMRC:FSU:9682]	P28295	3e-65	Elongation factor 1-alpha
SMED30027751	9.968	-0.365	-1.465	-3.53	-2.154	-0.553	-0.234	4.43	1.49e-24	0.505484	0.00896579	1.04e-08	0.000419415	0.372972	0.711314	6.21e-22	0.858689	0.120888	4.43e-07	0.00266111	0.812084	0.983334	830	1	.	0	AGW01144.1	7e-06	ICP0 [Suid herpesvirus 1]	P29129	8e-08	E3 ubiquitin-protein ligase ICP0
SMED30031695	9.575	-1.133	-1.833	-4.297	-1.82	0.246	-0.512	6.42	1.91e-24	0.0684959	0.00387745	1.43e-09	0.00566689	0.70319	0.428684	7.84e-22	0.423162	0.0707135	8.08e-08	0.0228323	0.944992	0.93919	1258	1	.	0	.	.	.	.	.	.
SMED30032223	9.26	-0.785	-2.331	-4.168	-2.66	-1.202	-0.9	8.39	2.09e-24	0.211774	0.000380075	4.99e-09	7.68e-05	0.0682581	0.182833	8.47e-22	0.604384	0.0145041	2.36e-07	0.000629648	0.402458	0.789591	1157	1	.	0	.	.	.	.	.	.
SMED30000410	9.385	-0.834	-2.482	-4.704	-2.089	-2.116	0.157	5.4	2.61e-24	0.15928	6.96e-05	2.96e-11	0.00280113	0.0120766	0.871614	1.04e-21	0.572484	0.00394806	2.79e-09	0.0129984	0.133939	0.998155	820	1	.	0	XP_003888343.1	7e-05	hypothetical protein EHEL_110880 [Encephalitozoon hellem ATCC 50504]	Q9SUS4	5e-06	RING-H2 zinc finger protein RHA1a [Arabidopsis thaliana]
SMED30005918	7.594	-0.401	-1.906	-3.967	-2.497	-1.056	-1.094	5.84	3.11e-24	0.452413	0.000561065	7.52e-11	2.75e-05	0.0880469	0.107606	1.23e-21	0.806334	0.0192869	6.37e-09	0.000257315	0.461287	0.657307	655	1	.	0	EGZ27047.1	0.0001	hypothetical protein PHYSODRAFT_358215 [Phytophthora sojae]	Q8NHY2	0.0001	E3 ubiquitin-protein ligase RFWD2
SMED30033919	3.097	0.298	0.3	-0.284	-0.27	-0.322	-0.142	6.03	3.36e-24	0.25388	0.249121	0.273418	0.295514	0.21181	0.582493	1.31e-21	0.604393	0.57303	0.452184	0.453523	0.67922	0.96831	1414	1	.	0	XP_005106590.1	0	ruvB-like 1-like [Aplysia californica]	Q9DE26	0	RuvB-like 1
SMED30014581	5.976	-0.327	-0.287	-3.355	-2.216	-1.094	1.054	4.5	3.45e-24	0.452439	0.510514	3.28e-12	3.38e-06	0.0264144	0.0314593	1.33e-21	0.806334	0.848494	4.14e-10	4.01e-05	0.231068	0.384995	1456	1	.	0	ESN94749.1	3e-174	hypothetical protein HELRODRAFT_186030 [Helobdella robusta]	P20478	2e-164	Glutamine synthetase 2 cytoplasmic
SMED30027996	8.309	-0.95	-1.29	-3.875	-2.639	-1.572	-0.479	7.23	3.74e-24	0.105717	0.0292809	3.41e-09	2.69e-05	0.0124713	0.453735	1.42e-21	0.463365	0.237621	1.72e-07	0.000251531	0.136727	0.950134	1995	1	.	0	ESO10889.1	2e-24	hypothetical protein HELRODRAFT_134359, partial [Helobdella robusta]	G5CEW6	3e-24	Eukaryotic translation initiation factor 4G
SMED30009076	4.527	0.388	-0.423	-0.043	-0.02	0.353	0.088	11.48	3.86e-24	0.314115	0.272489	0.911034	0.957588	0.359821	0.818361	1.45e-21	0.664013	0.594567	0.987757	0.982039	0.804584	0.997358	1515	1	.	0	P53471	0	Actin-2	P53471	0	Actin-2
SMED30027150	5.685	0.241	-1.439	-1.383	-0.063	0.288	0.14	2.7	4.15e-24	0.465058	2.83e-05	0.000110082	0.855107	0.387594	0.669345	1.54e-21	0.818446	0.00188736	0.00112593	0.914623	0.821522	0.97482	2183	1	.	0	XP_005169373.1	5e-40	pleckstrin homology domain-containing family G member 5 isoform X4 [Danio rerio]	O94827	9e-40	Pleckstrin homology domain-containing family G member 5
SMED30000737	10.955	-0.767	-2.107	-4.832	-1.95	-3.506	2.165	5.11	4.73e-24	0.212451	0.000983706	7.7e-11	0.00727041	0.000358968	0.0341189	1.73e-21	0.604384	0.0283391	6.51e-09	0.0278753	0.00928849	0.402647	748	1	.	0	XP_002525234.1	3e-06	conserved hypothetical protein [Ricinus communis]	.	.	.
SMED30031715	4.622	-0.356	-0.888	-0.078	1.369	0.689	0.049	7.54	5.24e-24	0.354109	0.021778	0.838036	0.000438619	0.0727196	0.897862	1.87e-21	0.706978	0.199174	0.939874	0.00275737	0.419529	0.998555	7520	1	.	0	CCD77921.1	0	putative spectrin beta chain, brain 3 (Spectrin, non-erythroid beta chain 3) (Beta-IV spectrin) [Schistosoma mansoni]	Q00963	0	Spectrin beta chain [Drosophila melanogaster]
SMED30032619	6.981	0.118	0.662	-1.598	-2.474	-0.959	-0.03	4.1	5.22e-24	0.780036	0.116535	0.000197456	2.87e-08	0.0284456	0.945292	1.87e-21	1	0.441879	0.00182952	5.36e-07	0.241562	0.998948	1342	1	.	0	CDJ16313.1	0	eukaryotic peptide chain release factor subunit [Echinococcus granulosus]	Q9GR88	0	Eukaryotic peptide chain release factor subunit 1
SMED30029768	6.116	0.51	-1.503	-0.131	-2.429	-2.092	-0.716	3.14	5.7e-24	0.169906	8.73e-05	0.728455	8.78e-10	1.33e-06	0.137718	2.02e-21	0.592936	0.00468005	0.856812	2.31e-08	8.39e-05	0.715799	1316	1	.	0	XP_005395304.1	2e-116	polyadenylate-binding protein 4 isoform X5 [Chinchilla lanigera]	Q13310	2e-117	Polyadenylate-binding protein 4
SMED30006329	10.39	-0.695	-2.148	-3.695	-1.438	-0.614	-0.045	4.59	9.17e-24	0.237104	0.000462657	3.54e-08	0.0268343	0.351984	0.945786	3.21e-21	0.604384	0.0167067	1.28e-06	0.0778191	0.80038	0.998948	2638	1	.	0	CCH41319.1	2e-19	hypothetical protein BN7_858 [Wickerhamomyces ciferrii]	Q90XF2	2e-19	Protein kinase C iota type
SMED30033715	8.567	-0.213	-1.03	-2.417	-3.677	-0.52	0.264	5.73	9.34e-24	0.707388	0.0724714	5.46e-05	8.85e-09	0.385796	0.658854	3.23e-21	0.974771	0.380849	0.000627672	1.84e-07	0.820446	0.97243	2885	1	YES	0	GAA55405.1	3e-105	basement membrane-specific heparan sulfate proteoglycan core protein, partial [Clonorchis sinensis]	P98160	6e-24	Basement membrane-specific heparan sulfate proteoglycan core protein
SMED30022698	10.605	-0.55	-1.958	-4.114	-2.042	-1.79	-1.579	4.93	1.33e-23	0.360345	0.00168309	3.22e-09	0.00249392	0.0176937	0.0848346	4.53e-21	0.714052	0.0408374	1.63e-07	0.0117825	0.175399	0.602171	751	1	.	0	.	.	.	.	.	.
SMED30015955	6.378	0.198	-2.555	0.228	0.866	0.158	0.444	4.96	2.07e-23	0.660267	1.12e-07	0.619505	0.0563441	0.725175	0.322258	6.99e-21	0.948832	2.09e-05	0.769436	0.135842	0.949534	0.898711	1605	1	YES	0	ELU06192.1	0	hypothetical protein CAPTEDRAFT_162685 [Capitella teleta]	O95995	0	Growth arrest-specific protein 8
SMED30013090	9.649	-0.57	-1.947	-4.072	-2.535	-2.397	-0.236	5.48	2.5e-23	0.348086	0.00195572	4.95e-09	0.000198169	0.00248679	0.796316	8.27e-21	0.699628	0.0452224	2.35e-07	0.0014034	0.0418538	0.996943	1699	1	.	12	ELT98460.1	1e-70	hypothetical protein CAPTEDRAFT_177636 [Capitella teleta]	Q8BGC3	2e-47	Monocarboxylate transporter 12
SMED30012726	10.004	-1.117	-2.641	-1.854	0.419	0.336	0.133	4.09	2.49e-23	0.052594	1.69e-05	0.00255104	0.48055	0.561864	0.817019	8.27e-21	0.368421	0.00124283	0.0145505	0.632875	0.902273	0.997358	2020	1	.	0	.	.	.	.	.	.
SMED30023505	8.363	0.22	-0.949	-1.993	-6.255	-0.247	-0.909	3.23	2.7e-23	0.626791	0.0384419	3.18e-05	6e-21	0.780328	0.34656	8.82e-21	0.923791	0.279467	0.000399267	1.77e-18	0.961709	0.907451	1336	1	.	0	CDJ11802.1	2e-06	expressed conserved protein [Hymenolepis microstoma]	.	.	.
SMED30020719	13.985	-1.146	-2.672	-3.348	-2.507	-0.07	-1.967	4.64	2.79e-23	0.0745208	8.56e-05	3.25e-06	0.000822012	0.926538	0.0249209	9.02e-21	0.444418	0.00460606	5.99e-05	0.00466692	0.996351	0.344591	1194	1	.	0	EFO27947.2	4e-30	hypothetical protein LOAG_00540 [Loa loa]	Q9P376	2e-20	RNA polymerase II subunit A C-terminal domain phosphatase
SMED30019179	9.577	-1.078	-2.452	-3.823	-1.615	-0.633	-0.574	5.6	2.87e-23	0.0828383	0.000162983	5.29e-08	0.0163036	0.3512	0.410215	9.21e-21	0.462818	0.00778624	1.8e-06	0.0528109	0.800211	0.933827	1648	1	.	0	XP_001459876.1	1e-21	hypothetical protein [Paramecium tetraurelia strain d4-2]	Q9VYQ8	4e-13	Ubiquitin carboxyl-terminal hydrolase 7
SMED30007810	13.518	-0.645	-2.247	-4.818	-2.075	0.776	-0.972	4.38	3.03e-23	0.290924	0.000447567	1.28e-10	0.00714751	0.311011	0.203405	9.62e-21	0.642017	0.0162572	1.01e-08	0.027515	0.772389	0.814269	958	1	.	0	XP_002628061.1	0.0001	RING finger domain-containing protein [Ajellomyces dermatitidis SLH14081]	.	.	.
SMED30025959	8.818	-0.643	-1.913	-4.325	-2.521	-0.93	-0.775	6.17	4.56e-23	0.288378	0.00221162	6.22e-10	0.000163633	0.174009	0.285075	1.43e-20	0.640455	0.0490928	3.87e-08	0.00119865	0.624823	0.882255	1604	1	.	12	XP_003493731.1	1e-71	monocarboxylate transporter 14-like [Bombus impatiens]	Q6P2X9	7e-48	Monocarboxylate transporter 12
SMED30022193	11.707	-0.1	-3.274	1.144	0.734	0.398	0.248	3.69	4.81e-23	0.83774	2.26e-09	0.0282501	0.13335	0.409435	0.606501	1.5e-20	1	1.83e-06	0.0945055	0.256287	0.834749	0.96831	2625	2	.	0	EFN65250.1	4e-11	Nesprin-1 [Camponotus floridanus]	P24043	2e-06	Laminin subunit alpha-2
SMED30027923	10.231	-0.663	-1.765	-3.114	-2.748	-0.17	-1.187	4.52	5.15e-23	0.261406	0.00368718	1.61e-06	4e-05	0.799861	0.0959022	1.58e-20	0.609205	0.0686269	3.27e-05	0.000354906	0.965879	0.630017	1175	1	.	0	.	.	.	.	.	.
SMED30018523	9.582	-1.089	-2.085	-4.011	-2.326	-0.762	-1.53	5.93	5.37e-23	0.0858361	0.00142223	2.26e-08	0.000780177	0.279888	0.0488776	1.62e-20	0.462818	0.0364044	8.65e-07	0.00446566	0.747953	0.473352	1121	1	.	0	.	.	.	.	.	.
SMED30030688	10.192	-0.819	-2.739	-4.733	-1.889	-1.058	-0.164	5.32	5.36e-23	0.19131	4.02e-05	3.75e-10	0.0114238	0.190296	0.846752	1.62e-20	0.604384	0.00252719	2.52e-08	0.0399756	0.648302	0.997358	1120	1	.	0	XP_002406889.1	6e-38	lysophosphatidic acid acyltransferase endophilin, putative [Ixodes scapularis]	Q8AXV0	9e-29	Endophilin-A2
SMED30012849	9.503	-0.602	-1.822	-3.305	-3.406	-1.889	-0.794	5.32	5.53e-23	0.32062	0.00350715	7.65e-07	1.03e-06	0.0140715	0.368302	1.65e-20	0.672865	0.0668532	1.72e-05	1.4e-05	0.149868	0.915377	423	1	.	0	.	.	.	.	.	.
SMED30021649	12.844	-0.857	-2.008	-3.59	-0.146	0.284	-0.234	3.63	5.9e-23	0.136196	0.000803857	6.49e-08	0.818798	0.640478	0.699122	1.74e-20	0.523841	0.0246488	2.14e-06	0.889738	0.930483	0.98138	1999	1	.	0	XP_001459013.1	0.0001	hypothetical protein [Paramecium tetraurelia strain d4-2]	Q9P1Y6	0.0001	PHD and RING finger domain-containing protein 1 [Homo sapiens]
SMED30034851	7.033	-0.139	-1.949	-0.164	0.676	-0.116	0.015	4.06	6.96e-23	0.763284	5.66e-05	0.727874	0.145713	0.80007	0.973217	2.04e-20	1	0.0033443	0.856424	0.273121	0.965879	0.998948	1823	1	YES	0	GAA36581.1	0	collagen beta-1 O-galactosyltransferase [Clonorchis sinensis]	A5PK45	9e-166	Procollagen galactosyltransferase 1
SMED30009264	8.626	-0.246	-0.831	-2.454	-5.634	-0.452	-0.087	5.25	7.62e-23	0.664508	0.146555	4.47e-05	6.24e-15	0.524155	0.904553	2.21e-20	0.950873	0.509827	0.000530165	4.63e-13	0.888205	0.998772	1047	1	.	0	AAW25909.1	8e-131	SJCHGC02274 protein [Schistosoma japonicum]	P13743	3e-132	L-lactate dehydrogenase B chain
SMED30009775	13.953	-0.76	-2.761	-3.597	-1.203	-1.132	-1.002	4.76	7.68e-23	0.238217	6.03e-05	8.39e-07	0.0864353	0.121994	0.204044	2.21e-20	0.604384	0.00351276	1.85e-05	0.186602	0.536795	0.815274	1476	1	.	0	XP_007474369.1	1e-58	deoxynucleoside triphosphate triphosphohydrolase SAMHD1 isoform X2 [Monodelphis domestica]	Q9Y3Z3	6e-56	Deoxynucleoside triphosphate triphosphohydrolase SAMHD1
SMED30033850	12.496	-0.769	-2.971	-1.611	0.435	0.048	0.013	3.31	8.16e-23	0.164798	9.89e-07	0.0078701	0.45592	0.931968	0.981732	2.32e-20	0.583133	0.000125273	0.035681	0.611485	0.997886	0.999665	2011	1	.	0	XP_002400416.1	2e-41	phosphorylase kinase gamma subunit, putative [Ixodes scapularis]	P00518	1e-35	Phosphorylase b kinase gamma catalytic chain, skeletal muscle/heart isoform
SMED30030836	7.87	0.231	-0.362	-2.027	-3.973	-2.392	-0.735	2.94	9.51e-23	0.58016	0.387725	3.8e-06	6.25e-15	0.000465927	0.40876	2.68e-20	0.905609	0.722341	6.74e-05	4.63e-13	0.0112961	0.932918	962	1	.	0	CAX73970.1	7e-45	hypothetical protein [Schistosoma japonicum]	.	.	.
SMED30019862	6.282	-0.903	-1.642	-1.061	0.693	0.08	-0.302	4.41	9.89e-23	0.0558731	0.000731061	0.0281069	0.144812	0.864667	0.519877	2.74e-20	0.378799	0.0229041	0.0940953	0.271779	0.978917	0.962323	3844	2	.	0	XP_005097442.1	1e-21	FERM domain-containing protein 5-like isoform X3 [Aplysia californica]	P11171	4e-21	Protein 4.1
SMED30006590	10.691	-0.48	0.004	-2.971	-1.916	-0.05	-0.083	1.94	9.81e-23	0.234995	0.992155	4.98e-11	8.28e-05	0.92	0.869276	2.74e-20	0.604384	1	4.4e-09	0.00067253	0.994633	0.998155	1189	2	.	0	.	.	.	.	.	.
SMED30030216	9.385	-0.998	-1.577	-3.956	-1.046	-0.677	0.195	4.38	1.11e-22	0.0898036	0.00854731	4.43e-09	0.100506	0.293522	0.763204	3.05e-20	0.462818	0.118	2.14e-07	0.207876	0.75918	0.992835	1400	1	.	0	.	.	.	.	.	.
SMED30011151	13.371	-1.112	-1.742	-4.38	-2.544	-0.823	-2.769	4.07	1.12e-22	0.0716542	0.00586073	1.98e-09	0.00100353	0.346665	0.00923873	3.05e-20	0.434215	0.0925622	1.08e-07	0.00552712	0.798185	0.1978	952	1	.	0	.	.	.	.	.	.
SMED30011137	7.509	-0.841	-2.433	-4.174	-2.054	-0.827	-1.086	8.13	1.18e-22	0.143853	5.43e-05	1.7e-10	0.000690083	0.166738	0.077348	3.18e-20	0.542442	0.00324515	1.31e-08	0.00401876	0.615458	0.581017	1184	1	.	0	XP_001952053.1	1e-177	eukaryotic initiation factor 4A [Acyrthosiphon pisum]	Q7RV88	1e-169	ATP-dependent RNA helicase eIF4A
SMED30012878	4.732	-0.137	0.928	-0.507	-0.527	-0.618	-0.214	4.15	1.32e-22	0.678822	0.00495017	0.117088	0.100957	0.0545636	0.505121	3.54e-20	0.960343	0.0832387	0.264377	0.208529	0.354125	0.958746	5959	1	.	0	CCD79276.1	0	putative dna-directed RNA polymerase II largest subunit [Schistosoma mansoni]	P04052	0	DNA-directed RNA polymerase II subunit RPB1
SMED30022781	7.58	-0.599	-2.432	-3.905	-1.229	-0.334	-0.831	4.98	1.37e-22	0.272492	2.48e-05	6.01e-10	0.0431297	0.584888	0.188898	3.63e-20	0.622567	0.00169406	3.77e-08	0.111366	0.908316	0.795734	1637	1	.	0	XP_003375701.1	2e-13	RNA exonuclease 4 [Trichinella spiralis]	O94375	6e-12	RNA exonuclease 4 [Schizosaccharomyces pombe 972h-]
SMED30028844	4.505	0.779	-0.59	-1.124	-0.554	-0.249	-0.266	3.68	1.82e-22	0.0132382	0.0592129	0.000392483	0.0767359	0.422387	0.39366	4.78e-20	0.212509	0.336363	0.00320295	0.170977	0.840838	0.927581	1452	1	.	0	EYC42820.1	9e-24	hypothetical protein Y032_0516g2796 [Ancylostoma ceylanicum]	Q21407	1e-20	Putative glycerophosphocholine phosphodiesterase GPCPD1 homolog K10B3.6 [Caenorhabditis elegans]
SMED30033111	11.071	-1.003	-3.29	-3.531	-1.748	0.292	-0.495	5.07	1.94e-22	0.124066	3.67e-06	1.97e-06	0.0184873	0.692047	0.50019	5.05e-20	0.49466	0.00036106	3.86e-05	0.058205	0.942532	0.958285	1417	1	.	0	XP_004593790.1	4e-74	L-lactate dehydrogenase A chain isoform X1 [Ochotona princeps]	A5A6N7	2e-76	L-lactate dehydrogenase B chain
SMED30021882	6.864	0.251	-2.388	0.123	0.143	0.603	0.263	3.19	1.99e-22	0.527998	3.2e-08	0.772351	0.722635	0.126994	0.502098	5.13e-20	0.877414	9.12e-06	0.893885	0.827382	0.546191	0.958413	1515	1	.	0	XP_006896028.1	9e-52	disks large homolog 3-like isoform X3 [Elephantulus edwardii]	Q12959	2e-48	Disks large homolog 1
SMED30028482	8.689	-0.897	-2.06	-5.271	-1.908	-0.595	-1.228	5.53	2.02e-22	0.137423	0.000980568	9.35e-13	0.00688374	0.423052	0.137949	5.18e-20	0.526978	0.0283003	1.37e-10	0.0267237	0.841237	0.715799	1413	1	.	0	XP_001865012.1	2e-18	conserved hypothetical protein [Culex quinquefasciatus]	Q9LP51	2e-18	CBL-interacting serine/threonine-protein kinase 18
SMED30011554	6.134	-1.465	-0.502	0.594	0.69	0.227	-0.253	4.53	2.04e-22	0.00119109	0.266213	0.183965	0.116401	0.602254	0.561277	5.19e-20	0.070201	0.587264	0.354162	0.23265	0.915824	0.967426	2416	3	.	0	XP_793165.3	7e-28	uncharacterized protein F54H12.2-like [Strongylocentrotus purpuratus]	P34456	1e-06	Uncharacterized protein F54H12.2 [Caenorhabditis elegans]
SMED30016555	13.504	-1.16	-1.734	-4.524	-2.548	-1.38	0.092	4.19	2.12e-22	0.0661314	0.00722987	1.89e-09	0.00128866	0.137253	0.914672	5.35e-20	0.414801	0.105732	1.03e-07	0.006851	0.567433	0.998948	2599	3	.	0	EFX89262.1	3e-27	hypothetical protein DAPPUDRAFT_303133 [Daphnia pulex]	Q4R628	3e-24	Kinesin-like protein KIF3A
SMED30031750	8.903	-0.504	-2.127	-4.3	-2.004	-2.72	0.277	5.12	2.29e-22	0.395511	0.000584114	5.42e-10	0.00280537	0.000950748	0.75799	5.74e-20	0.751465	0.0198793	3.46e-08	0.0130122	0.0201036	0.992524	947	1	.	0	.	.	.	.	.	.
SMED30012126	8.826	-1.058	-1.769	-4.643	-1.309	-0.705	-0.062	4.49	2.58e-22	0.0687781	0.0029972	2.4e-11	0.0527892	0.316735	0.932627	6.41e-20	0.424102	0.0600338	2.34e-09	0.129154	0.776463	0.998948	1780	1	.	0	.	.	.	.	.	.
SMED30010923	4.99	0.597	-0.425	-0.487	-1.811	-0.868	-0.321	2.84	2.74e-22	0.0452715	0.15128	0.0986437	1.8e-09	0.00503578	0.313662	6.73e-20	0.352201	0.519742	0.232575	4.43e-08	0.0720311	0.893529	1568	1	.	0	CCD80844.1	2e-29	putative zinc finger protein [Schistosoma mansoni]	Q86W11	2e-18	Zinc finger and SCAN domain-containing protein 30
SMED30008175	9.905	-0.832	-1.889	-3.307	-1.415	-1.388	-0.867	5.71	3.17e-22	0.195221	0.00424866	2.59e-06	0.0334959	0.0411856	0.213815	7.74e-20	0.604384	0.0755359	4.89e-05	0.091938	0.302559	0.825971	1808	1	.	0	.	.	.	.	.	.
SMED30031235	5.171	0.131	0.659	-0.561	-0.845	-0.437	-0.149	7.04	3.21e-22	0.76073	0.127562	0.193479	0.0510942	0.310863	0.729749	7.78e-20	1	0.466157	0.367466	0.126035	0.772389	0.987111	1613	1	.	0	XP_006813546.1	0	tubulin alpha-1A chain-like [Saccoglossus kowalevskii]	P41383	0	Tubulin alpha-2/alpha-4 chain
SMED30004001	8.606	-0.882	-1.794	-4.041	-1.454	-1.144	-0.007	4.69	3.28e-22	0.12919	0.00268409	1.79e-09	0.024184	0.0909515	0.993573	7.89e-20	0.506818	0.0554591	9.88e-08	0.071799	0.468151	1	1320	1	.	0	.	.	.	.	.	.
SMED30028593	8.761	-1.077	-1.954	-2.917	-2.12	0.686	-1.443	4.41	4.41e-22	0.0640265	0.00112172	4.36e-06	0.00101801	0.278122	0.0255444	1.05e-19	0.406823	0.0310152	7.55e-05	0.00559564	0.746789	0.347079	1114	1	.	0	.	.	.	.	.	.
SMED30020415	9.158	-0.773	-1.643	-4.115	-1.792	-1.035	-1.002	4.35	4.42e-22	0.183916	0.00583538	1.1e-09	0.00682565	0.143562	0.20274	1.05e-19	0.604384	0.092304	6.44e-08	0.0265317	0.578269	0.813763	1713	1	.	0	.	.	.	.	.	.
SMED30030649	13.374	-1.118	-2.414	-4.46	-1.293	-1.937	-0.581	4.02	4.66e-22	0.0757784	0.000265126	6.41e-09	0.100736	0.0336333	0.578589	1.09e-19	0.447714	0.0112199	2.93e-07	0.208215	0.268491	0.96831	1137	1	.	0	XP_006086673.1	8e-14	serine/threonine-protein kinase MARK2-like [Myotis lucifugus]	Q9LP51	2e-12	CBL-interacting serine/threonine-protein kinase 18
SMED30027197	4.97	0.361	-1.502	-0.593	0.769	0.605	0.226	4.49	5.89e-22	0.340421	0.000117155	0.124666	0.0432695	0.107294	0.544829	1.37e-19	0.691358	0.00588955	0.27762	0.111634	0.504353	0.966418	888	1	.	0	ELU03710.1	1e-70	hypothetical protein CAPTEDRAFT_18710 [Capitella teleta]	Q20230	1e-68	UMP-CMP kinase 2
SMED30034596	9.491	-1.069	-1.538	-3.954	-3.019	-1.067	-0.746	6.58	9.3e-22	0.107309	0.0221444	1.04e-07	3.28e-05	0.138925	0.320612	2.15e-19	0.464641	0.200961	3.17e-06	0.000299812	0.56992	0.897504	2854	1	YES	1	EUB61935.1	1e-19	hypothetical protein EGR_03208 [Echinococcus granulosus]	.	.	.
SMED30004655	9.87	-0.617	-2.537	-3.185	-0.731	-0.884	-0.326	4.06	1.32e-21	0.297447	5.69e-05	1.99e-06	0.258969	0.176551	0.627678	3e-19	0.646344	0.00335313	3.89e-05	0.41312	0.629334	0.969727	1593	2	.	0	CCC86588.1	1e-10	mmp1 protein [Schmidtea mediterranea]	.	.	.
SMED30010862	10.32	0.004	-0.064	-4.435	-2.04	-0.071	0.057	1.76	1.48e-21	0.991475	0.866378	1.75e-20	0.000674473	0.911227	0.930007	3.35e-19	1	1	1.34e-17	0.00394353	0.992133	0.998948	448	1	.	0	GAA55848.1	4e-45	probable histone H2A.1 [Clonorchis sinensis]	Q9LZ46	3e-40	Probable histone H2A.4
SMED30014834	11.309	-1.244	-2.287	-4.972	-1.731	-0.142	0.593	5.35	1.49e-21	0.0696835	0.00129453	1.76e-09	0.0290614	0.859008	0.441634	3.35e-19	0.427579	0.0341868	9.69e-08	0.0828827	0.9773	0.946588	1863	1	.	0	EKC27094.1	0	Phosphoenolpyruvate carboxykinase, cytosolic [GTP] [Crassostrea gigas]	Q5R5J1	0	Phosphoenolpyruvate carboxykinase, cytosolic [GTP]
SMED30016628	8.733	-0.778	-1.784	-4.529	-2.836	-0.479	-0.633	4.46	1.52e-21	0.184065	0.00310754	9.28e-11	0.000127902	0.556642	0.474217	3.38e-19	0.604384	0.0616014	7.59e-09	0.000971133	0.900642	0.952696	1037	1	.	0	.	.	.	.	.	.
SMED30033955	7.766	-0.685	-1.826	-0.98	-0.051	0.631	0.459	3.22	1.56e-21	0.165554	0.00041789	0.0579066	0.919586	0.203123	0.34993	3.44e-19	0.584512	0.0154901	0.159052	0.958946	0.668042	0.90921	806	1	.	0	CCD81123.1	2e-46	hypothetical protein Smp_098340 [Schistosoma mansoni]	Q32LE4	9e-37	Gamma-glutamylcyclotransferase [Bos taurus]
SMED30031131	5.25	0.563	-2.182	-0.159	0.641	0.393	0.286	4.05	1.61e-21	0.1427	7.42e-08	0.688459	0.0963309	0.299784	0.448501	3.54e-19	0.539943	1.6e-05	0.828003	0.201545	0.764193	0.949416	3337	1	.	0	XP_004938877.1	3e-07	rho GTPase-activating protein 20 isoform X4 [Gallus gallus]	Q8BL80	6e-06	Rho GTPase-activating protein 22
SMED30022942	3.507	0.197	-0.402	-0.274	0.888	0.202	0.093	4.16	1.72e-21	0.447056	0.122772	0.288203	0.000334657	0.401342	0.696622	3.73e-19	0.801965	0.454912	0.470339	0.00219761	0.829529	0.980973	1798	1	.	6	EFN88085.1	7e-63	Zinc transporter 1 [Harpegnathos saltator]	Q9Y6M5	1e-52	Zinc transporter 1
SMED30030651	10.202	-0.132	-1.941	-2.64	-5.004	-0.008	-1.542	4.71	1.72e-21	0.829212	0.00228296	6.07e-05	1.26e-10	0.989339	0.0810279	3.73e-19	1	0.0501339	0.000683902	3.97e-09	1	0.590943	988	1	.	6	ACI31185.1	8e-89	aquaporin [Schistosoma mansoni]	P47862	4e-59	Aquaporin-3
SMED30008957	7.072	-0.037	-2.382	1.281	0.422	0.027	0.168	3.65	1.8e-21	0.932212	4.08e-07	0.00518757	0.325348	0.948925	0.692166	3.87e-19	1	6.04e-05	0.0256552	0.484987	1	0.9801	2997	2	YES	5	Q8BR76	3e-154	Meckelin	Q8BR76	3e-156	Meckelin
SMED30035765	8.241	0.438	-1.869	-5.781	-1.636	-0.776	-0.47	6.71	1.97e-21	0.469582	0.00278837	1.36e-14	0.0123201	0.240163	0.488035	4.2e-19	0.822952	0.05695	3.18e-12	0.0424632	0.715779	0.956021	564	1	.	0	CCD76406.1	6e-09	hypothetical protein Smp_195090 [Schistosoma mansoni]	P14202	9e-05	Tegument antigen
SMED30018852	7.757	-0.811	-1.597	-3.858	-1.555	-0.163	-0.318	5.36	2.02e-21	0.158997	0.00658566	3.04e-09	0.0112753	0.789099	0.602582	4.28e-19	0.572199	0.0998101	1.54e-07	0.039546	0.962854	0.96831	1790	2	.	1	.	.	.	.	.	.
SMED30027228	6.145	0.413	-2.24	-0.007	1.585	-0.263	0.66	3.59	2.17e-21	0.281002	5.53e-08	0.985928	4.7e-05	0.480581	0.0778532	4.57e-19	0.633476	1.31e-05	1	0.000410349	0.869169	0.581193	1356	1	.	0	CAX73463.1	2e-91	hypothetical protein [Schistosoma japonicum]	Q9CQT6	2e-11	Uncharacterized protein C10orf82 homolog
SMED30028969	9.164	-0.821	-1.517	-3.895	-2.092	-1.495	-1.134	4.35	2.2e-21	0.167283	0.0124279	1.02e-08	0.00190414	0.0442199	0.186446	4.61e-19	0.587591	0.144412	4.4e-07	0.00945645	0.316089	0.792897	858	1	.	0	.	.	.	.	.	.
SMED30023193	5.977	-0.401	-2.207	0.511	1.009	0.335	0.76	3.06	2.25e-21	0.280243	1.26e-07	0.218656	0.00658341	0.347339	0.032843	4.67e-19	0.632619	2.24e-05	0.399858	0.0258019	0.798214	0.394244	4469	1	.	0	ESO83515.1	3e-103	hypothetical protein LOTGIDRAFT_133319 [Lottia gigantea]	Q3UVR3	1e-97	Tau-tubulin kinase 2
SMED30013055	8.923	-0.938	-0.966	-2.534	-3.831	-0.137	-1.477	4.75	2.35e-21	0.119757	0.110055	6.91e-05	3.33e-08	0.837673	0.0379349	4.86e-19	0.484365	0.427208	0.000761059	6.13e-07	0.972263	0.421642	2228	1	YES	0	CAX69383.1	0	procollagen-lysine, 2-oxoglutarate 5-dioxygenase 3 [Schistosoma japonicum]	P24802	0	Procollagen-lysine,2-oxoglutarate 5-dioxygenase 1
SMED30035167	9.949	-1.083	-2.301	-4.488	-1.869	1.206	0.009	4.93	2.43e-21	0.0937008	0.000631724	3.94e-09	0.0124877	0.0973626	0.989322	4.99e-19	0.462818	0.0208761	1.94e-07	0.042903	0.481508	1	1863	1	.	0	GAA38235.1	0	phosphoenolpyruvate carboxykinase (GTP) [Clonorchis sinensis]	Q5R5J1	0	Phosphoenolpyruvate carboxykinase, cytosolic [GTP]
SMED30010671	10.683	-1.035	-2.418	-5.132	-1.329	-1.571	-1.534	4.69	2.47e-21	0.112267	0.000405973	2.2e-10	0.0955809	0.077956	0.152814	5.03e-19	0.469487	0.0151135	1.64e-08	0.200303	0.433554	0.740887	992	1	.	0	CDJ06538.1	7e-79	Mitochondrial substrate solute carrier [Hymenolepis microstoma]	Q9UBX3	1e-70	Mitochondrial dicarboxylate carrier
SMED30014278	5.531	-0.019	-0.463	-0.161	0.028	-0.238	0.42	2.92	2.54e-21	0.951964	0.15329	0.613602	0.92823	0.429936	0.161969	5.13e-19	1	0.52483	0.763859	0.964763	0.844303	0.758497	2411	1	.	0	XP_002942337.2	6e-17	FYVE, RhoGEF and PH domain-containing protein 4 [Xenopus (Silurana) tropicalis]	Q96M96	3e-10	FYVE, RhoGEF and PH domain-containing protein 4
SMED30000077	10.702	-0.96	-1.422	-5.155	-2.376	-0.85	-1.191	7.27	2.8e-21	0.18238	0.0506324	1.65e-09	0.00197973	0.262309	0.132423	5.64e-19	0.604384	0.310063	9.15e-08	0.00976567	0.732396	0.705705	1383	1	.	4	CDJ19896.1	5e-51	innexin unc 9 [Echinococcus granulosus]	O01393	1e-26	Innexin unc-9
SMED30016847	9.456	-1.346	-2.233	-2.907	1.18	-0.348	-0.626	3.4	2.86e-21	0.0204262	0.000240923	9.27e-06	0.0604004	0.555067	0.293191	5.71e-19	0.255668	0.0104545	0.00014152	0.142824	0.899936	0.884265	1942	2	.	0	.	.	.	.	.	.
SMED30000918	6.824	0.262	-1.606	0.191	0.126	-0.052	-0.018	2.44	3.13e-21	0.432609	6.66e-06	0.590078	0.698599	0.86972	0.95582	6.21e-19	0.78975	0.000590559	0.746048	0.81051	0.980551	0.998948	1924	1	.	0	XP_005095112.1	6e-50	coiled-coil domain-containing protein 13-like isoform X1 [Aplysia californica]	Q8IYE1	2e-32	Coiled-coil domain-containing protein 13
SMED30003263	8.736	-0.989	-2.363	-4.429	-2.813	-0.049	-0.263	6.89	3.19e-21	0.126282	0.000459628	2.82e-09	8.77e-05	0.943613	0.70977	6.3e-19	0.49976	0.0166168	1.45e-07	0.000707127	1	0.982886	1591	2	.	1	XP_001459876.1	2e-19	hypothetical protein [Paramecium tetraurelia strain d4-2]	B1AY13	2e-15	Ubiquitin carboxyl-terminal hydrolase 24
SMED30011514	12.706	-0.816	-2.155	-3.399	-4.285	-0.343	0.582	3.44	3.31e-21	0.17313	0.000601955	8.25e-07	6.38e-07	0.732696	0.562304	6.48e-19	0.598955	0.0202402	1.83e-05	9.03e-06	0.951513	0.967426	2238	2	.	0	EPX73214.1	7e-38	kinesin-like protein Klp3 [Schizosaccharomyces octosporus yFS286]	Q9US60	4e-36	Kinesin-like protein 3
SMED30027713	4.036	-1.013	0.325	-0.339	-0.072	-0.042	0.202	2.87	3.39e-21	0.000605412	0.281233	0.240132	0.792438	0.874596	0.446625	6.6e-19	0.0502051	0.605698	0.412472	0.87262	0.98239	0.948365	2017	1	.	0	CAX83100.1	1e-71	Retinoblastoma-binding protein 6 [Schistosoma japonicum]	Q7Z6E9	2e-34	E3 ubiquitin-protein ligase RBBP6
SMED30012738	10.011	0.263	-1.875	-7.148	1.264	-0.291	-0.559	4.77	3.87e-21	0.665346	0.00285945	1.34e-17	0.0922326	0.661021	0.409491	7.44e-19	0.951386	0.0579919	6.56e-15	0.1952	0.93675	0.933446	336	1	.	0	EFA75057.1	3e-15	cytoplasmic dynein light chain [Polysphondylium pallidum PN500]	Q86A88	2e-15	Dynein light chain, cytoplasmic
SMED30017897	8.358	-0.007	-0.367	-3.389	-3.58	-1.825	-1.544	5.29	4.25e-21	0.990086	0.526772	1.12e-07	5.54e-08	0.00708378	0.0476577	8.12e-19	1	0.864494	3.37e-06	9.76e-07	0.092152	0.469046	325	1	.	0	XP_004005609.1	6e-61	tubulin beta-4B chain [Ovis aries]	P18699	3e-62	Tubulin beta chain
SMED30034223	7.642	-0.333	-2.253	-1.687	0.17	-0.459	0.44	3.01	4.64e-21	0.496522	1.61e-05	0.00154706	0.742141	0.362742	0.381554	8.76e-19	0.85028	0.00119385	0.00978477	0.840179	0.80594	0.92084	1239	1	.	10	ELU05103.1	3e-79	hypothetical protein CAPTEDRAFT_143259 [Capitella teleta]	Q8IXU6	1e-73	Solute carrier family 35 member F2 [Homo sapiens]
SMED30034049	10.467	-0.414	-1.535	-4.466	-2.533	-2.066	-1.231	4.86	4.63e-21	0.516805	0.0188446	2.49e-09	0.000566499	0.0149418	0.225226	8.76e-19	0.868698	0.187205	1.3e-07	0.00340808	0.156248	0.83421	979	1	.	7	XP_008299696.1	3e-25	UDP-xylose and UDP-N-acetylglucosamine transporter [Stegastes partitus]	Q7ZW46	6e-26	UDP-xylose and UDP-N-acetylglucosamine transporter
SMED30014135	7.061	-0.116	-2.326	1.398	1.16	0.345	0.474	3.41	4.89e-21	0.752454	2.18e-08	0.000626332	0.00120028	0.319484	0.169752	9.18e-19	1	7.31e-06	0.00467145	0.00644914	0.778347	0.770576	3752	1	.	0	ELT97476.1	1e-158	hypothetical protein CAPTEDRAFT_221453 [Capitella teleta]	Q9P2S6	2e-98	Ankyrin repeat and MYND domain-containing protein 1
SMED30034570	8.536	0.234	-1.705	-6.374	-2.441	0.619	1.504	6.05	6.14e-21	0.703333	0.00705002	8.11e-16	0.000870233	0.399487	0.0288077	1.14e-18	0.972209	0.104079	2.57e-13	0.00489105	0.828702	0.366558	914	1	.	0	.	.	.	.	.	.
SMED30006010	8.558	-1.045	-1.298	-4.172	-2.439	-1.635	-0.825	4.15	6.47e-21	0.0762282	0.0295327	9.7e-10	0.000452953	0.0458142	0.393249	1.2e-18	0.449229	0.238792	5.75e-08	0.00283593	0.321882	0.927581	908	1	.	0	.	.	.	.	.	.
SMED30008508	3.777	0.398	-0.856	1.483	-0.902	-0.882	-0.223	7	6.67e-21	0.255629	0.0150985	3.17e-05	0.010159	0.0119163	0.521923	1.23e-18	0.605161	0.163507	0.000398623	0.0364105	0.132592	0.962505	1495	1	.	0	CAG04962.1	2e-19	unnamed protein product [Tetraodon nigroviridis]	Q4U4S6	5e-19	Xin actin-binding repeat-containing protein 2
SMED30033424	6.321	-0.388	-0.364	-4.779	3.346	1.196	0.455	5.36	7.26e-21	0.436806	0.466789	8.18e-16	2.12e-09	0.0175699	0.360869	1.33e-18	0.794113	0.804772	2.57e-13	5.12e-08	0.174767	0.912319	1368	1	.	0	ESP05079.1	3e-52	hypothetical protein LOTGIDRAFT_103055 [Lottia gigantea]	P53814	3e-37	Smoothelin [Homo sapiens]
SMED30029908	9.744	-1.001	-2.954	-4.802	-2.205	-0.726	-0.719	11.16	7.29e-21	0.163784	0.000116262	9.12e-09	0.00314082	0.314128	0.319581	1.33e-18	0.580861	0.00588572	3.99e-07	0.0142628	0.774432	0.897265	1247	1	.	0	.	.	.	.	.	.
SMED30001402	7.54	-0.214	-1.943	-2.659	0.576	0.429	0.023	4.13	7.97e-21	0.686581	0.000429383	3.89e-06	0.292877	0.423583	0.965455	1.44e-18	0.964778	0.0158275	6.88e-05	0.450735	0.841436	0.998948	1256	1	.	0	CDJ15408.1	9e-102	Plastin 3 [Hymenolepis microstoma]	Q61233	2e-71	Plastin-2
SMED30017273	8.7	-0.844	-1.487	-4.511	-1.827	-3.146	-0.174	4.38	8.2e-21	0.157769	0.0146415	1.66e-10	0.00778531	0.000463924	0.878354	1.47e-18	0.570178	0.160079	1.29e-08	0.029458	0.0112564	0.998155	1209	2	.	0	XP_001382567.2	4e-24	hypothetical protein PICST_67022 [Scheffersomyces stipitis CBS 6054]	Q2PQA9	7e-22	Kinesin-1 heavy chain
SMED30005523	4.985	0.53	-0.893	-0.544	0.232	-0.426	0.051	7.38	9.61e-21	0.232021	0.0450203	0.22035	0.599531	0.335906	0.90875	1.71e-18	0.604384	0.291677	0.399858	0.734104	0.789562	0.998943	2850	1	.	0	ESO93528.1	0	hypothetical protein LOTGIDRAFT_189716 [Lottia gigantea]	P05094	0	Alpha-actinin-1
SMED30000081	8.965	-0.116	0.395	-4.01	-4.422	-1.686	-0.937	4.04	9.62e-21	0.830384	0.467514	8.8e-11	7.62e-11	0.0409416	0.348095	1.71e-18	1	0.805259	7.26e-09	2.5e-09	0.30163	0.907719	593	1	.	0	GAA49392.1	9e-48	translation initiation factor 1A [Clonorchis sinensis]	P47815	1e-40	Eukaryotic translation initiation factor 1A
SMED30004839	9.568	-0.46	-1.948	-4.167	-0.779	-1.387	-0.26	3.88	1.07e-20	0.434718	0.00146809	2.19e-09	0.24408	0.0487715	0.727499	1.9e-18	0.79172	0.0371136	1.17e-07	0.395571	0.333564	0.987019	603	1	.	0	CAP23915.2	2e-05	Protein CBG02635 [Caenorhabditis briggsae]	P29129	2e-07	E3 ubiquitin-protein ligase ICP0
SMED30012493	12.138	-0.142	-1.915	-2.595	0.203	0.31	0.241	3.37	1.09e-20	0.800775	0.00111342	2.44e-05	0.729786	0.589412	0.672449	1.92e-18	1	0.0308887	0.000320855	0.831664	0.910242	0.975157	666	1	.	0	ESO00625.1	9e-53	hypothetical protein HELRODRAFT_82785 [Helobdella robusta]	P54680	7e-42	Fimbrin [Dictyostelium discoideum]
SMED30006459	7.162	0.378	-1.572	0.866	-0.254	-0.211	0.202	3.09	1.15e-20	0.321765	7.77e-05	0.0267752	0.494088	0.566519	0.582603	2e-18	0.674302	0.00429381	0.0906134	0.646032	0.90374	0.96831	2927	1	.	0	EUB56591.1	2e-170	Serine/threonine-protein kinase PLK4 [Echinococcus granulosus]	B4MXR8	1e-132	Serine/threonine-protein kinase PLK4
SMED30010422	8.593	-1.053	-1.861	-4.323	-2.145	-2.081	-0.518	4.69	1.16e-20	0.0838698	0.00294878	1.25e-09	0.00242923	0.0139223	0.601496	2.02e-18	0.462818	0.0593735	7.2e-08	0.0115247	0.148791	0.96831	915	1	.	0	.	.	.	.	.	.
SMED30018638	8.78	-1.562	-1.311	-3.582	-2.319	-0.906	-0.852	5.71	1.52e-20	0.0172295	0.0446997	5.7e-07	0.000848181	0.193234	0.239723	2.61e-18	0.242736	0.291086	1.33e-05	0.00479074	0.652368	0.848262	4201	3	.	0	XP_006634421.1	1e-115	transcriptional repressor NF-X1-like [Lepisosteus oculatus]	A6QLA0	1e-110	Transcriptional repressor NF-X1
SMED30027894	10.234	-0.958	-1.151	-4.207	-3.096	-1.277	-0.313	5.99	1.52e-20	0.167494	0.0989968	9.67e-08	5.84e-05	0.10104	0.696415	2.61e-18	0.587928	0.41722	3e-06	0.000495912	0.488564	0.980905	2538	1	.	5	.	.	.	.	.	.
SMED30024925	7.007	0.498	-1.732	-3.771	-3.175	-1.009	-0.166	6.48	1.6e-20	0.375304	0.00266918	2e-09	3.72e-07	0.101172	0.790493	2.74e-18	0.731723	0.0552624	1.08e-07	5.54e-06	0.488564	0.995969	431	1	.	0	XP_006154718.1	3e-54	dynein light chain 2, cytoplasmic isoform X1 [Tupaia chinensis]	Q78P75	8e-55	Dynein light chain 2, cytoplasmic
SMED30001165	9.065	-1.018	-2.059	-4.77	-1.924	-1.699	-0.532	4.7	1.61e-20	0.104801	0.00152222	2.99e-10	0.010912	0.0520045	0.595619	2.74e-18	0.462818	0.037964	2.11e-08	0.0385309	0.344549	0.96831	847	1	.	1	CDJ06538.1	3e-55	Mitochondrial substrate solute carrier [Hymenolepis microstoma]	Q9UBX3	8e-47	Mitochondrial dicarboxylate carrier
SMED30009880	7.705	-0.869	-2.31	-3.601	-2.669	-0.906	-1.018	6.53	1.97e-20	0.153676	0.00027816	1.01e-07	6.23e-05	0.175309	0.148265	3.33e-18	0.563294	0.0115208	3.09e-06	0.000526708	0.626797	0.734651	507	1	.	0	XP_002733137.1	3e-35	ubiquitin-conjugating enzyme E2 N-like [Saccoglossus kowalevskii]	P35128	2e-35	Ubiquitin-conjugating enzyme E2 N
SMED30033589	9.632	-1.376	-2.062	-4.661	-2.64	0.765	-1.48	5.51	2.2e-20	0.0434317	0.00313891	5.21e-09	0.000834094	0.327579	0.0658611	3.7e-18	0.350438	0.0618257	2.44e-07	0.00472147	0.78416	0.54063	1457	1	.	0	GAA38235.1	0	phosphoenolpyruvate carboxykinase (GTP) [Clonorchis sinensis]	P35558	0	Phosphoenolpyruvate carboxykinase, cytosolic [GTP]
SMED30027478	7.086	0.315	-3.642	1.029	1.503	0.047	0.509	4.23	2.28e-20	0.51635	4.62e-11	0.0475626	0.00240611	0.922164	0.290711	3.81e-18	0.868421	1.42e-07	0.138466	0.0114468	0.9951	0.883971	1354	1	.	0	CCD75138.1	4e-146	putative tektin [Schistosoma mansoni]	Q99JD2	3e-108	Tektin-1
SMED30032606	8.448	-0.739	-1.398	-3.779	-2.85	-1.326	-0.442	4.22	2.31e-20	0.209182	0.0196157	1.6e-08	3.77e-05	0.0904029	0.614241	3.82e-18	0.604384	0.189481	6.42e-07	0.000337652	0.467137	0.968386	1122	1	.	0	.	.	.	.	.	.
SMED30013105	8.539	-0.048	-1.515	-2.694	-1.24	-0.861	-1.082	4.16	2.3e-20	0.932447	0.00918697	1.06e-05	0.0362245	0.148856	0.0811691	3.82e-18	1	0.1227	0.00015821	0.0975307	0.586917	0.591145	548	1	.	0	AAC47636.1	2e-97	enolase, partial [Girardia cf. dorotocephala]	Q27877	3e-88	Enolase
SMED30031851	9.017	-1.405	-2.144	-3.325	-0.415	0.549	0.086	2.89	2.45e-20	0.0133397	0.000319689	7.67e-07	0.539973	0.384778	0.888416	4.03e-18	0.213089	0.0128234	1.72e-05	0.685772	0.819754	0.998155	2183	1	.	0	.	.	.	.	.	.
SMED30020553	13.162	-0.953	-2.704	-4.777	-0.578	0.323	-0.536	3.83	2.72e-20	0.142984	0.000100607	4.71e-09	0.478037	0.674666	0.484311	4.45e-18	0.540489	0.00524131	2.24e-07	0.630619	0.939199	0.956021	847	1	.	0	XP_005103156.1	2e-38	coiled-coil domain-containing protein 124-like [Aplysia californica]	Q28HN4	2e-34	Coiled-coil domain-containing protein 124 [Xenopus (Silurana) tropicalis]
SMED30014283	6.038	-0.455	-0.074	-1.316	1.25	0.19	-0.06	4.82	2.82e-20	0.332641	0.874513	0.00585681	0.00845741	0.682796	0.897814	4.59e-18	0.684548	1	0.0283096	0.0313868	0.941114	0.998555	5420	1	.	0	EUB61176.1	6e-36	hypothetical protein EGR_04024 [Echinococcus granulosus]	Q14847	0.0003	LIM and SH3 domain protein 1
SMED30016085	7.878	0.355	-1.559	-6.477	-1.45	0.484	0.013	4.22	3.15e-20	0.516898	0.0054779	1.47e-18	0.0599923	0.520827	0.9834	5.09e-18	0.868725	0.0885153	8.51e-16	0.142132	0.886645	0.999909	1970	1	YES	1	XP_001629942.1	5e-121	predicted protein [Nematostella vectensis]	Q5RBP9	4e-110	Macrophage-expressed gene 1 protein
SMED30022767	9.864	-1.054	-2.957	-4.727	-1.715	0.896	-1.771	4.8	3.43e-20	0.112439	3.28e-05	4.87e-09	0.0368152	0.265834	0.035577	5.53e-18	0.469694	0.00215461	2.31e-07	0.0987495	0.735755	0.408929	1927	1	.	0	AEI72266.1	4e-06	ring zinc finger transcription factor [Citrus trifoliata]	Q7X843	1e-06	RING-H2 finger protein ATL48
SMED30034523	6.426	0.169	-1.196	-0.522	-0.06	0.039	0.073	1.83	3.63e-20	0.574203	0.000196253	0.112645	0.841296	0.889974	0.796244	5.78e-18	0.901937	0.00897166	0.256816	0.904442	0.985465	0.996943	1131	1	.	0	.	.	.	.	.	.
SMED30007130	8.553	-0.904	-1.341	-4.196	-2.633	-0.869	0.242	6.6	3.62e-20	0.166012	0.0419976	1.51e-08	0.000181776	0.208867	0.726505	5.78e-18	0.585576	0.289773	6.13e-07	0.00130483	0.674893	0.986826	1326	1	.	2	BAE78817.1	2e-52	innexin9 [Dugesia japonica]	A8WVX4	3e-32	Innexin-19
SMED30016557	9.865	0.502	-1.537	-7.504	2.416	1.395	0.255	6.3	4.6e-20	0.459868	0.0265149	3.59e-16	0.00154417	0.044504	0.706929	7.3e-18	0.813635	0.223157	1.28e-13	0.00795909	0.316958	0.982727	1176	1	.	6	AEP14559.1	5e-38	aquaporin 5 [Milnesium tardigradum]	Q9NHW7	6e-39	Aquaporin AQPAe.a [Aedes aegypti]
SMED30028536	9.225	-0.707	-1.827	-3.792	-3.04	-0.57	-1.095	4.44	4.72e-20	0.256201	0.00443554	9.19e-08	3.95e-05	0.467839	0.209492	7.45e-18	0.605677	0.0774043	2.88e-06	0.000351458	0.862693	0.820554	1293	1	.	0	.	.	.	Q9P1Y6	0.0003	PHD and RING finger domain-containing protein 1 [Homo sapiens]
SMED30021145	5.979	0.843	-1.042	-2.754	-0.243	0.802	0.194	3.64	5.41e-20	0.0519023	0.0167788	4.26e-09	0.587774	0.0676698	0.653508	8.49e-18	0.365406	0.174361	2.07e-07	0.724661	0.400448	0.970729	800	1	.	0	.	.	.	.	.	.
SMED30035226	6.835	0.061	-2.876	1.065	1.197	0.307	0.502	3.65	5.85e-20	0.887923	3.59e-09	0.0239714	0.00631595	0.471611	0.239986	9.13e-18	1	2.16e-06	0.0836838	0.0249251	0.864625	0.848458	2313	1	.	0	CDI70654.1	0	annexin [Echinococcus multilocularis]	P26256	2e-99	Annexin-B12
SMED30030389	7.2	0.293	-1.799	-3.942	-1.27	-0.13	1.038	4.47	6.07e-20	0.588524	0.00131219	2.61e-10	0.0318072	0.824021	0.0733487	9.43e-18	0.905609	0.0344842	1.88e-08	0.0886316	0.969026	0.566001	875	1	.	0	BAH10155.1	2e-07	tropomyosin [Tresus keenae]	Q25145	0.0001	Tropomyosin
SMED30017711	9.637	-0.343	-1.824	-4.89	-2.549	-1.683	0.565	4.02	6.81e-20	0.573089	0.00379538	5.32e-11	0.00116339	0.0819338	0.573254	1.05e-17	0.901413	0.0697543	4.65e-09	0.00627392	0.444613	0.96831	1065	1	.	0	.	.	.	.	.	.
SMED30033871	7.344	-0.56	-1.915	-4.364	-2.42	-0.61	-0.45	6.68	7.71e-20	0.349781	0.0019367	2.61e-10	0.00020507	0.346911	0.494636	1.18e-17	0.701615	0.0450536	1.88e-08	0.00144806	0.798185	0.958061	667	1	.	0	XP_003382495.1	4e-54	ubiquitin-conjugating enzyme E2 K-like [Amphimedon queenslandica]	P61085	1e-47	Ubiquitin-conjugating enzyme E2 K
SMED30022159	13.943	-1.371	-2.221	-4.696	-1.616	-0.269	-2.21	4.54	7.68e-20	0.0560039	0.00272107	4.54e-08	0.0561648	0.752369	0.0258373	1.18e-17	0.379269	0.0560351	1.58e-06	0.135527	0.955819	0.348916	778	2	.	0	XP_003464207.1	0.0007	E3 ubiquitin-protein ligase DTX3L [Cavia porcellus]	.	.	.
SMED30011428	8.133	-0.6	-2.01	-3.823	-2.119	-0.851	-0.576	6.37	8.18e-20	0.34396	0.00219583	8.26e-08	0.00173461	0.205183	0.400108	1.24e-17	0.694923	0.0487776	2.62e-06	0.00875155	0.67056	0.93082	2750	1	.	0	CDJ20388.1	0	glycogen phosphorylase [Echinococcus granulosus]	P11217	0	Glycogen phosphorylase, muscle form
SMED30005219	9.678	-0.565	-2.23	-4.405	-2.507	-0.891	-0.896	3.92	8.13e-20	0.357294	0.000549123	2.45e-09	0.00144969	0.320441	0.376602	1.24e-17	0.710616	0.0189824	1.29e-07	0.00755954	0.779383	0.918262	1256	1	.	0	.	.	.	.	.	.
SMED30026637	7.674	-0.748	-2.401	0.576	0.506	-0.091	0.065	3.91	8.35e-20	0.169979	3.48e-05	0.302379	0.35316	0.865686	0.904875	1.26e-17	0.593058	0.00225349	0.487936	0.514602	0.979261	0.998772	1865	1	.	0	XP_005998234.1	6e-14	TNF receptor-associated factor 1-like [Latimeria chalumnae]	P70191	1e-09	TNF receptor-associated factor 5 [Mus musculus]
SMED30032107	10.715	-1.207	-2.551	-4.762	-3.116	-0.267	-1.176	4.69	8.48e-20	0.0797913	0.000422396	1.07e-08	0.000716839	0.789412	0.282383	1.27e-17	0.459711	0.0156383	4.53e-07	0.00415647	0.962969	0.880313	584	1	.	0	XP_001179448.2	2e-86	phosphoenolpyruvate carboxykinase, cytosolic [GTP], partial [Strongylocentrotus purpuratus]	Q8BH04	5e-78	Phosphoenolpyruvate carboxykinase [GTP], mitochondrial
SMED30021713	12.233	-0.908	-1.689	-4.752	-2.207	-1.006	0.889	2.91	8.43e-20	0.127571	0.00607334	3.11e-10	0.0113693	0.317033	0.373815	1.27e-17	0.503512	0.0951421	2.16e-08	0.0398165	0.776732	0.91698	1506	1	.	0	.	.	.	.	.	.
SMED30028223	6.649	0.104	-2.816	-0.271	1.754	0.308	0.551	4.04	8.68e-20	0.827945	7.37e-08	0.589484	0.000396444	0.516165	0.246423	1.28e-17	1	1.6e-05	0.745687	0.00254157	0.883865	0.855851	1684	1	.	0	XP_005089960.1	9e-90	protein FAM154B-like [Aplysia californica]	Q8IYX7	8e-49	Protein FAM154A [Homo sapiens]
SMED30031392	13.647	-1.211	-2.766	-4.734	-2.241	-0.331	-0.797	4.25	8.59e-20	0.0826201	0.000188038	3.98e-08	0.0170478	0.744961	0.434161	1.28e-17	0.462818	0.00867343	1.42e-06	0.0546972	0.954068	0.941789	916	1	.	0	WP_019590888.1	8e-23	MULTISPECIES: hypothetical protein [Thioalkalivibrio]	Q55DU7	6e-19	Probable serine/threonine-protein kinase gdt4
SMED30008464	7.791	0.145	-1.011	-2.239	-0.865	-3.04	-1.516	7.75	8.77e-20	0.816471	0.108311	0.000597412	0.168544	6.81e-06	0.0187895	1.29e-17	1	0.424089	0.00448292	0.303343	0.000347227	0.296451	1258	1	.	0	BAI49952.1	0	glyceraldehyde 3-phosphate dehydrogenase [Dugesia japonica]	P20287	0	Glyceraldehyde-3-phosphate dehydrogenase
SMED30023486	7.108	0.069	-1.44	0.673	0.294	-0.133	0.083	3	9.28e-20	0.861149	0.000458976	0.0953786	0.441092	0.724447	0.825458	1.36e-17	1	0.0166128	0.227017	0.59743	0.949534	0.997358	1883	1	.	0	GAA34439.2	4e-168	intraflagellar transport protein 74 homolog [Clonorchis sinensis]	Q8BKE9	7e-144	Intraflagellar transport protein 74 homolog
SMED30026082	7.881	-1.029	-1.706	-4.288	-2.593	-0.59	-2.266	5.85	1.06e-19	0.0990975	0.00731443	2.03e-09	0.000196243	0.405546	0.00598506	1.54e-17	0.462818	0.10645	1.1e-07	0.00139245	0.832685	0.147901	1494	3	.	0	EKC40830.1	0	6-phosphogluconate dehydrogenase, decarboxylating [Crassostrea gigas]	P52209	6e-176	6-phosphogluconate dehydrogenase, decarboxylating [Homo sapiens]
SMED30029185	9.162	-0.502	-3.041	-4.986	-0.546	0.441	-0.114	4.89	1.06e-19	0.436215	1.36e-05	5.35e-10	0.476044	0.542019	0.8726	1.54e-17	0.793367	0.0010422	3.44e-08	0.628717	0.894087	0.998155	579	1	.	0	.	.	.	.	.	.
SMED30013099	8.239	-0.977	-1.914	-4.645	-2.143	-1.925	-0.126	5.94	1.08e-19	0.127695	0.00366273	5.44e-10	0.00232262	0.0139116	0.884177	1.57e-17	0.503675	0.068503	3.47e-08	0.0111132	0.148787	0.998155	2026	1	.	0	XP_002631701.1	2e-147	C. briggsae CBR-XRN-2 protein [Caenorhabditis briggsae]	Q9VM71	8e-130	5'-3' exoribonuclease 2 homolog
SMED30009188	5.758	0.422	-2.396	0.471	0.301	0.068	0.607	3.64	1.2e-19	0.310958	7.94e-08	0.276038	0.468274	0.868204	0.139827	1.72e-17	0.660847	1.64e-05	0.455512	0.622269	0.980096	0.71887	1180	1	.	0	XP_002605706.1	3e-88	hypothetical protein BRAFLDRAFT_279978 [Branchiostoma floridae]	Q9UHP6	7e-50	Rhabdoid tumor deletion region protein 1 [Homo sapiens]
SMED30005411	8.063	-0.724	-1.74	-3.331	-1.574	-0.48	0.114	4.87	1.28e-19	0.234211	0.00538939	7.32e-07	0.0149388	0.457356	0.859401	1.83e-17	0.604384	0.0875448	1.65e-05	0.0493564	0.858853	0.997454	2659	1	.	1	EUB61935.1	5e-19	hypothetical protein EGR_03208 [Echinococcus granulosus]	.	.	.
SMED30020646	9.596	-0.889	-1.512	-3.721	-2.396	-2.406	-0.203	4.75	1.3e-19	0.176366	0.0237647	4.56e-07	0.0010619	0.00410763	0.82686	1.85e-17	0.603921	0.209293	1.1e-05	0.00579573	0.0616164	0.997358	1604	1	.	12	XP_002435427.1	6e-62	monocarboxylate transporter, putative [Ixodes scapularis]	Q6P2X9	1e-37	Monocarboxylate transporter 12
SMED30015571	8.465	-0.967	-1.762	-4.262	-2.206	-0.261	-1.231	4.57	1.31e-19	0.119183	0.00559728	3.46e-09	0.0020731	0.723299	0.125482	1.86e-17	0.483456	0.0897874	1.74e-07	0.0101386	0.949316	0.695501	1249	1	.	0	.	.	.	.	.	.
SMED30012178	5.354	-0.313	-1.818	0.244	1.048	0.03	-0.593	4.19	1.37e-19	0.474525	7.05e-05	0.585123	0.0172008	0.944436	0.17187	1.94e-17	0.828043	0.00399171	0.743143	0.0551134	1	0.773932	1152	1	YES	0	XP_001179199.2	2e-64	calumenin-like isoform 1 [Strongylocentrotus purpuratus]	Q6XLQ7	1e-63	Calumenin
SMED30033668	13.998	-1.137	-2.526	-3.991	-2.974	0.576	-2.962	4.66	1.48e-19	0.116047	0.00089045	1.47e-06	0.000675275	0.51894	0.00449898	2.08e-17	0.476739	0.0262897	3.01e-05	0.00394672	0.885297	0.123145	2671	1	.	0	.	.	.	.	.	.
SMED30024552	9.241	-0.742	-0.925	-3.925	-5.351	1.244	-0.131	5.2	1.6e-19	0.257555	0.159605	1.05e-07	2.67e-10	0.134409	0.865286	2.24e-17	0.606177	0.536713	3.21e-06	7.86e-09	0.56292	0.998049	2149	2	.	0	BAA34954.1	0	myosin heavy chain [Dugesia japonica]	P24733	0	Myosin heavy chain, striated muscle [Argopecten irradians]
SMED30014371	6.466	0.056	-0.691	-1.763	0.996	0.065	0.058	5.05	1.65e-19	0.913047	0.180348	0.000876407	0.0548703	0.898182	0.909672	2.29e-17	1	0.566759	0.0061253	0.132998	0.988322	0.998948	853	1	YES	0	CCD81934.1	8e-43	hypothetical protein Smp_011830 [Schistosoma mansoni]	.	.	.
SMED30019072	9.257	-0.704	-1.963	-4.704	-1.876	0.284	-0.115	4.42	1.71e-19	0.268541	0.00291727	8.3e-10	0.0129448	0.71032	0.878542	2.37e-17	0.617239	0.0589316	5.03e-08	0.04407	0.947045	0.998155	1116	1	.	0	.	.	.	.	.	.
SMED30034229	5.418	-0.85	-1.118	-0.564	-0.073	-0.222	0.085	3.44	1.84e-19	0.0559826	0.013903	0.213307	0.869886	0.615179	0.847004	2.53e-17	0.379208	0.154866	0.394791	0.925411	0.9215	0.997358	1698	1	.	0	XP_006628528.1	2e-69	eukaryotic translation initiation factor 2D-like [Lepisosteus oculatus]	Q61211	8e-65	Eukaryotic translation initiation factor 2D
SMED30019531	4.923	-0.171	-1.744	1.118	0.71	-0.281	0.488	4.33	1.94e-19	0.670285	3.4e-05	0.00684133	0.0738823	0.475352	0.215267	2.67e-17	0.95512	0.00220892	0.0320102	0.166537	0.866132	0.827841	7356	1	.	0	XP_005096015.1	0	centrosomal protein of 290 kDa-like [Aplysia californica]	P85001	0	Centrosomal protein of 290 kDa
SMED30001832	9.425	-0.984	-1.935	-3.998	-2.213	-1.581	-2.125	5.15	1.95e-19	0.142421	0.00505464	1.53e-07	0.00279891	0.0486028	0.0293806	2.67e-17	0.539155	0.0841817	4.35e-06	0.0129921	0.333206	0.370309	1422	2	.	0	.	.	.	.	.	.
SMED30013241	5.002	0.358	-1.187	-1.557	2.27	0.334	0.174	6.39	2.02e-19	0.425117	0.00912885	0.000714951	1.32e-06	0.454715	0.696584	2.75e-17	0.781773	0.122165	0.0051939	1.74e-05	0.857852	0.980973	1050	1	.	0	XP_795406.2	3e-09	dynein light chain LC6, flagellar outer arm-like [Strongylocentrotus purpuratus]	Q6BZF8	1e-08	Dynein light chain 1, cytoplasmic
SMED30023165	12.57	-0.774	-1.857	-4.222	-2.618	-2.01	1.658	3.33	2.19e-19	0.21829	0.00437091	2.06e-08	0.00152394	0.0554175	0.113134	2.97e-17	0.604384	0.076931	8e-07	0.00788257	0.356913	0.670908	673	1	.	0	CAP31399.2	1e-06	Protein CBR-FCP-1 [Caenorhabditis briggsae]	.	.	.
SMED30017851	9.177	-0.342	0.038	-5.088	-3.385	-1.476	-0.607	6.3	2.26e-19	0.611228	0.954836	2.06e-10	7.07e-06	0.0502822	0.44294	3.06e-17	0.9158	1	1.55e-08	7.69e-05	0.338434	0.947211	1616	1	YES	0	XP_003735601.1	1e-07	LOW QUALITY PROTEIN: B-cell receptor CD22-like [Callithrix jacchus]	P35329	5e-06	B-cell receptor CD22
SMED30018918	7.023	-1.01	-1.706	-3.745	-2.327	-0.65	0.829	4.22	2.57e-19	0.0728796	0.00312419	5.68e-09	0.00042453	0.356895	0.231358	3.45e-17	0.438789	0.0616314	2.63e-07	0.00268416	0.802511	0.839919	1478	3	.	0	XP_005237894.1	1e-180	6-phosphogluconate dehydrogenase, decarboxylating [Falco peregrinus]	P52209	2e-180	6-phosphogluconate dehydrogenase, decarboxylating [Homo sapiens]
SMED30000708	6.72	-0.52	-3.095	2.093	0.59	0.18	0.292	4.83	2.59e-19	0.324107	9.75e-08	0.000188007	0.261945	0.730024	0.576668	3.47e-17	0.677317	1.9e-05	0.00175822	0.416571	0.950654	0.96831	14177	1	.	0	ESO89757.1	0	hypothetical protein LOTGIDRAFT_192667 [Lottia gigantea]	Q8TE73	0	Dynein heavy chain 5, axonemal
SMED30010489	9.49	-0.94	-2.88	-4.43	-1.377	-1.297	0.87	4.43	3.33e-19	0.154851	4.77e-05	2.55e-08	0.0837202	0.138759	0.323099	4.44e-17	0.565679	0.00290618	9.58e-07	0.182223	0.569741	0.899148	1310	1	.	0	ESO92434.1	3e-17	hypothetical protein LOTGIDRAFT_162739 [Lottia gigantea]	O35179	3e-12	Endophilin-A1
SMED30024876	9.839	-1.282	-2.419	-3.446	-2.958	-0.145	-0.193	3.78	3.4e-19	0.0476522	0.000371892	3.46e-06	0.000353556	0.870309	0.833144	4.51e-17	0.354082	0.0143255	6.3e-05	0.00229931	0.980587	0.997358	2522	3	.	0	CAX73065.1	0	Phosphofructokinase [Schistosoma japonicum]	Q27778	0	6-phosphofructokinase
SMED30020435	7.494	-0.757	-1.031	-3.882	-4.577	0.462	-1.183	6.66	3.43e-19	0.221964	0.0982357	2.31e-08	6.06e-10	0.500132	0.089579	4.53e-17	0.604384	0.41722	8.8e-07	1.65e-08	0.877568	0.615823	3615	1	.	0	CCD60631.1	0	myosin heavy chain [Schistosoma mansoni]	P24733	0	Myosin heavy chain, striated muscle [Argopecten irradians]
SMED30001683	8.907	-1.123	-1.52	-3.977	-2.671	-0.733	-0.522	4.59	3.49e-19	0.0820908	0.0203773	6.63e-08	0.000327957	0.34992	0.532508	4.58e-17	0.462818	0.192835	2.18e-06	0.00215899	0.799925	0.964626	520	1	.	0	.	.	.	.	.	.
SMED30033063	9.225	-0.687	-1.435	-3.897	-3.324	-1.727	-0.682	5.49	3.81e-19	0.307941	0.0362764	2.95e-07	1.46e-05	0.0342962	0.444946	4.98e-17	0.657377	0.269585	7.56e-06	0.000146638	0.271598	0.947841	1759	1	.	12	XP_002435427.1	1e-62	monocarboxylate transporter, putative [Ixodes scapularis]	Q6ZSM3	3e-44	Monocarboxylate transporter 12
SMED30028736	8.488	0.324	-3.498	-5.078	-1.685	0.295	0	4.04	3.89e-19	0.582269	8.96e-08	4.16e-11	0.0524885	0.741476	0.999387	5.07e-17	0.905609	1.8e-05	3.78e-09	0.128664	0.95369	1	1097	1	YES	1	.	.	.	.	.	.
SMED30008512	13.57	-1.378	-3.163	-5.749	-1.227	-0.399	-1.654	4.1	4.15e-19	0.0530461	4e-05	3.01e-09	0.263222	0.710412	0.0964538	5.39e-17	0.369402	0.00252089	1.53e-07	0.418137	0.947045	0.631114	750	1	.	0	.	.	.	.	.	.
SMED30009145	5.511	-0.122	-2.011	0.745	-2.35	-2.8	-0.252	4.09	4.26e-19	0.793179	3.8e-05	0.116465	1.71e-06	7.94e-08	0.631437	5.51e-17	1	0.00243752	0.263293	2.21e-05	7.42e-06	0.969756	1675	2	.	11	ESO95621.1	6e-126	hypothetical protein LOTGIDRAFT_239412 [Lottia gigantea]	Q6PFM1	7e-68	Sodium-dependent phosphate transporter 1-B
SMED30028855	8.366	0.402	-2.604	-2.088	-2.554	-3.158	-1.673	3	4.56e-19	0.446997	4.19e-06	0.000294731	4.32e-05	0.000234212	0.08917	5.86e-17	0.801965	0.000401356	0.00252985	0.000379973	0.00654474	0.614601	2005	1	.	1	ESO90718.1	0	hypothetical protein LOTGIDRAFT_123129, partial [Lottia gigantea]	Q95ZJ1	0	Polypeptide N-acetylgalactosaminyltransferase 5
SMED30027509	9.13	-0.656	-1.75	-4.776	-2.276	-1.549	-1.458	5.35	5.41e-19	0.328701	0.0111392	2.04e-09	0.00257775	0.0595444	0.129945	6.93e-17	0.681224	0.135871	1.1e-07	0.0121135	0.372952	0.701508	1359	1	.	0	GAA32864.1	2e-20	serine/threonine-protein kinase psk1 [Clonorchis sinensis]	P18652	7e-17	Ribosomal protein S6 kinase 2 alpha
SMED30002204	4.937	-0.016	-1.669	-0.857	0.854	-0.051	0.203	4.42	5.74e-19	0.971155	0.00019433	0.0532023	0.0508456	0.905609	0.636919	7.29e-17	1	0.0089102	0.151138	0.125638	0.990617	0.970278	2613	1	.	10	EFX79398.1	6e-135	hypothetical protein DAPPUDRAFT_225168 [Daphnia pulex]	Q9P1W3	1e-113	Transmembrane protein 63C [Homo sapiens]
SMED30027580	8.048	-0.885	-2.276	-3.833	-2.588	-1.044	-0.507	5.25	5.71e-19	0.161516	0.000557748	8.58e-08	0.000304512	0.170761	0.533225	7.29e-17	0.576539	0.0191943	2.71e-06	0.00202915	0.619655	0.964941	1096	2	.	0	EYC10398.1	3e-15	hypothetical protein Y032_0055g2540 [Ancylostoma ceylanicum]	O44997	1e-13	Death-associated protein kinase dapk-1 [Caenorhabditis elegans]
SMED30010575	8.615	-1.219	-2.322	-4.444	-3.004	0.774	-1.243	5.39	7.03e-19	0.0685621	0.000833346	1.22e-08	0.000171932	0.335983	0.127789	8.9e-17	0.423354	0.0252102	5.06e-07	0.00124962	0.789562	0.697829	1360	1	.	0	XP_008199757.1	1e-179	phosphoenolpyruvate carboxykinase [GTP] isoform X2 [Tribolium castaneum]	P20007	1e-172	Phosphoenolpyruvate carboxykinase [GTP]
SMED30005802	3.668	-0.016	0.466	-0.613	-0.84	0.063	-0.088	5.52	7.11e-19	0.963991	0.183626	0.0802132	0.0166072	0.855347	0.800807	8.97e-17	1	0.571854	0.203617	0.0536121	0.976528	0.997358	1977	1	.	0	CDJ16358.1	2e-18	nucleolin [Echinococcus granulosus]	P20397	8e-08	Nucleolin
SMED30018253	8.795	-0.769	-1.107	-3.753	-2.799	-1.59	-0.972	6.76	7.36e-19	0.263548	0.10978	9.33e-07	0.000155684	0.0298046	0.196434	9.24e-17	0.610887	0.426722	2.04e-05	0.00115222	0.248568	0.806105	2134	1	.	5	CDJ19896.1	1e-58	innexin unc 9 [Echinococcus granulosus]	O01393	1e-31	Innexin unc-9
SMED30003600	4.716	0.38	-1.627	1.107	-0.854	-0.122	0.58	3.06	7.7e-19	0.255274	3.83e-06	0.00137725	0.0086553	0.706237	0.0711121	9.63e-17	0.604973	0.000369429	0.00887754	0.0320172	0.945851	0.558549	1113	1	.	0	ACI33791.1	7e-72	Ras-related C3 botulinum toxin substrate 1 precursor [Salmo salar]	Q6RUV5	9e-73	Ras-related C3 botulinum toxin substrate 1
SMED30027878	7.701	0.353	-3.131	-1.581	0.9	0.085	-0.081	2.4	8.23e-19	0.455228	3.04e-09	0.00406637	0.087209	0.86133	0.867261	1.03e-16	0.809338	2.1e-06	0.0210864	0.187733	0.97826	0.998155	967	1	.	0	GAA50510.1	4e-20	tegument antigen [Clonorchis sinensis]	P14202	7e-16	Tegument antigen
SMED30025975	8.495	-0.509	-2.709	-3.928	-2.073	-0.293	-0.29	5.72	8.87e-19	0.44075	0.000117054	1.85e-07	0.00428777	0.684941	0.691619	1.1e-16	0.797372	0.00588955	5.14e-06	0.0182939	0.941257	0.980043	1509	3	.	8	CDJ14179.1	3e-152	phosphatidylserine synthase 1 [Hymenolepis microstoma]	B1H3H9	4e-125	Phosphatidylserine synthase 1
SMED30032954	9.757	-1.105	-2.512	-4.841	-2.269	-2.244	0.88	4.74	9.13e-19	0.108752	0.000519767	7.43e-09	0.00883919	0.0363085	0.420191	1.13e-16	0.4657	0.01811	3.31e-07	0.0325295	0.280318	0.938012	1132	1	.	0	XP_975997.1	9e-180	phosphoenolpyruvate carboxykinase [GTP] isoform X1 [Tribolium castaneum]	P20007	1e-172	Phosphoenolpyruvate carboxykinase [GTP]
SMED30003284	9.564	-0.343	-2.06	-4.265	-1.792	-2.331	-1.176	3.93	9.61e-19	0.584872	0.00169547	1.13e-08	0.0165223	0.00954234	0.276307	1.18e-16	0.905609	0.0409763	4.78e-07	0.0534011	0.113658	0.876647	904	1	.	0	.	.	.	.	.	.
SMED30024611	3.919	-1.108	-0.692	0.478	2.171	0.47	0.156	4	9.87e-19	0.000442072	0.0427798	0.143753	2.66e-13	0.0879015	0.570036	1.2e-16	0.0452899	0.290563	0.296634	1.43e-11	0.460947	0.96831	8177	9	.	3	XP_005109987.1	2e-82	protein FAM46C-like isoform X1 [Aplysia californica]	Q5XIV0	7e-67	Protein FAM46C
SMED30018737	9.82	-0.424	-0.081	-3.429	-2.964	-0.466	-1.479	0.84	9.78e-19	0.267553	0.835673	6.92e-14	3.26e-06	0.57399	0.134692	1.2e-16	0.615759	1	1.38e-11	3.89e-05	0.905743	0.711528	1521	1	.	0	CCD80844.1	2e-29	putative zinc finger protein [Schistosoma mansoni]	Q9BUG6	5e-16	Zinc finger and SCAN domain-containing protein 5A
SMED30004353	6.107	0.369	-1.489	-1.062	-0.759	-0.422	0.231	4.14	1e-18	0.45523	0.00322068	0.0347668	0.128472	0.395788	0.64107	1.22e-16	0.809338	0.0626343	0.109689	0.250074	0.825547	0.970399	1778	1	.	4	CDJ07521.1	9e-125	bestrophin 2 [Hymenolepis microstoma]	Q6H1V1	3e-86	Bestrophin-3
SMED30023063	10.235	0.053	1.136	-0.627	-1.587	-0.293	-0.055	3.16	1.01e-18	0.901049	0.00725724	0.129768	0.000164085	0.479827	0.89365	1.22e-16	1	0.105833	0.28267	0.00120082	0.868689	0.998555	2922	2	.	0	EKC34220.1	0	Helicase POLQ-like protein [Crassostrea gigas]	Q2VPA6	0	Helicase POLQ-like
SMED30014431	8.914	-1.021	-1.217	-4.11	-2.177	-1.815	-0.309	7.06	1.05e-18	0.146751	0.0852262	2.17e-07	0.00307536	0.0147848	0.678364	1.26e-16	0.54973	0.41722	5.84e-06	0.0140355	0.155124	0.977028	1762	2	.	4	GAA35933.1	2e-38	innexin unc-9 [Clonorchis sinensis]	O01634	1e-22	Innexin-12
SMED30028127	8.62	-0.267	-3.081	-4.912	-1.834	0.31	-2.167	4.89	1.09e-18	0.678179	1.06e-05	6.09e-10	0.021853	0.701925	0.0172871	1.31e-16	0.960054	0.000873704	3.8e-08	0.0663177	0.944811	0.284478	781	1	.	0	XP_003537987.1	1e-40	ubiquitin fusion degradation protein 1 homolog [Glycine max]	Q92890	9e-38	Ubiquitin fusion degradation protein 1 homolog
SMED30017981	8.964	-0.615	-1.721	-4.035	-2.535	-1.837	0.033	4.18	1.1e-18	0.331801	0.00830144	3.64e-08	0.000626065	0.0347665	0.964206	1.32e-16	0.68388	0.115829	1.31e-06	0.00370414	0.274193	0.998948	888	1	.	0	.	.	.	.	.	.
SMED30021222	6.037	-0.03	-3.232	1.852	0.929	0.113	0.37	3.71	1.12e-18	0.945722	1.9e-10	0.000163065	0.0360248	0.795477	0.394743	1.33e-16	1	3.35e-07	0.00156628	0.0971289	0.964599	0.928705	1600	1	.	0	EKC22579.1	2e-71	Meiosis-specific nuclear structural protein 1 [Crassostrea gigas]	A4IJ21	1e-59	Meiosis-specific nuclear structural protein 1 [Xenopus (Silurana) tropicalis]
SMED30019605	9.752	-0.702	-2.291	-3.956	-3.1	-1.474	-0.529	4.89	1.16e-18	0.305994	0.0014256	4.35e-07	0.000134416	0.111398	0.606399	1.38e-16	0.654851	0.0364044	1.06e-05	0.00101483	0.515055	0.96831	1691	1	.	0	.	.	.	.	.	.
SMED30010842	5.682	0.273	-3.591	0.593	1.827	0.295	0.5	4.68	1.25e-18	0.566076	2.25e-11	0.23556	0.00019636	0.532604	0.289595	1.48e-16	0.895418	1.34e-07	0.4074	0.00139263	0.89173	0.883806	2024	1	.	0	EKC30173.1	0	EF-hand domain-containing protein 1 [Crassostrea gigas]	Q5JVL4	0	EF-hand domain-containing protein 1
SMED30011335	5.852	-0.335	-2.596	1.206	0.916	0.159	0.566	4.83	1.26e-18	0.494255	8.37e-07	0.0173708	0.0624706	0.744284	0.244909	1.49e-16	0.848279	0.000109162	0.0654779	0.146422	0.954068	0.853218	13971	1	.	0	ESO91629.1	0	hypothetical protein LOTGIDRAFT_122204, partial [Lottia gigantea]	Q8IVF4	0	Dynein heavy chain 10, axonemal
SMED30006343	6.183	-0.628	-3.421	2.253	0.569	0.237	0.305	4.81	1.29e-18	0.225705	3.79e-09	5.26e-05	0.270787	0.644377	0.552239	1.52e-16	0.604384	2.2e-06	0.000608116	0.426271	0.931622	0.967426	9728	2	.	0	ESO89757.1	0	hypothetical protein LOTGIDRAFT_192667 [Lottia gigantea]	Q8TE73	0	Dynein heavy chain 5, axonemal
SMED30015254	12.165	0.27	-2.011	-5.352	-1.073	-3.999	1.538	3.45	1.3e-18	0.659068	0.00162384	6.83e-12	0.173008	0.000251857	0.124848	1.52e-16	0.947916	0.0397446	7.84e-10	0.309158	0.00694944	0.694461	821	1	.	0	CCC51366.1	0.0007	predicted zinc finger protein [Trypanosoma vivax Y486]	.	.	.
SMED30002505	4.934	0.606	0.105	0.151	-1.181	-0.732	0.452	5.01	1.32e-18	0.145744	0.800668	0.715101	0.00464232	0.0774258	0.273687	1.53e-16	0.547813	1	0.846218	0.0194798	0.432869	0.875285	1238	1	.	0	XP_002611477.1	2e-126	hypothetical protein BRAFLDRAFT_113520 [Branchiostoma floridae]	Q5EA75	7e-120	Ethanolamine-phosphate cytidylyltransferase
SMED30024215	7.269	0.054	-2.41	1.476	0.411	-0.183	0.256	3.05	1.67e-18	0.900501	4.47e-07	0.00156094	0.334979	0.664945	0.544249	1.93e-16	1	6.52e-05	0.0098551	0.495285	0.937547	0.966418	2175	1	.	0	XP_005106145.1	0	intraflagellar transport protein 81 homolog [Aplysia californica]	P83829	0	Intraflagellar transport protein 81 homolog
SMED30016761	8.215	-0.471	-1.765	-3.698	-2.701	-1.027	-0.021	4.09	1.66e-18	0.43794	0.00489947	1.01e-07	0.00017699	0.191122	0.97926	1.93e-16	0.795048	0.083005	3.11e-06	0.00127927	0.649789	0.999361	619	1	.	0	.	.	.	.	.	.
SMED30006820	5.196	0.259	-2.744	0.668	1.399	0.291	0.38	5.3	1.74e-18	0.573701	3.09e-08	0.156054	0.00276034	0.524271	0.406482	2.01e-16	0.901937	8.88e-06	0.314315	0.0128433	0.888205	0.932576	4184	2	.	0	XP_005107476.1	0	WD repeat-containing protein 65-like [Aplysia californica]	Q96MR6	0	WD repeat-containing protein 65 [Homo sapiens]
SMED30028040	5.03	0.455	-0.944	-2.966	3.104	0.929	0.221	6.88	1.82e-18	0.331607	0.0456354	4.44e-09	9.81e-10	0.0483051	0.635399	2.08e-16	0.68388	0.293482	2.14e-07	2.56e-08	0.332119	0.970278	843	1	.	0	GAA31628.2	2e-70	cysteine and glycine-rich protein [Clonorchis sinensis]	Q24400	6e-36	Muscle LIM protein Mlp84B [Drosophila melanogaster]
SMED30011277	6.445	0.124	-0.504	0.671	-2.328	-1.564	-0.209	3.58	1.81e-18	0.78828	0.276795	0.145697	1.15e-06	0.00101047	0.658266	2.08e-16	1	0.600073	0.29901	1.53e-05	0.0211289	0.972356	781	1	.	4	XP_007427627.1	4e-06	tetraspanin-7-like [Python bivittatus]	.	.	.
SMED30010766	4.742	-0.024	-1.715	1.286	0.478	-0.212	0.251	3.7	1.87e-18	0.94733	1.26e-05	0.000871162	0.185335	0.552904	0.483195	2.13e-16	1	0.000977562	0.00609972	0.325978	0.898824	0.956021	6537	1	.	0	EKC27618.1	2e-81	C2 domain-containing protein 3 [Crassostrea gigas]	Q4AC94	4e-74	C2 domain-containing protein 3 [Homo sapiens]
SMED30000217	8.145	0.542	-1.074	-6.06	-1.926	0.235	-0.515	7.01	2.11e-18	0.410728	0.105904	1.67e-13	0.00590397	0.731052	0.451016	2.38e-16	0.766886	0.420603	2.99e-11	0.0235976	0.950776	0.94988	1382	1	YES	1	XP_003200708.2	9e-05	interphotoreceptor matrix proteoglycan 1 [Danio rerio]	Q8JIR8	7e-06	Interphotoreceptor matrix proteoglycan 1
SMED30022146	8.772	-0.997	-2.377	-3.968	-1.465	-1.483	-0.017	4.3	2.11e-18	0.12711	0.000526758	1.57e-07	0.0482253	0.0675877	0.984789	2.38e-16	0.502142	0.0183121	4.46e-06	0.121098	0.400193	1	333	1	.	0	BAE87228.1	9e-33	unnamed protein product [Macaca fascicularis]	Q5R5F5	1e-33	Eukaryotic initiation factor 4A-I
SMED30019060	7.496	0.364	-1.215	-4.42	0.691	0.404	0.43	4.46	2.21e-18	0.524555	0.0364028	3.78e-11	0.247674	0.485744	0.456412	2.48e-16	0.875283	0.270172	3.47e-09	0.399703	0.8721	0.950529	687	1	YES	4	GAA41404.1	2e-11	hypothetical protein CLF_106005 [Clonorchis sinensis]	.	.	.
SMED30012730	9.64	-0.73	-1.927	-3.689	-1.667	-1.336	0.171	3.8	2.41e-18	0.258664	0.00403858	6e-07	0.0223083	0.0894536	0.833491	2.7e-16	0.606882	0.0729406	1.39e-05	0.0673473	0.46414	0.997358	1744	1	.	0	.	.	.	.	.	.
SMED30026887	4.4	-0.23	-1.163	-0.514	2.471	0.792	0.29	7.5	2.61e-18	0.589807	0.00735649	0.231293	4.01e-08	0.0643622	0.496094	2.91e-16	0.905609	0.10681	0.403384	7.28e-07	0.388901	0.958061	986	3	.	0	ADR74184.1	4e-105	myosin light chain protein [Dugesia japonica]	P07291	3e-63	Myosin essential light chain, striated adductor muscle
SMED30008856	6.426	0.758	-0.731	-1.317	0.479	-0.039	-0.161	5.76	2.78e-18	0.161969	0.17716	0.016339	0.374839	0.94262	0.76423	3.08e-16	0.577342	0.563011	0.0625587	0.537486	1	0.992854	942	1	.	0	GAA48842.1	3e-07	hypothetical protein CLF_102101 [Clonorchis sinensis]	.	.	.
SMED30000052	7.649	-1.217	-2.737	-2.372	0.949	-0.311	-0.563	4.58	2.77e-18	0.0513472	3.69e-05	0.000389794	0.139465	0.618294	0.369749	3.08e-16	0.363794	0.00237282	0.00318719	0.264279	0.922644	0.916212	2490	2	.	0	XP_008333358.1	2e-123	LOW QUALITY PROTEIN: general transcription factor II-I repeat domain-containing protein 2-like [Cynoglossus semilaevis]	A4IFA3	2e-65	General transcription factor II-I repeat domain-containing protein 2
SMED30020213	6.934	0.31	-1.279	-1.903	0.988	0.293	0.028	6.56	2.83e-18	0.599783	0.0330963	0.00187272	0.0979485	0.619678	0.96154	3.12e-16	0.909535	0.255423	0.0113956	0.204	0.923474	0.998948	3767	1	.	0	XP_008108614.1	1e-35	tensin-1 isoform X1 [Anolis carolinensis]	Q9GLM4	3e-36	Tensin-1 [Bos taurus]
SMED30016236	8.937	-0.927	-2.567	-4.047	-2.643	-0.244	-0.82	3.91	2.9e-18	0.15052	0.00017422	1.35e-07	0.00165356	0.779311	0.40626	3.19e-16	0.55765	0.008146	3.94e-06	0.00842416	0.961709	0.932519	1062	1	.	0	CAP31399.2	5e-22	Protein CBR-FCP-1 [Caenorhabditis briggsae]	Q8SV03	4e-17	RNA polymerase II subunit A C-terminal domain phosphatase
SMED30012267	7.818	0.443	-3.604	1.368	1.296	0.055	0.436	3.68	2.93e-18	0.371742	1.96e-10	0.0108459	0.00966711	0.909575	0.372044	3.2e-16	0.72773	3.35e-07	0.0456538	0.034978	0.991956	0.916439	2458	1	.	0	ESO94407.1	0	hypothetical protein LOTGIDRAFT_227399 [Lottia gigantea]	Q9WV04	4e-156	Kinesin-like protein KIF9 [Mus musculus]
SMED30007606	7.613	0.377	-2.977	1.089	0.285	-0.156	0.35	3.12	3.26e-18	0.428364	1.84e-08	0.032516	0.54685	0.739577	0.455711	3.55e-16	0.785496	6.54e-06	0.10495	0.691451	0.953	0.950529	1305	1	.	0	ELT99378.1	2e-139	hypothetical protein CAPTEDRAFT_160391 [Capitella teleta]	Q9Y5B8	2e-138	Nucleoside diphosphate kinase 7
SMED30029478	10.34	-1.409	-1.959	-4.638	-2.764	0.119	-0.503	4.26	3.29e-18	0.0462656	0.00676777	3.46e-08	0.00198464	0.905447	0.603249	3.58e-16	0.352291	0.101273	1.25e-06	0.00978601	0.990531	0.96831	1240	1	.	0	.	.	.	.	.	.
SMED30024934	6.373	0.427	-3.001	-2.7	4.115	0.014	0.225	3.29	3.41e-18	0.353739	4.04e-09	1.47e-06	1.32e-13	0.975363	0.61949	3.69e-16	0.706663	2.26e-06	3.01e-05	7.54e-12	1	0.968804	1272	1	.	2	EKC19022.1	5e-46	D-beta-hydroxybutyrate dehydrogenase, mitochondrial [Crassostrea gigas]	P29147	2e-45	D-beta-hydroxybutyrate dehydrogenase, mitochondrial
SMED30033061	7.565	-1.04	-2.149	-3.043	-3.385	0.651	-1.035	4.78	3.64e-18	0.0949085	0.000871786	7.7e-06	4.01e-06	0.369999	0.155957	3.93e-16	0.462818	0.0258644	0.000121585	4.67e-05	0.810517	0.747414	1720	1	.	0	XP_001459876.1	5e-20	hypothetical protein [Paramecium tetraurelia strain d4-2]	Q09738	1e-13	Probable ubiquitin carboxyl-terminal hydrolase 8
SMED30016232	9.523	-1.084	-2.927	-2.4	-3.023	-0.31	-0.827	3.45	3.8e-18	0.0940739	2.91e-05	0.000852857	0.000169672	0.721389	0.370969	4.09e-16	0.462818	0.00193176	0.00599109	0.00123612	0.949316	0.916424	920	1	.	0	XP_827832.1	6e-17	protein kinase [Trypanosoma brucei brucei strain 927/4 GUTat10.1]	B4LDJ6	2e-18	Serine/threonine-protein kinase PLK4
SMED30016322	3.812	-0.158	-1.088	-0.276	-0.502	-0.253	0.083	5.52	4.11e-18	0.677554	0.0047829	0.469622	0.187066	0.504724	0.827294	4.4e-16	0.959725	0.0813168	0.640727	0.328535	0.879735	0.997358	1705	1	.	0	XP_008208694.1	3e-140	septin-7 isoform X6 [Nasonia vitripennis]	P40797	2e-129	Protein peanut [Drosophila melanogaster]
SMED30034525	4.768	0.307	-1.523	-3.039	0.583	-0.455	-0.011	5.52	4.23e-18	0.500744	0.00107885	9.08e-10	0.208758	0.321452	0.980953	4.52e-16	0.854636	0.0302571	5.43e-08	0.355156	0.779383	0.999437	803	1	.	0	AAP06272.1	2e-23	similar to GenBank Accession Number U86673 tegumental antigen Sm20 [Schistosoma japonicum]	P14202	2e-17	Tegument antigen
SMED30015413	4.241	-0.345	-1.207	-0.732	2.362	1.044	0.283	7.65	4.33e-18	0.411878	0.00476332	0.0844851	8.88e-08	0.0137218	0.499676	4.61e-16	0.768083	0.0811003	0.210947	1.51e-06	0.14725	0.958285	2367	2	.	0	XP_002733914.1	5e-69	ras-related protein Rab-28-like [Saccoglossus kowalevskii]	P51158	2e-67	Ras-related protein Rab-28
SMED30017730	8.305	-0.568	-2.422	-3.609	-2.301	-1.024	-0.893	4.47	4.64e-18	0.373692	0.000328367	6.72e-07	0.00184337	0.197896	0.304507	4.93e-16	0.729829	0.0130862	1.53e-05	0.00919625	0.660355	0.887239	1456	2	.	0	AAF66823.1	7e-28	poly(A)-binding protein [Nicotiana tabacum]	Q9FXA2	1e-28	Polyadenylate-binding protein 8
SMED30022875	9.844	-0.882	-1.602	-3.353	-2.923	-1.018	-0.843	3.98	5.05e-18	0.188271	0.0193861	7.16e-06	0.00016926	0.221308	0.358882	5.34e-16	0.604384	0.189459	0.000114791	0.00123428	0.693494	0.912319	720	1	.	2	.	.	.	.	.	.
SMED30027978	5.317	0.265	-2.233	-0.626	0.908	0.232	0.343	2.84	5.24e-18	0.507775	2.7e-07	0.150498	0.0271754	0.556706	0.382538	5.53e-16	0.860538	4.3e-05	0.305945	0.078598	0.900642	0.921116	861	1	.	0	CDJ19572.1	1e-87	calcyphosin protein [Echinococcus granulosus]	Q6P8Y1	4e-77	Calcyphosin-like protein [Mus musculus]
SMED30026536	8.281	-0.951	-1.582	-3.888	-2.51	-0.718	-0.957	5.19	5.28e-18	0.151943	0.0191396	1.95e-07	0.000590372	0.333872	0.224146	5.54e-16	0.559842	0.188552	5.34e-06	0.0035255	0.787984	0.833717	2249	1	.	6	BAE78817.1	7e-35	innexin9 [Dugesia japonica]	O61715	8e-13	Innexin-19
SMED30021432	8.641	-0.78	-1.702	-3.923	-2.565	-1.145	-1.189	5.18	5.34e-18	0.246248	0.0135213	2.6e-07	0.00055477	0.13856	0.165542	5.58e-16	0.604384	0.152295	6.76e-06	0.00335391	0.569228	0.762002	1737	2	.	0	CDH49238.1	1e-44	rab gdp-dissociation inhibitor [Lichtheimia corymbifera JMRC:FSU:9682]	P21856	3e-42	Rab GDP dissociation inhibitor alpha
SMED30016908	8.834	-0.872	-1.977	-4.873	-2.774	-0.837	-0.796	6.11	5.59e-18	0.213672	0.00621121	4.23e-09	0.000477135	0.307976	0.362919	5.83e-16	0.604384	0.0961179	2.06e-07	0.0029572	0.770286	0.912319	1221	1	.	0	CCD58756.1	6e-36	sh3-containing grb2-like protein 3 (endophilin III) [Schistosoma mansoni]	Q8AXV0	2e-32	Endophilin-A2
SMED30006355	7.873	-0.275	-0.691	-1.624	-2.514	-1.793	0.21	2.5	6.26e-18	0.589148	0.179671	0.00224815	7.47e-06	0.00361783	0.745802	6.5e-16	0.905609	0.565798	0.0131671	8.07e-05	0.0562153	0.99121	1586	1	.	2	XP_002408177.1	1e-123	guanylate-binding protein, putative [Ixodes scapularis]	Q8NHH9	1e-115	Atlastin-2
SMED30009511	7.58	-0.912	-2.888	-3.881	-1.392	-0.058	0.321	4.71	6.52e-18	0.146413	1.81e-05	1.08e-07	0.0540917	0.93603	0.648886	6.75e-16	0.549133	0.00129971	3.28e-06	0.131587	0.998988	0.97055	2025	1	.	12	CAX69407.1	8e-130	cadherin, EGF LAG seven-pass G-type receptor 3 [Schistosoma japonicum]	Q62273	3e-104	Sulfate transporter
SMED30026479	2.669	0.214	0.217	-0.007	-0.502	-0.368	-0.066	5.64	6.57e-18	0.431117	0.421641	0.980388	0.0606049	0.168194	0.803589	6.78e-16	0.788241	0.760031	1	0.143197	0.617061	0.997358	1667	1	.	0	XP_002006462.1	3e-179	GI18555 [Drosophila mojavensis]	Q3SYZ4	5e-166	Aspartate--tRNA ligase, cytoplasmic
SMED30006197	9.422	-0.763	-2.226	-3.461	-1.234	-1.392	-0.175	3.57	6.67e-18	0.23422	0.000954478	2.36e-06	0.0873994	0.0711101	0.830041	6.86e-16	0.604384	0.0277819	4.53e-05	0.187919	0.413177	0.997358	1734	1	.	0	.	.	.	.	.	.
SMED30018602	5.633	-0.196	0.599	-4.54	-0.819	-1.284	-0.535	2.54	7.01e-18	0.638359	0.151405	9.51e-20	0.0998238	0.0145091	0.361837	7.19e-16	0.931235	0.520055	6.5e-17	0.206875	0.153345	0.912319	607	1	.	0	GAA50893.1	3e-50	ATP-dependent RNA helicase DDX5/DBP2 [Clonorchis sinensis]	P46942	8e-45	ATP-dependent RNA helicase-like protein DB10
SMED30013113	8.783	0.147	-0.713	-3.899	-5.902	-0.781	-0.721	6.58	7.19e-18	0.833075	0.308144	6.35e-07	2.61e-11	0.349784	0.413974	7.35e-16	1	0.636907	1.46e-05	9.43e-10	0.799864	0.935682	931	1	.	0	P42638	2e-91	Tropomyosin-2	P42638	2e-93	Tropomyosin-2
SMED30000358	8.866	-1.087	-2.43	-2.65	0.65	0.212	-0.064	3.87	8.16e-18	0.0955202	0.000405738	0.000197545	0.338393	0.74689	0.922417	8.31e-16	0.462818	0.0151135	0.00182952	0.498516	0.954172	0.998948	2350	1	.	0	.	.	.	.	.	.
SMED30015316	5.374	0.504	-0.546	0.059	-2.731	-0.305	0.786	2.54	8.28e-18	0.155486	0.12409	0.866441	1.99e-13	0.410627	0.0310681	8.4e-16	0.566404	0.457708	0.961233	1.09e-11	0.835262	0.382183	727	1	.	1	XP_007895954.1	2e-49	cell division control protein 42 homolog isoform X2 [Callorhinchus milii]	Q2KJ93	1e-50	Cell division control protein 42 homolog
SMED30009863	4.325	-0.239	-1.614	-0.141	0.957	0.325	0.022	3.84	8.53e-18	0.53822	7.11e-05	0.725507	0.0141578	0.393947	0.952875	8.64e-16	0.877414	0.00402113	0.854521	0.0472583	0.8247	0.998948	725	1	.	0	XP_005040563.1	2e-64	guanylate kinase isoform X1 [Ficedula albicollis]	Q64520	1e-61	Guanylate kinase
SMED30006893	12.054	-0.565	-2.31	-1.99	-2.316	0.644	-0.24	2.88	8.72e-18	0.367308	0.000508574	0.00332893	0.00115602	0.35774	0.724511	8.8e-16	0.722354	0.0177602	0.0179964	0.00624188	0.803188	0.98636	1956	1	.	0	.	.	.	.	.	.
SMED30033875	4.004	-0.453	-0.19	-0.903	1.43	0.212	0.11	3.65	8.81e-18	0.179868	0.578596	0.0082601	1.86e-05	0.508277	0.731104	8.83e-16	0.604384	0.885296	0.0369536	0.000181909	0.88169	0.987352	2146	1	.	0	XP_003703540.1	4e-61	uncharacterized protein LOC100880568 [Megachile rotundata]	Q8JZP9	4e-56	GAS2-like protein 1
SMED30016812	7.73	-1.169	-1.989	-3.711	-2.54	-1.193	-2.059	4.3	8.79e-18	0.0631485	0.00216377	2.19e-07	0.000687582	0.156815	0.0476072	8.83e-16	0.40425	0.0482746	5.87e-06	0.00400571	0.599995	0.468702	756	1	.	0	.	.	.	.	.	.
SMED30031170	9.126	-1.563	-2.993	-4.627	-2.21	-0.437	-0.034	6.16	8.86e-18	0.0340632	0.000123267	8.15e-08	0.00893066	0.614742	0.970778	8.85e-16	0.325664	0.0061267	2.59e-06	0.0327976	0.92146	0.998948	2462	1	.	0	.	.	.	.	.	.
SMED30011512	7	0.173	-4.04	0.307	1.717	0.243	0.6	4.07	8.91e-18	0.751407	1.75e-10	0.598786	0.00242487	0.655081	0.271539	8.87e-16	1	3.35e-07	0.75179	0.0115111	0.936101	0.874578	1090	1	.	0	ELT97934.1	9e-83	hypothetical protein CAPTEDRAFT_173803 [Capitella teleta]	Q8VIG3	1e-66	Radial spoke head 1 homolog
SMED30006722	12.047	-0.675	-2.209	-2.953	-2.1	-1.424	0.084	2.77	9.1e-18	0.282791	0.000884288	4.16e-05	0.00588384	0.0971557	0.928048	9.03e-16	0.635804	0.0261345	0.00050015	0.0235338	0.480971	0.998948	1532	1	.	0	XP_004444258.1	2e-43	GA11291, isoform D [Drosophila pseudoobscura pseudoobscura]	Q9V8R9	2e-39	Protein 4.1 homolog
SMED30031069	9.808	0.467	0.512	-0.691	-0.822	-0.649	-0.266	2.74	9.14e-18	0.232484	0.180908	0.067896	0.0288363	0.084641	0.481881	9.04e-16	0.604384	0.567303	0.179411	0.0824312	0.451726	0.955279	1261	1	.	0	.	.	.	.	.	.
SMED30012458	4.966	0.614	0.864	-0.181	-1.078	-0.347	-0.29	5.55	1.1e-17	0.161373	0.0484367	0.675735	0.0138152	0.423867	0.503167	1.08e-15	0.576385	0.302457	0.81701	0.0463494	0.841714	0.958746	1623	1	.	0	AAW27107.1	4e-120	SJCHGC09414 protein [Schistosoma japonicum]	P52171	2e-114	Importin subunit alpha-1
SMED30033846	5.506	0.297	0.382	-1.804	-0.443	-0.122	0.133	5.46	1.09e-17	0.54976	0.441407	0.000412268	0.372305	0.804835	0.788311	1.08e-15	0.881944	0.778129	0.00333259	0.535099	0.966027	0.99586	1258	1	.	0	ELT98452.1	3e-95	hypothetical protein CAPTEDRAFT_159099 [Capitella teleta]	O05389	6e-66	Uncharacterized oxidoreductase YrbE [Bacillus subtilis subsp. subtilis str. 168]
SMED30004363	5.626	-0.412	-1.41	0.599	0.046	0.23	0.612	2.16	1.17e-17	0.238438	0.000282389	0.115963	0.890154	0.473739	0.0541047	1.14e-15	0.604384	0.0116774	0.262507	0.939888	0.865246	0.497135	1386	1	.	0	XP_006823377.1	1e-159	cAMP-dependent protein kinase catalytic subunit beta-like isoform X2 [Saccoglossus kowalevskii]	P36887	4e-159	cAMP-dependent protein kinase catalytic subunit alpha
SMED30003082	9.073	-0.916	-2.097	-3.857	-3.061	-0.549	-0.585	4.81	1.34e-17	0.184409	0.00336617	8.21e-07	0.000146367	0.515795	0.514672	1.31e-15	0.604384	0.0646508	1.82e-05	0.00109366	0.883865	0.961475	829	1	.	0	ADF47407.1	4e-54	exoribonuclease-2, partial [Dugesia japonica]	Q9FQ04	5e-50	5'-3' exoribonuclease 4
SMED30005085	13.03	-0.682	-2.223	-4.698	-2.97	-0.735	0.546	3.85	1.35e-17	0.334262	0.0026737	5.08e-08	0.00174357	0.490905	0.596647	1.31e-15	0.685934	0.0553187	1.74e-06	0.00878091	0.873571	0.96831	1963	1	.	0	XP_003112237.1	3e-19	CRE-FCP-1 protein [Caenorhabditis remanei]	Q8SV03	4e-18	RNA polymerase II subunit A C-terminal domain phosphatase
SMED30007988	11.462	0.065	-0.29	-6.781	-2.818	-0.545	-1.094	2.91	1.36e-17	0.910782	0.617618	1.56e-17	0.00397668	0.609868	0.221611	1.32e-15	1	0.912313	7.52e-15	0.0172222	0.919629	0.832262	937	1	.	0	ELU18873.1	1e-48	hypothetical protein CAPTEDRAFT_161622 [Capitella teleta]	Q5PPY6	6e-46	Eukaryotic translation initiation factor 3 subunit H
SMED30006157	7.251	-0.798	-2.119	-4.292	-1.057	-0.149	-0.489	4.32	1.56e-17	0.188877	0.000812293	2.49e-09	0.128288	0.828281	0.481613	1.5e-15	0.604384	0.0247436	1.3e-07	0.249804	0.970498	0.955279	1480	3	.	0	XP_005143716.1	2e-171	6-phosphogluconate dehydrogenase, decarboxylating [Melopsittacus undulatus]	P52209	2e-171	6-phosphogluconate dehydrogenase, decarboxylating [Homo sapiens]
SMED30021141	7.745	-0.88	-2	-3.936	-2.332	-0.625	-1.732	5.09	1.6e-17	0.1733	0.00274895	8.8e-08	0.00131503	0.402882	0.0387014	1.54e-15	0.599266	0.0564204	2.77e-06	0.00697075	0.830044	0.425195	1037	1	.	0	.	.	.	.	.	.
SMED30021849	8.014	-0.622	-2.567	-3.172	-2.32	-2.473	0.59	3.68	1.6e-17	0.312911	9.44e-05	5.67e-06	0.00169108	0.00857809	0.560659	1.54e-15	0.66272	0.00499012	9.36e-05	0.00856281	0.105904	0.967426	1661	1	.	0	EDK99829.1	5e-11	pleckstrin homology domain containing, family G (with RhoGef domain) member 6, isoform CRA_a [Mus musculus]	Q8R0J1	8e-13	Pleckstrin homology domain-containing family G member 6
SMED30004166	5.003	0.099	0.499	-2.135	-1.138	-0.024	-0.328	3.87	1.62e-17	0.818254	0.247497	2.05e-06	0.0097322	0.955199	0.451688	1.55e-15	1	0.57303	3.99e-05	0.0351929	1	0.950023	1842	1	.	0	GAA50893.1	9e-175	ATP-dependent RNA helicase DDX5/DBP2 [Clonorchis sinensis]	P19109	4e-169	ATP-dependent RNA helicase p62 [Drosophila melanogaster]
SMED30001380	5.455	-0.104	-0.058	-1.216	-0.754	1.074	1.023	2.71	1.64e-17	0.781396	0.877785	0.00144205	0.0456044	0.00354834	0.00444098	1.57e-15	1	1	0.00924435	0.116216	0.0553872	0.12221	2006	1	.	0	XP_005665983.1	3e-19	FYVE, RhoGEF and PH domain-containing protein 2 isoform X2 [Sus scrofa]	Q8BY35	8e-20	FYVE, RhoGEF and PH domain-containing protein 2 [Mus musculus]
SMED30025512	12.357	-0.608	-1.87	-4.288	-1.766	-0.65	0.367	3.17	1.8e-17	0.35702	0.00637655	5.43e-08	0.0285644	0.450646	0.667506	1.72e-15	0.710346	0.0976024	1.84e-06	0.0818642	0.855366	0.974539	773	1	.	4	XP_003385520.1	0.0003	tetraspanin-7-like [Amphimedon queenslandica]	.	.	.
SMED30030949	8.273	-1.159	-1.801	-5.117	-0.373	0.656	0.044	3.23	1.82e-17	0.0609191	0.00472802	1.12e-10	0.645105	0.372122	0.949445	1.73e-15	0.39628	0.080678	8.98e-09	0.767968	0.811488	0.998948	816	1	.	0	.	.	.	.	.	.
SMED30026463	8.454	-0.37	-2.48	-3.355	-2.447	-1.642	-1.336	5.6	2.15e-17	0.588023	0.000595076	9.3e-06	0.00105994	0.035039	0.120073	2.03e-15	0.905609	0.0201409	0.000141764	0.00578704	0.275588	0.685883	1599	1	.	0	XP_002424443.1	0.0004	conserved hypothetical protein [Pediculus humanus corporis]	.	.	.
SMED30023110	5.059	-0.71	-0.506	-1.217	2.088	1.099	0.223	8.26	2.18e-17	0.154786	0.309419	0.0158332	5.33e-05	0.0285766	0.653581	2.05e-15	0.565642	0.638255	0.0611274	0.000459187	0.242134	0.970729	7711	1	.	0	GAA48346.1	0	filamin [Clonorchis sinensis]	Q80X90	0	Filamin-B
SMED30002976	10.141	0.229	-2.279	0.676	0.502	0.062	0.355	2.52	2.19e-17	0.607074	3.01e-06	0.158927	0.255237	0.885074	0.410317	2.05e-15	0.912821	0.000312708	0.31825	0.40865	0.98447	0.933873	1681	1	.	0	XP_005101588.1	3e-35	uncharacterized protein C2orf81 homolog isoform X2 [Aplysia californica]	A6NN90	4e-20	Uncharacterized protein C2orf81
SMED30007291	12.953	-1.327	-2.519	-4.719	-0.253	-0.095	0.592	3.49	2.17e-17	0.0639914	0.00084608	1.36e-07	0.775104	0.910102	0.464355	2.05e-15	0.406768	0.0253708	3.95e-06	0.8618	0.992035	0.951384	822	1	.	0	XP_002901361.1	8e-05	conserved hypothetical protein [Phytophthora infestans T30-4]	Q8SV35	0.001	Uncharacterized RING finger protein ECU07_0330
SMED30022418	8.385	-0.994	-1.825	-5.084	-1.781	0.014	-1.522	3.87	2.21e-17	0.126732	0.00644118	3.25e-10	0.0317581	0.99303	0.104016	2.06e-15	0.501162	0.0981932	2.25e-08	0.0885269	1	0.649776	2301	1	.	0	EKC39660.1	6e-05	Pleckstrin-like protein domain-containing family G member 5 [Crassostrea gigas]	.	.	.
SMED30013227	6.387	0.332	-3.355	1.934	0.477	-0.008	0.329	3.67	2.25e-17	0.487396	5.54e-10	0.000198626	0.315518	0.98702	0.48558	2.1e-15	0.841351	7.11e-07	0.00183732	0.474508	1	0.956021	3008	1	.	0	GAA35289.2	0	WD repeat-containing protein 63 [Clonorchis sinensis]	Q8IWG1	0	WD repeat-containing protein 63
SMED30019564	6.88	-0.709	-1.767	-3.502	-2.299	-0.635	-1.03	7.07	2.31e-17	0.254765	0.00564234	3.34e-07	0.000476995	0.3208	0.115111	2.15e-15	0.60487	0.0901777	8.46e-06	0.00295692	0.779383	0.675657	877	2	YES	0	XP_002618152.1	0.0004	hypothetical protein CLUG_01611 [Clavispora lusitaniae ATCC 42720]	P29128	0.0006	E3 ubiquitin-protein ligase ICP0
SMED30010006	4.673	-0.069	0.518	-0.526	-0.713	-0.187	-0.228	3.7	2.35e-17	0.85941	0.183082	0.171632	0.0623379	0.623026	0.550177	2.18e-15	1	0.571036	0.336033	0.146169	0.924268	0.96696	2343	3	.	0	GAA54307.1	4e-47	ribosome biogenesis ATPase [Clonorchis sinensis]	O15381	2e-34	Nuclear valosin-containing protein-like
SMED30017844	8.701	-1.224	-1.46	-4.04	-3.083	-1.649	-1.36	6.11	2.36e-17	0.0883804	0.0435887	5.33e-07	9.89e-05	0.0445987	0.137854	2.18e-15	0.462818	0.29059	1.26e-05	0.00078216	0.317328	0.715799	2238	1	.	5	.	.	.	.	.	.
SMED30023903	4.502	0.385	-1.413	0.951	0.633	-0.225	0.046	3.22	2.44e-17	0.216519	1.58e-05	0.00303618	0.0295918	0.429442	0.872034	2.25e-15	0.604384	0.00117915	0.0167175	0.0840028	0.843901	0.998155	1685	1	.	0	CDJ24503.1	1e-153	cyclin dependent kinase 1 [Echinococcus granulosus]	Q5MAI5	2e-149	.
SMED30023181	12.542	-1.313	-1.987	-4.639	-0.417	0.092	-0.479	3.07	2.68e-17	0.0566466	0.00529031	6.2e-08	0.62798	0.909922	0.55433	2.46e-15	0.381655	0.0867564	2.07e-06	0.755295	0.991956	0.967426	387	1	.	0	.	.	.	.	.	.
SMED30028023	6.695	0.242	-2.901	1.127	0.997	0.129	0.3	3.44	2.98e-17	0.60956	3.73e-08	0.0267123	0.035976	0.781836	0.518619	2.73e-15	0.914682	1.03e-05	0.09049	0.0970398	0.961709	0.962092	2270	1	.	0	EKC31394.1	2e-180	Putative adenylate kinase 7 [Crassostrea gigas]	Q96M32	1e-139	Adenylate kinase 7
SMED30009969	5.054	-0.612	-0.386	0.663	0.818	0.158	0.172	3.44	3.02e-17	0.0987928	0.311636	0.072333	0.0187998	0.642556	0.612197	2.76e-15	0.462818	0.640324	0.188221	0.0590018	0.930782	0.96831	6024	3	.	0	.	.	.	.	.	.
SMED30007997	8.092	-1.011	-2.334	-2.69	0.072	0.307	-0.241	4.22	3.16e-17	0.118417	0.000580728	0.000124066	0.914315	0.638376	0.712181	2.88e-15	0.482103	0.0198298	0.00124171	0.955893	0.930056	0.983451	1899	2	.	1	.	.	.	.	.	.
SMED30035860	13.134	-0.978	-3.253	-4.138	-1.563	-1.49	1.27	3.76	3.46e-17	0.180176	4.58e-05	4.07e-06	0.0977959	0.146386	0.218228	3.13e-15	0.604384	0.00281485	7.13e-05	0.203765	0.58263	0.830426	868	1	.	0	XP_005103156.1	1e-41	coiled-coil domain-containing protein 124-like [Aplysia californica]	Q28HN4	2e-35	Coiled-coil domain-containing protein 124 [Xenopus (Silurana) tropicalis]
SMED30027079	8.647	-1.127	-1.294	-3.793	-2.889	-1.08	-1.312	5.98	3.89e-17	0.11568	0.0724783	1.89e-06	0.000212932	0.162655	0.111679	3.51e-15	0.47625	0.380849	3.73e-05	0.0014967	0.610188	0.666522	2414	1	YES	1	EUB61935.1	4e-22	hypothetical protein EGR_03208 [Echinococcus granulosus]	.	.	.
SMED30027770	3.829	0.574	0.408	0.478	-0.79	-0.424	-0.479	4.88	3.92e-17	0.0995536	0.236663	0.161653	0.0203948	0.211511	0.158984	3.53e-15	0.462818	0.57303	0.321987	0.0627654	0.679164	0.751584	686	1	.	0	AFJ24755.1	9e-121	high mobility group-2 [Schmidtea mediterranea]	P26584	2e-38	High mobility group protein B2
SMED30017097	12.692	-0.781	-2.457	-5.042	-1.092	-3.321	0	3.41	4.01e-17	0.262585	0.000878532	1.43e-08	0.233065	0.00308782	1	3.6e-15	0.610094	0.0260144	5.85e-07	0.382589	0.0496342	1	1453	1	.	0	ABK24854.1	0.0002	unknown [Picea sitchensis]	.	.	.
SMED30025883	6.162	0.235	-2.395	0.069	1.386	0.183	0.446	2.89	4.22e-17	0.57521	2.2e-07	0.880845	0.00112988	0.652224	0.271203	3.77e-15	0.902811	3.64e-05	0.971295	0.00611684	0.935101	0.874248	4623	1	.	0	EKC28985.1	1e-155	Forkhead-associated domain-containing protein 1 [Crassostrea gigas]	A6PWD2	2e-24	Forkhead-associated domain-containing protein 1
SMED30016992	8.748	-0.27	-2.969	-3.772	-2.844	-1.11	-0.586	5.11	4.66e-17	0.695298	6.72e-05	1.69e-06	0.000435017	0.203395	0.530755	4.16e-15	0.968249	0.00383789	3.41e-05	0.00273864	0.668119	0.964626	1445	1	.	12	XP_004930921.1	3e-68	monocarboxylate transporter 5-like [Bombyx mori]	Q8BGC3	1e-38	Monocarboxylate transporter 12
SMED30029432	4.588	-0.339	-1.075	-1.041	2.404	0.749	0.433	6.63	4.72e-17	0.457059	0.0199254	0.0243159	5.06e-07	0.100457	0.339807	4.2e-15	0.811091	0.190905	0.0844456	7.32e-06	0.487873	0.904454	1064	1	.	0	AFU72275.1	2e-113	calponin-like protein, partial [Solen grandis]	Q24799	2e-47	Myophilin
SMED30013955	5.883	0.192	-2.789	1.583	0.729	-0.122	0.353	3.32	4.74e-17	0.656007	7.19e-09	0.000740929	0.0876132	0.772589	0.401255	4.2e-15	0.945414	3.63e-06	0.00533726	0.188164	0.960312	0.931418	3749	1	.	0	EKC35340.1	0	WD repeat-containing protein 35 [Crassostrea gigas]	Q9P2L0	0	WD repeat-containing protein 35
SMED30000185	9.901	-0.455	-2.301	-4.68	-4.164	0.483	-0.596	4.21	4.79e-17	0.512567	0.00163605	2.45e-08	2.49e-05	0.660555	0.578921	4.24e-15	0.864895	0.0399799	9.21e-07	0.000234716	0.93675	0.96831	952	2	YES	0	ELT91652.1	4e-38	hypothetical protein CAPTEDRAFT_148295 [Capitella teleta]	Q8W490	8e-32	Serine/threonine-protein kinase PEPKR2
SMED30008673	12.727	-1.217	-2.147	-4.114	-2.322	-1.834	-0.107	3.3	4.93e-17	0.085859	0.00358358	1.19e-06	0.0112453	0.0922969	0.925848	4.35e-15	0.462818	0.0676395	2.52e-05	0.0394632	0.470757	0.998948	590	1	.	0	.	.	.	.	.	.
SMED30006790	5.326	-0.8	-1.652	-3.481	-2.411	-0.811	-1.922	6.73	5.05e-17	0.129022	0.00214214	2.06e-09	1.93e-05	0.145674	0.0015667	4.44e-15	0.506652	0.0480029	1.11e-07	0.000187785	0.582204	0.0621147	917	1	.	0	.	.	.	.	.	.
SMED30004725	4.734	0.037	-1.272	-1.318	1.387	0.218	0.119	7.9	5.08e-17	0.938536	0.00896542	0.00683941	0.00445886	0.648124	0.804174	4.46e-15	1	0.120888	0.0320081	0.0188747	0.933176	0.997358	7852	1	.	0	.	.	.	.	.	.
SMED30020666	11.762	0.418	-4.188	0.782	0.654	-0.025	0.496	3.5	5.52e-17	0.501552	6.67e-09	0.236362	0.298538	0.968341	0.424415	4.82e-15	0.85541	3.48e-06	0.408168	0.456903	1	0.938479	3265	1	.	0	XP_005101333.1	4e-70	glutamine-rich protein 2-like isoform X1 [Aplysia californica]	Q9H0J4	3e-33	Glutamine-rich protein 2 [Homo sapiens]
SMED30021483	9.167	-0.936	0.049	0.16	0.461	0.329	-0.42	1.86	5.75e-17	0.00706952	0.894092	0.63368	0.108851	0.223499	0.118947	5.01e-15	0.158528	1	0.781966	0.22089	0.697028	0.685104	2989	2	.	0	.	.	.	.	.	.
SMED30035047	6.344	0.257	-3.81	1.961	0.949	0.087	0.394	4.01	5.78e-17	0.611146	6.22e-11	0.000380131	0.0615147	0.861472	0.431204	5.02e-15	0.9158	1.47e-07	0.00311917	0.144846	0.97826	0.940413	6693	1	.	0	XP_005104044.1	5e-88	sperm-associated antigen 17-like [Aplysia californica]	Q6Q759	2e-58	Sperm-associated antigen 17
SMED30004849	9.695	-0.898	-2.311	-3.787	-3.086	-1.891	0.454	3.79	6.16e-17	0.191362	0.00136207	2.17e-06	0.00047369	0.082607	0.673997	5.34e-15	0.604384	0.0354831	4.19e-05	0.00294059	0.44673	0.975625	1864	1	.	0	.	.	.	.	.	.
SMED30032853	5.252	-0.756	-0.522	0.37	0.272	0.071	0.175	3.2	6.25e-17	0.0729908	0.224994	0.380991	0.50453	0.860567	0.663093	5.4e-15	0.439287	0.57303	0.572841	0.655644	0.97784	0.973913	2488	1	.	0	XP_004208036.1	0	zinc finger MYM-type protein 1-like [Hydra vulgaris]	Q5SVZ6	2e-38	Zinc finger MYM-type protein 1 [Homo sapiens]
SMED30020360	8.444	-0.399	-1.545	-3.886	-3.916	-0.643	-1.748	5.19	6.35e-17	0.558852	0.0269106	4.85e-07	1.54e-06	0.445034	0.0669816	5.47e-15	0.889408	0.225594	1.16e-05	2.01e-05	0.851578	0.545173	1219	1	.	0	CDJ10443.1	3e-42	troponin i [Hymenolepis microstoma]	O44572	8e-21	Troponin I 4
SMED30000908	6.098	-1.888	-0.763	0.465	0.851	0.124	-0.208	2.63	6.57e-17	0.000103373	0.131911	0.346569	0.0656611	0.782864	0.644202	5.61e-15	0.0246009	0.476715	0.536669	0.151981	0.961709	0.970399	1379	2	.	0	XP_793165.3	1e-36	uncharacterized protein F54H12.2-like [Strongylocentrotus purpuratus]	P34456	7e-06	Uncharacterized protein F54H12.2 [Caenorhabditis elegans]
SMED30001872	12.28	-1.164	-1.527	-4.216	-1.895	-2.376	-1.1	2.88	6.53e-17	0.0856067	0.0273262	1.76e-07	0.0253722	0.0245985	0.223042	5.61e-15	0.462818	0.227837	4.91e-06	0.0744382	0.220319	0.833049	560	1	.	0	.	.	.	.	.	.
SMED30008523	13.17	-0.371	-2.68	-4.802	-0.574	-0.79	-1.23	4.11	6.57e-17	0.612918	0.000634582	1.23e-07	0.50952	0.3521	0.178111	5.61e-15	0.916862	0.0209255	3.65e-06	0.659927	0.800383	0.783606	572	1	.	0	AHY82409.1	1e-38	polyadenylate-binding protein 2 [Schmidtea mediterranea]	Q6TY21	6e-30	Embryonic polyadenylate-binding protein 2-B
SMED30009605	9.934	-1.303	-2.664	-4.581	-1.62	-0.923	0.333	3.83	6.73e-17	0.0673716	0.000407961	1.43e-07	0.0756324	0.350711	0.729972	5.74e-15	0.417894	0.0151586	4.15e-06	0.169488	0.800211	0.987111	1430	1	.	0	.	.	.	.	.	.
SMED30025365	3.194	0.118	0.419	-0.194	-0.697	-0.28	0.042	3.34	7.15e-17	0.651722	0.10228	0.432197	0.00379652	0.241967	0.861083	6.07e-15	0.941479	0.41722	0.605607	0.0165866	0.716354	0.997454	2586	1	.	0	CDJ22317.1	2e-160	ATP dependent RNA helicase DDX31 [Echinococcus granulosus]	Q9H8H2	5e-125	Probable ATP-dependent RNA helicase DDX31
SMED30015345	8.522	0.086	-1.007	-2.665	-2.879	-3.125	-1.569	6.63	7.41e-17	0.903106	0.158227	0.000395724	0.00015687	7.49e-05	0.0510074	6.28e-15	1	0.534593	0.00322527	0.00116016	0.00255864	0.482983	958	1	.	0	O16127	7e-74	Tropomyosin A	O16127	8e-76	Tropomyosin A
SMED30017719	7.678	-0.602	-2.818	-2.782	-0.421	0.146	-0.179	4.96	7.68e-17	0.355136	5.36e-05	8.4e-05	0.531573	0.826442	0.786689	6.49e-15	0.708221	0.00322511	0.00089854	0.679117	0.96985	0.995549	1327	1	.	0	XP_001950419.1	8e-71	dnaJ homolog subfamily C member 2 [Acyrthosiphon pisum]	Q7TQ20	4e-71	DnaJ homolog subfamily C member 2
SMED30024159	12.405	-1.32	-2.778	-5.033	-1.164	0.819	-0.39	2.87	7.77e-17	0.0565023	0.000190584	8.24e-08	0.281271	0.409226	0.678148	6.55e-15	0.38105	0.00876456	2.61e-06	0.437935	0.834646	0.977028	1516	1	.	0	XP_001198994.2	2e-05	uncharacterized protein LOC763117 [Strongylocentrotus purpuratus]	.	.	.
SMED30001277	5.754	-0.326	-0.774	-0.184	-1.219	-1.044	-0.815	2.18	7.97e-17	0.442794	0.0757134	0.670715	0.00451073	0.0170563	0.0723795	6.7e-15	0.798512	0.391789	0.813733	0.0190549	0.171321	0.562914	2873	1	YES	11	XP_004551082.1	2e-60	sodium/hydrogen exchanger 1-like isoform X2 [Maylandia zebra]	P48763	3e-60	Sodium/hydrogen exchanger 2
SMED30018372	8.026	-0.636	-3.772	-3.061	0.108	0.198	-0.434	3.66	8.14e-17	0.315842	1.45e-07	4.57e-05	0.883813	0.774029	0.527851	6.83e-15	0.666337	2.53e-05	0.000539468	0.935569	0.960608	0.964354	1716	2	.	0	XP_005489604.1	4e-21	transformer-2 protein homolog beta isoform X2 [Zonotrichia albicollis]	P62997	7e-22	Transformer-2 protein homolog beta
SMED30034696	9.114	0.318	-2.472	-6.337	-1.303	-0.581	1	3.81	8.53e-17	0.619838	0.000277731	9.45e-13	0.186347	0.558171	0.290906	7.13e-15	0.919408	0.0115208	1.38e-10	0.327499	0.900918	0.883971	2009	2	YES	1	XP_001629942.1	3e-98	predicted protein [Nematostella vectensis]	Q2KJC3	1e-94	Macrophage-expressed gene 1 protein
SMED30018629	10.069	-1.163	-2.187	-4.697	-0.861	-0.728	-0.522	4.1	8.61e-17	0.107055	0.00351382	5.86e-08	0.29767	0.389161	0.54914	7.18e-15	0.464547	0.0668542	1.97e-06	0.455922	0.822013	0.966749	1492	3	YES	0	.	.	.	.	.	.
SMED30025001	5.917	0.367	-2.972	0.65	1.093	0.161	0.367	3.5	8.74e-17	0.432364	9.65e-09	0.191597	0.020486	0.726648	0.42505	7.27e-15	0.78949	4.3e-06	0.3651	0.0629651	0.95014	0.938771	2826	1	.	0	XP_006815757.1	0	armadillo repeat-containing protein 3-like [Saccoglossus kowalevskii]	Q5W041	7e-124	Armadillo repeat-containing protein 3
SMED30029491	4.191	0.283	-2.257	1.04	0.636	-0.093	0.092	4.36	8.82e-17	0.47163	6.89e-08	0.0105273	0.103374	0.809719	0.811024	7.29e-15	0.825191	1.55e-05	0.0445999	0.212467	0.967202	0.997358	2601	1	.	0	XP_005490632.1	1e-57	outer dense fiber protein 2 [Zonotrichia albicollis]	Q5ZKK5	4e-32	Outer dense fiber protein 2
SMED30014747	6.356	-0.661	-1.496	-1.314	2.573	1.429	0.465	3.92	8.8e-17	0.180497	0.00383831	0.0126731	9.14e-07	0.0035216	0.332596	7.29e-15	0.604384	0.0702777	0.0514381	1.25e-05	0.0550816	0.901975	2112	3	.	1	CDJ16281.1	2e-59	pdz domain containing protein [Echinococcus granulosus]	Q9H987	3e-10	Synaptopodin 2-like protein [Homo sapiens]
SMED30000979	7.468	-0.854	-1.896	-4.219	-2.99	-0.715	-0.194	3.95	9.36e-17	0.16972	0.00318065	9.02e-09	0.000179238	0.429347	0.844604	7.72e-15	0.59269	0.0623627	3.96e-07	0.00129091	0.843901	0.997358	392	1	.	0	GAA42657.1	7e-08	hypothetical protein CLF_106912 [Clonorchis sinensis]	.	.	.
SMED30003965	3.994	-0.695	-0.806	-1.571	-0.482	-0.276	-0.191	7.32	9.6e-17	0.10221	0.0588426	0.000295624	0.256355	0.514646	0.653122	7.89e-15	0.462818	0.334878	0.0025363	0.409694	0.883472	0.970729	5197	2	.	4	CDJ18911.1	0	zinc finger protein 271 [Echinococcus granulosus]	P10076	7e-24	Zinc finger protein 26
SMED30024396	4.441	-0.005	-0.489	0.877	0.003	-0.188	0.296	3.17	9.65e-17	0.986342	0.131369	0.00499666	0.992183	0.511815	0.300812	7.92e-15	1	0.475439	0.0249112	0.999722	0.882111	0.886874	4745	1	.	0	XP_005012887.1	2e-15	centrosomal protein KIAA1731 homolog isoform X1 [Anas platyrhynchos]	A4L9P8	8e-12	Centrosomal protein KIAA1731 homolog
SMED30032689	4.919	-0.159	0.063	0.376	-0.424	-0.31	0.044	2.62	1.03e-16	0.620595	0.844108	0.22142	0.142667	0.28075	0.877194	8.39e-15	0.91989	1	0.399858	0.268672	0.748485	0.998155	1678	1	.	0	XP_006820704.1	9e-160	POC1 centriolar protein homolog A-like isoform X2 [Saccoglossus kowalevskii]	Q28I85	5e-159	POC1 centriolar protein homolog A
SMED30006831	8.992	-0.793	-2.6	-5.186	-1.41	-0.933	-0.864	4.1	1.08e-16	0.247549	0.000357455	2.16e-09	0.109935	0.319862	0.402865	8.84e-15	0.604384	0.0139388	1.16e-07	0.222581	0.778612	0.932241	1035	1	.	0	XP_001919964.4	4e-14	serine/threonine-protein kinase pim-2-like [Danio rerio]	Q6Z9F4	1e-09	CBL-interacting protein kinase 6
SMED30035694	6.535	-1.423	-1.567	-1.162	0.512	0.34	-0.273	4.41	1.13e-16	0.0172916	0.00968297	0.0540565	0.388224	0.562518	0.64213	9.19e-15	0.242736	0.12548	0.152159	0.546253	0.902273	0.970399	4599	3	.	0	.	.	.	.	.	.
SMED30011373	8.478	-0.355	-2.802	-3.099	-2.824	0.112	-0.127	3.74	1.2e-16	0.582702	5.64e-05	2.42e-05	0.000386246	0.890964	0.876608	9.77e-15	0.905609	0.00333623	0.000319804	0.00248499	0.985612	0.998155	407	1	.	0	XP_003557532.1	5e-25	zinc finger A20 and AN1 domain-containing stress-associated protein 9-like isoform 1 [Brachypodium distachyon]	Q852K5	1e-25	Zinc finger A20 and AN1 domain-containing stress-associated protein 6
SMED30010634	8.606	-0.397	-0.578	-4.45	-3.078	-1.978	-0.892	8.6	1.24e-16	0.591661	0.434921	1.76e-07	0.000123702	0.0109725	0.247686	1e-14	0.906231	0.771626	4.92e-06	0.000945313	0.125471	0.856812	400	1	.	0	XP_002660651.2	0.0004	B-cell receptor CD22-like [Danio rerio]	.	.	.
SMED30015850	2.558	-0.593	-0.26	0.298	-0.184	-0.293	-0.098	5.01	1.31e-16	0.032088	0.350474	0.280152	0.496123	0.278964	0.716362	1.06e-14	0.314101	0.676373	0.460523	0.647976	0.747253	0.984652	2118	1	.	2	CDI70824.1	1e-47	inner nuclear membrane protein man1 [Echinococcus multilocularis]	Q9Y2U8	3e-20	Inner nuclear membrane protein Man1
SMED30002058	7.694	-0.408	-2.406	-3.519	-1.904	-1.372	0.608	3.44	1.36e-16	0.505186	0.000215163	6.93e-07	0.0094394	0.0971603	0.472403	1.1e-14	0.85842	0.00963565	1.57e-05	0.0343074	0.480971	0.952172	1551	1	.	0	.	.	.	.	.	.
SMED30008169	9.866	0.16	-2.215	-1.666	1.483	0.127	0.219	4.94	1.39e-16	0.82005	0.00267565	0.0220833	0.0398934	0.856152	0.755303	1.11e-14	1	0.055322	0.0789981	0.105118	0.976691	0.991981	1122	1	.	0	GAA49981.1	2e-33	tegument antigen [Clonorchis sinensis]	P32070	7e-23	Antigen Sm21.7 [Schistosoma mansoni]
SMED30012075	3.446	0.317	0.313	0.993	0.267	-0.543	-0.333	7.25	1.48e-16	0.383793	0.388153	0.00649253	0.459431	0.133068	0.355575	1.19e-14	0.740769	0.722921	0.0306834	0.614169	0.559865	0.912319	1296	1	.	0	.	.	.	.	.	.
SMED30023259	10.746	-1.273	-2.194	-4.967	-2.461	-0.348	-0.485	4.67	1.49e-16	0.100919	0.00620544	1e-07	0.00880428	0.723706	0.637056	1.19e-14	0.462818	0.0961179	3.08e-06	0.0324221	0.949316	0.970278	1866	2	.	0	.	.	.	.	.	.
SMED30023024	8.537	-0.917	-2.418	-4.072	-1.671	-1.111	1.04	2.48	1.58e-16	0.132302	0.00021244	1.96e-07	0.0617173	0.257327	0.288776	1.26e-14	0.514524	0.00952761	5.37e-06	0.145134	0.728418	0.883806	1064	1	.	0	XP_004397287.1	5e-46	phosphorylase b kinase gamma catalytic chain, liver/testis isoform isoform 1 [Odobenus rosmarus divergens]	Q2KJ16	2e-47	Phosphorylase b kinase gamma catalytic chain, liver/testis isoform
SMED30006700	9.15	-1.117	-2.442	-4.355	-3.421	0.089	-0.617	4.05	1.71e-16	0.114482	0.00100799	2.89e-07	0.000437787	0.941976	0.569321	1.36e-14	0.4743	0.0288213	7.43e-06	0.00275383	1	0.968284	825	1	.	0	XP_002786620.1	0.0002	RING-H2 finger protein ATL2E, putative [Perkinsus marinus ATCC 50983]	Q9SUS4	5e-05	RING-H2 zinc finger protein RHA1a [Arabidopsis thaliana]
SMED30030543	5.08	0.629	0.702	-0.26	-1.272	-0.41	-0.503	5.22	1.8e-16	0.174472	0.12802	0.570074	0.0062264	0.371322	0.273549	1.43e-14	0.601334	0.467391	0.740475	0.0246349	0.811082	0.875154	528	1	.	0	AFJ24840.1	2e-83	histone h2a.z-1 [Schmidtea mediterranea]	Q5RC42	3e-68	Histone H2A.Z
SMED30027132	3.481	0.245	-1.16	-0.554	0.473	0.389	0.135	3.28	1.95e-16	0.433092	0.000337086	0.0892024	0.129052	0.196603	0.652349	1.53e-14	0.790116	0.0133817	0.217516	0.250832	0.657831	0.970729	871	1	.	0	AER10547.1	1e-99	calcineurin B [Echinococcus multilocularis]	P63100	1e-98	Calcineurin subunit B type 1
SMED30025553	5.054	0.004	-1.161	-3.004	1.838	0.101	-0.103	7.94	1.93e-16	0.993543	0.0258786	6.4e-08	0.000544584	0.84365	0.84194	1.53e-14	1	0.21994	2.12e-06	0.00330206	0.973511	0.997358	7999	1	YES	2	CCD78955.1	0	cell polarity protein [Schistosoma mansoni]	P21783	9e-33	Neurogenic locus notch homolog protein 1
SMED30035301	7.025	0.42	-0.903	-1.494	-5.69	-1.027	0.199	4.7	1.99e-16	0.483447	0.134573	0.0148025	3.55e-14	0.154205	0.783875	1.57e-14	0.837249	0.483434	0.0580069	2.28e-12	0.595266	0.995291	516	1	.	0	CCD60769.1	3e-59	calponin-related [Schistosoma mansoni]	Q24799	4e-60	Myophilin
SMED30023391	5.083	-0.394	-1.688	0.416	2.013	0.447	-0.042	5.94	2.07e-16	0.426559	0.000967258	0.405191	8.21e-05	0.363928	0.931958	1.62e-14	0.783633	0.0280213	0.581715	0.000666741	0.806323	0.998948	5562	1	.	0	XP_003395249.1	0	hypothetical protein LOC100642686 [Bombus terrestris]	Q8C8R3	0	Ankyrin-2
SMED30027642	9.937	-0.687	-2.4	-4.52	-3.928	-0.076	0.618	4.08	2.16e-16	0.338864	0.00151864	1.61e-07	0.000101296	0.961876	0.559917	1.68e-14	0.689881	0.0379241	4.54e-06	0.000798278	1	0.967426	2174	1	YES	4	EUB63721.1	4e-128	Metal transporter CNNM4 [Echinococcus granulosus]	A0JPA0	7e-114	Metal transporter CNNM4
SMED30029646	8.502	-1.778	-1.524	-3.452	-2.812	-1.446	-1.403	6.1	2.2e-16	0.0171473	0.039885	1.67e-05	0.000398871	0.0727435	0.109077	1.71e-14	0.242736	0.286117	0.000231257	0.00255447	0.41953	0.661021	1623	1	.	0	CAZ29822.1	1e-136	glutamine synthetase bacteria, putative [Schistosoma mansoni]	Q7TT51	1e-53	Lengsin
SMED30026698	7.11	0.33	-2.698	-0.282	0.399	-0.039	0.441	3.18	2.36e-16	0.538415	3.29e-06	0.613625	0.461467	0.942429	0.410066	1.84e-14	0.877423	0.000331704	0.763859	0.615729	1	0.93376	1878	1	.	1	CDJ09693.1	1e-49	fibrillin [Hymenolepis microstoma]	P23142	4e-39	Fibulin-1
SMED30003408	6.53	-0.053	-2.081	1.302	0.493	-0.167	0.452	2.46	2.38e-16	0.893315	3.08e-06	0.00294557	0.192824	0.652156	0.221726	1.85e-14	1	0.00031925	0.0163139	0.335166	0.935101	0.832262	2545	1	.	0	ELT93187.1	1e-11	hypothetical protein CAPTEDRAFT_223993 [Capitella teleta]	Q6P402	3e-08	Centrosomal protein of 89 kDa
SMED30000139	7.087	0.373	-1.504	-4.797	-1.65	-0.64	0.436	4.49	2.41e-16	0.538372	0.015207	3.58e-11	0.0155787	0.362211	0.530224	1.87e-14	0.877418	0.164249	3.32e-09	0.0509943	0.805768	0.964626	2115	1	YES	1	XP_004667643.1	2e-120	macrophage-expressed gene 1 protein-like [Jaculus jaculus]	Q5RBP9	2e-119	Macrophage-expressed gene 1 protein
SMED30009376	3.892	-0.1	-0.075	0.828	0.699	0.244	-0.176	4.52	2.52e-16	0.768396	0.824697	0.0128759	0.0300279	0.443989	0.581104	1.94e-14	1	1	0.052014	0.0848941	0.851022	0.96831	3674	6	YES	0	EFA12589.1	1e-31	hypothetical protein TcasGA2_TC001828 [Tribolium castaneum]	A6UTF6	2e-07	TATA-box-binding protein
SMED30018535	9.885	-1.634	-0.076	0.435	-1.17	0.577	0.024	1.47	2.55e-16	0.000600641	0.879511	0.356653	0.00869765	0.188795	0.955979	1.96e-14	0.0500795	1	0.548694	0.0321277	0.64603	0.998948	849	1	.	0	.	.	.	.	.	.
SMED30007581	6.396	0.242	-2.899	1.172	1.19	-0.032	0.441	3.25	2.6e-16	0.601064	2.49e-08	0.0202233	0.0103976	0.943715	0.330123	1.99e-14	0.91019	7.74e-06	0.0736831	0.0371207	1	0.901687	3077	1	.	0	XP_005088928.1	0	uncharacterized protein C7orf63-like isoform X3 [Aplysia californica]	B0CM26	2e-161	Uncharacterized protein C7orf63 homolog
SMED30027298	7.875	-1.042	-1.965	-1.031	0.307	0.923	-0.488	2.14	2.77e-16	0.0623331	0.0010195	0.0896237	0.596168	0.0985396	0.376341	2.11e-14	0.401662	0.0290964	0.218101	0.731854	0.483648	0.918262	761	1	.	0	.	.	.	.	.	.
SMED30033162	9.238	-0.78	-2.07	-4.741	-1.899	-1.361	-0.165	3.33	2.86e-16	0.244983	0.0031235	1.12e-08	0.0307201	0.17703	0.885398	2.18e-14	0.604384	0.0616314	4.73e-07	0.086227	0.630197	0.998155	1908	1	.	0	.	.	.	.	.	.
SMED30001072	8.872	-0.736	-1.971	-3.538	-1.361	-1.926	-0.898	4.01	3.14e-16	0.285446	0.00579357	5.24e-06	0.0690917	0.0180119	0.317588	2.38e-14	0.638741	0.0920212	8.78e-05	0.158055	0.176876	0.895673	704	1	.	0	.	.	.	.	.	.
SMED30012136	6.137	0.192	-3.627	0.357	1.14	0.2	0.45	4.18	3.21e-16	0.723751	3.65e-09	0.531012	0.0398254	0.712448	0.407178	2.43e-14	0.985437	2.16e-06	0.703762	0.104966	0.947465	0.932708	947	1	.	0	NP_001171789.1	5e-120	radial spoke head 9 homolog-like [Saccoglossus kowalevskii]	Q5TYW6	2e-97	Radial spoke head protein 9 homolog
SMED30005037	7.872	-0.897	-1.709	-4.283	-3.024	-1.553	-0.654	5.73	3.3e-16	0.196001	0.0158922	7.86e-08	0.000120997	0.0650353	0.478681	2.49e-14	0.604384	0.168933	2.52e-06	0.000927631	0.391061	0.954136	584	1	.	0	.	.	.	.	.	.
SMED30035139	5.638	-0.158	-2.576	1.779	0.659	0.034	0.242	3.43	3.34e-16	0.726244	2.94e-07	0.000292604	0.139493	0.938508	0.582884	2.51e-14	0.986817	4.59e-05	0.002516	0.264279	0.999433	0.96831	5760	1	.	0	XP_006120770.1	4e-62	protein FAM179B-like [Pelodiscus sinensis]	Q6A070	2e-57	Protein FAM179B [Mus musculus]
SMED30003499	9.799	-0.602	-2.977	-4.376	0.029	-1.64	-0.839	4.92	3.38e-16	0.424037	0.000246748	7.34e-07	0.971406	0.0479399	0.334246	2.53e-14	0.780491	0.010573	1.65e-05	0.988434	0.33084	0.901975	3090	1	.	10	AGF90974.1	0	non-gastric H+,K+-ATPase alpha subunit [Schmidtea mediterranea]	Q6RWA9	0	Sodium/potassium-transporting ATPase subunit alpha
SMED30005792	12.094	-0.44	-1.945	-3.103	-1.786	-0.07	-0.628	3.01	3.61e-16	0.514683	0.00577122	4.37e-05	0.019731	0.927143	0.419322	2.7e-14	0.866801	0.0917136	0.000519513	0.0611692	0.996476	0.937227	1241	1	.	0	.	.	.	.	.	.
SMED30000232	8.864	-1.098	-2.733	-4.129	-2.347	-1.409	0.321	5.18	3.69e-16	0.136628	0.000465172	1.17e-06	0.00516638	0.125159	0.730093	2.75e-14	0.524651	0.0167582	2.49e-05	0.0211663	0.542418	0.987125	2382	1	.	0	.	.	.	.	.	.
SMED30033051	12.625	-0.703	-3.645	-4.987	-1.662	-0.536	-0.13	3.31	3.71e-16	0.329222	6.89e-06	3.38e-07	0.144121	0.624682	0.916672	2.76e-14	0.681578	0.000605417	8.52e-06	0.27084	0.924878	0.998948	965	1	.	0	EPB87299.1	3e-19	CAMK/CAMKL/PASK protein kinase [Mucor circinelloides f. circinelloides 1006PhL]	Q9UTH3	2e-15	Serine/threonine-protein kinase ppk6 [Schizosaccharomyces pombe 972h-]
SMED30028215	9.819	-0.462	-2.92	-3.854	-0.807	-3.381	1.056	4.03	3.77e-16	0.518052	0.000156957	4.09e-06	0.313589	0.00055501	0.306334	2.8e-14	0.869809	0.00752173	7.14e-05	0.472518	0.0130049	0.887239	1043	1	.	0	EFX85757.1	2e-11	hypothetical protein DAPPUDRAFT_237230 [Daphnia pulex]	Q9UNN5	1e-08	FAS-associated factor 1
SMED30010695	5.854	0.251	-3.176	1.395	0.981	0.148	0.43	3.64	3.9e-16	0.596969	2.82e-09	0.0065387	0.0390919	0.750695	0.356951	2.88e-14	0.908146	2.02e-06	0.0308637	0.103485	0.955599	0.912319	2535	1	.	0	EKC25200.1	9e-84	Coiled-coil domain-containing protein C6orf97 [Crassostrea gigas]	Q8IYT3	4e-47	Coiled-coil domain-containing protein 170
SMED30001270	6.939	-0.716	-1.945	-3.3	-2.014	-3.532	1.448	3.39	4.02e-16	0.227984	0.0016691	1.05e-06	0.00386209	0.000250338	0.165718	2.97e-14	0.604384	0.040632	2.26e-05	0.0168254	0.00691373	0.762002	707	2	.	0	XP_005243250.1	6e-19	rho-related GTP-binding protein RhoH [Falco peregrinus]	Q9D3G9	9e-18	Rho-related GTP-binding protein RhoH
SMED30013710	7.967	-0.215	-1.828	-3.474	-1.604	-0.463	-0.368	4.01	4.23e-16	0.738302	0.00614603	1.68e-06	0.0225403	0.511558	0.606728	3.11e-14	0.9956	0.0957584	3.38e-05	0.0679344	0.882111	0.96831	659	1	.	0	O17453	4e-33	26S proteasome non-ATPase regulatory subunit 4	O17453	7e-35	26S proteasome non-ATPase regulatory subunit 4
SMED30019565	5.728	0.393	-3.404	0.994	1.163	-0.141	0.445	4.02	4.25e-16	0.434567	1.61e-09	0.0612556	0.0222755	0.776724	0.372796	3.12e-14	0.791633	1.44e-06	0.16581	0.0672812	0.96156	0.916885	1805	1	.	0	ELU04530.1	2e-139	hypothetical protein CAPTEDRAFT_150439 [Capitella teleta]	Q8BYM7	4e-122	Radial spoke head protein 4 homolog A
SMED30033600	4.483	0.635	1.093	0.035	-1.095	-0.487	-0.277	5.91	4.39e-16	0.145491	0.0124979	0.934706	0.0120458	0.259785	0.521321	3.22e-14	0.547142	0.144857	0.997127	0.0417673	0.729153	0.962461	2522	1	.	0	CDJ13003.1	0	DNA replication licensing factor MCM6 [Hymenolepis microstoma]	Q14566	0	DNA replication licensing factor MCM6
SMED30021399	6.265	0.102	-1.772	0.974	-0.155	0.107	0.227	2.06	4.56e-16	0.779641	1.08e-05	0.0140575	0.65282	0.750431	0.497477	3.34e-14	1	0.000882436	0.0558128	0.773588	0.955501	0.958061	2276	2	.	0	ESO06667.1	4e-79	hypothetical protein HELRODRAFT_64915, partial [Helobdella robusta]	B4J4Y2	7e-64	Protein kintoun
SMED30028190	7.289	0.397	-1.236	-2.46	-3.22	0.699	-0.111	3.7	4.72e-16	0.502546	0.0395003	9.39e-05	1.59e-06	0.27849	0.859185	3.44e-14	0.856442	0.285609	0.000987991	2.07e-05	0.74706	0.997454	749	1	.	0	.	.	.	.	.	.
SMED30013690	9.902	-0.5	-1.928	0.39	-1.317	-0.933	-0.505	0.96	4.84e-16	0.279163	0.000185314	0.449137	0.00615805	0.061424	0.337326	3.52e-14	0.631616	0.00859937	0.619954	0.0243959	0.37993	0.903946	1562	1	.	0	XP_006132330.1	1e-36	nuclear receptor subfamily 2 group F member 6 isoform X1 [Pelodiscus sinensis]	Q9TTR7	2e-36	COUP transcription factor 2
SMED30006705	11.698	-0.692	-2.1	-4.826	-0.344	-1.324	-0.127	2.36	4.86e-16	0.286187	0.00217558	1.35e-08	0.699731	0.14653	0.893699	3.52e-14	0.638771	0.0484677	5.55e-07	0.811475	0.582807	0.998555	1372	1	.	0	AFJ24755.1	2e-09	high mobility group-2 [Schmidtea mediterranea]	Q05344	1e-05	FACT complex subunit Ssrp1
SMED30035985	7.251	-0.33	0.709	-3.456	-3.764	-2.011	-1.719	3.22	5.56e-16	0.556084	0.206783	2.35e-08	1.58e-08	0.0109786	0.091287	4.02e-14	0.886839	0.57303	8.92e-07	3.11e-07	0.125471	0.618733	427	1	.	0	CDJ14335.1	5e-32	nuclear transport factor 2 [Hymenolepis microstoma]	P61972	2e-20	Nuclear transport factor 2
SMED30030376	7.296	-0.951	-1.716	-3.657	-2.42	-0.514	0.422	3.75	6.02e-16	0.130713	0.00793487	3.36e-07	0.00121429	0.520929	0.585361	4.35e-14	0.5108	0.112551	8.47e-06	0.00651189	0.886689	0.96831	755	1	.	0	.	.	.	.	.	.
SMED30019318	5.658	0.346	-3.607	0.734	1.604	0.199	0.492	4.65	6.44e-16	0.509305	9.29e-10	0.178373	0.00279561	0.701859	0.3459	4.64e-14	0.861827	9.56e-07	0.34607	0.0129787	0.944811	0.907451	1664	1	.	0	EKC18795.1	0	Sperm-associated antigen 6 [Crassostrea gigas]	Q9JLI7	0	Sperm-associated antigen 6
SMED30026263	4.544	-0.024	-1.778	1.3	0.316	-0.016	0.308	3.46	6.53e-16	0.952073	2.29e-05	0.00162298	0.408215	0.965294	0.41548	4.69e-14	1	0.00158382	0.0101945	0.565489	1	0.935682	3749	1	.	0	XP_007497346.1	1e-80	LOW QUALITY PROTEIN: uncharacterized protein C20orf194 homolog [Monodelphis domestica]	Q5TEA3	4e-73	Uncharacterized protein C20orf194 [Homo sapiens]
SMED30027729	8.443	-0.757	-2.254	-3.081	-2.993	-2.613	-0.106	3.55	6.55e-16	0.255969	0.00127082	3.35e-05	0.000193858	0.0121064	0.925888	4.7e-14	0.605531	0.0338568	0.000416897	0.00138061	0.134125	0.998948	1682	1	.	0	.	.	.	.	.	.
SMED30024483	6.462	1.747	-0.23	-2.135	-1.152	-1.439	-0.694	3.84	6.65e-16	0.000343721	0.625298	1.48e-05	0.0168008	0.00340773	0.162033	4.75e-14	0.0411843	0.918804	0.00020944	0.0540967	0.0537101	0.758497	2489	2	.	2	XP_004209575.1	3e-09	uncharacterized protein KIAA1586-like [Hydra vulgaris]	.	.	.
SMED30000514	4.075	-0.035	-1.755	1.449	0.245	0.105	0.217	2.49	6.99e-16	0.901495	1.13e-07	5.48e-06	0.32377	0.659652	0.357662	4.99e-14	1	2.1e-05	9.1e-05	0.483197	0.936681	0.912319	3832	3	.	0	EUB64847.1	2e-07	hypothetical protein EGR_00116 [Echinococcus granulosus]	.	.	.
SMED30020617	6.146	0.161	-1.689	-2.088	1.943	0.33	0.139	4.92	7.06e-16	0.776509	0.00378814	0.000443613	0.000975428	0.559944	0.805142	5.03e-14	1	0.069698	0.00353123	0.00539458	0.901431	0.997358	1022	1	.	0	EKC33267.1	4e-33	Endophilin-B1 [Crassostrea gigas]	Q9Y371	4e-33	Endophilin-B1
SMED30010295	7.584	0.193	0.344	-5.138	-3.93	-1.329	0.46	2.73	7.31e-16	0.714978	0.514899	2.36e-15	4.65e-07	0.206319	0.661689	5.19e-14	0.97943	0.852742	6.42e-13	6.78e-06	0.671848	0.973444	715	1	.	0	AAW27137.1	4e-10	SJCHGC06320 protein [Schistosoma japonicum]	A0JPM9	1e-07	Eukaryotic translation initiation factor 3 subunit J
SMED30019130	3.658	0.007	-0.726	-0.438	1.089	0.767	0.273	4.88	7.69e-16	0.984	0.0525398	0.24011	0.00328058	0.0355306	0.451674	5.45e-14	1	0.315446	0.412472	0.0147775	0.277375	0.950023	3385	1	.	1	CCD82727.1	0	putative junctophilin [Schistosoma mansoni]	Q9ET77	2e-94	Junctophilin-3
SMED30025586	9.19	-0.406	-2.057	-4.467	-2.105	0.322	-0.731	3.49	7.87e-16	0.547877	0.00360149	5.13e-08	0.0129825	0.705979	0.393283	5.56e-14	0.88053	0.0678111	1.75e-06	0.0441541	0.94564	0.927581	635	1	.	0	AFV96170.1	1e-37	ubiquitin conjugating enzyme J2 [Camellia oleifera]	Q9SHI7	2e-38	Ubiquitin-conjugating enzyme E2 34
SMED30010863	9.145	0.582	-1.525	0.463	0.366	-0.152	0.226	2.05	8.51e-16	0.0883068	2.68e-05	0.199318	0.244085	0.616823	0.454104	6e-14	0.462818	0.00180208	0.375932	0.395571	0.921894	0.950407	1352	1	.	0	.	.	.	.	.	.
SMED30032624	5.09	0.048	-2.71	1.406	1.026	0.133	0.6	3.83	8.72e-16	0.913964	4.05e-08	0.00337556	0.0212056	0.76016	0.170246	6.14e-14	1	1.09e-05	0.0181942	0.0647491	0.957036	0.771511	1629	1	.	0	XP_005090218.1	2e-58	coiled-coil domain-containing protein 11-like [Aplysia californica]	Q9D439	9e-23	Coiled-coil domain-containing protein 11 [Mus musculus]
SMED30009251	6.651	-0.412	-2.718	1.342	1.44	-0.009	0.348	3.34	8.76e-16	0.417788	1.7e-06	0.0150511	0.00481747	0.984749	0.482593	6.15e-14	0.774184	0.000197609	0.0587568	0.0200753	1	0.955742	2928	2	.	0	XP_006816366.1	8e-179	coiled-coil domain-containing protein 146-like [Saccoglossus kowalevskii]	Q8IYE0	8e-105	Coiled-coil domain-containing protein 146 [Homo sapiens]
SMED30001657	4.885	-0.397	-1.381	-0.722	2.616	0.895	0.243	5.6	8.95e-16	0.410718	0.00522623	0.140798	2.83e-07	0.062503	0.610392	6.27e-14	0.766886	0.08603	0.292985	4.33e-06	0.383596	0.96831	2971	1	.	0	ABN79674.1	1e-133	paramyosin [Clonorchis sinensis]	Q05870	2e-131	Paramyosin
SMED30026124	4.874	0.155	-2.085	0.934	0.826	0.329	0.359	4.51	9.75e-16	0.734028	1.53e-05	0.0467548	0.0704508	0.466014	0.426472	6.82e-14	0.992577	0.00115463	0.136575	0.160507	0.862088	0.938872	11416	2	.	0	EKC18828.1	0	Dynein heavy chain 3, axonemal [Crassostrea gigas]	Q8TD57	0	Dynein heavy chain 3, axonemal
SMED30010277	6.262	0.255	-1.596	1.089	0.273	0.377	0.346	2.72	9.82e-16	0.490054	6.04e-05	0.0051778	0.429914	0.264871	0.303388	6.84e-14	0.843903	0.00351276	0.0256151	0.586942	0.734279	0.887239	1951	1	.	0	XP_006642783.1	2e-07	coiled-coil domain-containing protein 34-like [Lepisosteus oculatus]	Q3UI66	1e-07	Coiled-coil domain-containing protein 34
SMED30020767	12.917	-1.171	-2.733	-4.225	2.08	-1.109	-0.217	3.51	9.82e-16	0.1252	0.000771151	3.79e-06	0.0155712	0.159414	0.783743	6.84e-14	0.497835	0.0239649	6.74e-05	0.0509827	0.604619	0.995291	2916	2	.	0	GAA36364.2	3e-28	ubiquitin conjugation factor E4 B [Clonorchis sinensis]	O95155	8e-23	Ubiquitin conjugation factor E4 B
SMED30017463	4.984	0.169	-1.617	1.372	0.628	0.025	0.314	3.79	1.02e-15	0.67748	0.00015314	0.00110237	0.111512	0.949941	0.421667	7.05e-14	0.959725	0.00736271	0.00740673	0.224792	1	0.938088	4236	1	.	0	.	.	.	.	.	.
SMED30020339	13.192	-0.854	-1.824	-5.48	-2.383	0.142	-0.552	3.98	1.05e-15	0.273188	0.0229881	2.42e-08	0.0178255	0.89675	0.597048	7.3e-14	0.623602	0.204763	9.14e-07	0.0565849	0.988018	0.96831	978	1	.	0	.	.	.	.	.	.
SMED30012513	4.318	-0.078	-0.5	0.37	0.598	-0.162	-0.054	3.69	1.14e-15	0.836341	0.192046	0.327432	0.104115	0.655451	0.88113	7.87e-14	1	0.57303	0.515836	0.213591	0.936127	0.998155	1563	1	.	12	GAA38468.2	4e-175	Y+L amino acid transporter 2 [Clonorchis sinensis]	Q92536	2e-139	Y+L amino acid transporter 2
SMED30003118	6.457	0.602	-0.946	-3.692	0.839	0.191	0.209	6.75	1.17e-15	0.333549	0.130697	9.29e-08	0.180585	0.758981	0.736853	8.06e-14	0.685362	0.473839	2.9e-06	0.319487	0.956704	0.988662	1368	1	.	0	.	.	.	.	.	.
SMED30012107	9.783	0.292	-2.802	0.503	0.917	0.014	0.466	2.02	1.18e-15	0.513361	4.95e-08	0.330409	0.0425517	0.973414	0.278008	8.12e-14	0.865665	1.22e-05	0.51925	0.11022	1	0.87772	1207	1	.	0	EKC24412.1	1e-132	Zinc finger MYND domain-containing protein 12 [Crassostrea gigas]	Q9H0C1	2e-96	Zinc finger MYND domain-containing protein 12 [Homo sapiens]
SMED30031825	6.094	-0.979	-1.863	-4.565	-2.454	1.258	-1.917	3.81	1.19e-15	0.0928416	0.0019423	1.21e-10	0.00161248	0.104084	0.0172285	8.17e-14	0.462818	0.0451335	9.58e-09	0.00825177	0.496011	0.284362	905	1	.	0	.	.	.	.	.	.
SMED30032498	5.039	-0.257	-2.941	1.944	0.712	0.099	0.455	3.51	1.24e-15	0.564639	6.25e-09	8.28e-05	0.106223	0.820336	0.294709	8.52e-14	0.894525	3.31e-06	0.000887714	0.21696	0.968007	0.885018	4152	1	.	1	ACZ64522.1	0	RPGRIP1L-like protein [Schmidtea mediterranea]	Q68CZ1	3e-165	Protein fantom
SMED30007730	9.785	0.252	-2.54	2.267	0.364	-0.157	0.209	2.85	1.25e-15	0.57427	4.47e-07	4.57e-06	0.395382	0.712285	0.62189	8.56e-14	0.901937	6.52e-05	7.83e-05	0.552697	0.947465	0.969125	1126	1	.	0	Q5DHJ5	2e-109	Intraflagellar transport protein 46 homolog	Q5DHJ5	2e-111	Intraflagellar transport protein 46 homolog
SMED30012017	7.416	0.169	-3.708	-0.354	2.048	-0.198	0.026	6.81	1.32e-15	0.805102	1.2e-06	0.607348	0.0040301	0.772579	0.970024	9.04e-14	1	0.000148807	0.758624	0.0174202	0.960312	0.998948	414	1	.	0	.	.	.	.	.	.
SMED30019836	5.601	0.294	-3.619	1.21	1.435	0.139	0.427	4.21	1.38e-15	0.563842	4.05e-10	0.0257666	0.00573346	0.782713	0.398404	9.39e-14	0.89386	5.5e-07	0.0881894	0.0230432	0.961709	0.929896	2033	1	.	0	ESO81977.1	3e-160	hypothetical protein LOTGIDRAFT_237180 [Lottia gigantea]	A7MBH5	2e-70	Coiled-coil domain-containing protein 151 [Bos taurus]
SMED30034834	11.895	-0.164	-2.256	-4.273	-2.556	-2.646	1.531	2.85	1.39e-15	0.808048	0.00160163	2.26e-07	0.00509543	0.0173387	0.127893	9.46e-14	1	0.0393998	6.02e-06	0.0209833	0.173252	0.697829	546	1	.	0	ACM68458.1	1e-20	stress-associated protein 8 [Solanum pennellii]	Q7Y1W9	1e-18	Zinc finger A20 and AN1 domain-containing stress-associated protein 9
SMED30015079	6.049	-0.694	-2.757	1.755	0.544	0.197	0.282	3.86	1.41e-15	0.199496	3.19e-06	0.00224321	0.310471	0.71153	0.596655	9.53e-14	0.604384	0.000325318	0.0131432	0.469107	0.94718	0.96831	9719	2	.	0	ESO89757.1	0	hypothetical protein LOTGIDRAFT_192667 [Lottia gigantea]	Q8TE73	0	Dynein heavy chain 5, axonemal
SMED30013238	9.139	-1.05	-1.725	-4.06	-2.684	-0.956	-0.022	4.17	1.42e-15	0.151516	0.0211187	1.33e-06	0.00163162	0.296517	0.984134	9.59e-14	0.558737	0.196177	2.77e-05	0.00833168	0.761617	0.99991	2290	2	.	1	EUB61935.1	2e-29	hypothetical protein EGR_03208 [Echinococcus granulosus]	.	.	.
SMED30022945	12.45	-1.24	-2.111	-2.72	-2.198	-1.322	-0.324	3	1.43e-15	0.0913234	0.00564051	0.000801608	0.00916298	0.1446	0.732591	9.68e-14	0.462818	0.0901777	0.00568386	0.0335166	0.58022	0.987639	691	1	.	0	CCD60812.1	9e-23	zinc finger protein, putative [Schistosoma mansoni]	Q96NC0	3e-21	Zinc finger matrin-type protein 2 [Homo sapiens] gi|52783533|sp|Q9CPW7.1|ZMAT2_MOUSE RecName: Full=Zinc finger matrin-type protein 2 [Mus musculus]
SMED30009253	11.579	-1.039	-2.276	-3.56	-1.381	-1.602	1.227	2.07	1.61e-15	0.115162	0.00120891	1.36e-05	0.121047	0.108358	0.215909	1.08e-13	0.475776	0.0327118	0.000193448	0.239617	0.506649	0.828515	1524	1	.	0	XP_003291997.1	2e-05	hypothetical protein DICPUDRAFT_156679 [Dictyostelium purpureum]	Q00940	2e-05	Peroxisome biogenesis factor 10
SMED30005581	9.547	-0.855	-1.874	-4.649	-1.798	-1.603	0.102	3.68	1.64e-15	0.233505	0.0114519	7.59e-08	0.0364258	0.0982071	0.912079	1.1e-13	0.604384	0.137958	2.44e-06	0.0979356	0.48343	0.998948	1447	1	.	3	.	.	.	.	.	.
SMED30001031	6.086	0.129	-3.008	1.834	0.239	-0.079	0.315	3.28	1.66e-15	0.792416	4.06e-08	0.00056286	0.622475	0.869463	0.512402	1.11e-13	1	1.09e-05	0.00427957	0.751287	0.980522	0.961138	1959	1	.	0	XP_001635881.1	9e-74	predicted protein [Nematostella vectensis]	Q6PGZ3	2e-41	TRAF3-interacting protein 1 [Danio rerio]
SMED30014239	13.18	-1.026	-3.565	-4.009	-2.52	-0.951	-0.142	3.78	1.71e-15	0.193188	4.45e-05	2.29e-05	0.0157163	0.397186	0.912548	1.14e-13	0.604384	0.00275178	0.000305034	0.0513189	0.826724	0.998948	1000	1	.	0	.	.	.	.	.	.
SMED30019305	5.526	0.068	-3.377	0.209	1.601	0.171	0.518	4.44	1.74e-15	0.89675	9.85e-09	0.703404	0.00319003	0.745209	0.325599	1.16e-13	1	4.33e-06	0.83924	0.0144394	0.954068	0.899993	2163	1	.	0	XP_005297686.1	0	WD repeat-containing protein 16 [Chrysemys picta bellii]	Q8N1V2	0	WD repeat-containing protein 16
SMED30034243	3.543	-0.012	-0.653	1.423	-1.292	-0.72	0.613	3.46	1.83e-15	0.97127	0.0480529	1.24e-05	3.68e-05	0.0211543	0.0491859	1.22e-13	1	0.301283	0.000178479	0.000330626	0.197994	0.474821	2614	1	.	0	XP_006121652.1	0	dual specificity tyrosine-phosphorylation-regulated kinase 2 isoform X1 [Pelodiscus sinensis]	Q5ZIU3	0	Dual specificity tyrosine-phosphorylation-regulated kinase 2 [Gallus gallus]
SMED30025195	7.141	0.39	-3.836	1.556	1.111	-0.306	-0.076	2.64	1.88e-15	0.428055	6.14e-11	0.00619043	0.0247763	0.526039	0.874459	1.25e-13	0.78521	1.47e-07	0.0296059	0.0731051	0.888944	0.998155	3067	1	.	4	ESN99035.1	2e-14	hypothetical protein HELRODRAFT_162513 [Helobdella robusta]	F1NVK6	2e-05	Transmembrane protein 237 [Gallus gallus]
SMED30035164	9.005	-0.894	-2.284	-4.608	-1.325	-1.522	0.595	2.95	1.88e-15	0.187383	0.00140624	5.94e-08	0.139659	0.128803	0.565908	1.25e-13	0.604384	0.0362044	1.99e-06	0.264496	0.549543	0.967891	799	1	.	1	.	.	.	.	.	.
SMED30012454	8.357	-1.03	-1.94	-4.271	-2.027	-0.931	-1.541	3.36	1.93e-15	0.127834	0.00558956	1.17e-07	0.016168	0.318515	0.153944	1.28e-13	0.503913	0.0897539	3.51e-06	0.0524655	0.777474	0.743756	459	2	.	1	.	.	.	.	.	.
SMED30027517	5.116	0.192	-2.141	0.637	1.014	0.227	0.337	2.7	1.95e-15	0.60645	2.28e-07	0.121521	0.00557924	0.515604	0.333741	1.29e-13	0.912284	3.73e-05	0.272163	0.0225087	0.883865	0.901975	2157	1	.	0	ELT95990.1	4e-107	hypothetical protein CAPTEDRAFT_174103 [Capitella teleta]	Q99P25	5e-68	Translin-associated factor X-interacting protein 1
SMED30024775	5.059	0.332	-1.864	-0.892	2.845	0.195	-0.224	5.4	2e-15	0.506027	0.000313244	0.0790905	9.56e-08	0.693945	0.651446	1.31e-13	0.8589	0.0126973	0.201749	1.62e-06	0.942833	0.970729	898	1	.	0	AAP06498.1	4e-99	similar to GenBank Accession Number Z29075 myophilin antigen in Echinococcus granulosus [Schistosoma japonicum]	Q24799	7e-91	Myophilin
SMED30000566	7.162	0.169	-3.249	0.591	1.1	-0.172	0.515	3.42	2.03e-15	0.765399	2.7e-07	0.322397	0.0546755	0.758865	0.359743	1.33e-13	1	4.3e-05	0.509731	0.1326	0.956704	0.912319	850	1	.	0	ELU01477.1	4e-95	hypothetical protein CAPTEDRAFT_173464 [Capitella teleta]	Q4V7T8	9e-73	Ropporin-1-like protein
SMED30012779	6.685	0.016	0.043	-3.133	-3.806	-2.265	-0.489	3.26	2.11e-15	0.976426	0.938004	2.1e-07	8.04e-09	0.00509398	0.611532	1.38e-13	1	1	5.7e-06	1.69e-07	0.0725899	0.96831	893	1	.	0	CAZ37391.1	3e-47	eukaryotictranslation initiation factor,putative [Schistosoma mansoni]	P41035	5e-44	Eukaryotic translation initiation factor 2 subunit 2
SMED30030898	12.703	-1.145	-3.18	-4.769	-3.61	1.106	-1.106	3.24	2.21e-15	0.131504	0.000125129	1.33e-06	0.00305345	0.243499	0.224537	1.45e-13	0.512459	0.00619921	2.78e-05	0.0139546	0.717746	0.83421	989	1	.	0	.	.	.	Q7ZW16	0.0007	E3 ubiquitin-protein ligase NRDP1
SMED30021825	5.138	0.193	-1.415	-1.601	0.981	-0.399	0.339	3.32	2.25e-15	0.685735	0.00386116	0.00131981	0.0435898	0.40042	0.474645	1.47e-13	0.96438	0.0705154	0.0085701	0.1123	0.828799	0.952746	973	1	YES	0	CCD81934.1	3e-42	hypothetical protein Smp_011830 [Schistosoma mansoni]	.	.	.
SMED30018021	8.34	-0.792	-2.186	-3.612	-3.329	0.491	-2.251	3.37	2.37e-15	0.240373	0.00199752	3.59e-06	0.00016425	0.60249	0.0316313	1.55e-13	0.604384	0.0456994	6.48e-05	0.00120174	0.915898	0.386485	978	1	.	0	ABK42516.1	2e-13	MarkmA2 [synthetic construct]	Q9YHZ5	5e-09	Serine/threonine-protein kinase pim-2
SMED30030289	3.356	0.145	-1.107	-2.048	-1.822	-0.245	-0.081	10.56	2.42e-15	0.70775	0.00463891	3.43e-07	4.91e-06	0.526983	0.834116	1.58e-13	0.974868	0.0795102	8.61e-06	5.59e-05	0.889327	0.997358	1121	1	.	0	CCG28026.1	0	actin I [Sepia officinalis]	P53471	0	Actin-2
SMED30034888	6.347	-0.427	-2.792	1.927	0.582	0.283	0.168	3.87	2.44e-15	0.434699	3.39e-06	0.000984515	0.283662	0.599954	0.75518	1.58e-13	0.79172	0.000337314	0.00675904	0.440564	0.914768	0.991981	14168	1	.	0	ESO89757.1	0	hypothetical protein LOTGIDRAFT_192667 [Lottia gigantea]	Q8TE73	0	Dynein heavy chain 5, axonemal
SMED30005686	7.978	-0.302	-1.379	-4.385	-2.602	-0.1	0.617	3.33	2.44e-15	0.637851	0.0356346	1.02e-08	0.00107718	0.898724	0.443538	1.58e-13	0.930906	0.266482	4.38e-07	0.00586763	0.9886	0.947493	635	1	.	1	.	.	.	.	.	.
SMED30006055	8.31	-0.994	-2.017	-4.079	-2.297	-1.357	-0.166	3.9	2.51e-15	0.154996	0.00531607	5.55e-07	0.00552353	0.142108	0.868619	1.63e-13	0.565873	0.0870538	1.3e-05	0.0223381	0.57632	0.998155	1623	1	.	0	XP_004086384.1	4e-13	serine/threonine-protein kinase pim-2-like [Oryzias latipes]	Q9YHZ5	7e-12	Serine/threonine-protein kinase pim-2
SMED30027239	6.597	-0.076	-2.274	2.077	0.518	-0.323	0.115	2.79	2.83e-15	0.859653	2.52e-06	1.18e-05	0.209204	0.429171	0.777625	1.82e-13	1	0.000272487	0.000171546	0.355642	0.843823	0.994848	2032	1	.	0	GAA53031.1	0	tetratricopeptide repeat protein 30A [Clonorchis sinensis]	Q6INU8	0	Tetratricopeptide repeat protein 30A
SMED30007374	7.194	-0.502	-2.287	-2.905	-0.754	-0.885	0.244	3.76	2.82e-15	0.428753	0.000626476	3.41e-05	0.264709	0.196869	0.721207	1.82e-13	0.785601	0.0207696	0.000422989	0.420013	0.658494	0.985744	1430	2	.	0	.	.	.	.	.	.
SMED30016262	11.628	-0.302	-3.723	-3.107	1.713	0.157	-0.102	2.47	3.28e-15	0.650211	1.05e-06	0.000191125	0.0321327	0.821719	0.882721	2.11e-13	0.939968	0.000132919	0.00178025	0.0891534	0.968435	0.998155	708	1	.	0	ERG81902.1	2e-16	gamma-glutamylaminecyclotransferase a [Ascaris suum]	Q9W0Y2	2e-14	Putative gamma-glutamylcyclotransferase CG2811 [Drosophila melanogaster]
SMED30009910	4.734	0.113	-0.253	0.083	0.302	-0.084	0.047	3.06	3.34e-15	0.753483	0.48497	0.814439	0.375897	0.802619	0.889513	2.14e-13	1	0.82297	0.921113	0.537598	0.965879	0.998155	2267	2	YES	0	EKC35585.1	4e-79	hypothetical protein CGI_10015984 [Crassostrea gigas]	.	.	.
SMED30011041	3.13	-0.296	0.231	0.818	-0.106	-0.132	0.261	8.89	3.42e-15	0.416715	0.52564	0.0254536	0.770584	0.71678	0.472719	2.19e-13	0.773573	0.863512	0.0873711	0.858623	0.948587	0.952172	5681	2	YES	1	ESO83635.1	0	hypothetical protein LOTGIDRAFT_197084 [Lottia gigantea]	Q66HD0	0	Endoplasmin
SMED30012160	5.672	-0.122	-2.9	0.727	0.725	0.457	0.289	2.89	3.45e-15	0.799294	7.19e-08	0.164738	0.132736	0.332632	0.53832	2.2e-13	1	1.58e-05	0.326189	0.255725	0.787031	0.966139	1558	1	.	0	ESO86156.1	5e-13	hypothetical protein LOTGIDRAFT_167389 [Lottia gigantea]	.	.	.
SMED30005046	5.717	-0.279	-3.771	-0.185	1.038	1.191	0.185	5.26	3.52e-15	0.62775	5.87e-09	0.753985	0.0759711	0.0409085	0.747634	2.24e-13	0.923995	3.22e-06	0.878135	0.170148	0.301459	0.991237	13657	2	.	0	XP_005097728.1	0	dynein beta chain, ciliary-like [Aplysia californica]	P23098	0	Dynein beta chain, ciliary
SMED30013636	8.848	-0.197	-1.945	-3.329	-2.891	-1.715	0.124	3.25	3.6e-15	0.767709	0.00518184	1.03e-05	0.000327624	0.069899	0.895459	2.28e-13	1	0.0856645	0.000154168	0.00215885	0.408498	0.998555	815	1	.	4	XP_003214919.1	3e-06	tetraspanin-6-like [Anolis carolinensis]	.	.	.
SMED30035619	7.649	-1.309	-1.717	-2.468	0.829	-0.212	0.059	2.63	3.75e-15	0.0378724	0.00843526	0.000359133	0.211408	0.737621	0.925394	2.38e-13	0.342786	0.116953	0.00298301	0.357215	0.952775	0.998948	1391	1	.	0	.	.	.	.	.	.
SMED30033465	12.997	-1.135	-2.054	-5.017	-2.468	0.477	-1.221	3.62	4.22e-15	0.151428	0.0120524	2.91e-07	0.0165652	0.658087	0.255989	2.66e-13	0.558613	0.141799	7.46e-06	0.0535229	0.936574	0.862814	752	1	.	0	.	.	.	.	.	.
SMED30001916	3.977	0.328	-1.637	0.315	-0.82	-0.226	-0.003	5.02	4.57e-15	0.445218	0.000210932	0.465399	0.0571342	0.597545	0.993557	2.88e-13	0.800419	0.00948761	0.636121	0.137134	0.913993	1	2116	3	.	0	AFJ24795.1	8e-42	hypothetical protein, partial [Schmidtea mediterranea]	Q7L591	2e-14	Docking protein 3
SMED30017587	6.795	-0.044	-3.553	2.059	1.014	0.022	0.414	3.48	4.73e-15	0.935337	1.16e-08	0.000584104	0.0607841	0.967237	0.435906	2.97e-13	1	4.78e-06	0.00440455	0.143536	1	0.943777	5398	1	.	0	EKC20008.1	0	hypothetical protein CGI_10007069 [Crassostrea gigas]	Q6ZU64	0	Coiled-coil domain-containing protein 108 [Homo sapiens]
SMED30032774	6.196	0.09	-1.54	-2.163	2.92	0.425	-0.093	4.76	4.75e-15	0.875578	0.00942552	0.000389826	2.82e-06	0.460085	0.871425	2.98e-13	1	0.123635	0.00318719	3.42e-05	0.860485	0.998155	1324	1	.	0	CCD81818.1	7e-149	putative four and A half lim domains [Schistosoma mansoni]	O70433	5e-113	Four and a half LIM domains protein 2
SMED30029492	5.933	0.145	-1.351	-1.899	1.414	0.065	0.001	5.6	4.77e-15	0.804661	0.023852	0.00181855	0.018307	0.911946	0.9988	2.99e-13	1	0.209394	0.0111496	0.0577377	0.992373	1	4723	1	.	0	EMC79134.1	3e-22	KN motif and ankyrin repeat domain-containing protein 4, partial [Columba livia]	Q9Z1P7	9e-20	KN motif and ankyrin repeat domain-containing protein 3
SMED30011039	9.857	-0.148	0.347	-1.931	-1.634	-0.725	0.018	1.57	4.83e-15	0.757102	0.468799	9.14e-05	0.00113411	0.159728	0.972094	3.02e-13	1	0.806425	0.000964963	0.00613646	0.605072	0.998948	1074	1	.	0	CDJ24514.1	2e-97	DNA directed RNA polymerase II subunit RPB3 [Echinococcus granulosus]	Q3T0Q3	3e-92	DNA-directed RNA polymerase II subunit RPB3
SMED30017099	5.742	0.344	-1.703	0.283	1.138	-0.02	0.523	2.95	5.09e-15	0.407513	0.000108868	0.514173	0.005269	0.960573	0.185085	3.18e-13	0.76407	0.00557309	0.687845	0.021528	1	0.791706	387	1	.	0	CAX74979.1	1e-12	putative heat shock factor binding protein 1 [Schistosoma japonicum]	Q3ZC22	4e-08	Heat shock factor-binding protein 1 [Bos taurus]
SMED30009510	5.14	0.271	-2.719	1.468	0.481	-0.053	0.254	3.18	5.13e-15	0.538761	2.7e-08	0.00202872	0.268676	0.901209	0.553948	3.2e-13	0.87773	7.99e-06	0.012136	0.424795	0.989397	0.967426	2373	1	.	0	ELT91803.1	0	hypothetical protein CAPTEDRAFT_169559 [Capitella teleta]	Q8K057	0	Intraflagellar transport protein 80 homolog
SMED30006555	11.1	-0.838	-1.982	-2.544	-1.965	-1.031	0.236	1.65	5.33e-15	0.183055	0.00299235	0.000460152	0.0114378	0.231257	0.790665	3.31e-13	0.604384	0.0600147	0.00362908	0.0400153	0.706609	0.995969	1459	1	.	0	CDJ16313.1	0	eukaryotic peptide chain release factor subunit [Echinococcus granulosus]	Q9GR88	0	Eukaryotic peptide chain release factor subunit 1
SMED30023688	7.619	0.362	-3.819	1.674	0.968	-0.079	0.344	3.25	5.4e-15	0.51658	3.51e-09	0.00630237	0.0843861	0.886304	0.531877	3.35e-13	0.86857	2.16e-06	0.0300226	0.183305	0.984578	0.964626	2273	1	.	0	ELT95849.1	2e-120	hypothetical protein CAPTEDRAFT_126681 [Capitella teleta]	Q96M69	4e-97	Leucine-rich repeat and guanylate kinase domain-containing protein [Homo sapiens]
SMED30010239	4.187	0.084	-1.183	-1.433	1.409	0.22	0.282	7.17	5.47e-15	0.855821	0.0120876	0.00254502	0.00294796	0.635119	0.543418	3.39e-13	1	0.142159	0.0145323	0.0135429	0.928913	0.966418	7337	1	.	0	.	.	.	.	.	.
SMED30014820	4.933	0.012	-2.716	1.254	0.937	-0.019	0.391	2.9	5.58e-15	0.97667	1.32e-08	0.00754061	0.0235445	0.963283	0.33114	3.44e-13	1	5.09e-06	0.034523	0.0702932	1	0.901975	1693	1	.	0	XP_796978.2	4e-57	uncharacterized protein LOC592357 [Strongylocentrotus purpuratus]	.	.	.
SMED30023194	5.439	-0.675	-2.117	-3.657	-2.216	-0.693	-0.681	4.68	5.59e-15	0.229414	0.000304087	1.02e-08	0.00057963	0.307463	0.345866	3.44e-13	0.604384	0.0124244	4.39e-07	0.00347146	0.76962	0.907451	1476	1	.	0	.	.	.	.	.	.
SMED30027124	9.129	-0.965	-2.16	-5.585	-0.789	-1.163	-0.666	4.86	5.56e-15	0.209011	0.00669606	5.27e-09	0.364721	0.196331	0.491299	3.44e-13	0.604384	0.100591	2.46e-07	0.526931	0.657271	0.957694	793	1	.	0	.	.	.	.	.	.
SMED30019926	5.599	-0.37	-0.665	0.33	0.302	-0.242	0.246	2.4	6.35e-15	0.362515	0.114874	0.42139	0.431644	0.522332	0.513882	3.9e-13	0.716461	0.438326	0.596424	0.588233	0.887359	0.961453	4777	3	.	1	ELT89388.1	2e-129	hypothetical protein CAPTEDRAFT_187404 [Capitella teleta]	Q5JTN6	6e-08	WD repeat-containing protein 38 [Homo sapiens]
SMED30033763	4.665	0.216	0.764	-0.161	-1.171	-0.523	-0.116	3.35	6.39e-15	0.57066	0.0425996	0.661984	0.00152848	0.1542	0.752837	3.91e-13	0.898971	0.290563	0.806023	0.00790075	0.595266	0.991345	444	1	.	0	CDJ11013.1	4e-40	protein translation factor sui1 [Hymenolepis microstoma]	Q755R1	3e-39	Protein translation factor SUI1
SMED30016785	10.83	-0.482	-0.655	-1.291	-4.564	0.993	-0.44	1.96	6.69e-15	0.422285	0.280937	0.0366548	6.46e-10	0.174511	0.528066	4.09e-13	0.778712	0.605285	0.113636	1.75e-08	0.625611	0.964354	2833	3	YES	10	CCD75647.1	0	putative sodium/calcium exchanger [Schistosoma mansoni]	P48767	0	Sodium/calcium exchanger 1
SMED30021868	5.084	0.247	-3.006	1.686	0.745	-0.074	0.452	4.47	6.72e-15	0.61828	3.46e-08	0.00126598	0.132855	0.879945	0.358096	4.1e-13	0.918692	9.67e-06	0.00829585	0.255799	0.983124	0.912319	3222	1	.	0	EKC36454.1	0	Coiled-coil domain-containing protein 39 [Crassostrea gigas]	Q0V9R4	0	Coiled-coil domain-containing protein 39 [Xenopus (Silurana) tropicalis]
SMED30009676	12.312	-0.746	-2.469	-4.163	-2.859	-2.075	0	3	7.01e-15	0.313509	0.0016708	2.82e-06	0.00422092	0.058031	1	4.27e-13	0.66328	0.040632	5.28e-05	0.0180674	0.366307	1	934	1	.	0	.	.	.	.	.	.
SMED30025432	8.761	-1.215	-2.707	-4.789	-1.225	0.84	-0.924	3.59	7.04e-15	0.0953682	0.000476343	1.46e-07	0.194511	0.354848	0.302862	4.28e-13	0.462818	0.0170211	4.2e-06	0.337393	0.802106	0.887239	2978	1	.	0	XP_005934426.1	2e-132	nardilysin-like [Haplochromis burtoni]	P47245	6e-126	Nardilysin
SMED30018511	4.36	-0.02	-1.809	0.887	0.5	0.2	0.515	2.61	7.19e-15	0.953683	2.72e-06	0.0196435	0.12937	0.531095	0.103808	4.36e-13	1	0.000291763	0.0721642	0.251243	0.890763	0.649665	2684	1	.	0	EKC24021.1	8e-43	von Willebrand factor A domain-containing protein 3B [Crassostrea gigas]	Q3UVV9	3e-10	von Willebrand factor A domain-containing protein 3A [Mus musculus]
SMED30006263	4.275	-0.255	-1.827	0.152	1.654	1.01	-0.167	7.54	7.36e-15	0.591944	0.00019585	0.749928	0.000676771	0.034764	0.724868	4.45e-13	0.906373	0.00896657	0.874414	0.00395396	0.274193	0.98636	3545	2	.	0	ERL92281.1	0.0003	hypothetical protein D910_09598 [Dendroctonus ponderosae]	.	.	.
SMED30018584	7.671	-1.028	-1.806	-4.703	-1.361	-1.531	-0.545	3.63	7.37e-15	0.130312	0.00974403	1.09e-08	0.095736	0.0938282	0.595673	4.45e-13	0.509619	0.125779	4.63e-07	0.200573	0.474555	0.96831	1453	2	.	2	.	.	.	.	.	.
SMED30013711	7.98	-0.321	-2.473	-4.079	-2.053	-1.662	0.158	4.36	7.57e-15	0.645028	0.000795622	4.79e-07	0.0104984	0.0646032	0.859896	4.57e-13	0.936038	0.0245272	1.15e-05	0.0374053	0.389951	0.997454	1140	1	.	0	XP_004080345.1	1e-69	protein pelota homolog [Oryzias latipes]	Q7ZWC4	6e-69	Protein pelota homolog [Danio rerio]
SMED30002288	10.294	-0.872	-0.213	-2.092	-2.783	-1.074	0.278	1.17	8.38e-15	0.113332	0.702488	0.000367617	1.77e-05	0.147552	0.720281	5.05e-13	0.472096	0.967013	0.00303546	0.000173723	0.584329	0.985658	489	1	.	0	AAW24918.1	7e-91	SJCHGC05540 protein [Schistosoma japonicum]	P83876	1e-88	Thioredoxin-like protein 4A
SMED30029805	4.328	-0.344	-0.787	-0.347	2.311	0.282	-0.246	3.17	8.62e-15	0.319502	0.031736	0.343506	8.42e-12	0.359544	0.423164	5.17e-13	0.67129	0.25011	0.533286	3.37e-10	0.804468	0.938276	5864	1	.	0	XP_005477037.1	1e-93	kinesin-like protein KIF26A-like isoform X2 [Oreochromis niloticus]	Q52KG5	4e-88	Kinesin-like protein KIF26A [Mus musculus]
SMED30018483	7.422	-0.216	0.357	-4.638	-2.182	-0.445	0.266	2.17	8.6e-15	0.691909	0.512529	1.26e-12	0.00156532	0.550458	0.719117	5.17e-13	0.966812	0.850282	1.77e-10	0.00805057	0.898169	0.985658	861	1	.	0	AFJ24787.1	2e-05	hypothetical protein [Schmidtea mediterranea]	.	.	.
SMED30009749	4.176	-0.072	-1.053	-0.766	2.536	0.6	0.308	7.04	8.7e-15	0.876212	0.0237768	0.098492	1.75e-07	0.191448	0.500937	5.21e-13	1	0.209293	0.232324	2.8e-06	0.650494	0.958351	1350	1	.	0	AAW26951.1	1e-88	SJCHGC00821 protein [Schistosoma japonicum]	P08051	4e-68	Myosin regulatory light chain, smooth muscle
SMED30026111	12.341	-0.556	-2.081	-4.006	-2.242	-0.698	-0.251	3.16	8.89e-15	0.454782	0.00747809	4.48e-06	0.0125379	0.465881	0.80604	5.31e-13	0.808823	0.107747	7.72e-05	0.0430419	0.862088	0.997358	1395	2	YES	1	.	.	.	.	.	.
SMED30014416	4.779	0.174	-1.244	-1.226	1.388	0.328	-0.016	4.23	9.03e-15	0.715867	0.0107339	0.0124632	0.00439307	0.489153	0.972953	5.37e-13	0.979912	0.133157	0.0507803	0.0186526	0.873156	0.998948	710	2	.	0	.	.	.	.	.	.
SMED30021495	6.372	-0.619	-3.001	-2.292	-1.455	0.455	-0.502	4.75	9.02e-15	0.32546	1.05e-05	0.000680379	0.0294173	0.488481	0.442806	5.37e-13	0.678821	0.000861702	0.0050011	0.0836232	0.872941	0.947211	1833	1	.	0	XP_007888420.1	1e-28	interferon-related developmental regulator 2-like isoform X3 [Callorhinchus milii]	O00458	3e-19	Interferon-related developmental regulator 1
SMED30018399	5.697	0.702	0.359	-1.483	-5.481	-1.003	-0.841	4.47	9.21e-15	0.193326	0.502695	0.00671491	1.01e-16	0.104465	0.203287	5.47e-13	0.604384	0.84159	0.0315502	1.08e-14	0.49721	0.814269	828	1	.	0	CCD76951.1	2e-112	subfamily T1A non-peptidase homologue (T01 family) [Schistosoma mansoni]	Q9Z2U1	9e-103	Proteasome subunit alpha type-5
SMED30024001	8.03	0.6	-0.202	-0.439	-4.461	-3.686	-1.384	6.26	9.85e-15	0.405513	0.779185	0.542662	7.78e-08	6.26e-06	0.0823853	5.83e-13	0.761987	1	0.715718	1.34e-06	0.00032507	0.594713	428	1	.	0	.	.	.	.	.	.
SMED30002049	10.376	0.266	-3.145	0.587	1.407	-0.022	0.594	2.68	9.98e-15	0.629121	4.83e-07	0.331621	0.0122622	0.968085	0.273366	5.89e-13	0.925061	6.98e-05	0.520491	0.042398	1	0.875136	1810	2	.	0	XP_002600909.1	2e-83	hypothetical protein BRAFLDRAFT_121105 [Branchiostoma floridae]	Q4R6M4	6e-65	Tetratricopeptide repeat protein 29
SMED30011699	5.913	0.271	-3.204	0.455	0.84	0.203	0.428	2.73	1.01e-14	0.580196	8.56e-09	0.399851	0.0924988	0.67563	0.375186	5.93e-13	0.905609	3.99e-06	0.57709	0.195656	0.939199	0.917784	1254	1	.	0	XP_002736839.1	4e-124	calcium/calmodulin-dependent protein kinase type IV-like [Saccoglossus kowalevskii]	P13234	5e-123	Calcium/calmodulin-dependent protein kinase type IV
SMED30018843	5.928	0.051	-2.319	1.316	0.468	-0.079	0.264	2.71	1.04e-14	0.909836	3.21e-06	0.00700561	0.286227	0.854743	0.541142	6.09e-13	1	0.000325629	0.0326073	0.443698	0.976315	0.966151	2812	3	YES	1	XP_002600171.1	5e-10	hypothetical protein BRAFLDRAFT_66679 [Branchiostoma floridae]	Q2MV57	1e-05	Tectonic-2
SMED30018810	7.59	-0.895	-1.613	-2.471	-2.491	-2.473	-0.495	3.77	1.05e-14	0.184777	0.0195648	0.000597913	0.00077316	0.00336224	0.603881	6.15e-13	0.604384	0.189481	0.00448559	0.00443209	0.0531565	0.96831	1011	1	.	0	XP_977970.4	6e-21	sperm motility kinase Y-like [Mus musculus]	A0AUV4	9e-22	Sperm motility kinase Y [Mus musculus]
SMED30002918	3.678	0.292	-0.144	0.026	-2.059	-1.882	-1.058	6.79	1.06e-14	0.487824	0.732617	0.951253	2.39e-06	1.53e-05	0.0135034	6.23e-13	0.841836	0.986592	1	2.96e-05	0.000673609	0.247585	1433	1	.	4	EUB62670.1	2e-121	Innexin unc-9 [Echinococcus granulosus]	O01393	2e-47	Innexin unc-9
SMED30018256	8.62	-0.792	-2.431	-4.27	-0.958	0.003	0.143	3.64	1.12e-14	0.269669	0.00133626	7.1e-07	0.255337	0.996917	0.858568	6.55e-13	0.618419	0.0349885	1.61e-05	0.408767	1	0.997454	1689	1	.	0	.	.	.	.	.	.
SMED30013390	5.664	0.003	-3.375	1.233	0.636	0.472	0.29	1.98	1.13e-14	0.994655	5.66e-11	0.0184944	0.130968	0.239316	0.463525	6.61e-13	1	1.47e-07	0.0688218	0.253308	0.714937	0.951245	1052	1	.	0	GAA56620.1	2e-77	nesprin-1, partial [Clonorchis sinensis]	Q8NF91	1e-72	Nesprin-1
SMED30025672	4.946	0.461	-3.667	0.679	1.642	0.012	0.552	4.08	1.16e-14	0.343415	3.92e-11	0.191613	0.00102798	0.979959	0.253593	6.72e-13	0.69437	1.34e-07	0.3651	0.00563859	1	0.861436	1349	1	.	0	ESO85775.1	1e-131	hypothetical protein LOTGIDRAFT_130261 [Lottia gigantea]	Q86UC2	2e-103	Radial spoke head protein 3 homolog
SMED30008510	11.156	-2.081	-2.055	0.923	0.456	0.562	-0.668	2.15	1.15e-14	0.00204802	0.00432835	0.189229	0.481506	0.379129	0.296888	6.72e-13	0.0897569	0.0763567	0.361491	0.633809	0.814886	0.886517	4978	3	.	0	.	.	.	.	.	.
SMED30016827	7.694	-1.45	-2.661	-3.432	-1.651	0.025	-0.187	3.11	1.16e-14	0.0325322	0.0002324	2.09e-05	0.0553806	0.977489	0.828666	6.74e-13	0.316436	0.0101419	0.000281675	0.134023	1	0.997358	1211	2	.	0	.	.	.	Q6DJN2	0.0003	TNF receptor-associated factor 6-B
SMED30003084	5.029	0.299	-3.477	0.924	1.242	0.443	0.531	4.12	1.25e-14	0.542906	3.83e-10	0.0774973	0.0128749	0.363547	0.276198	7.21e-13	0.878027	5.5e-07	0.198649	0.0439116	0.806129	0.876647	1798	1	.	0	XP_001630441.1	1e-79	predicted protein [Nematostella vectensis]	Q9UL16	5e-58	Coiled-coil domain-containing protein 19, mitochondrial
SMED30024518	8.571	-0.219	-0.498	-3.181	-4.472	-2.904	-0.671	7.07	1.39e-14	0.778708	0.524212	0.000180348	7.98e-07	0.000997181	0.453143	8e-13	1	0.862408	0.00170307	1.1e-05	0.0209415	0.950134	966	1	YES	0	CCD82476.1	3e-11	low-density lipoprotein receptor (ldl) [Schistosoma mansoni]	.	.	.
SMED30011780	5.033	-0.631	-1.832	1.238	0.899	0.042	0.5	1.92	1.47e-14	0.0654634	1.64e-05	0.00258997	0.00298855	0.880821	0.0714884	8.48e-13	0.412461	0.0012073	0.0147125	0.0136987	0.98325	0.559909	2139	1	.	0	ESO95222.1	8e-60	hypothetical protein LOTGIDRAFT_144748 [Lottia gigantea]	A9Q751	1e-44	Primary ciliary dyskinesia protein 1
SMED30018457	8.392	-0.962	-1.657	-4.047	-2.9	-1.467	-0.359	4.46	1.49e-14	0.195082	0.0287248	1.8e-06	0.000733634	0.11873	0.714474	8.55e-13	0.604384	0.234789	3.58e-05	0.00423391	0.530578	0.984392	1535	1	YES	1	.	.	.	.	.	.
SMED30030892	5.192	0.298	-1.553	0.805	0.77	-0.121	0.423	4.04	1.49e-14	0.528092	0.00146047	0.0929095	0.0998878	0.794212	0.361221	8.57e-13	0.877414	0.0369512	0.222864	0.206974	0.964209	0.912319	5365	1	.	0	ELT94627.1	0	hypothetical protein CAPTEDRAFT_128053 [Capitella teleta]	Q9JKU3	0	Intraflagellar transport protein 172 homolog
SMED30014175	9.399	-1.316	-2.061	-3.671	-3.328	-0.681	-1.73	3.33	1.55e-14	0.0778597	0.00750731	1.75e-05	0.000518481	0.521394	0.0912454	8.9e-13	0.454241	0.108081	0.000241098	0.00316562	0.886891	0.618733	665	1	.	0	.	.	.	.	.	.
SMED30030070	6.446	-0.295	-0.182	0.004	-1.913	-0.05	-0.46	1.73	1.6e-14	0.496808	0.678121	0.991798	1.14e-05	0.907122	0.290318	9.16e-13	0.850572	0.952242	1	0.000116868	0.991316	0.883957	682	1	.	0	XP_003875430.1	6e-22	putative calcineurin B subunit [Leishmania mexicana MHOM/GT/2001/U1103]	Q9UU93	1e-19	Calcineurin subunit B
SMED30013041	3.441	0.233	-1.325	-2.67	2.378	0.281	0.273	5.1	1.64e-14	0.54966	0.00086975	2.53e-10	1.05e-08	0.469531	0.480925	9.32e-13	0.88183	0.0258539	1.84e-08	2.15e-07	0.863561	0.955279	2768	1	.	0	.	.	.	.	.	.
SMED30023097	3.911	-0.141	1.16	-0.727	-0.522	-0.31	-0.101	3.61	1.64e-14	0.700986	0.00152394	0.0414748	0.139245	0.378127	0.774749	9.32e-13	0.971037	0.037964	0.12447	0.264071	0.814868	0.99415	5923	2	.	0	GAA28785.2	0	DNA-directed RNA polymerase II subunit RPB1 [Clonorchis sinensis]	P04052	0	DNA-directed RNA polymerase II subunit RPB1
SMED30033340	4.413	0.314	-2.684	-0.085	1.002	0.186	0.475	3.16	1.69e-14	0.46247	1.22e-08	0.853391	0.0213691	0.65928	0.259681	9.6e-13	0.815939	4.89e-06	0.951525	0.0651254	0.936681	0.865517	889	1	.	0	GAA51305.1	1e-67	hypothetical protein CLF_105866 [Clonorchis sinensis]	Q86XN7	3e-06	Proline and serine-rich protein 1 [Homo sapiens]
SMED30033035	10.776	-0.414	-0.39	-7.503	-1.435	2.683	-2.751	1.76	1.71e-14	0.496166	0.525062	8.26e-16	0.246957	0.00781216	0.00510817	9.68e-13	0.84991	0.863116	2.57e-13	0.39888	0.0991539	0.134208	963	1	.	0	BAE23185.1	4e-71	unnamed protein product [Mus musculus]	Q7TQ20	6e-70	DnaJ homolog subfamily C member 2
SMED30000732	6.005	-0.088	-1.071	1.496	0.154	0.012	0.302	2.65	1.72e-14	0.812214	0.00639019	6.91e-05	0.639117	0.97042	0.350093	9.69e-13	1	0.0976863	0.000760871	0.763733	1	0.909382	2262	1	.	0	XP_005091949.1	3e-100	leucine-rich repeat-containing protein 45-like isoform X1 [Aplysia californica]	Q5ZI11	1e-80	Leucine-rich repeat-containing protein 45
SMED30025340	8.25	-0.535	-3.408	-4.113	-0.116	-0.845	-0.102	3.91	1.72e-14	0.454776	1.62e-05	1.82e-06	0.887551	0.299882	0.903072	9.69e-13	0.808823	0.00120067	3.62e-05	0.938074	0.764193	0.998772	1020	1	.	0	EHJ63760.1	1e-08	hypothetical protein KGM_03155 [Danaus plexippus]	Q9U1H9	2e-06	Nuclear RNA export factor 1
SMED30015086	9.298	0.062	-0.901	-0.979	-0.046	0.241	0.018	1.29	1.76e-14	0.881398	0.0377445	0.0279016	0.913811	0.547686	0.963006	9.89e-13	1	0.275827	0.0935506	0.955651	0.897189	0.998948	531	1	.	0	XP_422110.3	2e-38	glycerol-3-phosphate dehydrogenase 1-like protein isoform X2 [Gallus gallus]	Q6P824	1e-38	Glycerol-3-phosphate dehydrogenase 1-like protein [Xenopus (Silurana) tropicalis]
SMED30011055	3.879	-0.229	0.104	0.141	0.67	-0.474	0.064	3.4	1.81e-14	0.512016	0.766575	0.678298	0.0415509	0.143441	0.843922	1.02e-12	0.86425	1	0.819144	0.108343	0.577996	0.997358	2183	1	.	7	ACJ64863.1	0	Evi/Wls [Schmidtea mediterranea]	Q2LZ37	3e-146	Protein wntless
SMED30010841	6.024	0.196	0.33	-0.697	-1.402	-0.444	-0.507	1.79	1.81e-14	0.59404	0.359905	0.0482622	7.39e-05	0.214522	0.16598	1.02e-12	0.906628	0.687625	0.140132	0.00060788	0.682522	0.762155	720	1	.	0	EKV08455.1	6e-121	Proteasome regulatory particle subunit Rpt4, putative [Penicillium digitatum Pd1]	P62333	5e-116	26S protease regulatory subunit 10B
SMED30018386	5.47	0.246	-1.706	-2.757	1.191	0.114	0.361	3.7	1.85e-14	0.645528	0.00203504	2.54e-06	0.0331485	0.831816	0.500088	1.03e-12	0.936234	0.0463093	4.82e-05	0.0912697	0.971478	0.958285	8298	3	.	5	XP_005096332.1	0	inositol 1,4,5-trisphosphate receptor type 3-like [Aplysia californica]	P29994	9e-30	Inositol 1,4,5-trisphosphate receptor type 1
SMED30008183	8.931	-0.902	-2.293	-4.043	-1.459	-0.58	-2.055	4.62	1.94e-14	0.241989	0.00440692	4.8e-06	0.0800588	0.491436	0.0292076	1.08e-12	0.604384	0.0771095	8.16e-05	0.176641	0.873571	0.369035	807	1	.	0	ADF47407.1	2e-30	exoribonuclease-2, partial [Dugesia japonica]	Q9VM71	2e-28	5'-3' exoribonuclease 2 homolog
SMED30018731	9.493	0.471	-2.772	0.596	0.827	-0.089	0.269	1.83	1.95e-14	0.287413	4.93e-08	0.243331	0.0611391	0.83382	0.523462	1.09e-12	0.639765	1.22e-05	0.416069	0.144082	0.971824	0.963212	663	1	.	0	XP_001635956.1	3e-90	predicted protein [Nematostella vectensis]	Q28FE4	6e-88	MORN repeat-containing protein 5 [Xenopus (Silurana) tropicalis]
SMED30029330	12.002	-0.754	-2.233	-3.044	-1.922	0.01	-1.748	2.7	1.95e-14	0.302301	0.00369835	0.000230537	0.0245708	0.988584	0.0613051	1.09e-12	0.650737	0.0686269	0.00207086	0.0726522	1	0.52459	1557	1	.	0	.	.	.	.	.	.
SMED30018553	5.718	0.172	-0.286	0.14	-3.119	-1.895	-0.876	3.12	2.13e-14	0.731458	0.568801	0.779562	8.21e-09	0.000490877	0.125294	1.19e-12	0.990338	0.884501	0.899929	1.72e-07	0.0117436	0.695311	1088	1	YES	1	.	.	.	.	.	.
SMED30028133	10.497	-1.095	-1.489	-0.337	0.142	0.485	-0.206	1.71	2.17e-14	0.0646143	0.0172496	0.589149	0.811492	0.40236	0.719963	1.21e-12	0.409543	0.17767	0.745649	0.885583	0.82961	0.985658	1102	1	.	0	.	.	.	.	.	.
SMED30008756	4.662	-0.14	-3.227	1.735	1.405	0.142	0.496	4.71	2.2e-14	0.772421	2.5e-09	0.000799139	0.00419243	0.767094	0.301752	1.22e-12	1	1.92e-06	0.00566882	0.0179694	0.958612	0.88715	12736	2	.	0	EKC31674.1	0	Dynein heavy chain 6, axonemal [Crassostrea gigas]	Q9C0G6	0	Dynein heavy chain 6, axonemal
SMED30017048	5.047	0.096	-3.004	1.366	0.662	-0.121	0.346	2.83	2.34e-14	0.830273	3.42e-09	0.00588522	0.135831	0.780981	0.426466	1.29e-12	1	2.16e-06	0.0284246	0.259419	0.961709	0.938872	2078	1	.	0	NP_001171855.1	0	uncharacterized protein LOC100369566 [Saccoglossus kowalevskii]	Q29RL1	0	UPF0704 protein C6orf165 homolog [Bos taurus]
SMED30005421	6.976	0.062	-3.103	0.945	1.553	0.128	0.423	2.81	2.5e-14	0.901482	9.26e-08	0.0964349	0.00248127	0.794171	0.389301	1.38e-12	1	1.83e-05	0.228946	0.0117336	0.964209	0.925352	2516	1	YES	0	EKC19425.1	4e-25	CAP-Gly domain-containing linker protein 3 [Crassostrea gigas]	O55156	5e-05	CAP-Gly domain-containing linker protein 2
SMED30027630	9.429	-2.526	-0.036	0.905	0.734	0.111	-0.072	1.46	2.72e-14	1.05e-06	0.951213	0.0809703	0.0940971	0.789354	0.861588	1.5e-12	0.00460938	1	0.205019	0.198002	0.962959	0.997454	701	1	.	0	.	.	.	.	.	.
SMED30022965	2.878	0.396	-0.831	0.214	-0.402	0.104	-0.045	4.78	2.75e-14	0.22494	0.0115379	0.511133	0.212614	0.746688	0.889105	1.51e-12	0.604384	0.138608	0.684952	0.358427	0.954172	0.998155	1317	1	.	0	CDJ23079.1	1e-14	Pleckstrin y [Echinococcus granulosus]	.	.	.
SMED30026646	5.141	0.247	-1.34	0.198	1.845	0.092	0.035	5.99	2.85e-14	0.643865	0.013729	0.711628	0.000760258	0.86291	0.947701	1.57e-12	0.935362	0.153653	0.8436	0.00436708	0.978641	0.998948	426	1	YES	0	CDJ10456.1	4e-11	dynein light chain [Hymenolepis microstoma]	Q21557	3e-10	Probable dynein light chain 2, cytoplasmic [Caenorhabditis elegans]
SMED30032610	5.737	0.346	-1.979	1.433	0.167	-0.206	0.142	3.39	2.95e-14	0.472246	0.000100683	0.00417001	0.72365	0.661415	0.762139	1.62e-12	0.825613	0.00524131	0.0215404	0.828143	0.936821	0.992546	1468	1	.	0	AAX26178.2	6e-97	SJCHGC09009 protein [Schistosoma japonicum]	Q9BVA0	6e-06	Katanin p80 WD40 repeat-containing subunit B1
SMED30023119	7.758	-0.886	-2.273	-4.302	-1.779	-2.236	0.308	3.88	2.97e-14	0.206977	0.00199175	2.55e-07	0.0337169	0.0248397	0.7754	1.62e-12	0.604384	0.0456994	6.67e-06	0.0924377	0.221819	0.994238	1727	1	.	0	XP_006636510.1	2e-25	serine/threonine-protein kinase 17B-like [Lepisosteus oculatus]	Q9GM70	7e-24	Serine/threonine-protein kinase 17A
SMED30001208	8.893	-1.612	-2.305	-3.091	-2.223	0.066	-0.791	2.6	3.02e-14	0.0256426	0.00238168	0.000205183	0.0147014	0.935369	0.40574	1.65e-12	0.281162	0.051457	0.00188381	0.0487028	0.99875	0.932287	2566	4	YES	0	XP_008187706.1	5e-29	zinc finger MYM-type protein 1-like [Acyrthosiphon pisum]	Q5SVZ6	9e-12	Zinc finger MYM-type protein 1 [Homo sapiens]
SMED30004552	12.421	-1.404	-3.073	-4.033	-1.514	-0.804	-1.593	2.84	3.22e-14	0.0739331	0.000307725	4.27e-05	0.158007	0.466848	0.104618	1.75e-12	0.442793	0.0125066	0.000510096	0.289291	0.862557	0.650634	684	1	.	0	.	.	.	.	.	.
SMED30008976	7.799	-0.415	-2.372	-4.085	-2.275	-0.498	-2.5	2.98	3.34e-14	0.530566	0.000724109	3.56e-07	0.00892564	0.587873	0.0193844	1.81e-12	0.877414	0.0227558	8.89e-06	0.0327883	0.909915	0.299759	746	1	.	0	XP_001894313.1	2e-26	NLI interacting factor-like phosphatase family protein [Brugia malayi]	Q9Y5B0	7e-21	RNA polymerase II subunit A C-terminal domain phosphatase
SMED30005910	6.604	-0.004	-2.312	-3.577	-2.45	-0.776	-0.777	3.57	3.37e-14	0.994937	0.000436075	6.73e-07	0.00115651	0.340224	0.382331	1.83e-12	1	0.0159528	1.54e-05	0.00624339	0.792499	0.921116	491	1	.	0	EZA45938.1	2e-11	NTF2-related export-like protein [Microplitis demolitor]	Q9V3H8	1e-10	NTF2-related export protein
SMED30017387	4.604	0.304	-1.137	0.797	0.405	-0.052	0.364	3.54	3.4e-14	0.459224	0.00701658	0.0549935	0.307729	0.894239	0.35546	1.84e-12	0.813244	0.103885	0.153812	0.46629	0.98709	0.912319	6464	1	.	0	XP_006818317.1	0	von Willebrand factor A domain-containing protein 3B-like [Saccoglossus kowalevskii]	Q502W6	5e-161	von Willebrand factor A domain-containing protein 3B [Homo sapiens]
SMED30007435	11.598	-0.714	-2.316	-4.493	-3.049	0.684	-0.135	2.24	3.69e-14	0.310748	0.00199032	6.42e-07	0.00656345	0.556289	0.901936	1.99e-12	0.660755	0.0456994	1.47e-05	0.0257335	0.900433	0.998758	732	1	.	0	.	.	.	.	.	.
SMED30027061	11.706	-1.251	-2.891	-3.761	-1.702	-0.374	-1.727	2.08	3.72e-14	0.0837574	0.000257989	4.77e-05	0.104694	0.724901	0.0905389	2.01e-12	0.462818	0.0109783	0.000560567	0.214472	0.949534	0.618076	759	1	.	0	ESN98945.1	1e-30	hypothetical protein HELRODRAFT_162417 [Helobdella robusta]	Q7TSG2	5e-29	RNA polymerase II subunit A C-terminal domain phosphatase
SMED30007542	9.908	-0.966	-2.571	-5.856	-1.738	-0.601	-0.014	5.66	3.79e-14	0.255477	0.00401488	4.41e-08	0.0803041	0.547835	0.98958	2.04e-12	0.605022	0.0726599	1.54e-06	0.17698	0.897288	1	817	1	.	0	AGE13483.1	8e-25	decapping protein 2 [Bombyx mori]	Q5REQ8	4e-22	m7GpppN-mRNA hydrolase
SMED30019064	5.73	-1.238	-1.269	-1.136	0.156	0.974	-0.694	1	3.85e-14	0.00719802	0.0126332	0.0340199	0.754486	0.0321411	0.118882	2.07e-12	0.159916	0.145812	0.108499	0.847284	0.26098	0.685104	366	1	.	1	.	.	.	.	.	.
SMED30031242	7.689	-0.898	-1.063	-3.927	-2.546	-1.504	-1.691	6.71	4.19e-14	0.232041	0.158591	3.03e-06	0.00141945	0.0567821	0.0418397	2.25e-12	0.604384	0.535078	5.63e-05	0.00742951	0.361539	0.442654	1558	1	.	4	CDJ11678.1	1e-39	innexin unc 9 [Hymenolepis microstoma]	O01393	1e-22	Innexin unc-9
SMED30017476	5.312	0.103	-2.208	1.142	0.122	0.259	0.374	2.6	4.25e-14	0.813208	3.76e-06	0.014891	0.773581	0.535448	0.368352	2.28e-12	1	0.000365961	0.0582501	0.860666	0.892566	0.915377	1326	1	.	0	EKC27109.1	3e-100	Intraflagellar transport protein 57-like protein [Crassostrea gigas]	Q5EA95	5e-96	Intraflagellar transport protein 57 homolog
SMED30022777	4.712	-1.482	-1.6	-0.096	3.043	1.186	0.416	4.83	4.29e-14	0.00315054	0.0022897	0.853429	8e-09	0.0149696	0.387185	2.29e-12	0.111158	0.0502102	0.951533	1.69e-07	0.156438	0.923835	2762	1	.	0	.	.	.	.	.	.
SMED30020948	4.018	0.385	-2.135	-0.87	1.848	0.028	-0.076	5.64	4.33e-14	0.40013	8.14e-06	0.061437	9.15e-05	0.951783	0.868321	2.31e-12	0.75568	0.000700813	0.166183	0.000732806	1	0.998155	470	1	.	0	EST48589.1	1e-06	Dynein light chain [Spironucleus salmonicida]	Q02647	9e-06	Dynein light chain 1, cytoplasmic [Saccharomyces cerevisiae S288c]
SMED30029202	3.398	-0.099	0.872	-0.73	-1.246	-0.402	-0.227	4.11	4.36e-14	0.787481	0.0179313	0.0448752	0.000683053	0.267843	0.532251	2.32e-12	1	0.181592	0.132427	0.00398536	0.737846	0.964626	1284	1	.	0	.	.	.	.	.	.
SMED30025854	7.677	0.282	-3.915	0.846	0.318	0.179	0.656	2.71	4.59e-14	0.634438	1.41e-08	0.192449	0.595834	0.762772	0.267941	2.44e-12	0.92872	5.35e-06	0.36618	0.731589	0.957464	0.872083	2241	1	YES	1	GAA51412.1	2e-18	receptor-type tyrosine-protein phosphatase kappa, partial [Clonorchis sinensis]	O14522	0.0008	Receptor-type tyrosine-protein phosphatase T
SMED30003336	3.848	-1.005	0.129	0.96	0.546	-0.063	-0.413	2.77	4.98e-14	0.00220472	0.708389	0.00212332	0.0470507	0.814384	0.12324	2.65e-12	0.0921012	0.971009	0.0125932	0.119014	0.967533	0.691396	3288	2	.	0	.	.	.	.	.	.
SMED30001116	5.053	0.208	-2.974	1.865	0.608	0.05	0.472	4.09	5.13e-14	0.676132	6.54e-08	0.000454844	0.220312	0.918812	0.338286	2.72e-12	0.958965	1.5e-05	0.00360106	0.367378	0.994281	0.904317	5778	1	.	0	XP_004938274.1	0	uncharacterized protein LOC418359 isoform X5 [Gallus gallus]	Q96MT7	0	WD repeat-containing protein 52 [Homo sapiens]
SMED30033656	4.108	0.094	-0.223	0.986	0.38	0.066	0.071	4.45	5.17e-14	0.810914	0.571664	0.0117567	0.318144	0.86058	0.850983	2.74e-12	1	0.884501	0.0485318	0.477073	0.97784	0.997454	2092	2	.	0	ADW27177.1	0	axis inhibition protein A [Schmidtea mediterranea]	P57095	3e-18	Axin-2
SMED30024457	3.962	0.332	-0.916	1.315	0.061	0.227	0.352	4.25	5.46e-14	0.385649	0.0186468	0.000669227	0.868027	0.536578	0.338288	2.88e-12	0.742751	0.186081	0.00493633	0.924204	0.892929	0.904317	3149	1	.	0	CDJ10563.1	4e-66	guanine nucleotide exchange factor [Hymenolepis microstoma]	Q8CHT1	1e-41	Ephexin-1
SMED30004593	5.298	-0.42	-0.073	1.692	-0.49	-0.744	-0.311	2.8	5.46e-14	0.278149	0.853192	7.38e-06	0.159186	0.0333792	0.374926	2.88e-12	0.630205	1	0.000117416	0.290884	0.266808	0.917557	3643	2	.	0	.	.	.	.	.	.
SMED30031444	4.196	-0.326	-1.048	-0.583	2.005	0.993	0.316	4.84	5.65e-14	0.46624	0.0219435	0.201359	1.35e-05	0.0250486	0.471448	2.98e-12	0.819583	0.200033	0.378946	0.000136683	0.223182	0.952172	2569	1	YES	0	GAA50755.1	8e-13	hypothetical protein CLF_104993 [Clonorchis sinensis]	P31836	5e-10	Neural cell adhesion molecule 1
SMED30032214	9.651	0.107	-3.818	-5.649	-0.579	-1.39	-0.664	4.1	5.94e-14	0.8895	1.17e-05	4.56e-08	0.582642	0.191755	0.544038	3.12e-12	1	0.00093253	1.58e-06	0.720379	0.650717	0.966418	1041	1	.	1	.	.	.	.	.	.
SMED30020628	3.562	0.186	-1.094	0.236	0.204	-0.312	-0.013	2.99	6.05e-14	0.589358	0.00214536	0.502135	0.539048	0.342003	0.967979	3.18e-12	0.905609	0.0480029	0.675353	0.684964	0.793484	0.998948	1661	1	.	0	ELU06765.1	1e-172	hypothetical protein CAPTEDRAFT_152761 [Capitella teleta]	Q6PE18	9e-165	Phosphatidylinositol 4-kinase type 2-alpha
SMED30018550	5.885	0.006	-1.706	0.132	0.913	-0.069	0.209	2.52	6.07e-14	0.989313	0.000566556	0.787386	0.0478686	0.877209	0.64085	3.18e-12	1	0.0194322	0.903649	0.120508	0.982707	0.970399	2885	1	.	0	AFB74717.1	0	CEP78, partial [Schmidtea mediterranea]	Q5JTW2	1e-110	Centrosomal protein of 78 kDa
SMED30023748	8.697	0.089	-1.273	1.413	-0.077	-0.257	0.415	1.78	6.17e-14	0.78692	0.000533003	3.65e-05	0.773217	0.321829	0.107608	3.22e-12	1	0.0185083	0.000449592	0.860486	0.779576	0.657307	2347	1	.	0	.	.	.	.	.	.
SMED30013884	6.223	-0.141	-3.191	1.745	-0.017	0.426	0.124	1.55	6.19e-14	0.736771	1.75e-09	0.00109652	0.96628	0.286026	0.752085	3.23e-12	0.994432	1.5e-06	0.00737068	0.985602	0.753414	0.991344	2411	1	.	0	XP_005113155.1	5e-05	uncharacterized protein C11orf63 homolog, partial [Aplysia californica]	.	.	.
SMED30018815	6.14	0.144	-2.506	1.308	0.632	-0.116	0.3	2.04	6.43e-14	0.721088	9.26e-08	0.00501394	0.103928	0.757595	0.423493	3.35e-12	0.983252	1.83e-05	0.0249686	0.213319	0.956512	0.938276	732	1	.	0	GAA37561.1	4e-64	sperm flagellar protein 1 [Clonorchis sinensis]	Q9Y4P9	3e-50	Sperm flagellar protein 1 [Homo sapiens]
SMED30022385	6.847	0.461	0.016	0.45	-0.738	-0.048	0.605	3.61	6.46e-14	0.355526	0.974473	0.361068	0.131294	0.921061	0.214201	3.36e-12	0.70861	1	0.553769	0.253746	0.994912	0.82667	1464	1	YES	1	EKC38111.1	3e-15	Neurogenic locus Notch protein [Crassostrea gigas]	P0C6B8	2e-15	Sushi, von Willebrand factor type A, EGF and pentraxin domain-containing protein 1
SMED30030586	4.877	0.462	0.44	-1.878	-1.752	0.267	1.292	4.11	6.53e-14	0.347907	0.369824	0.000207033	0.000548489	0.589998	0.00953204	3.39e-12	0.699452	0.699668	0.00189796	0.00332247	0.910585	0.201972	1546	1	YES	9	GAA57409.1	2e-81	ileal sodium/bile acid cotransporter [Clonorchis sinensis]	P70172	6e-36	Ileal sodium/bile acid cotransporter
SMED30033612	11.171	-0.799	-2.07	-4.041	-2.63	0.1	0.241	1.69	6.54e-14	0.2369	0.00376984	2.14e-06	0.0111766	0.943422	0.811684	3.39e-12	0.604384	0.0695757	4.14e-05	0.0392712	1	0.997358	864	2	.	0	.	.	.	.	.	.
SMED30028528	7.943	-0.154	-2.869	-5.414	-1.263	-0.739	0.851	3.09	6.81e-14	0.821673	0.000108433	5.44e-09	0.227654	0.48512	0.408131	3.52e-12	1	0.00556006	2.53e-07	0.376214	0.871935	0.932708	723	1	.	0	WP_007432256.1	1e-31	cytidine deaminase [Paenibacillus sp. Aloe-11]	P19079	4e-31	Cytidine deaminase
SMED30012447	3.789	0.365	-1.462	-1.768	0.346	0.268	-0.035	8.44	6.85e-14	0.419394	0.001496	0.000142793	0.443537	0.552257	0.938166	3.54e-12	0.775903	0.0376336	0.00139776	0.599476	0.898695	0.998948	7136	1	.	0	XP_008199793.1	0	filamin-A isoform X3 [Tribolium castaneum]	Q9VEN1	0	Filamin-A
SMED30003675	9.839	0.208	-2.704	1.541	0.482	0.201	0.225	2.47	6.88e-14	0.685314	2.85e-06	0.00643267	0.337749	0.684201	0.649076	3.54e-12	0.964253	0.000301642	0.0304708	0.497996	0.941144	0.97055	3368	2	.	0	ESP02316.1	8e-60	hypothetical protein LOTGIDRAFT_199862 [Lottia gigantea]	Q9D2H2	3e-51	Adenylate kinase 7
SMED30002597	5.097	0.046	-0.356	0.092	0.938	0.409	-0.051	3.77	6.96e-14	0.916748	0.422763	0.833489	0.0301097	0.335795	0.904462	3.58e-12	1	0.76134	0.936324	0.0849323	0.789536	0.998772	785	1	.	0	XP_001994187.1	6e-27	GH23405 [Drosophila grimshawi]	Q2R1Z5	8e-24	Putative calmodulin-like protein 6
SMED30025183	12.667	-1.263	-2.789	-5.498	-1.044	-2.073	1.554	3.16	6.99e-14	0.121934	0.001379	6.61e-07	0.392353	0.060981	0.130807	3.59e-12	0.48936	0.0357435	1.51e-05	0.549852	0.378178	0.703673	894	1	.	0	.	.	.	.	.	.
SMED30010977	3.91	0.204	-3.376	3.404	1.396	-0.684	-0.006	6.4	7.06e-14	0.647168	9.97e-12	6.59e-12	0.00197487	0.123579	0.989872	3.62e-12	0.937375	9.6e-08	7.62e-10	0.00974481	0.540059	1	323	1	.	0	EUB62981.1	1e-72	Tubulin beta chain [Echinococcus granulosus]	P86221	3e-73	Tubulin beta-4B chain
SMED30034775	5.034	0.161	-0.434	0.262	0.292	0.414	0.302	3.86	7.28e-14	0.72514	0.344073	0.56365	0.513213	0.350771	0.495238	3.71e-12	0.986094	0.669053	0.734768	0.663313	0.800211	0.958061	2250	1	.	0	CDJ09250.1	5e-60	Ras associated and pleckstrin y [Hymenolepis microstoma]	Q5ICW4	7e-24	Growth factor receptor-bound protein 14
SMED30015004	5.505	0.425	-1.834	-2.68	1.548	0.663	0.744	2.63	7.26e-14	0.389032	0.000377719	1.73e-06	0.00408527	0.179478	0.127923	3.71e-12	0.745564	0.0144539	3.48e-05	0.017586	0.634108	0.697829	2145	1	.	0	EKC20523.1	2e-16	hypothetical protein CGI_10005887 [Crassostrea gigas]	.	.	.
SMED30001128	8.514	-0.3	-0.834	-3.665	-5.647	-0.414	-1.241	8.93	7.28e-14	0.713043	0.309344	5.15e-05	1.51e-08	0.618986	0.145945	3.71e-12	0.978391	0.638255	0.000597189	2.99e-07	0.923152	0.730682	5378	1	YES	0	GAA31679.2	0	collagen alpha-1(IV) chain [Clonorchis sinensis]	P08120	7e-126	Collagen alpha-1(IV) chain
SMED30002803	6.202	0.51	-1.31	-2.459	0.58	0.371	0.325	1.39	7.81e-14	0.216171	0.0021593	3.31e-07	0.216861	0.376813	0.427348	3.97e-12	0.604384	0.0482098	8.37e-06	0.36336	0.814305	0.939086	806	1	.	0	XP_643954.2	1e-12	cytoplasmic dynein light chain [Dictyostelium discoideum AX4]	Q86A88	1e-14	Dynein light chain, cytoplasmic
SMED30002485	8.238	-1.492	-2.521	-4.474	-2.081	-1.821	0.426	4.01	7.88e-14	0.050871	0.00161039	9.88e-07	0.0291597	0.100894	0.691062	4e-12	0.361733	0.0395479	2.14e-05	0.0830982	0.488564	0.979733	2270	1	.	0	.	.	.	.	.	.
SMED30034868	12.176	-1.204	-2.653	-4.559	-0.885	0.044	0.463	2.65	7.88e-14	0.121352	0.00137619	3.58e-06	0.38675	0.965671	0.623319	4e-12	0.488073	0.0357435	6.47e-05	0.545089	1	0.969207	680	2	.	0	.	.	.	.	.	.
SMED30008074	8.745	0.19	-1.341	-2.406	-0.208	-0.828	-0.015	4.62	8.03e-14	0.800044	0.0795758	0.00244178	0.783156	0.275783	0.984501	4.06e-12	1	0.404666	0.0140628	0.867054	0.744867	0.999985	1310	1	.	0	GAA49427.1	8e-42	alpha-tocopherol transfer protein-like [Clonorchis sinensis]	Q9D3D0	9e-15	Alpha-tocopherol transfer protein-like [Mus musculus]
SMED30030231	12.301	-1.098	-2.702	-4.349	-2.497	-1.655	2.959	2.82	8.07e-14	0.162572	0.00131462	9.5e-06	0.0252803	0.115662	0.00962174	4.08e-12	0.578429	0.03451	0.000144154	0.0742363	0.524229	0.202867	1341	1	.	0	XP_005717203.1	2e-28	Calcium-dependent protein kinase [Chondrus crispus]	Q869W6	1e-26	Probable myosin light chain kinase DDB_G0275057 [Dictyostelium discoideum]
SMED30009890	6.742	-0.844	-1.714	-3.377	-1.193	-1.328	0.666	2.32	8.39e-14	0.166426	0.00679895	2.08e-06	0.101895	0.0953572	0.409886	4.22e-12	0.585895	0.101493	4.04e-05	0.210044	0.477336	0.93376	386	1	.	1	.	.	.	.	.	.
SMED30024953	8.331	-1.261	-3.768	-2.582	-1.353	0.153	-0.39	4.56	8.37e-14	0.104509	1.27e-05	0.00231016	0.106572	0.853781	0.637793	4.22e-12	0.462818	0.000984384	0.0134611	0.217426	0.976315	0.970278	2831	1	.	0	XP_002939599.1	6e-97	ubiquitin conjugation factor E4 B isoform X1 [Xenopus (Silurana) tropicalis]	Q9ES00	1e-94	Ubiquitin conjugation factor E4 B
SMED30022477	7.938	-0.574	-2.243	-5.036	-1.292	-2.053	-1.091	3.07	8.82e-14	0.404852	0.00199165	1.15e-08	0.164996	0.0570647	0.224587	4.44e-12	0.761116	0.0456994	4.82e-07	0.298346	0.362573	0.83421	663	1	.	0	.	.	.	.	.	.
SMED30012068	10.817	-0.555	-1.755	-4.63	-3.877	1.663	-1.663	1.4	8.98e-14	0.386938	0.00916227	4.8e-08	0.000924603	0.10707	0.0932232	4.51e-12	0.744257	0.122453	1.66e-06	0.0051617	0.504118	0.623288	1080	1	.	0	.	.	.	.	.	.
SMED30007152	4.594	0.278	-0.54	0.018	0.437	0.211	0.141	2.62	9.18e-14	0.40488	0.110539	0.956564	0.153453	0.475606	0.631901	4.6e-12	0.761123	0.428156	1	0.283484	0.866329	0.969756	1824	1	.	0	EKC19885.1	8e-25	Lethal(2) giant larvae-like protein 1 [Crassostrea gigas]	Q3LGD4	4e-16	Rab11 family-interacting protein 4A
SMED30032366	6.651	-1.595	-1.363	1.264	0.639	0.021	-0.048	1.89	9.29e-14	0.00183272	0.016779	0.0220061	0.183507	0.963907	0.917483	4.65e-12	0.0854018	0.174361	0.0788089	0.32341	1	0.998948	385	1	.	0	EGT43094.1	2e-06	hypothetical protein CAEBREN_30233 [Caenorhabditis brenneri]	Q84177	5e-07	Protease
SMED30007993	6.618	0.469	-3.189	1.214	0.779	-0.099	0.321	3.27	9.39e-14	0.400129	2.94e-07	0.0405352	0.162184	0.857172	0.559233	4.69e-12	0.75568	4.59e-05	0.122241	0.294718	0.977038	0.967426	2499	1	.	0	XP_006633245.1	9e-99	protein CASC1-like [Lepisosteus oculatus]	Q8T880	2e-57	Axonemal 84 kDa protein
SMED30012757	6.152	0.371	-3.817	0.65	1.656	0.129	0.523	3.91	9.48e-14	0.524155	1.02e-08	0.292658	0.00567874	0.823287	0.366758	4.73e-12	0.875063	4.43e-06	0.475708	0.0228681	0.968933	0.913955	1457	1	.	0	EKC32264.1	2e-166	Tektin-4 [Crassostrea gigas]	Q5PPV2	3e-136	Tektin-4
SMED30013424	4.568	-0.105	-1.742	1.824	-0.31	-0.074	0.355	2.52	9.67e-14	0.780774	2.49e-05	5.69e-06	0.377674	0.830863	0.306051	4.81e-12	1	0.00169684	9.39e-05	0.539214	0.971281	0.887239	3146	1	.	0	XP_006634571.1	1e-39	WD repeat-containing protein 60-like [Lepisosteus oculatus]	Q8WVS4	9e-38	WD repeat-containing protein 60 [Homo sapiens]
SMED30003613	4.777	-0.484	-1.513	-0.604	2.715	0.922	0.245	6.07	9.67e-14	0.357103	0.00499244	0.255093	1.12e-06	0.0792985	0.638705	4.81e-12	0.710391	0.0837394	0.430352	1.51e-05	0.437692	0.970278	1119	1	.	0	P15845	3e-80	20 kDa calcium-binding protein	P15845	3e-82	20 kDa calcium-binding protein
SMED30008130	10.128	0.656	-4.254	-4.54	-1.513	-0.231	-1.561	4.88	9.88e-14	0.423913	5.68e-06	4.26e-06	0.11172	0.802381	0.132209	4.9e-12	0.780318	0.000516986	7.38e-05	0.225108	0.965879	0.705543	831	1	.	0	BAB24792.2	0	unnamed protein product [Mus musculus]	P11833	0	Tubulin beta chain
SMED30007886	5.043	0.565	-1.644	-2.198	0.088	0.416	0.362	2.92	9.96e-14	0.246277	0.00108614	3.06e-05	0.862312	0.399112	0.459215	4.94e-12	0.604384	0.0303232	0.000388495	0.920607	0.828435	0.951239	1084	2	YES	1	.	.	.	.	.	.
SMED30001185	8.917	0.325	-3.229	1.684	0.691	-0.363	0.361	1.38	1.01e-13	0.385685	3.57e-11	0.000836329	0.0526113	0.280884	0.281733	5e-12	0.742751	1.34e-07	0.00589068	0.128862	0.748617	0.87958	968	1	.	2	XP_005751274.1	6e-33	transmembrane protein 231-like [Pundamilia nyererei]	F7B645	8e-31	Transmembrane protein 231 [Xenopus (Silurana) tropicalis]
SMED30002524	4.637	0.111	-1.606	-0.595	0.31	-0.066	0.142	4.58	1.02e-13	0.828005	0.00223801	0.249087	0.544108	0.89687	0.780353	5.06e-12	1	0.0494646	0.423182	0.689089	0.988038	0.995219	1103	2	.	1	GAA50894.1	5e-72	UDP-glcNAc:betaGal beta-1 3-N-acetylglucosaminyltransferase 5 [Clonorchis sinensis]	Q7T3S5	2e-26	Lactosylceramide 1,3-N-acetyl-beta-D-glucosaminyltransferase A
SMED30003954	8.497	-0.484	-2.487	-3.522	-3.168	-2.168	0	2.59	1.03e-13	0.481834	0.000726413	1.41e-05	0.000891942	0.050653	1	5.06e-12	0.83549	0.0228049	0.000200262	0.00499663	0.339707	1	502	1	.	0	.	.	.	.	.	.
SMED30033093	5.312	0.289	-1.179	-1.075	1.509	0.264	0.065	3.2	1.04e-13	0.541483	0.0147709	0.027546	0.00170287	0.567102	0.888077	5.12e-12	0.87773	0.161093	0.0926374	0.00860979	0.904135	0.998155	470	1	.	0	.	.	.	.	.	.
SMED30022894	11.67	-1.443	-2.791	-3.482	-2.883	0.016	0.474	1.98	1.04e-13	0.0519274	0.000547592	0.000219313	0.0124394	0.990249	0.668175	5.13e-12	0.365499	0.0189507	0.00198803	0.0427706	1	0.974539	707	1	.	0	.	.	.	.	.	.
SMED30018065	12.341	-0.77	-2.164	-4.975	-1.561	-0.762	-1.143	3.06	1.05e-13	0.328893	0.00869466	5.71e-07	0.128136	0.463995	0.306089	5.17e-12	0.681258	0.119085	1.33e-05	0.249619	0.86193	0.887239	952	1	.	0	KDO69830.1	1e-20	hypothetical protein CISIN_1g013249mg [Citrus sinensis]	Q63531	7e-21	Ribosomal protein S6 kinase alpha-1
SMED30004449	6.898	-1.17	-3.175	1.357	0.7	-0.272	-0.063	3.77	1.07e-13	0.077798	1.24e-05	0.0489391	0.287516	0.676684	0.923217	5.2e-12	0.454095	0.000972077	0.141682	0.445005	0.939443	0.998948	1774	1	.	0	ESP01596.1	2e-41	hypothetical protein LOTGIDRAFT_139415, partial [Lottia gigantea]	Q9H165	2e-33	B-cell lymphoma/leukemia 11A
SMED30013443	10.202	0.298	-3.193	-3.368	1.477	-0.433	-0.709	1.21	1.06e-13	0.598754	7.83e-07	2.42e-05	0.0602694	0.503024	0.293546	5.2e-12	0.909018	0.000104941	0.000319956	0.142623	0.879217	0.884265	414	1	.	0	.	.	.	Q8NEX9	0.0002	Short-chain dehydrogenase/reductase family 9C member 7
SMED30010895	12.953	-1.419	-2.668	-5.543	-2.307	1.17	-1.188	3.44	1.09e-13	0.0953381	0.00296537	6e-07	0.0621134	0.326035	0.299203	5.3e-12	0.462818	0.0596292	1.39e-05	0.14581	0.782495	0.886874	1857	1	.	0	CDO97783.1	3e-05	unnamed protein product [Coffea canephora]	Q8W571	7e-06	RING-H2 finger protein ATL32
SMED30014788	5.508	-1.169	0.169	0.171	0.91	0.431	-0.177	1.82	1.17e-13	0.000741769	0.657926	0.605897	0.000496273	0.0620519	0.436114	5.7e-12	0.0552405	0.941083	0.757365	0.00305489	0.381964	0.943785	1050	1	.	0	.	.	.	.	.	.
SMED30029206	4.137	-0.253	-1.701	1.813	0.586	-0.155	0.126	2.74	1.19e-13	0.463345	1.4e-05	1.43e-06	0.0589469	0.608725	0.677512	5.77e-12	0.816828	0.00106865	2.95e-05	0.140369	0.919255	0.976904	1581	1	.	0	EKC36214.1	3e-57	Caskin-1 [Crassostrea gigas]	P40480	2e-11	Protein HOS4 [Saccharomyces cerevisiae S288c]
SMED30032880	5.787	-0.63	0.059	0.986	0.254	-0.241	-0.009	2.39	1.19e-13	0.0927557	0.877558	0.00469605	0.413134	0.429419	0.977558	5.79e-12	0.462818	1	0.02372	0.569977	0.843901	0.999187	1794	1	.	0	XP_005461273.1	4e-14	uncharacterized protein LOC102079069 [Oreochromis niloticus]	.	.	.
SMED30028425	5.028	0.332	-3.038	-1.092	2.994	0.429	0.071	4.25	1.21e-13	0.526376	1.24e-07	0.0491165	1.42e-07	0.409266	0.891062	5.86e-12	0.876183	2.22e-05	0.142129	2.31e-06	0.834646	0.998155	3644	1	.	11	GAA56259.1	4e-125	anion exchange protein 2, partial [Clonorchis sinensis]	P02730	4e-83	Band 3 anion transport protein
SMED30030234	3.601	0.235	0.687	-0.326	-0.536	-0.151	-0.052	7.09	1.29e-13	0.584531	0.110245	0.446565	0.21111	0.724864	0.903092	6.24e-12	0.905609	0.427555	0.6174	0.357085	0.949534	0.998772	1856	1	.	0	XP_004817097.1	0	tubulin alpha-3 chain-like isoform X2 [Mustela putorius furo]	P41383	0	Tubulin alpha-2/alpha-4 chain
SMED30021690	9.943	-0.694	-0.872	-3.365	-2.085	-0.003	0.034	0.54	1.42e-13	0.206413	0.126722	4.92e-07	0.0087931	0.999568	0.967736	6.84e-12	0.604384	0.464301	1.17e-05	0.0323909	1	0.998948	534	1	.	0	EIE91735.1	2e-44	histone H2A [Rhizopus delemar RA 99-880]	Q96KK5	2e-45	Histone H2A type 1-H
SMED30006008	8.681	-0.391	0.338	-1.877	-1.041	0.424	0.338	0.43	1.48e-13	0.272789	0.339903	2.36e-07	0.00727099	0.250084	0.320091	7.12e-12	0.623061	0.664797	6.25e-06	0.0278753	0.722584	0.897269	2056	1	.	0	XP_007981684.1	9e-41	arf-GAP with GTPase, ANK repeat and PH domain-containing protein 3 isoform X5 [Chlorocebus sabaeus]	Q96P47	4e-31	Arf-GAP with GTPase, ANK repeat and PH domain-containing protein 3
SMED30006951	12.531	-1.561	-3.545	-4.015	-0.573	-1.727	-0.124	2.9	1.48e-13	0.0589063	0.000106557	0.000155223	0.606608	0.136009	0.920333	7.12e-12	0.389075	0.00548217	0.00150152	0.739828	0.565697	0.998948	1455	1	.	0	XP_002590453.1	4e-07	hypothetical protein BRAFLDRAFT_124569 [Branchiostoma floridae]	Q6RFZ7	5e-06	Pleckstrin homology domain-containing family G member 5
SMED30025951	9.116	-0.277	-3.48	-6.2	0.251	1.356	0.525	3.39	1.5e-13	0.710023	2.83e-05	1.26e-08	0.832033	0.147962	0.531832	7.19e-12	0.976338	0.00188736	5.19e-07	0.898156	0.584884	0.964626	690	1	YES	0	.	.	.	.	.	.
SMED30013882	5.231	0.313	-2.638	-0.499	1.291	0.106	0.173	3.2	1.57e-13	0.543575	2.28e-06	0.356989	0.0144172	0.834748	0.734138	7.55e-12	0.878203	0.000252782	0.549002	0.0479109	0.971933	0.988308	976	1	.	0	CAX75368.1	2e-21	Speckle-type POZ protein-like [Schistosoma japonicum]	Q5U504	2e-12	Kelch-like protein 40
SMED30022681	5.476	-0.156	-2.556	0.547	1.587	0.37	0.542	5.02	1.64e-13	0.787282	3.39e-05	0.351781	0.00716037	0.520066	0.346365	7.85e-12	1	0.00220892	0.542855	0.0275542	0.88625	0.907451	12245	1	.	0	EKC34123.1	0	Dynein heavy chain 7, axonemal [Crassostrea gigas]	Q63170	0	Dynein heavy chain 7, axonemal
SMED30027813	5.023	-1.744	-0.637	0.699	2.923	0.794	0.037	3.75	1.66e-13	0.000106345	0.199025	0.132779	5.52e-12	0.0385107	0.921741	7.96e-12	0.0246009	0.57303	0.286933	2.31e-10	0.290254	0.998948	5007	1	.	0	CDJ12941.1	0	a disintegrin and metalloproteinase with [Hymenolepis microstoma]	P59511	2e-104	A disintegrin and metalloproteinase with thrombospondin motifs 20
SMED30031017	3.527	-0.092	0.841	-0.743	-1.416	-0.427	-0.048	4.28	1.75e-13	0.815564	0.0334335	0.0579677	0.000358445	0.27565	0.902435	8.34e-12	1	0.256705	0.159164	0.0023251	0.744867	0.998758	962	1	.	0	.	.	.	.	.	.
SMED30007251	10.127	0.335	0.981	-1.32	-4.395	-2.598	-0.867	2.67	1.75e-13	0.552575	0.0814085	0.0194278	1.58e-11	0.000385343	0.327225	8.34e-12	0.8842	0.410862	0.0715143	5.95e-10	0.009806	0.899993	1707	1	.	0	BAF57634.1	2e-103	rnpc2 protein [Dugesia japonica]	Q5RC80	2e-71	RNA-binding protein 39
SMED30016917	5.913	0.3	-3.354	1.219	0.3	-0.015	0.254	2.18	1.81e-13	0.533018	2.5e-09	0.0269278	0.534189	0.974993	0.589477	8.6e-12	0.877414	1.92e-06	0.091001	0.681075	1	0.96831	693	1	.	0	A2VDD2	4e-53	Tctex1 domain-containing protein 1-B	A2VDD2	5e-55	Tctex1 domain-containing protein 1-B
SMED30002120	4.253	0.603	0.868	-0.107	-0.869	-0.458	-0.364	4.85	1.82e-13	0.176107	0.0504053	0.807548	0.0486232	0.296349	0.406795	8.67e-12	0.603662	0.309467	0.915777	0.12176	0.761336	0.932708	1855	1	.	0	ESO98215.1	1e-157	hypothetical protein LOTGIDRAFT_178117 [Lottia gigantea]	Q9Z1F9	5e-151	SUMO-activating enzyme subunit 2
SMED30014037	2.939	0.154	0.594	-0.938	-0.836	-0.163	-0.061	4.24	1.85e-13	0.646334	0.0754192	0.00488305	0.0116916	0.619438	0.853966	8.79e-12	0.936784	0.391026	0.0244399	0.0407136	0.92338	0.997454	1846	1	.	0	GAA52852.1	1e-10	nucleolin [Clonorchis sinensis]	.	.	.
SMED30025823	6.371	0.221	-2.967	1.722	0.55	-0.284	0.248	3.07	1.86e-13	0.681934	8.45e-07	0.00315	0.302817	0.592434	0.639885	8.83e-12	0.9624	0.000109181	0.0172137	0.461532	0.911916	0.970399	2168	1	.	0	AFB74716.1	0	CEP76, partial [Schmidtea mediterranea]	Q5RCP7	3e-129	Centrosomal protein of 76 kDa
SMED30019886	6.286	-1.298	-1.097	-0.75	0.317	0.635	-0.554	2.76	1.9e-13	0.031552	0.0742839	0.222801	0.598021	0.283705	0.348348	8.99e-12	0.31133	0.387197	0.399858	0.733192	0.751951	0.907719	4395	5	.	0	WP_014246987.1	1e-07	ankyrin [Azospirillum lipoferum]	A7E2S9	0.0003	Putative ankyrin repeat domain-containing protein 30B-like [Homo sapiens]
SMED30010423	11.72	-1.234	-3.23	-3.806	-2.426	-1.023	1.537	2.07	1.91e-13	0.101332	0.000119491	0.000153819	0.0452036	0.257438	0.129728	9.02e-12	0.462818	0.00595826	0.0014924	0.115356	0.728418	0.701468	1024	1	.	1	.	.	.	.	.	.
SMED30014888	9.254	0.145	-2.235	-7.865	-0.521	0.935	0.304	5.42	1.94e-13	0.860542	0.00958688	8.17e-12	0.602041	0.317084	0.731817	9.14e-12	1	0.124664	9.17e-10	0.736184	0.776739	0.987456	1061	3	.	4	CCD77819.1	7e-09	cd63 antigen-like [Schistosoma mansoni]	P28648	2e-09	CD63 antigen
SMED30004192	7.89	0.349	-1.139	-6.122	-2.688	-0.379	-0.286	4.76	1.99e-13	0.635204	0.12577	5.83e-11	0.00242734	0.679767	0.766292	9.37e-12	0.929011	0.461802	5.07e-09	0.011521	0.940534	0.993515	333	1	.	0	XP_007622405.1	3e-53	dynein light chain 2, cytoplasmic isoform X1 [Cricetulus griseus]	Q22799	2e-53	Dynein light chain 1, cytoplasmic [Caenorhabditis elegans]
SMED30032906	7.053	-0.034	-3.668	-0.452	1.64	-0.054	0.182	3.36	2.06e-13	0.957571	5.46e-07	0.509668	0.0149809	0.933434	0.777743	9.69e-12	1	7.7e-05	0.683452	0.0494714	0.998227	0.994848	1086	2	.	0	.	.	.	.	.	.
SMED30023280	4.248	-0.211	-1.572	1.411	2.288	-0.332	-0.396	5.63	2.08e-13	0.652314	0.00120432	0.00337275	2.32e-06	0.472551	0.391215	9.75e-12	0.942034	0.0326739	0.0181823	2.89e-05	0.864919	0.926141	2668	1	.	0	CCD75777.1	0	putative titin [Schistosoma mansoni]	Q9I7U4	4e-69	Titin
SMED30015327	9.504	-1.041	-2.672	-6.027	-0.695	0.387	-1.159	3.4	2.13e-13	0.188895	0.00153082	3.38e-08	0.558535	0.716723	0.277944	9.98e-12	0.604384	0.0381045	1.22e-06	0.701498	0.948587	0.87772	1461	1	.	0	.	.	.	.	.	.
SMED30020811	3.614	0.06	-1.924	0.164	0.394	0.189	-0.107	7.02	2.14e-13	0.890803	2.44e-05	0.710075	0.370475	0.66801	0.807517	1e-11	1	0.00167285	0.84283	0.533241	0.937907	0.997358	3284	1	.	1	.	.	.	.	.	.
SMED30034872	7.98	0.445	-1.77	-4.891	-2.343	-2.683	0.464	3.81	2.16e-13	0.527335	0.0145784	9.53e-09	0.00585571	0.0118405	0.671259	1.01e-11	0.877414	0.159593	4.14e-07	0.0234427	0.132001	0.975076	400	1	YES	0	.	.	.	.	.	.
SMED30015974	4.723	0.189	-3.75	1.501	1.593	0.163	0.546	3.46	2.18e-13	0.687447	1.25e-11	0.00486716	0.000863754	0.723078	0.235088	1.02e-11	0.965268	9.6e-08	0.02438	0.00485996	0.949316	0.841833	1787	1	.	0	EKC30732.1	1e-93	Uncharacterized protein C2orf77 [Crassostrea gigas]	Q0VFZ6	3e-43	Coiled-coil domain-containing protein 173
SMED30013840	4.671	0.119	-3.734	1.147	1.216	0.113	0.72	4.33	2.26e-13	0.814924	1.37e-10	0.0343518	0.0188969	0.824211	0.15706	1.05e-11	1	2.82e-07	0.109361	0.0592225	0.969135	0.748725	1578	1	.	0	ESO88252.1	1e-170	hypothetical protein LOTGIDRAFT_193495 [Lottia gigantea]	Q9UIF3	6e-113	Tektin-2
SMED30021143	5.837	0.155	-3.322	1.523	0.883	0.1	0.367	3.02	2.25e-13	0.766057	2.57e-08	0.00807837	0.0892263	0.845227	0.471629	1.05e-11	1	7.9e-06	0.0363946	0.190515	0.973898	0.952172	1717	1	.	0	XP_005096741.1	3e-122	coiled-coil domain-containing protein 176-like [Aplysia californica]	Q8ND07	4e-81	Basal body-orientation factor 1
SMED30003973	6.769	-0.037	0.315	-2.844	-4.273	-1.179	0.441	1.71	2.29e-13	0.942732	0.535443	2.5e-07	2.29e-10	0.184175	0.632761	1.06e-11	1	0.873134	6.54e-06	6.84e-09	0.639973	0.969756	1298	1	.	0	CCD60736.1	0	26S protease regulatory subunit 6a, putative [Schistosoma mansoni]	O88685	0	26S protease regulatory subunit 6A
SMED30035584	5.633	0.306	-3.947	1.06	1.701	0.215	0.405	4.15	2.34e-13	0.590505	1.8e-09	0.080654	0.00365915	0.703528	0.474315	1.08e-11	0.905883	1.5e-06	0.2045	0.0160917	0.945051	0.952696	1737	1	.	0	ESO94530.1	2e-131	hypothetical protein LOTGIDRAFT_232357 [Lottia gigantea]	Q4R7D3	2e-56	Protein FAM154A
SMED30011287	4.213	0.701	-0.494	0.883	-0.869	-1.108	-0.168	2.95	2.35e-13	0.0459673	0.155527	0.0097475	0.00844548	0.000915234	0.615532	1.09e-11	0.352201	0.529659	0.0420782	0.0313544	0.0194462	0.968386	858	1	.	0	.	.	.	.	.	.
SMED30011111	4.835	0.26	-2.375	0.737	0.847	-0.044	0.579	3.2	2.45e-13	0.57247	1.85e-06	0.128134	0.0654912	0.922548	0.199694	1.13e-11	0.900809	0.000213059	0.280837	0.151805	0.995305	0.810605	2704	1	.	0	XP_006820634.1	2e-49	coiled-coil domain-containing protein 170-like isoform X2 [Saccoglossus kowalevskii]	Q8IYT3	3e-21	Coiled-coil domain-containing protein 170
SMED30013957	9.175	-0.917	-3.043	-3.496	0.281	-0.64	-1.006	4.1	2.51e-13	0.257882	0.000505123	0.000146062	0.74456	0.447533	0.24315	1.16e-11	0.606482	0.0177202	0.00142704	0.841305	0.853614	0.851665	740	1	.	0	.	.	.	.	.	.
SMED30014640	3.909	-0.312	-0.93	-1.399	0.955	-0.046	0.01	4.45	2.59e-13	0.492378	0.0436326	0.00277787	0.037832	0.919091	0.982233	1.19e-11	0.846238	0.29059	0.0155729	0.100819	0.994281	0.999665	1659	1	.	0	AAW25328.1	2e-51	SJCHGC09367 protein [Schistosoma japonicum]	P12812	9e-49	Major egg antigen
SMED30008483	8.157	-0.486	-1.561	-3.396	-3.425	0.114	-1.796	2.36	2.59e-13	0.468158	0.0240802	1.18e-05	0.000116103	0.912452	0.091235	1.19e-11	0.821358	0.21064	0.000171885	0.000897948	0.992452	0.618733	465	1	YES	1	.	.	.	.	.	.
SMED30030286	9.434	-0.074	-3.194	1.545	0.279	-0.055	0.438	1.41	2.57e-13	0.877166	6.59e-08	0.00933742	0.556926	0.904785	0.339057	1.19e-11	1	1.5e-05	0.040783	0.70022	0.990508	0.904454	490	1	.	0	XP_005897871.1	5e-32	tctex1 domain-containing protein 2 [Bos mutus]	Q32P71	1e-33	Tctex1 domain-containing protein 2
SMED30031919	5.033	0.153	-2.17	0.616	0.177	0.018	0.446	1.52	2.62e-13	0.670791	2.2e-07	0.149139	0.613345	0.955785	0.17251	1.2e-11	0.955395	3.64e-05	0.303969	0.745185	1	0.774985	1215	1	.	0	ELT94340.1	6e-57	hypothetical protein CAPTEDRAFT_170674 [Capitella teleta]	Q8IX29	6e-55	F-box only protein 16 [Homo sapiens]
SMED30018297	4.826	-0.215	-1.177	0.435	1.7	0.247	-0.027	5.84	2.63e-13	0.688022	0.0305083	0.417701	0.00186625	0.641789	0.958898	1.21e-11	0.965415	0.244305	0.594458	0.00929355	0.930735	0.998948	417	1	.	0	XP_003074116.1	2e-13	Dynein 8 kDa light chain, flagellar outer arm (IC) [Ostreococcus tauri]	Q39580	2e-13	Dynein 8 kDa light chain, flagellar outer arm [Chlamydomonas reinhardtii]
SMED30020991	6.479	0.178	-4.018	1.506	1.226	-0.027	0.573	3.88	2.68e-13	0.771298	1.48e-08	0.0220282	0.0488768	0.964336	0.348669	1.23e-11	1	5.57e-06	0.0788689	0.122176	1	0.907774	1819	1	.	0	XP_002605874.1	3e-89	hypothetical protein BRAFLDRAFT_126033 [Branchiostoma floridae]	Q8NA47	9e-41	Coiled-coil domain-containing protein 63 [Homo sapiens]
SMED30022136	6.738	0.302	0.731	-1.497	-2.182	-1.261	-0.85	2.49	2.71e-13	0.550331	0.145662	0.00323492	3.19e-05	0.0179293	0.127903	1.24e-11	0.882491	0.508005	0.0175902	0.000292669	0.176686	0.697829	2424	3	YES	0	CCD76231.1	4e-145	putative wd-repeat protein [Schistosoma mansoni]	Q8K4P0	6e-143	pre-mRNA 3' end processing protein WDR33
SMED30028213	7.329	-1.297	-2.54	-4.118	-2.401	0.68	-1.707	4.25	2.73e-13	0.0791328	0.00105529	1.79e-06	0.00748739	0.452784	0.0717191	1.25e-11	0.457804	0.0297409	3.56e-05	0.0285484	0.856948	0.560753	1548	1	.	0	.	.	.	.	.	.
SMED30024965	9.786	-1.279	-0.271	-4.314	-2.279	0.029	-0.12	0.18	2.74e-13	0.0210375	0.635625	3.72e-09	0.0229735	0.981127	0.906097	1.25e-11	0.257865	0.926149	1.85e-07	0.0689355	1	0.998772	1814	2	.	0	CAZ30462.1	2e-33	nucleoporin 145 (S59 family) [Schistosoma mansoni]	Q6PFD9	9e-24	Nuclear pore complex protein Nup98-Nup96
SMED30009968	4.161	0.255	-1.91	1.8	0.177	0.041	0.182	3.34	2.77e-13	0.510311	4.36e-06	1.09e-05	0.63122	0.909996	0.619048	1.26e-11	0.862697	0.000415411	0.000160601	0.757562	0.991956	0.968772	3717	1	.	0	XP_006812442.1	0	LOW QUALITY PROTEIN: intraflagellar transport protein 122 homolog [Saccoglossus kowalevskii]	A8WGF4	0	Intraflagellar transport protein 122 homolog
SMED30027566	5.161	0.607	0.555	0.404	-1.463	-0.413	-0.469	3.94	2.9e-13	0.190865	0.22695	0.375	0.00151563	0.363043	0.302808	1.32e-11	0.604384	0.57303	0.570703	0.00784618	0.80594	0.887239	1664	1	.	0	.	.	.	.	.	.
SMED30021824	4.468	-0.21	-1.684	1.8	0.4	-0.536	0.149	2.85	2.99e-13	0.600689	0.000119483	2.55e-05	0.290997	0.153752	0.691852	1.35e-11	0.910076	0.00595826	0.000332606	0.44856	0.594702	0.980086	3576	1	.	0	XP_004175124.1	4e-62	LOW QUALITY PROTEIN: centromere protein J [Taeniopygia guttata]	Q9HC77	1e-55	Centromere protein J
SMED30025231	5.416	0.285	-3.598	0.793	1.593	-0.053	0.582	3.85	3.05e-13	0.604409	8.69e-09	0.175635	0.00475706	0.922684	0.287899	1.38e-11	0.911219	3.99e-06	0.342165	0.0198745	0.995312	0.88355	2090	1	.	0	XP_002741113.1	2e-139	radial spoke head protein 4 homolog A-like [Saccoglossus kowalevskii]	Q8CDR2	3e-124	Radial spoke head protein 6 homolog A
SMED30023599	11.675	-0.85	-2.523	-3.466	0.704	-0.819	0.206	2.27	3.06e-13	0.25762	0.00171345	0.000105774	0.410774	0.311248	0.800175	1.38e-11	0.60618	0.0412834	0.00108984	0.568071	0.772497	0.997358	742	1	.	0	.	.	.	.	.	.
SMED30004158	5.277	0.383	-3.332	1.088	1.322	0.207	0.315	3.84	3.12e-13	0.467478	1.85e-08	0.0525107	0.0134134	0.691749	0.545803	1.41e-11	0.820806	6.54e-06	0.149601	0.0452843	0.942532	0.966418	2434	2	.	0	EKC21625.1	1e-139	Tetratricopeptide repeat protein 25 [Crassostrea gigas]	Q7ZU45	4e-132	Tetratricopeptide repeat protein 25
SMED30015332	5.431	0.604	-3.033	1.029	1.027	-0.229	0.461	2.84	3.11e-13	0.201051	1.19e-08	0.0468925	0.0294383	0.618559	0.315699	1.41e-11	0.604384	4.82e-06	0.136852	0.083675	0.922829	0.894216	1699	1	.	0	EKC20737.1	2e-89	Uncharacterized protein C2orf62-like protein [Crassostrea gigas]	Q0IHI3	1e-61	Ciliogenesis-associated TTC17-interacting protein
SMED30018488	9.999	-1.456	-0.582	-4.649	-2.704	0.068	-1.511	4.12	3.34e-13	0.0855835	0.486009	2.17e-06	0.00428268	0.945668	0.129174	1.5e-11	0.462818	0.824103	4.2e-05	0.0182798	1	0.700447	1119	1	.	0	.	.	.	.	.	.
SMED30018645	6.67	-0.856	-4.404	-1.352	0.661	-0.182	-0.069	2.05	3.38e-13	0.169557	8.3e-09	0.0990176	0.37578	0.789264	0.91903	1.52e-11	0.592189	3.93e-06	0.233278	0.537557	0.962941	0.998948	4094	2	.	0	XP_003382495.1	1e-37	ubiquitin-conjugating enzyme E2 K-like [Amphimedon queenslandica]	P52484	9e-39	Probable ubiquitin-conjugating enzyme E2 21
SMED30034681	4.959	0.054	-0.948	0.407	0.326	0.174	0.389	3.09	3.45e-13	0.903785	0.0376211	0.364619	0.449732	0.683892	0.361355	1.55e-11	1	0.275384	0.558214	0.605613	0.941114	0.912319	1341	1	.	0	ACY70571.1	0	cAMP-dependent protein kinase catalytic subunit [Schistosoma japonicum]	P12370	0	cAMP-dependent protein kinase catalytic subunit
SMED30012301	3.833	-0.973	0.192	0.392	-0.935	-0.032	-0.044	2.66	3.52e-13	0.0139884	0.632239	0.313309	0.0135371	0.931288	0.906038	1.57e-11	0.2198	0.923622	0.499289	0.0456269	0.997667	0.998772	1154	1	.	0	EKC30727.1	2e-51	Mitochondrial GTPase 1 [Crassostrea gigas]	Q9BT17	5e-50	Mitochondrial ribosome-associated GTPase 1
SMED30022404	4.013	0.349	0.601	0.031	-1.003	-0.372	-0.262	3.28	3.6e-13	0.34191	0.0959862	0.929384	0.00427187	0.286166	0.453913	1.61e-11	0.69292	0.41722	0.997042	0.0182489	0.753415	0.950328	1131	2	.	0	ELT88053.1	6e-52	hypothetical protein CAPTEDRAFT_219632 [Capitella teleta]	Q3T1H5	2e-36	Tyrosyl-DNA phosphodiesterase 2
SMED30014575	6.224	0.479	-2.165	-1.126	0.836	0.644	0.505	3.55	3.64e-13	0.419109	0.000506082	0.0661805	0.164349	0.276008	0.391021	1.62e-11	0.775645	0.0177336	0.175882	0.297662	0.744867	0.926109	3786	1	.	5	CDJ23813.1	3e-153	transient receptor potential cation channel [Echinococcus granulosus]	Q9HCF6	1e-19	Transient receptor potential cation channel subfamily M member 3
SMED30034583	8.41	-0.351	-3.146	-3.13	-0.567	-0.868	-0.085	2.59	3.63e-13	0.615356	4.51e-05	0.00014926	0.489232	0.295762	0.920633	1.62e-11	0.918354	0.00278209	0.00145275	0.641317	0.760729	0.998948	681	1	.	0	GAA35278.2	2e-17	putative N-acetyltransferase [Clonorchis sinensis]	Q8AXL1	1e-09	Diamine acetyltransferase 1
SMED30005883	4.96	0.4	-2.976	0.53	0.762	0.3	0.391	3.01	3.7e-13	0.405715	2.73e-08	0.305806	0.116438	0.526307	0.40871	1.65e-11	0.762273	7.99e-06	0.491071	0.232694	0.889047	0.932885	1980	1	.	0	ELT98423.1	1e-90	hypothetical protein CAPTEDRAFT_224677 [Capitella teleta]	Q6ZN84	3e-55	Coiled-coil domain-containing protein 81 [Homo sapiens]
SMED30015057	3.491	-0.132	0.71	-0.46	-0.976	-0.481	-0.168	3.21	3.74e-13	0.715357	0.0490826	0.192403	0.0055239	0.170022	0.632994	1.66e-11	0.979688	0.304758	0.366168	0.0223381	0.619497	0.969756	2587	2	.	0	GAA54307.1	1e-54	ribosome biogenesis ATPase [Clonorchis sinensis]	O15381	9e-44	Nuclear valosin-containing protein-like
SMED30015168	4.311	-0.343	-1.097	-1.068	2.454	0.726	0.52	5.35	3.78e-13	0.484495	0.0276901	0.0326841	1.91e-06	0.136269	0.285135	1.68e-11	0.838602	0.229441	0.10536	2.43e-05	0.566165	0.882255	474	1	.	0	CDJ07677.1	7e-55	calponin [Hymenolepis microstoma]	P26932	9e-20	Calponin-1
SMED30012874	3.091	-0.238	-0.942	0.133	1.525	0.706	0.333	5.26	3.96e-13	0.514568	0.0114991	0.718063	3.38e-05	0.048991	0.350466	1.75e-11	0.866774	0.138304	0.848189	0.000307984	0.334129	0.909403	3907	1	.	12	GAA31065.2	0	adenylate cyclase 9 [Clonorchis sinensis]	P51830	3e-73	Adenylate cyclase type 9
SMED30020039	5.683	0.205	-3.074	1.637	0.392	-0.177	0.32	2.24	4.1e-13	0.65787	1.24e-08	0.00203564	0.388392	0.692966	0.473611	1.81e-11	0.947276	4.89e-06	0.0121633	0.546327	0.942833	0.952297	691	1	.	0	XP_005097944.1	3e-83	B9 domain-containing protein 1-like [Aplysia californica]	P0C5J2	7e-79	B9 domain-containing protein 1
SMED30026998	5.298	0.432	-2.464	1.315	0.606	0.001	0.185	3.33	4.12e-13	0.377157	2.94e-06	0.0102605	0.209251	0.998126	0.697758	1.82e-11	0.733895	0.00030737	0.0437495	0.355661	1	0.981296	3476	1	.	0	ELU04166.1	0	hypothetical protein CAPTEDRAFT_149270 [Capitella teleta]	Q8TBY9	0	WD repeat-containing protein 66 [Homo sapiens]
SMED30015353	4.416	-0.989	-0.811	-0.425	3.061	0.862	0.092	8.14	4.25e-13	0.0610463	0.123949	0.417591	6e-08	0.100993	0.859677	1.88e-11	0.396485	0.457352	0.594422	1.05e-06	0.488564	0.997454	14157	1	.	0	BAC00784.1	0	twitchin [Mytilus galloprovincialis]	Q23551	0	Twitchin
SMED30031394	6.985	0.38	-1.11	0.308	-1.684	-5.697	0.122	3.34	4.29e-13	0.538238	0.0758762	0.618287	0.00768611	1.27e-12	0.876591	1.89e-11	0.877414	0.392337	0.768358	0.0291801	6.19e-10	0.998155	926	1	YES	0	ACO06229.1	0	noggin-like protein 4 [Schmidtea mediterranea]	Q9W740	3e-15	Noggin-2
SMED30011833	6.813	-0.49	-1.223	0.455	0.68	0.257	-0.122	2.57	4.56e-13	0.35713	0.0272705	0.404346	0.192476	0.615704	0.811088	2.01e-11	0.710391	0.227557	0.580988	0.334787	0.921532	0.997358	2221	2	.	0	ACW83059.1	0.0002	bcl2-like protein [Schmidtea mediterranea]	.	.	.
SMED30020536	9.979	-1.49	-1.49	-3.715	-2.183	-0.058	-1.043	0.07	4.86e-13	0.012064	0.0221497	1.14e-05	0.0509472	0.980593	0.227013	2.13e-11	0.203373	0.200961	0.000166427	0.125823	1	0.835366	1377	2	.	1	.	.	.	.	.	.
SMED30017180	6.11	0.054	-2.855	1.615	0.906	0.039	0.569	3.05	4.95e-13	0.917852	1.21e-06	0.00482738	0.0804927	0.939687	0.264055	2.16e-11	1	0.000148898	0.0242283	0.177281	0.999876	0.870004	2420	1	.	0	ELU08983.1	0	hypothetical protein CAPTEDRAFT_182544 [Capitella teleta]	Q7T0Y4	2e-161	Dynein regulatory complex protein 1
SMED30010320	4.944	-0.052	-0.986	0.895	0.271	0.161	0.233	2.82	4.98e-13	0.900579	0.0214134	0.0324055	0.488363	0.675948	0.545494	2.17e-11	1	0.197718	0.10466	0.640454	0.939199	0.966418	2721	1	.	0	EKC32115.1	6e-159	Radial spoke head 10-like protein B2 [Crassostrea gigas]	B2RC85	4e-136	Radial spoke head 10 homolog B2 [Homo sapiens]
SMED30012214	7.168	-1.379	-2.533	-4.166	-1.627	0.744	0.728	1.65	5.04e-13	0.0358958	0.00039006	4.03e-06	0.139577	0.471878	0.430421	2.2e-11	0.334829	0.0147269	7.09e-05	0.264403	0.864672	0.939905	772	3	.	0	.	.	.	.	.	.
SMED30034679	9.565	0.089	-0.124	-3.195	-2.152	-0.07	1.813	1.06	5.04e-13	0.861558	0.80763	1.75e-08	0.000630469	0.920886	0.00276634	2.2e-11	1	1	6.94e-07	0.00372733	0.994912	0.0906382	1383	1	.	0	AAX27764.2	7e-61	SJCHGC03746 protein [Schistosoma japonicum]	Q9UKF6	2e-49	Cleavage and polyadenylation specificity factor subunit 3
SMED30012382	3.422	0.372	-1.401	-2.878	0.026	-0.29	0.134	4.46	5.11e-13	0.368863	0.000927592	1.94e-10	0.951822	0.492959	0.751141	2.22e-11	0.724261	0.0271019	1.48e-08	0.979619	0.874052	0.991344	2261	1	.	1	XP_001629942.1	3e-125	predicted protein [Nematostella vectensis]	Q2KJC3	2e-115	Macrophage-expressed gene 1 protein
SMED30008578	4.769	-0.71	-1.154	-1.216	3.713	1.073	0.194	5.67	5.25e-13	0.178282	0.0317794	0.0247403	1.84e-10	0.040786	0.708167	2.28e-11	0.604384	0.250122	0.0854696	5.66e-09	0.300845	0.982727	2486	1	.	0	GAA36595.2	4e-120	titin [Clonorchis sinensis]	Q9I7U4	6e-51	Titin
SMED30023860	4.216	-0.553	-1.028	-0.433	2.558	0.881	0.248	8.24	5.58e-13	0.277409	0.0452119	0.395557	1.91e-06	0.0843962	0.624851	2.42e-11	0.629176	0.292225	0.573885	2.43e-05	0.450813	0.969207	3085	1	.	0	Q05870	0	Paramyosin	Q05870	0	Paramyosin
SMED30018395	4.495	0.156	0.743	-0.291	-1.042	-0.511	-0.319	3.28	5.62e-13	0.713873	0.0790043	0.484128	0.0122938	0.216985	0.441362	2.43e-11	0.978702	0.402767	0.65653	0.0424321	0.686595	0.946465	2191	1	.	0	XP_006818558.1	6e-18	WD repeat and HMG-box DNA-binding protein 1-like [Saccoglossus kowalevskii]	O13046	2e-15	WD repeat and HMG-box DNA-binding protein 1
SMED30028885	8.319	0.302	-3.098	-4.979	1.029	0.238	0.376	2.82	5.62e-13	0.664305	4.89e-05	5.99e-08	0.252805	0.756633	0.616451	2.43e-11	0.950767	0.00296841	2e-06	0.405935	0.956285	0.968386	1086	1	.	1	EFN66454.1	6e-75	Beta-1,4-N-acetylgalactosaminyltransferase bre-4 [Camponotus floridanus]	Q9GUM2	2e-72	Beta-1,4-N-acetylgalactosaminyltransferase bre-4
SMED30017508	5.967	0.552	-4.03	2.101	0.304	0.188	0.623	2.61	5.66e-13	0.273148	3.55e-11	0.000371493	0.542799	0.703447	0.206135	2.44e-11	0.623588	1.34e-07	0.00306417	0.687799	0.945051	0.816315	2270	1	.	0	XP_785019.3	4e-68	MYCBP-associated protein-like [Strongylocentrotus purpuratus]	Q8TBZ2	1e-29	MYCBP-associated protein
SMED30009282	8.491	0.447	-1.781	0.187	0.235	0.349	-0.075	1.03	5.73e-13	0.157791	1.14e-06	0.626966	0.423876	0.174904	0.762992	2.47e-11	0.570188	0.000142314	0.775895	0.581071	0.626146	0.992806	812	1	.	0	XP_004578907.1	3e-63	EF-hand calcium-binding domain-containing protein 2 [Ochotona princeps]	Q9CQ46	7e-63	EF-hand calcium-binding domain-containing protein 2
SMED30029580	8.829	-1.042	-2.911	-4.991	-1.182	0.155	-0.638	2.69	5.97e-13	0.167164	0.000361844	6.76e-07	0.287399	0.901838	0.564429	2.56e-11	0.587298	0.0140385	1.54e-05	0.444954	0.989457	0.967501	706	1	.	0	XP_008462235.1	2e-07	RING-H2 finger protein ATL60-like [Cucumis melo]	Q7X843	4e-08	RING-H2 finger protein ATL48
SMED30009782	5.17	0.331	-2.686	-0.136	2.147	-0.259	0.666	4.37	5.99e-13	0.547154	5.58e-06	0.810006	0.000171664	0.634634	0.223306	2.57e-11	0.880083	0.000512084	0.917584	0.00124797	0.928913	0.833049	1209	1	.	0	EKC19365.1	2e-95	Outer dense fiber protein 3 [Crassostrea gigas]	Q5EB30	4e-75	Outer dense fiber protein 3
SMED30010941	4.962	0.256	-3.124	0.289	1.728	0.061	0.291	3.26	6.06e-13	0.609017	2.72e-08	0.594741	0.000810867	0.900896	0.554751	2.6e-11	0.914484	7.99e-06	0.749273	0.0046113	0.989322	0.967426	1168	1	.	0	ACU83221.1	3e-154	heat shock protein 40A [Ruditapes philippinarum]	Q80Y75	1e-133	DnaJ homolog subfamily B member 13
SMED30035901	5.087	0.098	-2.1	1.412	0.609	0.208	0.168	2.82	6.6e-13	0.82198	1.24e-05	0.00273977	0.149378	0.616369	0.684206	2.82e-11	1	0.000969404	0.0154049	0.278076	0.921707	0.977829	3456	2	.	0	XP_006825179.1	2e-138	jouberin-like [Saccoglossus kowalevskii]	Q8N157	6e-122	Jouberin
SMED30023943	3.438	0.844	-1.632	-0.746	0.074	0.094	0.562	2.72	6.82e-13	0.0148697	5.62e-06	0.0408462	0.832249	0.780496	0.0937222	2.91e-11	0.226414	0.000512729	0.122974	0.8983	0.961709	0.623339	702	1	.	1	.	.	.	.	.	.
SMED30003190	7.785	-1.261	-2.946	-4.22	-2.227	-1.387	-1.025	3.61	6.86e-13	0.0960324	0.000289656	4.76e-06	0.0274818	0.220691	0.234588	2.92e-11	0.462818	0.0119298	8.12e-05	0.0793007	0.692269	0.841262	1653	2	.	0	.	.	.	.	.	.
SMED30018930	7.38	-0.792	-2.397	-3.995	-0.658	-0.416	-1.573	2.79	7.02e-13	0.258615	0.00127923	2.58e-06	0.437487	0.615527	0.0881953	2.99e-11	0.606837	0.0339575	4.89e-05	0.594012	0.921532	0.610854	1572	1	.	0	.	.	.	.	.	.
SMED30005253	3.601	0.481	-3.321	0.524	1.294	0.086	0.444	4.87	7.19e-13	0.26612	4.44e-12	0.243002	0.00324035	0.842012	0.301389	3.05e-11	0.614346	6.82e-08	0.415667	0.0146155	0.973349	0.887016	2358	1	.	0	XP_002735862.1	0	EF-hand domain-containing family member C2-like [Saccoglossus kowalevskii]	Q32TF8	0	EF-hand domain-containing family member C2
SMED30009268	4.716	0.724	-1.485	-2.906	0.15	0.288	0.343	2.37	7.17e-13	0.11434	0.00157634	2.16e-08	0.766332	0.54498	0.462947	3.05e-11	0.474225	0.0389852	8.3e-07	0.855509	0.895952	0.951245	385	1	.	0	EUB56715.1	8e-05	Tegument antigen [Echinococcus granulosus]	.	.	.
SMED30030906	11.267	-0.39	-3.207	-3.045	-0.391	-0.369	-0.638	1.96	7.18e-13	0.589652	6.86e-05	0.000566455	0.660952	0.664257	0.463502	3.05e-11	0.905609	0.00390659	0.00430204	0.780266	0.937284	0.951245	633	1	.	0	GAA35278.2	6e-11	putative N-acetyltransferase [Clonorchis sinensis]	.	.	.
SMED30014949	9.939	0.35	-2.826	-3.186	-2.637	-2.029	-0.727	4.7	7.36e-13	0.67693	0.00168526	0.00055565	0.00431712	0.0391743	0.489767	3.11e-11	0.959301	0.0408579	0.00423752	0.0183886	0.293673	0.956331	1388	1	YES	1	.	.	.	.	.	.
SMED30011001	11.617	-0.518	-2.294	-3.891	-3.891	0.002	-1.024	2.33	7.63e-13	0.494702	0.00431777	2.05e-05	0.000493659	0.995875	0.234926	3.23e-11	0.84862	0.0762574	0.000277265	0.00304184	1	0.841706	815	1	.	0	EFX83133.1	0.0007	hypothetical protein DAPPUDRAFT_48477 [Daphnia pulex]	Q7L0R7	0.0002	RING finger protein 44
SMED30030875	8.274	-0.906	-3.726	-3.528	-0.152	0.515	1.136	2.08	7.74e-13	0.199215	4.73e-06	0.000291392	0.888157	0.556352	0.15943	3.27e-11	0.604384	0.000442174	0.00250628	0.938337	0.900433	0.752524	1048	1	.	0	CCD81856.1	1e-56	putative 6-phosphofructo-2-kinase/fructose-2,6-bisphosph at ase [Schistosoma mansoni]	Q91309	2e-54	6-phosphofructo-2-kinase/fructose-2,6-bisphosphatase
SMED30010724	11.951	-1.328	-2.459	-4.075	-2.452	-0.617	0.915	2.35	7.79e-13	0.0984824	0.00383958	3.74e-05	0.028478	0.596118	0.419687	3.28e-11	0.462818	0.0702777	0.000457647	0.081647	0.913537	0.937438	432	1	.	0	CDQ60785.1	3e-31	unnamed protein product [Oncorhynchus mykiss]	P20007	7e-29	Phosphoenolpyruvate carboxykinase [GTP]
SMED30028444	11.77	-0.63	-3.241	-4.337	-0.816	-0.019	-1.766	2.4	8.08e-13	0.416914	0.000162696	1.56e-05	0.439391	0.988469	0.108259	3.4e-11	0.7737	0.00778461	0.000218829	0.595837	1	0.658612	979	1	.	0	EPB87299.1	3e-17	CAMK/CAMKL/PASK protein kinase [Mucor circinelloides f. circinelloides 1006PhL]	Q08217	8e-12	Serine/threonine-protein kinase PSK2
SMED30030752	4.029	0.218	-0.996	0.362	1.642	-0.344	-0.265	3.64	8.15e-13	0.580127	0.0134846	0.36125	2.18e-05	0.356517	0.478203	3.42e-11	0.905609	0.15213	0.553993	0.000209196	0.802511	0.953994	2122	1	.	0	EKC24561.1	2e-123	Tripartite motif-containing protein 56 [Crassostrea gigas]	E1BD59	6e-31	E3 ubiquitin-protein ligase TRIM56
SMED30032675	6.118	0.402	-3.894	0.815	0.556	0.008	0.33	3.44	8.14e-13	0.508916	2.37e-08	0.205887	0.365233	0.989322	0.586201	3.42e-11	0.861476	7.5e-06	0.385557	0.527383	1	0.96831	3253	1	.	0	XP_005101334.1	3e-68	glutamine-rich protein 2-like isoform X2 [Aplysia californica]	Q9H0J4	2e-33	Glutamine-rich protein 2 [Homo sapiens]
SMED30029361	4.654	0.593	-0.841	1.184	0.121	-0.165	0.025	3.17	8.51e-13	0.108155	0.0240309	0.00113667	0.722371	0.624465	0.939704	3.57e-11	0.465272	0.210283	0.00759739	0.827382	0.924779	0.998948	2345	2	.	0	ACZ64525.1	0	KIF3B-like protein [Schmidtea mediterranea]	O15066	1e-153	Kinesin-like protein KIF3B
SMED30034531	5.88	-0.837	-0.381	-1.634	2.49	0.376	-0.037	7.83	8.59e-13	0.207531	0.564526	0.0157647	0.000350743	0.568487	0.955075	3.59e-11	0.604384	0.884501	0.0609264	0.00228332	0.904482	0.998948	5807	2	.	0	GAA48346.1	0	filamin [Clonorchis sinensis]	Q8BTM8	0	Filamin-A
SMED30031282	7.012	0.131	-1.21	-1.868	0.805	0.079	0.344	3.12	8.75e-13	0.836354	0.0609192	0.00484107	0.211138	0.900285	0.58568	3.66e-11	1	0.34189	0.024289	0.357091	0.989303	0.96831	2296	1	.	0	EKC28182.1	6e-86	hypothetical protein CGI_10018371 [Crassostrea gigas]	P30625	6e-07	cAMP-dependent protein kinase regulatory subunit [Caenorhabditis elegans]
SMED30005604	6.39	-0.807	-2.968	1.66	-0.278	-0.233	0.144	2.57	9.14e-13	0.184395	1.36e-05	0.0120037	0.645283	0.698218	0.810396	3.81e-11	0.604384	0.0010422	0.0492945	0.767968	0.94335	0.997358	3362	1	YES	4	CAX73062.1	9e-15	Secretory carrier-associated membrane protein 2 [Schistosoma japonicum]	Q6P0C7	2e-07	Secretory carrier-associated membrane protein 5
SMED30008917	2.87	0.267	-0.046	0.837	0.039	-0.514	-0.305	7.37	9.23e-13	0.466949	0.899933	0.0232902	0.91408	0.160429	0.404337	3.85e-11	0.820314	1	0.0819193	0.955796	0.606357	0.93226	1742	1	.	0	ESO82086.1	0	hypothetical protein LOTGIDRAFT_223558 [Lottia gigantea]	P41383	0	Tubulin alpha-2/alpha-4 chain
SMED30015065	7.892	-0.756	-2.822	-3.629	-2.419	-0.906	-0.707	2.83	9.24e-13	0.29655	0.000315016	2.95e-05	0.0129804	0.414439	0.522184	3.85e-11	0.645706	0.0127026	0.00037629	0.0441518	0.836894	0.962681	924	1	.	0	.	.	.	.	.	.
SMED30012321	2.74	-0.498	0.108	-0.766	-0.698	-0.353	-0.192	6.29	9.51e-13	0.161632	0.760588	0.0318406	0.0496952	0.319806	0.588242	3.96e-11	0.576753	1	0.103275	0.123539	0.778612	0.96831	3001	1	.	0	XP_006639560.1	0	exportin-2-like isoform X1 [Lepisosteus oculatus]	P55060	0	Exportin-2
SMED30035196	11.913	-0.906	-2.673	-5.186	-2.093	0.054	0.416	2.45	9.68e-13	0.255216	0.00177955	1.71e-06	0.10019	0.974989	0.698123	4.02e-11	0.604942	0.0424416	3.44e-05	0.207494	1	0.981296	540	1	.	0	.	.	.	.	.	.
SMED30001859	12.009	-0.954	-3.152	-6.241	0.938	0.191	-1.826	2.54	9.95e-13	0.23696	0.000372416	2.85e-07	0.469525	0.864251	0.102168	4.13e-11	0.604384	0.0143255	7.32e-06	0.623007	0.978852	0.646244	918	1	.	0	.	.	.	.	.	.
SMED30018766	4.563	0.346	-1.163	1.585	0.039	-0.104	0.337	2.96	1.04e-12	0.335668	0.00188556	1.2e-05	0.904246	0.744742	0.292315	4.3e-11	0.686829	0.0442832	0.000174325	0.948745	0.954068	0.884265	2799	1	.	0	XP_004686719.1	2e-172	centrosomal protein of 120 kDa isoform X1 [Condylura cristata]	A0JN62	5e-164	Centrosomal protein of 120 kDa
SMED30005722	8.924	0.851	-2.72	0.651	0.055	-0.025	0.426	1.35	1.09e-12	0.0378743	8.25e-09	0.177693	0.891326	0.949532	0.267277	4.5e-11	0.342786	3.93e-06	0.345088	0.940644	1	0.871897	623	1	.	0	ELT92156.1	1e-56	hypothetical protein CAPTEDRAFT_6071 [Capitella teleta]	Q0VCN3	4e-45	Intraflagellar transport protein 27 homolog
SMED30034618	5.349	0.198	-1.765	0.93	0.583	0.303	0.333	2.6	1.09e-12	0.643652	0.000127108	0.0401384	0.155855	0.449968	0.403276	4.51e-11	0.935196	0.00626701	0.121382	0.286453	0.855062	0.93226	4287	1	.	0	XP_006823607.1	0	von Willebrand factor A domain-containing protein 3A-like [Saccoglossus kowalevskii]	Q3UVV9	3e-150	von Willebrand factor A domain-containing protein 3A [Mus musculus]
SMED30026733	6.101	0.134	0.351	-1.845	-1.381	0.277	-0.429	1.5	1.1e-12	0.758901	0.418711	3.53e-05	0.00225834	0.534042	0.334718	4.54e-11	1	0.757057	0.000435067	0.0108665	0.89226	0.901975	1020	1	.	0	AAP06389.1	5e-72	similar to GenBank Accession Number BC016778 HIV-1 rev binding protein 2 in Homo sapiens [Schistosoma japonicum]	B4JDU5	1e-57	KRR1 small subunit processome component homolog
SMED30004793	9.205	-0.042	-2.996	-2.876	3.129	0.7	-0.043	0.61	1.11e-12	0.928798	1.71e-07	0.000404557	9.28e-06	0.135965	0.925337	4.56e-11	1	2.93e-05	0.00328493	9.8e-05	0.565697	0.998948	1609	2	.	0	CDJ12732.1	4e-69	myotubularin protein 3 [Hymenolepis microstoma]	Q9Z2C5	4e-62	Myotubularin [Mus musculus]
SMED30035110	5.292	0.173	-0.416	-0.711	-0.217	-0.129	0.362	1.95	1.11e-12	0.679369	0.325007	0.0917676	0.593089	0.747798	0.363752	4.57e-11	0.96068	0.649569	0.221056	0.729179	0.954602	0.912319	1274	2	.	7	.	.	.	.	.	.
SMED30035979	7.569	0.035	-0.978	-2.909	0.934	-0.364	0.05	4.05	1.18e-12	0.960972	0.179407	0.000186229	0.202141	0.614663	0.94454	4.85e-11	1	0.565521	0.00174579	0.347104	0.92146	0.998948	723	1	.	0	CAX76070.1	6e-57	Protein p25-beta [Schistosoma japonicum]	Q7TQD2	1e-15	Tubulin polymerization-promoting protein
SMED30032276	5.098	-0.154	-0.725	-1.078	1.405	-0.228	-0.396	2.6	1.19e-12	0.7479	0.13888	0.0292815	0.0036726	0.624522	0.395543	4.86e-11	1	0.492483	0.0971233	0.0161393	0.924788	0.928837	2255	1	.	0	CCD78383.1	5e-97	serine/threonine kinase [Schistosoma mansoni]	Q9UIK4	2e-80	Death-associated protein kinase 2
SMED30022350	6.238	-0.768	-1.023	0.822	0.477	-0.013	0.013	1.99	1.19e-12	0.106465	0.0442319	0.0950944	0.286827	0.976145	0.976647	4.86e-11	0.463763	0.291068	0.226498	0.444425	1	0.999158	865	1	.	0	.	.	.	.	.	.
SMED30000565	4.937	0.243	-3.256	1.347	1.735	-0.006	0.447	4.69	1.22e-12	0.655549	7.06e-08	0.0183271	0.00184709	0.991747	0.408621	5e-11	0.944932	1.56e-05	0.0683539	0.00920881	1	0.932783	11985	1	.	0	XP_006816367.1	0	dynein heavy chain 7, axonemal [Saccoglossus kowalevskii]	Q8WXX0	0	Dynein heavy chain 7, axonemal
SMED30020643	9.579	0.335	-2.87	0.604	1.041	0.129	0.37	1.96	1.23e-12	0.523403	1.65e-06	0.308349	0.0485222	0.799819	0.464015	5.02e-11	0.874499	0.000193692	0.493968	0.121576	0.965879	0.951246	620	1	.	0	ELU12240.1	5e-38	hypothetical protein CAPTEDRAFT_19088 [Capitella teleta]	Q4KKZ1	2e-19	Uncharacterized protein C1orf158 homolog [Mus musculus]
SMED30028442	7.709	0.25	-0.954	1.131	-2.158	-3.031	-1.065	4.85	1.25e-12	0.733039	0.197733	0.127482	0.00469782	0.000135249	0.15773	5.09e-11	0.991755	0.57303	0.280192	0.0196563	0.00418334	0.749762	2946	1	YES	0	GAA30540.2	0	lysosomal alpha-glucosidase [Clonorchis sinensis]	Q6P7A9	0	Lysosomal alpha-glucosidase
SMED30011145	2.739	0.127	0.806	0.517	-0.203	-0.263	0.039	4.38	1.28e-12	0.666912	0.00536694	0.0641049	0.455564	0.332774	0.886456	5.21e-11	0.952367	0.0874667	0.171575	0.611191	0.787151	0.998155	3231	1	.	1	AGA95408.1	0	mll5-2, partial [Schmidtea mediterranea]	Q8IZD2	1e-15	Histone-lysine N-methyltransferase 2E
SMED30018684	6.506	0.35	-1.662	-2.598	2.102	0.286	-0.066	4	1.3e-12	0.592016	0.0134893	0.000213813	0.00221309	0.661388	0.919285	5.29e-11	0.906405	0.15213	0.00194793	0.0106821	0.936821	0.998948	5127	3	.	2	CCD79079.1	1e-105	hypothetical protein Smp_051990 [Schistosoma mansoni]	Q8C8H8	3e-25	Kyphoscoliosis peptidase [Mus musculus]
SMED30026782	4.982	0.42	-3.438	1.58	1.286	0.21	0.6	4.18	1.31e-12	0.42661	7.69e-09	0.00517921	0.0158427	0.687781	0.251262	5.3e-11	0.78368	3.75e-06	0.0256179	0.0516004	0.942269	0.857996	2808	1	.	0	XP_002733915.1	0	coiled-coil domain-containing protein 147-like isoform X1 [Saccoglossus kowalevskii]	Q5T655	0	Coiled-coil domain-containing protein 147
SMED30003779	8.596	-0.365	-1.862	-3.758	-3.673	-0.489	-1.761	3.87	1.31e-12	0.642379	0.0222116	2.58e-05	0.000129302	0.631583	0.111167	5.31e-11	0.934131	0.201285	0.000336429	0.00098031	0.927633	0.66579	1541	3	.	9	XP_003493731.1	1e-52	monocarboxylate transporter 14-like [Bombus impatiens]	Q503M4	1e-27	Monocarboxylate transporter 12-B
SMED30024179	7.556	-1.343	-1.898	-1.495	0.233	-0.306	0.747	1.45	1.33e-12	0.0389395	0.00583176	0.0367748	0.735583	0.643927	0.2559	5.38e-11	0.343341	0.092304	0.113893	0.835769	0.9314	0.862814	1040	2	.	0	CCD82557.1	2e-22	Band 4.1-like protein [Schistosoma mansoni]	Q9Y2J2	4e-18	Band 4.1-like protein 3
SMED30010503	5.837	0.137	-3.894	2.142	1.745	-0.346	0.391	4.83	1.41e-12	0.824997	3.83e-08	0.00128361	0.0059517	0.574165	0.525381	5.71e-11	1	1.04e-05	0.00838661	0.0237404	0.905743	0.963814	3100	1	.	0	EKC18134.1	8e-78	hypothetical protein CGI_10015025 [Crassostrea gigas]	Q5RG45	2e-49	Centrosomal protein of 135 kDa
SMED30026237	4.956	0.029	-2.386	1.788	0.47	0.067	0.268	3.28	1.44e-12	0.95271	6.63e-06	0.0005831	0.322207	0.886846	0.568826	5.8e-11	1	0.000589346	0.00439913	0.481468	0.984578	0.968284	4995	1	.	0	EKC39930.1	0	Coiled-coil and C2 domain-containing protein 2A [Crassostrea gigas]	Q9P2K1	0	Coiled-coil and C2 domain-containing protein 2A [Homo sapiens]
SMED30025229	8.063	-0.121	-0.522	-3.051	-5.544	-1.021	0.882	2.67	1.51e-12	0.860217	0.450343	4.94e-05	4.1e-09	0.360811	0.419693	6.08e-11	1	0.788061	0.000577271	9.21e-08	0.80493	0.937438	400	1	.	0	CDJ20525.1	4e-34	Four and a half LIM domains protein 3 [Echinococcus granulosus]	Q9JKS4	4e-22	LIM domain-binding protein 3
SMED30007500	5.505	0.193	-3.185	1.223	1.37	0.107	0.354	3.29	1.53e-12	0.716307	1.22e-07	0.0345492	0.0108491	0.837378	0.498239	6.13e-11	0.980159	2.2e-05	0.109598	0.0383615	0.972194	0.958061	2421	1	.	0	EKC25200.1	5e-61	Coiled-coil domain-containing protein C6orf97 [Crassostrea gigas]	Q8IYT3	8e-34	Coiled-coil domain-containing protein 170
SMED30003028	11.188	-0.416	-2.403	-3.669	-4.7	0	0.968	1.86	1.58e-12	0.569038	0.00214138	3.99e-05	7.37e-05	1	0.272871	6.33e-11	0.897797	0.0480029	0.000481592	0.000606621	1	0.875128	1146	1	.	0	GAA30630.2	2e-14	TBC1 domain family member 24 [Clonorchis sinensis]	Q9ULP9	4e-06	TBC1 domain family member 24 [Homo sapiens]
SMED30009556	5.93	0.566	-3.384	0.206	1.175	-0.131	0.109	2.83	1.62e-12	0.30996	7.24e-08	0.730603	0.0385598	0.812912	0.843787	6.49e-11	0.659607	1.58e-05	0.858191	0.102385	0.967533	0.997358	640	1	.	0	CAX73457.1	1e-86	Protein phosphatase 1 regulatory subunit 7 [Schistosoma japonicum]	Q05A62	4e-87	Dynein light chain 1, axonemal [Mus musculus]
SMED30006788	4.844	0.398	1.092	0.159	-0.851	-0.374	-0.256	3.46	1.68e-12	0.330299	0.00642845	0.68153	0.027524	0.330803	0.505441	6.69e-11	0.682691	0.0980554	0.821886	0.0794003	0.785889	0.958746	2578	2	.	0	.	.	.	.	.	.
SMED30006592	10.898	-0.286	-3.723	-2.681	-3.086	-1.123	2.542	1.5	1.68e-12	0.683291	4.5e-06	0.00319868	0.00611399	0.243585	0.0213755	6.69e-11	0.963417	0.000427011	0.0174363	0.0242651	0.717746	0.316451	535	1	.	0	.	.	.	.	.	.
SMED30026178	11.45	-1.884	-2.93	-2.705	0.103	-0.028	-0.046	1.61	1.68e-12	0.0166613	0.000696794	0.00580305	0.913802	0.975597	0.957299	6.71e-11	0.240675	0.0222381	0.0280939	0.955651	1	0.998948	827	1	.	0	.	.	.	.	.	.
SMED30020574	4.837	-0.212	-3.302	2.002	1.381	0.187	0.429	5.25	1.69e-12	0.703347	8.87e-08	0.000688938	0.0143433	0.73489	0.438292	6.72e-11	0.972209	1.79e-05	0.00505079	0.0477582	0.951958	0.944381	12797	1	.	0	ESO89348.1	0	hypothetical protein LOTGIDRAFT_210379 [Lottia gigantea]	Q9P2D7	0	Dynein heavy chain 1, axonemal
SMED30034520	5.348	1.016	0.696	-0.209	-1.124	-0.451	-0.263	3.36	1.7e-12	0.0175229	0.0935957	0.608527	0.00621029	0.268729	0.519806	6.74e-11	0.242911	0.41722	0.759598	0.0245744	0.738189	0.962323	1082	1	.	0	GAA50958.1	0	DNA repair protein RAD51 [Clonorchis sinensis]	P70099	0	DNA repair protein RAD51 homolog 1 [Cricetulus griseus]
SMED30012409	3.884	0.631	-0.961	-1.437	1.448	0.2	0.291	4.76	1.75e-12	0.166336	0.0363436	0.00203566	0.00175208	0.656768	0.518626	6.94e-11	0.585793	0.26995	0.0121633	0.0088108	0.9363	0.962092	458	1	.	0	.	.	.	.	.	.
SMED30003597	6.739	-0.647	-2.563	-4.912	0.785	-0.504	-1.068	2.34	1.76e-12	0.320594	0.000264966	2.57e-08	0.386165	0.523682	0.213015	6.96e-11	0.672857	0.0112199	9.63e-07	0.544539	0.88803	0.824924	969	1	.	0	ESN95977.1	1e-12	hypothetical protein HELRODRAFT_86213 [Helobdella robusta]	Q9XUJ7	4e-12	Serine/threonine-protein kinase dkf-1 [Caenorhabditis elegans]
SMED30008255	2.69	-0.635	-0.697	-0.535	-0.741	-0.185	0.173	6.93	1.8e-12	0.0758026	0.0518163	0.1348	0.0383995	0.60385	0.626536	7.11e-11	0.447714	0.313445	0.288329	0.102047	0.916206	0.969226	1497	1	.	0	XP_787081.3	0	eukaryotic translation initiation factor 2 subunit 3-like [Strongylocentrotus purpuratus]	Q24208	0	Eukaryotic translation initiation factor 2 subunit 3
SMED30031446	3.973	0.3	-1.433	1.199	0.476	0.141	0.52	3.18	1.8e-12	0.408133	0.000199261	0.00149554	0.162324	0.673273	0.120181	7.11e-11	0.764502	0.0090828	0.0095282	0.294914	0.939045	0.68622	2017	1	.	0	CCD75257.1	3e-31	putative guanine-nucleotide-exchange-factor [Schistosoma mansoni]	Q5RDX5	1e-28	Ephexin-1
SMED30016566	3.869	-0.442	0.473	0.282	0.523	0.243	-0.089	2.67	1.83e-12	0.14974	0.12103	0.296277	0.0269776	0.279324	0.689155	7.25e-11	0.555852	0.451127	0.480282	0.0781464	0.747536	0.979694	2032	2	.	0	XP_003241156.1	6e-88	uncharacterized protein LOC100568550 [Acyrthosiphon pisum]	.	.	.
SMED30005871	9.355	0.007	-0.669	-2.926	-2.319	-2.366	-0.11	0.48	1.99e-12	0.989219	0.191282	5.23e-07	0.000750375	0.0148305	0.922904	7.83e-11	1	0.57303	1.24e-05	0.00431676	0.155354	0.998948	1173	1	.	0	.	.	.	.	.	.
SMED30001580	6.138	-0.152	-2.526	1.563	0.774	-0.109	0.199	2	2.06e-12	0.740579	2.4e-06	0.00305344	0.0795038	0.798284	0.640484	8.12e-11	0.997315	0.000261682	0.0167874	0.175783	0.965864	0.970399	1112	1	.	0	XP_003728601.1	5e-19	uncharacterized protein LOC100889052 [Strongylocentrotus purpuratus]	.	.	.
SMED30032135	9.559	-0.281	0.694	-4.909	-2.973	-0.018	-1.092	0.95	2.06e-12	0.601922	0.195484	1.73e-13	0.000585216	0.9908	0.288472	8.12e-11	0.910377	0.57303	3.05e-11	0.00349879	1	0.883806	301	1	.	0	XP_756461.1	5e-07	hypothetical protein UM00314.1 [Ustilago maydis 521]	Q4PHU9	2e-08	ATP-dependent RNA helicase DBP2
SMED30010674	6.456	0.237	-3.853	0.899	1.031	-0.051	0.482	2.57	2.08e-12	0.684969	1.88e-08	0.168988	0.0841489	0.93049	0.406134	8.15e-11	0.964164	6.57e-06	0.332387	0.182989	0.997373	0.932402	1263	1	.	0	AAW25405.1	1e-57	SJCHGC05424 protein [Schistosoma japonicum]	Q2KJG1	2e-20	Spermatogenesis-associated protein 6
SMED30010857	3.4	-0.109	0.77	-0.748	-1.187	-0.59	0.024	3.99	2.11e-12	0.784764	0.0547232	0.0598295	0.00298732	0.137423	0.95256	8.27e-11	1	0.321577	0.162953	0.0136972	0.567816	0.998948	1308	1	.	0	ADF47424.1	3e-23	eukaryotic initiation factor-4G [Dugesia japonica]	.	.	.
SMED30004518	5.071	0.5	-2.133	0.917	0.297	-0.023	0.111	3.33	2.21e-12	0.319381	6.15e-05	0.0768705	0.549003	0.962588	0.821835	8.65e-11	0.671279	0.00356414	0.197396	0.693261	1	0.997358	1454	1	.	0	XP_006637890.1	0	dynein assembly factor with WDR repeat domains 1-like [Lepisosteus oculatus]	Q6P2Y2	0	Dynein assembly factor with WDR repeat domains 1
SMED30035681	5.712	0.265	-3.472	2.166	0.515	-0.06	0.26	3.4	2.22e-12	0.637067	5.35e-08	0.000414009	0.356044	0.913892	0.638766	8.68e-11	0.930366	1.3e-05	0.00334215	0.517653	0.992662	0.970278	2721	1	.	0	GAA31648.2	0	intraflagellar transport protein 88 homolog [Clonorchis sinensis]	Q61371	0	Intraflagellar transport protein 88 homolog
SMED30034016	6.171	0.229	-2.389	-0.52	1.577	0.678	0.241	1.92	2.28e-12	0.619167	4.28e-06	0.337191	0.00106185	0.12358	0.579197	8.88e-11	0.919185	0.000409411	0.525826	0.00579573	0.540059	0.96831	1425	1	.	0	EKC27073.1	9e-56	Sperm surface protein Sp17 [Crassostrea gigas]	P36425	3e-28	Sperm surface protein Sp17
SMED30001979	2.843	0.14	-0.355	0.705	-0.11	-0.027	-0.018	4.96	2.45e-12	0.687487	0.309773	0.0429781	0.74736	0.936784	0.957944	9.56e-11	0.965281	0.638394	0.127879	0.842862	0.999105	0.998948	700	1	YES	0	XP_001994193.1	2e-52	GH23446 [Drosophila grimshawi]	B4JT39	2e-54	Mesencephalic astrocyte-derived neurotrophic factor homolog
SMED30011473	6.063	-0.513	-2.909	2.406	-0.122	0.046	0.459	1.56	2.57e-12	0.262734	5.56e-07	2.43e-05	0.778393	0.913104	0.276536	9.99e-11	0.610288	7.81e-05	0.000320413	0.864144	0.992564	0.87667	2002	2	.	0	XP_788156.1	2e-36	enolase-like protein ENO4-like [Strongylocentrotus purpuratus]	Q08BC6	7e-25	Enolase-like protein ENO4 [Danio rerio]
SMED30027419	3.705	0.486	1.251	-0.405	-1.126	-0.223	-0.395	4.8	2.57e-12	0.248125	0.00299645	0.327269	0.00699205	0.588674	0.338862	1e-10	0.604384	0.0600338	0.515659	0.027035	0.910016	0.904454	3719	2	.	0	AEB20401.1	0	msh6 [Schmidtea mediterranea]	P54276	0	DNA mismatch repair protein Msh6
SMED30021889	5.953	0.363	-1.394	-1.106	-0.849	-0.216	0.109	4.21	2.65e-12	0.569961	0.0322954	0.0885968	0.188489	0.736476	0.864277	1.03e-10	0.89833	0.252294	0.216572	0.330274	0.952519	0.997784	770	1	.	0	GAA56132.1	2e-36	universal stress protein in QAH/OAS sulfhydrylase 3'region [Clonorchis sinensis]	A0QZA1	2e-08	Universal stress protein MSMEG_3950/MSMEI_3859
SMED30031491	6.158	0.307	-3.727	1.365	0.94	-0.134	0.459	4.27	2.7e-12	0.635797	3.49e-07	0.0436736	0.150458	0.836123	0.478374	1.04e-10	0.929423	5.37e-05	0.129497	0.279563	0.972012	0.953994	3959	1	.	0	ESP04270.1	0	hypothetical protein LOTGIDRAFT_224011 [Lottia gigantea]	B2RY50	0	Armadillo repeat-containing protein 4 [Mus musculus]
SMED30017662	8.813	0.659	1.165	-0.98	-1.412	-0.571	-0.373	2.13	2.69e-12	0.102585	0.0023714	0.00856671	0.000178986	0.131055	0.330649	1.04e-10	0.462818	0.051343	0.0380344	0.00128992	0.555529	0.901975	1964	1	.	0	XP_005090219.1	6e-133	DNA polymerase kappa-like isoform X1 [Aplysia californica]	Q9QUG2	8e-117	DNA polymerase kappa
SMED30023615	3.243	0.212	-0.752	-1.311	-1.061	-0.269	-0.155	3.09	2.88e-12	0.577083	0.0506799	0.000826982	0.00662392	0.488375	0.690709	1.11e-10	0.904367	0.310169	0.00583554	0.025931	0.872907	0.979733	524	1	.	0	ESO07948.1	1e-46	hypothetical protein HELRODRAFT_110237 [Helobdella robusta]	Q6GPQ6	5e-46	Endothelial differentiation-related factor 1 homolog
SMED30013217	7.59	0.079	-0.842	-3.399	-4.661	-1.001	0.84	2.23	2.9e-12	0.90281	0.199556	3.82e-06	2.42e-07	0.361555	0.430905	1.12e-10	1	0.57303	6.78e-05	3.76e-06	0.805299	0.940361	800	1	.	0	ESO00772.1	2e-21	hypothetical protein HELRODRAFT_82658, partial [Helobdella robusta]	Q86V86	1e-17	Serine/threonine-protein kinase pim-3 [Homo sapiens]
SMED30021087	9.141	0.526	-3.271	1.292	0.633	-0.186	0.362	1.52	2.89e-12	0.263662	6.88e-09	0.0231248	0.171985	0.676169	0.415811	1.12e-10	0.610969	3.53e-06	0.081477	0.307767	0.939199	0.935682	676	1	.	1	CCD59352.1	2e-09	hypothetical protein Smp_068750 [Schistosoma mansoni]	.	.	.
SMED30010838	3.777	-0.012	-2.197	-0.267	0.304	0.205	0.086	4.7	3.06e-12	0.980085	7.96e-06	0.573467	0.517078	0.659607	0.853537	1.18e-10	1	0.000687836	0.741281	0.666593	0.936681	0.997454	2310	1	.	1	XP_003690311.1	5e-89	uncharacterized protein LOC100863630 [Apis florea]	.	.	.
SMED30003871	6.35	0.16	-1.027	-1.462	1.886	-0.043	-0.348	3.07	3.08e-12	0.781858	0.0804717	0.0146344	0.0015795	0.939358	0.541588	1.18e-10	1	0.40752	0.057561	0.00811142	0.999732	0.966151	588	1	YES	0	KDQ27495.1	2e-34	hypothetical protein PLEOSDRAFT_40162 [Pleurotus ostreatus PC15]	P0CP96	2e-33	FK506-binding protein 2
SMED30021404	4.925	-0.482	-2.183	2.142	0.855	0.104	0.229	3.67	3.15e-12	0.344387	8.03e-05	9.18e-05	0.087074	0.833423	0.64324	1.21e-10	0.695516	0.00441267	0.000968156	0.187547	0.971824	0.970399	4058	1	.	0	ELU08440.1	8e-16	hypothetical protein CAPTEDRAFT_229158 [Capitella teleta]	Q8TCU4	4e-07	Alstrom syndrome protein 1 [Homo sapiens]
SMED30022421	5.467	0.299	-3.725	0.784	1.181	0.139	0.715	3.75	3.25e-12	0.610199	2.63e-08	0.208259	0.0476939	0.811329	0.222453	1.25e-10	0.91521	7.99e-06	0.388252	0.120166	0.967202	0.833049	1230	1	.	0	XP_005104983.1	8e-131	RIB43A-like with coiled-coils protein 2-like [Aplysia californica]	Q9H4K1	6e-64	RIB43A-like with coiled-coils protein 2 [Homo sapiens]
SMED30000830	4.415	-0.597	0.003	1.202	0.471	0.165	0.133	2.98	3.28e-12	0.101804	0.99349	0.000527044	0.127735	0.586863	0.660204	1.26e-10	0.462818	1	0.00405275	0.24909	0.90966	0.972976	2999	1	.	0	XP_003241156.1	2e-17	uncharacterized protein LOC100568550 [Acyrthosiphon pisum]	.	.	.
SMED30018792	9.227	0.126	0.469	-6.833	-0.899	-0.395	-0.144	0.74	3.29e-12	0.796999	0.334668	7.11e-21	0.394668	0.692051	0.891425	1.26e-10	1	0.65896	6.08e-18	0.552172	0.942532	0.998155	826	1	.	0	EFN64554.1	0.0002	D site-binding protein [Camponotus floridanus]	B3P5D2	7e-05	Transcription factor kayak
SMED30033655	5.222	0.576	-1.598	-1.662	1.308	0.252	0.093	2.28	3.37e-12	0.226855	0.00124986	0.0013363	0.00873266	0.589387	0.841781	1.29e-10	0.604384	0.0333796	0.00866077	0.0322222	0.910242	0.997358	1392	1	.	4	CAX69469.1	5e-91	Bestrophin-3 (Vitelliform macular dystrophy 2-like protein 3) [Schistosoma japonicum]	Q8N1M1	1e-84	Bestrophin-3
SMED30030295	4.912	0.694	0.319	0.045	-1.187	-0.501	-0.383	5.54	3.47e-12	0.21542	0.566271	0.935696	0.0350137	0.368431	0.491392	1.32e-10	0.604384	0.884501	0.99771	0.0950727	0.809571	0.957694	731	1	.	0	AFP33290.1	2e-119	peroxiredoxin-1 [Dugesia japonica]	Q17172	1e-85	Thioredoxin peroxidase 2
SMED30030723	8.347	-0.694	-2.979	-3.939	-1.698	-2.423	1.96	2.32	3.46e-12	0.345191	0.00021973	1.79e-05	0.0916399	0.0307161	0.0674164	1.32e-10	0.696361	0.00972694	0.000246808	0.19424	0.253151	0.546455	683	1	.	0	.	.	.	.	.	.
SMED30007598	2.351	-0.043	-0.288	0.228	-0.151	-0.007	0.166	3.68	3.73e-12	0.873828	0.297048	0.398116	0.559738	0.979012	0.514767	1.42e-10	1	0.626054	0.575809	0.702377	1	0.961475	2369	1	.	0	XP_005404876.1	2e-42	arf-GAP with GTPase, ANK repeat and PH domain-containing protein 3 isoform X2 [Chinchilla lanigera]	Q96P64	4e-37	Arf-GAP with GTPase, ANK repeat and PH domain-containing protein 4
SMED30003384	5.113	-0.158	-1.639	-1.311	3.318	0.488	-0.041	3.84	3.75e-12	0.766784	0.00319744	0.0197331	1.14e-08	0.350279	0.937753	1.43e-10	1	0.0623703	0.0724387	2.32e-07	0.800185	0.998948	3919	1	.	0	.	.	.	.	.	.
SMED30034903	5.291	0.683	-3.165	-1.227	2.208	0.082	0.596	3.04	3.75e-12	0.203683	1.1e-07	0.0376616	0.00012413	0.877554	0.262836	1.43e-10	0.604384	2.07e-05	0.115823	0.000948001	0.982707	0.8682	909	1	.	0	ELT89858.1	1e-43	hypothetical protein CAPTEDRAFT_21391 [Capitella teleta]	A2BFC9	1e-29	Uncharacterized protein C9orf171 homolog [Danio rerio]
SMED30001100	5.871	-1.321	-1.48	-1.328	-0.081	0.95	-0.236	1.92	3.76e-12	0.0289903	0.0189205	0.0407594	0.897567	0.116438	0.691446	1.43e-10	0.300106	0.187475	0.122773	0.944216	0.525499	0.979962	689	1	.	0	.	.	.	.	.	.
SMED30026384	6.591	-0.257	-1.634	-3.291	-3.346	-1.298	-1.096	1.78	3.78e-12	0.674109	0.0102535	3.75e-06	8.8e-05	0.224819	0.222025	1.44e-10	0.957547	0.129629	6.68e-05	0.000708328	0.69862	0.832721	399	1	.	0	.	.	.	.	.	.
SMED30012386	2.632	-0.334	-0.626	0.443	1.319	0.785	0.335	7.08	3.97e-12	0.339139	0.0749797	0.204864	0.000178145	0.023889	0.331983	1.5e-10	0.690121	0.389648	0.384086	0.00128597	0.21604	0.901975	3364	1	.	0	CDJ20389.1	0	glycogen phosphorylase [Echinococcus granulosus]	P11217	0	Glycogen phosphorylase, muscle form
SMED30006979	3.996	0.53	1.473	-0.536	-1.082	-0.297	-0.314	5.74	4.02e-12	0.266048	0.00227316	0.257413	0.023195	0.528944	0.506319	1.52e-10	0.614239	0.04999	0.433214	0.069465	0.889872	0.959102	2780	1	.	0	CAC36296.1	0	MCM2 protein [Dugesia japonica]	P55861	0	DNA replication licensing factor mcm2
SMED30022311	5.062	-0.594	-1.279	1.094	0.876	0.445	0.205	3.26	4.13e-12	0.233413	0.0141181	0.0323555	0.0699594	0.349254	0.665858	1.56e-10	0.604384	0.156187	0.104542	0.159624	0.799611	0.974467	2539	1	.	0	GAA51937.1	7e-54	regulator of G-protein signaling 4 [Clonorchis sinensis]	Q6DGI0	2e-41	Regulator of G-protein signaling 8
SMED30027818	5.971	0.272	-3.603	0.93	1.405	-0.065	0.609	2.99	4.32e-12	0.637861	6.44e-08	0.142743	0.0172636	0.909385	0.287463	1.63e-10	0.930906	1.5e-05	0.295415	0.0552573	0.991956	0.88355	700	1	.	0	XP_005099003.1	7e-52	uncharacterized protein C1orf194 homolog [Aplysia californica]	A8Y5T1	2e-32	Uncharacterized protein C1orf194 homolog
SMED30015866	2.92	-0.115	0.553	-0.384	-0.599	-0.11	-0.288	3.83	4.41e-12	0.740226	0.108608	0.258604	0.0757355	0.74272	0.390547	1.66e-10	0.997038	0.424524	0.434455	0.169682	0.954068	0.925842	3087	2	.	0	.	.	.	.	.	.
SMED30008882	5.107	0.357	-2.698	1.55	0.906	-0.099	0.55	2.9	4.48e-12	0.442358	2.25e-07	0.00235406	0.0464804	0.824038	0.217252	1.68e-10	0.798301	3.7e-05	0.0136599	0.117959	0.969026	0.830426	1644	1	.	0	XP_783013.2	1e-68	uncharacterized protein C9orf117 homolog [Strongylocentrotus purpuratus]	Q0VFN8	3e-50	Uncharacterized protein C9orf117 homolog
SMED30004874	4.408	0.238	-1.266	0.34	0.707	0.148	0.298	2.65	4.57e-12	0.547174	0.00234264	0.406765	0.0620999	0.686744	0.416472	1.72e-10	0.880083	0.0509202	0.583307	0.1458	0.941862	0.935682	3995	1	.	0	EKC31487.1	1e-65	hypothetical protein CGI_10015461 [Crassostrea gigas]	.	.	.
SMED30010666	4.425	0.003	-1.083	-0.158	2.273	0.315	-0.012	4.57	4.61e-12	0.995417	0.0309235	0.749786	7.16e-06	0.512462	0.980846	1.73e-10	1	0.246028	0.874281	7.77e-05	0.882217	0.999361	1835	1	.	1	CCD81995.1	1e-141	putative prolyl 4-hydroxylase alpha subunit 1 [Schistosoma mansoni]	Q20065	1e-119	Prolyl 4-hydroxylase subunit alpha-2
SMED30018435	2.438	0.078	-0.327	0.375	-0.281	-0.406	-0.086	6.48	4.66e-12	0.811989	0.318843	0.252552	0.388083	0.213249	0.791693	1.75e-10	1	0.644895	0.427474	0.546168	0.680757	0.996165	3343	1	YES	1	CDJ12027.1	3e-46	integrin alpha ps [Hymenolepis microstoma]	P11688	1e-11	Integrin alpha-5
SMED30020160	4.555	0.182	-2.456	1.306	1.025	0.016	0.338	3.24	4.67e-12	0.693056	1.36e-06	0.00853822	0.0247852	0.97204	0.448701	1.75e-10	0.967422	0.000163625	0.0379441	0.0731105	1	0.949416	2402	1	.	0	ELT92661.1	3e-12	hypothetical protein CAPTEDRAFT_131554, partial [Capitella teleta]	.	.	.
SMED30022233	5.049	0.228	-3.165	-0.46	1.465	0.158	0.408	4.57	4.86e-12	0.697354	8.32e-07	0.444484	0.0148113	0.786741	0.486229	1.82e-10	0.969446	0.000108979	0.615159	0.0489984	0.962285	0.956021	1523	1	.	0	AAW25405.1	3e-20	SJCHGC05424 protein [Schistosoma japonicum]	Q9NWH7	2e-12	Spermatogenesis-associated protein 6
SMED30004927	9.257	-0.942	-2.538	-4.737	-1.483	-1.16	-0.759	3.22	5.08e-12	0.256729	0.003862	3.63e-06	0.151046	0.2881	0.511018	1.89e-10	0.605776	0.0705154	6.54e-05	0.280216	0.754494	0.961138	1092	1	YES	0	.	.	.	.	.	.
SMED30007369	2.472	0.25	0.678	0.529	-0.135	-0.334	-0.252	6.08	5.21e-12	0.432515	0.0327489	0.093192	0.665367	0.286009	0.420156	1.94e-10	0.789672	0.253798	0.223281	0.783237	0.753414	0.938012	2121	1	.	0	CAX74652.1	0	D-3-phosphoglycerate dehydrogenase [Schistosoma japonicum]	O46036	1e-178	C-terminal-binding protein
SMED30009869	3.925	0.067	-1.79	1.829	0.193	-0.225	0.198	2.78	5.25e-12	0.857536	1.22e-05	4.5e-06	0.577295	0.509236	0.560923	1.95e-10	1	0.00095853	7.74e-05	0.716143	0.882111	0.967426	3125	1	.	0	XP_002731197.1	6e-46	fas-binding factor 1 homolog [Saccoglossus kowalevskii]	A2A870	8e-26	Fas-binding factor 1
SMED30014791	6.186	0.662	-3.423	1.121	0.966	0.21	0.317	3.02	5.34e-12	0.242958	9.49e-08	0.0670169	0.088965	0.706185	0.568913	1.98e-10	0.604384	1.86e-05	0.177607	0.190063	0.945823	0.968284	2001	1	.	0	XP_005108850.1	1e-157	adenylate kinase 8-like [Aplysia californica]	Q5M7G4	4e-136	Adenylate kinase 8
SMED30014009	6.752	0.531	-2.698	-0.866	1.955	-0.169	-0.36	2.17	5.33e-12	0.340758	1.03e-05	0.160646	0.000953184	0.757978	0.511731	1.98e-10	0.691677	0.000851271	0.320461	0.00529344	0.956604	0.961138	3256	1	.	0	XP_005105219.1	9e-144	tubulin polyglutamylase TTLL4-like isoform X6 [Aplysia californica]	Q80UG8	2e-135	Tubulin polyglutamylase TTLL4
SMED30035245	11.094	-1.363	-2.558	-3.456	-2.695	0.071	-1.094	1.3	5.43e-12	0.0737827	0.00199666	0.000430428	0.022831	0.967752	0.225761	2.01e-10	0.441978	0.0456994	0.00345217	0.0686359	1	0.83421	477	1	.	0	.	.	.	.	.	.
SMED30033594	2.481	-0.154	0.797	0.9	0.255	-0.349	-0.438	7.79	5.47e-12	0.644685	0.017443	0.00722722	0.441454	0.292464	0.187621	2.03e-10	0.93576	0.178883	0.0333863	0.597842	0.758106	0.794524	7984	1	.	0	XP_321966.5	2e-25	AGAP001194-PA [Anopheles gambiae str. PEST]	Q9W596	1e-18	Microtubule-associated protein futsch
SMED30013853	5.064	0.223	-1.255	-1.007	1.353	0.283	-0.003	2.41	5.5e-12	0.629885	0.00855772	0.0383198	0.00395297	0.524667	0.994558	2.03e-10	0.925437	0.118	0.117203	0.017146	0.888382	1	325	1	.	0	.	.	.	.	.	.
SMED30026560	4.406	0.36	1.266	-0.321	-0.994	-0.478	-0.394	5.55	5.76e-12	0.48429	0.0149533	0.530284	0.0538824	0.350415	0.440962	2.13e-10	0.838378	0.162563	0.703129	0.131203	0.800211	0.94633	2531	1	.	0	CCD77108.1	0	putative dna replication licensing factor MCM3 [Schistosoma mansoni]	Q9XYU1	0	DNA replication licensing factor Mcm3
SMED30000956	10.498	-0.04	-1.407	-2.397	-1.574	-0.428	-0.89	1.58	5.77e-12	0.953159	0.0438573	0.00117702	0.0349202	0.571531	0.262168	2.13e-10	1	0.290675	0.0078178	0.0948826	0.905197	0.867669	529	1	.	3	.	.	.	.	.	.
SMED30017731	4.295	0.484	-3.131	1.658	0.404	-0.006	0.132	2.79	5.95e-12	0.274415	6.46e-10	0.000789683	0.353042	0.988325	0.758206	2.19e-10	0.62478	7.64e-07	0.00561613	0.514503	1	0.992524	814	1	.	0	ADO28021.1	2e-93	ADP-ribosylation factor-like protein 3 [Ictalurus furcatus]	Q8QHI3	1e-93	ADP-ribosylation factor-like protein 3
SMED30032563	3.867	0.783	0.811	-0.022	-1.33	-0.352	-0.32	5.52	6.34e-12	0.0926565	0.0802568	0.962636	0.00439232	0.443692	0.486798	2.33e-10	0.462818	0.406851	1	0.0186521	0.850832	0.956021	2408	1	.	0	AFL48194.1	0	MCM5 [Schmidtea mediterranea]	P55862	0	DNA replication licensing factor mcm5-A
SMED30018495	5.31	0.01	-3.225	1.628	0.925	0.331	0.524	3.02	6.36e-12	0.985315	1.15e-07	0.00572099	0.0806298	0.523445	0.312829	2.33e-10	1	2.11e-05	0.027749	0.177469	0.888023	0.892975	2518	2	.	0	EKC42060.1	0	IQ and AAA domain-containing protein 1 [Crassostrea gigas]	Q86XH1	0	IQ and AAA domain-containing protein 1 [Homo sapiens]
SMED30025421	9.1	0.42	0.621	-0.232	-0.826	-0.331	-0.351	2.37	6.38e-12	0.378357	0.182238	0.610394	0.0676261	0.461938	0.436217	2.34e-10	0.735207	0.569499	0.76114	0.155395	0.86068	0.943785	1631	1	.	0	ESO87703.1	2e-101	hypothetical protein LOTGIDRAFT_127400 [Lottia gigantea]	Q9UQ84	5e-84	Exonuclease 1
SMED30002166	8.519	0.368	-2.767	-3.844	1.965	1.071	0.423	3.4	6.62e-12	0.628413	0.000693416	1.7e-05	0.0198396	0.165397	0.578187	2.42e-10	0.924379	0.0221841	0.000235853	0.0614317	0.61373	0.96831	1477	1	.	0	.	.	.	.	.	.
SMED30017802	4.828	0.133	-3.533	0.042	1.613	0.086	0.924	2.74	6.68e-12	0.796625	3.47e-09	0.942104	0.00288846	0.866954	0.0713348	2.44e-10	1	2.16e-06	0.999958	0.0133116	0.979846	0.559578	1024	1	.	0	.	.	.	.	.	.
SMED30031496	4.545	0.396	-0.877	1.219	0.135	0.182	0.094	2.52	6.72e-12	0.201795	0.00659275	4.57e-05	0.583986	0.445839	0.691626	2.46e-10	0.604384	0.0998646	0.000539239	0.721592	0.851987	0.980043	1042	1	.	0	ESO86837.1	6e-72	hypothetical protein LOTGIDRAFT_128288, partial [Lottia gigantea]	Q562C6	4e-56	Leucine zipper transcription factor-like protein 1
SMED30032354	3.371	-0.362	0.461	1.094	0.428	0.247	0.324	3.66	6.78e-12	0.241395	0.132078	7.57e-05	0.0872972	0.31261	0.184223	2.47e-10	0.604384	0.477048	0.000823272	0.187827	0.773815	0.790341	3265	1	.	2	XP_002432275.1	4e-23	transmembrane GTPase Marf, putative [Pediculus humanus corporis]	Q23424	3e-22	Transmembrane GTPase fzo-1 [Caenorhabditis elegans]
SMED30005692	5.002	-0.502	-2.104	2.353	0.778	0.034	0.232	4.23	6.79e-12	0.360179	0.000320905	5.76e-05	0.151236	0.949923	0.666668	2.47e-10	0.713914	0.0128554	0.000655024	0.280534	1	0.974539	13065	1	.	0	EKC21500.1	0	Cytoplasmic dynein 2 heavy chain 1 [Crassostrea gigas]	Q27802	0	Cytoplasmic dynein 2 heavy chain 1
SMED30008476	6.545	0.66	-2.707	1.083	0.84	-0.167	0.318	2.67	6.77e-12	0.215157	3.7e-06	0.0564721	0.110525	0.747185	0.537726	2.47e-10	0.604384	0.000362173	0.156581	0.223403	0.954306	0.965865	1813	1	.	0	AAV41489.1	5e-108	Sm50 protein [Schistosoma mansoni]	Q7ZV84	2e-83	Dynein assembly factor 1, axonemal
SMED30032468	5.423	0.076	-0.096	0.399	-0.087	-0.762	0.419	1.84	6.88e-12	0.828968	0.785878	0.22459	0.766276	0.00908641	0.151182	2.5e-10	1	1	0.399858	0.855496	0.110017	0.738414	2268	1	.	0	.	.	.	.	.	.
SMED30000126	3.488	-0.056	-0.878	1.367	0.232	-0.065	0.308	2.92	6.91e-12	0.863225	0.0107379	2.7e-05	0.411889	0.813297	0.264684	2.51e-10	1	0.133157	0.000348801	0.568915	0.967533	0.870287	2337	1	.	0	EKC29267.1	7e-44	Coiled-coil domain-containing protein 45 [Crassostrea gigas]	Q5XI03	1e-38	Centrosomal protein of 95 kDa
SMED30033223	11.119	-1.21	-2.776	-3.296	-2.814	1.386	-1.447	1.38	7e-12	0.114693	0.000992344	0.00066628	0.0151191	0.218219	0.185198	2.54e-10	0.474633	0.0285065	0.00491819	0.0498185	0.688743	0.791911	1088	1	.	0	XP_001607291.1	1e-22	transcription initiation factor IIB [Nasonia vitripennis]	P29052	2e-22	Transcription initiation factor IIB
SMED30002788	3.988	-0.091	-1.564	-1.017	3.002	0.799	0.109	4.61	7.06e-12	0.844763	0.00127919	0.0366185	2.22e-09	0.0830765	0.811726	2.56e-10	1	0.0339575	0.113581	5.35e-08	0.447467	0.997358	878	1	.	0	AAP06396.1	1e-51	SJCHGC00739 protein [Schistosoma japonicum]	Q3ZBI6	7e-19	Four and a half LIM domains protein 3
SMED30013731	5.79	0.02	-3.894	2.085	0.667	-0.067	0.173	2.11	7.19e-12	0.969964	1.64e-09	0.00105235	0.200457	0.894823	0.732853	2.6e-10	1	1.44e-06	0.0071204	0.344925	0.987322	0.987754	542	1	.	0	NP_001279377.1	4e-59	caltractin [Callorhinchus milii]	Q9R1K9	8e-57	Centrin-2
SMED30005295	5.792	-1.011	-1.615	0.39	0.554	0.07	0.018	2.25	7.38e-12	0.0805744	0.00861734	0.519212	0.331068	0.900057	0.97429	2.67e-10	0.46163	0.118549	0.692688	0.49085	0.989229	0.998952	2392	2	.	0	.	.	.	.	.	.
SMED30001087	3.445	0.224	-2.304	0.312	0.46	0.037	0.017	3.84	7.57e-12	0.597919	3.55e-07	0.477297	0.278591	0.929471	0.968238	2.73e-10	0.908648	5.43e-05	0.649011	0.434818	0.997303	0.998948	1088	1	.	10	GAA48460.1	2e-91	probable UDP-sugar transporter protein SLC35A4 [Clonorchis sinensis]	A4IHW3	2e-67	Probable UDP-sugar transporter protein SLC35A4
SMED30036022	7.586	0.26	-0.659	-1.165	-2.24	-0.193	0.638	4.36	7.77e-12	0.73025	0.384197	0.127446	0.00457009	0.799372	0.401071	2.8e-10	0.989512	0.718335	0.280152	0.0192508	0.965879	0.931189	2871	1	.	0	XP_004040901.1	0	lysosomal alpha-glucosidase [Gorilla gorilla gorilla]	Q5R7A9	0	Lysosomal alpha-glucosidase
SMED30017078	9.069	0.361	-2.307	0.779	0.992	0.164	0.438	1.97	7.86e-12	0.451236	1.65e-05	0.142894	0.0329711	0.714211	0.325174	2.83e-10	0.805544	0.00121659	0.295547	0.0908708	0.947866	0.899993	899	1	.	0	XP_006003641.1	5e-35	leucine-rich repeat-containing protein 51-like [Latimeria chalumnae]	B6CZ45	3e-34	Leucine-rich repeat-containing protein 51
SMED30012543	7.694	-0.232	-1.284	-2.486	-4.936	-0.716	-0.369	4.7	7.93e-12	0.768728	0.109816	0.00296909	2.54e-07	0.428876	0.687629	2.85e-10	1	0.426766	0.0164145	3.92e-06	0.843823	0.978972	2035	1	.	0	CDJ12295.1	2e-135	SPONdin (extracellular matrix glycoprotein) [Hymenolepis microstoma]	Q9HCB6	1e-42	Spondin-1
SMED30017910	8.315	-0.335	-1.966	1.123	1.285	0.211	0.37	1.38	7.91e-12	0.34307	2.67e-05	0.0153052	7.64e-06	0.380212	0.113277	2.85e-10	0.694035	0.00179982	0.0595975	8.24e-05	0.816016	0.670931	1184	1	.	2	.	.	.	.	.	.
SMED30003008	5.798	-1.36	-1.912	-1.214	-0.049	0.289	-0.285	2	8.11e-12	0.0294672	0.00372779	0.0702451	0.939807	0.644991	0.648197	2.91e-10	0.30127	0.0689652	0.184242	0.972264	0.93172	0.97055	1759	1	.	0	.	.	.	.	.	.
SMED30029198	8.708	0.623	-1.44	0.736	0.141	-0.294	0.125	1.72	8.19e-12	0.128193	0.000805177	0.079817	0.705578	0.419369	0.730583	2.94e-10	0.504392	0.0246488	0.202896	0.815469	0.840198	0.987137	879	1	.	0	EKC35654.1	5e-59	IQ domain-containing protein K [Crassostrea gigas]	Q8N0W5	1e-37	IQ domain-containing protein K [Homo sapiens]
SMED30012752	2.58	-0.14	-0.409	-0.368	-0.517	0.112	0.269	4.28	8.6e-12	0.675899	0.225834	0.273759	0.12112	0.735151	0.415534	3.08e-10	0.958811	0.57303	0.452504	0.239747	0.952001	0.935682	1551	1	.	9	CDJ14179.1	2e-153	phosphatidylserine synthase 1 [Hymenolepis microstoma]	B1H3H9	8e-127	Phosphatidylserine synthase 1
SMED30009265	2.528	0.06	0.492	-0.576	-0.712	-0.164	-0.278	4.03	8.77e-12	0.848022	0.113137	0.0611001	0.019893	0.589884	0.360554	3.14e-10	1	0.434335	0.16549	0.0615721	0.91056	0.912319	1288	2	.	0	CCD80645.1	1e-08	hypothetical protein Smp_059710 [Schistosoma mansoni]	P35659	0.0002	Protein DEK [Homo sapiens]
SMED30034365	3.964	-0.033	-0.132	0.531	-0.125	-0.12	0.328	2.01	9.43e-12	0.907021	0.649684	0.0388179	0.551892	0.549641	0.0975831	3.37e-10	1	0.934552	0.118385	0.696052	0.897936	0.634221	1851	2	.	0	XP_008424645.1	2e-16	F-box only protein 40 [Poecilia reticulata]	Q8BJL1	1e-14	F-box only protein 30
SMED30026109	4.415	-0.532	-1.883	1.22	1.563	0.206	0.597	4.95	9.58e-12	0.314329	0.000674704	0.0247423	0.00345206	0.691939	0.253036	3.41e-10	0.664285	0.0218681	0.0854696	0.0153692	0.942532	0.860655	15435	1	.	0	ESO91099.1	0	hypothetical protein LOTGIDRAFT_122343, partial [Lottia gigantea]	Q4G0P3	0	Hydrocephalus-inducing protein homolog [Homo sapiens]
SMED30020243	4.479	-0.894	0.318	0.506	0.276	0.238	0.163	2.44	9.57e-12	0.0253026	0.437309	0.181512	0.426901	0.481239	0.628964	3.41e-10	0.279921	0.773677	0.350537	0.584176	0.869241	0.969756	2949	1	.	0	.	.	.	.	.	.
SMED30008458	7.302	0.234	-0.754	0.419	-2.103	-1.952	-0.126	4.3	9.57e-12	0.749076	0.306076	0.567144	0.0056707	0.0101956	0.864568	3.41e-10	1	0.63502	0.737853	0.0228447	0.119491	0.997787	3017	1	YES	0	GAA30540.2	0	lysosomal alpha-glucosidase [Clonorchis sinensis]	Q6P7A9	0	Lysosomal alpha-glucosidase
SMED30024908	5.871	0.461	0.645	-0.254	-1.181	-0.501	-0.164	2.37	9.68e-12	0.284116	0.123861	0.5349	0.00387604	0.218915	0.68761	3.44e-10	0.63762	0.457084	0.707725	0.0168694	0.690173	0.978972	1576	1	.	0	XP_008215555.1	1e-24	wee1-like protein kinase isoform X2 [Nasonia vitripennis]	A4QNA8	2e-21	Wee1-like protein kinase 2 [Xenopus (Silurana) tropicalis]
SMED30008862	8.592	0.45	-2.299	1.055	0.308	-0.303	0.39	1.21	9.7e-12	0.252632	6.67e-07	0.0234719	0.396733	0.382859	0.257866	3.44e-10	0.604384	9.12e-05	0.0823887	0.554058	0.818558	0.864878	714	1	.	4	CCD79914.1	6e-51	putative transmembrane protein 17 [Schistosoma mansoni]	A5D6V4	2e-33	Transmembrane protein 17B
SMED30015303	7.53	-0.984	-3.631	-1.972	-0.968	-0.432	0.095	3.08	9.83e-12	0.196228	2.08e-05	0.0188775	0.24468	0.603814	0.909485	3.48e-10	0.604384	0.00147092	0.0698814	0.396376	0.916206	0.998948	1936	2	.	0	KDQ57760.1	0.0002	hypothetical protein JAAARDRAFT_35442 [Jaapia argillacea MUCL 33604]	.	.	.
SMED30016531	8.763	-0.956	-2.56	-3.84	-1.721	-0.937	-0.485	2.61	1e-11	0.232302	0.0026863	6.67e-05	0.0887082	0.380921	0.647743	3.55e-10	0.604384	0.0554675	0.000738535	0.189672	0.81674	0.97055	2035	4	.	0	CCD74974.1	8e-45	protein kinase [Schistosoma mansoni]	Q80X41	3e-38	Serine/threonine-protein kinase VRK1
SMED30027846	12.11	-0.987	-2.682	-5.025	-0.39	-1.927	0.869	2.66	1.01e-11	0.255438	0.0038408	8.07e-06	0.731523	0.0993819	0.446751	3.56e-10	0.604989	0.0702777	0.000126395	0.832761	0.484718	0.948501	2442	1	.	5	.	.	.	.	.	.
SMED30003721	4.335	0.216	-2.098	-1.361	0.143	0.637	0.341	4.38	1.02e-11	0.685894	0.000171971	0.0136487	0.791161	0.235331	0.523537	3.58e-10	0.96438	0.00805713	0.0545912	0.871728	0.710991	0.963212	1453	1	.	0	CCD82206.1	8e-46	putative map kinase phosphatase [Schistosoma mansoni]	Q9JLY7	3e-36	Dual specificity protein phosphatase 14
SMED30019023	10.856	-0.918	-2.804	-2.483	-2.262	-0.274	1.528	1.25	1.01e-11	0.215309	0.000600834	0.00564553	0.023383	0.78865	0.116283	3.58e-10	0.604384	0.0202402	0.0274653	0.069933	0.962742	0.679501	523	1	.	1	.	.	.	.	.	.
SMED30021549	3.62	0.58	-0.216	-0.854	0.539	-0.114	-0.046	5.21	1.03e-11	0.200035	0.631716	0.0598135	0.231316	0.798661	0.91887	3.62e-10	0.604384	0.923129	0.162938	0.380551	0.965879	0.998948	778	1	.	0	GAA56132.1	2e-33	universal stress protein in QAH/OAS sulfhydrylase 3'region [Clonorchis sinensis]	Q57951	2e-09	Universal stress protein MJ0531
SMED30026563	7.615	-0.021	-0.546	-3.347	-4.469	-2.164	-0.685	9.07	1.05e-11	0.97988	0.514594	0.000252776	3.61e-06	0.0137342	0.422878	3.7e-10	1	0.85242	0.0022277	4.26e-05	0.147332	0.938156	3057	1	YES	0	GAA55405.1	3e-104	basement membrane-specific heparan sulfate proteoglycan core protein, partial [Clonorchis sinensis]	P98160	4e-32	Basement membrane-specific heparan sulfate proteoglycan core protein
SMED30033487	5.328	0.338	-1.971	0.863	0.981	-0.214	0.358	3.45	1.07e-11	0.530748	0.000508266	0.118834	0.0671956	0.685506	0.497963	3.76e-10	0.877414	0.0177602	0.267548	0.154695	0.941333	0.958061	3565	1	.	0	XP_005106837.1	0	tetratricopeptide repeat protein 18-like isoform X4 [Aplysia californica]	Q5T0N1	0	Tetratricopeptide repeat protein 18
SMED30030319	5.29	-0.021	-1.901	2.566	0.183	0.048	0.123	3.04	1.09e-11	0.962389	0.000141255	1.89e-07	0.667543	0.909664	0.770947	3.81e-10	1	0.0068655	5.19e-06	0.785138	0.991956	0.993983	1615	1	.	0	XP_002734122.1	1e-66	trichoplein keratin filament-binding protein-like isoform X1 [Saccoglossus kowalevskii]	A0AUT1	8e-56	Trichoplein keratin filament-binding protein
SMED30000984	4.055	-0.984	-0.49	0.246	-0.055	-0.429	0.288	1.21	1.13e-11	0.00911388	0.239205	0.530811	0.87075	0.192087	0.380104	3.97e-10	0.178547	0.57303	0.703555	0.926126	0.65091	0.920212	933	2	YES	0	.	.	.	.	.	.
SMED30017450	3.295	0.294	-0.676	0.007	0.198	0.047	0.151	4.43	1.15e-11	0.472202	0.0997871	0.985689	0.623318	0.906414	0.706751	4.01e-10	0.825582	0.41722	1	0.75208	0.991106	0.982727	4316	1	.	0	GAA51331.1	3e-53	rap guanine nucleotide exchange factor (GEF) 1 [Clonorchis sinensis]	Q13905	4e-36	Rap guanine nucleotide exchange factor 1
SMED30011531	6.986	0.71	-1.697	-1.735	-2.176	-0.02	-0.13	1.9	1.2e-11	0.239662	0.00629151	0.00631659	0.000979827	0.975194	0.844108	4.18e-10	0.604384	0.0967823	0.0300737	0.00541236	1	0.997358	915	1	.	0	.	.	.	.	.	.
SMED30011701	5.468	-0.704	-0.1	-1.533	2.334	0.368	-0.161	6.82	1.21e-11	0.284425	0.878178	0.0219514	0.000668777	0.573508	0.804724	4.21e-10	0.637879	1	0.0786671	0.00392066	0.905743	0.997358	4973	3	.	0	CDJ24178.1	0	filamin [Echinococcus granulosus]	Q8VHX6	0	Filamin-C
SMED30004389	4.218	-0.76	-0.659	-1.416	3.333	0.9	0.021	3.21	1.23e-11	0.0700024	0.135795	0.00216366	6.04e-14	0.0185005	0.956199	4.27e-10	0.428933	0.485931	0.0127646	3.69e-12	0.18016	0.998948	5748	1	.	19	XP_008161264.1	0	LOW QUALITY PROTEIN: sodium channel protein type 5 subunit alpha-like [Chrysemys picta bellii]	Q15858	0	Sodium channel protein type 9 subunit alpha
SMED30004615	10.301	-0.26	-0.377	-7.211	-1.335	-1.117	0	1.3	1.22e-11	0.698508	0.578195	6.29e-13	0.278209	0.243367	1	4.27e-10	0.96989	0.885135	9.63e-11	0.434377	0.717698	1	511	1	.	0	CDJ22382.1	2e-22	dna directed rna polymerases i ii and iii [Echinococcus granulosus]	A8XT81	2e-19	Probable DNA-directed RNA polymerases I, II, and III subunit RPABC3
SMED30007858	4.156	0.284	1.311	-0.675	0.528	-0.295	-0.13	3.73	1.24e-11	0.469711	0.000678092	0.0712198	0.15266	0.420174	0.722768	4.31e-10	0.823039	0.0218681	0.186124	0.282454	0.840198	0.985993	4276	1	.	1	AAY79178.1	0	netrin receptor-like protein [Schmidtea mediterranea]	Q92859	7e-25	Neogenin
SMED30013469	5.259	-1.182	-2.242	-3.517	-1.965	-0.084	-1.785	4.71	1.24e-11	0.0664715	0.000801501	1.04e-06	0.00592715	0.906364	0.0227233	4.32e-10	0.415241	0.0246488	2.23e-05	0.0236701	0.991106	0.325014	2762	2	.	0	ELU11017.1	2e-114	hypothetical protein CAPTEDRAFT_176214 [Capitella teleta]	Q0IJ05	2e-106	Oxysterol-binding protein-related protein 9
SMED30034838	6.287	0.214	0.712	-1.185	-1.98	-0.922	-0.133	2.05	1.28e-11	0.673054	0.155116	0.0179013	0.000122935	0.0754252	0.800205	4.45e-10	0.957204	0.528643	0.0670911	0.000940149	0.427432	0.997358	1107	2	.	0	1NA7	6e-131	Chain A, Crystal Structure Of The Catalytic Subunit Of Human Protein Kinase Ck2	P40231	2e-122	Casein kinase II subunit alpha
SMED30006290	4.903	-0.034	-0.771	1.205	0.604	-0.151	0.179	2.72	1.3e-11	0.932213	0.0604765	0.00226794	0.0878314	0.662318	0.605089	4.49e-10	1	0.340488	0.0132427	0.188348	0.936909	0.96831	1158	1	.	4	CDJ13711.1	2e-23	expressed protein [Hymenolepis microstoma]	.	.	.
SMED30026610	7.856	-1.126	-2.637	-6.662	-0.653	0.659	-0.748	2.63	1.31e-11	0.145852	0.00141345	1.54e-08	0.628086	0.572051	0.509869	4.52e-10	0.548014	0.0363294	6.26e-07	0.755393	0.905336	0.960602	806	1	.	0	.	.	.	Q9SUS4	0.0001	RING-H2 zinc finger protein RHA1a [Arabidopsis thaliana]
SMED30005318	2.362	0.232	-0.44	0.449	-0.132	-0.201	0.02	3.4	1.36e-11	0.38246	0.0997109	0.0832001	0.585802	0.403162	0.933323	4.71e-10	0.739071	0.41722	0.20942	0.723013	0.830386	0.998948	1126	1	.	0	ADO27783.1	0	WD repeat-containing protein 92 [Ictalurus furcatus]	Q561Y0	9e-180	WD repeat-containing protein 92
SMED30033066	10.885	0.261	-1.414	-3.181	-1.97	-1.361	-0.445	2.17	1.39e-11	0.724755	0.0623993	0.000127167	0.0190748	0.12727	0.631542	4.81e-10	0.985952	0.346416	0.00126739	0.0596701	0.546565	0.969756	1382	1	.	3	EUB62670.1	2e-56	Innexin unc-9 [Echinococcus granulosus]	O01393	5e-30	Innexin unc-9
SMED30031309	4.974	0.436	-3.489	1.373	1.324	0.027	0.306	3.54	1.42e-11	0.423201	1.64e-08	0.0192023	0.0159896	0.959205	0.568604	4.9e-10	0.779823	6.01e-06	0.0708365	0.0520184	1	0.968264	2031	1	.	0	ELU03143.1	5e-14	hypothetical protein CAPTEDRAFT_223023, partial [Capitella teleta]	Q5ZMW6	1e-08	Nuclear protein MDM1 [Gallus gallus]
SMED30001127	4.161	0.744	0.733	-0.031	-1.063	-0.419	-0.274	3.36	1.45e-11	0.0594791	0.0559527	0.933513	0.00471169	0.26193	0.464049	5e-10	0.390928	0.32566	0.997042	0.0197117	0.732142	0.951246	779	1	.	0	AAW24662.1	2e-69	SJCHGC05068 protein [Schistosoma japonicum]	Q9NVP2	1e-57	Histone chaperone ASF1B
SMED30003507	3.416	0.173	-2.458	1.404	0.326	0.029	0.408	4.59	1.47e-11	0.689464	1.21e-07	0.00182399	0.449764	0.945281	0.342491	5.05e-10	0.966079	2.2e-05	0.0111697	0.60563	1	0.904693	5794	1	.	0	ELU02522.1	0	hypothetical protein CAPTEDRAFT_152932 [Capitella teleta]	Q5TCS8	5e-154	Adenylate kinase 9
SMED30033718	6.321	0.018	-2.66	1.476	0.99	0.038	0.578	2.44	1.48e-11	0.973014	6.72e-06	0.0109381	0.0510712	0.939467	0.242067	5.07e-10	1	0.000594148	0.045954	0.126023	0.999745	0.850745	2652	1	.	0	.	.	.	.	.	.
SMED30005752	10.196	-0.483	0.68	-3.194	-2.061	-0.346	-0.018	1.64	1.47e-11	0.468075	0.307604	9.93e-06	0.00446813	0.638268	0.981607	5.07e-10	0.821261	0.636694	0.000149562	0.0189009	0.930044	0.999665	1268	1	.	0	CAX73646.1	0	putative methionyl aminopeptidase 2 [Schistosoma japonicum]	Q3ZC89	0	Methionine aminopeptidase 2
SMED30005282	5.634	-0.433	1.026	0.272	-0.951	-0.336	-0.159	2.06	1.48e-11	0.295415	0.01137	0.465807	0.00865856	0.351502	0.659334	5.09e-10	0.645002	0.137395	0.636594	0.0320218	0.80038	0.972743	2419	1	.	0	XP_006016125.1	3e-104	Fanconi anemia group J protein homolog [Alligator sinensis]	Q5SXJ3	4e-69	Fanconi anemia group J protein homolog
SMED30020166	5.92	0.158	-1.665	0.979	0.731	0.086	0.254	2.33	1.56e-11	0.727217	0.00065103	0.0410771	0.089829	0.837833	0.543898	5.34e-10	0.987621	0.0213308	0.1235	0.191403	0.972263	0.966418	1317	1	.	0	GAA51297.1	2e-07	phospholipid-translocating ATPase, partial [Clonorchis sinensis]	.	.	.
SMED30020636	8.326	1.02	-2.117	0.644	0.091	-0.231	0.423	1.24	1.56e-11	0.00182899	7.32e-09	0.0900262	0.757947	0.404214	0.120337	5.34e-10	0.0854018	3.63e-06	0.218587	0.849602	0.8317	0.68644	1689	1	.	0	XP_002741408.1	1e-143	uncharacterized protein C1orf228 homolog [Saccoglossus kowalevskii]	A7MBF6	5e-122	Uncharacterized protein C1orf228 homolog
SMED30007142	4.546	0.051	-2.41	-0.006	1.434	0.484	0.44	2.21	1.59e-11	0.906402	1.15e-06	0.991306	0.00135498	0.244614	0.286152	5.43e-10	1	0.000143254	1	0.00715418	0.718935	0.88251	1792	1	.	0	XP_006818976.1	5e-51	probable serine/threonine-protein kinase kinX-like isoform X12 [Saccoglossus kowalevskii]	P36425	1e-27	Sperm surface protein Sp17
SMED30020158	2.845	-0.011	-1.162	0.133	1.577	0.463	0.253	5.43	1.61e-11	0.976478	0.00226221	0.723685	2.9e-05	0.206708	0.489742	5.5e-10	1	0.0498204	0.853029	0.000270124	0.672402	0.956331	7571	2	.	0	CCD75734.1	2e-136	putative talin 2 [Schistosoma mansoni]	Q9Y4G6	3e-104	Talin-2 [Homo sapiens]
SMED30004448	5.711	0.191	-3.1	-0.096	1.815	0.146	0.477	2.65	1.62e-11	0.73679	1.39e-06	0.879189	0.00214766	0.793865	0.393646	5.51e-10	0.994432	0.00016646	0.970072	0.0104351	0.964209	0.927581	2832	1	.	0	EKC34120.1	0	Thioredoxin domain-containing protein 3-like protein [Crassostrea gigas]	Q95YJ5	0	Thioredoxin domain-containing protein 3 homolog
SMED30025688	9.34	0.246	-2.692	1.458	0.073	0.046	0.299	1.74	1.62e-11	0.648365	8.8e-06	0.0140173	0.88919	0.929758	0.564259	5.51e-10	0.938446	0.000750878	0.0556747	0.939148	0.997314	0.967501	1324	1	.	0	CAZ38996.1	3e-110	testis specific leucine rich repeat protein,putative [Schistosoma mansoni]	B3DH20	4e-108	Protein tilB homolog
SMED30028730	4.802	0.38	-2.609	-0.051	0.786	0.199	0.724	1.8	1.66e-11	0.386907	1.63e-07	0.920413	0.0805561	0.639344	0.0854952	5.63e-10	0.744253	2.82e-05	0.993036	0.17737	0.930242	0.603968	1281	1	.	0	ELT91021.1	6e-98	hypothetical protein CAPTEDRAFT_223760 [Capitella teleta]	Q569C2	2e-89	LRP2-binding protein
SMED30005552	4.227	-1.043	-1.096	0.76	2.262	0.793	0.23	6.71	1.67e-11	0.0540061	0.0443915	0.16011	5.04e-05	0.138397	0.665711	5.67e-10	0.372914	0.291068	0.319617	0.000436103	0.569114	0.974467	368	1	.	0	.	.	.	.	.	.
SMED30018793	3.726	0.288	-0.303	0.518	0.229	0.483	0.467	3.86	1.8e-11	0.464949	0.44403	0.184602	0.543907	0.198127	0.212492	6.1e-10	0.818407	0.781434	0.354922	0.688947	0.660481	0.824008	2309	2	YES	1	GAA31191.2	0	neuroligin-4 X-linked protein [Clonorchis sinensis]	Q92035	4e-67	Acetylcholinesterase
SMED30034072	11.163	-0.171	-2.384	-3.091	-2.166	-1.683	-0.097	1.99	1.85e-11	0.826605	0.00412933	0.000596735	0.0225329	0.115146	0.924911	6.26e-10	1	0.0741207	0.00447909	0.0679188	0.522967	0.998948	435	1	.	0	.	.	.	.	.	.
SMED30012229	3.911	0.195	-2.82	-0.086	0.915	-0.185	0.23	3.53	1.86e-11	0.686133	8.85e-08	0.864854	0.0615419	0.699867	0.631269	6.29e-10	0.964477	1.79e-05	0.960062	0.144899	0.944002	0.969756	792	1	.	0	EHJ64454.1	8e-126	transcription factor 2B [Danaus plexippus]	Q6PBJ2	7e-127	UPF0468 protein C16orf80 homolog
SMED30023740	9.37	-0.137	-1.809	-2.329	1.941	0.773	0.081	1.07	1.87e-11	0.803788	0.00250943	0.000603232	0.00248335	0.155145	0.879633	6.31e-10	1	0.052943	0.00451998	0.011738	0.596803	0.998155	805	2	.	0	.	.	.	.	.	.
SMED30014023	3.754	0.639	-0.882	-0.02	-1.179	-0.602	-0.158	2.96	1.88e-11	0.13123	0.0382945	0.962065	0.00520726	0.151894	0.708243	6.36e-10	0.51184	0.278658	1	0.0213012	0.592514	0.982727	4522	3	.	5	.	.	.	.	.	.
SMED30025105	4.263	0.341	-0.64	0.824	0.429	-0.153	0.263	7.45	1.89e-11	0.532382	0.243174	0.13361	0.432419	0.778791	0.62993	6.39e-10	0.877414	0.57303	0.288184	0.588976	0.961709	0.969756	2318	1	.	0	CDJ15408.1	0	Plastin 3 [Hymenolepis microstoma]	Q61233	2e-146	Plastin-2
SMED30012227	5.319	0.762	-3.355	0.782	0.827	0.07	0.217	1.97	1.92e-11	0.101206	6.38e-10	0.149179	0.0761944	0.875919	0.626079	6.47e-10	0.462818	7.64e-07	0.304009	0.170549	0.982707	0.969226	1193	1	.	0	ELU09120.1	4e-77	hypothetical protein CAPTEDRAFT_183796 [Capitella teleta]	O35125	5e-66	Leucine-rich repeat-containing protein 23
SMED30033108	3.311	-0.286	0.406	0.35	0.958	0.353	0.376	3.47	1.95e-11	0.357209	0.187991	0.213867	0.00018735	0.151465	0.124835	6.54e-10	0.710491	0.57303	0.395613	0.00134015	0.591805	0.694461	2194	1	.	0	XP_008195135.1	5e-105	rhophilin-2 isoform X4 [Tribolium castaneum]	Q63ZR5	1e-87	Rhophilin-2-B
SMED30032160	6.167	-0.5	-0.321	-1.556	2.444	0.546	-0.212	4.55	1.95e-11	0.45248	0.630415	0.022238	0.000454476	0.407958	0.747245	6.54e-10	0.806361	0.922394	0.0793903	0.00284253	0.834282	0.991237	362	1	.	0	CCD59036.1	8e-20	filamin [Schistosoma mansoni]	Q14315	9e-15	Filamin-C
SMED30004946	7.799	0.337	-4.319	0.158	0.58	0.009	0.206	2.54	1.94e-11	0.634689	2.35e-07	0.838	0.425254	0.990385	0.772498	6.54e-10	0.928784	3.83e-05	0.939874	0.582518	1	0.994026	1770	1	YES	0	XP_002593212.1	4e-16	hypothetical protein BRAFLDRAFT_120140 [Branchiostoma floridae]	Q2VLG6	6e-06	Scavenger receptor cysteine-rich type 1 protein M130
SMED30033007	3.265	0.018	-0.186	0.075	0.705	0.235	0.244	5.8	2e-11	0.966605	0.663694	0.860853	0.0974061	0.577754	0.564191	6.7e-10	1	0.945064	0.956901	0.203159	0.906359	0.967501	2030	1	.	0	CCD75275.1	2e-90	putative coronin [Schistosoma mansoni]	Q9WUM3	2e-71	Coronin-1B
SMED30032829	8.35	-0.653	-0.303	1.031	0.832	0.168	-0.162	1.9	2.07e-11	0.0926481	0.471638	0.0051375	0.00406543	0.533059	0.546571	6.95e-10	0.462818	0.809191	0.0254567	0.0175227	0.891795	0.966418	916	2	.	0	XP_004206410.1	4e-05	uncharacterized protein LOC100212926 [Hydra vulgaris]	.	.	.
SMED30006047	3.431	0.293	-1.988	1.165	1.153	0.296	0.461	4.02	2.13e-11	0.462171	3.19e-06	0.00532794	0.00326992	0.440905	0.229234	7.14e-10	0.815712	0.000325318	0.0261978	0.0147359	0.85025	0.838298	3849	1	.	0	XP_001631957.1	5e-133	predicted protein [Nematostella vectensis]	A4FU69	7e-82	EF-hand calcium-binding domain-containing protein 5 [Homo sapiens]
SMED30028659	4.059	0.238	-3.239	1.631	1.299	0.059	0.196	3.45	2.15e-11	0.607226	9.32e-10	0.0014588	0.00506489	0.896113	0.662782	7.2e-10	0.912961	9.56e-07	0.00932696	0.0208883	0.987658	0.973882	1897	1	.	0	XP_005108122.1	7e-130	coiled-coil domain-containing protein 37-like [Aplysia californica]	Q494V2	5e-75	Coiled-coil domain-containing protein 37 [Homo sapiens]
SMED30016777	7.629	-0.369	-2.263	-2.405	0.455	0.177	-0.394	1.93	2.19e-11	0.595038	0.00219386	0.00186697	0.541021	0.80412	0.579836	7.3e-10	0.907187	0.0487747	0.0113741	0.686401	0.965879	0.96831	2614	2	.	1	.	.	.	.	.	.
SMED30033791	5.714	0.544	-3.322	0.757	1.268	0.095	0.528	2.49	2.2e-11	0.302239	4.56e-08	0.202145	0.0174194	0.852527	0.303727	7.34e-10	0.650737	1.17e-05	0.380076	0.0556228	0.975982	0.887239	1058	1	.	0	XP_002124415.2	2e-48	uncharacterized protein C15orf26 homolog [Ciona intestinalis]	Q568D2	8e-38	Uncharacterized protein C15orf26 homolog [Danio rerio]
SMED30005158	6.323	0.52	-3.128	0.865	0.964	0.026	0.425	2.99	2.2e-11	0.393306	3.37e-06	0.176631	0.115281	0.965085	0.479558	7.35e-10	0.749346	0.000337314	0.343591	0.230848	1	0.954772	1919	1	.	0	ESO94294.1	0	hypothetical protein LOTGIDRAFT_189601 [Lottia gigantea]	Q8N0X2	5e-150	Sperm-associated antigen 16 protein
SMED30012747	5.232	0.313	-3.594	0.642	1.389	0.132	0.453	2.57	2.29e-11	0.560683	1.11e-08	0.292897	0.0120843	0.802718	0.392332	7.61e-10	0.891148	4.66e-06	0.475956	0.0418724	0.965879	0.926771	3129	1	.	0	EKC34120.1	0	Thioredoxin domain-containing protein 3-like protein [Crassostrea gigas]	Q95YJ5	5e-180	Thioredoxin domain-containing protein 3 homolog
SMED30020489	9.061	0.152	0.189	-1.771	-3.652	-0.67	-0.767	0.78	2.33e-11	0.761943	0.703583	0.00058255	1.71e-09	0.351681	0.344627	7.74e-10	1	0.967644	0.0043983	4.22e-08	0.80038	0.906658	1938	1	.	0	CDJ16149.1	6e-150	serine:threonine protein kinase tousled [Echinococcus granulosus]	Q1ECX4	3e-141	Serine/threonine-protein kinase tousled-like 2
SMED30026334	3.662	0.052	-0.912	2.435	0.366	-0.362	-0.079	3.41	2.33e-11	0.872096	0.0078611	2.51e-14	0.170741	0.170587	0.764757	7.75e-10	1	0.111736	5.43e-12	0.30603	0.619497	0.992854	2266	2	.	0	CDJ09958.1	5e-25	hypothetical protein HmN_000029000 [Hymenolepis microstoma]	Q6DIB4	3e-11	Uncharacterized protein C20orf112 homolog [Mus musculus]
SMED30005553	6.312	0.333	-3.295	0.14	1.447	0.095	0.522	2.66	2.35e-11	0.584619	1.65e-06	0.831736	0.020634	0.874903	0.386031	7.8e-10	0.905609	0.000193692	0.934827	0.0633305	0.98239	0.922828	3159	1	.	0	EKC34120.1	0	Thioredoxin domain-containing protein 3-like protein [Crassostrea gigas]	Q95YJ5	8e-180	Thioredoxin domain-containing protein 3 homolog
SMED30010297	4.037	0.821	0.867	0.28	-1.071	-0.335	-0.359	5.69	2.4e-11	0.0982132	0.0794294	0.567989	0.0304315	0.494334	0.464059	7.94e-10	0.462818	0.404255	0.7387	0.0855966	0.874796	0.951246	1732	1	.	0	CDJ06754.1	1e-29	lamin [Hymenolepis microstoma]	Q03427	1e-19	Lamin-C
SMED30035183	9.22	0.439	-3.312	1.866	0.584	0.202	0.188	1.93	2.49e-11	0.406196	1.19e-07	0.00243556	0.256708	0.688644	0.707672	8.22e-10	0.762572	2.17e-05	0.0140349	0.410066	0.942532	0.982727	712	2	.	0	XP_005093269.1	2e-31	protein C8orf37 homolog isoform X9 [Aplysia californica]	Q3UJP5	6e-24	Protein C8orf37 homolog [Mus musculus]
SMED30028729	2.367	-0.317	-0.868	-0.709	-0.733	-0.33	-0.136	4.98	2.55e-11	0.335889	0.00922893	0.0332249	0.0270918	0.317686	0.680191	8.41e-10	0.686857	0.122882	0.106601	0.0784108	0.777107	0.977028	1681	1	.	0	CDJ18831.1	2e-49	translation initiation factor eIF 2B subunit [Echinococcus granulosus]	Q63186	3e-45	Translation initiation factor eIF-2B subunit delta
SMED30016426	4.4	-1.01	-0.119	1.244	0.785	-0.019	0.093	3.02	2.59e-11	0.021728	0.793432	0.00384156	0.0481758	0.961829	0.812161	8.53e-10	0.260703	1	0.0201516	0.121004	1	0.997358	2905	2	.	0	CAS00908.1	1e-59	Protein CBG26257 [Caenorhabditis briggsae]	.	.	.
SMED30003140	4.675	0.786	-1.406	0.017	-0.086	0.045	0.179	4.14	2.7e-11	0.148793	0.0110415	0.975327	0.8737	0.933318	0.739305	8.89e-10	0.554209	0.135382	1	0.928186	0.998227	0.989535	3564	1	.	8	EKC25535.1	0	Putative phospholipid-transporting ATPase IF [Crassostrea gigas]	Q9Y2G3	0	Probable phospholipid-transporting ATPase IF
SMED30008977	6.76	0.331	-1.077	1.459	-2.181	-3.42	-3.067	5.81	2.7e-11	0.661104	0.158504	0.0582681	0.00559925	3.85e-05	0.000230693	8.89e-10	0.949008	0.535078	0.159775	0.0225775	0.00146592	0.0165059	2946	1	YES	0	GAA30540.2	0	lysosomal alpha-glucosidase [Clonorchis sinensis]	Q6P7A9	0	Lysosomal alpha-glucosidase
SMED30026870	3.381	0.265	0.227	0.792	0.236	0.089	0.23	4.61	2.77e-11	0.495666	0.556367	0.0376041	0.527632	0.811203	0.535633	9.11e-10	0.849344	0.880695	0.115695	0.675926	0.967202	0.965465	5032	1	.	0	GAA57222.1	9e-152	protein KRI1 [Clonorchis sinensis]	Q8NBH2	1e-28	Kyphoscoliosis peptidase [Homo sapiens]
SMED30000136	9.976	0.612	-0.743	-1.932	-2.596	0.166	-0.579	1.77	2.77e-11	0.342809	0.250181	0.00407791	0.000259935	0.811347	0.408154	9.11e-10	0.693735	0.573118	0.0211356	0.00177124	0.967202	0.932708	901	1	.	0	.	.	.	.	.	.
SMED30014524	3.753	0.196	-2.449	-0.069	-0.272	-0.098	0.247	2.38	2.89e-11	0.655458	3.56e-07	0.884746	0.544671	0.824296	0.575359	9.49e-10	0.944845	5.43e-05	0.973294	0.689602	0.96917	0.96831	1666	1	YES	0	XP_002593212.1	9e-12	hypothetical protein BRAFLDRAFT_120140 [Branchiostoma floridae]	G3V801	9e-07	Neurotrypsin
SMED30018750	5.309	-0.973	1.344	-0.553	-0.86	-0.819	0.229	1.02	3e-11	0.0124745	0.000373908	0.0891003	0.0059503	0.0106549	0.481341	9.83e-10	0.206228	0.0143616	0.217319	0.0237379	0.122912	0.955279	1689	1	.	0	.	.	.	.	.	.
SMED30006230	4.308	0.31	-3.28	0.017	2.017	0.481	0.203	2.71	3.04e-11	0.5071	1.42e-09	0.975106	4.22e-05	0.290902	0.653525	9.96e-10	0.859813	1.37e-06	1	0.000372604	0.756094	0.970729	1748	1	.	0	EKC27073.1	1e-65	Sperm surface protein Sp17 [Crassostrea gigas]	P36425	1e-27	Sperm surface protein Sp17
SMED30004426	5.282	-0.736	-0.456	0.532	0.91	0.169	-0.216	1.63	3.28e-11	0.050985	0.276772	0.162303	0.00253869	0.538794	0.430531	1.07e-09	0.362014	0.600073	0.322781	0.0119702	0.893117	0.940012	522	1	.	0	EFA11822.1	6e-08	hypothetical protein TcasGA2_TC005055 [Tribolium castaneum]	.	.	.
SMED30012546	3.826	0.106	-2.876	1.057	0.966	0.201	0.453	3.53	3.46e-11	0.818706	2.34e-08	0.0335131	0.0374312	0.658626	0.319219	1.13e-09	1	7.5e-06	0.107224	0.100027	0.936681	0.897066	1769	1	.	0	ELU04099.1	0	hypothetical protein CAPTEDRAFT_167685 [Capitella teleta]	Q8VHI7	1e-141	Coiled-coil domain-containing protein 65
SMED30002667	4.523	-0.064	0.936	-2.332	-0.068	0.391	0.367	1.33	3.51e-11	0.851725	0.00411233	1.79e-12	0.838671	0.195731	0.205516	1.14e-09	1	0.0739019	2.36e-10	0.902566	0.656549	0.816245	1439	1	.	0	.	.	.	.	.	.
SMED30022124	6.209	0.841	-0.625	-2.753	-4.002	-2.666	-1.004	6.91	3.51e-11	0.256132	0.397214	0.000453114	1.54e-06	0.000926843	0.212367	1.14e-09	0.605632	0.732742	0.00359292	2e-05	0.0196521	0.824008	998	1	.	0	GAA50279.1	5e-94	severin [Clonorchis sinensis]	Q24800	2e-71	Severin [Echinococcus granulosus]
SMED30001195	3.48	0.03	0.22	0.422	-0.072	-0.15	-0.084	4.85	3.57e-11	0.945223	0.615224	0.331143	0.86684	0.727304	0.845887	1.16e-09	1	0.910656	0.520058	0.923759	0.95024	0.997358	3373	2	.	1	AGZ94908.1	0	da protein, partial [Schmidtea mediterranea]	P11420	8e-39	Protein daughterless
SMED30008532	12.422	-0.931	-3.797	-3.413	-2.18	-0.983	-0.155	2.99	3.6e-11	0.314969	0.000278228	0.00175532	0.0569569	0.404919	0.908653	1.17e-09	0.665043	0.0115208	0.0108355	0.136794	0.832186	0.998943	2933	2	.	0	XP_006087441.1	8e-127	nardilysin [Myotis lucifugus]	O43847	1e-124	Nardilysin
SMED30016957	8.923	-0.075	0.42	-1.754	-3.305	-2.078	-0.577	0.56	3.69e-11	0.878247	0.386536	0.000437429	1.14e-08	0.00943643	0.562033	1.2e-09	1	0.720956	0.00349375	2.32e-07	0.112878	0.967426	756	1	.	0	EFB29446.1	2e-27	hypothetical protein PANDA_010269 [Ailuropoda melanoleuca]	Q6PFR5	2e-28	Transformer-2 protein homolog alpha
SMED30033878	9.512	0.203	-0.938	-3.009	-1.132	-0.78	0.039	0.74	3.7e-11	0.729187	0.11633	6.83e-06	0.101565	0.279945	0.958104	1.2e-09	0.988787	0.441633	0.000110121	0.209518	0.747953	0.998948	1238	1	.	0	ACT98285.1	3e-115	S6K1-like protein [Schmidtea mediterranea]	Q8BSK8	5e-92	Ribosomal protein S6 kinase beta-1
SMED30036029	4.03	0.477	-2.477	-0.104	0.644	-0.027	0.379	1.37	3.76e-11	0.184629	3.33e-09	0.81702	0.0851104	0.936218	0.26037	1.21e-09	0.604384	2.16e-06	0.92306	0.184519	0.998988	0.866565	931	1	.	0	EKC35295.1	8e-19	hypothetical protein CGI_10017976 [Crassostrea gigas]	.	.	.
SMED30017003	8.751	0.064	-0.552	0.124	0.265	-0.095	0.055	1.65	3.77e-11	0.888299	0.237736	0.784463	0.53035	0.816983	0.893864	1.21e-09	1	0.57303	0.903287	0.678022	0.968007	0.998555	2732	1	.	5	CDJ18473.1	0	hyperpolarization activated cyclic [Echinococcus granulosus]	Q9JKA9	0	Potassium/sodium hyperpolarization-activated cyclic nucleotide-gated channel 2 [Rattus norvegicus]
SMED30028653	4.73	0.364	-1.794	0.92	1.071	-0.325	0.436	2.71	3.79e-11	0.408429	0.000143823	0.0466894	0.0114678	0.431048	0.290746	1.22e-09	0.764758	0.00697929	0.136453	0.0400792	0.844797	0.883971	3441	1	.	0	EKC20218.1	0	IQ domain-containing protein H [Crassostrea gigas]	Q86VS3	0	IQ domain-containing protein H
SMED30033662	3.387	0.549	-0.796	-1.487	0.766	0.428	0.159	4.96	3.81e-11	0.21825	0.0753817	0.00109617	0.0867718	0.333762	0.718817	1.23e-09	0.604384	0.39101	0.00737068	0.187092	0.787984	0.985658	3402	1	.	0	ESO97046.1	0	hypothetical protein LOTGIDRAFT_143556 [Lottia gigantea]	Q17R14	0	Unconventional myosin-Id [Bos taurus]
SMED30021019	4.135	0.542	0.54	0.087	-0.473	-1.013	0.276	7.71	3.84e-11	0.318829	0.320457	0.872424	0.384017	0.0642088	0.611121	1.23e-09	0.670662	0.646207	0.965344	0.543028	0.388485	0.96831	1660	1	.	0	ACR27085.1	0	leucine aminopeptidase 2 [Clonorchis sinensis]	Q27245	5e-115	Putative aminopeptidase W07G4.4 [Caenorhabditis elegans]
SMED30003985	5.367	0.321	-4.13	1.541	1.096	0.077	0.408	1.82	3.81e-11	0.508389	3.5e-11	0.015566	0.027177	0.869608	0.383395	1.23e-09	0.860962	1.34e-07	0.0603989	0.078598	0.980551	0.921185	1392	1	.	0	ACS72282.1	5e-97	cytochrome b5 domain containing 1 [Pinctada maxima]	Q5PPR6	2e-81	Cytochrome b5 domain-containing protein 1
SMED30007888	7.931	-1.242	-2.679	-3.385	-1.285	0.134	0.161	1.58	3.84e-11	0.098647	0.00102482	0.000286162	0.199825	0.90135	0.860887	1.23e-09	0.462818	0.0291438	0.00247097	0.344223	0.989397	0.997454	1170	1	.	0	BAH29726.1	1e-10	FERM domain containing protein [Dicyema japonicum]	P11171	1e-08	Protein 4.1
SMED30035611	3.05	0.057	-0.306	1.003	0.506	0.151	0.365	5.1	3.87e-11	0.882665	0.42981	0.00940459	0.179538	0.688365	0.331374	1.24e-09	1	0.766937	0.0409832	0.318165	0.942428	0.901975	2794	2	.	2	CDJ24057.1	0	fras1 related extracellular matrix protein [Echinococcus granulosus]	Q8C419	7e-13	Probable G-protein coupled receptor 158
SMED30010044	3.878	-0.418	-0.067	-0.755	1.717	0.168	0.047	2.81	3.88e-11	0.295744	0.868946	0.0576106	7.35e-06	0.64125	0.896666	1.24e-09	0.645221	1	0.158532	7.97e-05	0.930735	0.998555	4582	2	.	0	CCD59185.1	1e-85	rho-type gtpase activating protein, putative [Schistosoma mansoni]	A7E300	6e-77	Rho GTPase-activating protein 7
SMED30000593	3.968	-0.733	0.608	0.957	0.603	-0.07	-0.248	3.03	3.93e-11	0.0479828	0.102545	0.00436549	0.0491609	0.815002	0.408384	1.26e-09	0.354988	0.41722	0.0223698	0.122652	0.967759	0.932734	3566	2	.	0	.	.	.	.	.	.
SMED30018802	5.198	0.401	-2.807	-0.428	1.374	0.076	-0.106	2.48	3.97e-11	0.459645	2.34e-06	0.462793	0.0142981	0.886635	0.842358	1.27e-09	0.813635	0.000257706	0.633991	0.0476333	0.984578	0.997358	1018	1	.	0	AAW25825.1	3e-06	SJCHGC02336 protein [Schistosoma japonicum]	.	.	.
SMED30035179	7.638	-0.614	-0.617	-3.18	-5.37	-1.003	-1.129	4.02	4.29e-11	0.448869	0.447557	0.000319582	1.36e-07	0.330486	0.314188	1.37e-09	0.803188	0.784992	0.00270787	2.21e-06	0.785496	0.893636	889	2	YES	1	XP_006747960.1	2e-19	spondin-1-like, partial [Leptonychotes weddellii]	Q9GLX9	1e-18	Spondin-1
SMED30024662	4.221	0.584	-0.964	-1.15	-0.801	-0.015	0.15	1.55	4.46e-11	0.135852	0.0153645	0.00526559	0.0480615	0.969868	0.703347	1.42e-09	0.523172	0.165339	0.0259655	0.120845	1	0.981813	1098	1	.	0	.	.	.	.	.	.
SMED30022609	3.595	0.723	-0.988	0.529	-1.603	-0.301	-0.327	3.14	4.51e-11	0.0822068	0.0184809	0.202322	0.000119094	0.4629	0.427385	1.44e-09	0.462818	0.184965	0.38034	0.000916467	0.861217	0.939086	1426	1	.	0	XP_004071182.1	2e-07	hepatic leukemia factor-like, partial [Oryzias latipes]	Q9JLC6	3e-08	Thyrotroph embryonic factor [Mus musculus]
SMED30004407	6.54	0.372	1.601	-0.12	-1.113	-0.573	-0.134	3.8	4.51e-11	0.510071	0.00490381	0.827238	0.0456787	0.30006	0.807606	1.44e-09	0.862386	0.0830328	0.931668	0.116356	0.764225	0.997358	3559	2	.	0	EKC19859.1	0	DNA polymerase delta catalytic subunit [Crassostrea gigas]	P28339	0	DNA polymerase delta catalytic subunit
SMED30031955	4.469	0.465	-2.117	1.943	-0.011	-0.179	0.246	3.11	4.56e-11	0.316091	1.91e-05	6.96e-05	0.98066	0.688065	0.581112	1.45e-09	0.666679	0.00135925	0.000765183	0.992808	0.942283	0.96831	1628	1	.	0	ACZ64517.1	3e-165	IFT52-like protein [Schmidtea mediterranea]	Q62559	4e-150	Intraflagellar transport protein 52 homolog
SMED30035576	8.581	-0.019	-0.99	1.139	0.609	-0.006	0.548	2.14	4.6e-11	0.964368	0.0325296	0.00938918	0.105954	0.987251	0.132579	1.46e-09	1	0.253177	0.0409451	0.216539	1	0.706224	1876	2	.	0	ELT91288.1	2e-77	hypothetical protein CAPTEDRAFT_220260 [Capitella teleta]	Q8IYG6	3e-49	Leucine-rich repeat-containing protein 56 [Homo sapiens]
SMED30022458	3.225	-0.306	0.399	0.963	0.969	-0.317	0.203	3.97	4.73e-11	0.373618	0.245263	0.00308507	0.00164865	0.294838	0.50169	1.5e-09	0.729779	0.57303	0.0169263	0.00840609	0.760275	0.958413	3738	1	YES	1	CDJ16626.1	5e-107	subfamily M12B unassigned peptidase [Echinococcus granulosus]	Q923W9	2e-61	Disintegrin and metalloproteinase domain-containing protein 33
SMED30026779	4.864	-0.149	-1.085	-0.848	1.874	0.519	0.29	2.94	4.77e-11	0.766654	0.0367932	0.105421	0.000257647	0.283443	0.547954	1.51e-09	1	0.271588	0.244508	0.00175967	0.751679	0.966418	1524	1	.	0	CDJ14943.1	1e-11	expressed conserved protein [Hymenolepis microstoma]	.	.	.
SMED30010029	5.473	0.456	-2.273	-0.044	0.76	-0.038	0.801	2.08	4.92e-11	0.367869	3.25e-05	0.934672	0.135024	0.938967	0.103957	1.55e-09	0.72312	0.00213715	0.997127	0.258246	0.99956	0.649776	1835	1	.	0	XP_005100863.1	3e-149	T-complex-associated testis-expressed protein 1-like [Aplysia californica]	Q4R642	3e-125	T-complex-associated testis-expressed protein 1
SMED30020195	3.887	0.287	-3.069	0.691	0.286	-0.007	0.13	2.86	4.94e-11	0.536418	3.96e-09	0.1694	0.540026	0.987633	0.777458	1.56e-09	0.877414	2.25e-06	0.332876	0.68581	1	0.994812	853	1	.	0	EKC22395.1	3e-102	Rab-like protein 2A [Crassostrea gigas]	Q5R573	2e-98	Rab-like protein 2A
SMED30014813	2.788	0.374	0.816	-0.157	-1.028	-0.516	-0.268	6.9	4.97e-11	0.336213	0.0364129	0.685336	0.00847621	0.182866	0.488515	1.57e-09	0.68694	0.270172	0.825472	0.0314419	0.63869	0.956021	625	1	.	0	AFJ24764.1	2e-39	Y box protein-1, partial [Schmidtea mediterranea]	P41824	1e-17	Y-box factor homolog
SMED30023638	11.496	-1.465	-3.112	-4.492	-1.355	0.639	-0.753	1.72	5.07e-11	0.0883019	0.000984472	0.000134238	0.292711	0.586724	0.514599	1.6e-09	0.462818	0.0283391	0.00132668	0.450571	0.909562	0.961475	493	1	.	0	XP_001434497.1	0.0003	hypothetical protein [Paramecium tetraurelia strain d4-2]	.	.	.
SMED30018827	3.156	0.329	-1.629	0.357	0.296	0.177	0.014	3.59	5.31e-11	0.404565	7.66e-05	0.377628	0.448155	0.647038	0.970273	1.67e-09	0.760903	0.004245	0.572841	0.604099	0.932708	0.998948	1118	1	YES	6	KDR14688.1	3e-76	hypothetical protein L798_11460 [Zootermopsis nevadensis]	Q9HC07	2e-68	Transmembrane protein 165
SMED30006428	10.363	0.139	-2.87	-2.125	-2.055	-0.515	0.727	1.28	5.31e-11	0.845545	0.000230527	0.00899876	0.018621	0.577409	0.417881	1.67e-09	1	0.0100864	0.0395565	0.0585541	0.906259	0.936463	972	1	.	0	ELU04540.1	2e-44	hypothetical protein CAPTEDRAFT_168933 [Capitella teleta]	B3STU3	7e-43	Cation transport regulator-like protein 1
SMED30032625	8.725	-1.156	-1.584	-1.437	1.259	0.333	-0.035	-0.19	5.38e-11	0.0208082	0.0101738	0.0470858	0.0386342	0.485764	0.93997	1.69e-09	0.257484	0.129182	0.137325	0.102538	0.8721	0.998948	1152	1	.	0	.	.	.	.	.	.
SMED30035469	4.944	0.581	0.977	-1.253	0.144	0.054	0.429	3.82	5.46e-11	0.255064	0.0546669	0.0137904	0.773466	0.913492	0.389199	1.71e-09	0.604894	0.321577	0.0549936	0.860631	0.992635	0.925352	1764	1	.	0	AGX01004.1	0	activin 2, partial [Schmidtea mediterranea]	P27093	9e-13	Inhibin beta B chain
SMED30019449	4.703	-0.237	-2.095	1.972	0.662	0.167	0.433	3.78	5.55e-11	0.655918	0.000242389	0.000480387	0.206272	0.748403	0.404507	1.74e-09	0.94533	0.0104738	0.00375176	0.352486	0.954736	0.93226	9485	2	.	0	ELU16988.1	3e-140	hypothetical protein CAPTEDRAFT_224115 [Capitella teleta]	Q8C6S9	7e-60	Uncharacterized protein C12orf55 homolog
SMED30030145	7.378	-0.803	-2.073	-3.083	-2.578	-1.535	-0.67	2.97	5.74e-11	0.302855	0.0107296	0.000432599	0.00468867	0.125604	0.552143	1.79e-09	0.650955	0.133157	0.00346417	0.0196287	0.543581	0.967426	618	1	.	0	.	.	.	.	.	.
SMED30013374	8.815	0.417	-3.236	1.625	0.537	0.086	0.358	1.4	5.75e-11	0.380622	4.19e-08	0.00658629	0.244757	0.846035	0.415341	1.79e-09	0.736908	1.1e-05	0.0310265	0.396465	0.974104	0.935682	1962	1	.	0	ELT91335.1	2e-37	hypothetical protein CAPTEDRAFT_201911 [Capitella teleta]	Q5K6N0	2e-15	Transmembrane protein 232
SMED30005027	4.482	0.5	0.46	0.892	-0.499	-0.608	-0.212	3.28	5.8e-11	0.212303	0.237977	0.0185638	0.174628	0.0986093	0.563834	1.81e-09	0.604384	0.57303	0.0690277	0.311384	0.483648	0.967501	2110	1	.	8	CDJ12002.1	1e-08	lysine specific demethylase 6a [Hymenolepis microstoma]	.	.	.
SMED30019887	2.493	0.382	-0.669	-0.378	0.565	0.32	0.098	4.8	5.9e-11	0.255107	0.0476041	0.260663	0.0891794	0.331089	0.765249	1.84e-09	0.604904	0.299213	0.436938	0.190428	0.78596	0.992984	1213	1	.	0	CBX25713.1	7e-30	tropomyosin [Trichinella spiralis]	Q8WR63	1e-31	Tropomyosin
SMED30012533	9.73	0.544	-1.97	-0.267	-0.862	-0.759	-0.037	1.46	5.99e-11	0.386285	0.00277849	0.680658	0.176571	0.236198	0.953628	1.86e-09	0.74341	0.0568572	0.821278	0.31392	0.712217	0.998948	1411	1	.	1	GAA34058.2	2e-40	UDP-glcNAc:betaGal beta-1,3-N-acetylglucosaminyltransferase 5, partial [Clonorchis sinensis]	Q9JI67	3e-20	Beta-1,3-galactosyltransferase 5
SMED30008097	3.806	-0.377	-1.651	-0.315	-0.303	-0.235	-0.043	1.95	6.03e-11	0.403085	0.000602613	0.513766	0.508952	0.602571	0.924242	1.87e-09	0.759154	0.0202402	0.68739	0.659441	0.915898	0.998948	381	1	.	0	XP_007231035.1	6e-25	cysteine-rich PDZ-binding protein [Astyanax mexicanus]	Q567Z6	3e-26	Cysteine-rich PDZ-binding protein
SMED30008550	9.004	0.069	-1.896	0.091	0.67	0.125	0.413	1.32	6.19e-11	0.894209	0.000858625	0.872253	0.189181	0.798765	0.395043	1.92e-09	1	0.0256044	0.965286	0.331135	0.965879	0.928837	582	1	.	0	ELU03863.1	1e-38	hypothetical protein CAPTEDRAFT_161168 [Capitella teleta]	Q640Z7	4e-38	Intraflagellar transport protein 20 homolog B
SMED30002234	11.585	-1.199	-2.448	-2.802	-2.038	-0.981	-1.158	1.98	6.19e-11	0.166586	0.007655	0.00450629	0.0484149	0.362133	0.310719	1.92e-09	0.586109	0.109797	0.0229423	0.121436	0.805653	0.890604	1607	1	.	0	.	.	.	.	.	.
SMED30017131	5.518	0.633	0.325	0.396	-0.98	-0.521	-0.059	2.36	6.22e-11	0.111807	0.395433	0.282838	0.00647094	0.146364	0.868666	1.93e-09	0.468835	0.731305	0.463655	0.0254194	0.58263	0.998155	3003	2	YES	0	CCD77048.1	7e-64	putative topbp1 [Schistosoma mansoni]	Q800K6	7e-33	DNA topoisomerase 2-binding protein 1-A
SMED30018579	4.048	0.201	1.326	0.123	-1.06	-0.626	-0.352	3.83	6.65e-11	0.646106	0.00231868	0.770406	0.0124066	0.137908	0.403702	2.06e-09	0.9367	0.0506994	0.892117	0.042691	0.568218	0.93226	2562	2	.	0	XP_695164.3	1e-12	DNA replication factor Cdt1 isoformX2 [Danio rerio]	Q9I9A7	8e-13	DNA replication factor Cdt1
SMED30012867	5.873	0.045	-2.398	0.497	2.212	-0.219	-0.002	2.94	6.71e-11	0.936729	0.000127005	0.415894	0.00016946	0.694104	0.996727	2.08e-09	1	0.00626701	0.592764	0.00123487	0.942833	1	3052	1	YES	1	CDJ08208.1	2e-87	irregular chiasm C roughest protein [Hymenolepis microstoma]	Q08180	1e-41	Irregular chiasm C-roughest protein
SMED30006117	5.32	0.103	-1.272	0.105	0.535	-0.101	0.253	2.67	6.9e-11	0.849473	0.022711	0.849193	0.315642	0.847527	0.630608	2.13e-09	1	0.203651	0.948356	0.474544	0.974371	0.969756	1670	1	.	1	NP_001086085.1	1e-53	protein tyrosine phosphatase, non-receptor type 1 [Xenopus laevis]	O13016	4e-50	Tyrosine-protein phosphatase non-receptor type 1
SMED30035495	4.857	0.345	-2.329	0.746	0.668	0.241	0.418	2.34	7.18e-11	0.464693	7.77e-06	0.147115	0.150341	0.593843	0.353675	2.21e-09	0.818219	0.00067376	0.301019	0.279422	0.912791	0.912076	1587	1	.	0	XP_002124556.1	1e-155	ankyrin repeat domain-containing protein 42-like [Ciona intestinalis]	Q3V096	3e-134	Ankyrin repeat domain-containing protein 42 [Mus musculus]
SMED30020231	6.525	0.703	0.115	-1.543	-3.038	0.542	0.729	2.29	7.39e-11	0.220981	0.838784	0.00791112	1.13e-06	0.365679	0.212265	2.28e-09	0.604384	1	0.0358336	1.51e-05	0.807703	0.824008	573	1	.	0	CCD74958.1	4e-38	hypothetical protein Smp_035560.2 [Schistosoma mansoni]	.	.	.
SMED30014345	9.216	0.353	-4.652	2.077	0.79	-0.044	0.429	1.23	7.76e-11	0.525342	4.11e-10	0.00656189	0.161145	0.934908	0.424414	2.39e-09	0.875819	5.5e-07	0.0309447	0.293376	0.99873	0.938479	448	1	.	0	XP_001627006.1	3e-39	predicted protein [Nematostella vectensis]	Q9DAJ5	6e-40	Dynein light chain roadblock-type 2
SMED30031005	9.183	0.231	-4.056	1.183	1.099	0.259	0.441	1.22	7.83e-11	0.674182	1.09e-08	0.108544	0.0545605	0.627309	0.405181	2.41e-09	0.957547	4.65e-06	0.249815	0.132414	0.926592	0.93226	1366	1	.	0	XP_003729323.1	1e-40	uncharacterized protein C1orf177 homolog [Strongylocentrotus purpuratus]	B1H283	2e-17	Uncharacterized protein C1orf177 homolog
SMED30013779	2.94	-0.253	-0.873	0.21	0.986	0.239	0.322	3.3	7.91e-11	0.470928	0.0167498	0.557431	0.00339415	0.464249	0.322544	2.43e-09	0.8243	0.174361	0.728787	0.0151635	0.862008	0.898858	3332	1	.	0	XP_005096251.1	3e-173	uncharacterized protein LOC101854318 isoform X4 [Aplysia californica]	Q1ECV4	4e-155	Tubulin monoglycylase TTLL3
SMED30032100	5.305	1.187	-1.41	1.448	-1.111	0.111	0.181	2.17	7.96e-11	0.000707467	7.19e-05	2.92e-05	0.000333291	0.715623	0.550615	2.44e-09	0.0541181	0.00403236	0.000374667	0.00218963	0.948222	0.967072	1293	1	.	0	AAP06081.2	3e-55	SJCHGC00996 protein [Schistosoma japonicum]	Q5R796	8e-37	F-box only protein 36
SMED30035255	8.908	0.436	-1.934	1.666	0.337	0.158	0.126	2.29	8.01e-11	0.384233	0.000375957	0.0017455	0.473291	0.733408	0.78591	2.45e-09	0.741428	0.0144223	0.0107879	0.62623	0.951672	0.995549	807	1	.	0	EKC35705.1	1e-19	Uncharacterized protein C7orf57-like protein [Crassostrea gigas]	Q8NEG2	2e-05	Uncharacterized protein C7orf57
SMED30024984	4.094	0.136	-2.316	1.928	0.755	-0.129	0.395	2.53	8.21e-11	0.726121	2.98e-07	1.23e-05	0.0345112	0.709711	0.254853	2.51e-09	0.986785	4.63e-05	0.000178189	0.0940537	0.946934	0.86257	2515	2	.	0	XP_006813646.1	6e-152	lisH domain-containing protein ARMC9-like [Saccoglossus kowalevskii]	Q2KI89	5e-147	LisH domain-containing protein ARMC9
SMED30001828	4.434	0.139	-2.238	1.743	0.199	-0.177	0.321	2.71	8.47e-11	0.767944	1.47e-05	0.000587702	0.661185	0.695481	0.476746	2.59e-09	1	0.00111058	0.00442192	0.780374	0.943074	0.953609	1513	1	.	0	ESP05132.1	2e-108	hypothetical protein LOTGIDRAFT_227827 [Lottia gigantea]	Q32NQ7	4e-92	Dynein assembly factor 3, axonemal
SMED30020321	5.688	-0.015	-3.875	1.189	1.699	0.165	0.524	2.73	8.65e-11	0.979866	4.95e-08	0.0825391	0.00544367	0.77831	0.370685	2.64e-09	1	1.22e-05	0.208096	0.0220775	0.961709	0.916424	692	1	.	0	EKC32594.1	4e-26	hypothetical protein CGI_10008200 [Crassostrea gigas]	A7RR34	1e-19	UPF0740 protein v1g200856 [Nematostella vectensis]
SMED30022328	4.237	0.637	-0.572	0.707	-0.197	-0.16	0.068	2	8.78e-11	0.0213791	0.0354445	0.00420324	0.315995	0.394847	0.717992	2.68e-09	0.258835	0.265326	0.021672	0.474842	0.824965	0.985578	657	1	.	0	XP_006001373.1	5e-48	protein PIH1D3-like [Latimeria chalumnae]	Q9NQM4	7e-34	Protein PIH1D3
SMED30008781	5.928	0.946	-3.177	0.37	-1.518	0.806	0.759	2.75	9.19e-11	0.13195	3.78e-06	0.569158	0.0186803	0.203069	0.225272	2.8e-09	0.513479	0.000366485	0.739568	0.0586985	0.668042	0.83421	2010	1	.	10	CCD81002.1	2e-115	putative otopetrin [Schistosoma mansoni]	Q7M734	1e-06	Otopetrin-1
SMED30035735	8.157	-1.511	-0.019	0.892	0.244	0.004	0.194	0.8	9.24e-11	0.00038853	0.970179	0.0311203	0.409309	0.987903	0.458731	2.81e-09	0.0430136	1	0.101607	0.566547	1	0.951239	870	2	.	0	XP_785151.3	2e-08	uncharacterized protein LOC579970 [Strongylocentrotus purpuratus]	.	.	.
SMED30020395	7.164	0.396	-0.895	-2.173	-4.601	-2.29	-0.737	6.7	9.45e-11	0.632928	0.283889	0.0119888	1.87e-06	0.0103111	0.405302	2.88e-09	0.927403	0.609255	0.0492517	2.39e-05	0.120118	0.93226	1068	1	.	0	ELU06805.1	1e-17	hypothetical protein CAPTEDRAFT_21201 [Capitella teleta]	Q9JK92	6e-07	Heat shock protein beta-8
SMED30020142	5.057	0.457	0.426	0.502	-0.983	-0.569	-0.319	2.79	9.9e-11	0.308127	0.330744	0.241095	0.0205645	0.178588	0.451972	3.01e-09	0.657585	0.654573	0.413601	0.0631425	0.632853	0.950023	2112	1	.	0	EKC25648.1	9e-139	ATP-dependent DNA helicase PIF1 [Crassostrea gigas]	Q7ZV90	6e-135	ATP-dependent DNA helicase PIF1
SMED30014940	6.175	0.798	-0.488	-2.842	-4.166	-2.682	-0.579	5.51	9.98e-11	0.280862	0.50758	0.00031403	7.96e-07	0.00150587	0.511207	3.03e-09	0.633256	0.845949	0.00266743	1.1e-05	0.0288802	0.961138	530	1	.	0	ESO95278.1	4e-39	hypothetical protein LOTGIDRAFT_214936 [Lottia gigantea]	Q7JQD3	5e-33	Gelsolin-like protein 1
SMED30011238	6.503	0.061	-3.047	2.068	0.583	-0.039	0.616	2.51	1.01e-10	0.916342	4.92e-06	0.00151373	0.306724	0.94451	0.274709	3.06e-09	1	0.000457018	0.00961824	0.46548	1	0.876299	2560	1	.	0	XP_005106603.1	0	kinesin-like protein KIF17-like isoform X2 [Aplysia californica]	Q99PW8	0	Kinesin-like protein KIF17
SMED30024663	5.418	0.102	-3.138	0.971	0.583	0.035	0.565	2.29	1.02e-10	0.855596	9.51e-07	0.118261	0.301543	0.948975	0.306143	3.09e-09	1	0.000121378	0.266466	0.460182	1	0.887239	1680	1	.	0	NP_001161581.1	6e-146	LRRC48-like protein [Saccoglossus kowalevskii]	Q4R6X9	3e-126	Leucine-rich repeat-containing protein 48
SMED30021154	3.217	-0.286	-1.851	-0.968	1.96	1.122	0.589	4.67	1.04e-10	0.513601	5.43e-05	0.0338455	1.67e-05	0.0102217	0.17328	3.16e-09	0.865974	0.00324515	0.108018	0.000164398	0.119529	0.775431	754	1	.	0	XP_004334690.1	1e-35	calmodulin, putative [Acanthamoeba castellanii str. Neff]	P13868	4e-35	Calmodulin-1
SMED30010966	4.74	0.164	-3.527	2.022	0.51	0.033	0.443	3.55	1.06e-10	0.772806	5.04e-08	0.00108651	0.367808	0.952807	0.430285	3.19e-09	1	1.23e-05	0.00731779	0.530221	1	0.939777	1102	1	.	0	ELU15411.1	4e-95	hypothetical protein CAPTEDRAFT_224565 [Capitella teleta]	.	.	.
SMED30021808	3.725	0.671	0.811	-0.132	-0.769	-0.404	-0.183	3.94	1.06e-10	0.115313	0.0533279	0.749426	0.0628899	0.326734	0.656808	3.21e-09	0.47601	0.318203	0.874027	0.147094	0.782972	0.971522	3995	1	.	0	.	.	.	.	.	.
SMED30022009	5.264	0.013	-0.734	2.435	0.453	-0.896	-0.297	2.77	1.08e-10	0.971723	0.0574101	5.84e-12	0.117927	0.00193645	0.304603	3.25e-09	1	0.330269	6.91e-10	0.235196	0.0347907	0.887239	2347	1	.	0	AFB74718.1	0	CEP97 [Schmidtea mediterranea]	Q9CZ62	2e-68	Centrosomal protein of 97 kDa
SMED30034411	5.495	-0.959	-2.191	-1.942	-1.425	0.874	-0.884	2.55	1.08e-10	0.145288	0.00164909	0.00645718	0.0465358	0.212815	0.204719	3.27e-09	0.546607	0.0402665	0.0305492	0.11807	0.680114	0.816245	1798	1	.	0	KDR22359.1	6e-94	ATP-binding cassette sub-family F member 3 [Zootermopsis nevadensis]	Q8K268	1e-82	ATP-binding cassette sub-family F member 3 [Mus musculus]
SMED30023624	10.811	-0.493	-3.052	-3.701	-1.168	-0.747	-0.071	1.34	1.12e-10	0.531938	0.000499649	0.000261358	0.281507	0.495947	0.938924	3.38e-09	0.877414	0.0176489	0.00228891	0.438213	0.875238	0.998948	983	1	.	0	EPB87299.1	4e-15	CAMK/CAMKL/PASK protein kinase [Mucor circinelloides f. circinelloides 1006PhL]	Q9LGV5	7e-11	CBL-interacting protein kinase 1
SMED30013669	4.946	-0.034	0.565	-1.677	-2.091	-2.553	0.127	1.08	1.16e-10	0.939016	0.191991	0.000137016	7.04e-06	1.35e-05	0.856574	3.49e-09	1	0.57303	0.00134981	7.67e-05	0.000604465	0.997454	1022	2	.	0	ESO03126.1	2e-45	hypothetical protein HELRODRAFT_80977 [Helobdella robusta]	P29052	9e-45	Transcription initiation factor IIB
SMED30034934	2.725	0.545	-1.099	0.619	0.211	-0.164	0.13	5.4	1.17e-10	0.150416	0.00414383	0.102938	0.573295	0.661038	0.727131	3.51e-09	0.557428	0.0742078	0.240014	0.713019	0.93675	0.98685	2865	1	.	0	ELU01093.1	6e-170	hypothetical protein CAPTEDRAFT_187915 [Capitella teleta]	Q9VZI3	3e-136	Unc-112-related protein
SMED30013329	11.414	-0.672	-3.293	-5.003	-2.446	1.099	-0.14	1.92	1.19e-10	0.433439	0.000563652	2.54e-05	0.048348	0.247452	0.913715	3.58e-09	0.790467	0.0193541	0.000331623	0.12132	0.720956	0.998948	822	1	.	0	.	.	.	.	.	.
SMED30032688	5.256	0.538	0.83	0.155	-1.504	-0.293	-0.276	3.1	1.21e-10	0.266662	0.0816601	0.740708	0.00150285	0.529794	0.554322	3.63e-09	0.614707	0.411659	0.866949	0.00778658	0.890254	0.967426	1095	1	.	0	CCD80484.1	3e-129	serine/threonine kinase [Schistosoma mansoni]	P51958	2e-123	Cyclin-dependent kinase 1
SMED30035037	5.975	0.813	0.001	-1.258	-1.849	-0.813	-0.89	1.76	1.21e-10	0.101704	0.998263	0.0107783	0.000253536	0.113709	0.0996331	3.63e-09	0.462818	1	0.045413	0.00173881	0.52067	0.641279	499	1	.	0	XP_453871.1	6e-21	ubiquitin-40S ribosomal protein S31 fusion protein [Kluyveromyces lactis NRRL Y-1140]	P69061	6e-23	Ubiquitin-40S ribosomal protein S27a
SMED30030526	5.268	0.419	-1.609	1.582	0.429	-0.166	0.369	2.15	1.24e-10	0.251742	7.26e-05	4.53e-05	0.166833	0.580969	0.21739	3.69e-09	0.604384	0.00405537	0.000536048	0.300956	0.907716	0.830426	2148	1	.	0	ESP04841.1	3e-48	hypothetical protein LOTGIDRAFT_229951 [Lottia gigantea]	Q5XI56	1e-24	Glutamate-rich protein 6
SMED30014734	3.196	0.243	-1.899	0.664	1.536	0.723	0.046	3.88	1.28e-10	0.533019	4.99e-06	0.104627	7.15e-05	0.0523624	0.900221	3.8e-09	0.877414	0.000462202	0.243086	0.000591958	0.346107	0.998555	1719	1	.	0	CCD79166.1	7e-128	phosphatidylinositol transfer protein [Schistosoma mansoni]	Q9TR36	2e-96	Phosphatidylinositol transfer protein beta isoform
SMED30012743	9.261	0.191	-2.686	-0.035	1.237	0.271	0.305	1.43	1.27e-10	0.739265	3.94e-05	0.957933	0.0359827	0.625955	0.582307	3.8e-09	0.996069	0.00249524	1	0.0970496	0.925693	0.96831	793	1	.	0	ELU08814.1	2e-43	hypothetical protein CAPTEDRAFT_226076 [Capitella teleta]	Q3KPT0	4e-19	Coiled-coil domain-containing protein 169
SMED30033754	11.19	-0.418	-4.035	-2.214	-1.628	0.691	-2.025	1.79	1.28e-10	0.615721	3.22e-05	0.0261383	0.113714	0.494585	0.0590324	3.82e-09	0.918354	0.0021205	0.0889964	0.228305	0.874908	0.516026	778	1	.	0	.	.	.	.	.	.
SMED30035734	2.791	0.377	-1.992	1.346	1.192	0.181	0.186	4.6	1.3e-10	0.302815	2.82e-07	0.000408603	0.000964669	0.609942	0.597955	3.86e-09	0.650955	4.45e-05	0.00331079	0.00534564	0.919696	0.96831	1076	1	.	0	ENN78875.1	4e-106	hypothetical protein YQE_04664, partial [Dendroctonus ponderosae]	P92177	2e-106	14-3-3 protein epsilon
SMED30002348	4.267	0.675	0.778	-0.422	-1.051	-0.335	-0.388	2.55	1.32e-10	0.0698126	0.028445	0.220176	0.00216267	0.325413	0.258606	3.93e-09	0.428123	0.233364	0.399858	0.0104948	0.781972	0.864985	1610	1	.	0	ELT90542.1	2e-59	hypothetical protein CAPTEDRAFT_148720 [Capitella teleta]	O89033	2e-52	Cell division control protein 6 homolog
SMED30011506	4.485	-0.507	-0.853	-0.762	2.188	0.145	-0.118	3.73	1.33e-10	0.35002	0.122003	0.167357	9.21e-05	0.784305	0.823835	3.96e-09	0.701864	0.453272	0.330055	0.000735921	0.961887	0.997358	1948	1	.	0	XP_007430753.1	2e-21	tensin-like C1 domain-containing phosphatase isoform X2 [Python bivittatus]	Q63HR2	1e-20	Tensin-like C1 domain-containing phosphatase
SMED30014795	4.604	0.704	-0.948	-1.082	1.317	0.397	-0.048	3.43	1.33e-10	0.173897	0.0685606	0.0396324	0.0114363	0.431942	0.92431	3.96e-09	0.600259	0.366714	0.120238	0.0400148	0.84546	0.998948	1498	1	.	0	CDJ24867.1	2e-60	serine:threonine protein kinase 17A [Echinococcus granulosus]	Q9UEE5	9e-55	Serine/threonine-protein kinase 17A
SMED30007189	5.322	0.281	-3.655	2.539	0.595	-0.138	0.408	3.21	1.4e-10	0.628325	5.41e-08	9.39e-05	0.302019	0.808924	0.476022	4.14e-09	0.924355	1.3e-05	0.000987991	0.460679	0.967202	0.953247	2545	1	.	0	ELU16303.1	2e-155	hypothetical protein CAPTEDRAFT_151808 [Capitella teleta]	Q9NVP4	1e-125	Double zinc ribbon and ankyrin repeat-containing protein 1 [Homo sapiens]
SMED30013844	3.229	-1.399	0.357	0.423	0.618	0.132	0.084	2.77	1.41e-10	0.000416306	0.383185	0.267065	0.0812114	0.703751	0.807367	4.18e-09	0.0446274	0.717359	0.444647	0.17846	0.945051	0.997358	2104	1	.	0	ETO82065.1	1e-101	hypothetical protein F444_03700 [Phytophthora parasitica P1976]	.	.	.
SMED30021912	8.664	-0.283	1.293	-3.876	-4.751	0.031	-1.077	0.31	1.45e-10	0.556333	0.0059841	2.79e-13	1.72e-08	0.983941	0.220366	4.28e-09	0.886953	0.0941242	4.56e-11	3.37e-07	1	0.83167	761	1	.	0	.	.	.	.	.	.
SMED30019156	8.522	0.1	-0.796	0.105	0.433	-0.393	0.484	1.35	1.46e-10	0.820823	0.0842171	0.814741	0.284879	0.317721	0.216621	4.3e-09	1	0.41722	0.921319	0.441964	0.777107	0.829634	1310	1	YES	1	XP_004928825.1	0.0002	protein crumbs-like [Bombyx mori]	Q9VYN8	0.0001	Teneurin-a
SMED30033266	8.797	-0.18	-0.51	-4.751	-0.953	-0.27	-0.182	-0.3	1.46e-10	0.722604	0.329731	4.68e-11	0.3284	0.76775	0.855415	4.3e-09	0.984442	0.653679	4.21e-09	0.488283	0.958749	0.997454	942	1	.	0	AFP65589.1	4e-11	TATA binding protein of transcription factor IID [Chroomonas mesostigmatica CCMP1168]	Q27850	3e-11	TATA-box-binding protein
SMED30025152	4.981	0.299	-3.527	0.971	1.438	0.273	0.349	3.37	1.5e-10	0.607203	9.82e-08	0.120418	0.0153363	0.635338	0.543769	4.43e-09	0.912961	1.9e-05	0.270321	0.0503776	0.928913	0.966418	2659	1	.	0	ELU06518.1	0	hypothetical protein CAPTEDRAFT_90714, partial [Capitella teleta]	Q8BRC6	6e-178	Protein MAATS1
SMED30013874	4.295	0.326	0.7	-0.539	-0.177	-0.191	-0.142	2.46	1.51e-10	0.397459	0.060356	0.134869	0.613815	0.581419	0.680816	4.45e-09	0.753525	0.340031	0.288329	0.745485	0.907929	0.977028	1972	1	.	0	EUB62156.1	3e-90	Nucleolar protein [Echinococcus granulosus]	Q6NVM6	6e-73	Nucleolar protein 10
SMED30005216	2.475	0.444	-0.088	-0.257	0.068	-0.143	0.24	3.33	1.52e-10	0.123275	0.757093	0.354499	0.800426	0.588211	0.362109	4.47e-09	0.492683	1	0.546145	0.878211	0.909915	0.912319	2595	1	.	0	ELT90549.1	3e-41	hypothetical protein CAPTEDRAFT_82415, partial [Capitella teleta]	O75427	9e-34	Leucine-rich repeat and calponin homology domain-containing protein 4
SMED30027901	9.418	-0.07	-2.722	0.465	1.541	-0.194	0.478	1.66	1.55e-10	0.907857	8.16e-05	0.497544	0.0126292	0.741219	0.415075	4.54e-09	1	0.00445093	0.670644	0.043307	0.95369	0.935682	1007	1	.	0	ELT88991.1	1e-28	hypothetical protein CAPTEDRAFT_149845 [Capitella teleta]	Q6AY22	4e-14	Spermatogenesis-associated protein 1
SMED30000137	2.933	0.135	0.902	0.098	-0.785	-0.233	-0.378	4.35	1.57e-10	0.720065	0.0159349	0.788372	0.0320567	0.521385	0.299448	4.59e-09	0.982669	0.169146	0.903649	0.0890283	0.886891	0.886874	4048	1	.	0	XP_008016320.1	9e-49	histone-lysine N-methyltransferase NSD2 isoform X2 [Chlorocebus sabaeus]	O96028	2e-49	Histone-lysine N-methyltransferase NSD2
SMED30002187	3.086	0.03	-0.01	-0.128	-0.022	0.151	0.079	2.31	1.58e-10	0.922887	0.97315	0.661898	0.935303	0.558217	0.756696	4.63e-09	1	1	0.806014	0.969395	0.900918	0.992296	1784	1	.	6	CAZ37477.1	3e-138	phospholipid-transporting atpase [Schistosoma mansoni]	Q29449	4e-118	Probable phospholipid-transporting ATPase IA
SMED30018865	6.108	0.18	-2.642	0.719	0.543	-0.554	0.772	1.51	1.64e-10	0.734545	9.55e-06	0.223306	0.303704	0.284055	0.134669	4.78e-09	0.993101	0.000804921	0.399858	0.462356	0.751951	0.711528	1122	2	.	0	XP_007542485.1	5e-16	tectonic-1 isoform X3 [Poecilia formosa]	Q8BZ64	3e-13	Tectonic-1
SMED30004304	4.394	0.77	0.974	-0.052	-1.281	-0.358	-0.392	6.11	1.64e-10	0.175875	0.0872458	0.926904	0.0253081	0.525827	0.487511	4.8e-09	0.603567	0.41722	0.997042	0.0742894	0.888944	0.956021	907	1	.	0	BAD89370.1	2e-150	proliferating cell nuclear antigen [Dugesia japonica]	P17917	1e-115	Proliferating cell nuclear antigen
SMED30005513	9.346	-0.076	-2.131	-1.578	3.581	0.077	0.08	1.92	1.76e-10	0.899351	0.00119704	0.0255198	1.43e-07	0.892871	0.888911	5.12e-09	1	0.0325337	0.0875296	2.32e-06	0.986421	0.998155	1364	1	.	1	EKC23521.1	4e-61	Synaptotagmin-12 [Crassostrea gigas]	P97610	7e-44	Synaptotagmin-12
SMED30022480	3.627	-0.114	-0.804	-0.459	1.585	0.764	0.018	2.45	1.77e-10	0.74593	0.030921	0.21862	1.43e-06	0.00974167	0.950658	5.15e-09	1	0.246028	0.399858	1.89e-05	0.11563	0.998948	929	2	.	0	XP_003737640.1	3e-76	phosphoserine phosphatase-like [Metaseiulus occidentalis]	Q5RB83	9e-66	Phosphoserine phosphatase
SMED30031633	6.584	0.277	-4.623	0.864	1.718	0.274	0.615	3.38	1.77e-10	0.698919	6.52e-08	0.266155	0.0202105	0.700783	0.388932	5.15e-09	0.969962	1.5e-05	0.443712	0.0623606	0.944428	0.925352	865	1	.	0	XP_002588925.1	7e-73	hypothetical protein BRAFLDRAFT_125432 [Branchiostoma floridae]	Q8TC29	5e-65	Enkurin [Homo sapiens]
SMED30023091	5.448	0.245	-2.56	0.856	0.93	0.296	0.463	2.41	1.82e-10	0.642088	1.2e-05	0.135063	0.0762179	0.56058	0.362113	5.29e-09	0.933995	0.000947366	0.288329	0.170589	0.901746	0.912319	972	1	.	0	XP_001633233.1	2e-83	predicted protein [Nematostella vectensis]	Q5PPV3	2e-73	MORN repeat-containing protein 3
SMED30018900	4.28	0.295	-2.809	1.395	0.49	0.014	0.23	2.79	1.87e-10	0.547203	2.73e-07	0.00859547	0.310863	0.977441	0.629078	5.43e-09	0.880083	4.33e-05	0.0381269	0.46956	1	0.969756	1921	1	.	0	XP_005110847.1	0	tetratricopeptide repeat protein 26-like [Aplysia californica]	A4III8	0	Tetratricopeptide repeat protein 26
SMED30016227	3.993	0.496	0.857	-0.056	-0.859	-0.451	-0.24	4.27	1.94e-10	0.30282	0.0736754	0.906243	0.070663	0.339714	0.61128	5.63e-09	0.650955	0.385287	0.985563	0.160885	0.792281	0.96831	3306	1	.	0	XP_003227847.1	1e-168	DNA excision repair protein ERCC-6-like [Anolis carolinensis]	A6QQR4	7e-169	DNA excision repair protein ERCC-6-like
SMED30009311	9.875	1.106	-3.856	-1.744	2.761	-0.48	0.389	1.89	1.94e-10	0.104754	7.7e-07	0.0289038	0.000302998	0.477225	0.564041	5.63e-09	0.462818	0.000104324	0.0962085	0.00202257	0.867134	0.967501	1894	1	.	11	ESN99656.1	1e-20	hypothetical protein HELRODRAFT_157477 [Helobdella robusta]	Q08C75	3e-10	Probable vesicular acetylcholine transporter-A
SMED30006456	3.195	0.411	0.776	0.644	-0.755	-0.519	-0.382	3.45	2e-10	0.222005	0.0168033	0.0381229	0.0128386	0.0866203	0.20809	5.79e-09	0.604384	0.174416	0.116845	0.0438394	0.457269	0.820064	3052	2	.	0	AAX24221.2	1e-15	SJCHGC03480 protein [Schistosoma japonicum]	Q9HAW4	1e-12	Claspin
SMED30021722	3.775	0.486	-0.196	0.261	-1.343	-0.195	0.38	2.21	2.02e-10	0.188101	0.590297	0.462219	0.000107465	0.571426	0.266158	5.83e-09	0.604384	0.891033	0.633408	0.00083969	0.905197	0.871613	928	1	.	0	CDI95607.1	7e-46	protein tyrosine phosphatase mitochondrial [Hymenolepis microstoma]	Q86BN8	2e-26	Phosphatidylglycerophosphatase and protein-tyrosine phosphatase 1
SMED30020807	4.503	-0.608	-1.925	-0.592	2.583	0.859	0.547	2.52	2.11e-10	0.206286	0.000380445	0.295164	3.92e-07	0.0566264	0.21994	6.08e-09	0.604384	0.0145041	0.478924	5.82e-06	0.361032	0.830975	1967	1	.	0	XP_006269052.1	2e-43	phosphatase and actin regulator 4-like, partial [Alligator mississippiensis]	Q5XHF3	2e-41	Phosphatase and actin regulator 4-B
SMED30011704	4.284	0.33	0.58	1.277	-0.553	-0.693	-0.508	3.24	2.13e-10	0.394576	0.123138	0.000426545	0.110698	0.0457821	0.144682	6.13e-09	0.750651	0.455727	0.00342639	0.223678	0.321729	0.728694	2277	1	.	0	EFX78775.1	0.0005	hypothetical protein DAPPUDRAFT_197843 [Daphnia pulex]	.	.	.
SMED30004221	9.24	-2.186	-2.053	-0.123	0.49	-0.453	0.66	-0.28	2.14e-10	0.000759638	0.0111167	0.884033	0.487063	0.484086	0.300226	6.14e-09	0.0553506	0.135871	0.973136	0.639157	0.870981	0.886874	314	1	.	0	EFA12589.1	4e-24	hypothetical protein TcasGA2_TC001828 [Tribolium castaneum]	.	.	.
SMED30026466	2.877	-0.437	-1.955	-1.188	2.33	1.77	0.287	4.58	2.14e-10	0.277117	4.66e-06	0.00613131	5.46e-08	1.29e-05	0.465344	6.15e-09	0.628884	0.000437943	0.0293917	9.63e-07	0.000579338	0.951408	2494	1	.	0	EKC43084.1	0	Alpha-actinin, sarcomeric [Crassostrea gigas]	Q7PKQ5	0	Alpha-actinin, sarcomeric
SMED30015703	4.392	0.319	-3.155	1.076	1.215	0.293	0.407	3.2	2.16e-10	0.539162	7.53e-08	0.0570206	0.0201609	0.564867	0.423112	6.18e-09	0.87773	1.61e-05	0.157449	0.06222	0.90293	0.938265	1658	1	.	0	ESO91687.1	8e-66	hypothetical protein LOTGIDRAFT_83213, partial [Lottia gigantea]	Q96DY2	4e-36	IQ domain-containing protein D [Homo sapiens]
SMED30028311	3.108	-0.461	-0.211	0.47	2.63	-0.016	-0.349	5.94	2.27e-10	0.276882	0.62054	0.266503	2.33e-09	0.968915	0.398446	6.51e-09	0.628489	0.914522	0.444066	5.58e-08	1	0.929896	7439	1	.	0	CCD77921.1	0	putative spectrin beta chain, brain 3 (Spectrin, non-erythroid beta chain 3) (Beta-IV spectrin) [Schistosoma mansoni]	Q00963	0	Spectrin beta chain [Drosophila melanogaster]
SMED30012446	4.121	0.594	-0.112	0.532	-0.09	0.199	0.148	3.2	2.39e-10	0.139977	0.777024	0.169279	0.808835	0.591662	0.689133	6.83e-09	0.533515	1	0.332697	0.884001	0.911823	0.979694	1060	2	.	0	AAD31508.1	7e-63	Rho GTPase [Schistosoma mansoni]	P06780	2e-61	GTP-binding protein RHO1
SMED30003903	4.36	0.334	-1.538	-0.99	1.365	0.166	-0.005	3.15	2.39e-10	0.523339	0.00440694	0.0666468	0.010493	0.74695	0.99206	6.83e-09	0.874486	0.0771095	0.17684	0.0373902	0.954172	1	325	1	.	0	.	.	.	.	.	.
SMED30023755	5.434	0.435	0.023	0.749	-1.451	-1.307	-1.279	1.79	2.45e-10	0.289514	0.954907	0.051888	0.000107381	0.000686448	0.00198495	6.99e-09	0.64121	1	0.148219	0.00083935	0.0154833	0.0725323	1193	1	.	0	CDJ17435.1	1e-17	zinc finger protein [Echinococcus granulosus]	Q5RBX0	2e-11	Zinc finger protein 7
SMED30035040	4.985	0.532	-3.694	2.13	0.727	-0.091	0.22	2.49	2.51e-10	0.299184	1.57e-09	0.000359454	0.149905	0.855052	0.656987	7.16e-09	0.647671	1.44e-06	0.00298487	0.27882	0.976522	0.971522	1328	1	.	0	CDJ24625.1	4e-43	protein of unknown function DUF1208 [Echinococcus granulosus]	Q2VR06	9e-29	Protein FAM92A1-A
SMED30018939	4.126	0.618	-1.101	-0.702	0.136	-0.177	0.242	2.1	2.65e-10	0.157233	0.0133213	0.115347	0.752288	0.675912	0.564993	7.54e-09	0.568918	0.151122	0.261516	0.846063	0.939199	0.967861	3829	1	.	0	ESP01652.1	0	hypothetical protein LOTGIDRAFT_139346, partial [Lottia gigantea]	Q80UG8	1e-173	Tubulin polyglutamylase TTLL4
SMED30013867	10.573	-0.526	-2.913	-3.371	-2.139	0.033	-0.108	1.05	2.68e-10	0.502833	0.00080314	0.000840702	0.0639793	0.980328	0.918539	7.63e-09	0.856664	0.0246488	0.00591742	0.149109	1	0.998948	881	2	.	1	ELT91652.1	2e-33	hypothetical protein CAPTEDRAFT_148295 [Capitella teleta]	Q2KJ16	8e-30	Phosphorylase b kinase gamma catalytic chain, liver/testis isoform
SMED30023129	3.616	-0.492	0.641	0.905	0.59	-0.755	-0.454	3.15	2.71e-10	0.196985	0.0904853	0.0108854	0.0783002	0.0236711	0.174189	7.69e-09	0.604384	0.41722	0.0457826	0.173721	0.214575	0.777021	2677	1	.	0	XP_001952862.2	2e-41	band 4.1-like protein 4 isoform X1 [Acyrthosiphon pisum]	Q9HCS5	1e-31	Band 4.1-like protein 4A
SMED30010020	4.231	-1.869	-0.139	0.512	0.459	0.177	-0.202	1.12	2.73e-10	2.9e-05	0.785479	0.263025	0.22452	0.617077	0.56638	7.73e-09	0.0150253	1	0.439627	0.372618	0.922095	0.967892	1327	2	.	0	XP_005101436.1	2e-07	uncharacterized protein F54H12.2-like [Aplysia californica]	Q84177	4e-05	Protease
SMED30000831	2.699	0.229	-0.54	0.375	1.374	0.583	0.043	5.09	2.75e-10	0.523116	0.135274	0.293865	0.000100657	0.0917149	0.89992	7.8e-09	0.874313	0.484948	0.477225	0.000794051	0.470258	0.998555	1367	1	.	0	EUB55613.1	1e-102	Golgi-associated plant pathogenesis-related protein [Echinococcus granulosus]	Q9CYL5	1e-25	Golgi-associated plant pathogenesis-related protein 1
SMED30033098	6.639	0.162	-3.09	1.675	0.927	0.158	0.431	2.67	2.76e-10	0.7941	1.11e-05	0.013898	0.133769	0.794397	0.478546	7.82e-09	1	0.000899144	0.0553225	0.256756	0.96428	0.954015	4584	1	.	0	EKC39657.1	6e-128	hypothetical protein CGI_10025114 [Crassostrea gigas]	A6NE52	1e-38	WD repeat-containing protein KIAA1875 [Homo sapiens]
SMED30011876	7.198	0.384	-1.443	-9.471	1.631	1.131	-1.793	1.82	2.76e-10	0.581218	0.0430667	7.3e-14	0.228707	0.285402	0.0945294	7.82e-09	0.905609	0.290563	1.42e-11	0.377449	0.752966	0.626196	1880	2	.	3	XP_001629942.1	3e-87	predicted protein [Nematostella vectensis]	Q2M385	1e-69	Macrophage-expressed gene 1 protein
SMED30015659	4.942	-1.163	0.277	-1.737	-0.516	0.139	-0.156	0.49	2.82e-10	0.0153536	0.572602	0.000548951	0.302315	0.769788	0.740794	7.95e-09	0.230209	0.884501	0.00419625	0.461008	0.959643	0.989849	2283	2	.	1	XP_002937002.2	6e-88	uncharacterized protein KIAA1586-like, partial [Xenopus (Silurana) tropicalis]	O60290	7e-07	Zinc finger protein 862 [Homo sapiens]
SMED30033757	9.407	-0.242	-1.712	0.642	0.444	-0.655	0.331	1.51	2.87e-10	0.698519	0.0106428	0.329492	0.466482	0.279504	0.583652	8.1e-09	0.96989	0.132694	0.518236	0.620591	0.747813	0.96831	1675	1	.	0	AFX62228.1	0	forkhead box J1-like protein 1 [Schmidtea mediterranea]	Q66IG8	7e-35	Forkhead box protein J1.2
SMED30027550	2.82	0.227	0.472	-0.951	-0.664	-0.039	0.011	3.22	2.95e-10	0.521195	0.177886	0.00649789	0.0544668	0.908798	0.973493	8.32e-09	0.872651	0.56357	0.0306993	0.132249	0.991956	0.998948	1427	2	.	0	CCD75289.1	2e-71	translation initiation factor eif3-related [Schistosoma mansoni]	Q8CE96	3e-58	tRNA (adenine(58)-N(1))-methyltransferase non-catalytic subunit TRM6
SMED30011766	8.597	0.176	-2.004	1.799	0.231	0.038	0.032	1.71	2.97e-10	0.711984	0.000230802	0.000656213	0.595318	0.928214	0.940697	8.35e-09	0.977549	0.0100864	0.0048543	0.731102	0.996792	0.998948	1613	2	.	0	ELT94078.1	2e-152	hypothetical protein CAPTEDRAFT_163723 [Capitella teleta]	Q8VD72	9e-148	Tetratricopeptide repeat protein 8
SMED30026699	8.896	0.1	-3.065	1.28	0.911	0.024	0.456	1.31	2.97e-10	0.852612	2.45e-06	0.0501242	0.0834741	0.96185	0.363197	8.36e-09	1	0.000265833	0.14447	0.18175	1	0.912319	1110	1	.	0	XP_005091781.1	3e-71	zinc finger protein 474-like [Aplysia californica]	A6QQM4	1e-61	Zinc finger protein 474 [Bos taurus]
SMED30025849	4.245	0.004	-2.426	1.692	0.346	0.067	0.448	2.91	3.04e-10	0.992973	8.43e-06	0.00152383	0.474763	0.888758	0.35007	8.55e-09	1	0.00072208	0.00966643	0.627507	0.98537	0.909382	3319	1	.	0	EKC30619.1	4e-24	Centrosome and spindle pole-associated protein 1 [Crassostrea gigas]	B2RX88	1e-10	Centrosome and spindle pole associated protein 1 [Mus musculus]
SMED30035628	7.768	-0.189	-2.251	-5.39	-1.273	-1.2	0.097	3.81	3.13e-10	0.824001	0.0114404	3.66e-07	0.199193	0.245321	0.925895	8.79e-09	1	0.137958	9.11e-06	0.343461	0.719568	0.998948	1199	1	.	0	XP_006370193.1	2e-19	hypothetical protein POPTR_0001s40500g [Populus trichocarpa]	Q9FPS2	4e-16	Ubiquitin carboxyl-terminal hydrolase 25
SMED30032886	2.421	-0.263	0.678	-0.135	-0.328	-0.157	0.133	2.99	3.16e-10	0.36073	0.0162495	0.609003	0.194885	0.529189	0.59419	8.87e-09	0.714448	0.170777	0.75992	0.337852	0.889878	0.96831	2448	1	.	0	CAX73039.1	0	Putative pre-mRNA-splicing factor ATP-dependent RNA helicase [Schistosoma japonicum]	O43143	0	Putative pre-mRNA-splicing factor ATP-dependent RNA helicase DHX15
SMED30012735	3.465	0.25	1.369	0.847	-0.836	-0.538	-0.226	4.7	3.18e-10	0.553937	0.00116634	0.0395695	0.040865	0.186497	0.579318	8.91e-09	0.885321	0.0319182	0.120082	0.107128	0.643319	0.96831	4405	1	.	0	.	.	.	.	.	.
SMED30025124	6.685	0.8	-3.489	0.51	0.398	-0.571	0.623	2	3.31e-10	0.20561	1.08e-06	0.455544	0.532279	0.364545	0.321526	9.27e-09	0.604384	0.000136181	0.626577	0.679816	0.806875	0.898054	943	1	.	0	ESP04752.1	2e-64	hypothetical protein LOTGIDRAFT_229887 [Lottia gigantea]	Q9BRQ4	1e-57	Uncharacterized protein C11orf70 [Homo sapiens]
SMED30031647	8.047	-0.544	-3.111	-4.518	-2.131	0.59	-0.763	2.04	3.37e-10	0.497859	0.000438209	1.8e-05	0.0775338	0.603229	0.507344	9.41e-09	0.851473	0.0159928	0.000247835	0.172393	0.915961	0.959718	370	1	.	0	XP_004301645.1	5e-14	ubiquitin fusion degradation protein 1 homolog [Fragaria vesca subsp. vesca]	Q19584	2e-09	Ubiquitin fusion degradation protein 1 homolog
SMED30011549	3.335	-0.415	-0.429	1.397	0.378	0.135	-0.098	3.24	3.4e-10	0.274827	0.273706	0.000205509	0.272917	0.690068	0.773534	9.48e-09	0.625349	0.595805	0.00188568	0.42879	0.942532	0.99415	2030	1	.	0	EZA51356.1	1e-70	hypothetical protein X777_10005, partial [Cerapachys biroi]	.	.	.
SMED30015789	8.56	0.584	0.811	0.052	-1.295	-0.389	-0.439	2.11	3.41e-10	0.206267	0.0680486	0.902552	0.0024596	0.359561	0.304919	9.51e-09	0.604384	0.365117	0.984294	0.0116454	0.804468	0.887239	1199	1	.	0	AFJ24787.1	5e-13	hypothetical protein [Schmidtea mediterranea]	.	.	.
SMED30016015	4.501	0.242	-3.42	1.303	1.207	0.209	0.531	3.06	3.49e-10	0.64933	2.45e-08	0.0273892	0.0245351	0.689239	0.309739	9.72e-09	0.939141	7.69e-06	0.0922491	0.0725675	0.942532	0.889899	1953	1	.	0	XP_783013.2	9e-56	uncharacterized protein C9orf117 homolog [Strongylocentrotus purpuratus]	Q0VFN8	5e-45	Uncharacterized protein C9orf117 homolog
SMED30029392	9.584	-2.072	-0.589	0.865	-1.89	0.597	-0.272	0.52	3.52e-10	0.00326276	0.426701	0.223894	0.00572483	0.37459	0.682051	9.78e-09	0.112355	0.764675	0.399858	0.0230175	0.813512	0.977408	342	1	.	0	.	.	.	.	.	.
SMED30027186	4.554	0.072	-3.661	1.929	0.38	0.094	0.456	2.21	3.74e-10	0.888789	2.65e-09	0.00135409	0.456564	0.85193	0.361314	1.04e-08	1	1.99e-06	0.00875027	0.611894	0.97571	0.912319	2232	1	.	0	XP_006822670.1	5e-18	lebercilin-like [Saccoglossus kowalevskii]	Q5U2Y9	1e-17	Lebercilin
SMED30033596	3.949	0.56	-1.821	2.066	0.366	-0.057	-0.044	2.53	3.89e-10	0.0906909	9.63e-07	4.43e-09	0.180019	0.82864	0.868763	1.08e-08	0.462818	0.000122376	2.14e-07	0.318705	0.970556	0.998155	1582	2	.	0	XP_005099085.1	5e-137	Bardet-Biedl syndrome 4 protein-like [Aplysia californica]	Q96RK4	3e-116	Bardet-Biedl syndrome 4 protein [Homo sapiens]
SMED30021127	8.029	-0.321	-0.004	-0.024	1.313	0.438	0.291	1.9	3.91e-10	0.390586	0.991015	0.945744	1.55e-06	0.0643537	0.208865	1.08e-08	0.746754	1	1	2.02e-05	0.388901	0.820469	1704	1	.	0	.	.	.	.	.	.
SMED30034135	9.487	0.604	-3.591	1.224	0.911	-0.026	0.574	1.93	3.91e-10	0.344663	1.57e-06	0.0915122	0.154309	0.967146	0.357795	1.08e-08	0.695705	0.000185998	0.220838	0.284433	1	0.912319	1558	1	.	0	XP_006818234.1	4e-80	leucine-rich repeat-containing protein 23-like, partial [Saccoglossus kowalevskii]	Q28CU0	3e-75	Leucine-rich repeat-containing protein 23
SMED30035282	3.823	0.388	0.824	-0.291	-0.898	-0.187	0.089	3.04	4.01e-10	0.345257	0.0411785	0.459701	0.0221144	0.631606	0.818218	1.11e-08	0.696444	0.288013	0.630964	0.0669063	0.927633	0.997358	1167	1	.	0	XP_006027428.1	8e-130	replication factor C subunit 5 [Alligator sinensis]	P40937	1e-128	Replication factor C subunit 5
SMED30024126	2.488	0.165	0.671	-0.493	-0.869	-0.088	-0.388	3.55	4.12e-10	0.610239	0.035996	0.116053	0.00540719	0.776279	0.210828	1.13e-08	0.91521	0.268214	0.262651	0.0219643	0.961521	0.821874	626	1	.	0	.	.	.	.	.	.
SMED30000160	3.693	0.23	-0.723	0.649	-0.079	-0.003	0.12	3.26	4.12e-10	0.603823	0.107911	0.14358	0.854129	0.99437	0.778895	1.13e-08	0.910938	0.423313	0.296429	0.914004	1	0.995076	3591	1	.	0	XP_004373513.1	3e-31	LOW QUALITY PROTEIN: ubiquitin carboxyl-terminal hydrolase 31 [Trichechus manatus latirostris]	Q70CQ4	1e-32	Ubiquitin carboxyl-terminal hydrolase 31
SMED30022693	3.935	-0.962	0.104	0.625	0.39	-0.4	0.023	1.96	4.08e-10	0.0192691	0.8068	0.108625	0.267528	0.243934	0.947361	1.13e-08	0.250182	1	0.249922	0.423394	0.717746	0.998948	3655	2	.	1	.	.	.	.	.	.
SMED30030352	4.092	-0.263	-1.82	-0.099	2.958	0.845	0.346	3.61	4.1e-10	0.57196	0.000358673	0.847366	1.23e-09	0.0551448	0.428794	1.13e-08	0.900237	0.0139683	0.946935	3.14e-08	0.355901	0.93919	989	1	.	0	CCD76108.1	7e-93	hypothetical protein Smp_006860.2 [Schistosoma mansoni]	A1ZA47	6e-09	PDZ and LIM domain protein Zasp
SMED30009679	9.997	0.581	-2.658	-2.903	-2.65	0.133	-2.5	1.11	4.11e-10	0.41695	0.000609576	0.000634401	0.00593205	0.906528	0.0204509	1.13e-08	0.7737	0.020385	0.00471905	0.0236787	0.991144	0.308072	1627	2	.	11	XP_005237574.1	9e-23	monocarboxylate transporter 7 [Falco peregrinus]	Q8CE94	6e-18	Monocarboxylate transporter 13
SMED30032314	4.057	-0.992	-0.69	0.181	2.93	1.279	0.486	3.9	4.16e-10	0.020739	0.144092	0.692511	1.22e-12	0.000567516	0.182714	1.15e-08	0.257465	0.504223	0.831404	5.69e-11	0.0132676	0.789411	1411	1	YES	0	BAD98846.1	0	peptidylglycine a-hydroxylating monooxygenase [Dugesia japonica]	Q95XM2	2e-67	Probable peptidylglycine alpha-hydroxylating monooxygenase Y71G12B.4
SMED30023266	4.657	0.494	-4.038	1.431	1.68	0.085	0.416	3.9	4.34e-10	0.398764	2.78e-09	0.0234447	0.00504373	0.883998	0.472882	1.19e-08	0.754728	2.02e-06	0.0823215	0.0208205	0.984261	0.952172	5578	1	.	0	EKC21897.1	0	WD repeat-containing protein C10orf79 [Crassostrea gigas]	Q8NDM7	2e-140	WD repeat-containing protein 96 [Homo sapiens]
SMED30011817	5.513	0.008	1.367	-0.129	-1.167	-0.526	-0.086	2.27	4.66e-10	0.985492	0.00157896	0.752293	0.00426251	0.196147	0.832664	1.28e-08	1	0.0390187	0.876573	0.0182114	0.657158	0.997358	839	1	.	0	.	.	.	.	.	.
SMED30013441	4.677	0.224	-4.164	2.862	1.077	-0.155	0.37	3.01	4.71e-10	0.67458	2.38e-10	7.81e-06	0.0425133	0.765765	0.47716	1.29e-08	0.957824	3.85e-07	0.000123163	0.110161	0.95841	0.953835	2597	1	.	0	EKC25779.1	0	WD repeat-containing protein 78 [Crassostrea gigas]	Q5VTH9	6e-152	WD repeat-containing protein 78 [Homo sapiens]
SMED30031201	5.198	-0.135	-2.407	1.747	0.925	-0.945	0.184	5.74	4.71e-10	0.842702	0.000804661	0.0128399	0.176004	0.167198	0.786188	1.29e-08	1	0.0246488	0.051896	0.313274	0.616122	0.995549	3771	1	YES	0	XP_004526120.1	0	peroxidasin-like [Ceratitis capitata]	Q3UQ28	0	Peroxidasin homolog
SMED30008542	5.873	0.737	-1.502	-0.539	0.28	-0.722	0.152	1.51	4.73e-10	0.148405	0.00441503	0.307805	0.578386	0.14788	0.760422	1.29e-08	0.553435	0.077134	0.493328	0.716861	0.584717	0.992546	791	1	.	0	GAA49981.1	1e-20	tegument antigen [Clonorchis sinensis]	P14202	2e-15	Tegument antigen
SMED30018431	5.073	0.252	0.316	0.785	-1.479	-1.738	-1.017	2.95	5.02e-10	0.641503	0.557291	0.139594	0.00564097	0.00137526	0.0614065	1.37e-08	0.933765	0.880887	0.291544	0.0227308	0.0267963	0.524787	1737	1	.	12	ESO98864.1	2e-59	hypothetical protein LOTGIDRAFT_213657 [Lottia gigantea]	Q8R0M8	5e-34	Monocarboxylate transporter 5
SMED30032088	8.75	-0.645	-0.598	-3.156	-6.744	-1.279	1.906	4.66	5e-10	0.498834	0.530516	0.00226099	1.01e-07	0.284245	0.11025	1.37e-08	0.852477	0.868094	0.0132272	1.7e-06	0.751951	0.663399	1776	1	.	0	CDJ12295.1	2e-95	SPONdin (extracellular matrix glycoprotein) [Hymenolepis microstoma]	P35446	3e-16	Spondin-1
SMED30019080	4.343	0.365	0.754	0.564	-0.996	-0.537	-0.265	2.87	5.12e-10	0.3776	0.0610367	0.146893	0.00937429	0.159991	0.487859	1.4e-08	0.734339	0.342424	0.300692	0.0341192	0.605447	0.956021	2518	1	.	0	EKC19774.1	2e-124	Chromosome transmission fidelity protein 18-like protein, partial [Crassostrea gigas]	Q6NU40	9e-102	Chromosome transmission fidelity protein 18 homolog
SMED30015590	10.138	-2.236	-1.953	-0.822	0.028	0.813	-0.401	0.42	5.29e-10	0.00500167	0.0249012	0.361572	0.974787	0.299157	0.600747	1.44e-08	0.136239	0.214864	0.554377	0.989405	0.76406	0.96831	1637	1	.	7	ESO90972.1	8e-75	hypothetical protein LOTGIDRAFT_178787 [Lottia gigantea]	Q93126	8e-67	Probable G-protein coupled receptor No9
SMED30012526	4.277	-0.38	-0.698	0.313	0.617	-0.202	0.203	2.92	5.32e-10	0.457896	0.182673	0.544087	0.216901	0.682275	0.681313	1.45e-08	0.811921	0.570396	0.717197	0.363383	0.941114	0.977139	1371	1	.	8	XP_002734196.1	5e-35	zinc transporter ZIP1-like [Saccoglossus kowalevskii]	A4IIC5	6e-32	Zinc transporter ZIP3
SMED30018044	8.142	0.63	-4.947	-6.415	-0.061	-1.634	0	3.79	5.39e-10	0.47209	2.04e-06	7.74e-07	0.967302	0.122288	1	1.46e-08	0.825527	0.000230064	1.73e-05	0.985907	0.537035	1	379	1	.	0	AAW30622.1	2e-85	unknown, partial [Sus scrofa]	Q5R1W4	1e-84	Tubulin alpha-1B chain
SMED30003029	8.986	-0.209	-0.7	-6.321	-0.697	0.026	-1.084	-0.26	5.48e-10	0.715875	0.239671	2.16e-11	0.602468	0.985949	0.221746	1.49e-08	0.979912	0.57303	2.14e-09	0.736524	1	0.832262	333	1	.	0	.	.	.	.	.	.
SMED30030299	3.808	0.152	-2.02	0.818	0.135	-0.127	0.388	1.4	5.71e-10	0.680084	2.31e-06	0.0562603	0.69645	0.700003	0.23529	1.55e-08	0.96107	0.000255356	0.156247	0.809023	0.944081	0.84203	990	2	.	2	XP_004069863.1	3e-17	transmembrane protein 231-like [Oryzias latipes]	A7MB75	1e-17	Transmembrane protein 231 [Bos taurus]
SMED30027451	3.171	0.757	-0.56	0.696	0.428	0.138	0.489	3.51	5.87e-10	0.0213725	0.0859044	0.0288899	0.149489	0.637612	0.0933181	1.59e-08	0.258835	0.41722	0.0961725	0.278216	0.929948	0.623339	970	1	.	5	XP_005107971.1	1e-26	uncharacterized protein LOC101853410 [Aplysia californica]	.	.	.
SMED30008102	7.028	0.558	-1.582	-1.948	1.318	-0.069	-0.094	2.38	6.03e-10	0.420351	0.0264449	0.00766136	0.0638386	0.920075	0.891264	1.63e-08	0.776775	0.222844	0.0349406	0.148871	0.994633	0.998155	1426	1	.	0	XP_006826050.1	7e-19	uncharacterized protein LOC102803407 [Saccoglossus kowalevskii]	C9JTQ0	6e-05	Ankyrin repeat domain-containing protein 63 [Homo sapiens]
SMED30002258	2.536	-0.857	-0.073	-0.971	-0.219	0.037	0.618	5.43	6.06e-10	0.0256495	0.848513	0.0117983	0.565314	0.922027	0.104301	1.64e-08	0.281162	1	0.048638	0.70724	0.9951	0.649776	6622	1	.	0	XP_005443561.1	0	LOW QUALITY PROTEIN: activating signal cointegrator 1 complex subunit 3 [Falco cherrug]	F1NTD6	0	Activating signal cointegrator 1 complex subunit 3 [Gallus gallus]
SMED30017333	5.14	0.393	-3.015	1.782	0.386	0.055	0.545	2.11	6.09e-10	0.432333	1.85e-07	0.00171632	0.428634	0.908742	0.254243	1.64e-08	0.789481	3.16e-05	0.0106568	0.585793	0.991956	0.861788	2307	1	.	0	XP_001511511.1	2e-47	centrosomal protein of 83 kDa isoform X1 [Ornithorhynchus anatinus]	Q9D5R3	2e-45	Centrosomal protein of 83 kDa
SMED30032921	8.715	-0.234	-1.081	-0.036	0.229	1.255	0.97	1.72	6.12e-10	0.657068	0.0560377	0.949049	0.65308	0.0105088	0.0425755	1.65e-08	0.946633	0.326004	1	0.773807	0.121638	0.444969	3076	1	.	0	.	.	.	.	.	.
SMED30002619	5.414	-1.086	-0.158	1.601	1.828	0.171	0.176	3.26	6.17e-10	0.0201665	0.753516	0.00041185	4.38e-06	0.650687	0.640999	1.66e-08	0.25406	0.999796	0.00333096	5.05e-05	0.934546	0.970399	2884	1	.	0	XP_008184991.1	5e-51	RNA-binding protein fusilli-like isoform X2 [Acyrthosiphon pisum]	Q9BJZ5	3e-42	RNA-binding protein fusilli [Drosophila melanogaster]
SMED30013435	3.296	0.224	-0.426	1.959	0.109	-0.14	0.038	4.38	6.23e-10	0.573946	0.286609	1.08e-06	0.773562	0.70949	0.918745	1.68e-08	0.901937	0.613584	2.32e-05	0.860666	0.946934	0.998948	1336	1	.	0	AHJ60960.1	0	MER [Schmidtea mediterranea]	.	.	.
SMED30010487	4.166	-0.089	-0.95	-0.377	2.097	0.438	-0.012	2.42	6.35e-10	0.8218	0.0256077	0.378195	4.05e-08	0.199556	0.971022	1.71e-08	1	0.218622	0.572841	7.35e-07	0.662806	0.998948	2206	1	.	0	CDJ09470.1	3e-57	serine:threonine protein kinase 17A [Hymenolepis microstoma]	Q91XS8	1e-52	Serine/threonine-protein kinase 17B
SMED30033407	3.219	-0.105	-2.27	1.724	0.851	0.226	0.157	2.98	6.56e-10	0.788332	3.67e-07	8.04e-05	0.0232469	0.537276	0.665919	1.76e-08	1	5.54e-05	0.000866807	0.0696004	0.892929	0.974467	2411	1	.	0	CCD82879.1	1e-40	Iguana/Dzip1-like protein [Schistosoma mansoni]	Q7T019	1e-28	Zinc finger protein Dzip1
SMED30000078	4.518	-0.305	-1.57	0.99	1.13	0	0.216	2.32	6.61e-10	0.511509	0.00199455	0.0456075	0.0103111	0.999443	0.610516	1.77e-08	0.863821	0.0456994	0.133972	0.0368617	1	0.96831	833	2	.	0	ESO85082.1	2e-08	hypothetical protein LOTGIDRAFT_131039 [Lottia gigantea]	Q5R4F8	3e-08	CDC42 small effector protein 2
SMED30018755	3.118	0.579	0.713	-0.205	-1.068	-0.453	-0.147	5.12	6.76e-10	0.184971	0.101594	0.635038	0.014297	0.294477	0.733509	1.81e-08	0.604384	0.41722	0.783069	0.0476333	0.759803	0.988053	538	1	.	0	AAX30589.1	7e-39	SJCHGC05342 protein [Schistosoma japonicum]	Q9Z172	5e-30	Small ubiquitin-related modifier 3
SMED30034791	4.175	-0.721	-0.541	1.142	0.502	0.428	-0.203	2.91	7.05e-10	0.128823	0.268786	0.0162558	0.259736	0.330492	0.642862	1.88e-08	0.506243	0.59034	0.0623289	0.414171	0.785496	0.970399	4676	7	.	0	XP_793165.3	2e-36	uncharacterized protein F54H12.2-like [Strongylocentrotus purpuratus]	Q9HCI6	1e-33	Uncharacterized protein KIAA1586 [Homo sapiens]
SMED30026942	4.574	0.202	-1.936	0.58	1.415	0.298	0.488	2.62	7.14e-10	0.666168	0.000132771	0.245613	0.00200747	0.496474	0.264531	1.91e-08	0.95181	0.0065045	0.4189	0.00987715	0.875581	0.870075	721	1	.	0	EKC30534.1	2e-49	Dynein light chain 4, axonemal [Crassostrea gigas]	O96015	6e-47	Dynein light chain 4, axonemal [Homo sapiens] gi|109826442|sp|Q32KN5.1|DNAL4_BOVIN RecName: Full=Dynein light chain 4, axonemal gi|146286124|sp|A4F4L4.1|DNAL4_PIG RecName: Full=Dynein light chain 4, axonemal [Sus scrofa]
SMED30026219	5.356	0.323	-3.785	2.577	0.282	0.223	0.129	2.19	7.27e-10	0.550951	1.29e-08	8.15e-05	0.594591	0.66958	0.804578	1.94e-08	0.883072	5.04e-06	0.000876154	0.730442	0.938318	0.997358	946	1	.	0	XP_002739841.1	4e-26	uncharacterized protein C10orf107-like isoform X1 [Saccoglossus kowalevskii]	Q8IVU9	5e-08	Uncharacterized protein C10orf107
SMED30018233	5.296	-0.342	-1.693	-0.424	1.911	1.312	0.35	2.59	7.74e-10	0.527471	0.00399442	0.47363	0.000529452	0.0115585	0.49174	2.06e-08	0.877414	0.0724063	0.644852	0.00322493	0.129879	0.957835	1799	1	.	0	GAA48814.1	2e-32	calmodulin-like protein 5 [Clonorchis sinensis]	Q9HFY6	6e-29	Calmodulin
SMED30000645	10.673	-0.123	-4.385	-3.604	0.114	0.615	-0.352	1.32	7.73e-10	0.880771	9.46e-06	0.00250185	0.91647	0.543837	0.720198	2.06e-08	1	0.000799814	0.0143391	0.957163	0.895374	0.985658	479	1	.	0	CDJ13767.1	2e-06	kc2a neucr casein kinase II alpha chain [Hymenolepis microstoma]	P62345	0.0001	Calcium-dependent protein kinase 4
SMED30001470	5.578	0.559	-0.657	1.845	-0.35	-1.248	-0.781	2.63	7.82e-10	0.228749	0.160913	7.02e-05	0.414837	0.00418215	0.0738459	2.08e-08	0.604384	0.538993	0.000770718	0.571788	0.0624483	0.56827	1173	1	.	0	ABY85209.1	0	wntP-3 [Schmidtea mediterranea]	P49337	4e-81	Protein Wnt-4
SMED30003124	10.463	-1.199	-1.283	-4.214	-1.736	2.376	-0.378	0.78	7.85e-10	0.141292	0.126408	3.93e-05	0.125892	0.0186795	0.668717	2.08e-08	0.536601	0.463591	0.000475815	0.246386	0.181504	0.974652	2543	3	.	9	CDJ20473.1	3e-51	protein piezo2 [Echinococcus granulosus]	Q9H5I5	4e-26	Piezo-type mechanosensitive ion channel component 2
SMED30012710	4.564	-0.554	-0.463	-1.228	2.587	0.832	0.472	4.11	8.05e-10	0.33142	0.421467	0.0352951	1.48e-05	0.137051	0.396666	2.14e-08	0.683775	0.759871	0.110792	0.000147829	0.567285	0.929093	1692	1	.	0	.	.	.	.	.	.
SMED30002986	5.682	-0.013	0.219	-1.668	-3.819	-0.833	-0.383	0.64	8.17e-10	0.978356	0.654374	0.000890768	3.81e-10	0.278826	0.645688	2.17e-08	1	0.938516	0.00622001	1.08e-08	0.747253	0.970399	2111	2	.	0	.	.	.	.	.	.
SMED30030837	8.598	0.595	-3.367	1.4	0.804	0.124	0.501	1.3	8.57e-10	0.2339	4.86e-08	0.0263891	0.0995938	0.789	0.276263	2.27e-08	0.604384	1.22e-05	0.0896716	0.206573	0.962772	0.876647	862	1	.	0	XP_002604711.1	5e-134	hypothetical protein BRAFLDRAFT_122572 [Branchiostoma floridae]	Q5PQ44	7e-119	Uncharacterized protein C4orf22 homolog
SMED30034566	11.252	-1.754	-2.032	-0.786	-0.656	-1.313	0.072	1.67	8.73e-10	0.0576911	0.0335922	0.404476	0.478623	0.166373	0.938218	2.31e-08	0.384599	0.257345	0.581093	0.631159	0.614972	0.998948	1452	1	.	0	.	.	.	.	.	.
SMED30031755	4.308	-0.404	-1.162	1.499	0.248	-0.281	0.451	1.59	8.82e-10	0.274503	0.00684386	0.000123919	0.39752	0.318264	0.106656	2.33e-08	0.624841	0.101916	0.00124105	0.554805	0.777474	0.655749	1642	1	.	0	ESO90367.1	3e-55	hypothetical protein LOTGIDRAFT_233855 [Lottia gigantea]	Q96EX3	7e-39	WD repeat-containing protein 34 [Homo sapiens]
SMED30034660	2.582	0.168	-1.199	-0.458	0.056	0.319	0.021	7.83	9.11e-10	0.670793	0.00282481	0.249119	0.887767	0.420949	0.957547	2.4e-08	0.955395	0.0574788	0.42319	0.938205	0.840198	0.998948	12518	1	.	0	ELT96713.1	0	hypothetical protein CAPTEDRAFT_167044 [Capitella teleta]	Q01082	2e-158	Spectrin beta chain, non-erythrocytic 1
SMED30011874	4.199	0.383	-0.437	0.154	1.004	0.138	-0.105	4.24	9.16e-10	0.464197	0.403777	0.767193	0.0530597	0.788198	0.837444	2.41e-08	0.817813	0.740055	0.889321	0.129641	0.962723	0.997358	2537	2	.	1	XP_008106733.1	1e-91	high affinity cAMP-specific 3',5'-cyclic phosphodiesterase 7A isoform X2 [Anolis carolinensis]	P70453	2e-91	High affinity cAMP-specific 3',5'-cyclic phosphodiesterase 7A
SMED30002410	4.11	-0.644	-0.601	1.113	0.143	0.099	0.078	2.25	9.24e-10	0.14872	0.201613	0.0129537	0.724066	0.804342	0.84508	2.43e-08	0.55407	0.57303	0.0522806	0.828226	0.965879	0.997358	1337	2	.	0	CAX74585.1	1e-13	Myophilin [Schistosoma japonicum]	Q4R6P1	3e-06	Protein FAM200A
SMED30021241	5.217	0.713	0.982	-0.243	-1.185	-0.319	0.073	3.2	9.25e-10	0.169484	0.0546932	0.628785	0.0192486	0.524556	0.883624	2.44e-08	0.592068	0.321577	0.777572	0.0600062	0.888312	0.998155	1275	1	.	0	AFJ24787.1	0	hypothetical protein [Schmidtea mediterranea]	.	.	.
SMED30016768	11.66	-1.786	-2.735	-4.669	0.833	-0.727	0.564	1.88	9.27e-10	0.065722	0.00806644	0.000234675	0.508043	0.510226	0.606515	2.44e-08	0.41316	0.113632	0.00209945	0.658568	0.882111	0.96831	968	1	.	0	.	.	.	.	.	.
SMED30029489	4.862	-0.338	-2.975	1.817	1.447	0.442	0.42	2.09	9.88e-10	0.475297	7.61e-07	0.00251703	0.00149724	0.303367	0.325051	2.59e-08	0.828967	0.00010358	0.0144046	0.00776143	0.766415	0.899993	1589	1	.	0	XP_002733050.1	2e-145	serine/threonine-protein kinase Nek7-like [Saccoglossus kowalevskii]	Q9ES74	3e-141	Serine/threonine-protein kinase Nek7
SMED30029604	8.243	0.223	-1.255	-0.065	-0.062	-0.066	-0.184	0.54	9.88e-10	0.603983	0.00659575	0.889065	0.878714	0.864481	0.63439	2.59e-08	0.910979	0.0998646	0.975638	0.931646	0.978908	0.970278	510	1	.	0	XP_007056012.1	6e-22	EF-hand calcium-binding domain-containing protein 11 [Chelonia mydas]	Q9D0E5	3e-22	EF-hand calcium-binding domain-containing protein 11 [Mus musculus]
SMED30031908	3.846	0.33	-1.821	1.768	-0.23	-0.185	0.208	2.37	9.94e-10	0.423381	4.66e-05	5.12e-05	0.548923	0.627324	0.584863	2.6e-08	0.779974	0.00285174	0.000594283	0.69319	0.926592	0.96831	1363	1	.	1	XP_006641362.1	2e-21	transmembrane protein 231-like [Lepisosteus oculatus]	F7B645	1e-20	Transmembrane protein 231 [Xenopus (Silurana) tropicalis]
SMED30019487	3.972	-0.278	-1.523	-0.111	2.052	0.17	0.196	2.42	9.96e-10	0.529287	0.00167192	0.820055	3.58e-06	0.675863	0.628974	2.61e-08	0.877414	0.040632	0.925661	4.23e-05	0.939199	0.969756	2866	1	.	0	3ECM	1e-110	Chain A, Crystal Structure Of The Unliganded Pde8a Catalytic Domain	O60658	9e-109	High affinity cAMP-specific and IBMX-insensitive 3',5'-cyclic phosphodiesterase 8A [Homo sapiens]
SMED30006335	5.74	0.421	-2.539	2.306	0.634	0.197	0.278	2.66	9.96e-10	0.404162	8.15e-06	3.66e-05	0.184345	0.675145	0.554655	2.61e-08	0.76033	0.000700813	0.000449592	0.324627	0.939199	0.967426	3393	1	.	0	XP_005102688.1	0.0002	coiled-coil domain-containing protein 158-like isoform X1 [Aplysia californica]	.	.	.
SMED30020821	2.787	-0.279	0.735	0.928	0.208	-0.285	-0.508	4.01	1.01e-09	0.426683	0.034298	0.00538969	0.51902	0.374529	0.114543	2.63e-08	0.783736	0.259909	0.0264634	0.668488	0.813512	0.674841	377	1	.	0	.	.	.	.	.	.
SMED30030833	6.068	-1.899	-4.907	3.128	3.22	0.557	0.014	1.88	1.01e-09	0.00198164	3.29e-06	0.00620417	3.4e-07	0.304	0.97959	2.63e-08	0.0884972	0.000331704	0.029644	5.11e-06	0.76653	0.999361	1850	1	.	8	NP_788686.1	0.0001	tincar, isoform A [Drosophila melanogaster]	Q86B91	1e-06	Protein tincar [Drosophila melanogaster]
SMED30008218	6.694	0.709	-0.807	-3.209	0.906	0.839	0.37	2.31	1.02e-09	0.281663	0.221922	1.14e-05	0.189469	0.202566	0.569731	2.66e-08	0.634334	0.57303	0.000167228	0.331469	0.667398	0.96831	1727	1	.	0	ELU10052.1	5e-142	hypothetical protein CAPTEDRAFT_103680 [Capitella teleta]	Q14123	2e-134	Calcium/calmodulin-dependent 3',5'-cyclic nucleotide phosphodiesterase 1C
SMED30027315	3.298	0.534	-1.025	-1.16	1.291	0.342	-0.081	6.45	1.03e-09	0.27324	0.0368215	0.0185081	0.00883623	0.481161	0.866689	2.67e-08	0.623637	0.271667	0.0688621	0.0325225	0.869241	0.998155	6618	2	.	0	GAA53476.1	8e-52	hypothetical protein CLF_110325 [Clonorchis sinensis]	Q15149	2e-07	Plectin
SMED30028419	9.406	-0.589	-2.39	-0.269	0.168	-0.26	0.119	0.42	1.04e-09	0.376761	0.00161121	0.729359	0.809783	0.698147	0.859062	2.7e-08	0.733357	0.0395479	0.857302	0.884502	0.94335	0.997454	974	1	.	0	EDL93672.1	2e-60	rCG45623 [Rattus norvegicus]	A6H909	2e-60	TATA box-binding protein-like protein 2
SMED30005906	8.84	-0.195	-3.218	-4.344	-1.443	-0.155	-1.233	3.03	1.04e-09	0.830629	0.00129283	0.000110645	0.207578	0.898838	0.278426	2.71e-08	1	0.0341711	0.00113018	0.353951	0.988689	0.878209	773	1	.	0	CCC86588.1	3e-20	mmp1 protein [Schmidtea mediterranea]	.	.	.
SMED30023386	5.416	0.471	-2.541	2.115	-0.061	0.06	0.184	1.8	1.06e-09	0.28923	8.25e-07	2.74e-05	0.881145	0.880702	0.644259	2.76e-08	0.641052	0.000108534	0.000353473	0.933484	0.983188	0.970399	486	1	.	0	EKC24144.1	3e-48	Sjoegren syndrome nuclear autoantigen 1 [Crassostrea gigas]	Q9JJ94	1e-42	Sjoegren syndrome nuclear autoantigen 1 homolog [Mus musculus]
SMED30020283	4.125	0.62	0.243	1.207	-0.67	-0.834	-0.004	3	1.07e-09	0.105947	0.510972	0.000720317	0.049643	0.0150225	0.991646	2.77e-08	0.463511	0.848927	0.00522671	0.123459	0.156683	1	1695	1	.	0	AFJ24768.1	0	soxP-5, partial [Schmidtea mediterranea]	P35711	7e-45	Transcription factor SOX-5 [Homo sapiens]
SMED30027123	3.342	0.62	1.149	-0.222	-1.312	-0.047	-0.161	4.91	1.1e-09	0.174988	0.0120251	0.621858	0.00405518	0.917203	0.720682	2.84e-08	0.602135	0.141641	0.771362	0.0175006	0.99423	0.985744	2202	1	.	0	AAW24945.1	5e-130	SJCHGC05805 protein [Schistosoma japonicum]	O43615	2e-90	Mitochondrial import inner membrane translocase subunit TIM44
SMED30007345	5.337	-0.023	-0.05	-1.263	-1.966	-0.388	-1.36	0.33	1.11e-09	0.958686	0.908097	0.00425709	2.33e-05	0.435755	0.0175318	2.89e-08	1	1	0.0218946	0.00022143	0.848096	0.286218	1334	1	.	0	CCD77435.1	2e-118	hypothetical protein Smp_148440 [Schistosoma mansoni]	Q5FWP8	2e-107	PCI domain-containing protein 2
SMED30021509	2.951	0.56	1.028	-0.345	-1.158	-0.295	-0.2	4.35	1.13e-09	0.15899	0.00923939	0.373828	0.00312249	0.447092	0.606598	2.92e-08	0.572199	0.122949	0.569196	0.014197	0.853197	0.96831	1148	1	.	0	AFM74221.1	3e-14	nuclear autoantigenic sperm protein [Spirometra erinaceieuropaei]	Q02508	1e-10	Protein HGV2
SMED30024244	3.241	0.325	0.785	-0.109	-0.405	-0.144	-0.134	2.61	1.13e-09	0.310088	0.00948593	0.698221	0.132021	0.586315	0.612863	2.92e-08	0.659718	0.123925	0.835892	0.254863	0.909064	0.96831	983	1	.	0	CDJ24894.1	9e-42	RNA binding protein 42 [Echinococcus granulosus]	Q6AXT7	4e-36	RNA-binding protein 42
SMED30010096	3.604	0.143	-0.918	0.061	0.558	0.75	0.843	5.01	1.13e-09	0.776619	0.0711774	0.90309	0.265594	0.133839	0.0923789	2.92e-08	1	0.376144	0.984532	0.421212	0.561613	0.62225	2542	1	YES	0	DAA33932.1	0	TPA_inf: prohormone convertase 2 [Schmidtea mediterranea]	P28841	0	Neuroendocrine convertase 2
SMED30016603	5.805	0.351	-1.836	0.723	0.247	0.199	0.172	1.85	1.13e-09	0.499618	0.00101523	0.188788	0.623367	0.687256	0.726346	2.92e-08	0.853345	0.0290015	0.36085	0.752098	0.942209	0.986826	685	1	.	0	XP_005424475.1	4e-36	polyubiquitin-C isoform X4 [Geospiza fortis]	P0CG80	5e-37	Polyubiquitin-I
SMED30035787	3.908	-0.944	-0.66	2.826	1.231	-0.158	-0.078	3.29	1.14e-09	0.014169	0.13994	5.82e-14	1.55e-05	0.564206	0.776884	2.94e-08	0.221343	0.494712	1.19e-11	0.000154209	0.902794	0.994573	1684	1	YES	1	EUB56770.1	4e-37	Immunoglobulin superfamily member [Echinococcus granulosus]	Q6PJG9	4e-09	Leucine-rich repeat and fibronectin type-III domain-containing protein 4
SMED30016746	5.116	0.227	-3.509	0.537	1.221	0.098	0.675	2.41	1.15e-09	0.701808	3.17e-07	0.417598	0.0447183	0.86768	0.250061	2.96e-08	0.971288	4.9e-05	0.594422	0.114364	0.979919	0.857884	506	2	.	0	ESO82663.1	6e-33	hypothetical protein LOTGIDRAFT_203280 [Lottia gigantea]	Q9H1P6	1e-19	Uncharacterized protein C20orf85 [Homo sapiens]
SMED30030007	3.304	-0.636	-1.708	2.558	1.281	-0.081	0.641	6.5	1.18e-09	0.189405	0.000662412	6.28e-07	0.0084271	0.864905	0.181945	3.03e-08	0.604384	0.0216346	1.45e-05	0.0313012	0.978919	0.788085	6612	1	.	0	EKC35947.1	0	Rootletin [Crassostrea gigas]	Q8CJ40	0	Rootletin
SMED30014394	4.044	1.204	0.598	0.656	-1.278	-0.471	-0.382	4.11	1.21e-09	0.0102391	0.189469	0.147374	0.00498113	0.295391	0.395745	3.12e-08	0.18692	0.57303	0.301311	0.0206119	0.760517	0.928837	1360	1	.	0	AFJ24835.1	0	cyclin B-1 [Schmidtea mediterranea]	P20439	5e-14	G2/mitotic-specific cyclin-B [Drosophila melanogaster]
SMED30030971	8.452	-0.014	-0.05	-0.026	-1.038	-0.846	0.027	0.83	1.21e-09	0.976506	0.918915	0.955418	0.0221203	0.0668164	0.954224	3.12e-08	1	1	1	0.0669169	0.397616	0.998948	1701	1	.	1	XP_002598118.1	9e-17	hypothetical protein BRAFLDRAFT_85664 [Branchiostoma floridae]	Q64181	4e-15	Properdin
SMED30005436	8.663	-2.196	-2.451	-0.703	0.801	0.641	0.617	-0.82	1.21e-09	0.000348542	0.00726487	0.533494	0.345907	0.315371	0.289738	3.12e-08	0.0411843	0.105869	0.706351	0.506673	0.775344	0.883806	323	1	.	0	.	.	.	.	.	.
SMED30029802	4.438	-0.183	-2.476	2.157	0.295	-0.008	0.143	1.94	1.24e-09	0.690869	5.05e-06	4.73e-05	0.49402	0.984892	0.734619	3.18e-08	0.96671	0.000466925	0.000557072	0.645997	1	0.988308	1858	1	.	0	ELU09204.1	2e-104	hypothetical protein CAPTEDRAFT_157534 [Capitella teleta]	Q9NXB0	2e-86	Meckel syndrome type 1 protein [Homo sapiens]
SMED30009061	8.479	0.096	0.39	-1.508	-4.023	-3.816	-1.072	3.95	1.26e-09	0.912778	0.657305	0.0929759	5.4e-05	0.000274192	0.326461	3.24e-08	1	0.940499	0.222929	0.000464409	0.00749182	0.899993	808	1	.	1	CCD76108.1	4e-55	hypothetical protein Smp_006860.2 [Schistosoma mansoni]	A1ZA47	6e-10	PDZ and LIM domain protein Zasp
SMED30009842	4.554	0.014	-1.518	-0.2	-1.411	-0.75	0.171	0.22	1.28e-09	0.97318	0.00097958	0.671448	0.0016143	0.118886	0.728542	3.28e-08	1	0.0282983	0.814324	0.00825972	0.530711	0.987111	937	1	.	0	.	.	.	.	.	.
SMED30026461	4.798	-0.869	-1.134	0.25	0.243	0.872	-0.645	1.11	1.28e-09	0.0714543	0.0337279	0.633726	0.595278	0.0442818	0.132997	3.28e-08	0.433774	0.257551	0.781984	0.731081	0.316096	0.707152	837	1	.	0	.	.	.	.	.	.
SMED30023475	4.559	-0.158	-1.603	1.163	0.635	0.159	0.339	1.83	1.29e-09	0.707787	0.000819111	0.0120117	0.0928126	0.661689	0.345207	3.29e-08	0.974874	0.0249019	0.0493067	0.196172	0.936909	0.907295	2352	1	.	0	.	.	.	.	.	.
SMED30034173	5.291	0.898	-2.619	0.576	0.342	0.107	0.037	1.22	1.29e-09	0.0309827	3.43e-08	0.240154	0.400918	0.779645	0.922911	3.29e-08	0.308523	9.67e-06	0.412472	0.558214	0.961709	0.998948	1034	1	.	0	XP_005101958.1	4e-36	uncharacterized protein LOC101853244 [Aplysia californica]	P28582	3e-06	Calcium-dependent protein kinase
SMED30017238	7.722	-1.979	-2.779	-4.651	0.422	-2.13	0.966	1.12	1.3e-09	0.0177286	0.00232354	0.000176161	0.755197	0.0570326	0.275041	3.31e-08	0.243469	0.0507352	0.00167122	0.847754	0.362488	0.876299	564	1	.	0	XP_001436567.1	9e-12	hypothetical protein [Paramecium tetraurelia strain d4-2]	Q09738	2e-11	Probable ubiquitin carboxyl-terminal hydrolase 8
SMED30004899	9.019	-0.028	-2.937	1.565	0.715	-0.068	0.695	1.51	1.38e-09	0.962971	3.54e-05	0.025689	0.22548	0.905695	0.225471	3.52e-08	1	0.00228112	0.0880021	0.373788	0.990617	0.83421	2039	1	.	0	EKC25263.1	8e-43	WD repeat-containing protein 93 [Crassostrea gigas]	Q402B2	8e-23	WD repeat-containing protein 93
SMED30013590	5.546	0.449	-2.366	0.792	0.33	-0.005	0.583	1.43	1.4e-09	0.346482	1.11e-05	0.139966	0.473694	0.991088	0.189667	3.56e-08	0.697961	0.000902693	0.292005	0.626609	1	0.795951	1042	1	.	0	GAA48218.1	1e-101	hypothetical protein CLF_101330 [Clonorchis sinensis]	Q8C627	8e-42	Protein FAM221B [Mus musculus]
SMED30012217	3.458	0.363	-1.296	0.182	0.546	0.062	0.258	2.48	1.41e-09	0.368079	0.00199024	0.660046	0.158792	0.869027	0.493623	3.59e-08	0.723183	0.0456994	0.804237	0.290348	0.980522	0.958061	1109	1	.	0	.	.	.	.	.	.
SMED30018438	10.313	-0.59	-2.704	-5.311	-0.085	-0.514	-0.114	0.7	1.43e-09	0.462114	0.0022555	1.3e-05	0.955887	0.639754	0.924248	3.64e-08	0.815706	0.0497796	0.000185912	0.98162	0.930315	0.998948	911	2	.	0	EKC29657.1	9e-30	Manganese-dependent ADP-ribose/CDP-alcohol diphosphatase [Crassostrea gigas]	A7YY53	1e-27	Manganese-dependent ADP-ribose/CDP-alcohol diphosphatase
SMED30007201	8.53	-0.363	0.248	-3.689	-4.725	2.053	-0.502	-0.4	1.44e-09	0.485019	0.633206	2.52e-09	5.72e-06	0.0486911	0.601487	3.67e-08	0.839121	0.924332	1.31e-07	6.41e-05	0.333414	0.96831	1261	1	.	0	XP_007239447.1	3e-21	G-protein-signaling modulator 2-like isoform X3 [Astyanax mexicanus]	Q9R080	1e-21	G-protein-signaling modulator 1
SMED30029749	7.287	-1.101	-1.907	-3.862	-1.836	0.266	-1.276	2.22	1.45e-09	0.180951	0.0255585	6.24e-05	0.0625741	0.799199	0.22237	3.68e-08	0.604384	0.218366	0.000699468	0.146589	0.965879	0.833049	1057	1	.	0	XP_004251547.1	0.0002	RING-H2 finger protein ATL10-like [Solanum lycopersicum]	.	.	.
SMED30009618	5.436	-1.548	0.257	0.525	0.694	0.545	0.283	1.81	1.47e-09	0.00209711	0.629592	0.279803	0.107751	0.18632	0.488404	3.72e-08	0.0905446	0.921768	0.460072	0.219307	0.643177	0.956021	1172	1	.	3	ABK91829.1	1e-50	sarcoplasmic/endoplasmic reticulum Ca2+-transporting ATPase [Artemia franciscana]	P22700	5e-51	Calcium-transporting ATPase sarcoplasmic/endoplasmic reticulum type
SMED30027182	8.38	0.905	0.689	-4.093	-4.386	-2.749	0.95	5.47	1.47e-09	0.330671	0.45716	9.14e-05	4.08e-05	0.0091886	0.357942	3.72e-08	0.683056	0.794744	0.000964963	0.000361328	0.110992	0.912319	266	1	YES	1	.	.	.	.	.	.
SMED30020977	8.593	-0.412	-2.424	0.271	0.976	0.369	0.359	0.58	1.54e-09	0.442567	0.00020791	0.692239	0.0745284	0.4553	0.460936	3.89e-08	0.798452	0.00939287	0.831346	0.167662	0.858047	0.951239	351	1	.	0	.	.	.	.	.	.
SMED30027130	3.452	0.127	-1.131	-3.34	-2.474	-0.437	-0.709	2.59	1.54e-09	0.791108	0.0204925	1.31e-09	4.5e-05	0.513097	0.323168	3.9e-08	1	0.193397	7.47e-08	0.000394581	0.882634	0.899148	693	1	.	0	ESP05586.1	2e-07	hypothetical protein LOTGIDRAFT_152443 [Lottia gigantea]	.	.	.
SMED30015628	5.01	-1.08	-1.874	1.312	0.32	-0.232	0.126	2.32	1.57e-09	0.0818284	0.00517054	0.0460425	0.596447	0.69888	0.832887	3.95e-08	0.462818	0.0855252	0.134909	0.732041	0.943722	0.997358	3795	1	.	0	.	.	.	.	.	.
SMED30005409	11.078	-1.103	-3.832	-4.305	-0.764	-1.074	1	1.33	1.57e-09	0.22379	0.000245707	0.00122634	0.600631	0.255333	0.273434	3.96e-08	0.604384	0.0105431	0.00807744	0.734986	0.726783	0.875154	753	1	.	0	.	.	.	.	.	.
SMED30004772	8.643	-0.405	-0.259	-3.179	-3.153	1.273	-0.647	-0.48	1.63e-09	0.458687	0.645364	1.17e-06	0.000425952	0.180614	0.455909	4.1e-08	0.812626	0.932005	2.48e-05	0.00269148	0.635641	0.950529	759	1	.	0	.	.	.	.	.	.
SMED30010451	3.435	0.311	0.946	0.339	-0.968	-0.411	-0.175	3.71	1.69e-09	0.459839	0.0230854	0.403297	0.0169169	0.306856	0.663402	4.25e-08	0.813635	0.205155	0.580239	0.0543793	0.768792	0.974143	7073	1	.	0	XP_005473362.1	0	LOW QUALITY PROTEIN: DNA polymerase epsilon catalytic subunit A [Oreochromis niloticus]	Q07864	0	DNA polymerase epsilon catalytic subunit A
SMED30002434	6.194	-0.581	-2.337	0.294	1.582	-0.151	-0.143	1.42	1.7e-09	0.338819	0.000687929	0.670292	0.0107376	0.795522	0.806431	4.26e-08	0.689836	0.0221158	0.813339	0.0380416	0.964599	0.997358	3361	1	.	9	XP_002116621.1	2e-69	hypothetical protein TRIADDRAFT_60588 [Trichoplax adhaerens]	Q7TN37	8e-66	Transient receptor potential cation channel subfamily M member 4
SMED30022978	2.679	0.535	0.984	-0.144	-1.105	-0.296	-0.31	6.88	1.72e-09	0.191219	0.0167456	0.723168	0.0072625	0.467041	0.445759	4.31e-08	0.604384	0.174361	0.852485	0.0278601	0.862622	0.948161	2043	1	.	0	AFD29609.1	0	VASA-2 [Schmidtea mediterranea]	Q5W5U4	1e-118	Probable ATP-dependent RNA helicase DDX4
SMED30004577	2.863	0.343	-0.053	0.507	-0.061	0.002	0.018	4.21	1.74e-09	0.375481	0.891452	0.184683	0.871063	0.996515	0.961342	4.36e-08	0.731883	1	0.355012	0.926312	1	0.998948	2629	1	YES	4	GAA29240.2	0	metal transporter CNNM4 [Clonorchis sinensis]	A0JPA0	6e-142	Metal transporter CNNM4
SMED30017754	4.586	0.415	0.152	0.894	-1.173	-0.624	-0.394	2.25	1.78e-09	0.319195	0.708106	0.0229211	0.00210591	0.101493	0.304543	4.47e-08	0.67113	0.970769	0.080982	0.0102582	0.489339	0.887239	421	1	.	0	.	.	.	.	.	.
SMED30002074	3.434	0.074	0.204	0.488	0.576	0.033	0.054	2.63	1.91e-09	0.812192	0.50171	0.0707237	0.0126371	0.880644	0.805882	4.78e-08	1	0.840447	0.185182	0.0433146	0.983177	0.997358	2682	1	.	0	XP_001955637.1	6e-58	GF18862 [Drosophila ananassae]	Q9ESQ7	1e-48	PH and SEC7 domain-containing protein 1
SMED30001929	5.492	-0.25	-2.966	1.939	1.096	-0.118	0.638	1.55	1.91e-09	0.607409	2.36e-06	0.00195943	0.0169203	0.786461	0.142501	4.79e-08	0.913146	0.000259323	0.011825	0.0543846	0.96227	0.724871	2121	1	.	0	XP_006822465.1	0	F-box/LRR-repeat protein 13-like [Saccoglossus kowalevskii]	Q8NEE6	8e-122	F-box/LRR-repeat protein 13
SMED30025081	4.513	-1.104	-1.792	-0.945	0.5	0.954	-0.612	1.83	1.93e-09	0.0607165	0.00440084	0.139116	0.408748	0.101897	0.289109	4.83e-08	0.395931	0.0771049	0.291011	0.566053	0.490443	0.883806	1202	1	.	0	.	.	.	.	.	.
SMED30008939	4.454	0.592	-0.067	-0.886	-1.449	-0.288	-0.328	1.12	1.96e-09	0.131943	0.862336	0.0201297	0.000148092	0.45829	0.406845	4.88e-08	0.513479	1	0.0735039	0.00110399	0.859427	0.932708	549	1	.	0	CAX70174.1	2e-94	26S proteasome regulatory subunit T4 [Schistosoma japonicum]	O17071	3e-90	Probable 26S protease regulatory subunit 10B
SMED30022889	5.293	0.385	-3.119	0.23	0.196	-0.613	-0.01	3.09	1.96e-09	0.570338	2.69e-05	0.741265	0.773226	0.367025	0.987844	4.88e-08	0.898694	0.00180293	0.86737	0.860486	0.808586	1	1482	1	.	0	CAX83064.1	2e-70	Septin-7 (CDC10 protein homolog) [Schistosoma japonicum]	Q9WVC0	4e-65	Septin-7
SMED30018508	2.85	0.475	-0.323	0.75	0.018	-0.43	-0.127	3.89	2.01e-09	0.212686	0.393655	0.0451436	0.9615	0.238469	0.726797	5e-08	0.604384	0.729368	0.132955	0.984082	0.71401	0.986845	1074	1	.	8	AFJ24854.1	3e-121	solute carrier family 35 B1, partial [Schmidtea mediterranea]	P97858	1e-75	Solute carrier family 35 member B1
SMED30029109	13.431	-2.895	-1.194	-5.393	-0.048	-0.106	-0.3	3.66	2.06e-09	0.0175516	0.302532	0.000148865	0.971839	0.92958	0.800132	5.11e-08	0.242911	0.630775	0.00144964	0.98858	0.997314	0.997358	1634	1	.	0	XP_004989687.1	3e-25	CAMK/CAMK1 protein kinase [Salpingoeca rosetta]	O43293	1e-22	Death-associated protein kinase 3
SMED30031945	4.19	0.033	-2.497	1.77	0.61	-0.084	0.363	1.83	2.08e-09	0.938136	8.22e-07	0.000381331	0.119542	0.824002	0.33549	5.16e-08	1	0.000108534	0.00312687	0.237524	0.969026	0.902369	1081	1	.	0	EKC19236.1	5e-27	UPF0638 protein B [Crassostrea gigas]	A6QQ68	1e-10	Protein FAM228B
SMED30010045	4.676	0.741	0.371	0.496	-1.935	0.911	0.849	3.38	2.08e-09	0.139766	0.451341	0.308763	0.000105413	0.0609426	0.0787505	5.16e-08	0.532976	0.788703	0.494434	0.000825436	0.378016	0.583564	3066	1	.	1	ESP05625.1	5e-09	hypothetical protein LOTGIDRAFT_228125 [Lottia gigantea]	H9JIQ1	1e-08	Protein mesh
SMED30006256	5.699	0.4	-2.94	1.437	0.756	0.179	0.473	1.84	2.09e-09	0.438929	1.24e-06	0.0169246	0.132247	0.712361	0.328772	5.18e-08	0.795976	0.000151919	0.0641734	0.255155	0.947465	0.900884	1114	1	.	0	GAA38980.2	2e-77	coiled-coil domain-containing protein 96 [Clonorchis sinensis]	Q9CR92	4e-41	Coiled-coil domain-containing protein 96
SMED30013159	3.324	-0.204	-1.449	1.605	1.236	-0.125	0.674	3.05	2.13e-09	0.591651	0.00066433	7.71e-05	0.000305042	0.704735	0.0408525	5.28e-08	0.906231	0.0216512	0.00083597	0.00203181	0.945486	0.436715	3547	1	YES	2	XP_005098585.1	8e-27	limbin-like isoform X1 [Aplysia californica]	.	.	.
SMED30025283	3.118	0.042	-2.085	1.968	0.745	-0.057	0.072	3.51	2.15e-09	0.918492	3.79e-06	9.26e-06	0.060555	0.883577	0.854718	5.31e-08	1	0.000366609	0.000141349	0.143109	0.984188	0.997454	4376	1	.	0	XP_006818310.1	0	WD repeat-containing protein 19-like [Saccoglossus kowalevskii]	Q3UGF1	0	WD repeat-containing protein 19 [Mus musculus]
SMED30015315	6.64	-1.473	-1.418	-3.747	-2.232	1.095	1.42	0.11	2.16e-09	0.0350874	0.0582358	6.33e-05	0.0543065	0.327852	0.130193	5.35e-08	0.331338	0.333138	0.000706883	0.131964	0.784374	0.70192	820	1	.	0	AGS78024.1	4e-25	histone H1, partial [Schmidtea mediterranea]	P07796	1e-16	Histone H1-gamma, late
SMED30003177	5.512	-0.088	-2.039	2.22	0.217	0.161	0.201	2.05	2.22e-09	0.856708	0.00027807	4.34e-05	0.629023	0.715719	0.648202	5.5e-08	1	0.0115208	0.000517349	0.75612	0.948222	0.97055	2326	3	.	0	XP_001631555.1	1e-168	predicted protein [Nematostella vectensis]	Q98SP7	2e-161	Bardet-Biedl syndrome 2 protein homolog [Danio rerio]
SMED30000939	3.68	0.123	0.504	0.134	-0.629	-0.587	-0.714	2.33	2.25e-09	0.755304	0.193067	0.717744	0.0814487	0.10429	0.0514681	5.56e-08	1	0.57303	0.848071	0.178793	0.496607	0.484686	1100	1	.	0	.	.	.	.	.	.
SMED30030663	3.636	0.434	-0.643	-1.381	1.237	0.391	0.165	4.45	2.45e-09	0.399276	0.212619	0.0084203	0.0172066	0.44308	0.745067	6.04e-08	0.755019	0.57303	0.0374894	0.0551263	0.850814	0.991045	511	1	.	0	.	.	.	.	.	.
SMED30028825	8.529	-0.168	-2.407	0.393	1.09	-0.267	0.345	0.6	2.46e-09	0.752071	0.000139894	0.54678	0.0400909	0.586887	0.479772	6.07e-08	1	0.00681009	0.719938	0.105543	0.90966	0.954827	577	1	.	0	EKC42751.1	1e-34	Spermatogenesis-associated protein 1 [Crassostrea gigas]	Q5VX52	4e-19	Spermatogenesis-associated protein 1
SMED30009024	3.317	-0.283	-0.949	1.703	1.237	0.637	0.142	3.27	2.51e-09	0.40241	0.0112065	5.03e-07	3.55e-06	0.0115938	0.570334	6.17e-08	0.758379	0.136322	1.2e-05	4.2e-05	0.130133	0.96831	2531	2	.	0	ELU07758.1	0	hypothetical protein CAPTEDRAFT_103369 [Capitella teleta]	P26818	0	Beta-adrenergic receptor kinase 2
SMED30035323	4.507	0.24	0.842	0.247	-1.526	-0.187	-0.439	2.12	2.51e-09	0.558921	0.0327587	0.508986	4.32e-05	0.611938	0.238301	6.18e-08	0.889436	0.253798	0.682657	0.000379973	0.920541	0.846564	1401	2	.	0	EGI62539.1	3e-39	Origin recognition complex subunit 2 [Acromyrmex echinatior]	Q24168	2e-32	Origin recognition complex subunit 2
SMED30024239	3.416	-0.543	0.528	0.677	0.509	0.048	0.003	2.43	2.52e-09	0.101632	0.110635	0.0145627	0.0266793	0.826795	0.987707	6.19e-08	0.462818	0.428312	0.0573451	0.077472	0.969924	1	1526	2	.	0	ACE75260.1	7e-83	conserved hypothetical protein [Glyptapanteles flavicoxis]	.	.	.
SMED30008311	3.478	0.143	-0.436	0.47	1.275	0.072	0.207	3.24	2.55e-09	0.710161	0.263249	0.212628	0.000325844	0.833618	0.544789	6.25e-08	0.976341	0.584186	0.393971	0.00214804	0.971824	0.966418	2526	1	.	0	.	.	.	.	.	.
SMED30030365	5.754	0.033	-2.519	1.275	0.913	0.085	0.503	1.84	2.55e-09	0.950376	4.27e-05	0.0361605	0.079019	0.86616	0.316011	6.25e-08	1	0.00266197	0.112683	0.174975	0.9795	0.894415	2554	1	.	0	CCD78362.1	2e-34	hypothetical protein Smp_013610 [Schistosoma mansoni]	Q66KE9	3e-28	Protein FAM161A
SMED30000535	8.186	0.303	-1.816	1.466	0.12	-0.089	0.358	1.29	2.56e-09	0.496582	0.000306914	0.00250266	0.756632	0.812365	0.338036	6.28e-08	0.85028	0.0124961	0.014341	0.848714	0.96734	0.904212	1613	1	.	0	AFB74715.1	0	CEP72, partial [Schmidtea mediterranea]	Q501X2	1e-39	Centrosomal protein of 72 kDa
SMED30002177	9.202	0.553	-1.758	-1.612	-1.384	-0.921	0.206	0.55	2.57e-09	0.392896	0.00927328	0.0220064	0.0521399	0.214456	0.785516	6.3e-08	0.74891	0.123126	0.0788089	0.128054	0.682522	0.995549	417	1	.	0	.	.	.	.	.	.
SMED30023573	4.379	0.7	1.092	-0.658	0.079	-0.382	-0.215	2.64	2.64e-09	0.0631164	0.00194386	0.0519296	0.809284	0.239312	0.508255	6.47e-08	0.404249	0.0451357	0.148289	0.884153	0.714937	0.960143	1486	2	.	0	ADC32287.1	5e-156	snail [Schmidtea polychroa]	Q3MHQ4	9e-50	Zinc finger protein SNAI2
SMED30024009	7.935	0.366	-1.98	2.078	-0.224	0.01	-0.222	1.16	2.67e-09	0.340899	1.72e-05	1.19e-06	0.450701	0.971576	0.436529	6.52e-08	0.691873	0.00125753	2.51e-05	0.606626	1	0.943798	558	1	.	1	XP_005092908.1	8e-27	ADP-ribosylation factor-like protein 16-like [Aplysia californica]	Q0P5N6	4e-18	ADP-ribosylation factor-like protein 16 [Homo sapiens]
SMED30006163	4.405	0.583	0.807	0.001	-0.677	-0.741	-0.512	3.29	2.68e-09	0.241413	0.0994979	0.997953	0.158817	0.124072	0.288154	6.55e-08	0.604384	0.41722	1	0.290377	0.540599	0.883806	1408	1	.	0	.	.	.	.	.	.
SMED30010410	4.295	0.396	-1.737	1.195	-0.096	-0.021	0.306	2	2.7e-09	0.371215	0.000252815	0.0100281	0.817509	0.958792	0.453201	6.59e-08	0.727255	0.0107879	0.0430133	0.889028	1	0.950134	732	1	.	0	XP_002130464.1	8e-18	uncharacterized protein C9orf135-like [Ciona intestinalis]	Q32L77	7e-11	Uncharacterized protein C9orf135 homolog
SMED30022252	9.235	0.494	0.532	-1.451	1.164	-0.297	-0.293	2.64	2.76e-09	0.4505	0.412083	0.0267643	0.0715514	0.638535	0.642884	6.74e-08	0.805109	0.749105	0.0906065	0.162533	0.930097	0.970399	2705	1	.	7	CDJ09873.1	2e-38	hypothetical protein HmN_000020700 [Hymenolepis microstoma]	Q8R455	5e-16	Transient receptor potential cation channel subfamily M member 8
SMED30028240	10.646	-0.582	-3.254	-3.845	-1.296	0.864	-2.533	1.08	2.77e-09	0.501163	0.00081129	0.000781023	0.293509	0.452378	0.0235319	6.74e-08	0.855079	0.0247375	0.00556483	0.451341	0.856841	0.332102	852	1	.	0	XP_002114515.1	1e-14	hypothetical protein TRIADDRAFT_27874 [Trichoplax adhaerens]	Q9UTH3	7e-11	Serine/threonine-protein kinase ppk6 [Schizosaccharomyces pombe 972h-]
SMED30020868	10.091	0.035	-2.071	-1.775	-4.583	-0.589	-1.108	0.93	2.82e-09	0.965057	0.0130575	0.038027	1.48e-05	0.608538	0.225095	6.87e-08	1	0.149341	0.116639	0.000147778	0.919224	0.83421	1358	1	.	11	XP_003493731.1	2e-78	monocarboxylate transporter 14-like [Bombus impatiens]	Q8K1C7	4e-45	Monocarboxylate transporter 14
SMED30031822	6.322	0.292	-2.535	1.442	0.786	-0.618	0.148	3.77	2.88e-09	0.69658	0.00151372	0.0618903	0.294323	0.407607	0.842369	6.99e-08	0.969088	0.0378319	0.167131	0.452147	0.834027	0.997358	2052	1	.	0	XP_005181477.1	7e-12	epidermal growth factor receptor kinase substrate 8-like protein 2-like [Musca domestica]	F1M3L7	2e-10	Epidermal growth factor receptor kinase substrate 8
SMED30007577	3.942	0.332	-0.072	1.044	-0.273	-0.15	-0.069	2.56	3.01e-09	0.373561	0.844379	0.00235182	0.38922	0.632248	0.826394	7.3e-08	0.729779	1	0.0136495	0.547117	0.92772	0.997358	2321	1	.	0	ELT98572.1	1e-145	hypothetical protein CAPTEDRAFT_226350 [Capitella teleta]	Q5FVR8	8e-102	TBCC domain-containing protein 1
SMED30014228	4.038	0.546	-1.337	-2.749	-0.26	-0.121	-0.117	3.81	3.04e-09	0.343213	0.0224356	9.67e-06	0.659274	0.83624	0.840431	7.37e-08	0.694102	0.202302	0.000146461	0.778955	0.972055	0.997358	1222	1	.	0	ABA40385.1	1e-08	SJCHGC07397 protein [Schistosoma japonicum]	.	.	.
SMED30016922	3.298	0.414	-3.403	0.121	1.72	0.165	0.361	4.16	3.07e-09	0.394961	4.02e-10	0.812298	0.000610566	0.732395	0.454407	7.43e-08	0.750825	5.5e-07	0.919435	0.00362423	0.951452	0.950485	858	1	.	0	CCD74982.1	3e-114	hypothetical protein Smp_035500 [Schistosoma mansoni]	Q9DAK2	2e-102	Parkin coregulated gene protein homolog
SMED30006736	3.757	0.171	0.282	0.232	0.874	0.038	-0.067	3.97	3.33e-09	0.71579	0.544409	0.611851	0.0541354	0.932074	0.881104	8.05e-08	0.979912	0.879736	0.762391	0.131673	0.997886	0.998155	3265	1	.	0	CDJ17691.1	7e-25	colorectal mutant cancer protein [Echinococcus granulosus]	P23508	9e-15	Colorectal mutant cancer protein
SMED30005246	4.114	0.904	0.885	0.623	-1.093	-0.516	-0.381	4.58	3.37e-09	0.0858058	0.0891419	0.227408	0.034913	0.315575	0.458116	8.14e-08	0.462818	0.41722	0.400811	0.0948713	0.775353	0.951191	1882	1	.	0	AFJ24775.1	0	cyclin B-2 [Schmidtea mediterranea]	O77689	2e-33	G2/mitotic-specific cyclin-B2 [Bos taurus]
SMED30030287	2.89	-0.22	-1.415	0.963	2.062	0.345	-0.021	3.83	3.39e-09	0.561365	0.000554974	0.0160826	2.03e-08	0.319734	0.951033	8.17e-08	0.891588	0.0191282	0.0618214	3.92e-07	0.778608	0.998948	1717	1	.	0	XP_005092506.1	0	serine/threonine-protein phosphatase 2B catalytic subunit 3-like isoform X2 [Aplysia californica]	P63329	0	Serine/threonine-protein phosphatase 2B catalytic subunit alpha isoform
SMED30006522	7.677	-0.373	0.559	-3.19	-0.521	-0.645	-0.385	3.72	3.39e-09	0.671489	0.525202	0.000846063	0.556392	0.465873	0.662759	8.18e-08	0.955949	0.863247	0.00594563	0.699903	0.862088	0.973882	2455	2	.	0	CBI17170.3	0	unnamed protein product [Vitis vinifera]	P23787	0	Transitional endoplasmic reticulum ATPase
SMED30033072	8.527	0.367	-2.333	-5.707	-1.839	-0.616	0.223	3.15	3.58e-09	0.689509	0.0156893	1.25e-06	0.111039	0.583415	0.838136	8.62e-08	0.966079	0.167604	2.63e-05	0.224178	0.908003	0.997358	1110	1	.	0	CDH16484.1	1e-56	probable Fructose-2,6-bisphosphatase [Zygosaccharomyces bailii ISA1307]	Q91309	7e-55	6-phosphofructo-2-kinase/fructose-2,6-bisphosphatase
SMED30005823	2.874	0.742	0.739	1.243	-0.656	-0.529	-0.362	4.82	3.68e-09	0.0513336	0.0476799	0.000804975	0.0714917	0.145419	0.319332	8.86e-08	0.363794	0.299547	0.00570117	0.16241	0.581564	0.897138	3674	1	.	0	CDQ67092.1	1e-94	unnamed protein product [Oncorhynchus mykiss]	Q63433	3e-86	Serine/threonine-protein kinase N1
SMED30000577	4.347	0.89	-0.325	-0.63	-0.862	0.395	0.389	3.13	3.79e-09	0.0999345	0.5426	0.239514	0.107392	0.456645	0.46184	9.1e-08	0.462818	0.879017	0.411969	0.218752	0.858365	0.951239	1441	1	.	0	CDJ07784.1	2e-57	Septin 4 [Hymenolepis microstoma]	Q9BGQ3	8e-54	Septin-5
SMED30020289	9.586	-0.611	-1.367	-1.993	-2.175	-0.25	0.309	0.21	3.79e-09	0.40475	0.074168	0.0142371	0.0125443	0.781252	0.72491	9.1e-08	0.761018	0.386886	0.056372	0.0430591	0.961709	0.98636	901	2	.	0	XP_002008794.1	3e-07	GI11618 [Drosophila mojavensis]	P24802	0.0002	Procollagen-lysine,2-oxoglutarate 5-dioxygenase 1
SMED30026539	3.397	1.088	0.746	0.388	-1.289	-0.072	-0.245	7.14	3.84e-09	0.0353256	0.14612	0.447157	0.012801	0.887802	0.630844	9.2e-08	0.332645	0.508775	0.617997	0.0437327	0.985151	0.969756	503	1	.	0	CDJ25458.1	2e-42	heat shock 10 kDa protein 1 [Echinococcus granulosus]	Q5DC69	4e-43	10 kDa heat shock protein, mitochondrial
SMED30019960	6.578	0.744	-1.683	-3.058	-1.942	-1.689	-0.928	3.17	3.83e-09	0.346038	0.0372665	0.000378065	0.0212231	0.0557229	0.324371	9.2e-08	0.697569	0.273899	0.00310669	0.0647962	0.357906	0.899643	1710	2	.	0	XP_005439651.1	2e-31	septin-4-like [Falco cherrug]	Q9Z2Q6	3e-31	Septin-5
SMED30021402	4.361	0.814	0.995	0.697	-1.275	-0.372	-0.349	3.49	3.86e-09	0.0739763	0.0241977	0.106104	0.00315834	0.383116	0.413597	9.26e-08	0.442803	0.211125	0.245629	0.0143212	0.81881	0.935682	1460	1	.	0	NP_001154940.1	5e-44	fizzy [Nasonia vitripennis]	Q12834	1e-36	Cell division cycle protein 20 homolog
SMED30010016	2.726	0.639	-1.688	0.584	0.419	-0.045	-0.117	2.53	4.01e-09	0.0522976	1.52e-06	0.0931857	0.175782	0.879858	0.697222	9.58e-08	0.367013	0.000181044	0.223281	0.313006	0.983124	0.981008	1476	1	.	12	ELU06772.1	8e-107	hypothetical protein CAPTEDRAFT_171281 [Capitella teleta]	Q0P5M9	5e-71	Major facilitator superfamily domain-containing protein 10
SMED30034361	2.883	0.258	-2.646	1.083	0.57	0.463	0.411	3.08	4.1e-09	0.519811	3.66e-09	0.0139056	0.1505	0.23217	0.286625	9.78e-08	0.871146	2.16e-06	0.0553454	0.279586	0.707852	0.882536	1205	1	.	1	ERG84766.1	3e-93	glycoprotein-n-acetylgalactosamine 3-beta-galactosyltransferase 1 [Ascaris suum]	Q18515	1e-90	Glycoprotein-N-acetylgalactosamine 3-beta-galactosyltransferase 1
SMED30000310	3.05	0.221	1.105	0.175	-0.729	-0.401	-0.256	3.98	4.1e-09	0.586446	0.00612023	0.655581	0.0622196	0.30301	0.511471	9.78e-08	0.905609	0.0954843	0.800235	0.145959	0.766285	0.961138	2256	1	.	0	AFJ24787.1	3e-06	hypothetical protein [Schmidtea mediterranea]	.	.	.
SMED30000643	4.837	0.491	-0.429	-0.316	1.308	-0.142	0.114	3.99	4.11e-09	0.41301	0.474014	0.5973	0.0293838	0.809384	0.845847	9.8e-08	0.769217	0.811971	0.750736	0.0835621	0.967202	0.997358	2010	2	.	1	CDJ11377.1	8e-50	slit 1 protein [Hymenolepis microstoma]	Q52KR2	3e-10	Leucine-rich repeats and immunoglobulin-like domains protein 2
SMED30017052	3.989	-0.598	-2.343	0.669	3.086	0.546	0.195	2.73	4.17e-09	0.188076	2.27e-05	0.235475	1.68e-11	0.170875	0.623432	9.91e-08	0.604384	0.00158382	0.407321	6.32e-10	0.619728	0.969207	2517	1	.	0	CDJ14175.1	0	serine:threonine protein kinase doa [Hymenolepis microstoma]	P49760	1e-166	Dual specificity protein kinase CLK2
SMED30034884	3.991	-0.342	-0.409	0.382	1.129	0.646	0.247	2.55	4.16e-09	0.396111	0.335651	0.343869	0.0015358	0.0560325	0.460896	9.91e-08	0.752036	0.659807	0.533615	0.00792926	0.359112	0.951239	1802	1	.	0	.	.	.	.	.	.
SMED30001057	3.303	0.452	1.077	-0.371	-1	-0.433	-0.104	3.03	4.27e-09	0.246665	0.00454524	0.3123	0.00644246	0.235686	0.775151	1.01e-07	0.604384	0.0785612	0.498362	0.025329	0.711475	0.994237	2174	1	.	0	CDJ09743.1	8e-70	protein mcm10 [Hymenolepis microstoma]	Q28E45	7e-49	Protein MCM10 homolog
SMED30030159	8.057	-0.919	-1.011	1.744	1.132	-0.181	-0.016	1.49	4.52e-09	0.0568562	0.083215	0.000631133	0.00242417	0.604096	0.963719	1.07e-07	0.382097	0.416495	0.00470353	0.011511	0.916307	0.998948	678	1	.	0	.	.	.	.	.	.
SMED30032258	4.146	1.081	0.728	-0.107	-1.064	-0.389	-0.45	3.91	4.58e-09	0.0344174	0.145849	0.828831	0.0331751	0.432244	0.364696	1.09e-07	0.328235	0.5082	0.932808	0.0912938	0.845735	0.912729	1837	1	.	0	GAA34190.1	2e-47	hypothetical protein CLF_100679 [Clonorchis sinensis]	.	.	.
SMED30007217	2.925	0.237	-0.822	-1.432	0.9	0.337	0.378	3.26	5.13e-09	0.573434	0.0538551	0.00100228	0.033566	0.414226	0.357645	1.21e-07	0.901911	0.319162	0.00685747	0.0920732	0.836775	0.912319	2747	1	.	0	EKC23848.1	4e-16	hypothetical protein CGI_10007323 [Crassostrea gigas]	.	.	.
SMED30007587	4.712	0.123	-2.312	0.02	1.259	-0.074	0.744	1.34	5.09e-09	0.795963	2.31e-05	0.97191	0.00898023	0.867648	0.0919987	1.21e-07	1	0.00159094	1	0.03295	0.979919	0.621254	1150	1	.	0	ESP00991.1	4e-91	hypothetical protein LOTGIDRAFT_238401 [Lottia gigantea]	Q9Y6J8	4e-76	Serine/threonine/tyrosine-interacting-like protein 1
SMED30031035	7.849	0.485	-1.726	1.367	-0.04	0.177	0.239	1.12	5.21e-09	0.197215	6.31e-05	0.000926392	0.892796	0.523549	0.379198	1.23e-07	0.604384	0.00362834	0.00642357	0.94187	0.88803	0.920082	752	1	.	0	.	.	.	.	.	.
SMED30006336	3.748	0.081	-1.924	0.785	0.428	-0.176	0.398	1.76	5.27e-09	0.850703	5.88e-05	0.0979878	0.297052	0.659125	0.315435	1.24e-07	1	0.00345305	0.231527	0.455248	0.936681	0.894111	1195	1	.	0	XP_003794786.1	2e-13	LOW QUALITY PROTEIN: PIH1 domain-containing protein 2 [Otolemur garnettii]	Q5PRB3	2e-16	PIH1 domain-containing protein 2 [Danio rerio]
SMED30007782	3.854	-0.187	0.362	0.866	0.471	0.352	-0.233	2.84	5.3e-09	0.619662	0.329793	0.0100556	0.122719	0.236287	0.431561	1.25e-07	0.919393	0.653679	0.0430876	0.242256	0.712217	0.940413	1937	3	.	0	EFA06499.1	3e-33	hypothetical protein TcasGA2_TC009398 [Tribolium castaneum]	Q9P9I9	3e-05	TATA-box-binding protein
SMED30031507	3.345	-0.192	0.919	-0.904	-0.961	-0.123	-0.072	2.82	5.33e-09	0.670151	0.0407854	0.0412795	0.0295109	0.779152	0.869586	1.26e-07	0.955082	0.286747	0.124012	0.0838504	0.961709	0.998155	2131	1	.	0	CDJ18911.1	2e-109	zinc finger protein 271 [Echinococcus granulosus]	Q96JL9	6e-22	Zinc finger protein 333 [Homo sapiens]
SMED30018744	3.152	-0.321	-1.707	-0.119	0.847	0.192	0.452	2.75	5.41e-09	0.475379	0.000378544	0.803406	0.0608655	0.660857	0.300404	1.27e-07	0.829045	0.0144674	0.912978	0.143614	0.93675	0.886874	1927	1	.	0	CDJ08698.1	5e-36	growth arrest specific 2 [Hymenolepis microstoma]	Q5SSG4	1e-25	GAS2-like protein 2
SMED30034138	5.608	0.788	-4.405	2.483	0.985	-0.186	0.633	1.81	5.51e-09	0.130829	7.61e-11	0.000262501	0.0530787	0.705987	0.198265	1.3e-07	0.511029	1.67e-07	0.00229696	0.129677	0.94564	0.808647	1263	1	.	0	ELU06186.1	2e-97	hypothetical protein CAPTEDRAFT_181233 [Capitella teleta]	Q9H0I3	9e-57	Coiled-coil domain-containing protein 113 [Homo sapiens]
SMED30002886	8.717	0.191	-4.538	2.104	1.429	0.014	0.694	1.15	5.63e-09	0.744395	2.31e-08	0.0135688	0.0165034	0.980265	0.209564	1.32e-07	0.999654	7.5e-06	0.0542998	0.0533512	1	0.820554	820	1	.	0	XP_005097604.1	1e-26	uncharacterized protein LOC101850800 [Aplysia californica]	.	.	.
SMED30031056	6.174	-0.501	0.528	-3.913	-1.244	-0.816	0.622	0.69	5.68e-09	0.430816	0.406415	1.08e-07	0.100943	0.29347	0.420218	1.33e-07	0.787854	0.743431	3.28e-06	0.208514	0.75918	0.938012	1524	1	.	0	GAA36228.2	5e-64	zinc finger and SCAN domain-containing protein 2 [Clonorchis sinensis]	Q96JL9	3e-13	Zinc finger protein 333 [Homo sapiens]
SMED30006667	5.794	0.686	-3.463	1.844	0.484	-0.183	0.283	1.77	5.85e-09	0.219263	1.35e-07	0.00418451	0.37509	0.733187	0.597063	1.37e-07	0.604384	2.37e-05	0.0215972	0.537486	0.951513	0.96831	1262	2	.	0	ELU06153.1	4e-05	hypothetical protein CAPTEDRAFT_227526 [Capitella teleta]	.	.	.
SMED30027069	3.093	0.136	-0.974	1.094	0.547	-0.537	-0.225	5.28	5.9e-09	0.772694	0.0410134	0.0215178	0.242871	0.250772	0.629498	1.38e-07	1	0.287777	0.0774108	0.39429	0.7232	0.969756	3847	1	.	0	AAI26598.1	1e-55	TNS1 protein [Bos taurus]	Q9GLM4	3e-55	Tensin-1 [Bos taurus]
SMED30016623	4.031	-1.594	-0.274	0.575	2.222	1.112	0.248	3.24	5.94e-09	0.00141869	0.613046	0.24895	8.55e-07	0.00828935	0.549677	1.39e-07	0.0778867	0.908743	0.422973	1.17e-05	0.103255	0.96696	4314	2	.	5	EKC24758.1	0	Potassium channel subfamily T member 1 [Crassostrea gigas]	Q5JUK3	0	Potassium channel subfamily T member 1
SMED30018569	4.13	-0.42	-0.179	0.448	0.63	0.202	-0.217	1.68	5.96e-09	0.261642	0.649167	0.202906	0.0276774	0.443476	0.408838	1.39e-07	0.609205	0.934146	0.381229	0.0797639	0.850814	0.932918	1052	2	.	1	XP_002648371.1	3e-16	Hypothetical protein CBG24597 [Caenorhabditis briggsae]	.	.	.
SMED30030637	4.066	0.933	-1.157	0.568	0.18	0.094	0.226	1.89	6.03e-09	0.00309	0.00029975	0.0680166	0.477715	0.695848	0.33853	1.41e-07	0.110415	0.0122634	0.179658	0.630355	0.943074	0.904454	492	1	.	2	.	.	.	.	.	.
SMED30008231	8.202	0.283	-2.997	2.114	0.852	0.19	0.379	1.45	6.07e-09	0.555355	8.51e-07	0.000477181	0.0493044	0.643598	0.351724	1.42e-07	0.886186	0.00010959	0.00373087	0.122866	0.931375	0.910445	828	1	.	0	EKC20206.1	8e-60	Spermatogenesis-associated protein 4 [Crassostrea gigas]	Q6DMN8	7e-41	Spermatogenesis-associated protein 4
SMED30031141	3.34	-0.06	-1.192	1.096	1.308	-0.298	0.004	2.99	6.25e-09	0.883833	0.00631305	0.00982606	0.000720209	0.42635	0.9908	1.46e-07	1	0.0970166	0.0423639	0.00417366	0.842994	1	3362	1	.	0	ELU05410.1	0	hypothetical protein CAPTEDRAFT_124734, partial [Capitella teleta]	A8CVX7	0	Tubulin polyglutamylase ttll6
SMED30036004	2.565	0.048	-1.498	0.969	0.586	0.073	-0.027	2.98	6.48e-09	0.88968	6.03e-05	0.00792344	0.0745629	0.821031	0.933763	1.51e-07	1	0.00351276	0.0358806	0.167727	0.968197	0.998948	2150	1	.	0	GAA29533.2	9e-05	hypothetical protein CLF_104564 [Clonorchis sinensis]	.	.	.
SMED30000709	9.98	-0.046	-2.313	-3.179	-2.758	0.706	0.549	0.75	6.5e-09	0.953797	0.00702168	0.000943624	0.0123738	0.515247	0.588105	1.51e-07	1	0.103892	0.00652687	0.0426166	0.883821	0.96831	1575	1	YES	0	.	.	.	.	.	.
SMED30002068	8.039	1.154	0.213	-0.47	-0.781	-0.595	-0.233	1.51	6.58e-09	0.00603902	0.583985	0.214591	0.0345052	0.10911	0.535739	1.53e-07	0.147107	0.887648	0.396611	0.0940537	0.508233	0.965465	461	1	.	0	XP_001360375.1	4e-48	GA22080 [Drosophila pseudoobscura pseudoobscura]	Q93454	2e-41	Nucleoporin-17
SMED30021327	2.53	0.542	0.495	-0.591	-0.854	-0.109	-0.183	4.22	6.74e-09	0.146531	0.180228	0.107798	0.0200414	0.764738	0.616555	1.57e-07	0.549287	0.566614	0.248596	0.0619319	0.958044	0.968386	1300	1	.	0	GAA51339.1	1e-120	arginine N-methyltransferase 2 [Clonorchis sinensis]	Q10170	1e-55	Arginine N-methyltransferase 2 [Schizosaccharomyces pombe 972h-]
SMED30034295	3.954	0.721	-1.944	1.267	0.384	-0.061	0.385	2.5	6.81e-09	0.0980908	3.11e-05	0.00565494	0.348592	0.879274	0.338421	1.58e-07	0.462818	0.00205402	0.027498	0.509466	0.98292	0.904435	1597	1	.	0	EKC32057.1	3e-114	Clusterin-associated protein 1 [Crassostrea gigas]	Q8R3P7	2e-103	Clusterin-associated protein 1
SMED30015312	7.992	-0.253	-3.339	-4.025	-2.73	0.062	-1.116	2.15	7e-09	0.773541	0.000622944	0.000213746	0.025168	0.971851	0.227185	1.62e-07	1	0.0207195	0.0019479	0.0739631	1	0.835815	794	1	.	0	EFX81864.1	2e-16	hypothetical protein DAPPUDRAFT_302833 [Daphnia pulex]	O94168	4e-13	Carbon catabolite-derepressing protein kinase
SMED30007989	5.224	0.608	-4.353	2.181	1.12	0.001	0.458	3.32	7.15e-09	0.364243	3.57e-08	0.00313543	0.0962875	0.998779	0.489679	1.65e-07	0.718624	9.89e-06	0.0171541	0.201468	1	0.956331	2852	1	.	0	EKC29389.1	7e-172	IQ and ubiquitin-like domain-containing protein [Crassostrea gigas]	Q8NA54	6e-144	IQ and ubiquitin-like domain-containing protein [Homo sapiens]
SMED30011920	4.98	-1.098	-1.071	-0.642	0.395	1.032	-0.549	0.81	7.25e-09	0.0488425	0.0802134	0.303321	0.48391	0.0499995	0.288841	1.68e-07	0.356087	0.406818	0.488381	0.636266	0.33749	0.883806	2804	2	.	0	.	.	.	.	.	.
SMED30019594	5.108	-0.687	-1.974	2.69	1.408	0.129	-0.368	2.25	7.39e-09	0.134958	0.000760629	4.81e-07	0.000222234	0.721345	0.309595	1.71e-07	0.520969	0.0237097	1.15e-05	0.00155417	0.949307	0.889899	1398	1	.	0	CDJ19469.1	2e-47	lipoma preferred partner [Echinococcus granulosus]	Q5F464	2e-36	Lipoma-preferred partner homolog [Gallus gallus]
SMED30017314	5.042	-0.046	-3.502	1.744	1.418	-0.004	0.428	3.09	7.57e-09	0.94274	2.55e-06	0.0144318	0.0298491	0.994793	0.501153	1.75e-07	1	0.000274786	0.0569399	0.0845459	1	0.958351	2934	1	.	0	EKC19048.1	0	hypothetical protein CGI_10009921 [Crassostrea gigas]	Q95JL1	0	Coiled-coil domain-containing protein lobo homolog
SMED30010223	5.154	-0.765	-0.665	0.943	0.423	0.019	-0.263	1.26	7.92e-09	0.105981	0.201164	0.0496985	0.295003	0.961846	0.497608	1.82e-07	0.463525	0.57303	0.143436	0.452919	1	0.958061	1251	2	.	0	.	.	.	.	.	.
SMED30023191	9.497	-1.278	-2.474	-5.746	0	0	0	-0.45	8.22e-09	0.0937144	0.00476	6.84e-05	1	1	1	1.89e-07	0.462818	0.0810887	0.00075447	1	1	1	316	1	.	0	BAF57609.1	1e-17	polyadenylate-binding protein [Dugesia japonica]	O22315	3e-05	Pre-mRNA-splicing factor SF2
SMED30005211	3.973	0.202	-3.147	1.749	1.92	-0.017	0.522	4.02	8.37e-09	0.713141	3.7e-07	0.00336042	0.000632807	0.97426	0.334967	1.92e-07	0.978438	5.55e-05	0.0181221	0.00373612	1	0.901975	10075	1	.	0	EKC20057.1	0	Uncharacterized protein CXorf22 [Crassostrea gigas]	Q6ZTR5	5e-132	Uncharacterized protein CXorf22 [Homo sapiens]
SMED30025054	7.97	-0.12	-3.925	-4.939	-0.51	-2.763	0.956	3.19	8.36e-09	0.897648	0.000216906	3.98e-05	0.662168	0.0216027	0.281028	1.92e-07	1	0.00967135	0.000481074	0.781171	0.201158	0.879253	1757	3	.	10	XP_783016.2	4e-92	transmembrane protein 104-like [Strongylocentrotus purpuratus]	Q8NE00	2e-70	Transmembrane protein 104 [Homo sapiens]
SMED30035531	7.709	-1.602	-0.324	-0.26	1.862	1	-0.188	0.73	8.61e-09	0.000640357	0.597524	0.647085	1.44e-07	1.62e-05	0.387596	1.97e-07	0.0519418	0.896053	0.793283	2.33e-06	0.000703993	0.924257	1186	2	.	2	EFN60978.1	2e-06	hypothetical protein EAG_13289 [Camponotus floridanus]	.	.	.
SMED30022346	2.464	-0.096	-0.515	0.21	-0.294	-0.145	-0.222	2.15	8.73e-09	0.763753	0.118638	0.509275	0.312013	0.611188	0.437505	1.99e-07	1	0.445954	0.682985	0.470789	0.920283	0.944381	1433	1	.	0	XP_003399640.1	2e-10	transcription elongation factor B polypeptide 3-like [Bombus terrestris]	Q9VCP0	3e-09	Transcription elongation factor B polypeptide 3
SMED30013531	7.635	0.389	-0.547	-2.993	-4.194	-2.122	-1.034	5.55	8.72e-09	0.684367	0.56753	0.00367603	0.000126447	0.0402102	0.323592	1.99e-07	0.963847	0.884501	0.0194535	0.00096246	0.299107	0.899527	252	1	YES	1	AHD24756.1	0.0007	X1.D.A5.1 [Schmidtea mediterranea]	.	.	.
SMED30017229	10.909	-0.761	-2.654	-3.947	-0.525	-0.031	0.097	1.36	8.9e-09	0.418896	0.00893949	0.000649342	0.64325	0.979861	0.924037	2.03e-07	0.77539	0.120888	0.00480926	0.766887	1	0.998948	1444	1	.	0	.	.	.	.	.	.
SMED30007213	6.612	-0.691	-1.61	-4.37	-0.649	-0.515	-1.141	0.32	8.99e-09	0.335263	0.03378	4.9e-06	0.537183	0.605745	0.295044	2.05e-07	0.686511	0.257693	8.32e-05	0.683309	0.917731	0.885074	790	1	.	1	.	.	.	.	.	.
SMED30009660	7.919	0.56	0.38	-0.047	-0.801	-0.285	0.134	1.33	9.17e-09	0.171935	0.320851	0.896308	0.0179428	0.397564	0.689918	2.09e-07	0.596744	0.646577	0.980264	0.0568631	0.827207	0.979733	1499	1	.	0	ACN62431.1	6e-14	MIP03119p [Drosophila melanogaster]	P11075	7e-11	Protein transport protein SEC7 [Saccharomyces cerevisiae S288c]
SMED30003095	3.082	-0.422	-1.715	2.781	0.746	0.351	0.259	3.13	9.34e-09	0.247121	8.27e-05	3.4e-12	0.0133297	0.23194	0.375316	2.12e-07	0.604384	0.00449801	4.27e-10	0.0450562	0.707714	0.917885	1942	1	.	0	GAA36135.2	1e-60	protein regulator of cytokinesis 1 [Clonorchis sinensis]	Q99K43	5e-21	Protein regulator of cytokinesis 1
SMED30005443	6.523	-0.778	-1.5	-1.961	-0.823	-0.855	-0.033	0.48	9.38e-09	0.269911	0.0429271	0.0146678	0.310923	0.288649	0.968677	2.13e-07	0.618599	0.290563	0.0576702	0.469581	0.754692	0.998948	669	1	.	0	XP_003377794.1	5e-05	protein FAM32A [Trichinella spiralis]	.	.	.
SMED30009924	10.244	-0.144	-1.591	-2.357	-3.569	-1.471	-0.155	1.04	9.52e-09	0.866186	0.0715851	0.0112628	0.000574107	0.195181	0.908026	2.16e-07	1	0.377574	0.0469297	0.00344442	0.655561	0.998889	869	1	.	0	.	.	.	.	.	.
SMED30031435	3.573	-0.432	0.801	0.485	2.114	-0.029	-0.266	4.31	9.62e-09	0.322882	0.0642699	0.236343	2.53e-07	0.940774	0.495342	2.18e-07	0.675722	0.352171	0.408168	3.9e-06	1	0.958061	2890	1	.	0	EFN79120.1	0.0001	Nck-associated protein 5 [Harpegnathos saltator]	.	.	.
SMED30020026	3.779	0.332	-2.428	-0.807	0.288	0.186	0.212	3.31	1e-08	0.551338	4.42e-05	0.163319	0.610831	0.738697	0.702717	2.26e-07	0.883278	0.00274663	0.324299	0.743123	0.952857	0.981672	1079	1	.	9	XP_003808515.1	6e-111	UDP-N-acetylglucosamine transporter [Pan paniscus]	Q9Y2D2	2e-112	UDP-N-acetylglucosamine transporter
SMED30011528	3.801	-0.375	-2.139	0.305	2.99	1.251	0.296	3.55	1e-08	0.432939	8.52e-05	0.580353	2.17e-09	0.00538522	0.503162	2.26e-07	0.78993	0.00458968	0.741493	5.22e-08	0.0756052	0.958746	1076	1	.	0	CDJ14234.1	2e-62	PDZ and LIM domain protein Zasp [Hymenolepis microstoma]	A1ZA47	3e-26	PDZ and LIM domain protein Zasp
SMED30020238	4.689	-0.236	-2.835	2.065	0.433	-0.181	0.186	1.37	1e-08	0.632207	3.38e-06	0.000596316	0.353063	0.689124	0.680723	2.26e-07	0.926742	0.000337314	0.00447797	0.514506	0.942532	0.977028	524	1	.	0	XP_005232955.1	4e-13	protein chibby homolog 1 [Falco peregrinus]	Q9Y3M2	1e-09	Protein chibby homolog 1
SMED30000348	7.421	-0.376	0.982	-5.936	-4.795	0.618	-0.641	3.43	1.05e-08	0.670352	0.270093	7.88e-08	3.55e-05	0.610869	0.580451	2.35e-07	0.95517	0.591434	2.52e-06	0.000320811	0.920203	0.96831	303	1	.	1	.	.	.	.	.	.
SMED30013335	5.504	-3.155	-0.047	0.474	0.772	-0.021	-0.107	0.18	1.06e-08	1.5e-06	0.954314	0.491696	0.164113	0.966632	0.834229	2.38e-07	0.0057842	1	0.664391	0.297338	1	0.997358	2030	1	.	0	EFN90022.1	4e-30	hypothetical protein EAI_00097 [Harpegnathos saltator]	.	.	.
SMED30017079	2.556	-0.243	-1.215	2.128	0.615	-0.075	0.156	3.08	1.06e-08	0.443556	0.000616139	7.3e-11	0.0184985	0.767624	0.538865	2.39e-07	0.798999	0.0205375	6.2e-09	0.0582345	0.958743	0.966151	2828	1	.	0	AFB74719.1	0	LRRCC1, partial [Schmidtea mediterranea]	Q6NRC9	2e-64	Leucine-rich repeat and coiled-coil domain-containing protein 1
SMED30034625	8.204	-1.099	-3.652	1.421	0.629	0.702	0.692	-0.26	1.07e-08	0.0443343	4.23e-05	0.163415	0.298151	0.160909	0.141238	2.4e-07	0.352128	0.00264803	0.324468	0.456523	0.606713	0.722533	1457	1	.	0	.	.	.	.	.	.
SMED30019555	8.05	0.67	0.405	-0.258	-0.97	-0.206	0.17	1.41	1.11e-08	0.136159	0.338664	0.524642	0.0143911	0.600586	0.664255	2.49e-07	0.523764	0.663314	0.697664	0.0478706	0.915323	0.974467	756	1	.	0	XP_001238183.2	2e-17	AGAP008953-PA [Anopheles gambiae str. PEST]	Q6DBR4	2e-16	TIMELESS-interacting protein
SMED30012531	2.677	0.136	0.49	0.127	-0.789	-0.374	-0.124	2.46	1.12e-08	0.673958	0.116224	0.665844	0.00539339	0.184948	0.661268	2.51e-07	0.957547	0.441451	0.80925	0.0219285	0.640705	0.973444	1919	1	.	0	ESO04877.1	0	hypothetical protein HELRODRAFT_78123, partial [Helobdella robusta]	Q91VN6	0	Probable ATP-dependent RNA helicase DDX41
SMED30017666	3.96	0.324	-0.665	0.928	-0.314	0.121	0.732	3.16	1.14e-08	0.516567	0.187739	0.0632078	0.515224	0.801502	0.128254	2.56e-07	0.86857	0.57303	0.169647	0.664879	0.965879	0.698633	1500	1	.	11	AAW24894.1	1e-80	SJCHGC05721 protein [Schistosoma japonicum]	O54698	1e-71	Equilibrative nucleoside transporter 1
SMED30027981	6.981	-1.518	0.084	-3.243	-2.616	-0.39	1.083	0.84	1.16e-08	0.0551653	0.914674	0.000189243	0.00478053	0.690271	0.256331	2.59e-07	0.376287	1	0.00176593	0.0199509	0.942532	0.863305	1554	1	.	7	XP_002731071.2	7e-31	stimulated by retinoic acid gene 6 protein homolog [Saccoglossus kowalevskii]	Q0V8E7	2e-08	Stimulated by retinoic acid gene 6 protein homolog
SMED30005354	5.243	-0.883	-0.302	0.309	0.43	-0.004	0.078	1.16	1.18e-08	0.0785178	0.571847	0.537855	0.334631	0.99337	0.854744	2.64e-07	0.456782	0.884501	0.710697	0.494892	1	0.997454	1106	1	.	1	XP_008183405.1	1e-13	protein ZBED8-like [Acyrthosiphon pisum]	.	.	.
SMED30015830	9.729	-1.095	-1.664	-4.418	-0.464	-0.992	-1.095	-0.1	1.19e-08	0.173399	0.0523559	8.21e-05	0.714833	0.382334	0.226475	2.66e-07	0.599266	0.315036	0.0008816	0.82172	0.818117	0.834851	613	1	.	0	AFJ24755.1	5e-44	high mobility group-2 [Schmidtea mediterranea]	Q24537	4e-26	High mobility group protein DSP1
SMED30022806	2.773	0.465	-2.115	0.148	0.671	0.286	0.293	2.2	1.2e-08	0.194532	1.09e-07	0.715323	0.0582623	0.39321	0.37745	2.69e-07	0.604384	2.06e-05	0.846382	0.139147	0.824135	0.918584	1387	1	.	0	XP_002156174.1	7e-86	calcyphosin-like protein-like [Hydra vulgaris]	Q6P8Y1	1e-75	Calcyphosin-like protein [Mus musculus]
SMED30009144	4.584	-0.051	-2.081	1.75	0.488	-0.283	0.472	2.29	1.23e-08	0.924102	0.000390599	0.00234041	0.34091	0.576643	0.351726	2.73e-07	1	0.0147269	0.013591	0.501287	0.906259	0.910445	3032	1	.	0	ELT94987.1	7e-18	hypothetical protein CAPTEDRAFT_217825 [Capitella teleta]	A2RUB6	7e-06	Coiled-coil domain-containing protein 66 [Homo sapiens]
SMED30004541	3.926	0.077	1.199	1.086	-0.833	-0.555	-0.314	2.96	1.27e-08	0.848182	0.0018575	0.00252639	0.0160675	0.108048	0.363985	2.83e-07	1	0.0437915	0.014442	0.052233	0.505659	0.912319	2509	4	.	0	.	.	.	.	.	.
SMED30032865	10.793	0.488	-2.506	-2.311	-0.134	1.398	0.323	2.29	1.28e-08	0.601668	0.0115321	0.0216105	0.889477	0.143683	0.72909	2.85e-07	0.910377	0.138608	0.0776626	0.939399	0.578605	0.987111	1672	1	.	11	XP_002632601.1	2e-15	C. briggsae CBR-HHAT-2 protein [Caenorhabditis briggsae]	Q8BMT9	3e-08	Protein-cysteine N-palmitoyltransferase HHAT
SMED30031351	4.93	0.077	-1.038	1.727	0.555	-0.088	0.168	2.16	1.32e-08	0.851343	0.0209568	2.91e-05	0.0930199	0.782749	0.598632	2.93e-07	1	0.195694	0.000373219	0.196529	0.961709	0.96831	1350	1	.	0	ADX36140.1	1e-125	GATA123b [Schmidtea polychroa]	Q91428	7e-49	Transcription factor GATA-3
SMED30027561	5.559	0.11	-2.452	1.152	0.922	-0.013	0.287	1.6	1.34e-08	0.840234	8.15e-05	0.0606957	0.0798821	0.97977	0.571344	2.97e-07	1	0.00445093	0.1647	0.176416	1	0.96831	1248	2	.	0	.	.	.	.	.	.
SMED30007557	5.105	0.243	-1.544	0.682	0.402	-0.041	0.354	1.32	1.39e-08	0.587984	0.00181771	0.161862	0.328321	0.916224	0.364924	3.09e-07	0.905609	0.043151	0.322174	0.488236	0.993779	0.91282	1042	1	.	0	XP_002738993.1	1e-28	coiled-coil domain-containing protein 166-like [Saccoglossus kowalevskii]	.	.	.
SMED30023821	3.974	0.992	1.195	-0.276	-1.09	-0.434	-0.285	5.54	1.43e-08	0.0882705	0.0401396	0.629951	0.0600516	0.450058	0.619779	3.17e-07	0.462818	0.28618	0.778575	0.142198	0.855096	0.968818	2437	2	.	0	CCD80577.1	0	putative dna replication licensing factor MCM4 [Schistosoma mansoni]	Q5XK83	0	DNA replication licensing factor mcm4-A
SMED30029634	3.178	0.558	1.148	0.189	-1.017	-0.331	-0.286	3.55	1.44e-08	0.162427	0.00319195	0.614806	0.0069031	0.375199	0.445054	3.19e-07	0.578233	0.0623703	0.764928	0.0267819	0.813791	0.947841	3543	1	.	0	ESO93131.1	1e-107	hypothetical protein LOTGIDRAFT_119762, partial [Lottia gigantea]	Q9GYZ0	7e-105	Kinesin-like protein KIF15
SMED30035005	2.616	0.162	-0.221	-0.604	-1.935	-0.851	0.11	2.32	1.46e-08	0.663697	0.554083	0.104724	4.2e-07	0.0295692	0.780323	3.22e-07	0.950385	0.880184	0.243258	6.19e-06	0.247275	0.995219	1115	1	.	4	.	.	.	.	.	.
SMED30030095	3.109	0.412	-0.708	-0.256	0.297	0.248	0.257	2.13	1.46e-08	0.252984	0.0534489	0.479581	0.372988	0.439403	0.418348	3.22e-07	0.604384	0.318329	0.65157	0.53578	0.84943	0.93684	2870	1	.	0	XP_781866.3	4e-88	coiled-coil domain-containing protein 87-like [Strongylocentrotus purpuratus]	Q9NVE4	8e-27	Coiled-coil domain-containing protein 87
SMED30017903	3.548	0.426	1.25	0.251	-1.018	-0.478	-0.322	3.52	1.46e-08	0.338189	0.00432243	0.553031	0.0164591	0.256675	0.444929	3.23e-07	0.688822	0.0762959	0.725391	0.053236	0.728158	0.947841	4060	2	.	0	ELU00014.1	9e-110	hypothetical protein CAPTEDRAFT_19701 [Capitella teleta]	Q9UNS1	6e-91	Protein timeless homolog
SMED30003057	9.24	0.515	-2.577	-3.518	-0.353	0.286	0.618	0.27	1.49e-08	0.470475	0.000921453	0.000165441	0.72213	0.745718	0.458127	3.28e-07	0.823962	0.0269738	0.00158418	0.827174	0.954073	0.951191	1939	1	YES	0	CCC86588.1	2e-36	mmp1 protein [Schmidtea mediterranea]	Q99542	3e-08	Matrix metalloproteinase-19
SMED30022274	6.113	-0.437	-3.401	0.67	0.788	-0.146	0.355	0.73	1.51e-08	0.502755	1.58e-05	0.401526	0.242546	0.820154	0.578552	3.33e-07	0.856655	0.00117915	0.578421	0.393907	0.968007	0.96831	2926	3	YES	0	ACO06231.1	0	noggin-like protein 6 [Schmidtea mediterranea]	Q9W740	4e-13	Noggin-2
SMED30029980	4.533	1.382	0.821	-0.282	-1.838	-0.268	-0.431	4.82	1.52e-08	0.0275615	0.182811	0.644468	0.0035752	0.66139	0.482406	3.35e-07	0.29225	0.570654	0.790989	0.0158038	0.936821	0.955637	600	1	.	0	ESO85092.1	3e-70	hypothetical protein LOTGIDRAFT_196086 [Lottia gigantea]	P33316	3e-66	Deoxyuridine 5'-triphosphate nucleotidohydrolase, mitochondrial
SMED30003560	2.842	-0.567	-0.133	2.169	1.289	0.131	-0.166	5.62	1.53e-08	0.182123	0.756202	6.13e-07	0.0018507	0.746999	0.683976	3.36e-07	0.604384	1	1.42e-05	0.0092223	0.954172	0.977753	8949	2	.	2	XP_008209287.1	0	teneurin-m isoform X2 [Nasonia vitripennis]	O61307	4e-174	Teneurin-m
SMED30031010	3.217	-0.583	-1.418	1.032	2.394	0.318	-0.036	3.41	1.55e-08	0.17293	0.00281113	0.0247336	6.01e-09	0.405219	0.92528	3.39e-07	0.598913	0.0573143	0.0854696	1.3e-07	0.832364	0.998948	2641	1	.	0	GAA35067.2	2e-51	RNA-binding motif single-stranded-interacting protein 2 [Clonorchis sinensis]	Q3ZBP3	3e-21	RNA-binding motif, single-stranded-interacting protein 1
SMED30030597	3.393	0.178	-1.39	1.676	0.393	0.026	0.38	2.56	1.55e-08	0.638085	0.000685378	1.84e-05	0.233168	0.93583	0.236524	3.39e-07	0.931043	0.0220569	0.000252386	0.382616	0.998951	0.844068	2934	1	.	0	ELU10754.1	8e-172	hypothetical protein CAPTEDRAFT_1572 [Capitella teleta]	Q11179	4e-153	Putative serine/threonine-protein kinase C05D10.2 [Caenorhabditis elegans]
SMED30014534	3.513	0.125	-0.913	1.878	0.19	-0.227	0.166	2.58	1.55e-08	0.736427	0.0193556	2.22e-07	0.534839	0.449939	0.581135	3.39e-07	0.994396	0.189459	5.93e-06	0.68113	0.855062	0.96831	1616	1	.	0	.	.	.	.	.	.
SMED30035194	5.151	0.52	-2.026	0.733	0.833	-0.125	0.318	1.48	1.55e-08	0.2544	7.99e-05	0.152569	0.0503036	0.757515	0.431719	3.39e-07	0.604785	0.00440479	0.308913	0.124669	0.956512	0.940413	1153	1	.	0	XP_001636068.1	6e-116	predicted protein [Nematostella vectensis]	Q6IMM1	1e-110	DnaJ homolog subfamily C member 27
SMED30012775	10.903	-1.005	-2.53	-4.405	-0.822	-0.376	-1.766	1.22	1.55e-08	0.298658	0.0145124	0.000356113	0.510308	0.748375	0.0970616	3.39e-07	0.647077	0.159176	0.00296353	0.660696	0.954736	0.632875	1646	1	.	0	ADF47445.1	9e-60	TIA1-like protein, partial [Dugesia japonica]	Q01085	3e-26	Nucleolysin TIAR
SMED30031820	3.756	0.056	0.557	0.426	-0.139	-0.717	-0.206	2.11	1.57e-08	0.88163	0.123111	0.195818	0.647171	0.01823	0.500152	3.42e-07	1	0.455683	0.370741	0.769334	0.178461	0.958285	1866	1	.	0	CDJ07704.1	3e-44	zinc finger, C2H2 type [Hymenolepis microstoma]	Q9H165	1e-35	B-cell lymphoma/leukemia 11A
SMED30021767	3.833	-0.449	-1.571	1.467	1.816	0.149	0.012	3.91	1.58e-08	0.402868	0.00565394	0.00865009	0.000687222	0.772446	0.980819	3.45e-07	0.758906	0.0903162	0.0383084	0.0040051	0.960312	0.999361	2635	1	.	0	XP_003699535.1	0	AMP deaminase 2 isoform 1 [Megachile rotundata]	Q9DBT5	0	AMP deaminase 2
SMED30034043	3.59	0.485	0.928	0.004	-0.781	-0.736	0.036	2.47	1.62e-08	0.200072	0.00937993	0.991459	0.0182581	0.0270328	0.914517	3.53e-07	0.604384	0.123519	1	0.0576309	0.234542	0.998948	1788	1	.	0	EZA47859.1	4e-103	hypothetical protein X777_15178 [Cerapachys biroi]	Q8WUQ7	4e-99	Cactin
SMED30030514	3.87	0.009	0.267	0.532	-0.211	-0.514	0.265	2.45	1.62e-08	0.984208	0.543095	0.207451	0.603585	0.205248	0.512465	3.53e-07	1	0.879309	0.387238	0.737457	0.67056	0.961138	1427	1	YES	1	XP_002594312.1	8e-76	hypothetical protein BRAFLDRAFT_166361 [Branchiostoma floridae]	Q8BJ48	8e-72	N-acetylglucosamine-1-phosphodiester alpha-N-acetylglucosaminidase
SMED30018999	6.044	-0.003	-3.36	1.17	1.854	-0.252	0.356	1.83	1.62e-08	0.996703	9.76e-06	0.119279	0.00437668	0.682057	0.562365	3.53e-07	1	0.000818079	0.268217	0.0185985	0.94111	0.967426	500	1	.	0	EKC30368.1	0.0001	hypothetical protein CGI_10019782 [Crassostrea gigas]	.	.	.
SMED30021618	3.408	-0.688	-1.206	-0.692	2.753	0.738	0.41	2.22	1.65e-08	0.0905822	0.0102128	0.160054	1.03e-11	0.026589	0.211455	3.6e-07	0.462818	0.12941	0.319568	4.01e-10	0.231936	0.823394	2368	1	.	12	XP_796834.3	3e-144	solute carrier family 12 member 8-like [Strongylocentrotus purpuratus]	Q6A4L1	4e-120	Solute carrier family 12 member 8 [Xenopus laevis]
SMED30007576	4.791	-1.167	0.164	0.419	0.434	0.379	-0.167	1.05	1.68e-08	0.0078925	0.735774	0.307591	0.177129	0.193169	0.561614	3.66e-07	0.166693	0.98894	0.49301	0.314749	0.652221	0.967426	1543	2	.	0	XP_008123282.1	5e-42	uncharacterized protein F54H12.2-like [Anolis carolinensis]	P34456	3e-05	Uncharacterized protein F54H12.2 [Caenorhabditis elegans]
SMED30035357	3.614	-0.552	3.56	-2.548	1.107	0.035	-0.014	3.32	1.69e-08	0.171926	1.25e-19	1.23e-12	0.00130358	0.915841	0.966705	3.67e-07	0.596744	3.84e-15	1.74e-10	0.00691842	0.993539	0.998948	1887	1	YES	0	AFJ24723.1	0	follistatin [Schmidtea mediterranea]	O62650	4e-10	Follistatin
SMED30008021	5.778	0.274	-4.232	1.524	1.811	0.499	0.347	1.76	1.7e-08	0.641709	2.78e-08	0.0506424	0.00291303	0.377422	0.536577	3.69e-07	0.933864	8.07e-06	0.145615	0.0134065	0.814461	0.96552	895	1	.	2	.	.	.	.	.	.
SMED30013676	3.875	-0.572	-1.452	2.296	0.803	-0.004	0.08	4.23	1.78e-08	0.307967	0.0131876	0.000102449	0.14434	0.994405	0.883711	3.86e-07	0.657386	0.150225	0.00106352	0.271093	1	0.998155	9012	5	.	1	XP_005093428.1	1e-36	nesprin-1-like isoform X2 [Aplysia californica]	Q6ZWR6	1e-31	Nesprin-1
SMED30020687	3.614	0.277	1.034	-0.607	-0.825	-0.072	-0.214	2.99	1.82e-08	0.549021	0.0236481	0.174608	0.0643033	0.871074	0.629158	3.95e-07	0.881079	0.208637	0.340625	0.149694	0.980932	0.969756	1449	1	.	0	ERL85717.1	8e-117	hypothetical protein D910_03132 [Dendroctonus ponderosae]	B2RQC6	4e-107	CAD protein
SMED30003042	3.687	0.523	0.24	-4.871	-2.617	0.82	-1.579	1.38	1.84e-08	0.253609	0.592637	1.67e-17	0.000486459	0.291652	0.0549561	3.98e-07	0.604384	0.892421	7.91e-15	0.0030041	0.756894	0.501566	1836	1	.	0	EUB57105.1	3e-32	Thyroid hormone receptor alpha-A [Echinococcus granulosus]	Q25604	4e-27	Nuclear hormone receptor-like 1
SMED30009045	5.714	0.255	-4.567	2.127	1.182	0.311	0.352	2.25	1.85e-08	0.707327	7.85e-08	0.0095388	0.0848355	0.640741	0.596893	4e-07	0.974771	1.63e-05	0.0414565	0.184079	0.930607	0.96831	942	1	.	0	ABP06309.1	6e-63	amphicalbin [Branchiostoma belcheri tsingtauense]	Q3KQ77	1e-56	EF-hand calcium-binding domain-containing protein 1 [Xenopus laevis]
SMED30008679	4.092	0.449	-2.952	1.398	1.138	-0.025	0.345	1.84	1.89e-08	0.314322	2.71e-08	0.00882687	0.00781707	0.950001	0.392744	4.07e-07	0.664285	7.99e-06	0.0389791	0.0295491	1	0.927121	1436	1	.	0	XP_006637854.1	1e-117	leucine-rich repeat-containing protein 34-like [Lepisosteus oculatus]	Q9DAM1	9e-97	Leucine-rich repeat-containing protein 34 [Mus musculus]
SMED30031356	6.047	-0.523	-2.689	-0.572	-1.555	0.308	-0.331	1.11	1.9e-08	0.474507	0.000845997	0.47194	0.0492583	0.693827	0.669971	4.09e-07	0.828043	0.0253708	0.643099	0.1228	0.942833	0.974884	1651	1	.	0	.	.	.	.	.	.
SMED30032915	4.986	0.102	-1.675	-0.797	2.95	-0.678	-0.34	2.6	1.93e-08	0.867735	0.00897736	0.213019	5.41e-06	0.254392	0.567618	4.16e-07	1	0.120927	0.394447	6.09e-05	0.72636	0.968215	1677	2	.	0	XP_007541577.1	4e-102	alkaline phosphatase-like [Poecilia formosa]	Q92058	1e-97	Alkaline phosphatase, tissue-nonspecific isozyme
SMED30033360	3.758	0.205	1.048	0.249	-0.985	-0.713	-0.166	2.6	1.94e-08	0.626699	0.0103943	0.521723	0.0104712	0.0639642	0.666712	4.18e-07	0.923773	0.130865	0.694855	0.0373298	0.387539	0.974539	920	1	.	0	XP_006622226.1	0.0002	targeting protein for Xklp2-like isoform X2 [Apis dorsata]	.	.	.
SMED30033053	6.907	-0.306	-2.031	-2.148	-1.791	-0.155	0.457	1.02	1.95e-08	0.693413	0.0132583	0.0128523	0.0446668	0.86223	0.599435	4.2e-07	0.967576	0.150642	0.0519324	0.11428	0.978403	0.96831	439	2	.	0	CDJ24878.1	1e-06	26S proteasome non ATPase regulatory subunit 4 [Echinococcus granulosus]	O17453	3e-08	26S proteasome non-ATPase regulatory subunit 4
SMED30000930	4.116	0.974	-0.31	1.676	-0.553	-0.487	-0.242	2.75	1.97e-08	0.00663529	0.361218	2.12e-07	0.0577897	0.0943848	0.407288	4.22e-07	0.153897	0.689252	5.74e-06	0.138298	0.47538	0.932708	1348	1	.	0	XP_006269052.1	5e-24	phosphatase and actin regulator 4-like, partial [Alligator mississippiensis]	F7EC58	1e-24	Phosphatase and actin regulator 4 [Xenopus (Silurana) tropicalis]
SMED30030308	3.664	-1.21	-0.086	0.603	0.809	0.266	-0.118	2.39	2.02e-08	0.0130255	0.866067	0.207571	0.068282	0.537801	0.783639	4.33e-07	0.211053	1	0.387389	0.156528	0.892929	0.995291	2047	2	.	0	XP_002931684.2	5e-53	uncharacterized protein F54H12.2-like [Xenopus (Silurana) tropicalis]	P34456	4e-10	Uncharacterized protein F54H12.2 [Caenorhabditis elegans]
SMED30011203	3.304	0.33	-0.866	0.528	-0.301	-0.212	-0.021	2.11	2.03e-08	0.415873	0.0366046	0.193477	0.429718	0.573648	0.954919	4.35e-07	0.772583	0.270728	0.367466	0.586779	0.905743	0.998948	2021	1	.	0	XP_005106726.1	3e-15	coiled-coil alpha-helical rod protein 1-like [Aplysia californica]	Q8HZ57	7e-08	Coiled-coil alpha-helical rod protein 1
SMED30018656	5.459	0.537	-2.108	-1.605	1.114	0.145	0.652	0.72	2.07e-08	0.312436	0.000268407	0.011267	0.0583638	0.782576	0.205918	4.43e-07	0.662286	0.0113385	0.0469297	0.139249	0.961709	0.816245	1125	1	.	0	.	.	.	.	.	.
SMED30035513	4.184	0.71	-2.796	1.276	0.117	0.379	0.32	1.24	2.08e-08	0.066671	3.06e-09	0.00872008	0.746232	0.263141	0.334214	4.44e-07	0.415938	2.1e-06	0.0385674	0.842373	0.732873	0.901975	761	1	.	0	ESO93274.1	2e-10	hypothetical protein LOTGIDRAFT_119569 [Lottia gigantea]	A0P9L2	2e-09	Interleukin-1 receptor-associated kinase 1-binding protein 1 homolog [Oncorhynchus mykiss]
SMED30007706	7.876	-0.474	0.866	-1.56	-1.924	0.221	-0.292	-0.26	2.1e-08	0.308837	0.0544823	0.00030084	5.08e-05	0.660147	0.555641	4.47e-07	0.658506	0.321218	0.00257244	0.000439611	0.936741	0.967426	813	1	.	0	XP_007423220.1	6e-43	DNA replication ATP-dependent helicase/nuclease DNA2 [Python bivittatus]	E1BMP7	2e-42	DNA replication ATP-dependent helicase/nuclease DNA2
SMED30011838	7.962	0.999	0.664	-0.082	-1.197	-0.59	-0.459	1.71	2.11e-08	0.023383	0.0994858	0.831326	0.00173974	0.124089	0.239292	4.5e-07	0.270088	0.41722	0.934675	0.00876992	0.540599	0.848262	1175	1	.	0	AFJ24729.1	0	TRAF interacting protein [Schmidtea mediterranea]	Q8VIG6	3e-11	E3 ubiquitin-protein ligase TRAIP
SMED30017968	2.744	0.447	1.093	0.162	-0.72	-0.293	-0.172	4.03	2.17e-08	0.245838	0.00399616	0.660763	0.0502482	0.42296	0.637771	4.63e-07	0.604384	0.0724063	0.804824	0.124582	0.841166	0.970278	2493	4	.	2	XP_005147836.1	7e-39	sphingomyelin phosphodiesterase 4-like isoform X2 [Melopsittacus undulatus]	Q6ZPR5	2e-38	Sphingomyelin phosphodiesterase 4
SMED30004813	9.142	0.598	-4.115	0.037	2.24	-0.101	0.443	1.26	2.19e-08	0.400112	2.03e-06	0.964677	0.00341524	0.884586	0.52416	4.65e-07	0.75568	0.000229827	1	0.0152333	0.98447	0.963456	1624	1	.	1	ELU09375.1	4e-15	hypothetical protein CAPTEDRAFT_221873 [Capitella teleta]	Q6ZMT9	6e-07	Death domain-containing protein 1 [Homo sapiens]
SMED30024579	2.835	0.578	-1.252	-2.601	0.055	-0.003	0.009	4.51	2.22e-08	0.209587	0.00739397	1.34e-07	0.907197	0.995495	0.983806	4.72e-07	0.604384	0.107072	3.91e-06	0.95103	1	0.999909	1498	1	.	0	ABA40385.1	2e-08	SJCHGC07397 protein [Schistosoma japonicum]	.	.	.
SMED30009121	6.509	1.21	-4.186	-0.109	2.009	0.007	0.045	2.19	2.26e-08	0.0951529	6.45e-07	0.891094	0.00783651	0.991706	0.948979	4.8e-07	0.462818	8.89e-05	0.97668	0.029608	1	0.998948	1407	3	.	2	CDJ07227.1	4e-10	Galectin, carbohydrate recognition domain [Hymenolepis microstoma]	.	.	.
SMED30012487	4.269	-0.318	-0.564	0.054	1.139	0.208	0.326	3.45	2.38e-08	0.586683	0.34116	0.926028	0.0494946	0.71397	0.565954	5.05e-07	0.905609	0.665997	0.996756	0.12319	0.947859	0.967891	2010	1	.	0	.	.	.	.	.	.
SMED30009956	6.213	0.312	-1.803	-1.133	1.899	1.98	-1.343	2.53	2.4e-08	0.642999	0.0110098	0.113187	0.00657962	0.00358306	0.0437817	5.08e-07	0.934769	0.135382	0.257662	0.0257904	0.0557312	0.451706	4780	2	.	0	CDJ23705.1	2e-19	hypothetical protein EgrG_000701600 [Echinococcus granulosus]	.	.	.
SMED30000817	2.913	0.235	-0.071	1.517	0.838	0.021	0.191	4.4	2.4e-08	0.53799	0.852456	4.39e-05	0.017297	0.950745	0.582991	5.09e-07	0.877414	1	0.000522189	0.0553354	1	0.96831	1687	1	.	0	CCD79164.1	4e-88	putative synaptojanin [Schistosoma mansoni]	Q9BT40	2e-52	Inositol polyphosphate 5-phosphatase K
SMED30011827	2.546	-0.57	-0.79	-0.336	3.541	0.349	0.153	6.14	2.56e-08	0.170263	0.061129	0.42253	4.44e-15	0.390992	0.705945	5.42e-07	0.59371	0.342817	0.597523	3.44e-13	0.822518	0.982648	6471	1	.	0	GAA28498.2	6e-112	hypothetical protein CLF_106748 [Clonorchis sinensis]	Q3UHU5	6e-23	Microtubule cross-linking factor 1
SMED30020995	6.613	-0.414	-0.028	-1.074	-4.452	-3.929	-0.131	2.43	2.58e-08	0.61146	0.972958	0.192242	2.92e-06	0.000419617	0.917234	5.45e-07	0.916058	1	0.366027	3.52e-05	0.0104449	0.998948	1392	1	.	12	GAA51671.1	2e-35	solute carrier family 43 member 3 [Clonorchis sinensis]	Q8NBI5	7e-20	Solute carrier family 43 member 3
SMED30023008	4.155	0.642	-1.323	-0.553	1.161	0.107	0.447	3.82	2.59e-08	0.286142	0.0306192	0.360847	0.0546401	0.856274	0.451086	5.46e-07	0.638741	0.244938	0.553596	0.132565	0.976774	0.94988	986	1	.	0	GAA34151.2	4e-07	major egg antigen [Clonorchis sinensis]	P12812	8e-06	Major egg antigen
SMED30028163	4.786	-1.634	-0.457	-0.009	0.993	0.186	-0.016	1.08	2.59e-08	0.00453446	0.464715	0.987807	0.0636372	0.711871	0.975054	5.46e-07	0.130137	0.80282	1	0.148447	0.947375	0.999125	1062	1	.	1	EFX67375.1	7e-05	hypothetical protein DAPPUDRAFT_63937 [Daphnia pulex]	.	.	.
SMED30025362	9.364	-0.958	-0.038	-6.671	-0.674	0.07	-1.094	-0.13	2.63e-08	0.217684	0.961811	6.85e-09	0.618949	0.967872	0.22571	5.53e-07	0.604384	1	3.08e-07	0.748618	1	0.83421	1573	1	.	0	XP_007654905.1	7e-90	transcription elongation factor SPT5 [Ornithorhynchus anatinus]	O55201	3e-91	Transcription elongation factor SPT5
SMED30026828	4.642	-0.596	-0.36	0.266	0.739	0.154	0.013	0.99	2.65e-08	0.124626	0.407069	0.496205	0.00935556	0.525438	0.957172	5.58e-07	0.496407	0.743745	0.66911	0.0340833	0.888726	0.998948	424	1	.	0	EFA13470.1	8e-19	hypothetical protein TcasGA2_TC001911 [Tribolium castaneum]	.	.	.
SMED30014310	4.403	0.151	-2.908	1.855	0.463	-0.306	0.281	1.73	2.73e-08	0.77041	2.01e-06	0.00210661	0.355325	0.534501	0.568361	5.74e-07	1	0.000227852	0.0125119	0.517023	0.89243	0.968264	1419	1	.	0	XP_005089620.1	8e-74	protein phosphatase 1 regulatory subunit 12A-like isoform X1 [Aplysia californica]	Q8N9V6	3e-32	Ankyrin repeat domain-containing protein 53 [Homo sapiens]
SMED30028109	2.821	0.297	-2.768	0.303	0.503	-0.023	0.063	3.8	2.74e-08	0.51129	1.85e-08	0.520223	0.26848	0.95878	0.888594	5.75e-07	0.863593	6.54e-06	0.693587	0.424506	1	0.998155	1716	2	.	13	XP_005093591.1	2e-147	sugar phosphate exchanger 2-like [Aplysia californica]	Q7SY29	4e-139	Sugar phosphate exchanger 2
SMED30021851	3.422	0.372	-0.752	-1.057	1.855	0.849	0.031	3.11	2.74e-08	0.41103	0.100592	0.0221704	4e-05	0.0469319	0.94106	5.75e-07	0.76706	0.41722	0.0792107	0.000354906	0.326814	0.998948	1755	1	.	0	GAA51147.1	3e-59	regulator of G-protein signaling 20, partial [Clonorchis sinensis]	Q9PWA1	1e-54	Regulator of G-protein signaling 20
SMED30007876	3.446	-1.055	-1.841	-0.077	4.245	0.916	0.284	5.26	2.75e-08	0.0490851	0.00120099	0.890667	1.22e-12	0.0788839	0.583127	5.76e-07	0.356625	0.0326122	0.97646	5.68e-11	0.436566	0.96831	913	1	.	0	AAW26951.1	4e-93	SJCHGC00821 protein [Schistosoma japonicum]	P04113	1e-68	Myosin regulatory light chain A, smooth adductor muscle
SMED30000682	4.448	0.246	-2.556	0.22	1.107	0.277	0.823	1.77	2.79e-08	0.640056	1.76e-05	0.713247	0.0375675	0.582414	0.101828	5.84e-07	0.932518	0.00127988	0.845028	0.100308	0.908003	0.64595	328	1	.	0	CAX73860.1	3e-12	hypotheticial protein [Schistosoma japonicum]	Q5BN46	1e-06	UPF0691 protein C9orf116
SMED30021469	8.495	0.868	-3.909	2.571	0.015	-0.121	0.351	1.28	2.8e-08	0.141514	7.71e-08	0.000357756	0.978294	0.828823	0.5285	5.85e-07	0.536918	1.62e-05	0.00297559	0.991377	0.970556	0.964354	654	1	.	0	CAX72882.1	4e-54	novel protein putative vertebrate RAB, member RAS oncogene family-like 5 [Schistosoma japonicum]	Q567Y6	1e-48	Intraflagellar transport protein 22 homolog
SMED30024468	3.677	0.794	0.719	0.273	-1.041	-0.434	-0.227	3.36	2.83e-08	0.0871435	0.112621	0.5388	0.0194127	0.326688	0.607801	5.91e-07	0.462818	0.432787	0.711753	0.0603857	0.782972	0.96831	1696	1	.	0	CCD77922.1	1e-07	hypothetical protein Smp_143460 [Schistosoma mansoni]	Q7ZYZ6	0.0002	Disks large-associated protein 1
SMED30006859	5.456	0.569	-3.673	0.394	1.176	0.358	0.315	0.97	2.84e-08	0.291266	4.14e-08	0.579577	0.0388266	0.491351	0.540172	5.93e-07	0.642326	1.1e-05	0.741314	0.102942	0.873571	0.966151	666	1	.	0	CCD82563.1	1e-66	putative cyclophilin [Schistosoma mansoni]	Q8IXY8	2e-54	Peptidyl-prolyl cis-trans isomerase-like 6
[truncated: 222 more rows]

## Sheet: S2 enriched mix ref
Transcript (smed20140614 id)	log2(Y/Avg)	log2(S2/Avg)	log2 (S3/Avg)	log2 (S4/Avg)	log2 (S5/Avg)	log2 (S6/Avg)	log2 (S7/Avg)	log 2 (S8/Avg)	Avg log CPM	Y p-value	S2 p-value	S3 p-value	S4 p-value	S5 p-value	S6 p-value	S7 p-value	S8 p-value	Y adjusted p-value	S2 adjusted p-value	S3 adjusted p-value	S4 adjusted p-value	S5 adjusted p-value	S6 adjusted p-value	S7 adjusted p-value	S8 adjusted p-value	length	# ORFS	Signal Peptide?	# TMHMM(S)	Top Hit NR BLASTx	NR BLASTx Hit E Value	Top NR BLASTx hit description	Top Swiss Prot BLASTx hit	Top Swiss Prot BLASTx hit E Value	Top Swiss Prot BLASTx hit description
[truncated: 769 more rows]

[truncated: 3 more sheets: CLUSTERS, RPKM+ANNOTATION, Stage2 GO BP Categories, Stage 2 GO (All)]
