# Supplementary material for: Embryonic origin of adult stem cells required for tissue homeostasis and regeneration
Source: eLife. 2017 Jan 10;6:e21052. doi: 10.7554/eLife.21052 (PMC5293490; doi:10.7554/eLife.21052)
Supplement: Figure 1—source data 3. — Criteria for inclusion are indicated in Figure 1—source data 1, as well as the legends for Figure 1—figure supplements 2–3. Tabs in this excel file contain: (1) pairwise comparison data (if applicable), (2) mixed stage reference comparison data, (3) cluster membership (see Figure 1D), average RPKM values across embryogenesis (Y–S8), and in C4 and SX adults, as well as best BLASTx hits (E < 0.001) versus the NR, Swiss-Prot, C. elegans, D. melanogaster, D. rerio, X. tropicalis, M. musculus and H. sapiens RefSeq databases, (4) GO analysis: manually curated and categorized biological process (BP) GO IDs, and (5) GO analysis: unabridged results. See also Figure 1—figure supplement 5. DOI: http://dx.doi.org/10.7554/eLife.21052.006 [file elife-21052-fig1-data3.xls]

## Sheet: S3 enriched mixed ref
Cluster id	Transcript (smed20140614 id)	log2(Y/Avg)	log2(S2/Avg)	log2 (S3/Avg)	log2 (S4/Avg)	log2 (S5/Avg)	log2 (S6/Avg)	log2 (S7/Avg)	log 2 (S8/Avg)	Avg log CPM	Y p-value	S2 p-value	S3 p-value	S4 p-value	S5 p-value	S6 p-value	S7 p-value	S8 p-value	Y adjusted p-value	S2 adjusted p-value	S3 adjusted p-value	S4 adjusted p-value	S5 adjusted p-value	S6 adjusted p-value	S7 adjusted p-value	S8 adjusted p-value	length	# ORFS	Signal Peptide?	# TMHMM(S)	Top Hit NR BLASTx	NR BLASTx Hit E Value	Top NR BLASTx hit description	Top Swiss Prot BLASTx hit	Top Swiss Prot BLASTx hit E Value	Top Swiss Prot BLASTx hit description
6	SMED30000052	-3.49567	5.22975	3.81549	0.607151	-2.01186	-0.933615	-1.26885	-1.9424	4.07635	9.31079e-07	1.00639e-48	5.6968e-25	0.184075	0.000385085	0.068082	0.0157988	0.000453524	5.08532e-06	8.91746e-47	3.46722e-23	0.396343	0.00211377	0.100653	0.0259965	0.000937836	2490	2	.	0	XP_008333358.1	2e-123	LOW QUALITY PROTEIN: general transcription factor II-I repeat domain-containing protein 2-like [Cynoglossus semilaevis]	A4IFA3	2e-65	General transcription factor II-I repeat domain-containing protein 2
6	SMED30000077	-4.43446	7.76008	6.64124	4.94899	-0.876881	-3.5815	-4.5366	-5.92087	6.7577	3.35745e-07	2.07708e-76	7.00201e-58	1.36492e-32	0.147702	9.02035e-07	6.11324e-09	3.31668e-12	1.9679e-06	5.48913e-74	1.4961e-55	4.62032e-30	0.270258	4.01887e-06	2.83781e-08	1.63031e-11	1383	1	.	4	CDJ19896.1	5e-51	innexin unc 9 [Echinococcus granulosus]	O01393	1e-26	Innexin unc-9
2	SMED30000081	-4.30627	5.91808	5.77117	6.16106	1.60898	-3.4142	-5.32227	-6.41654	3.52138	3.71735e-05	4.38012e-65	2.30082e-61	3.84865e-71	0.000108455	2.3409e-06	8.34399e-10	2.5233e-11	0.000152745	6.16635e-63	7.07315e-59	1.05407e-67	0.000715479	9.70341e-06	4.29855e-09	1.15461e-10	593	1	.	0	GAA49392.1	9e-48	translation initiation factor 1A [Clonorchis sinensis]	P47815	1e-40	Eukaryotic translation initiation factor 1A
5	SMED30000104	-2.94355	6.76624	6.57169	4.46346	1.56052	-4.09688	-5.58161	-6.73987	4.46514	1.90756e-05	4.55102e-149	9.2128e-140	4.84962e-58	8.42015e-07	9.62708e-15	5.84058e-21	2.88987e-27	8.28562e-05	6.85543e-145	1.38777e-135	7.68971e-55	1.05259e-05	1.38773e-13	7.81346e-20	4.0029e-26	904	1	.	1	EUB59905.1	9e-53	Sodium/potassium-transporting ATPase subunit beta-1 [Echinococcus granulosus]	Q93235	2e-27	Sodium/potassium-transporting ATPase subunit beta-1
6	SMED30000121	-3.87251	5.3773	3.6609	0.783793	-1.94756	-0.127062	-2.60427	-1.27059	-2.06069	0.127382	2.98967e-21	1.66145e-07	0.317505	0.998506	0.715194	0.999967	0.986279	0.221355	1.41397e-19	2.48779e-06	0.595053	0.999999	0.771894	1	1	532	1	.	0	XP_002000944.1	0.0003	GI10518 [Drosophila mojavensis]	Q9VH19	5e-05	Leishmanolysin-like peptidase
5	SMED30000124	-2.74171	8.14319	8.29751	4.64754	-2.39826	-4.71813	-4.84383	-6.38631	6.02666	0.0315286	4.83118e-30	5.99173e-31	3.609e-11	0.0404365	0.000443448	0.000345826	1.47273e-05	0.0659457	3.00721e-28	4.16889e-29	1.35571e-09	0.0989627	0.00114962	0.000797452	3.77288e-05	1410	1	.	12	XP_002593070.1	3e-116	hypothetical protein BRAFLDRAFT_120194 [Branchiostoma floridae]	Q51330	9e-19	Oxalate:formate antiporter
5	SMED30000136	-7.71015	3.69449	4.37471	3.48515	1.33455	-1.6372	-1.42357	-2.11799	1.25957	1.54348e-06	4.91756e-15	2.10102e-22	3.77568e-13	0.0189893	0.993438	0.988791	0.99807	8.12092e-06	1.68354e-13	1.19655e-20	2.03488e-11	0.0538895	1	1	1	901	1	.	0	.	.	.	.	.	.
5	SMED30000139	-2.72196	5.37472	5.75616	3.98325	-1.45112	-3.33176	-4.03612	-3.57316	3.99242	0.000208209	6.87636e-50	3.24355e-57	2.1568e-26	0.00998545	1.5947e-07	1.92035e-09	2.49898e-08	0.000734252	6.35473e-48	6.55829e-55	4.30318e-24	0.0319762	8.15956e-07	9.51084e-09	8.72789e-08	2115	1	YES	1	XP_004667643.1	2e-120	macrophage-expressed gene 1 protein-like [Jaculus jaculus]	Q5RBP9	2e-119	Macrophage-expressed gene 1 protein
6	SMED30000185	-3.42137	7.87134	7.3334	4.63687	-0.650698	-5.40258	-4.83334	-5.53362	3.69874	0.00618739	5.16162e-73	1.32475e-63	4.33907e-24	0.525944	2.80024e-08	2.86159e-07	9.35808e-09	0.0157107	1.10287e-70	4.75127e-61	7.38548e-22	0.686821	1.63939e-07	1.0679e-06	3.41776e-08	952	2	YES	0	ELT91652.1	4e-38	hypothetical protein CAPTEDRAFT_148295 [Capitella teleta]	Q8W490	8e-32	Serine/threonine-protein kinase PEPKR2
5	SMED30000217	-3.50043	5.76784	6.37418	5.09098	-1.77485	-3.97375	-3.68137	-4.30259	6.49008	1.12373e-06	1.02048e-52	9.31601e-64	3.81781e-41	0.00250358	7.40855e-09	4.599e-08	8.78591e-10	6.05736e-06	9.94948e-51	3.42273e-61	2.39623e-38	0.0101761	4.7917e-08	1.90269e-07	3.51565e-09	1382	1	YES	1	XP_003200708.2	9e-05	interphotoreceptor matrix proteoglycan 1 [Danio rerio]	Q8JIR8	7e-06	Interphotoreceptor matrix proteoglycan 1
5	SMED30000231	-6.118	3.01604	3.3662	2.3633	1.71635	-0.733551	-2.18722	-1.42313	-0.85469	0.000706146	1.68461e-09	3.35582e-12	9.57487e-06	0.00144916	0.940654	0.99867	0.989705	0.00223115	3.24503e-08	1.08245e-10	8.41979e-05	0.0064584	0.969686	1	1	773	1	.	4	.	.	.	.	.	.
6	SMED30000232	-2.20956	7.89763	6.61508	3.43354	-1.20786	-3.89706	-5.48762	-5.14415	4.67382	0.0107778	3.4114e-73	5.64927e-53	8.26537e-14	0.0805415	9.84034e-07	1.04559e-09	2.65232e-09	0.0256946	7.50184e-71	9.05295e-51	4.95051e-12	0.16972	4.35586e-06	5.3255e-09	1.0174e-08	2382	1	.	0	.	.	.	.	.	.
1	SMED30000326	-0.682135	4.11692	4.00718	5.08438	1.71751	-2.886	-5.38688	-5.97097	1.83871	0.445007	3.68268e-27	1.44834e-25	9.24748e-44	3.96829e-05	1.43061e-05	1.30037e-11	1.74626e-13	0.665116	2.10528e-25	8.95979e-24	6.63331e-41	0.000302665	5.13769e-05	8.15833e-11	9.46726e-13	1124	1	.	0	AGH39950.1	2e-28	transformer 2 transcript variant 266 [Bemisia tabaci]	O02008	5e-28	Transformer-2 sex-determining protein
2	SMED30000348	-2.40325	6.06479	5.61355	6.67527	-0.0700007	-5.52437	-4.80095	-5.55504	2.90049	0.052757	3.14856e-30	7.10777e-26	2.42686e-36	0.854396	8.72038e-07	9.55107e-06	5.75986e-07	0.102841	1.97207e-28	4.44265e-24	1.09125e-33	0.962172	3.89617e-06	2.87085e-05	1.73997e-06	303	1	.	1	.	.	.	.	.	.
6	SMED30000358	-4.97701	5.13891	3.8598	1.02033	-1.91502	-1.18302	-0.921811	-1.02218	3.36393	5.45402e-08	4.1773e-41	3.4263e-22	0.0330574	0.00164029	0.0362022	0.0964156	0.066489	3.62883e-07	3.2352e-39	1.92942e-20	0.0992541	0.00713604	0.0578662	0.13032	0.0919661	2350	1	.	0	.	.	.	.	.	.
6	SMED30000410	-2.69743	8.01147	7.03434	4.13339	-1.1592	-3.55982	-5.96013	-5.80262	4.89285	0.00082423	6.14258e-110	4.19858e-86	5.22461e-28	0.0505661	5.67125e-08	2.7868e-14	3.04808e-14	0.00256419	2.31322e-106	7.02725e-83	1.17464e-25	0.118084	3.16052e-07	2.1967e-13	1.75047e-13	820	1	.	0	XP_003888343.1	7e-05	hypothetical protein EHEL_110880 [Encephalitozoon hellem ATCC 50504]	Q9SUS4	5e-06	RING-H2 zinc finger protein RHA1a [Arabidopsis thaliana]
2	SMED30000416	-2.97576	3.81261	3.70809	4.02268	0.359654	-2.97576	-2.97576	-2.97576	-2.63958	0.99962	3.18992e-08	4.53553e-07	3.07357e-09	0.112047	0.999527	0.999533	0.99951	0.999999	5.11185e-07	6.1606e-06	7.05707e-08	0.219096	1	1	1	326	1	.	0	ESN98569.1	7e-30	hypothetical protein HELRODRAFT_101736 [Helobdella robusta]	Q24368	4e-30	Chromatin-remodeling complex ATPase chain Iswi
5	SMED30000490	-5.49119	4.6247	5.5731	1.59968	-2.17279	-1.62236	-1.02574	-1.4854	-0.522125	0.00707751	3.00582e-20	4.12565e-32	0.0194892	0.99872	0.994024	0.971205	0.991403	0.0176715	1.36586e-18	2.96643e-30	0.0634508	0.999999	1	0.990148	1	783	1	.	0	.	.	.	.	.	.
8	SMED30000566	-5.78542	2.37181	2.57353	-1.23071	-0.45503	0.771586	0.598482	1.15576	2.9179	6.91825e-12	6.00232e-10	1.14635e-11	0.0192939	0.346675	0.0663492	0.158435	0.00475805	8.46916e-11	1.22931e-08	3.46401e-10	0.0628805	0.510723	0.098397	0.2027	0.00829163	850	1	.	0	ELU01477.1	4e-95	hypothetical protein CAPTEDRAFT_173464 [Capitella teleta]	Q4V7T8	9e-73	Ropporin-1-like protein
6	SMED30000615	-6.60155	4.4505	3.80885	1.61591	-0.592252	0.106655	-1.56257	-1.22555	-0.141797	0.000634505	4.57111e-15	2.10023e-10	0.0229351	0.916059	0.632619	0.992649	0.982627	0.00202497	1.57028e-13	5.29044e-09	0.0729252	0.999999	0.6952	1	0.999986	649	1	.	0	.	.	.	.	.	.
5	SMED30000645	-5.53957	6.66467	6.50033	1.42828	-2.60933	-2.48554	-1.76547	-2.19337	0.809974	0.0103141	5.73079e-35	6.20851e-33	0.0578249	0.999689	0.999476	0.995456	0.998648	0.0247083	3.95083e-33	4.5844e-31	0.157797	0.999999	1	1	1	479	1	.	0	CDJ13767.1	2e-06	kc2a neucr casein kinase II alpha chain [Hymenolepis microstoma]	P62345	0.0001	Calcium-dependent protein kinase 4
5	SMED30000709	-5.56334	5.84587	5.78328	3.08296	-0.472488	-3.64491	-2.81774	-2.21363	0.241498	0.00991119	9.42221e-28	7.30971e-27	1.46248e-06	0.864005	0.999999	0.999843	0.99861	0.023838	5.46942e-26	4.67557e-25	1.62105e-05	0.9696	1	1	1	1575	1	YES	0	.	.	.	.	.	.
6	SMED30000737	-4.46714	8.03684	7.13791	4.66181	-0.794748	-3.01404	-7.0071	-4.55352	4.599	6.44887e-05	7.63127e-98	1.08277e-77	3.72606e-31	0.314263	6.85573e-05	4.20902e-12	5.74541e-08	0.000251926	1.04503e-94	1.05127e-74	1.10054e-28	0.475268	0.000212123	2.76807e-11	1.93485e-07	748	1	.	0	XP_002525234.1	3e-06	conserved hypothetical protein [Ricinus communis]	.	.	.
5	SMED30000956	-7.15888	4.831	4.79389	3.12039	0.467831	-1.35909	-1.82644	-2.86871	1.06663	3.22885e-05	2.34379e-25	1.16764e-24	3.37571e-09	0.364118	0.986823	0.995967	0.999822	0.000134025	1.26544e-23	6.96586e-23	7.66391e-08	0.528358	1	1	1	529	1	.	3	.	.	.	.	.	.
6	SMED30000979	-1.41644	7.09586	6.09989	3.86118	-0.885723	-4.30321	-5.10492	-5.34664	3.44761	0.0900342	6.35522e-80	7.7583e-59	8.23701e-22	0.174737	6.40832e-09	1.26185e-10	1.43227e-11	0.163372	2.104e-77	1.81189e-56	1.22245e-19	0.307392	4.19248e-08	7.17416e-10	6.68681e-11	392	1	.	0	GAA42657.1	7e-08	hypothetical protein CLF_106912 [Clonorchis sinensis]	.	.	.
2	SMED30001027	-4.02553	2.39628	3.596	3.57891	2.68589	-0.817392	-3.48124	-3.93294	6.79816	5.35441e-06	4.95355e-06	3.29683e-13	4.42165e-13	1.88372e-07	0.22868	3.31455e-05	5.53298e-06	2.56295e-05	5.29343e-05	1.18411e-11	2.35355e-11	2.9088e-06	0.289424	9.1361e-05	1.49058e-05	1243	1	YES	0	BAN20648.1	2e-86	cathepsin L [Riptortus pedestris]	Q26636	3e-83	Cathepsin L
6	SMED30001072	-3.50752	6.60738	5.7404	3.42209	-0.545032	-2.09806	-4.28477	-5.33449	3.50133	0.000325632	2.38535e-58	5.95453e-44	1.17277e-14	0.412276	0.0018135	5.54723e-08	1.99389e-10	0.00110278	2.62275e-56	6.40687e-42	7.86908e-13	0.577221	0.0040803	2.2716e-07	8.43441e-10	704	1	.	0	.	.	.	.	.	.
6	SMED30001128	-2.79917	6.88164	6.52706	5.52673	1.39638	-5.05848	-5.51674	-6.95742	8.40469	0.000419918	7.21757e-49	1.77991e-44	1.22595e-32	0.0105866	2.64938e-08	3.79459e-09	7.31884e-12	0.00139067	6.43324e-47	1.94994e-42	4.19706e-30	0.0335271	1.56047e-07	1.8123e-08	3.4916e-11	5378	1	YES	0	GAA31679.2	0	collagen alpha-1(IV) chain [Clonorchis sinensis]	P08120	7e-126	Collagen alpha-1(IV) chain
6	SMED30001165	-2.56143	7.76866	6.5789	4.16791	-1.2254	-3.41539	-5.34353	-5.96973	4.18962	0.00440947	1.28315e-92	4.44291e-67	2.47969e-25	0.0629437	1.06922e-06	4.04326e-11	5.70898e-13	0.0116265	1.17144e-89	1.99778e-64	4.50033e-23	0.140021	4.69912e-06	2.41115e-10	2.97981e-12	847	1	.	1	CDJ06538.1	3e-55	Mitochondrial substrate solute carrier [Hymenolepis microstoma]	Q9UBX3	8e-47	Mitochondrial dicarboxylate carrier
8	SMED30001185	-8.09423	2.12295	2.48629	-1.2788	0.70806	1.48515	1.09473	1.47584	0.87974	8.96767e-11	1.91801e-08	6.0557e-12	0.984096	0.106449	7.27425e-05	0.00663686	7.52534e-05	9.31617e-10	3.1872e-07	1.88666e-10	0.999998	0.210653	0.000223921	0.0118883	0.000174814	968	1	.	2	XP_005751274.1	6e-33	transmembrane protein 231-like [Pundamilia nyererei]	F7B645	8e-31	Transmembrane protein 231 [Xenopus (Silurana) tropicalis]
6	SMED30001208	-3.0058	7.12811	5.26297	2.56415	-0.89215	-3.43893	-3.34544	-4.27291	2.09128	0.0130756	1.34349e-60	1.07298e-31	1.01278e-06	0.255837	4.16778e-05	5.15325e-05	9.51345e-07	0.030497	1.59352e-58	7.60607e-30	1.16413e-05	0.408566	0.000135436	0.000137659	2.80305e-06	2566	4	YES	0	XP_008187706.1	5e-29	zinc finger MYM-type protein 1-like [Acyrthosiphon pisum]	Q5SVZ6	9e-12	Zinc finger MYM-type protein 1 [Homo sapiens]
6	SMED30001270	-1.34313	6.56362	5.73024	3.4342	-0.263719	-2.5697	-6.59432	-4.95719	2.88669	0.134477	1.81276e-72	3.68388e-54	1.64099e-17	0.866354	0.000226506	4.78233e-14	4.68522e-09	0.23184	3.69007e-70	6.30593e-52	1.54013e-15	0.9715	0.000625806	3.69239e-13	1.75846e-08	707	2	.	0	XP_005243250.1	6e-19	rho-related GTP-binding protein RhoH [Falco peregrinus]	Q9D3G9	9e-18	Rho-related GTP-binding protein RhoH
5	SMED30001366	0.975315	1.65937	2.51281	1.04806	0.098525	-2.45624	-3.40337	-0.434467	-1.06789	0.0918251	0.000414945	3.95209e-09	0.0377237	0.795852	2.92259e-05	1.43998e-07	0.387925	0.166151	0.0027873	7.98555e-08	0.110904	0.916643	9.79409e-05	5.60496e-07	0.449899	538	1	.	0	YP_473314.1	1e-07	Ubiquitin [Hyphantria cunea nucleopolyhedrovirus]	Q05120	1e-06	Ubiquitin-like protein
5	SMED30001402	-4.78445	3.79468	3.54578	1.2738	-1.68651	-1.05503	-0.542243	-0.546028	3.61643	3.68807e-11	2.64577e-31	7.36819e-27	0.000849797	0.000494199	0.0203268	0.216064	0.212257	4.067e-10	1.69594e-29	4.703e-25	0.00424434	0.00259295	0.0347689	0.266711	0.263092	1256	1	.	0	CDJ15408.1	9e-102	Plastin 3 [Hymenolepis microstoma]	Q61233	2e-71	Plastin-2
8	SMED30001560	-5.97356	2.05579	2.73314	-1.57353	-0.0667316	0.281253	1.01053	1.53311	-0.987295	0.0011155	0.000502911	5.2896e-07	0.993293	0.728607	0.483925	0.0630982	0.00308192	0.00337485	0.00330957	7.1016e-06	0.999998	0.864134	0.553228	0.0893308	0.00555749	316	1	.	0	XP_002613147.1	0.0002	hypothetical protein BRAFLDRAFT_120244 [Branchiostoma floridae]	Q96M34	0.0002	Uncharacterized protein C3orf30
6	SMED30001646	-4.55263	5.03303	3.66607	1.37699	-0.277006	-3.34958	0.08183	-1.9787	-1.66556	0.0564446	3.72298e-18	3.85983e-08	0.0807322	0.792806	0.999999	0.598466	0.998009	0.109105	1.51162e-16	6.58466e-07	0.20705	0.914288	1	0.65665	1	326	1	YES	0	XP_003386025.1	2e-21	hypothetical protein LOC100637079 [Amphimedon queenslandica]	O77210	1e-19	Eukaryotic translation initiation factor 4E
6	SMED30001683	-3.1144	7.03727	5.7304	3.93283	-0.549214	-3.59249	-4.41162	-5.03277	4.0789	0.000315208	1.6029e-76	7.20086e-51	9.10734e-23	0.361333	1.75095e-07	2.00719e-09	3.36273e-11	0.00107109	4.43032e-74	1.0185e-48	1.44409e-20	0.525939	8.90309e-07	9.91485e-09	1.52367e-10	520	1	.	0	.	.	.	.	.	.
6	SMED30001832	-3.1706	7.57383	6.42713	4.14513	-0.332342	-2.86905	-4.65922	-7.11488	4.63879	0.00054497	3.84323e-79	6.7172e-58	3.21179e-23	0.694752	4.56684e-05	4.49086e-09	1.03652e-14	0.00175975	1.23175e-76	1.44549e-55	5.23036e-21	0.834063	0.000147339	2.12063e-08	6.16649e-14	1422	2	.	0	.	.	.	.	.	.
7	SMED30001838	-2.36927	1.30036	2.82351	1.24806	-0.245099	-0.0424315	-0.987339	-1.72778	1.62128	3.89952e-05	0.000259698	2.2289e-19	0.000419586	0.536039	0.914972	0.0155203	6.2327e-05	0.000159621	0.00185051	1.14201e-17	0.00229084	0.695639	0.948861	0.0255806	0.000146617	938	1	.	0	.	.	.	.	.	.
6	SMED30001859	-5.56249	8.17324	7.05853	3.39919	-3.6475	-2.59526	-2.36235	-4.46336	2.03156	0.0143403	4.99126e-54	1.03004e-39	9.72878e-08	0.999996	0.999397	0.99878	0.999998	0.0330652	5.04603e-52	9.23576e-38	1.49008e-06	0.999999	1	1	1	918	1	.	0	.	.	.	.	.	.
6	SMED30001872	-6.12728	7.92411	6.57065	4.75829	0.0170537	-2.15557	-4.85997	-6.12728	2.37918	0.999494	4.97486e-69	2.67178e-45	2.72705e-21	0.29661	0.932774	0.999209	0.99949	0.999999	8.28054e-67	2.9923e-43	3.75151e-19	0.454711	0.963145	1	1	560	1	.	0	.	.	.	.	.	.
8	SMED30002049	-9.37233	2.50037	2.81112	-0.878117	-0.116739	1.47089	1.46815	2.11665	2.18079	2.16907e-12	4.01757e-08	2.18087e-10	0.95673	0.742057	0.00298152	0.00303546	4.57909e-06	2.85236e-11	6.35033e-07	5.48439e-09	0.999998	0.874954	0.00636962	0.00584453	1.24564e-05	1810	2	.	0	XP_002600909.1	2e-83	hypothetical protein BRAFLDRAFT_121105 [Branchiostoma floridae]	Q4R6M4	6e-65	Tetratricopeptide repeat protein 29
5	SMED30002058	-2.45327	6.31475	5.82726	3.0139	-0.920103	-3.11496	-4.6701	-3.99748	2.93683	0.00458191	6.58341e-65	9.58489e-55	5.65531e-13	0.126905	2.69227e-06	4.96146e-10	1.15467e-08	0.0120359	9.22504e-63	1.68868e-52	2.96825e-11	0.241154	1.10309e-05	2.61684e-09	4.18212e-08	1551	1	.	0	.	.	.	.	.	.
5	SMED30002066	-4.01273	3.57767	3.8389	0.847927	-0.964363	-0.910522	-1.23836	-1.13853	5.0561	2.8693e-13	3.2944e-35	5.31651e-41	0.0141224	0.0160863	0.0218811	0.00239761	0.00483925	4.22914e-12	2.28688e-33	5.02102e-39	0.0482498	0.0470929	0.0371261	0.00471462	0.00841906	1283	1	YES	1	.	.	.	.	.	.
5	SMED30002166	-5.82965	3.87583	4.28263	1.06059	-3.27894	-1.01915	0.229414	0.679278	2.8861	3.07473e-07	2.56459e-16	4.37764e-20	0.0589625	5.67126e-05	0.131524	0.673038	0.223589	1.81538e-06	9.42235e-15	2.30569e-18	0.160278	0.000412601	0.17889	0.727648	0.275431	1477	1	.	0	.	.	.	.	.	.
5	SMED30002177	-6.66396	3.84776	4.47071	2.42482	0.63838	-0.955823	-1.98468	-1.77721	0.0363704	0.000149791	1.18655e-15	1.82777e-22	1.21833e-05	0.25371	0.965104	0.997489	0.995665	0.000545323	4.22043e-14	1.0429e-20	0.000103662	0.405837	0.988835	1	1	417	1	.	0	.	.	.	.	.	.
6	SMED30002234	-5.87651	7.3726	5.96741	3.13531	-0.0209788	-2.34304	-3.44693	-4.78787	1.47168	0.00742425	4.83304e-41	4.18511e-26	1.3829e-06	0.624582	0.998715	0.999991	1	0.0184608	3.72391e-39	2.62677e-24	1.54021e-05	0.774001	1	1	1	1607	1	.	0	.	.	.	.	.	.
5	SMED30002247	-1.23904	4.17617	3.94972	3.59115	-2.1974	-3.17701	-2.64174	-2.46185	-1.42073	0.384997	8.52492e-23	6.77323e-19	1.94611e-15	0.0165556	8.42232e-05	0.000705783	0.000916267	0.584352	4.25921e-21	3.41804e-17	1.45968e-13	0.0482184	0.000255915	0.00153436	0.00180362	602	1	.	0	.	.	.	.	.	.
8	SMED30002256	-6.93285	1.9818	3.08033	-1.09009	-0.478035	0.637991	1.23339	1.56747	-0.131592	8.22927e-06	4.98841e-05	3.16034e-13	0.975639	0.88964	0.182016	0.0081764	0.000403201	3.79959e-05	0.000423818	1.13753e-11	0.999998	0.98877	0.237746	0.0143549	0.000840929	539	1	.	0	XP_002612183.1	2e-37	hypothetical protein BRAFLDRAFT_125375 [Branchiostoma floridae]	Q5XIN9	1e-30	Coiled-coil domain-containing protein 81
6	SMED30002288	-6.73221	5.04527	4.02903	3.73389	1.40202	-1.78545	-2.99309	-2.69946	0.65754	6.39719e-05	1.28303e-38	4.82395e-21	6.01282e-18	0.00781093	0.995495	0.999902	0.999681	0.000250069	9.42779e-37	2.61387e-19	5.93928e-16	0.0261728	1	1	1	489	1	.	0	AAW24918.1	7e-91	SJCHGC05540 protein [Schistosoma japonicum]	P83876	1e-88	Thioredoxin-like protein 4A
1	SMED30002378	-3.83107	3.21718	3.41144	4.94379	-1.00638	-2.63849	-1.3823	-2.71416	-2.06138	0.136076	5.26827e-07	1.36799e-08	9.00076e-25	0.963307	0.999962	0.988467	0.999983	0.234274	6.83258e-06	2.54091e-07	1.56743e-22	0.999999	1	1	1	473	1	.	0	.	.	.	.	.	.
8	SMED30002478	-3.97751	2.28537	2.79806	-1.61854	-1.86323	0.78047	0.508802	1.08657	0.397293	0.000442008	1.08664e-05	2.91443e-08	0.0407323	0.0106627	0.151851	0.353547	0.0417037	0.00145646	0.000107865	5.08413e-07	0.118188	0.0337164	0.203037	0.413467	0.0601843	1373	1	.	0	ELU16132.1	1e-19	hypothetical protein CAPTEDRAFT_228009 [Capitella teleta]	Q6ZMT9	3e-09	Death domain-containing protein 1 [Homo sapiens]
6	SMED30002485	-1.2176	8.18427	6.45033	3.49658	-1.5184	-3.91146	-5.97618	-5.50754	3.50546	0.287429	6.88214e-71	4.25168e-45	1.74094e-12	0.0906376	2.18224e-05	7.86091e-09	3.27802e-08	0.451415	1.2566e-68	4.72658e-43	8.39189e-11	0.18577	7.52654e-05	3.6052e-08	1.13201e-07	2270	1	.	0	.	.	.	.	.	.
5	SMED30002803	-4.66478	2.39784	2.97474	1.41883	-1.3273	-0.680193	-0.229581	0.110438	0.8779	3.44214e-08	3.19113e-14	3.43997e-23	5.01873e-05	0.00660638	0.106678	0.584154	0.721493	2.37086e-07	1.02167e-12	1.98157e-21	0.000356098	0.0228194	0.148902	0.64248	0.775	806	1	.	0	XP_643954.2	1e-12	cytoplasmic dynein light chain [Dictyostelium discoideum AX4]	Q86A88	1e-14	Dynein light chain, cytoplasmic
8	SMED30002886	-7.55673	2.4137	2.64822	-2.616	-0.141529	1.47086	1.50842	2.27305	0.639176	1.12927e-06	1.59162e-06	9.07017e-08	0.999545	0.757625	0.00434964	0.00333433	1.73462e-06	6.08505e-06	1.89453e-05	1.43216e-06	0.999998	0.887234	0.00891986	0.00637234	4.95581e-06	820	1	.	0	XP_005097604.1	1e-26	uncharacterized protein LOC101850800 [Aplysia californica]	.	.	.
5	SMED30002889	-0.295169	4.34747	4.85173	3.7068	-0.764284	-3.24852	-3.45664	-5.14138	3.62447	0.610501	1.97788e-31	1.68092e-39	2.36683e-22	0.157498	4.1189e-07	1.12766e-07	2.33401e-12	0.879143	1.27597e-29	1.5027e-37	3.63804e-20	0.283959	1.95233e-06	4.45724e-07	1.15939e-11	301	1	YES	0	.	.	.	.	.	.
8	SMED30002976	-9.3764	2.22422	2.48984	-0.193353	0.653774	1.21261	1.30721	1.6821	2.01541	2.67749e-15	2.56313e-08	1.45842e-10	0.780067	0.157256	0.00594342	0.00266311	4.39023e-05	5.13788e-14	4.16726e-07	3.75215e-09	0.999998	0.283674	0.0117546	0.00518425	0.00010539	1681	1	.	0	XP_005101588.1	3e-35	uncharacterized protein C2orf81 homolog isoform X2 [Aplysia californica]	A6NN90	4e-20	Uncharacterized protein C2orf81
2	SMED30002986	-2.90966	3.55741	3.53569	3.73289	1.87498	-2.49075	-3.41813	-3.88243	0.133702	0.00660319	1.24887e-22	4.45558e-22	2.75315e-26	1.40445e-06	9.46089e-05	1.6802e-06	1.63632e-07	0.0166236	6.16799e-21	2.49969e-20	5.31693e-24	1.64959e-05	0.000284431	5.64004e-06	5.23772e-07	2111	2	.	0	.	.	.	.	.	.
6	SMED30003008	-2.54817	4.04115	2.4745	0.220577	-1.08563	-1.15211	-0.794743	-1.15557	1.49368	0.00060566	8.79034e-28	1.52444e-09	0.651632	0.0435235	0.0278075	0.118851	0.0267279	0.00193908	5.11248e-26	3.30885e-08	0.960648	0.104874	0.0458617	0.157066	0.0402093	1759	1	.	0	.	.	.	.	.	.
5	SMED30003028	-5.13469	7.66713	7.17929	4.35723	0.234546	-5.13469	-5.13469	-4.03412	1.35424	0.999537	9.21005e-53	3.15349e-45	2.4473e-14	0.125516	0.999495	0.999504	0.978104	0.999999	9.0088e-51	3.51871e-43	1.589e-12	0.239118	1	1	0.996764	1146	1	.	0	GAA30630.2	2e-14	TBC1 domain family member 24 [Clonorchis sinensis]	Q9ULP9	4e-06	TBC1 domain family member 24 [Homo sapiens]
5	SMED30003029	-4.24393	6.04551	5.79353	4.91646	-2.23271	-3.03801	-2.99692	-4.24393	-0.76682	0.999517	4.17406e-39	4.35492e-33	2.38833e-21	0.95509	0.990541	0.989765	0.999468	0.999999	3.09734e-37	3.23154e-31	3.33116e-19	0.999999	1	1	1	333	1	.	0	.	.	.	.	.	.
2	SMED30003042	-0.374239	3.81274	4.39964	4.61924	-0.891929	-3.88435	-2.92661	-4.75449	0.857509	0.682097	4.73991e-31	6.36971e-46	4.22508e-52	0.117074	2.30793e-10	1.71064e-07	6.21196e-14	0.969409	3.01901e-29	7.40927e-44	4.1061e-49	0.226562	1.87314e-09	6.59118e-07	3.49678e-13	1836	1	.	0	EUB57105.1	3e-32	Thyroid hormone receptor alpha-A [Echinococcus granulosus]	Q25604	4e-27	Nuclear hormone receptor-like 1
5	SMED30003057	-5.8427	4.72662	5.29733	2.30246	-1.65842	-2.07011	-1.71466	-1.04052	-0.236953	0.00322933	1.21339e-20	6.6273e-27	0.000301093	0.994387	0.998173	0.995149	0.971841	0.00878227	5.60674e-19	4.25716e-25	0.00171443	0.999999	1	1	0.99216	1939	1	YES	0	CCC86588.1	2e-36	mmp1 protein [Schmidtea mediterranea]	Q99542	3e-08	Matrix metalloproteinase-19
6	SMED30003082	-2.99004	7.35223	6.27818	3.821	-0.513661	-4.01336	-4.61842	-5.31593	4.29682	0.000986068	4.01825e-72	2.45446e-53	7.05927e-19	0.435512	1.35871e-07	7.82741e-09	1.42181e-10	0.00302042	7.86089e-70	4.08538e-51	7.76184e-17	0.600763	7.05026e-07	3.59148e-08	6.1027e-10	829	1	.	0	ADF47407.1	4e-54	exoribonuclease-2, partial [Dugesia japonica]	Q9FQ04	5e-50	5'-3' exoribonuclease 4
5	SMED30003118	-4.58134	2.75288	3.42609	2.29545	-1.86164	-0.907344	-0.664473	-0.459624	6.22403	3.40736e-11	5.46332e-13	1.75833e-20	4.8872e-09	0.000705252	0.0733647	0.180772	0.346215	3.77958e-10	1.59028e-11	9.39241e-19	1.06539e-07	0.00351773	0.10744	0.227556	0.406453	1368	1	.	0	.	.	.	.	.	.
6	SMED30003124	-5.98064	5.97986	4.59205	3.06396	-1.6797	-3.66405	-0.925302	-1.38618	0.274877	0.00336785	3.72952e-30	4.76377e-16	1.4352e-06	0.99426	0.999987	0.959094	0.987398	0.00911456	2.33111e-28	2.13251e-14	1.59256e-05	0.999999	1	0.980809	1	2543	3	.	9	CDJ20473.1	3e-51	protein piezo2 [Echinococcus granulosus]	Q9H5I5	4e-26	Piezo-type mechanosensitive ion channel component 2
6	SMED30003190	-0.652459	8.221	6.75262	3.32842	-1.42311	-3.96625	-5.54063	-6.71958	3.09854	0.73959	6.6616e-70	6.77038e-48	3.83617e-11	0.951381	0.999991	0.999997	1.44072e-09	0.999999	1.17285e-67	8.82993e-46	1.43035e-09	0.999999	1	1	5.65605e-09	1653	2	.	0	.	.	.	.	.	.
5	SMED30003202	-5.59268	3.11294	3.22817	2.87494	1.07823	-0.35182	-1.61658	-2.73321	4.87794	3.56232e-21	8.93888e-31	2.8147e-33	7.39044e-26	0.000442166	0.310412	2.15011e-05	3.83744e-11	1.31522e-19	5.68147e-29	2.10941e-31	1.39157e-23	0.00236908	0.377789	6.11849e-05	1.72992e-10	1324	1	.	0	BAF57644.1	0	eIF4A isoform 1A protein [Dugesia japonica]	Q2HFP1	0	ATP-dependent RNA helicase eIF4A
6	SMED30003210	0.239051	4.38074	3.57616	0.649766	-0.826449	-0.809293	-3.46993	-3.74004	-1.42504	0.737592	1.46649e-12	3.92072e-08	0.389633	0.462386	0.429547	0.0016799	0.00061643	0.999999	4.08326e-11	6.68098e-07	0.685779	0.626693	0.499112	0.00340714	0.00124831	1182	1	.	0	AFJ24857.1	8e-11	ets-1, partial [Schmidtea mediterranea]	P20105	6e-09	Ecdysone-induced protein 74EF isoform A
6	SMED30003263	-2.36614	7.58564	6.43285	3.67712	-1.32476	-4.53755	-4.56864	-4.89853	6.38345	0.000333725	4.1037e-91	1.11018e-67	1.15846e-21	0.0179191	1.0804e-10	9.56642e-11	9.25941e-12	0.00112626	3.01542e-88	5.1456e-65	1.69422e-19	0.0513849	9.14048e-10	5.4949e-10	4.38338e-11	1591	2	.	1	XP_001459876.1	2e-19	hypothetical protein [Paramecium tetraurelia strain d4-2]	B1AY13	2e-15	Ubiquitin carboxyl-terminal hydrolase 24
5	SMED30003284	-3.72079	7.18778	6.77362	4.35198	-0.451036	-2.4939	-5.14302	-6.50464	3.4197	0.0017705	3.45812e-74	1.36777e-65	6.86531e-25	0.706549	0.0012689	2.69577e-08	3.60671e-11	0.00510968	8.01406e-72	5.56849e-63	1.20954e-22	0.84449	0.0029671	1.15199e-07	1.63005e-10	904	1	.	0	.	.	.	.	.	.
2	SMED30003333	-3.03829	4.67529	4.62259	4.4534	1.0749	-2.69635	-4.08762	-5.00392	6.48116	1.75414e-14	6.8089e-107	2.90152e-104	2.85997e-96	2.73898e-05	1.17571e-14	5.88293e-26	6.8465e-34	3.04068e-13	1.86483e-103	1.74828e-100	4.30811e-92	0.000219169	1.67632e-13	1.16449e-24	1.45667e-32	635	1	.	0	CAX72121.1	4e-49	ribosomal protein S14 [Schistosoma japonicum]	P62263	2e-48	40S ribosomal protein S14 [Homo sapiens] gi|50403753|sp|P62264.3|RS14_MOUSE RecName: Full=40S ribosomal protein S14 [Mus musculus] gi|50403754|sp|P62265.3|RS14_CRIGR RecName: Full=40S ribosomal protein S14
6	SMED30003499	-4.03729	7.11939	6.45619	2.93848	-1.94212	-1.94723	-3.8006	-4.78683	4.41886	7.70235e-05	1.14549e-56	3.60123e-47	2.29173e-09	0.00740453	0.00613949	3.09788e-06	3.18328e-08	0.000296889	1.22812e-54	4.52497e-45	5.44073e-08	0.025031	0.0121042	1.00311e-05	1.10068e-07	3090	1	.	10	AGF90974.1	0	non-gastric H+,K+-ATPase alpha subunit [Schmidtea mediterranea]	Q6RWA9	0	Sodium/potassium-transporting ATPase subunit alpha
6	SMED30003597	-1.54788	6.1275	5.37013	2.36672	-3.14666	-2.27055	-2.82478	-4.07448	1.8307	0.0951806	5.11522e-54	2.38298e-40	7.51312e-07	6.55924e-05	0.000707971	5.61538e-05	8.69143e-08	0.171389	5.15405e-52	2.18878e-38	8.99703e-06	0.000467385	0.0017562	0.000149171	2.86673e-07	969	1	.	0	ESN95977.1	1e-12	hypothetical protein HELRODRAFT_86213 [Helobdella robusta]	Q9XUJ7	4e-12	Serine/threonine-protein kinase dkf-1 [Caenorhabditis elegans]
5	SMED30003721	-2.4999	2.42285	2.65745	0.213417	-1.28059	-1.12536	-0.372548	-0.0153215	3.86518	2.11794e-06	5.50574e-13	1.05006e-15	0.593653	0.00466656	0.0111196	0.370383	0.970779	1.08706e-05	1.60108e-11	4.59813e-14	0.907038	0.017143	0.0204543	0.430333	0.991554	1453	1	.	0	CCD82206.1	8e-46	putative map kinase phosphatase [Schistosoma mansoni]	Q9JLY7	3e-36	Dual specificity protein phosphatase 14
5	SMED30003779	-2.80697	6.99492	6.56055	4.37313	0.151847	-4.05133	-4.59649	-6.62567	3.35496	0.0149613	9.9411e-49	5.03672e-43	9.39023e-19	0.59717	1.80341e-05	2.30578e-06	5.61313e-10	0.0343185	8.83467e-47	5.21448e-41	1.01398e-16	0.749748	6.33231e-05	7.59276e-06	2.28585e-09	1541	3	.	9	XP_003493731.1	1e-52	monocarboxylate transporter 14-like [Bombus impatiens]	Q503M4	1e-27	Monocarboxylate transporter 12-B
6	SMED30003954	-2.27191	7.40907	6.83566	3.92789	-0.0101083	-3.64576	-6.12242	-6.12242	2.08361	0.912322	7.86937e-62	5.89365e-52	1.75997e-15	0.178902	0.987802	0.999435	0.999426	0.999999	9.87836e-60	8.8779e-50	1.34105e-13	0.312813	1	1	1	502	1	.	0	.	.	.	.	.	.
2	SMED30003973	-3.1951	4.51542	4.45837	4.76462	1.56803	-3.31095	-4.6396	-4.1608	1.19315	0.00321469	9.586e-38	4.48363e-36	2.23342e-43	0.00013629	3.80203e-06	1.75127e-08	7.4668e-08	0.00874653	6.97578e-36	3.65076e-34	1.52924e-40	0.000870379	1.51533e-05	7.67427e-08	2.47936e-07	1298	1	.	0	CCD60736.1	0	26S protease regulatory subunit 6a, putative [Schistosoma mansoni]	O88685	0	26S protease regulatory subunit 6A
8	SMED30003985	-4.09094	2.01758	2.39938	-2.40391	-0.572143	0.664041	0.77465	1.21134	1.31694	1.6306e-07	1.57933e-08	6.32296e-12	3.00682e-05	0.193532	0.0719926	0.0346136	0.000637373	1.0077e-06	2.66111e-07	1.96181e-10	0.00022812	0.332775	0.105734	0.0522866	0.00128789	1392	1	.	0	ACS72282.1	5e-97	cytochrome b5 domain containing 1 [Pinctada maxima]	Q5PPR6	2e-81	Cytochrome b5 domain-containing protein 1
6	SMED30004001	-3.26522	6.54462	5.51332	3.40024	-1.15339	-2.80932	-4.09814	-4.1321	4.18308	1.82628e-05	7.41978e-82	8.63728e-58	2.92861e-20	0.0295258	1.22287e-06	1.82175e-10	8.53974e-11	7.95897e-05	2.72604e-79	1.81969e-55	3.77052e-18	0.0768753	5.32161e-06	1.01618e-09	3.73514e-10	1320	1	.	0	.	.	.	.	.	.
6	SMED30004104	-1.07899	6.27315	5.43869	3.26859	-0.675719	-3.47172	-3.62639	-6.12762	0.84896	0.913729	1.8199e-34	1.82079e-25	4.77609e-09	0.781396	0.999942	0.999979	7.45689e-08	0.999999	1.2461e-32	1.12178e-23	1.04192e-07	0.905288	1	1	2.47634e-07	1131	1	.	0	.	.	.	.	.	.
5	SMED30004192	-2.53576	6.4474	6.84312	5.47844	-1.4591	-4.53299	-4.94044	-5.30068	4.24938	0.00514769	4.38887e-49	6.68087e-55	1.47485e-35	0.0415005	9.13612e-08	1.6789e-08	2.04714e-09	0.0133429	3.94697e-47	1.18397e-52	6.43954e-33	0.101025	4.89932e-07	7.37536e-08	7.93545e-09	333	1	.	0	XP_007622405.1	3e-53	dynein light chain 2, cytoplasmic isoform X1 [Cricetulus griseus]	Q22799	2e-53	Dynein light chain 1, cytoplasmic [Caenorhabditis elegans]
5	SMED30004248	-3.66101	5.65195	5.96547	2.85718	-1.71175	-3.66101	-1.77981	-3.66101	-1.55514	0.999491	4.63929e-14	1.72473e-15	0.000388021	0.783247	0.999556	0.792474	0.99953	0.999999	1.46815e-12	7.47641e-14	0.00213866	0.906719	1	0.835867	1	1026	1	.	7	XP_006863914.1	3e-07	beta-2 adrenergic receptor [Chrysochloris asiatica]	Q4KWL2	7e-08	Beta-2 adrenergic receptor
2	SMED30004295	-4.24697	5.24723	5.23606	5.16741	0.9566	-2.81182	-4.93635	-4.61215	7.51649	1.9294e-11	1.26703e-58	2.33235e-58	7.69355e-57	0.0158429	2.13516e-07	4.31312e-15	6.67059e-14	2.20763e-10	1.39824e-56	5.28321e-56	1.05356e-53	0.046552	1.06818e-06	3.65004e-14	3.74515e-13	791	1	.	0	CBW31641.1	7e-165	elongation factor 1 alpha [Macrostomum lignano]	P62630	7e-164	Elongation factor 1-alpha 1
5	SMED30004353	-4.28738	2.64628	3.05903	1.29288	0.151232	-0.726057	-1.18451	-0.951478	3.63109	3.14295e-12	4.41214e-17	3.08685e-23	0.000200299	0.683417	0.0721686	0.00468655	0.0204114	4.06037e-11	1.70198e-15	1.78841e-21	0.00120057	0.824562	0.105956	0.00866473	0.0314561	1778	1	.	4	CDJ07521.1	9e-125	bestrophin 2 [Hymenolepis microstoma]	Q6H1V1	3e-86	Bestrophin-3
5	SMED30004535	-6.70581	5.45958	4.93225	3.66409	0.828954	-2.2323	-2.121	-3.82575	1.03667	0.00264911	2.9924e-14	1.47319e-11	1.93262e-06	0.280109	0.998581	0.99808	0.999999	0.00736389	9.6111e-13	4.36837e-10	2.07646e-05	0.436748	1	1	1	1311	1	YES	1	XP_006208790.1	1e-05	seminal plasma protein PDC-109-like [Vicugna pacos]	P14780	9e-06	Matrix metalloproteinase-9
6	SMED30004552	-5.60361	8.60514	6.97031	3.40138	-1.12555	-2.87037	-3.77368	-5.60361	2.33196	0.999511	6.01459e-64	2.72689e-41	1.3925e-08	0.771543	0.977929	0.994785	0.999529	0.999999	8.19917e-62	2.61796e-39	2.68064e-07	0.897567	0.998378	1	1	684	1	.	0	.	.	.	.	.	.
5	SMED30004615	-4.79212	6.99851	6.68582	6.18141	-1.97289	-3.51648	-4.79212	-4.79212	0.795973	0.999636	4.20957e-47	1.98824e-41	1.3182e-34	0.772156	0.962565	0.999662	0.999634	0.999999	3.63386e-45	1.92603e-39	5.29513e-32	0.898141	0.986838	1	1	511	1	.	0	CDJ22382.1	2e-22	dna directed rna polymerases i ii and iii [Echinococcus granulosus]	A8XT81	2e-19	Probable DNA-directed RNA polymerases I, II, and III subunit RPABC3
6	SMED30004655	-5.05842	6.18646	5.47323	2.51802	-1.05783	-1.89502	-2.88011	-3.28634	3.54812	3.38098e-07	6.71598e-67	1.59141e-51	1.73453e-09	0.0695006	0.00162554	1.42797e-05	1.80457e-06	1.98015e-06	1.02188e-64	2.33875e-49	4.23471e-08	0.151454	0.0037019	4.17068e-05	5.14587e-06	1593	2	.	0	CCC86588.1	1e-10	mmp1 protein [Schmidtea mediterranea]	.	.	.
5	SMED30004772	-5.20673	4.67489	4.20908	3.83457	0.291042	-3.32951	-1.85341	-2.61993	-0.988506	0.0123589	4.42633e-27	2.56032e-19	1.64796e-15	0.437453	0.999996	0.996513	0.999723	0.0290117	2.51607e-25	1.30737e-17	1.26653e-13	0.602834	1	1	1	759	1	.	0	.	.	.	.	.	.
8	SMED30004793	-6.91905	3.60229	3.56641	0.0784512	-3.14255	0.413149	1.24092	1.16038	0.101406	1.05663e-05	7.13843e-20	6.25698e-19	0.625463	0.999952	0.336046	0.00788863	0.0129285	4.79704e-05	3.20506e-18	3.16282e-17	0.937526	0.999999	0.404526	0.0138934	0.0207311	1609	2	.	0	CDJ12732.1	4e-69	myotubularin protein 3 [Hymenolepis microstoma]	Q9Z2C5	4e-62	Myotubularin [Mus musculus]
8	SMED30004813	-7.72574	2.74158	3.40389	-1.36923	-1.24238	1.30222	1.20672	1.68295	0.753194	3.35646e-06	6.98124e-07	9.60699e-11	0.987402	0.982667	0.0285004	0.0429357	0.00366715	1.66125e-05	8.87442e-06	2.5322e-09	0.999998	0.999999	0.0468686	0.0634201	0.00652262	1624	1	.	1	ELU09375.1	4e-15	hypothetical protein CAPTEDRAFT_221873 [Capitella teleta]	Q6ZMT9	6e-07	Death domain-containing protein 1 [Homo sapiens]
5	SMED30004839	-4.59679	6.31468	5.77042	3.47774	-1.21142	-2.10113	-3.65956	-3.99395	3.37262	5.591e-06	6.0921e-69	7.42809e-57	2.36631e-18	0.0449683	0.000741297	4.96805e-07	8.28415e-08	2.66444e-05	1.00844e-66	1.47228e-54	2.44982e-16	0.107572	0.00183178	1.79056e-06	2.73839e-07	603	1	.	0	CAP23915.2	2e-05	Protein CBG02635 [Caenorhabditis briggsae]	P29129	2e-07	E3 ubiquitin-protein ligase ICP0
6	SMED30004849	-3.26995	7.78492	6.73759	4.02734	-0.238266	-3.75048	-5.89631	-5.39484	3.27985	0.0105013	5.91686e-74	2.44553e-55	4.28307e-18	0.990964	2.83727e-05	5.11163e-09	2.80167e-08	0.025113	1.34028e-71	4.43835e-53	4.30121e-16	0.999999	9.53268e-05	2.39499e-08	9.73427e-08	1864	1	.	0	.	.	.	.	.	.
6	SMED30004927	-2.81694	7.738	6.63571	3.68309	-1.65021	-3.36046	-4.6742	-5.55498	2.70662	0.0454458	4.29946e-52	1.02497e-38	1.8917e-11	0.104181	0.000730071	1.39083e-05	3.66539e-07	0.0904504	4.11206e-50	8.89896e-37	7.44983e-10	0.207156	0.001807	4.07087e-05	1.12935e-06	1092	1	YES	0	.	.	.	.	.	.
5	SMED30004946	-5.33005	3.5398	3.94664	-1.09413	-0.814964	-0.172495	-0.139653	0.0648542	2.04257	9.94607e-07	6.4598e-15	9.00454e-19	0.109273	0.203538	0.794351	0.837564	0.881697	5.40876e-06	2.18177e-13	4.50631e-17	0.264064	0.345295	0.844141	0.876093	0.918717	1770	1	YES	0	XP_002593212.1	4e-16	hypothetical protein BRAFLDRAFT_120140 [Branchiostoma floridae]	Q2VLG6	6e-06	Scavenger receptor cysteine-rich type 1 protein M130
2	SMED30005010	-1.57855	4.12883	4.91107	4.75356	2.03726	-3.59606	-4.07461	-6.5815	0.829036	0.974156	1.53402e-19	1.12353e-28	5.77593e-27	1.56277e-05	0.999955	0.999996	8.04111e-11	0.999999	6.75663e-18	7.43926e-27	1.19186e-24	0.000134595	1	1	3.52883e-10	2223	2	.	4	.	.	.	.	.	.
6	SMED30005037	-1.55559	7.40898	6.36547	4.35065	-0.498025	-3.92773	-5.68496	-6.45882	5.21416	0.0314426	1.54322e-74	2.83978e-56	4.87155e-26	0.439953	1.20927e-07	1.46894e-11	1.60819e-13	0.0657873	3.63223e-72	5.41481e-54	9.23051e-24	0.60484	6.3389e-07	9.15492e-11	8.74704e-13	584	1	.	0	.	.	.	.	.	.
8	SMED30005046	-3.46007	3.05191	2.73527	-1.66318	-1.7828	-0.61167	0.776468	0.954063	4.75921	9.26094e-09	2.11786e-18	1.33167e-14	0.00105924	0.000438159	0.181451	0.0557534	0.0170703	6.99083e-08	8.72842e-17	5.45842e-13	0.00513627	0.00235254	0.237059	0.079943	0.0267672	13657	2	.	0	XP_005097728.1	0	dynein beta chain, ciliary-like [Aplysia californica]	P23098	0	Dynein beta chain, ciliary
6	SMED30005085	-6.75546	8.14633	7.33834	4.7434	-0.572772	-3.95403	-4.77261	-4.17319	3.33504	0.000363222	6.55739e-70	2.24715e-56	5.4707e-21	0.877161	0.999985	0.999993	0.999999	0.00121776	1.16209e-67	4.3121e-54	7.42413e-19	0.979479	1	1	1	1963	1	.	0	XP_003112237.1	3e-19	CRE-FCP-1 protein [Caenorhabditis remanei]	Q8SV03	4e-18	RNA polymerase II subunit A C-terminal domain phosphatase
8	SMED30005158	-5.48326	1.72618	2.33593	-1.32573	-0.268821	0.819473	0.869716	1.32651	2.4877	5.16276e-10	5.57756e-05	1.36671e-08	0.0183602	0.602849	0.0665051	0.0506795	0.00209712	4.77112e-09	0.000468587	2.54009e-07	0.0603003	0.755083	0.0985974	0.0733273	0.00389111	1919	1	.	0	ESO94294.1	0	hypothetical protein LOTGIDRAFT_189601 [Lottia gigantea]	Q8N0X2	5e-150	Sperm-associated antigen 16 protein
6	SMED30005219	-3.5896	7.44916	6.78415	4.16614	-0.781196	-3.66307	-4.65946	-5.70612	3.40744	0.00172711	4.14066e-83	1.3585e-68	2.45857e-23	0.30961	3.11382e-06	6.00119e-08	5.1884e-10	0.00499978	1.70884e-80	6.82124e-66	4.09223e-21	0.469976	1.26038e-05	2.44884e-07	2.11804e-09	1256	1	.	0	.	.	.	.	.	.
5	SMED30005227	-4.16355	5.95945	6.08709	5.63346	1.56513	-2.66464	-5.39235	-7.02459	6.29208	1.5735e-10	6.08515e-83	1.83595e-86	4.31058e-74	1.40825e-05	1.78097e-07	3.30614e-18	1.26326e-24	1.57387e-09	2.4774e-80	3.58361e-83	1.44294e-70	0.000123046	9.03441e-07	3.5803e-17	1.45985e-23	762	1	.	0	BAB24792.2	7e-168	unnamed protein product [Mus musculus]	Q91240	1e-168	Tubulin beta chain
6	SMED30005409	-4.43445	8.23797	6.95321	2.52434	-2.33694	-3.21209	-4.43445	-3.29759	0.826296	0.999558	1.56858e-43	2.16296e-30	0.000385715	0.960824	0.992464	0.999637	0.993969	0.999999	1.27034e-41	1.49801e-28	0.00212712	0.999999	1	1	1	753	1	.	0	.	.	.	.	.	.
6	SMED30005411	-3.46133	5.72803	4.87936	2.8262	-0.905679	-2.70234	-3.23218	-3.13207	4.36016	2.17988e-06	1.16823e-59	7.5665e-43	2.25946e-13	0.0794	3.93012e-06	1.14172e-07	1.96773e-07	1.1167e-05	1.32812e-57	7.78007e-41	1.27235e-11	0.167855	1.56307e-05	4.50749e-07	6.23952e-07	2659	1	.	1	EUB61935.1	5e-19	hypothetical protein EGR_03208 [Echinococcus granulosus]	.	.	.
6	SMED30005443	-3.02151	4.40706	3.49603	1.73542	-0.476545	-1.38522	-2.34576	-2.40948	-0.0311304	0.00900642	2.35168e-23	1.43796e-13	0.00139502	0.502893	0.0404676	0.00122053	0.000774691	0.0219404	1.20492e-21	5.38155e-12	0.00652706	0.665465	0.0638441	0.002534	0.00154318	669	1	.	0	XP_003377794.1	5e-05	protein FAM32A [Trichinella spiralis]	.	.	.
6	SMED30005545	-3.42437	5.51751	4.89798	4.25056	-3.42437	-2.21923	-2.17371	-3.42437	-1.92088	0.99948	1.60401e-22	2.38004e-15	2.03026e-11	0.99965	0.899178	0.893518	0.999511	0.999999	7.84481e-21	1.02142e-13	7.94358e-10	0.999999	0.935768	0.92502	1	689	1	.	0	.	.	.	.	.	.
8	SMED30005553	-5.00185	2.17328	2.56856	-1.29292	-1.03862	0.586471	0.720269	1.28482	2.16166	1.40972e-08	2.07356e-07	3.29694e-10	0.0247475	0.0536896	0.196901	0.110372	0.00308849	1.03511e-07	2.88678e-06	8.05572e-09	0.0777686	0.123791	0.254451	0.14708	0.00556733	3159	1	.	0	EKC34120.1	0	Thioredoxin domain-containing protein 3-like protein [Crassostrea gigas]	Q95YJ5	8e-180	Thioredoxin domain-containing protein 3 homolog
6	SMED30005581	-3.56565	7.3224	6.32789	4.11235	-1.1268	-3.17874	-4.99327	-4.89817	3.17166	0.00282295	1.21477e-62	9.36523e-47	1.54033e-18	0.15049	9.13997e-05	7.74683e-08	6.0702e-08	0.00778961	1.5843e-60	1.13769e-44	1.62257e-16	0.274192	0.000275663	3.12351e-07	2.03818e-07	1447	1	.	3	.	.	.	.	.	.
5	SMED30005636	-3.31009	6.25717	6.20734	3.80046	-0.869339	-3.79305	-4.37701	-3.91547	3.90053	7.86118e-06	6.44109e-102	6.13279e-100	2.80067e-33	0.0623129	5.84781e-12	3.52028e-14	9.30854e-13	3.64136e-05	1.21282e-98	2.63946e-96	1.02897e-30	0.138843	5.90207e-11	2.74827e-13	4.76369e-12	362	1	.	0	EWC47967.1	5e-05	hypothetical protein DRE_02849 [Drechslerella stenobrocha 248]	Q07167	4e-05	16 kDa calcium-binding protein
5	SMED30005686	-3.12521	5.96086	5.59791	3.95017	-0.992393	-3.963	-4.05151	-3.37684	2.81629	0.000985214	3.35437e-53	1.98877e-46	1.03321e-21	0.115703	5.81555e-08	4.83546e-08	1.09955e-06	0.00301846	3.32425e-51	2.38708e-44	1.51841e-19	0.224542	3.23376e-07	1.99449e-07	3.21458e-06	635	1	.	1	.	.	.	.	.	.
8	SMED30005722	-8.15972	2.06215	3.02913	-0.155733	0.659933	0.708159	0.698771	1.15731	0.845613	1.57015e-10	2.70576e-07	7.79876e-18	0.763784	0.145747	0.109323	0.113649	0.00561834	1.57104e-09	3.68686e-06	3.72942e-16	0.999998	0.26756	0.151974	0.150985	0.00966117	623	1	.	0	ELT92156.1	1e-56	hypothetical protein CAPTEDRAFT_6071 [Capitella teleta]	Q0VCN3	4e-45	Intraflagellar transport protein 27 homolog
2	SMED30005752	-7.45438	4.20916	3.64259	4.36267	0.791617	-1.58891	-1.95623	-2.00652	1.12836	7.20279e-06	2.85821e-19	2.12315e-13	4.79904e-21	0.169084	0.992616	0.9971	0.99745	3.36902e-05	1.23543e-17	7.78152e-12	6.57185e-19	0.299806	1	1	1	1268	1	.	0	CAX73646.1	0	putative methionyl aminopeptidase 2 [Schistosoma japonicum]	Q3ZC89	0	Methionine aminopeptidase 2
5	SMED30005792	-7.67149	6.14602	5.64349	3.36204	-0.114297	-2.16819	-2.22489	-2.97269	2.49932	3.70256e-06	1.49599e-44	1.39645e-36	5.14467e-11	0.740489	0.998268	0.99851	0.999868	1.81761e-05	1.22806e-42	1.14323e-34	1.85177e-09	0.873687	1	1	1	1241	1	.	0	.	.	.	.	.	.
5	SMED30005871	-5.51965	5.18266	5.17615	4.35261	1.08442	-1.58634	-4.27556	-4.4143	-0.0283879	0.00951112	4.49052e-38	1.35787e-37	7.75201e-24	0.031133	0.988807	0.999995	0.999999	0.0230061	3.28364e-36	1.1332e-35	1.31205e-21	0.0802554	1	1	1	1173	1	.	0	.	.	.	.	.	.
5	SMED30005906	-3.02716	7.05901	6.82421	3.09034	-1.8251	-3.4539	-3.61583	-5.05156	2.52512	0.0285229	3.28764e-37	7.79456e-35	3.74628e-07	0.074759	0.000918734	0.000521235	5.89148e-06	0.0605232	2.36388e-35	6.16343e-33	4.8959e-06	0.160303	0.00222016	0.00116054	1.58179e-05	773	1	.	0	CCC86588.1	3e-20	mmp1 protein [Schmidtea mediterranea]	.	.	.
5	SMED30005910	-1.46872	6.03882	6.01339	3.30499	-0.718659	-3.50887	-4.37214	-5.28881	3.05714	0.0570092	5.12041e-59	2.35718e-58	6.00374e-16	0.244721	2.879e-07	2.61312e-09	8.56717e-12	0.110069	5.71343e-57	5.29961e-56	4.8885e-14	0.39548	1.40281e-06	1.27202e-08	4.06974e-11	491	1	.	0	EZA45938.1	2e-11	NTF2-related export-like protein [Microplitis demolitor]	Q9V3H8	1e-10	NTF2-related export protein
5	SMED30005918	-2.05183	6.59999	6.12363	3.88022	-0.587907	-3.43915	-4.62275	-5.9022	5.32856	0.000349123	4.8551e-100	1.9032e-86	4.29814e-33	0.201488	3.85718e-10	1.68519e-14	2.02844e-19	0.00117297	8.12609e-97	3.58361e-83	1.52341e-30	0.343047	3.03329e-09	1.35676e-13	1.6947e-18	655	1	.	0	EGZ27047.1	0.0001	hypothetical protein PHYSODRAFT_358215 [Phytophthora sojae]	Q8NHY2	0.0001	E3 ubiquitin-protein ligase RFWD2
5	SMED30005998	-3.01988	4.0031	3.92203	3.51606	0.482769	-2.5105	-3.00192	-3.39166	4.84402	2.53922e-12	1.32407e-70	2.67156e-67	7.82767e-53	0.0845161	2.29016e-12	6.92706e-16	7.01846e-19	3.32316e-11	2.38864e-68	1.21949e-64	7.86081e-50	0.176209	2.45187e-11	6.23765e-15	5.65815e-18	818	1	.	0	CDJ23698.1	9e-124	ribosomal protein L3 [Echinococcus granulosus]	O16797	2e-120	60S ribosomal protein L3 [Drosophila melanogaster]
6	SMED30006010	-2.66971	7.07682	5.86038	4.30801	-0.383133	-3.17522	-5.02515	-5.99198	3.64563	0.00201235	4.15394e-87	4.88406e-59	4.1852e-30	0.591643	1.13337e-06	2.65366e-11	3.22435e-14	0.00574493	2.19554e-84	1.16779e-56	1.14625e-27	0.74467	4.95359e-06	1.61118e-10	1.84888e-13	908	1	.	0	.	.	.	.	.	.
6	SMED30006055	-2.25442	7.22795	6.06446	3.6957	-0.896172	-3.51942	-5.05366	-5.26445	3.39717	0.0176085	5.92876e-67	2.43214e-47	1.70904e-16	0.209598	4.57852e-06	5.34665e-09	1.11127e-09	0.039651	9.11306e-65	3.1048e-45	1.46273e-14	0.353025	1.80145e-05	2.49734e-08	4.40805e-09	1623	1	.	0	XP_004086384.1	4e-13	serine/threonine-protein kinase pim-2-like [Oryzias latipes]	Q9YHZ5	7e-12	Serine/threonine-protein kinase pim-2
6	SMED30006157	-1.99241	6.26624	5.33459	2.85245	-1.98257	-3.19464	-3.35002	-3.93365	3.80586	0.00363823	1.148e-70	6.30534e-51	2.64488e-13	0.000677963	2.43031e-07	8.57158e-08	1.31423e-09	0.00976647	2.08348e-68	8.96042e-49	1.46745e-11	0.00340133	1.1999e-06	3.43262e-07	5.17429e-09	1480	3	.	0	XP_005143716.1	2e-171	6-phosphogluconate dehydrogenase, decarboxylating [Melopsittacus undulatus]	P52209	2e-171	6-phosphogluconate dehydrogenase, decarboxylating [Homo sapiens]
6	SMED30006197	-4.21207	6.53533	5.63972	3.02897	-0.84009	-2.26373	-3.82855	-4.05957	3.06025	8.60017e-05	4.1137e-63	3.03713e-46	8.58767e-12	0.191125	0.000743829	6.3828e-07	1.7463e-07	0.000328262	5.43568e-61	3.61658e-44	3.65425e-10	0.329406	0.00183713	2.26896e-06	5.57082e-07	1734	1	.	0	.	.	.	.	.	.
6	SMED30006329	-5.30462	6.53918	5.72398	3.20028	-0.951047	-2.58958	-3.26872	-3.34947	4.07914	6.0103e-08	1.65465e-76	5.13255e-58	4.42359e-16	0.0954983	5.02724e-05	1.88929e-06	1.14237e-06	3.98136e-07	4.53178e-74	1.13697e-55	3.66125e-14	0.193547	0.000160578	6.30258e-06	3.33329e-06	2638	1	.	0	CCH41319.1	2e-19	hypothetical protein BN7_858 [Wickerhamomyces ciferrii]	Q90XF2	2e-19	Protein kinase C iota type
6	SMED30006355	-4.61831	4.35249	4.02123	3.1818	1.37376	-1.48866	-3.51562	-3.30669	1.98884	8.2374e-07	3.64529e-40	4.00437e-33	1.83004e-19	0.000499551	0.00524008	3.23293e-07	7.00171e-07	4.53938e-06	2.76629e-38	2.98613e-31	2.12871e-17	0.00261739	0.0105133	1.19875e-06	2.0937e-06	1586	1	.	2	XP_002408177.1	1e-123	guanylate-binding protein, putative [Ixodes scapularis]	Q8NHH9	1e-115	Atlastin-2
5	SMED30006428	-6.29467	5.55885	5.74475	2.37721	0.00671343	-2.35324	-2.92223	-2.11739	0.783475	0.00101192	1.61501e-30	1.17583e-32	9.80683e-05	0.67004	0.999087	0.999887	0.998196	0.00309158	1.02003e-28	8.64003e-31	0.000640751	0.812961	1	1	1	972	1	.	0	ELU04540.1	2e-44	hypothetical protein CAPTEDRAFT_168933 [Capitella teleta]	B3STU3	7e-43	Cation transport regulator-like protein 1
6	SMED30006446	1.04675	5.36888	4.22406	2.87506	-0.611403	-2.47267	-3.70965	-6.72102	4.95988	0.0196049	3.70366e-49	5.57041e-30	2.27039e-13	0.246228	3.48607e-05	1.5475e-08	4.17137e-17	0.0435638	3.35075e-47	3.78826e-28	1.27612e-11	0.397179	0.000114806	6.81902e-08	2.9801e-16	2332	1	.	0	.	.	.	.	.	.
2	SMED30006522	-5.41992	3.30566	2.87747	3.45449	-0.146981	-0.720079	-1.44085	-1.90978	3.19616	2.66554e-06	1.04358e-09	2.09234e-07	1.34243e-10	0.843883	0.323871	0.0603466	0.0161549	1.34244e-05	2.07114e-08	3.06893e-06	4.4104e-09	0.954414	0.391684	0.0858224	0.0254564	2455	2	.	0	CBI17170.3	0	unnamed protein product [Vitis vinifera]	P23787	0	Transitional endoplasmic reticulum ATPase
6	SMED30006530	-3.85951	6.99879	4.20277	2.95815	-1.1338	-2.71663	-2.59024	-3.85951	-1.22948	0.999586	1.64169e-26	1.5884e-08	0.00016891	0.792084	0.986687	0.98366	0.99943	0.999999	9.21026e-25	2.9055e-07	0.00103241	0.913811	1	0.999789	1	615	1	.	0	.	.	.	.	.	.
6	SMED30006555	-6.39935	6.30038	5.32491	2.98519	0.151948	-2.09755	-3.25618	-3.00935	1.14164	0.000473998	2.26572e-51	1.28514e-33	2.19691e-08	0.5595	0.997983	0.999974	0.999916	0.00155056	2.13311e-49	9.67937e-32	3.96563e-07	0.716743	1	1	1	1459	1	.	0	CDJ16313.1	0	eukaryotic peptide chain release factor subunit [Echinococcus granulosus]	Q9GR88	0	Eukaryotic peptide chain release factor subunit 1
5	SMED30006590	-7.72983	4.49864	3.94047	3.88047	0.541533	-1.64736	-1.678	-1.80592	1.42834	1.32771e-08	1.60527e-49	8.78317e-34	3.08054e-33	0.23056	0.993576	0.994069	0.995694	9.77273e-08	1.46552e-47	6.66525e-32	1.11816e-30	0.378976	1	1	1	1189	2	.	0	.	.	.	.	.	.
5	SMED30006592	-5.17346	7.29191	6.95373	2.63855	-0.367317	-3.89206	-5.17346	-2.27789	0.995274	0.999509	8.55225e-52	5.40331e-46	1.88401e-05	0.50482	0.997376	0.999592	0.951799	0.999999	8.15359e-50	6.35881e-44	0.000151967	0.666844	1	1	0.977482	535	1	.	0	.	.	.	.	.	.
7	SMED30006660	-2.935	4.23901	6.99691	2.95379	-1.35472	-3.2685	-3.15072	-3.48076	1.73404	0.014987	1.35842e-19	7.30735e-58	8.63635e-09	0.0832242	6.88249e-05	0.000100349	2.16188e-05	0.0343669	6.00076e-18	1.55034e-55	1.77564e-07	0.174057	0.000212862	0.000255727	5.41269e-05	1716	1	.	0	XP_005425952.1	0	pyruvate kinase PKM isoform X2 [Geospiza fortis]	P00548	0	Pyruvate kinase PKM [Gallus gallus]
7	SMED30006692	-0.245355	3.52804	5.66038	1.61949	-1.11015	-3.69517	-3.43103	-2.32621	0.31609	0.84121	9.18507e-11	2.18696e-29	0.0102519	0.184113	7.48187e-05	0.000174511	0.00532928	0.999999	2.10753e-09	1.47068e-27	0.036686	0.319975	0.000229819	0.000426054	0.0092072	1732	1	.	0	CDJ22435.1	2e-137	ATP dependent RNA helicase DDX6 [Echinococcus granulosus]	Q95YF3	1e-136	ATP-dependent RNA helicase cgh-1
6	SMED30006700	-2.37379	8.04023	6.74485	3.89745	-1.03397	-4.92992	-4.81045	-5.5344	3.5456	0.0318393	1.71367e-76	1.88123e-54	5.99073e-17	0.223338	7.13617e-08	1.37129e-07	2.9745e-09	0.0665158	4.65115e-74	3.23862e-52	5.37151e-15	0.370149	3.91036e-07	5.35175e-07	1.13678e-08	825	1	.	0	XP_002786620.1	0.0002	RING-H2 finger protein ATL2E, putative [Perkinsus marinus ATCC 50983]	Q9SUS4	5e-05	RING-H2 zinc finger protein RHA1a [Arabidopsis thaliana]
6	SMED30006705	-6.29537	7.08736	6.27899	3.80102	-1.6245	-2.02881	-3.52658	-3.6921	1.85092	0.000899116	7.57638e-61	9.74479e-46	1.6534e-13	0.992473	0.997422	0.999994	0.999998	0.00277339	9.13015e-59	1.11628e-43	9.50612e-12	0.999999	1	1	1	1372	1	.	0	AFJ24755.1	2e-09	high mobility group-2 [Schmidtea mediterranea]	Q05344	1e-05	FACT complex subunit Ssrp1
6	SMED30006722	-6.89948	6.88	6.09383	3.49844	0.184571	-2.20587	-3.81048	-3.74102	2.26313	7.94075e-05	2.01345e-62	5.33459e-47	2.05434e-12	0.529151	0.998369	0.999998	0.999998	0.000305228	2.6034e-60	6.61379e-45	9.83961e-11	0.689552	1	1	1	1532	1	.	0	XP_004444258.1	2e-43	GA11291, isoform D [Drosophila pseudoobscura pseudoobscura]	Q9V8R9	2e-39	Protein 4.1 homolog
6	SMED30006790	0.104972	6.17112	5.23661	3.28016	-0.631071	-3.37709	-4.27441	-6.51029	6.21705	0.776263	3.74302e-95	9.47011e-69	2.14514e-25	0.139956	1.05555e-10	2.06463e-14	7.44484e-24	0.999999	4.17651e-92	4.8357e-66	3.94065e-23	0.259507	8.94783e-10	1.64771e-13	8.21879e-23	917	1	.	0	.	.	.	.	.	.
6	SMED30006831	-2.45676	7.79417	6.86627	3.82208	-2.01061	-3.63853	-4.68383	-5.6928	3.59134	0.0206693	5.15432e-77	2.94534e-60	3.18856e-17	0.00962807	5.21008e-06	6.17501e-08	3.49831e-10	0.0456427	1.4789e-74	7.99409e-58	2.90921e-15	0.0310429	2.02691e-05	2.51602e-07	1.4501e-09	1035	1	.	0	XP_001919964.4	4e-14	serine/threonine-protein kinase pim-2-like [Danio rerio]	Q6Z9F4	1e-09	CBL-interacting protein kinase 6
8	SMED30006859	-4.1656	2.05596	2.71118	-1.579	-1.04706	0.275702	0.70955	1.03926	0.461649	1.69321e-05	5.26244e-07	3.78209e-12	0.0137716	0.0532916	0.505597	0.0874406	0.0101887	7.43715e-05	6.83074e-06	1.20959e-10	0.0471794	0.123019	0.574515	0.119351	0.0166787	666	1	.	0	CCD82563.1	1e-66	putative cyclophilin [Schistosoma mansoni]	Q8IXY8	2e-54	Peptidyl-prolyl cis-trans isomerase-like 6
6	SMED30006893	-7.92939	5.85322	5.18021	2.49643	0.286386	-2.36474	-1.61113	-1.911	2.37195	4.16377e-07	2.10257e-46	1.01966e-34	1.39352e-06	0.479207	0.998987	0.992874	0.99665	2.40864e-06	1.76446e-44	8.04167e-33	1.54975e-05	0.643077	1	1	1	1956	1	.	0	.	.	.	.	.	.
5	SMED30006941	-2.14755	4.65333	4.81894	1.76511	-1.54678	-2.39364	-2.30762	-2.84179	1.85597	0.0286257	2.42758e-19	1.11266e-20	0.00361606	0.0527625	0.00413876	0.00535504	0.000926536	0.0607115	1.0584e-17	5.96463e-19	0.0148745	0.12205	0.00852861	0.00978536	0.00182263	411	1	.	0	.	.	.	.	.	.
6	SMED30006951	-5.60079	8.73174	6.91952	2.81717	-1.70902	-2.35845	-4.32129	-4.47889	2.40083	0.0146886	1.2249e-60	1.16711e-37	1.66497e-05	0.991249	0.998637	0.999998	1	0.0337623	1.4586e-58	9.82163e-36	0.000136338	0.999999	1	1	1	1455	1	.	0	XP_002590453.1	4e-07	hypothetical protein BRAFLDRAFT_124569 [Branchiostoma floridae]	Q6RFZ7	5e-06	Pleckstrin homology domain-containing family G member 5
6	SMED30007105	-4.92622	6.34727	5.50946	2.0751	-1.57916	-2.24067	-2.49688	-2.68889	-0.387252	0.0338054	1.88527e-29	7.17892e-21	0.00651457	0.99265	0.998974	0.999615	0.999839	0.0700884	1.14742e-27	3.87597e-19	0.0247278	0.999999	1	1	1	768	1	.	0	XP_005979307.1	1e-20	THO complex subunit 4 [Pantholops hodgsonii]	Q6GLW1	7e-20	THO complex subunit 4-B
6	SMED30007130	-3.04193	6.70986	5.65526	4.05944	-0.66629	-3.672	-4.64768	-4.39666	6.08849	1.01546e-05	9.22027e-73	1.44717e-52	1.26682e-26	0.209042	2.84217e-08	5.64696e-11	2.43704e-10	4.62477e-05	1.92902e-70	2.24736e-50	2.57483e-24	0.352324	1.66135e-07	3.31824e-10	1.02357e-09	1326	1	.	2	BAE78817.1	2e-52	innexin9 [Dugesia japonica]	A8WVX4	3e-32	Innexin-19
5	SMED30007201	-4.77284	4.97994	4.56178	4.78964	0.637881	-4.77284	-2.41503	-3.00852	-0.910534	0.99959	8.45098e-30	1.32979e-22	1.3307e-27	0.0998199	0.999559	0.966081	0.987919	0.999999	5.21727e-28	7.61647e-21	2.88418e-25	0.200458	1	0.985946	1	1261	1	.	0	XP_007239447.1	3e-21	G-protein-signaling modulator 2-like isoform X3 [Astyanax mexicanus]	Q9R080	1e-21	G-protein-signaling modulator 1
6	SMED30007213	-1.73938	5.77982	4.97341	3.071	-1.83392	-2.59772	-3.16438	-4.48884	-0.18739	0.235656	4.09056e-36	6.30394e-25	2.15497e-08	0.0629282	0.00367236	0.000680579	3.19627e-06	0.378343	2.89287e-34	3.82131e-23	3.90395e-07	0.139997	0.00767409	0.00148374	8.84973e-06	790	1	.	1	.	.	.	.	.	.
2	SMED30007251	-7.60321	3.97745	4.3426	5.41413	3.96826	-1.06329	-4.00985	-5.0261	2.14486	1.32392e-06	9.35954e-21	8.26683e-26	1.35853e-44	1.52124e-21	0.968631	0.999999	0.999996	7.04075e-06	4.36494e-19	5.15641e-24	9.98255e-42	4.53767e-19	0.991639	1	1	1707	1	.	0	BAF57634.1	2e-103	rnpc2 protein [Dugesia japonica]	Q5RC80	2e-71	RNA-binding protein 39
6	SMED30007291	-7.25987	7.55588	6.00845	3.07825	-2.23468	-2.53618	-2.63266	-1.97919	2.97902	3.26458e-05	1.51583e-62	3.10168e-38	2.5149e-08	0.99856	0.999399	0.999556	0.997169	0.000135434	1.96842e-60	2.64714e-36	4.47792e-07	0.999999	1	1	1	822	1	.	0	XP_002901361.1	8e-05	conserved hypothetical protein [Phytophthora infestans T30-4]	Q8SV35	0.001	Uncharacterized RING finger protein ECU07_0330
6	SMED30007313	-4.60907	5.82634	4.81843	2.94666	-1.29692	-2.24444	-2.61225	-2.82875	4.7604	1.74888e-11	6.75199e-90	4.3112e-60	2.33705e-20	0.00334632	1.48646e-06	5.04275e-08	5.58047e-09	2.01486e-10	4.42211e-87	1.12942e-57	3.04798e-18	0.0129832	6.35576e-06	2.07484e-07	2.07816e-08	2904	2	.	0	XP_002515019.1	0.001	protein binding protein, putative [Ricinus communis]	.	.	.
5	SMED30007345	-3.37913	2.6979	2.66596	2.54556	1.17131	-1.09189	-1.51611	-3.09361	-0.175224	0.000403819	1.84184e-15	3.64931e-15	8.80547e-14	0.000986276	0.0196675	0.00254723	1.32109e-06	0.00134281	6.46725e-14	1.53981e-13	5.24274e-12	0.00465875	0.0337568	0.00497765	3.83029e-06	1334	1	.	0	CCD77435.1	2e-118	hypothetical protein Smp_148440 [Schistosoma mansoni]	Q5FWP8	2e-107	PCI domain-containing protein 2
7	SMED30007368	-6.9027	2.30878	3.55621	0.708841	1.49348	-0.215112	-0.667418	-0.28208	-0.314947	2.71121e-05	8.54223e-06	4.33737e-15	0.225306	0.00471387	0.796654	0.930714	0.825344	0.000114414	8.68845e-05	1.82248e-13	0.462298	0.0172746	0.846171	0.957081	0.868681	306	1	.	1	.	.	.	.	.	.
6	SMED30007374	-2.89211	5.31125	4.71394	2.02647	-1.20339	-2.07218	-3.06745	-2.81654	3.25652	0.000172072	2.1939e-46	5.59373e-36	2.80121e-06	0.0322518	0.000435788	1.50991e-06	5.58636e-06	0.000618616	1.83599e-44	4.53017e-34	2.87048e-05	0.082427	0.00113181	5.10653e-06	1.50376e-05	1430	2	.	0	.	.	.	.	.	.
6	SMED30007416	-4.11555	5.60281	4.57144	0.543404	-0.000394779	-1.77356	-2.95286	-1.87529	-1.71525	0.106926	7.42837e-19	2.9961e-11	0.431312	0.660472	0.996664	0.999984	0.997681	0.189727	3.12999e-17	8.54767e-10	0.733966	0.804946	1	1	1	934	1	.	0	.	.	.	.	.	.
6	SMED30007435	-5.62445	7.62539	6.80203	4.09367	-0.954243	-4.4544	-3.6563	-3.83169	1.72688	0.0108582	5.43524e-59	1.7078e-45	1.123e-13	0.939632	0.999998	0.999998	0.999999	0.0258578	6.04234e-57	1.9489e-43	6.56942e-12	0.999999	1	1	1	732	1	.	0	.	.	.	.	.	.
5	SMED30007476	-3.02976	4.22565	3.94071	3.43409	-1.10017	-1.95228	-3.1971	-2.32113	2.33614	0.0034114	9.5559e-15	9.33472e-13	9.89194e-10	0.168057	0.0196689	0.000515462	0.00687586	0.00921834	3.18111e-13	3.22878e-11	2.56292e-08	0.298424	0.0337568	0.00114901	0.0116213	1002	1	.	0	.	.	.	.	.	.
6	SMED30007542	-2.93093	8.36857	7.23726	4.22922	-2.42135	-4.36493	-5.0413	-5.07654	5.14824	0.00445085	7.42431e-62	4.66718e-48	1.02565e-16	0.00465223	3.38071e-06	2.83506e-07	1.93481e-07	0.0117243	9.35867e-60	6.11339e-46	8.93056e-15	0.0171008	1.35946e-05	1.05878e-06	6.13967e-07	817	1	.	0	AGE13483.1	8e-25	decapping protein 2 [Bombyx mori]	Q5REQ8	4e-22	m7GpppN-mRNA hydrolase
8	SMED30007606	-6.52793	2.14893	2.59644	-0.90304	0.427134	0.732712	0.578146	0.947603	2.62088	8.51975e-15	6.79015e-10	1.41553e-14	0.0666123	0.266223	0.0515163	0.127237	0.0105797	1.5453e-13	1.37756e-08	5.79423e-13	0.176907	0.42078	0.0788074	0.166918	0.0172616	1305	1	.	0	ELT99378.1	2e-139	hypothetical protein CAPTEDRAFT_160391 [Capitella teleta]	Q9Y5B8	2e-138	Nucleoside diphosphate kinase 7
5	SMED30007641	-3.47622	3.38458	3.77692	3.13093	1.23281	-3.47622	-2.21768	-2.35511	-2.50881	0.999452	3.55529e-06	1.82154e-07	1.63746e-05	0.0456169	0.999445	0.97563	0.982195	0.999999	3.92489e-05	2.706e-06	0.000134519	0.108864	1	0.993537	0.999715	490	1	.	0	.	.	.	.	.	.
6	SMED30007810	-7.79065	7.66833	6.91454	4.27108	-1.15944	-3.52852	-2.61698	-3.75836	3.86724	8.66523e-07	2.18518e-84	9.31513e-68	5.24215e-22	0.976797	0.999989	0.999486	0.999997	4.75601e-06	9.8258e-82	4.38495e-65	7.81833e-20	0.999999	1	1	1	958	1	.	0	XP_002628061.1	0.0001	RING finger domain-containing protein [Ajellomyces dermatitidis SLH14081]	.	.	.
2	SMED30007815	-4.91894	2.53758	2.53287	3.05671	0.137221	-0.873467	-1.09423	-1.37774	3.32327	1.49465e-18	3.58876e-25	6.18218e-25	1.73254e-38	0.626158	0.00529226	0.000603282	2.2161e-05	4.31728e-17	1.92382e-23	3.75505e-23	8.99933e-36	0.775382	0.0106011	0.00132907	5.5397e-05	1402	1	.	0	CDJ17281.1	2e-148	ATP dependent RNA helicase DDX5 [Echinococcus granulosus]	P19109	2e-144	ATP-dependent RNA helicase p62 [Drosophila melanogaster]
5	SMED30007886	-3.26324	2.46143	3.10361	1.1621	-1.28654	-1.18571	-0.686895	-0.304753	2.40796	6.87111e-08	8.51684e-15	2.44354e-24	0.00100141	0.00264082	0.00400125	0.0826445	0.427592	4.51583e-07	2.85732e-13	1.44346e-22	0.00488891	0.0106321	0.00828094	0.113599	0.490334	1084	2	YES	1	.	.	.	.	.	.
6	SMED30007888	-2.48509	6.54942	5.09994	1.98178	-1.79175	-3.29059	-3.10837	-2.95533	1.08019	0.0500294	2.04712e-46	8.6057e-27	0.000605872	0.0349435	0.000145936	0.000316784	0.000379636	0.098172	1.72273e-44	5.48127e-25	0.00315198	0.0878017	0.000421414	0.0007364	0.000794919	1170	1	.	0	BAH29726.1	1e-10	FERM domain containing protein [Dicyema japonicum]	P11171	1e-08	Protein 4.1
5	SMED30007988	-5.91059	7.19799	7.2621	6.86035	-0.806914	-4.04122	-4.65114	-5.91059	2.39332	0.999528	1.7611e-67	2.13469e-68	5.52762e-60	0.631688	0.995875	0.998922	0.999553	0.999999	2.76337e-65	1.03729e-65	1.04082e-56	0.780152	1	1	1	937	1	.	0	ELU18873.1	1e-48	hypothetical protein CAPTEDRAFT_161622 [Capitella teleta]	Q5PPY6	6e-46	Eukaryotic translation initiation factor 3 subunit H
8	SMED30007993	-5.75476	1.79605	2.33422	-1.41167	0.068595	0.937046	0.846196	1.18433	2.76917	5.28817e-12	5.21676e-06	8.76077e-10	0.00749059	0.860584	0.0224734	0.0404671	0.00332458	6.61065e-11	5.55355e-05	1.98597e-08	0.027881	0.966877	0.0380005	0.0601545	0.00595798	2499	1	.	0	XP_006633245.1	9e-99	protein CASC1-like [Lepisosteus oculatus]	Q8T880	2e-57	Axonemal 84 kDa protein
6	SMED30007997	-4.06275	5.15471	3.97417	1.24363	-1.73689	-1.67097	-1.3	-1.6019	3.71159	5.88352e-07	4.33389e-43	8.7261e-25	0.00650552	0.00282716	0.00336505	0.0188117	0.0046029	3.33558e-06	3.48179e-41	5.24733e-23	0.0247028	0.0112589	0.00709488	0.0303686	0.00804686	1899	2	.	1	.	.	.	.	.	.
8	SMED30008051	-2.82793	1.6951	2.47724	-1.63673	-1.0944	0.116395	0.369052	0.901272	1.56399	2.77364e-05	1.25621e-05	1.44975e-11	0.00245634	0.0224498	0.776532	0.367231	0.0219138	0.000116755	0.000123237	4.31161e-10	0.0106187	0.0616417	0.828039	0.427149	0.0335528	1950	1	.	0	EKC37252.1	4e-117	Putative malate dehydrogenase 1B [Crassostrea gigas]	Q8T773	2e-107	Putative malate dehydrogenase 1B
5	SMED30008074	-6.19936	3.74998	3.95421	2.36881	-0.308266	-0.55762	-1.48082	-1.52693	4.0984	2.93692e-09	2.78877e-16	3.73995e-18	1.49544e-06	0.621229	0.370947	0.0254347	0.0215287	2.40698e-08	1.02086e-14	1.83209e-16	1.65272e-05	0.771021	0.440675	0.0397382	0.0330175	1310	1	.	0	GAA49427.1	8e-42	alpha-tocopherol transfer protein-like [Clonorchis sinensis]	Q9D3D0	9e-15	Alpha-tocopherol transfer protein-like [Mus musculus]
5	SMED30008102	-5.75991	2.23986	2.87737	1.0014	-1.14825	0.347985	0.290497	0.151044	1.86992	6.22088e-08	2.42672e-06	3.0541e-10	0.0546473	0.0692917	0.498604	0.569753	0.756656	4.10911e-07	2.77352e-05	7.52953e-09	0.150641	0.1511	0.567961	0.628798	0.807073	1426	1	.	0	XP_006826050.1	7e-19	uncharacterized protein LOC102803407 [Saccoglossus kowalevskii]	C9JTQ0	6e-05	Ankyrin repeat domain-containing protein 63 [Homo sapiens]
7	SMED30008122	-3.1853	3.67219	5.27958	2.79497	-3.1853	-2.06548	-0.125365	-3.1853	-2.47273	0.999625	3.85002e-05	4.45197e-10	0.00192227	0.999703	0.896137	0.356237	0.99955	0.999999	0.000336007	1.06364e-08	0.00855897	0.999999	0.933344	0.416241	1	567	1	.	0	.	.	.	.	.	.
5	SMED30008130	-4.08837	7.45866	8.20873	3.26711	-1.83991	-3.57321	-3.81165	-5.62136	4.36677	0.000986119	2.92557e-51	8.70268e-61	1.24817e-09	0.0316255	7.56807e-05	3.83931e-05	4.51193e-08	0.00302042	2.74575e-49	2.52102e-58	3.15203e-08	0.0812192	0.00023224	0.000104723	1.53525e-07	831	1	.	0	BAB24792.2	0	unnamed protein product [Mus musculus]	P11833	0	Tubulin beta chain
8	SMED30008169	-8.13345	3.11248	3.2801	0.682401	-1.13397	0.545198	0.712876	0.934363	4.42549	1.96458e-13	6.30748e-12	2.86729e-13	0.194676	0.0740219	0.297731	0.171364	0.0699324	2.95934e-12	1.65096e-10	1.03826e-11	0.413197	0.159153	0.363854	0.217038	0.0963221	1122	1	.	0	GAA49981.1	2e-33	tegument antigen [Clonorchis sinensis]	P32070	7e-23	Antigen Sm21.7 [Schistosoma mansoni]
6	SMED30008175	-4.7821	6.51148	5.53141	3.3093	-0.387322	-2.01144	-3.57825	-4.59308	5.199	2.30533e-08	2.99534e-68	1.79559e-49	1.05883e-16	0.47202	0.000619634	6.00347e-08	7.70485e-11	1.6303e-07	4.79801e-66	2.42582e-47	9.19287e-15	0.63618	0.0015528	2.44944e-07	3.38867e-10	1808	1	.	0	.	.	.	.	.	.
6	SMED30008183	-3.08333	7.09567	6.03974	3.36144	-1.18241	-2.85659	-3.49764	-5.87688	4.10903	0.00144324	3.16561e-55	1.13391e-40	3.38306e-12	0.09647	0.000211674	1.64871e-05	5.22175e-10	0.00426238	3.30001e-53	1.05436e-38	1.56321e-10	0.195126	0.000589109	4.76778e-05	2.13078e-09	807	1	.	0	ADF47407.1	2e-30	exoribonuclease-2, partial [Dugesia japonica]	Q9VM71	2e-28	5'-3' exoribonuclease 2 homolog
5	SMED30008190	-3.85223	4.34741	4.36608	3.45303	-0.484958	-1.32142	-2.65567	-3.85223	-2.11248	0.999544	7.51234e-14	2.02289e-13	6.99967e-08	0.592657	0.860381	0.986711	0.999567	0.999999	2.33324e-12	7.45032e-12	1.11341e-06	0.745511	0.902503	1	1	887	1	.	0	XP_003487195.1	2e-06	hypothetical protein LOC100745452 [Bombus impatiens]	.	.	.
5	SMED30008218	-5.53422	2.08016	2.88321	1.91171	-1.7024	-0.664809	0.318285	0.708049	1.79701	7.30781e-08	5.67866e-06	3.16543e-11	3.78748e-05	0.00764567	0.250923	0.513022	0.145483	4.77679e-07	5.99023e-05	9.00519e-10	0.00027851	0.0256962	0.313884	0.573819	0.187098	1727	1	.	0	ELU10052.1	5e-142	hypothetical protein CAPTEDRAFT_103680 [Capitella teleta]	Q14123	2e-134	Calcium/calmodulin-dependent 3',5'-cyclic nucleotide phosphodiesterase 1C
5	SMED30008237	-5.12812	3.8989	4.05808	3.70813	1.53212	-0.831869	-2.78028	-4.45695	5.706	7.60281e-22	2.11417e-57	1.09912e-62	2.20002e-51	3.54191e-08	0.0132308	1.0935e-12	3.80984e-24	3.03377e-20	2.29114e-55	3.67925e-60	2.07125e-48	6.72806e-07	0.0238372	7.53694e-12	4.2876e-23	542	1	.	0	ADF47431.1	2e-68	eukaryotic initiation factor-5A, partial [Dugesia japonica]	P19211	7e-53	Eukaryotic translation initiation factor 5A-2
2	SMED30008247	-1.78882	2.3278	3.01634	2.85358	-0.998001	-1.23172	-2.11498	-2.0642	-0.857293	0.0994923	6.51465e-05	9.45908e-08	3.60325e-07	0.209947	0.0966515	0.00771205	0.00835483	0.178173	0.000537276	1.48576e-06	4.73412e-06	0.353435	0.136795	0.0136175	0.0138865	799	1	YES	0	CDJ14117.1	1e-24	venom allergen (val) protein [Hymenolepis microstoma]	Q05108	4e-21	Venom allergen 5
4	SMED30008458	-5.68083	2.63842	2.87297	1.96939	2.50229	0.0939866	-2.11139	-2.28483	3.79137	4.60169e-09	1.68334e-08	5.02621e-10	5.43374e-05	1.00003e-07	0.856242	0.00168025	0.000781197	3.65452e-08	2.82057e-07	1.18764e-08	0.000382036	1.65538e-06	0.898815	0.00340743	0.00155512	3017	1	YES	0	GAA30540.2	0	lysosomal alpha-glucosidase [Clonorchis sinensis]	Q6P7A9	0	Lysosomal alpha-glucosidase
5	SMED30008464	-4.40617	4.45073	4.60275	3.39847	0.908361	-0.0919716	-3.55352	-5.30865	7.23405	1.58267e-10	4.1189e-35	1.23579e-37	6.51593e-20	0.0373083	0.849468	1.55228e-08	5.43752e-14	1.58251e-09	2.85265e-33	1.03418e-35	7.91555e-18	0.0927611	0.892837	6.83909e-08	3.07117e-13	1258	1	.	0	BAI49952.1	0	glyceraldehyde 3-phosphate dehydrogenase [Dugesia japonica]	P20287	0	Glyceraldehyde-3-phosphate dehydrogenase
6	SMED30008483	-2.95386	6.34916	5.77854	3.91786	0.091805	-3.80325	-3.65307	-5.72719	1.85181	0.0202322	1.89662e-51	1.3236e-41	1.88145e-17	0.641583	1.58866e-05	3.1443e-05	3.10094e-09	0.0448057	1.79121e-49	1.28632e-39	1.74945e-15	0.788569	5.63939e-05	8.70586e-05	1.18331e-08	465	1	YES	1	.	.	.	.	.	.
5	SMED30008485	-1.17968	2.39961	2.39521	2.11154	0.608669	-1.6106	-2.02099	-2.70376	7.13375	3.2285e-07	1.63608e-45	2.58398e-45	2.24408e-34	0.0016859	5.77727e-12	6.72371e-17	3.32106e-26	1.89934e-06	1.35786e-43	2.90476e-43	8.66763e-32	0.00729232	5.83674e-11	6.63279e-16	4.31451e-25	779	1	.	0	XP_006262901.1	2e-98	40S ribosomal protein S5-like [Alligator mississippiensis]	P46782	6e-100	40S ribosomal protein S5
6	SMED30008512	-5.96036	9.5582	7.95942	4.28121	-2.2037	-3.61831	-4.0561	-5.96036	3.59006	0.999565	8.72199e-91	4.87959e-63	2.13628e-15	0.937905	0.991979	0.996203	0.999559	0.999999	6.25636e-88	1.65177e-60	1.58913e-13	0.999999	1	1	1	750	1	.	0	.	.	.	.	.	.
5	SMED30008523	-7.53463	7.52656	7.08046	3.9555	-1.48038	-2.11744	-2.99484	-4.43523	3.59667	1.65491e-05	7.68819e-58	4.95904e-51	7.2001e-14	0.989403	0.99789	0.999869	0.999996	7.28165e-05	8.3618e-56	7.14837e-49	4.33835e-12	0.999999	1	1	1	572	1	.	0	AHY82409.1	1e-38	polyadenylate-binding protein 2 [Schmidtea mediterranea]	Q6TY21	6e-30	Embryonic polyadenylate-binding protein 2-B
6	SMED30008532	-5.71557	8.49625	7.39209	2.99392	-0.800912	-3.3209	-4.42594	-4.61893	2.48796	0.0149032	1.3953e-46	1.27616e-35	1.68218e-05	0.903145	0.999974	0.999992	1	0.0341956	1.18746e-44	1.02525e-33	0.000137565	0.998241	1	1	1	2933	2	.	0	XP_006087441.1	8e-127	nardilysin [Myotis lucifugus]	O43847	1e-124	Nardilysin
7	SMED30008542	-5.02114	1.65901	2.49423	0.716371	0.174919	0.479394	-0.321809	-0.180965	1.00491	2.16101e-08	1.77098e-05	4.64725e-12	0.089265	0.653315	0.221896	0.491879	0.706987	1.53476e-07	0.000167887	1.47222e-10	0.224763	0.799417	0.281974	0.552736	0.761346	791	1	.	0	GAA49981.1	1e-20	tegument antigen [Clonorchis sinensis]	P14202	2e-15	Tegument antigen
6	SMED30008673	-6.2518	8.30442	6.88477	4.37409	-0.267556	-2.91443	-4.99704	-5.13246	2.78854	0.00277904	7.47239e-72	3.91106e-48	7.86898e-17	0.699644	0.999721	0.999998	0.999999	0.00768182	1.43389e-69	5.14535e-46	6.95216e-15	0.838598	1	1	1	590	1	.	0	.	.	.	.	.	.
8	SMED30008739	-7.24986	2.4616	3.03682	-1.78541	-0.272536	0.981036	1.14515	1.6832	0.218485	1.67189e-05	1.02439e-05	1.14434e-08	0.995697	0.821951	0.090747	0.0483728	0.00265356	7.34994e-05	0.000102394	2.16012e-07	0.999998	0.938167	0.129512	0.070467	0.00483745	522	1	.	0	XP_005016535.1	4e-47	peptidyl-prolyl cis-trans isomerase-like 6 isoform X4 [Anas platyrhynchos]	Q8IXY8	6e-33	Peptidyl-prolyl cis-trans isomerase-like 6
7	SMED30008781	-4.3244	2.39599	3.49575	-0.205299	0.27131	-1.45193	-0.509175	0.327755	2.24313	1.80189e-07	5.1211e-09	8.98359e-20	0.698796	0.560906	0.00760562	0.315915	0.474195	1.10809e-06	9.27741e-08	4.63439e-18	0.999998	0.718043	0.0146295	0.374281	0.536867	2010	1	.	10	CCD81002.1	2e-115	putative otopetrin [Schistosoma mansoni]	Q7M734	1e-06	Otopetrin-1
2	SMED30008930	-2.36893	4.14587	4.35212	4.50982	0.297645	-2.21131	-3.67468	-5.05053	7.61006	1.44893e-09	4.98472e-67	2.15178e-74	2.72027e-80	0.327011	4.09151e-09	2.27158e-18	6.34349e-28	1.25257e-08	7.70126e-65	1.58114e-71	1.63907e-76	0.489558	2.76008e-08	2.49766e-17	9.23685e-27	2597	1	.	0	NP_001086877.1	0	eukaryotic translation elongation factor 2, gene 2 [Xenopus laevis]	P29691	0	Elongation factor 2
5	SMED30008976	-1.90339	6.98261	6.49244	3.72101	-0.870823	-3.48259	-4.03593	-6.90332	2.47548	0.988704	1.32528e-63	1.51654e-54	3.13149e-16	0.853411	0.999913	0.999996	6.06288e-12	0.999999	1.79044e-61	2.62579e-52	2.61337e-14	0.961436	1	1	2.91551e-11	746	1	.	0	XP_001894313.1	2e-26	NLI interacting factor-like phosphatase family protein [Brugia malayi]	Q9Y5B0	7e-21	RNA polymerase II subunit A C-terminal domain phosphatase
4	SMED30008977	-4.70987	2.99229	3.3332	2.06221	3.78251	1.28187	-2.60685	-6.13537	5.29343	7.79434e-08	1.05223e-10	2.7144e-13	2.49816e-05	2.8584e-17	0.0127524	0.000259494	1.12195e-11	5.06987e-07	2.38726e-09	9.8526e-12	0.000194576	4.41615e-15	0.0230745	0.00061417	5.28058e-11	2946	1	YES	0	GAA30540.2	0	lysosomal alpha-glucosidase [Clonorchis sinensis]	Q6P7A9	0	Lysosomal alpha-glucosidase
2	SMED30009061	-4.97293	4.69447	4.77761	5.17777	3.51645	-1.08742	-5.43009	-6.67586	3.43051	0.000105063	1.68409e-18	3.53219e-19	1.45868e-22	1.91086e-10	0.200623	3.8203e-07	4.53132e-09	0.000395061	6.98849e-17	1.80058e-17	2.27697e-20	6.76481e-09	0.258442	1.40154e-06	1.7024e-08	808	1	.	1	CCD76108.1	4e-55	hypothetical protein Smp_006860.2 [Schistosoma mansoni]	A1ZA47	6e-10	PDZ and LIM domain protein Zasp
8	SMED30009121	-5.3259	2.0695	3.46043	-1.39385	-1.43449	0.846919	0.878576	0.898814	1.68001	9.88764e-07	3.41392e-05	4.31764e-14	0.0469717	0.0319597	0.10715	0.0939315	0.0858589	5.37795e-06	0.000300998	1.69592e-12	0.132925	0.0818963	0.149457	0.127317	0.116171	1407	3	.	2	CDJ07227.1	4e-10	Galectin, carbohydrate recognition domain [Hymenolepis microstoma]	.	.	.
5	SMED30009122	-4.92717	5.68588	6.03107	4.15339	-0.0360376	-4.92717	-3.66605	-2.31391	-0.211469	0.99942	3.67798e-23	3.31673e-26	2.49449e-11	0.374353	0.999514	0.99637	0.956997	0.999999	1.86858e-21	2.08608e-24	9.62247e-10	0.539031	1	1	0.981363	874	1	YES	0	ADG08185.1	2e-139	spermatid elongation defective 1 [Schmidtea mediterranea]	.	.	.
5	SMED30009145	-2.51604	3.75386	3.60652	1.24567	2.16289	-0.525746	-3.70382	-4.02334	3.58331	1.3464e-06	2.21361e-40	8.28318e-37	0.000182475	1.26924e-12	0.165641	3.38373e-14	5.81493e-16	7.15016e-06	1.68834e-38	6.81823e-35	0.0011039	7.58699e-11	0.218948	2.6444e-13	3.81753e-15	1675	2	.	11	ESO95621.1	6e-126	hypothetical protein LOTGIDRAFT_239412 [Lottia gigantea]	Q6PFM1	7e-68	Sodium-dependent phosphate transporter 1-B
6	SMED30009253	-6.14257	7.10382	5.88929	3.22207	-0.774581	-2.3496	-4.16484	-2.78359	1.56701	0.0015443	1.86358e-60	1.10371e-38	3.99028e-09	0.933883	0.998953	0.999999	0.999758	0.00452402	2.18459e-58	9.55506e-37	8.87198e-08	0.999999	1	1	1	1524	1	.	0	XP_003291997.1	2e-05	hypothetical protein DICPUDRAFT_156679 [Dictyostelium purpureum]	Q00940	2e-05	Peroxisome biogenesis factor 10
6	SMED30009264	-3.81892	5.99415	5.71149	4.70365	1.96951	-4.47829	-4.97703	-5.10455	4.73	4.98548e-07	8.59182e-70	3.30728e-63	4.62529e-42	4.04637e-07	5.12821e-12	1.31877e-13	2.74634e-14	2.85492e-06	1.48762e-67	1.13225e-60	3.09658e-39	5.59453e-06	5.2072e-11	9.82216e-13	1.58322e-13	1047	1	.	0	AAW25909.1	8e-131	SJCHGC02274 protein [Schistosoma japonicum]	P13743	3e-132	L-lactate dehydrogenase B chain
5	SMED30009268	-2.7711	2.59812	3.40546	1.64941	-1.61081	-1.44833	-1.09239	-0.730357	1.85916	4.44124e-06	1.52903e-17	8.15336e-32	6.00669e-07	0.000187493	0.000333547	0.00539887	0.053941	2.15531e-05	6.05322e-16	5.807e-30	7.37777e-06	0.00114762	0.000888251	0.0098547	0.0761162	385	1	.	0	EUB56715.1	8e-05	Tegument antigen [Echinococcus granulosus]	.	.	.
8	SMED30009282	-7.89602	1.82567	2.33419	0.224364	0.505045	0.759893	1.18104	1.06581	0.528359	3.88855e-11	2.88274e-07	3.63419e-13	0.488757	0.211656	0.0445435	0.000431849	0.00191342	4.27712e-10	3.91032e-06	1.30342e-11	0.798134	0.355458	0.0694489	0.000976385	0.00357826	812	1	.	0	XP_004578907.1	3e-63	EF-hand calcium-binding domain-containing protein 2 [Ochotona princeps]	Q9CQ46	7e-63	EF-hand calcium-binding domain-containing protein 2
8	SMED30009311	-8.17017	3.11553	4.41067	-0.107906	-2.00279	1.13008	0.606715	1.01787	1.38607	2.80985e-07	1.43926e-09	4.20118e-21	0.746891	0.997367	0.0520652	0.268352	0.079518	1.67033e-06	2.80469e-08	2.28052e-19	0.999998	0.999999	0.0795379	0.323425	0.108282	1894	1	.	11	ESN99656.1	1e-20	hypothetical protein HELRODRAFT_157477 [Helobdella robusta]	Q08C75	3e-10	Probable vesicular acetylcholine transporter-A
2	SMED30009343	-3.62866	5.11803	4.48801	5.66635	-0.757765	-3.62866	-3.62866	-3.62866	-1.5959	0.999582	1.43605e-22	2.41835e-15	1.38235e-30	0.34979	0.999718	0.999723	0.999705	0.999999	7.04623e-21	1.03638e-13	3.92887e-28	0.513729	1	1	1	351	1	.	0	ABP68348.1	2e-40	ribosomal polymerase B2 [Beauveria bassiana]	Q54J75	2e-40	DNA-directed RNA polymerase II subunit rpb2
6	SMED30009511	-1.9062	6.72661	5.66306	2.29844	-2.05421	-3.65554	-3.70776	-3.36441	4.19828	0.00550318	8.25309e-76	4.62194e-54	3.78807e-08	0.000650716	3.48718e-08	2.4267e-08	1.55342e-07	0.0141523	2.07201e-73	7.82277e-52	6.47325e-07	0.00328212	2.01265e-07	1.04293e-07	4.9835e-07	2025	1	.	12	CAX69407.1	8e-130	cadherin, EGF LAG seven-pass G-type receptor 3 [Schistosoma japonicum]	Q62273	3e-104	Sulfate transporter
8	SMED30009556	-4.56182	2.18608	2.8439	-1.1111	-0.789654	0.530495	0.404002	0.498106	2.33128	4.38711e-09	8.23471e-09	5.74311e-15	0.0303511	0.0981118	0.201214	0.333318	0.230058	3.49749e-08	1.44489e-07	2.40644e-13	0.092353	0.197899	0.259064	0.392476	0.282378	640	1	.	0	CAX73457.1	1e-86	Protein phosphatase 1 regulatory subunit 7 [Schistosoma japonicum]	Q05A62	4e-87	Dynein light chain 1, axonemal [Mus musculus]
6	SMED30009561	-1.66881	6.05665	4.41931	1.69757	-1.73069	-2.98005	-1.95809	-3.83589	-0.225309	0.265361	3.01288e-26	2.81829e-13	0.0188938	0.108777	0.00392325	0.047014	0.000351421	0.420455	1.68091e-24	1.02174e-11	0.0617703	0.214246	0.00813853	0.0686801	0.000739638	1133	2	.	0	XP_005105446.1	1e-152	UTP--glucose-1-phosphate uridylyltransferase-like [Aplysia californica]	O35156	4e-144	UTP--glucose-1-phosphate uridylyltransferase
6	SMED30009605	-3.34147	7.98264	6.4658	3.36512	-1.78555	-3.65808	-4.693	-4.33546	3.32534	0.0054531	1.33528e-74	2.63416e-49	4.62694e-12	0.0251325	1.49208e-05	3.00085e-07	6.54726e-07	0.0140427	3.16756e-72	3.54283e-47	2.08053e-10	0.0676164	5.33364e-05	1.11599e-06	1.96561e-06	1430	1	.	0	.	.	.	.	.	.
6	SMED30009676	-5.70228	8.3791	7.50488	4.62269	-0.0622855	-3.33755	-5.70228	-5.70228	2.49498	0.999591	2.80114e-64	5.96436e-51	3.06115e-17	0.195056	0.934284	0.99952	0.999479	0.999999	3.85342e-62	8.51604e-49	2.80314e-15	0.334707	0.964175	1	1	934	1	.	0	.	.	.	.	.	.
5	SMED30009679	-5.47582	5.9613	6.61128	3.50408	0.254593	-2.77614	-2.60346	-5.47582	0.608512	0.999523	2.21204e-33	3.65736e-42	1.32866e-09	0.245079	0.976625	0.970512	0.999595	0.999999	1.48093e-31	3.64852e-40	3.32186e-08	0.395919	0.997416	0.989574	1	1627	2	.	11	XP_005237574.1	9e-23	monocarboxylate transporter 7 [Falco peregrinus]	Q8CE94	6e-18	Monocarboxylate transporter 13
6	SMED30009775	-8.28342	7.67215	6.78116	3.56871	-0.467101	-1.85048	-3.12478	-4.29624	4.24798	1.05466e-07	7.81295e-78	2.87637e-60	8.44187e-14	0.877346	0.995861	0.99992	1	6.72744e-07	2.35381e-75	7.95013e-58	5.04619e-12	0.979574	1	1	1	1476	1	.	0	XP_007474369.1	1e-58	deoxynucleoside triphosphate triphosphohydrolase SAMHD1 isoform X2 [Monodelphis domestica]	Q9Y3Z3	6e-56	Deoxynucleoside triphosphate triphosphohydrolase SAMHD1
5	SMED30009842	-2.54088	2.64668	2.65811	0.857761	0.689163	-0.93584	-1.77237	-1.60262	-0.287644	0.00146553	9.78954e-17	2.63618e-16	0.0294793	0.0482273	0.0168677	3.86119e-05	0.000105888	0.00431848	3.7005e-15	1.19429e-14	0.0901007	0.11368	0.0295175	0.000105273	0.000240706	937	1	.	0	.	.	.	.	.	.
6	SMED30009880	-1.65546	7.11298	6.10166	3.40025	-0.648791	-3.69441	-4.71249	-5.90374	6.01701	0.00480004	3.79308e-91	1.654e-68	2.21785e-20	0.200561	3.8894e-09	2.93164e-12	4.83513e-16	0.0125498	2.85686e-88	8.16888e-66	2.90509e-18	0.341965	2.63553e-08	1.95143e-11	3.19868e-15	507	1	.	0	XP_002733137.1	3e-35	ubiquitin-conjugating enzyme E2 N-like [Saccoglossus kowalevskii]	P35128	2e-35	Ubiquitin-conjugating enzyme E2 N
6	SMED30009890	-2.02996	5.64554	4.66706	2.6423	-1.13158	-2.51097	-4.00671	-3.27568	1.80593	0.0190624	5.4196e-53	1.99911e-34	6.30577e-10	0.0608291	6.1745e-05	1.86824e-08	6.08378e-07	0.0425478	5.33583e-51	1.56029e-32	1.7314e-08	0.136264	0.000193367	8.16543e-08	1.83231e-06	386	1	.	1	.	.	.	.	.	.
5	SMED30009924	-5.65855	6.0598	5.88312	3.9922	1.37907	-2.71032	-4.37561	-4.5697	0.528782	0.013593	5.34339e-27	4.75242e-25	1.19181e-10	0.0318128	0.99954	0.999998	1	0.0315742	3.02594e-25	2.90418e-23	3.93271e-09	0.081575	1	1	1	869	1	.	0	.	.	.	.	.	.
2	SMED30010025	0.643116	3.03864	3.72548	3.71672	0.695808	-2.93765	-3.45487	-5.42725	1.67961	0.28464	1.16415e-09	1.73145e-14	1.50204e-14	0.213635	0.000241775	3.38069e-05	1.16606e-08	0.447471	2.29232e-08	7.05866e-13	9.88033e-13	0.358157	0.000663506	9.30903e-05	4.2193e-08	727	2	YES	0	XP_003726783.1	4e-39	uncharacterized protein LOC100892181 [Strongylocentrotus purpuratus]	Q6UWM5	4e-38	GLIPR1-like protein 1
5	SMED30010210	-1.91199	2.41445	3.6464	2.84839	0.563227	-1.80759	-2.89386	-2.85904	-1.28412	0.118196	2.01815e-06	2.74175e-17	3.42009e-09	0.256749	0.00727666	0.000109584	7.52443e-05	0.207318	2.34571e-05	1.28262e-15	7.75298e-08	0.409784	0.0140663	0.000277713	0.000174806	798	1	.	2	.	.	.	.	.	.
5	SMED30010244	-2.70194	5.0426	5.19321	1.36623	-0.794272	-2.70194	-2.70194	-2.70194	-2.56572	0.999566	2.53454e-12	4.93051e-13	0.0466948	0.452888	0.999704	0.999709	0.999691	0.999999	6.91648e-11	1.75374e-11	0.13224	0.617634	1	1	1	312	1	.	0	XP_003110386.1	1e-29	hypothetical protein CRE_05666 [Caenorhabditis remanei]	Q9LYJ9	7e-29	DEAD-box ATP-dependent RNA helicase 46 [Arabidopsis thaliana]
2	SMED30010295	-3.02583	5.62007	5.83771	6.15837	0.346219	-4.14468	-5.65122	-5.14064	2.2088	0.0137766	3.82216e-54	1.63496e-58	2.93452e-67	0.283591	1.20594e-06	2.19645e-09	1.36561e-08	0.0319391	3.87711e-52	3.78896e-56	6.31488e-64	0.440638	5.2544e-06	1.07826e-08	4.90848e-08	715	1	.	0	AAW27137.1	4e-10	SJCHGC06320 protein [Schistosoma japonicum]	A0JPM9	1e-07	Eukaryotic translation initiation factor 3 subunit J
6	SMED30010422	-2.26288	7.53187	6.3095	4.11672	-0.750102	-3.2047	-5.56053	-6.17988	4.18295	0.00692583	2.66812e-93	7.70273e-66	2.50891e-26	0.242545	1.36249e-06	2.47852e-12	2.82052e-14	0.0173373	2.67941e-90	3.26845e-63	4.87651e-24	0.392836	5.87404e-06	1.66341e-11	1.62474e-13	915	1	.	0	.	.	.	.	.	.
6	SMED30010423	-5.05735	8.34903	6.91557	3.1619	-1.11341	-3.89112	-5.05735	-3.30728	1.56566	0.999412	3.82851e-62	6.17817e-41	4.71909e-07	0.764257	0.99721	0.999489	0.990671	0.999999	4.88735e-60	5.78043e-39	5.97361e-06	0.892025	1	1	1	1024	1	.	1	.	.	.	.	.	.
6	SMED30010489	-3.2177	7.60138	6.50261	3.14817	-1.8332	-3.41624	-4.87659	-3.90843	3.92548	0.000852803	2.96918e-81	4.42812e-60	9.74986e-13	0.00676452	2.21138e-06	1.91739e-09	1.31807e-07	0.00264244	1.05238e-78	1.15005e-57	4.94502e-11	0.0232802	9.20113e-06	9.49773e-09	4.2657e-07	1310	1	.	0	ESO92434.1	3e-17	hypothetical protein LOTGIDRAFT_162739 [Lottia gigantea]	O35179	3e-12	Endophilin-A1
6	SMED30010501	-3.93529	6.78355	5.40955	1.9812	-3.93529	-2.0328	-1.43372	-2.83719	-1.05196	0.999514	6.96232e-30	7.85146e-17	0.0114913	0.999643	0.958236	0.891301	0.991972	0.999999	4.31592e-28	3.6058e-15	0.0403871	0.999999	0.983418	0.923011	1	1478	1	.	0	XP_008286488.1	9e-05	PHD and RING finger domain-containing protein 1-like [Stegastes partitus]	.	.	.
6	SMED30010575	-2.0868	7.73508	6.31497	3.60055	-1.41125	-4.84262	-3.92716	-5.38276	4.88591	0.00584599	1.25102e-86	1.97184e-59	1.95832e-18	0.0222815	2.6419e-10	4.77148e-08	1.03836e-11	0.0149319	6.2816e-84	4.82971e-57	2.04146e-16	0.0613038	2.12701e-09	1.9696e-07	4.8971e-11	1360	1	.	0	XP_008199757.1	1e-179	phosphoenolpyruvate carboxykinase [GTP] isoform X2 [Tribolium castaneum]	P20007	1e-172	Phosphoenolpyruvate carboxykinase [GTP]
6	SMED30010634	-3.25402	6.54372	6.08354	5.35604	0.337399	-3.18125	-5.41686	-6.46856	8.08108	1.44104e-05	8.59221e-54	4.94769e-47	7.27777e-37	0.528292	1.19586e-05	1.45008e-10	5.9389e-13	6.41462e-05	8.62858e-52	6.15947e-45	3.53641e-34	0.688921	4.35378e-05	8.18408e-10	3.09445e-12	400	1	.	0	XP_002660651.2	0.0004	B-cell receptor CD22-like [Danio rerio]	.	.	.
6	SMED30010671	-3.8653	8.32767	7.1237	4.29239	-1.4921	-3.01963	-4.79855	-6.56818	4.17922	0.00114348	2.58155e-93	4.87767e-69	3.7022e-23	0.0645621	0.000159968	1.26731e-07	3.25626e-11	0.0034522	2.67941e-90	2.57806e-66	5.9645e-21	0.142883	0.000457723	4.96944e-07	1.47699e-10	992	1	.	0	CDJ06538.1	7e-79	Mitochondrial substrate solute carrier [Hymenolepis microstoma]	Q9UBX3	1e-70	Mitochondrial dicarboxylate carrier
8	SMED30010674	-4.88425	2.46721	2.75611	-1.7431	-0.63073	0.529178	0.492317	1.01326	2.06563	1.33968e-08	5.15923e-10	1.77731e-12	0.00276001	0.214848	0.229084	0.263701	0.017562	9.8585e-08	1.06606e-08	5.92969e-11	0.0117528	0.359736	0.289845	0.318379	0.0274596	1263	1	.	0	AAW25405.1	1e-57	SJCHGC05424 protein [Schistosoma japonicum]	Q2KJG1	2e-20	Spermatogenesis-associated protein 6
6	SMED30010724	-5.62071	8.05116	6.5024	3.63179	-0.947082	-3.75408	-4.44645	-3.41703	1.84568	0.0121155	1.6187e-54	1.73161e-34	3.00101e-09	0.942005	0.999997	0.999992	0.99999	0.0285204	1.6531e-52	1.35502e-32	6.89638e-08	0.999999	1	1	1	432	1	.	0	CDQ60785.1	3e-31	unnamed protein product [Oncorhynchus mykiss]	P20007	7e-29	Phosphoenolpyruvate carboxykinase [GTP]
2	SMED30010840	-2.71438	1.8489	2.91529	2.51874	1.89845	-1.48883	-2.96631	-2.01186	-0.70128	0.017431	0.000406997	2.86665e-10	1.16386e-07	5.60572e-05	0.0202038	5.20506e-05	0.00217919	0.0392944	0.00274247	7.10226e-09	1.74445e-06	0.000408424	0.0345781	0.000138908	0.00403221	902	1	.	0	ENN81766.1	8e-37	hypothetical protein YQE_01859, partial [Dendroctonus ponderosae]	Q16566	4e-33	Calcium/calmodulin-dependent protein kinase type IV
2	SMED30010862	-6.84821	4.95838	4.94801	4.81368	-0.20484	-2.52662	-2.58962	-2.55079	1.24082	8.48637e-06	1.60785e-61	1.1417e-61	2.05279e-57	0.775334	0.999412	0.999522	0.999459	3.9111e-05	2.00164e-59	3.58291e-59	3.09222e-54	0.900704	1	1	1	448	1	.	0	GAA55848.1	4e-45	probable histone H2A.1 [Clonorchis sinensis]	Q9LZ46	3e-40	Probable histone H2A.4
6	SMED30010895	-5.82806	8.98674	7.33395	4.2158	-2.03305	-4.67043	-3.31108	-4.69387	2.92998	0.0107225	1.12331e-60	1.09069e-40	4.13994e-12	0.995838	0.999996	0.999959	0.999993	0.025587	1.34293e-58	1.01731e-38	1.87273e-10	0.999999	1	1	1	1857	1	.	0	CDO97783.1	3e-05	unnamed protein product [Coffea canephora]	Q8W571	7e-06	RING-H2 finger protein ATL32
2	SMED30010923	-3.81748	1.86637	2.53534	1.9932	1.49586	-0.579486	-1.54746	-1.94634	2.33173	8.51343e-15	4.62369e-17	5.27527e-34	4.64137e-20	4.81494e-12	0.0230338	2.51535e-08	8.79473e-12	1.54509e-13	1.7813e-15	4.03371e-32	5.82627e-18	2.52278e-10	0.0388521	1.07826e-07	4.16995e-11	1568	1	.	0	CCD80844.1	2e-29	putative zinc finger protein [Schistosoma mansoni]	Q86W11	2e-18	Zinc finger and SCAN domain-containing protein 30
2	SMED30010931	-4.00056	5.26415	5.28844	5.29872	1.35552	-3.31783	-4.43319	-5.45525	8.37573	8.81405e-14	1.89689e-76	3.71978e-77	1.80323e-77	5.65887e-05	1.76909e-11	9.70958e-17	9.48152e-22	1.39392e-12	5.08354e-74	3.30574e-74	7.76086e-74	0.000411898	1.65984e-10	9.46975e-16	9.24732e-21	2209	1	.	0	XP_003694932.1	0	heat shock protein 83-like [Apis florea]	Q9BLC5	0	Heat shock protein 83
6	SMED30011001	-5.48996	7.79375	7.18279	4.5047	0.136238	-4.32532	-4.31223	-5.48996	1.8179	0.999612	5.71934e-53	2.57453e-44	1.68419e-15	0.243151	0.998275	0.998196	0.999625	0.999999	5.61259e-51	2.79003e-42	1.29109e-13	0.393652	1	1	1	815	1	.	0	EFX83133.1	0.0007	hypothetical protein DAPPUDRAFT_48477 [Daphnia pulex]	Q7L0R7	0.0002	RING finger protein 44
2	SMED30011039	-7.96199	3.31336	3.13525	3.4633	1.32159	-0.551839	-1.35693	-1.36275	1.06077	8.63688e-09	2.82404e-18	1.53137e-15	1.71005e-20	0.00480516	0.90514	0.986842	0.987032	6.55589e-08	1.15598e-16	6.64778e-14	2.24973e-18	0.017526	0.94064	1	1	1074	1	.	0	CDJ24514.1	2e-97	DNA directed RNA polymerase II subunit RPB3 [Echinococcus granulosus]	Q3T0Q3	3e-92	DNA-directed RNA polymerase II subunit RPB3
6	SMED30011137	-1.35617	7.20486	6.21726	3.38307	-1.3264	-3.66732	-4.59276	-5.86252	7.61462	0.00685767	6.75224e-107	1.05978e-81	2.51517e-23	0.00637699	2.56232e-10	1.1612e-13	2.19921e-18	0.017191	1.86483e-103	1.33033e-78	4.16344e-21	0.0221786	2.0668e-09	8.68937e-13	1.7085e-17	1184	1	.	0	XP_001952053.1	1e-177	eukaryotic initiation factor 4A [Acyrthosiphon pisum]	Q7RV88	1e-169	ATP-dependent RNA helicase eIF4A
5	SMED30011143	-3.48504	6.21834	6.21616	3.72775	-3.48504	-3.48504	-2.22211	-3.48504	-1.36861	0.99966	4.55797e-23	1.72388e-22	2.49526e-07	0.999714	0.999592	0.781922	0.999569	0.999999	2.30014e-21	9.85489e-21	3.43087e-06	0.999999	1	0.826542	1	384	1	.	0	Q2Q5Y8	6e-73	Piwi-like protein 2	Q2Q5Y8	6e-75	Piwi-like protein 2
6	SMED30011151	-6.94076	8.34841	7.06057	5.00169	0.0750892	-2.83863	-3.76561	-6.94076	3.55703	0.999522	4.44514e-93	7.77763e-65	7.11451e-29	0.282447	0.973554	0.992631	0.99948	0.999999	4.31996e-90	2.96604e-62	1.74259e-26	0.439461	0.995123	1	1	952	1	.	0	.	.	.	.	.	.
6	SMED30011166	-4.8855	8.1725	7.03242	4.83296	-0.734539	-3.51233	-5.87246	-5.03304	5.07216	3.03957e-06	2.45846e-100	1.65993e-75	2.22108e-34	0.264396	1.80901e-06	9.01085e-11	1.62048e-09	1.51561e-05	4.35682e-97	1.31602e-72	8.66763e-32	0.418683	7.63521e-06	5.1946e-10	6.3378e-09	1749	1	.	0	.	.	.	.	.	.
4	SMED30011277	-5.0606	2.27243	2.40158	1.77773	2.59963	-0.0635882	-1.83122	-2.09596	3.06394	1.0725e-13	2.82968e-13	7.49625e-15	3.52489e-08	4.26289e-18	0.877548	1.42066e-05	1.01474e-06	1.67851e-12	8.44058e-12	3.11933e-13	6.08214e-07	7.64452e-16	0.917505	4.15094e-05	2.97876e-06	781	1	.	4	XP_007427627.1	4e-06	tetraspanin-7-like [Python bivittatus]	.	.	.
5	SMED30011345	-4.16551	5.87336	6.38283	4.32044	0.287145	-3.22298	-4.63276	-4.84252	6.38199	6.57625e-10	3.32314e-72	9.25285e-85	2.40735e-38	0.486462	1.01222e-08	1.04024e-13	1.35743e-14	5.98016e-09	6.63022e-70	1.46716e-81	1.22926e-35	0.650119	6.41865e-08	7.81528e-13	7.99985e-14	705	2	.	0	XP_005962028.1	2e-53	dynein light chain 1, cytoplasmic [Pantholops hodgsonii]	Q78P75	3e-53	Dynein light chain 2, cytoplasmic
5	SMED30011373	-3.16392	6.50305	6.07859	2.8101	-0.678047	-3.89167	-3.74305	-3.91505	3.23808	0.000872764	6.49645e-63	9.71234e-55	1.94057e-10	0.280526	1.10189e-07	2.36104e-07	5.96503e-08	0.00270068	8.54666e-61	1.70118e-52	6.08363e-09	0.437172	5.82091e-07	8.90809e-07	2.00478e-07	407	1	.	0	XP_003557532.1	5e-25	zinc finger A20 and AN1 domain-containing stress-associated protein 9-like isoform 1 [Brachypodium distachyon]	Q852K5	1e-25	Zinc finger A20 and AN1 domain-containing stress-associated protein 6
5	SMED30011375	-3.36873	6.21517	6.27272	5.57034	-1.38694	-3.79373	-4.77339	-4.73544	4.6966	4.89519e-07	2.05599e-113	1.78975e-115	7.30935e-90	0.00176712	1.0542e-13	5.77369e-18	2.457e-18	2.807e-06	2.06469e-109	1.79732e-111	5.50522e-86	0.00758378	1.33783e-12	6.15731e-17	1.90435e-17	584	1	.	0	.	.	.	.	.	.
6	SMED30011428	-2.71734	6.5498	5.84187	3.48126	-0.841031	-3.23964	-4.19473	-4.88019	5.85981	4.09943e-05	1.05601e-72	1.84058e-58	5.4446e-20	0.110896	2.44393e-07	4.68031e-10	3.98974e-12	0.000167009	2.19409e-70	4.2329e-56	6.75018e-18	0.217441	1.20643e-06	2.47723e-09	1.94907e-11	2750	1	.	0	CDJ20388.1	0	glycogen phosphorylase [Echinococcus granulosus]	P11217	0	Glycogen phosphorylase, muscle form
8	SMED30011512	-5.28361	2.67244	2.88677	-1.83203	-1.3799	0.559687	0.861029	1.51562	3.57018	1.12737e-12	4.80666e-14	1.88194e-16	0.000391141	0.00421778	0.165756	0.0295867	6.00229e-05	1.54243e-11	1.51475e-12	8.53873e-15	0.00215467	0.0158018	0.219091	0.045531	0.00014144	1090	1	.	0	ELT97934.1	9e-83	hypothetical protein CAPTEDRAFT_173803 [Capitella teleta]	Q8VIG3	1e-66	Radial spoke head 1 homolog
6	SMED30011514	-6.66412	7.8671	6.91932	4.38846	0.573181	-4.32554	-4.70276	-4.05564	2.92981	0.00028519	6.13693e-86	2.13862e-64	1.71258e-21	0.218636	0.999998	1	1	0.000978579	3.03094e-83	8.05378e-62	2.44525e-19	0.364236	1	1	1	2238	2	.	0	EPX73214.1	7e-38	kinesin-like protein Klp3 [Schizosaccharomyces octosporus yFS286]	Q9US60	4e-36	Kinesin-like protein 3
5	SMED30011531	-4.40284	3.54834	4.35655	2.3671	0.454771	-2.05366	-2.04377	-2.2265	1.38758	1.48847e-05	4.18937e-19	2.41723e-30	4.3131e-08	0.334859	0.000856368	0.000936795	0.000363321	6.60818e-05	1.79026e-17	1.66645e-28	7.2552e-07	0.497991	0.00208433	0.00199145	0.000762719	915	1	.	0	.	.	.	.	.	.
6	SMED30011541	-9.8937	4.81345	3.80533	2.93614	3.42615	-0.572429	-2.16876	-2.34618	3.66084	1.77504e-16	5.21964e-48	1.25927e-26	2.80354e-14	4.02249e-21	0.908318	0.99818	0.998857	3.97893e-15	4.58461e-46	7.98698e-25	1.78946e-12	1.16525e-18	0.94352	1	1	3692	1	.	10	EKC18237.1	0	Putative cation-transporting ATPase 13A3, partial [Crassostrea gigas]	Q9H7F0	0	Probable cation-transporting ATPase 13A3
8	SMED30011699	-4.54764	2.16727	2.48206	-1.26053	-0.662373	0.284157	0.538829	0.998229	2.22538	1.72204e-10	1.37715e-10	7.31524e-14	0.00686924	0.116037	0.442687	0.141482	0.00489853	1.70996e-09	3.07557e-09	2.81464e-12	0.0258493	0.225059	0.512088	0.183338	0.00851452	1254	1	.	0	XP_002736839.1	4e-124	calcium/calmodulin-dependent protein kinase type IV-like [Saccoglossus kowalevskii]	P13234	5e-123	Calcium/calmodulin-dependent protein kinase type IV
5	SMED30011876	-1.81193	6.41846	6.81073	5.10107	-5.66298	-3.8044	-2.48905	-4.5619	1.32001	0.987937	8.28309e-42	3.10962e-47	1.19347e-24	4.05613e-05	0.999997	0.998216	1	0.999999	6.51552e-40	3.93629e-45	2.06642e-22	0.000308583	1	1	1	1880	2	.	3	XP_001629942.1	3e-87	predicted protein [Nematostella vectensis]	Q2M385	1e-69	Macrophage-expressed gene 1 protein
8	SMED30011883	-5.16457	2.75091	3.28383	-0.246595	-1.70287	0.0845292	0.9739	0.0208692	-1.66129	0.014057	2.40287e-05	1.18729e-07	0.826302	0.995984	0.644068	0.116737	0.682534	0.032494	0.0002197	1.82964e-06	0.999998	0.999999	0.705594	0.15455	0.738603	740	1	.	0	.	.	.	.	.	.
5	SMED30011914	-6.78268	3.72094	4.5313	2.50479	0.229687	-1.1077	-1.74719	-1.34915	0.114661	0.000206474	6.23277e-12	1.29635e-18	4.0389e-05	0.551464	0.976227	0.995302	0.987053	0.000728901	1.63424e-10	6.46608e-17	0.000294126	0.709149	0.997077	1	1	1244	1	.	4	XP_006634806.1	2e-88	bestrophin-4-like [Lepisosteus oculatus]	O88870	4e-80	Bestrophin-1
2	SMED30011932	-5.7865	4.0411	4.75018	4.48546	3.661	-2.07	-3.29474	-5.7865	0.108227	0.99963	1.22572e-14	1.92788e-21	4.27945e-19	1.84645e-12	0.934112	0.988897	0.999409	0.999999	4.04906e-13	1.05795e-19	4.86517e-17	1.0739e-10	0.964031	1	1	569	1	.	0	.	.	.	.	.	.
8	SMED30012017	-5.47169	2.94004	3.1213	-1.17462	-1.49523	0.828563	0.627567	0.624065	6.2967	1.10425e-11	1.98355e-12	4.86494e-14	0.0411666	0.0111624	0.0860639	0.200843	0.203438	1.31337e-10	5.4574e-11	1.90345e-12	0.119161	0.0349647	0.123646	0.249921	0.253253	414	1	.	0	.	.	.	.	.	.
5	SMED30012066	-3.30271	6.5089	6.69187	5.34157	0.676774	-2.49571	-6.60097	-6.81972	5.18514	6.12612e-06	7.88117e-86	1.36984e-90	3.86073e-57	0.0795604	7.38551e-06	7.13229e-19	5.21235e-20	2.89918e-05	3.76883e-83	3.86547e-87	5.53867e-54	0.168122	2.79176e-05	8.19507e-18	4.53327e-19	787	1	.	0	AAP06498.1	6e-90	similar to GenBank Accession Number Z29075 myophilin antigen in Echinococcus granulosus [Schistosoma japonicum]	Q24799	1e-84	Myophilin
6	SMED30012068	-5.0112	7.35901	6.71446	4.63664	-0.574681	-5.0112	-3.10181	-5.0112	0.887943	0.999603	2.80837e-59	7.1073e-47	7.46122e-19	0.369117	0.999627	0.928752	0.999604	0.999999	3.15701e-57	8.77547e-45	8.17397e-17	0.533556	1	0.955292	1	1080	1	.	0	.	.	.	.	.	.
8	SMED30012107	-8.77989	2.41239	2.75945	-0.53973	0.114051	1.15102	1.19125	1.69147	1.51679	1.89799e-12	1.30086e-09	6.0238e-13	0.902514	0.582662	0.00993694	0.00730172	4.14363e-05	2.51493e-11	2.54488e-08	2.11392e-11	0.999998	0.737273	0.0185459	0.0129704	9.9876e-05	1207	1	.	0	EKC24412.1	1e-132	Zinc finger MYND domain-containing protein 12 [Crassostrea gigas]	Q9H0C1	2e-96	Zinc finger MYND domain-containing protein 12 [Homo sapiens]
6	SMED30012126	-3.1919	6.87017	5.64215	3.55696	-1.66885	-3.17796	-3.96867	-4.0619	3.97724	8.65952e-05	4.10176e-88	4.98341e-59	1.52883e-21	0.00310206	1.87499e-07	9.44083e-10	3.04753e-10	0.000330318	2.2884e-85	1.18217e-56	2.20378e-19	0.0121862	9.46673e-07	4.84126e-09	1.26936e-09	1780	1	.	0	.	.	.	.	.	.
8	SMED30012136	-4.49372	2.49364	2.73355	-1.51573	-1.00995	0.267531	0.520242	1.00443	3.67648	2.18861e-11	1.26919e-12	3.23507e-15	0.00205376	0.0282098	0.510134	0.193157	0.00914877	2.4844e-10	3.54703e-11	1.37465e-13	0.00907369	0.0741199	0.578732	0.241332	0.0151002	947	1	.	0	NP_001171789.1	5e-120	radial spoke head 9 homolog-like [Saccoglossus kowalevskii]	Q5TYW6	2e-97	Radial spoke head protein 9 homolog
2	SMED30012165	-4.44667	3.91973	3.87783	4.39135	1.50613	-1.87809	-3.64003	-3.73024	7.67928	3.33177e-15	1.77717e-39	1.45147e-38	2.6519e-50	9.71012e-06	3.17732e-05	1.80239e-12	6.95531e-13	6.33288e-14	1.32527e-37	1.25297e-36	2.28268e-47	8.97077e-05	0.000105657	1.22243e-11	3.60225e-12	1431	1	.	0	CBW31641.1	0	elongation factor 1 alpha [Macrostomum lignano]	P62630	0	Elongation factor 1-alpha 1
6	SMED30012214	-1.38682	6.7891	5.19552	2.24016	-2.43541	-4.31506	-3.44834	-2.63917	1.14524	0.221989	6.98796e-63	5.1115e-34	1.6438e-05	0.00439862	5.78634e-07	2.20202e-05	0.000431991	0.359176	9.15331e-61	3.91843e-32	0.000134976	0.0163602	2.6778e-06	6.25378e-05	0.000896384	772	3	.	0	.	.	.	.	.	.
8	SMED30012227	-4.38846	1.65233	2.53965	-1.37932	-0.407347	0.518281	0.624497	0.840371	1.46283	5.21649e-09	2.10829e-06	5.27769e-15	0.00444809	0.322319	0.142646	0.0756548	0.0149836	4.10654e-08	2.43825e-05	2.2145e-13	0.0177306	0.483967	0.192067	0.104957	0.023746	1193	1	.	0	ELU09120.1	4e-77	hypothetical protein CAPTEDRAFT_183796 [Capitella teleta]	O35125	5e-66	Leucine-rich repeat-containing protein 23
8	SMED30012267	-7.0081	1.90756	2.41603	-1.78268	-0.135596	1.32088	1.40752	1.87438	3.17598	2.9001e-16	1.80996e-07	7.4211e-12	0.00118321	0.79234	0.000419999	0.000155309	1.82752e-07	6.36353e-15	2.54688e-06	2.28371e-10	0.0056609	0.91403	0.00109467	0.000382739	5.81697e-07	2458	1	.	0	ESO94407.1	0	hypothetical protein LOTGIDRAFT_227399 [Lottia gigantea]	Q9WV04	4e-156	Kinesin-like protein KIF9 [Mus musculus]
5	SMED30012334	-3.7206	5.48079	5.71167	2.37254	-1.77368	-1.7572	-3.7206	-2.59293	-1.74384	0.999444	5.25224e-14	2.20863e-15	0.00389586	0.92874	0.92868	0.999606	0.98663	0.999999	1.65171e-12	9.50562e-14	0.0158502	0.999999	0.959933	1	1	830	1	.	0	.	.	.	.	.	.
5	SMED30012382	-1.01539	2.90631	3.28555	1.63523	-1.59627	-1.57427	-1.88146	-1.7597	3.95608	0.00698212	2.46498e-29	2.78291e-38	7.3069e-09	1.65125e-05	1.54656e-05	4.84934e-07	1.86809e-06	0.0174651	1.49421e-27	2.38184e-36	1.51922e-07	0.000141327	5.50488e-05	1.75133e-06	5.32047e-06	2261	1	.	1	XP_001629942.1	3e-125	predicted protein [Nematostella vectensis]	Q2KJC3	2e-115	Macrophage-expressed gene 1 protein
6	SMED30012416	-1.95212	4.63088	4.24781	3.28953	-2.3014	-2.15171	-2.61223	-3.15075	-0.677903	0.127377	1.69908e-25	7.76116e-20	2.63466e-11	0.00957608	0.00459937	0.000902444	7.8647e-05	0.221355	9.2231e-24	4.03835e-18	1.01243e-09	0.0309084	0.00937709	0.00192467	0.000182205	397	1	.	0	XP_002399649.1	2e-53	RNA polymerase II subunit, putative [Ixodes scapularis]	P36958	7e-51	DNA-directed RNA polymerase II subunit RPB9
5	SMED30012447	-2.22805	2.0701	2.47339	0.74777	-1.20413	-0.816869	-0.48484	-0.557376	7.91952	5.36665e-08	4.73878e-13	7.24252e-19	0.0183884	0.00131805	0.0242267	0.168701	0.115825	3.57623e-07	1.38742e-11	3.64875e-17	0.0603539	0.00595674	0.0406256	0.214007	0.152359	7136	1	.	0	XP_008199793.1	0	filamin-A isoform X3 [Tribolium castaneum]	Q9VEN1	0	Filamin-A
6	SMED30012454	-2.255	7.26918	6.07091	3.79125	-0.999055	-3.33577	-4.37854	-6.16297	2.85034	0.0430111	1.26004e-68	2.09989e-47	5.48442e-17	0.23458	4.98142e-05	8.15049e-07	5.91332e-11	0.0862771	2.06311e-66	2.69205e-45	4.93221e-15	0.383711	0.000159316	2.85889e-06	2.6272e-10	459	2	.	1	.	.	.	.	.	.
5	SMED30012493	-9.37046	4.49829	4.33334	2.09745	-0.791502	-0.589391	-0.211985	0.0342582	2.85971	5.39854e-12	2.34108e-30	1.39364e-27	1.55509e-05	0.946453	0.912821	0.790084	0.649375	6.73744e-11	1.47244e-28	9.08789e-26	0.000128533	0.999999	0.947228	0.833725	0.707318	666	1	.	0	ESO00625.1	9e-53	hypothetical protein HELRODRAFT_82785 [Helobdella robusta]	P54680	7e-42	Fimbrin [Dictyostelium discoideum]
5	SMED30012533	-8.04244	3.08807	3.71897	1.39022	1.14299	0.150818	-0.685761	-0.762868	0.956404	1.89089e-07	1.79174e-10	5.2673e-16	0.0149623	0.0423834	0.577672	0.931986	0.943592	1.15839e-06	3.93726e-09	2.34745e-14	0.0506974	0.102701	0.643669	0.958133	0.971485	1411	1	.	1	GAA34058.2	2e-40	UDP-glcNAc:betaGal beta-1,3-N-acetylglucosaminyltransferase 5, partial [Clonorchis sinensis]	Q9JI67	3e-20	Beta-1,3-galactosyltransferase 5
5	SMED30012543	-2.74182	6.01231	5.73484	4.22121	1.4422	-4.20365	-5.01095	-5.45413	4.17976	0.00251093	9.77306e-39	2.61142e-35	4.86383e-19	0.00718653	1.17324e-06	3.93027e-08	5.25724e-09	0.00701734	7.21649e-37	2.0924e-33	5.46764e-17	0.0244421	5.11818e-06	1.6409e-07	1.96167e-08	2035	1	.	0	CDJ12295.1	2e-135	SPONdin (extracellular matrix glycoprotein) [Hymenolepis microstoma]	Q9HCB6	1e-42	Spondin-1
6	SMED30012688	-9.4422	5.17567	4.31981	1.27328	1.40001	0.139846	-1.38073	-1.4857	3.20639	2.80918e-13	3.74577e-49	1.98401e-31	0.0114643	0.00394177	0.568039	0.987242	0.990135	4.14863e-12	3.3787e-47	1.39655e-29	0.0403254	0.0149207	0.634601	1	1	897	1	.	0	CDQ84268.1	2e-23	unnamed protein product [Oncorhynchus mykiss]	Q9GM70	2e-22	Serine/threonine-protein kinase 17A
6	SMED30012726	-6.35139	5.05851	3.75424	0.673332	-1.38075	-0.894778	-0.490516	-0.368644	3.59012	1.46764e-11	5.06621e-48	1.07975e-24	0.135523	0.013475	0.0907246	0.34558	0.47928	1.70717e-10	4.46286e-46	6.45429e-23	0.31325	0.0408248	0.129489	0.405282	0.541893	2020	1	.	0	.	.	.	.	.	.
6	SMED30012730	-4.41182	6.58111	5.71816	3.45023	-0.698126	-2.59688	-4.10732	-3.93535	3.29243	3.50388e-05	1.83632e-63	2.4771e-47	1.2469e-15	0.276787	0.000166855	1.83425e-07	3.00881e-07	0.000144407	2.46977e-61	3.14884e-45	9.63215e-14	0.433138	0.000475351	7.04133e-07	9.35417e-07	1744	1	.	0	.	.	.	.	.	.
5	SMED30012738	-5.15827	6.25366	6.55273	4.34049	-3.73749	-2.32234	-2.62933	-3.29945	4.26287	3.40197e-07	2.055e-63	1.39896e-69	7.69913e-29	8.21433e-07	0.000285525	6.52652e-05	2.3367e-06	1.99166e-06	2.7516e-61	7.95218e-67	1.85561e-26	1.02985e-05	0.000771896	0.000171754	6.58415e-06	336	1	.	0	EFA75057.1	3e-15	cytoplasmic dynein light chain [Polysphondylium pallidum PN500]	Q86A88	2e-15	Dynein light chain, cytoplasmic
8	SMED30012743	-8.13384	2.45239	2.68452	-0.473198	-0.416434	0.965701	1.30171	1.61915	0.92045	2.69e-08	3.14738e-07	1.18891e-08	0.887124	0.870338	0.0649102	0.0111677	0.00110072	1.88206e-07	4.24256e-06	2.23445e-07	0.999998	0.974493	0.0964542	0.0190245	0.00214153	793	1	.	0	ELU08814.1	2e-43	hypothetical protein CAPTEDRAFT_226076 [Capitella teleta]	Q3KPT0	4e-19	Coiled-coil domain-containing protein 169
8	SMED30012747	-3.96329	1.98645	2.35719	-1.83864	-1.0174	0.547504	0.7194	1.20879	2.06135	3.58502e-08	8.85858e-08	8.56945e-11	0.000570217	0.0295988	0.168965	0.0675259	0.00144569	2.46027e-07	1.31859e-06	2.27665e-09	0.00299437	0.0770255	0.222756	0.094908	0.0027594	3129	1	.	0	EKC34120.1	0	Thioredoxin domain-containing protein 3-like protein [Crassostrea gigas]	Q95YJ5	5e-180	Thioredoxin domain-containing protein 3 homolog
8	SMED30012757	-4.90119	2.10136	2.54436	-1.9311	-1.08277	0.785948	0.957712	1.52568	3.40312	6.64949e-11	5.5561e-08	1.39834e-11	0.000422658	0.0290083	0.060804	0.0207293	0.000123117	7.03403e-10	8.57085e-07	4.16694e-10	0.00230511	0.0757297	0.0911093	0.0331324	0.000277361	1457	1	.	0	EKC32264.1	2e-166	Tektin-4 [Crassostrea gigas]	Q5PPV2	3e-136	Tektin-4
6	SMED30012775	-4.99481	7.47148	6.29642	3.35287	-1.6184	-2.55093	-2.96182	-4.99481	0.708813	0.999494	4.58029e-34	8.11075e-24	1.63491e-06	0.882903	0.970171	0.985076	0.999541	0.999999	3.10789e-32	4.75394e-22	1.78719e-05	0.98348	0.992878	1	1	1646	1	.	0	ADF47445.1	9e-60	TIA1-like protein, partial [Dugesia japonica]	Q01085	3e-26	Nucleolysin TIAR
2	SMED30012779	-2.5548	5.06719	5.08843	5.05451	1.52804	-2.82087	-5.3892	-5.9733	2.75284	0.00285448	1.44471e-46	8.6471e-47	2.15244e-46	0.000189891	4.95822e-06	6.46499e-13	5.7213e-15	0.0078723	1.22605e-44	1.0547e-44	1.62116e-43	0.00116042	1.93722e-05	4.55285e-12	3.47932e-14	893	1	.	0	CAZ37391.1	3e-47	eukaryotictranslation initiation factor,putative [Schistosoma mansoni]	P41035	5e-44	Eukaryotic translation initiation factor 2 subunit 2
6	SMED30012849	-3.63404	7.19461	6.48726	4.33791	0.611463	-3.26179	-5.40223	-6.33318	4.80864	1.49725e-05	6.8176e-88	7.01207e-72	7.53038e-31	0.152774	3.20742e-07	5.21979e-13	8.98415e-16	6.64422e-05	3.73443e-85	4.6945e-69	2.18142e-28	0.277317	1.55005e-06	3.70538e-12	5.82077e-15	423	1	.	0	.	.	.	.	.	.
6	SMED30012923	-5.35112	4.68882	3.74436	0.785948	0.0616226	-1.31789	-0.803229	-1.80851	-1.21784	0.00928144	1.11586e-20	2.59911e-11	0.259804	0.654829	0.987387	0.951987	0.996688	0.0225349	5.18787e-19	7.45746e-10	0.515112	0.800525	1	0.974952	1	552	1	.	0	ACT98275.1	2e-40	eIF4E1-like protein [Schmidtea mediterranea]	O77210	4e-37	Eukaryotic translation initiation factor 4E
6	SMED30013055	-4.04266	6.10469	5.0288	3.87789	1.04293	-3.3384	-3.47984	-5.19341	4.22995	8.20801e-07	1.32622e-66	1.51706e-44	1.67876e-25	0.0156571	8.58287e-08	3.11936e-08	1.99185e-13	4.52733e-06	1.98781e-64	1.66805e-42	3.10283e-23	0.0460962	4.629e-07	1.32157e-07	1.07465e-12	2228	1	YES	0	CAX69383.1	0	procollagen-lysine, 2-oxoglutarate 5-dioxygenase 3 [Schistosoma japonicum]	P24802	0	Procollagen-lysine,2-oxoglutarate 5-dioxygenase 1
6	SMED30013088	-4.67456	7.92055	7.07956	4.23307	-1.35477	-3.39716	-4.705	-5.1017	6.23288	9.3664e-09	5.38047e-111	1.41137e-90	1.32312e-31	0.0119583	2.79223e-08	2.94935e-12	1.19857e-13	7.06691e-08	2.70162e-107	3.86547e-87	4.15227e-29	0.0370111	1.63628e-07	1.96148e-11	6.58209e-13	1256	1	.	0	.	.	.	.	.	.
6	SMED30013090	-3.60133	7.40341	6.73219	4.44566	-0.139538	-3.03766	-5.75397	-6.04875	4.96707	2.02286e-05	3.02283e-91	4.41255e-76	4.70657e-32	0.887405	1.57283e-06	1.09876e-13	7.71292e-15	8.73856e-05	2.3351e-88	3.6927e-73	1.52468e-29	0.987181	6.69558e-06	8.23233e-13	4.63437e-14	1699	1	.	12	ELT98460.1	1e-70	hypothetical protein CAPTEDRAFT_177636 [Capitella teleta]	Q8BGC3	2e-47	Monocarboxylate transporter 12
6	SMED30013099	-1.84569	7.53869	6.39677	4.14321	-1.08115	-3.54146	-5.71911	-5.89128	5.43552	0.00660226	4.20335e-89	9.20971e-66	5.08223e-27	0.0584567	1.11056e-07	2.90016e-13	5.29821e-14	0.0166226	2.58437e-86	3.85362e-63	1.05595e-24	0.132187	5.86258e-07	2.10132e-12	2.99698e-13	2026	1	.	0	XP_002631701.1	2e-147	C. briggsae CBR-XRN-2 protein [Caenorhabditis briggsae]	Q9VM71	8e-130	5'-3' exoribonuclease 2 homolog
5	SMED30013105	-4.90408	4.82693	4.75807	2.96212	-0.0381179	-1.47168	-2.43686	-3.69637	3.64373	6.61272e-09	4.28909e-45	1.3861e-43	1.73084e-15	0.961499	0.00438208	1.14723e-05	1.12971e-09	5.13193e-08	3.54993e-43	1.47039e-41	1.32348e-13	0.999999	0.00897844	3.40383e-05	4.47766e-09	548	1	.	0	AAC47636.1	2e-97	enolase, partial [Girardia cf. dorotocephala]	Q27877	3e-88	Enolase
5	SMED30013113	-3.26337	6.72264	6.88375	6.01702	1.61394	-5.12317	-5.99751	-6.8533	6.0535	3.92464e-05	1.40209e-60	2.84206e-63	4.32435e-49	0.000559998	2.47911e-10	2.6389e-12	2.06184e-14	0.00016054	1.6565e-58	9.84169e-61	3.52108e-46	0.00288688	2.00451e-09	1.76593e-11	1.1994e-13	931	1	.	0	P42638	2e-91	Tropomyosin-2	P42638	2e-93	Tropomyosin-2
6	SMED30013191	-1.91742	6.31658	3.92883	0.884822	-2.49455	-1.94454	-2.63878	-2.13495	0.0680924	0.162283	5.39963e-33	1.70481e-11	0.212332	0.0144192	0.0282984	0.00473324	0.0154143	0.272753	3.60698e-31	5.02551e-10	0.44129	0.0431132	0.046572	0.00874354	0.0243811	464	1	.	0	.	.	.	.	.	.
5	SMED30013217	-2.90287	5.7532	5.80345	4.79217	0.944667	-4.35836	-5.48692	-4.54533	1.71918	0.0241297	7.7584e-43	1.01821e-43	3.12886e-28	0.0458102	2.08361e-06	1.92529e-08	6.07311e-07	0.0522839	6.21642e-41	1.08779e-41	7.251e-26	0.109196	8.70152e-06	8.39531e-08	1.82928e-06	800	1	.	0	ESO00772.1	2e-21	hypothetical protein HELRODRAFT_82658, partial [Helobdella robusta]	Q86V86	1e-17	Serine/threonine-protein kinase pim-3 [Homo sapiens]
6	SMED30013238	-3.21075	7.19327	5.98141	3.94319	-0.628046	-3.69244	-4.77174	-4.81491	3.66057	0.00160447	2.57636e-61	9.64072e-43	8.77887e-18	0.381106	3.93352e-06	3.69957e-08	1.90102e-08	0.00468028	3.18107e-59	9.81236e-41	8.50421e-16	0.546126	1.56422e-05	1.55168e-07	6.72287e-08	2290	2	.	1	EUB61935.1	2e-29	hypothetical protein EGR_03208 [Echinococcus granulosus]	.	.	.
7	SMED30013322	-5.13783	2.8574	4.34313	0.201366	1.34732	-0.311336	-2.0263	-1.27374	-1.56595	0.01498	5.77067e-06	8.91395e-16	0.604212	0.0370109	0.839037	0.998353	0.986255	0.0343561	6.07029e-05	3.93193e-14	0.917673	0.0921587	0.883834	1	1	708	2	.	2	.	.	.	.	.	.
6	SMED30013329	-4.86478	8.19271	7.39538	3.5709	-2.0509	-4.86478	-3.60238	-3.77614	1.41409	0.99943	3.40149e-47	3.98835e-38	6.7045e-08	0.926748	0.999488	0.995379	0.996827	0.999999	2.95322e-45	3.39426e-36	1.07325e-06	0.999999	1	1	1	822	1	.	0	.	.	.	.	.	.
5	SMED30013348	-1.78804	6.29385	6.06679	4.36155	-0.575279	-2.86007	-5.28211	-6.21669	3.56268	0.00877555	1.45483e-107	5.72998e-99	1.11364e-46	0.278159	3.62861e-08	8.88193e-17	4.49749e-21	0.0214386	4.86996e-104	2.15784e-95	8.60276e-44	0.434702	2.08943e-07	8.67378e-16	4.17553e-20	1581	1	.	12	XP_003700739.1	7e-48	monocarboxylate transporter 12-B-like [Megachile rotundata]	Q8R0M8	2e-45	Monocarboxylate transporter 5
8	SMED30013374	-8.09323	2.00024	2.47863	-1.30466	0.623259	1.22433	1.34628	1.72515	0.88992	2.06435e-09	6.77271e-06	3.88329e-09	0.985112	0.190278	0.00699788	0.00260875	4.49295e-05	1.73529e-08	7.02381e-05	7.85709e-08	0.999998	0.328157	0.0135964	0.00508797	0.000107727	1962	1	.	0	ELT91335.1	2e-37	hypothetical protein CAPTEDRAFT_201911 [Capitella teleta]	Q5K6N0	2e-15	Transmembrane protein 232
5	SMED30013443	-6.65893	5.01391	5.36371	1.62758	-2.14534	-0.470418	-0.944402	-1.78611	0.706982	0.000106284	3.26732e-34	2.92866e-40	0.00545676	0.998367	0.883937	0.963852	0.995714	0.000399156	2.23207e-32	2.68182e-38	0.0211987	0.999999	0.922839	0.984238	1	414	1	.	0	.	.	.	Q8NEX9	0.0002	Short-chain dehydrogenase/reductase family 9C member 7
5	SMED30013468	1.20569	1.84986	3.26394	1.85788	0.0648393	-2.3429	-2.44553	-3.45377	-1.31918	0.0657491	0.000816092	4.31732e-12	0.000708406	0.834065	0.00119844	0.000846326	8.94704e-06	0.124447	0.00503614	1.37058e-10	0.00361241	0.947647	0.00281898	0.00181411	2.35289e-05	475	1	.	0	.	.	.	.	.	.
6	SMED30013469	0.516833	6.5103	5.13187	2.52004	-1.42641	-3.68337	-3.74349	-5.82578	4.19704	0.286625	8.17071e-70	1.60268e-43	8.6913e-10	0.0137582	3.92148e-08	2.84875e-08	7.02696e-14	0.450357	1.42288e-67	1.68825e-41	2.27994e-08	0.0415239	2.24435e-07	1.21272e-07	3.94009e-13	2762	2	.	0	ELU11017.1	2e-114	hypothetical protein CAPTEDRAFT_176214 [Capitella teleta]	Q0IJ05	2e-106	Oxysterol-binding protein-related protein 9
5	SMED30013531	-3.27177	5.41431	5.84447	5.16871	1.80938	-2.98064	-5.38479	-6.59967	5.02305	0.00174178	9.47309e-23	2.77206e-26	8.38077e-21	0.00373085	0.00152554	1.08985e-06	2.35095e-08	0.00503516	4.7095e-21	1.74715e-24	1.12217e-18	0.014253	0.0035001	3.76061e-06	8.24337e-08	252	1	YES	1	AHD24756.1	0.0007	X1.D.A5.1 [Schmidtea mediterranea]	.	.	.
6	SMED30013543	-9.29177	5.82586	4.81872	1.85287	-1.1526	-0.824461	-0.601694	-0.626928	3.50778	8.90576e-13	1.31602e-65	2.13764e-41	8.54501e-05	0.97773	0.950469	0.915112	0.920105	1.23358e-11	1.89703e-63	2.06412e-39	0.000568165	0.999999	0.977329	0.94397	0.952217	1918	1	.	0	ESO12879.1	2e-10	hypothetical protein HELRODRAFT_63741, partial [Helobdella robusta]	Q3UGM2	5e-07	Serine/threonine-protein kinase Nek10
5	SMED30013636	-3.63747	6.45303	6.20989	3.91373	0.184721	-3.12051	-5.06197	-4.94143	2.74202	0.00166779	7.72964e-55	1.90907e-50	2.35005e-18	0.606587	5.91626e-05	2.04955e-08	1.83606e-08	0.00485089	7.97503e-53	2.67509e-48	2.44138e-16	0.758756	0.000186112	8.89851e-08	6.50687e-08	815	1	.	4	XP_003214919.1	3e-06	tetraspanin-6-like [Anolis carolinensis]	.	.	.
2	SMED30013669	-2.71794	2.91791	2.85894	3.44496	1.58319	-0.802069	-3.70367	-3.58133	0.567773	0.000855007	7.4428e-20	8.54419e-19	3.83293e-30	2.1478e-06	0.0569044	2.76181e-11	3.27115e-11	0.00264817	3.33674e-18	4.29734e-17	1.06921e-27	2.39006e-05	0.0859461	1.67347e-10	1.48329e-10	1022	2	.	0	ESO03126.1	2e-45	hypothetical protein HELRODRAFT_80977 [Helobdella robusta]	P29052	9e-45	Transcription initiation factor IIB
5	SMED30013690	-7.41155	3.91463	3.34193	1.06901	1.58201	0.0662587	-0.980172	-1.58213	0.451659	3.66881e-07	4.33444e-28	9.47537e-18	0.0399253	0.000472158	0.619352	0.967125	0.992666	2.1375e-06	2.54054e-26	4.4955e-16	0.116147	0.00249731	0.682588	0.986763	1	1562	1	.	0	XP_006132330.1	1e-36	nuclear receptor subfamily 2 group F member 6 isoform X1 [Pelodiscus sinensis]	Q9TTR7	2e-36	COUP transcription factor 2
5	SMED30013710	-3.57829	5.49865	5.22846	3.08882	-0.81798	-2.65189	-3.15831	-3.60947	3.49746	2.95956e-05	3.85924e-47	2.20034e-42	8.60808e-14	0.150831	2.86041e-05	1.67292e-06	9.78424e-08	0.00012382	3.34101e-45	2.20965e-40	5.13536e-12	0.274633	9.60282e-05	5.61748e-06	3.20925e-07	659	1	.	0	O17453	4e-33	26S proteasome non-ATPase regulatory subunit 4	O17453	7e-35	26S proteasome non-ATPase regulatory subunit 4
5	SMED30013711	-2.23418	6.85786	6.47237	3.5844	-1.00497	-3.35344	-5.24109	-5.08095	3.85139	0.0110978	3.50701e-61	1.1113e-54	6.14062e-16	0.132511	6.93791e-06	1.02015e-09	1.11324e-09	0.0263637	4.27184e-59	1.93527e-52	4.98649e-14	0.249111	2.63779e-05	5.20917e-09	4.41521e-09	1140	1	.	0	XP_004080345.1	1e-69	protein pelota homolog [Oryzias latipes]	Q7ZWC4	6e-69	Protein pelota homolog [Danio rerio]
6	SMED30013736	-0.797061	6.50232	5.20996	2.95646	-2.47362	-3.347	-4.56924	-3.48182	-0.707577	0.817332	1.00289e-29	4.19834e-18	9.21219e-06	0.998482	0.999989	0.000291462	0.999997	0.999999	6.17878e-28	2.04666e-16	8.15082e-05	0.999999	1	0.000682858	1	1116	1	.	0	XP_001319253.1	8e-27	CAMK family protein kinase [Trichomonas vaginalis G3]	P32562	9e-25	Cell cycle serine/threonine-protein kinase CDC5/MSD2 [Saccharomyces cerevisiae S288c]
2	SMED30013796	-2.86695	5.62622	5.61687	5.38629	1.38775	-3.23355	-5.35174	-6.56488	7.14683	1.45906e-09	2.12288e-102	4.78334e-102	8.60539e-94	7.29998e-06	8.00788e-13	1.93399e-24	2.92656e-31	1.26024e-08	4.56829e-99	2.40179e-98	8.64182e-90	6.99734e-05	9.09704e-12	3.39542e-23	5.23877e-30	1036	2	.	0	XP_001897742.1	7e-82	60S acidic ribosomal protein P0 [Brugia malayi]	P19889	5e-77	60S acidic ribosomal protein P0
6	SMED30013867	-5.18222	6.91599	6.28944	2.89316	-0.884921	-3.32982	-3.28036	-3.42128	0.541058	0.0239392	2.65124e-40	3.66068e-32	1.17784e-05	0.941823	0.999992	0.99999	0.999997	0.0519234	2.01702e-38	2.6384e-30	0.000100694	0.999999	1	1	1	881	2	.	1	ELT91652.1	2e-33	hypothetical protein CAPTEDRAFT_148295 [Capitella teleta]	Q2KJ16	8e-30	Phosphorylase b kinase gamma catalytic chain, liver/testis isoform
8	SMED30013882	-3.89897	2.04937	2.4037	-0.683716	-1.16994	0.28179	0.423596	0.594181	2.6933	1.02861e-09	2.72586e-09	1.05097e-12	0.120566	0.00825439	0.46175	0.264531	0.112733	9.05582e-09	5.09126e-08	3.61446e-11	0.285021	0.0273245	0.531121	0.319266	0.148648	976	1	.	0	CAX75368.1	2e-21	Speckle-type POZ protein-like [Schistosoma japonicum]	Q5U504	2e-12	Kelch-like protein 40
6	SMED30013957	-3.97494	6.50153	5.42905	1.85731	-2.05278	-1.71572	-2.43262	-3.61183	3.59829	0.000166205	3.1042e-43	2.43301e-30	0.000831963	0.00781185	0.0194038	0.00163193	1.611e-05	0.000599455	2.50054e-41	1.6735e-28	0.00416179	0.026173	0.0333721	0.00331682	4.10926e-05	740	1	.	0	.	.	.	.	.	.
6	SMED30013970	-4.12444	8.10528	7.30468	3.94722	-4.12444	-4.12444	-2.8594	-4.12444	0.57242	0.999584	8.68722e-37	1.14732e-29	1.54307e-08	0.999577	0.999676	0.848286	0.999655	0.999999	6.18723e-35	7.76752e-28	2.9293e-07	0.999999	1	0.885312	1	1143	1	.	0	.	.	.	.	.	.
6	SMED30013987	-3.92689	7.8095	6.61075	4.51368	-1.17236	-4.15437	-4.92478	-4.75552	6.43068	3.21626e-07	2.51017e-96	2.55477e-71	3.72865e-33	0.0343657	1.06979e-09	8.5757e-12	1.85182e-11	1.89362e-06	3.151e-93	1.60349e-68	1.3373e-30	0.0866534	7.88007e-09	5.47837e-11	8.56854e-11	1611	1	.	4	CDJ19896.1	1e-32	innexin unc 9 [Echinococcus granulosus]	A8WVX4	2e-18	Innexin-19
8	SMED30014009	-5.48219	2.20224	2.80927	-0.351792	-1.27514	0.95984	0.788916	0.348848	1.66103	4.10711e-09	2.63484e-08	1.46114e-13	0.517707	0.0200588	0.0213987	0.0612606	0.410451	3.28645e-08	4.27384e-07	5.4615e-12	0.82922	0.0563462	0.0364123	0.0870114	0.472965	3256	1	.	0	XP_005105219.1	9e-144	tubulin polyglutamylase TTLL4-like isoform X6 [Aplysia californica]	Q80UG8	2e-135	Tubulin polyglutamylase TTLL4
6	SMED30014111	-3.37916	7.56719	6.24529	3.0833	-3.37916	-3.37916	-3.37916	-3.37916	-0.858109	0.999603	1.41354e-30	6.13776e-20	2.25824e-05	0.999615	0.999459	0.999468	0.999704	0.999999	8.94659e-29	3.21028e-18	0.000178379	0.999999	1	1	1	643	2	.	0	.	.	.	.	.	.
6	SMED30014175	-2.79547	7.91982	6.39331	3.98265	-0.137982	-3.95208	-4.71128	-6.69896	2.81848	0.998842	8.77804e-66	8.16588e-43	1.22813e-15	0.437568	0.999993	0.999983	1.06831e-09	0.999999	1.27756e-63	8.3678e-41	9.51151e-14	0.602937	1	1	4.24602e-09	665	1	.	0	.	.	.	.	.	.
5	SMED30014228	-1.79329	2.8026	3.41623	1.83719	-1.24547	-1.54068	-1.65582	-1.82076	3.29351	0.00104637	2.19885e-15	1.94712e-23	1.16495e-06	0.0106559	0.00178264	0.000882251	0.000300741	0.00318651	7.67609e-14	1.13245e-21	1.31694e-05	0.0337039	0.00401748	0.00188615	0.000640086	1222	1	.	0	ABA40385.1	1e-08	SJCHGC07397 protein [Schistosoma japonicum]	.	.	.
8	SMED30014233	-2.94188	1.79906	2.55789	-2.35277	-1.02698	0.0140357	0.62206	1.32858	1.79045	5.03237e-05	2.05034e-05	1.82498e-10	0.000178948	0.0509651	0.969428	0.162785	0.00167428	0.000201422	0.000190532	4.62805e-09	0.00108583	0.118841	0.992285	0.207578	0.00316184	777	1	.	0	XP_005107500.1	9e-20	coiled-coil domain-containing protein 153-like [Aplysia californica]	A8KB59	8e-12	Coiled-coil domain-containing protein 153
6	SMED30014239	-6.08247	8.98784	7.79472	3.66105	-0.839282	-3.73363	-4.80521	-4.98301	3.27505	0.00558688	3.01001e-68	1.139e-51	5.82922e-10	0.907828	0.999995	0.999999	0.999997	0.0143406	4.79801e-66	1.69037e-49	1.61576e-08	0.999999	1	1	1	1000	1	.	0	.	.	.	.	.	.
8	SMED30014345	-7.76738	2.7708	3.18711	-2.20642	0.240155	1.12457	1.09518	1.55599	0.728859	2.10994e-07	2.3725e-09	1.05553e-12	0.998486	0.503802	0.0290075	0.0336798	0.00162873	1.27952e-06	4.46727e-08	3.62599e-11	0.999998	0.666025	0.0475648	0.0510553	0.00308202	448	1	.	0	XP_001627006.1	3e-39	predicted protein [Nematostella vectensis]	Q9DAJ5	6e-40	Dynein light chain roadblock-type 2
6	SMED30014431	-3.27393	6.87369	5.68791	4.23252	-0.389738	-2.88018	-4.93784	-5.31244	6.54509	1.04172e-05	1.11845e-65	4.53094e-46	2.42006e-25	0.488228	1.77599e-05	2.10513e-10	2.19386e-11	4.73362e-05	1.61997e-63	5.37415e-44	4.41873e-23	0.651872	6.2442e-05	1.16755e-09	1.00923e-10	1762	2	.	4	GAA35933.1	2e-38	innexin unc-9 [Clonorchis sinensis]	O01634	1e-22	Innexin-12
5	SMED30014524	-1.99536	2.27126	2.50466	-0.371166	-0.381592	-0.699868	-0.788719	-0.539212	1.8782	5.34427e-05	6.98867e-15	3.34135e-18	0.32744	0.284445	0.0491718	0.0276993	0.122385	0.000212859	2.35249e-13	1.64217e-16	0.608074	0.441589	0.0756897	0.042907	0.16003	1666	1	YES	0	XP_002593212.1	9e-12	hypothetical protein BRAFLDRAFT_120140 [Branchiostoma floridae]	G3V801	9e-07	Neurotrypsin
6	SMED30014566	-4.03159	7.17172	5.80646	3.9748	-0.751635	-3.38842	-4.14155	-4.63979	5.68819	4.48335e-08	3.02115e-98	1.67609e-65	1.60794e-29	0.130429	1.11814e-08	4.40481e-11	7.14924e-13	3.02915e-07	4.55091e-95	6.64415e-63	4.10528e-27	0.246236	7.03847e-08	2.61898e-10	3.69887e-12	1428	1	.	0	.	.	.	.	.	.
8	SMED30014575	-5.02228	2.05871	2.59847	0.0607795	-1.14816	-0.20419	0.554626	1.10205	3.04203	1.1318e-10	1.72938e-07	9.23806e-12	0.887654	0.0235708	0.666907	0.198793	0.00794106	1.15939e-09	2.44377e-06	2.81411e-10	0.999998	0.0641827	0.727046	0.247655	0.0132646	3786	1	.	5	CDJ23813.1	3e-153	transient receptor potential cation channel [Echinococcus granulosus]	Q9HCF6	1e-19	Transient receptor potential cation channel subfamily M member 3
5	SMED30014581	-2.42088	4.37963	4.01161	3.60103	-0.178534	-2.70542	-3.93073	-2.75671	3.98698	1.08664e-06	8.84291e-64	3.50206e-52	3.4461e-41	0.623548	1.88867e-10	5.12082e-17	8.0371e-11	5.87108e-06	1.20005e-61	5.4106e-50	2.20895e-38	0.773191	1.54788e-09	5.09159e-16	3.52759e-10	1456	1	.	0	ESN94749.1	3e-174	hypothetical protein HELRODRAFT_186030 [Helobdella robusta]	P20478	2e-164	Glutamine synthetase 2 cytoplasmic
5	SMED30014605	-3.62825	6.70334	6.93374	2.55235	-1.67644	-3.62825	-3.62825	-3.62825	-0.885295	0.999682	4.57961e-24	1.23714e-25	0.000396415	0.620067	0.999697	0.999703	0.999678	0.999999	2.38702e-22	7.66897e-24	0.00217934	0.770182	1	1	1	594	1	.	0	XP_001441572.1	1e-10	hypothetical protein [Paramecium tetraurelia strain d4-2]	O60139	9e-09	Probable ubiquitin carboxyl-terminal hydrolase 4
6	SMED30014614	-1.55372	6.57709	5.26934	-0.227764	-3.22318	-2.37006	-1.77915	-2.69256	0.0134337	0.306139	2.74795e-31	2.45295e-19	0.932043	0.00865824	0.0180112	0.0696276	0.00749148	0.477309	1.7577e-29	1.25467e-17	0.999998	0.0284116	0.0312388	0.0975706	0.0125722	905	1	.	0	XP_004065769.1	5e-12	general transcription factor IIE subunit 2-like isoform 1 [Oryzias latipes]	P29540	3e-08	General transcription factor IIE subunit 2
8	SMED30014791	-5.43826	1.61189	2.38613	-1.62812	-0.265628	0.824946	1.08961	1.41944	2.51403	9.08804e-11	6.90305e-05	5.24008e-10	0.00294609	0.583227	0.0479727	0.00786515	0.000392017	9.43147e-10	0.000565746	1.23527e-08	0.0124396	0.737746	0.0740938	0.0138545	0.000819305	2001	1	.	0	XP_005108850.1	1e-157	adenylate kinase 8-like [Aplysia californica]	Q5M7G4	4e-136	Adenylate kinase 8
6	SMED30014831	-4.45727	7.28461	6.28671	2.63722	-4.45727	-2.13953	-2.41964	-2.73483	-0.00489117	0.999572	4.32264e-29	4.02872e-21	0.000899532	0.999637	0.957996	0.974916	0.984894	0.999999	2.60457e-27	2.19085e-19	0.0044558	0.999999	0.983291	0.993138	1	764	1	.	0	XP_001919964.4	7e-18	serine/threonine-protein kinase pim-2-like [Danio rerio]	Q8CEE6	3e-11	PAS domain-containing serine/threonine-protein kinase
6	SMED30014834	-5.0274	7.87391	6.42513	3.75014	-1.87501	-3.83725	-3.9813	-3.32823	4.84341	2.73455e-06	1.62638e-82	4.14187e-56	6.98638e-18	0.00658292	6.64862e-07	3.28419e-07	6.0533e-06	1.37444e-05	6.44709e-80	7.75045e-54	6.83372e-16	0.0227488	3.03858e-06	1.21641e-06	1.62307e-05	1863	1	.	0	EKC27094.1	0	Phosphoenolpyruvate carboxykinase, cytosolic [GTP] [Crassostrea gigas]	Q5R5J1	0	Phosphoenolpyruvate carboxykinase, cytosolic [GTP]
2	SMED30014873	-1.19215	3.97715	4.80364	4.90259	-0.0611259	-4.95489	-3.09012	-4.38509	0.283776	0.344902	5.17163e-21	5.36303e-34	6.47847e-35	0.78654	1.59366e-08	0.000119873	4.10241e-07	0.530417	2.4231e-19	4.09043e-32	2.67365e-32	0.909413	9.81319e-08	0.000301227	1.25756e-06	701	1	.	0	XP_003739932.1	6e-12	UV excision repair protein RAD23 homolog B-like [Metaseiulus occidentalis]	Q84L33	0.001	Ubiquitin receptor RAD23b
5	SMED30014888	-3.33506	7.20553	7.36294	4.73681	-4.14402	-4.7728	-3.68709	-3.3663	4.90487	0.00102143	4.40751e-49	5.51528e-51	1.01689e-21	9.4947e-06	4.58348e-07	2.38326e-05	7.36522e-05	0.00311717	3.95193e-47	7.91232e-49	1.50176e-19	8.80686e-05	2.1539e-06	6.73486e-05	0.000171531	1061	3	.	4	CCD77819.1	7e-09	cd63 antigen-like [Schistosoma mansoni]	P28648	2e-09	CD63 antigen
5	SMED30014940	-2.21212	4.81106	5.70458	5.10254	1.91469	-2.85523	-5.88146	-6.58405	4.98388	0.00304454	3.56916e-29	5.66134e-41	7.28889e-33	6.72344e-05	7.2662e-05	3.49193e-11	9.07024e-13	0.00833693	2.15487e-27	5.32997e-39	2.52405e-30	0.000477392	0.000223696	2.09231e-10	4.64805e-12	530	1	.	0	ESO95278.1	4e-39	hypothetical protein LOTGIDRAFT_214936 [Lottia gigantea]	Q7JQD3	5e-33	Gelsolin-like protein 1
5	SMED30014949	-4.54482	6.77505	7.16746	3.88823	0.298928	-2.7103	-5.012	-5.86255	4.1817	0.000258451	2.22125e-41	6.36032e-46	1.67437e-13	0.560953	0.00172111	6.24042e-07	2.24086e-08	0.000894879	1.72919e-39	7.40927e-44	9.60832e-12	0.718073	0.00389249	2.22097e-06	7.87844e-08	1388	1	YES	1	.	.	.	.	.	.
8	SMED30015004	-3.94937	2.31335	2.79379	0.627922	-2.35561	-0.602428	0.176785	0.995552	2.11795	6.31682e-09	4.36137e-12	7.69262e-18	0.102759	1.34505e-06	0.141414	0.631579	0.0048766	4.91749e-08	1.16176e-10	3.68451e-16	0.251918	1.59036e-05	0.190578	0.688333	0.0084791	2145	1	.	0	EKC20523.1	2e-16	hypothetical protein CGI_10005887 [Crassostrea gigas]	.	.	.
6	SMED30015032	-3.96002	7.2728	6.46493	3.01085	-2.00657	-3.96002	-3.96002	-2.86197	-0.467621	0.999573	4.39467e-35	1.19186e-26	1.83885e-05	0.818746	0.999628	0.999636	0.940496	0.999999	3.03666e-33	7.57533e-25	0.000148842	0.935572	1	1	0.969125	1177	2	.	0	XP_004084530.1	0.0005	PHD and RING finger domain-containing protein 1-like [Oryzias latipes]	A6H619	0.0002	PHD and RING finger domain-containing protein 1 [Mus musculus]
5	SMED30015054	-5.56456	3.6698	4.49852	2.40619	0.299169	0.13543	-3.60846	-1.83607	-0.96985	0.00508302	1.64949e-13	3.43774e-23	3.47474e-05	0.453868	0.550579	0.999995	0.996367	0.0131991	5.00948e-12	1.98157e-21	0.000258734	0.618495	0.617768	1	1	1425	1	.	4	CDJ15479.1	2e-58	bestrophin 2 [Hymenolepis microstoma]	O76090	5e-52	Bestrophin-1
6	SMED30015065	-1.71007	7.2708	6.39725	3.09751	-0.972284	-3.73617	-4.76067	-5.58635	2.3233	0.171339	4.26691e-59	1.86412e-45	1.26467e-09	0.328544	6.22833e-05	1.2817e-06	1.66818e-08	0.286123	4.77878e-57	2.11129e-43	3.18835e-08	0.491267	0.00019483	4.375e-06	5.93635e-08	924	1	.	0	.	.	.	.	.	.
5	SMED30015086	-8.1953	2.44343	2.50272	1.4087	0.361791	0.295788	0.597322	0.585549	0.778558	9.87298e-11	6.82973e-11	2.98735e-11	0.00149222	0.369423	0.418558	0.172555	0.178515	1.02004e-09	1.60224e-09	8.5308e-10	0.00690995	0.533795	0.487923	0.218344	0.225219	531	1	.	0	XP_422110.3	2e-38	glycerol-3-phosphate dehydrogenase 1-like protein isoform X2 [Gallus gallus]	Q6P824	1e-38	Glycerol-3-phosphate dehydrogenase 1-like protein [Xenopus (Silurana) tropicalis]
5	SMED30015193	-2.45355	3.93377	3.99738	1.17951	-1.25424	-0.765427	-2.22851	-2.40894	-0.728964	0.0313544	1.29005e-21	3.73972e-22	0.0324725	0.064267	0.192801	0.000755383	0.000271289	0.065621	6.1496e-20	2.10199e-20	0.097781	0.142355	0.249861	0.00163452	0.000581096	1347	1	.	1	.	.	.	.	.	.
5	SMED30015254	-6.50914	7.40392	7.69303	5.33087	-0.706614	-1.94294	-6.50914	-4.75999	2.94017	0.999683	1.48373e-69	1.78369e-75	5.41889e-32	0.631994	0.916371	0.999676	0.99875	0.999999	2.53978e-67	1.37788e-72	1.73676e-29	0.780395	0.949887	1	1	821	1	.	0	CCC51366.1	0.0007	predicted zinc finger protein [Trypanosoma vivax Y486]	.	.	.
6	SMED30015303	-2.39998	6.18017	5.02728	0.817894	-1.35131	-2.47254	-2.93963	-2.86187	2.57858	0.0112323	5.82113e-44	8.17039e-29	0.154724	0.0529655	0.000783721	0.000120441	0.0001475	0.0266516	4.75266e-42	5.44578e-27	0.346957	0.122407	0.00192618	0.000302478	0.000328654	1936	2	.	0	KDQ57760.1	0.0002	hypothetical protein JAAARDRAFT_35442 [Jaapia argillacea MUCL 33604]	.	.	.
5	SMED30015312	-1.74339	7.36879	7.05077	3.18181	-1.32714	-4.47129	-4.38681	-5.67274	1.64439	0.976887	4.81757e-41	1.40146e-37	9.92472e-08	0.929587	1	0.999995	3.61034e-06	0.999999	3.72151e-39	1.16634e-35	1.51547e-06	0.999999	1	1	9.94502e-06	794	1	.	0	EFX81864.1	2e-16	hypothetical protein DAPPUDRAFT_302833 [Daphnia pulex]	O94168	4e-13	Carbon catabolite-derepressing protein kinase
1	SMED30015313	-2.97824	3.21418	4.12645	5.51878	2.31576	-0.559555	-5.37241	-6.26496	6.25125	0.00432535	3.94053e-07	1.73583e-11	4.95399e-20	0.000496439	0.509988	7.90468e-06	7.42794e-07	0.0114287	5.2252e-06	5.10698e-10	6.16731e-18	0.00260244	0.578653	2.40307e-05	2.21566e-06	614	1	.	0	CDJ14117.1	4e-34	venom allergen (val) protein [Hymenolepis microstoma]	Q7T141	3e-25	Peptidase inhibitor 15-A
6	SMED30015315	-1.75579	5.83159	4.12626	2.43212	-1.77175	-4.33516	-3.06084	-1.46642	-0.397095	0.21658	3.13048e-39	1.12599e-16	2.27477e-05	0.0629658	6.26853e-06	0.000705171	0.0737988	0.351554	2.32869e-37	5.13981e-15	0.000179454	0.14005	2.40239e-05	0.00153314	0.10118	820	1	.	0	AGS78024.1	4e-25	histone H1, partial [Schmidtea mediterranea]	P07796	1e-16	Histone H1-gamma, late
4	SMED30015316	-4.27015	1.84532	2.41484	1.73576	1.8593	-1.26613	-1.59456	-0.724379	2.02809	7.7375e-13	2.16927e-12	3.04191e-22	4.34953e-11	8.79222e-14	0.000101555	2.02997e-06	0.0185186	1.0802e-11	5.94665e-11	1.71939e-20	1.59027e-09	6.83052e-12	0.000303186	6.73832e-06	0.0288058	727	1	.	1	XP_007895954.1	2e-49	cell division control protein 42 homolog isoform X2 [Callorhinchus milii]	Q2KJ93	1e-50	Cell division control protein 42 homolog
6	SMED30015327	-2.87326	7.97996	6.75218	3.63599	-3.17684	-3.96604	-3.50199	-4.85	2.89749	0.0302242	3.80106e-60	1.60103e-43	1.1971e-11	0.00186991	3.79047e-05	0.000198543	1.33784e-06	0.0635358	4.38752e-58	1.68825e-41	4.97447e-10	0.00794008	0.000124004	0.000479902	3.87625e-06	1461	1	.	0	.	.	.	.	.	.
5	SMED30015345	-3.95741	5.73509	5.8299	4.62372	1.65462	-1.65062	-5.20814	-7.02715	6.11124	1.01054e-06	1.94163e-44	7.34663e-46	7.3413e-29	0.000458727	0.00874372	1.2952e-10	6.78463e-15	5.49042e-06	1.58955e-42	8.48015e-44	1.78364e-26	0.00243955	0.0165529	7.34987e-10	4.09785e-14	958	1	.	0	O16127	7e-74	Tropomyosin A	O16127	8e-76	Tropomyosin A
6	SMED30015559	-4.81646	5.80873	4.59694	1.18725	-0.810599	-2.37913	-1.68436	-1.90237	-1.03548	0.0386984	1.27778e-22	1.04975e-12	0.145238	0.949885	0.999516	0.995315	0.997533	0.0788183	6.30043e-21	3.61446e-11	0.330683	0.999999	1	1	1	1076	1	.	0	CCD75610.1	2e-25	putative transcription factor IWS1 [Schistosoma mansoni]	Q61MR2	6e-26	IWS1-like protein
6	SMED30015571	-2.70113	6.9416	5.8151	3.7308	-1.04965	-3.58209	-3.85853	-5.29611	4.06353	0.000775225	1.10338e-79	4.79937e-56	1.19388e-21	0.0683448	7.26049e-08	1.60695e-08	1.57016e-12	0.00242702	3.61322e-77	8.92534e-54	1.72923e-19	0.149497	3.9727e-07	7.07167e-08	7.89586e-12	1249	1	.	0	.	.	.	.	.	.
2	SMED30015606	-1.15215	4.767	4.8535	5.46964	-0.218433	-4.98895	-3.74165	-4.98895	-0.466888	0.697168	1.09954e-25	2.462e-26	7.84934e-37	0.266048	0.999532	0.994305	0.999547	0.988171	6.03385e-24	1.55498e-24	3.75361e-34	0.420615	1	1	1	593	1	.	0	XP_003201781.2	2e-81	DNA-directed RNA polymerase II subunit RPB2-like [Danio rerio]	Q8CFI7	4e-76	DNA-directed RNA polymerase II subunit RPB2
5	SMED30015613	-1.18301	2.67769	2.41928	2.44302	0.564039	-1.82328	-2.47222	-2.62552	-0.121128	0.14176	5.98669e-09	4.51437e-07	2.12597e-07	0.278164	0.00415957	0.000247821	0.000100837	0.242784	1.07422e-07	6.13738e-06	2.98583e-06	0.434702	0.00856389	0.000588856	0.000230059	1232	1	.	0	ACZ64515.1	0	GLI-2 [Schmidtea mediterranea]	P19538	5e-70	Transcriptional activator cubitus interruptus
1	SMED30015702	-5.52235	4.71579	4.47606	6.92882	0.948178	-1.65724	-4.36691	-5.52235	0.681476	0.999478	2.68204e-13	8.53702e-12	9.11081e-30	0.0710877	0.881156	0.998573	0.99947	0.999999	8.00811e-12	2.61377e-10	2.38679e-27	0.154063	0.920498	1	1	1233	1	YES	0	AFJ24722.1	3e-38	inhibin-1 [Schmidtea mediterranea]	P58166	2e-08	Inhibin beta E chain
5	SMED30015725	-2.79034	2.65335	3.32828	0.896287	-1.27335	-0.277905	-1.08263	-1.45371	-0.903789	0.0158926	1.65881e-07	5.39025e-12	0.134932	0.0731677	0.664846	0.095678	0.0270241	0.0362038	2.35287e-06	1.69159e-10	0.312148	0.157587	0.725193	0.129393	0.0406063	1836	1	.	0	XP_004208917.1	4e-30	uncharacterized protein LOC101239131 [Hydra vulgaris]	.	.	.
6	SMED30015830	-4.42927	6.69991	5.42675	3.45742	-1.5085	-2.04614	-3.1709	-4.42927	-0.604882	0.999467	2.65546e-35	1.01465e-20	1.45291e-07	0.871672	0.940767	0.992772	0.999614	0.999999	1.8476e-33	5.44892e-19	2.12175e-06	0.975515	0.969737	1	1	613	1	.	0	AFJ24755.1	5e-44	high mobility group-2 [Schmidtea mediterranea]	Q24537	4e-26	High mobility group protein DSP1
5	SMED30016085	-2.8568	6.15682	6.51623	4.68619	-2.66382	-4.32604	-3.74703	-3.76555	3.71921	0.000450638	2.77925e-73	4.67034e-82	1.15338e-40	1.86938e-05	7.84495e-11	3.68984e-09	1.70476e-09	0.00148311	6.15665e-71	6.11753e-79	6.94955e-38	0.000157227	6.79008e-10	1.76478e-08	6.64758e-09	1970	1	YES	1	XP_001629942.1	5e-121	predicted protein [Nematostella vectensis]	Q5RBP9	4e-110	Macrophage-expressed gene 1 protein
5	SMED30016206	-6.60388	4.4135	4.54406	3.5586	-1.64393	-1.60576	-1.54569	-1.1169	6.6454	5.04934e-23	2.24636e-53	8.35777e-57	2.02533e-33	0.000128673	0.000162941	0.000266117	0.00642589	2.25032e-21	2.23353e-51	1.64572e-54	7.53299e-31	0.000827929	0.000465257	0.000628216	0.0109165	883	1	YES	0	CAX73596.1	1e-47	Kazal-type serine protease inhibitor domain-containing protein 1 precursor [Schistosoma japonicum]	G4V4G1	2e-24	Insulin-like growth factor-binding protein-related protein 1
6	SMED30016232	-3.59022	7.27557	6.00916	2.60075	-0.0773917	-3.52709	-3.86078	-4.83	2.94938	0.00145848	2.29698e-75	1.10622e-50	3.3813e-08	0.972796	5.53968e-06	1.37657e-06	1.661e-08	0.00430063	5.62612e-73	1.55734e-48	5.8545e-07	0.999999	2.14214e-05	4.68029e-06	5.91361e-08	920	1	.	0	XP_827832.1	6e-17	protein kinase [Trypanosoma brucei brucei strain 927/4 GUTat10.1]	B4LDJ6	2e-18	Serine/threonine-protein kinase PLK4
6	SMED30016236	-2.64127	7.55319	6.47036	3.47888	-1.07781	-4.10052	-4.36232	-5.32051	3.39811	0.00862251	6.80055e-82	4.0079e-60	1.32702e-15	0.126397	1.21735e-07	4.7654e-08	1.95274e-10	0.0211161	2.52938e-79	1.05918e-57	1.02249e-13	0.240401	6.37387e-07	1.96748e-07	8.26848e-10	1062	1	.	0	CAP31399.2	5e-22	Protein CBR-FCP-1 [Caenorhabditis briggsae]	Q8SV03	4e-17	RNA polymerase II subunit A C-terminal domain phosphatase
5	SMED30016262	-7.69253	5.61288	5.23691	0.924039	-2.54185	-0.600391	-0.394232	-0.544833	1.96746	2.70109e-06	2.98283e-37	1.61095e-31	0.130316	0.999408	0.915337	0.862068	0.903271	1.35852e-05	2.14985e-35	1.13661e-29	0.303481	0.999999	0.949076	0.897643	0.937759	708	1	.	0	ERG81902.1	2e-16	gamma-glutamylaminecyclotransferase a [Ascaris suum]	Q9W0Y2	2e-14	Putative gamma-glutamylcyclotransferase CG2811 [Drosophila melanogaster]
5	SMED30016385	-4.31546	5.80239	5.56473	1.63815	-2.14123	-1.71881	-2.31488	-2.5149	-1.17971	0.102079	1.20517e-14	3.07277e-13	0.0761696	0.999077	0.995285	0.999461	0.999788	0.182199	3.98992e-13	1.10734e-11	0.197297	0.999999	1	1	1	1620	1	.	1	.	.	.	.	.	.
5	SMED30016415	-5.51631	3.78886	3.2284	3.11319	1.55037	-1.13457	-2.43971	-2.59023	-1.16442	0.0071464	5.57516e-12	4.58258e-08	1.08752e-07	0.0138803	0.977871	0.999449	0.999692	0.0178287	1.46821e-10	7.67601e-07	1.64229e-06	0.0418254	0.998378	1	1	1080	1	.	0	CAX69477.1	7e-77	Cell division protein kinase 9-B [Schistosoma japonicum]	P50750	5e-76	Cyclin-dependent kinase 9
6	SMED30016531	-2.81303	7.18985	6.06937	3.07611	-1.24292	-3.19925	-4.25213	-4.82798	2.10379	0.033665	2.90153e-49	6.11307e-35	2.75354e-08	0.18192	0.000548673	1.57059e-05	1.47257e-06	0.0698454	2.63296e-47	4.85933e-33	4.85974e-07	0.317152	0.00139234	4.56025e-05	4.24009e-06	2035	4	.	0	CCD74974.1	8e-45	protein kinase [Schistosoma mansoni]	Q80X41	3e-38	Serine/threonine-protein kinase VRK1
6	SMED30016555	-7.19952	8.24023	6.89824	4.84565	-0.259742	-3.16062	-4.72406	-4.64018	3.67592	2.9461e-05	1.23638e-90	3.94814e-62	3.05244e-27	0.770824	0.999927	0.999995	0.999996	0.000123377	8.46556e-88	1.26538e-59	6.52206e-25	0.896938	1	1	1	2599	3	.	0	EFX89262.1	3e-27	hypothetical protein DAPPUDRAFT_303133 [Daphnia pulex]	Q4R628	3e-24	Kinesin-like protein KIF3A
5	SMED30016557	-6.34732	4.90799	5.47584	3.64776	-4.88026	-2.09944	-0.482847	-0.221727	5.78797	7.72701e-12	9.78928e-35	2.12332e-43	1.26272e-18	2.7709e-10	0.00073718	0.385861	0.691872	9.39055e-11	6.73337e-33	2.22116e-41	1.35381e-16	9.31686e-09	0.0018228	0.44632	0.747258	1176	1	.	6	AEP14559.1	5e-38	aquaporin 5 [Milnesium tardigradum]	Q9NHW7	6e-39	Aquaporin AQPAe.a [Aedes aegypti]
6	SMED30016628	-2.71949	7.23314	6.32741	4.21992	-0.882872	-4.12447	-4.65234	-5.40131	3.95296	0.00134581	1.36728e-92	9.09518e-71	2.10199e-29	0.137649	1.75747e-09	8.97912e-11	4.18699e-13	0.00400169	1.21153e-89	5.48021e-68	5.27722e-27	0.256191	1.25527e-08	5.17829e-10	2.2072e-12	1037	1	.	0	.	.	.	.	.	.
5	SMED30016640	-4.05477	3.78897	4.05576	3.13913	0.794869	-2.09649	-1.57271	-4.05477	-2.15461	0.999561	3.31425e-10	1.72948e-11	1.19666e-06	0.108104	0.95921	0.903318	0.99957	0.999999	6.98729e-09	5.09325e-10	1.35025e-05	0.213214	0.984202	0.933787	1	827	1	.	0	GAA28009.2	2e-33	serine/threonine-protein kinase chk1 [Clonorchis sinensis]	Q8AYC9	7e-25	Serine/threonine-protein kinase Chk1
2	SMED30016718	-8.01286	3.39444	3.97901	4.24974	1.7915	-0.138604	-2.30319	-2.96003	1.63323	3.73446e-05	4.65244e-07	9.80623e-10	3.48773e-11	0.0147704	0.766834	0.998789	0.999857	0.000153427	6.0994e-06	2.20306e-08	1.31179e-09	0.0439842	0.819148	1	1	462	1	YES	1	.	.	.	.	.	.
8	SMED30016746	-3.72158	2.0884	2.3671	-1.73637	-1.03334	0.341188	0.476328	1.21828	1.90142	1.12132e-06	1.98846e-07	2.20457e-09	0.00248881	0.043341	0.437754	0.275444	0.0032796	6.04652e-06	2.7773e-06	4.66741e-08	0.0107345	0.104551	0.50716	0.331296	0.00588543	506	2	.	0	ESO82663.1	6e-33	hypothetical protein LOTGIDRAFT_203280 [Lottia gigantea]	Q9H1P6	1e-19	Uncharacterized protein C20orf85 [Homo sapiens]
5	SMED30016761	-2.93595	6.42562	5.86652	3.77526	-0.386352	-3.45933	-4.62081	-4.66496	3.5771	0.000511475	6.69599e-70	6.64136e-58	2.9984e-22	0.521	1.59838e-07	1.41308e-10	6.26777e-11	0.00166226	1.17285e-67	1.43945e-55	4.56226e-20	0.682044	8.17561e-07	7.98721e-10	2.78099e-10	619	1	.	0	.	.	.	.	.	.
6	SMED30016768	-5.72447	7.61681	5.54229	2.34198	-2.908	-1.95124	-2.77024	-2.14714	1.37198	0.00942629	3.44394e-37	4.57738e-19	0.00183235	0.999899	0.997173	0.999801	0.998369	0.0228229	2.47037e-35	2.32944e-17	0.00821598	0.999999	1	1	1	968	1	.	0	.	.	.	.	.	.
5	SMED30016775	-2.66834	4.14486	4.61896	4.13897	1.85194	-2.03449	-4.5943	-5.4576	0.469379	0.0419992	1.01518e-19	4.68906e-25	9.95722e-20	0.000159475	0.0127646	1.31757e-06	1.36696e-08	0.0845287	4.5243e-18	2.87128e-23	1.1904e-17	0.000998858	0.0230911	4.49045e-06	4.91259e-08	1810	1	.	12	EKC34933.1	9e-45	Monocarboxylate transporter 9 [Crassostrea gigas]	B1AT66	3e-30	Monocarboxylate transporter 7
5	SMED30016777	-4.47524	4.22824	3.77118	1.13247	-1.53418	-1.03159	-0.805569	-1.28531	1.42336	4.00606e-05	1.53219e-22	2.23626e-17	0.0344003	0.0225821	0.102134	0.196023	0.0439779	0.000163537	7.50576e-21	1.05104e-15	0.102639	0.0619215	0.143363	0.244538	0.063209	2614	2	.	1	.	.	.	.	.	.
6	SMED30016785	-7.46832	4.91448	4.34903	3.5442	2.13855	-3.08727	-1.92921	-2.46146	1.44765	3.10101e-06	1.25475e-32	7.24052e-24	1.23805e-14	2.51794e-05	0.99992	0.996804	0.999242	1.54522e-05	8.25371e-31	4.25215e-22	8.25192e-13	0.000203646	1	1	1	2833	3	YES	10	CCD75647.1	0	putative sodium/calcium exchanger [Schistosoma mansoni]	P48767	0	Sodium/calcium exchanger 1
6	SMED30016812	-1.42486	7.38608	6.02857	3.69357	-0.475961	-3.37933	-4.72689	-7.10118	3.79675	0.104738	8.0221e-85	1.48246e-56	1.00733e-19	0.606107	7.90192e-06	2.29715e-08	2.73825e-15	0.186228	3.66185e-82	2.88142e-54	1.19952e-17	0.758312	2.97354e-05	9.91069e-08	1.70551e-14	756	1	.	0	.	.	.	.	.	.
6	SMED30016827	-1.82038	6.95191	5.26402	2.15279	-1.687	-3.57203	-3.52394	-3.76537	2.6024	0.0477484	9.88084e-68	5.95073e-38	9.24641e-06	0.0150762	1.73577e-06	2.20259e-06	4.45047e-07	0.0943538	1.56674e-65	5.05007e-36	8.17151e-05	0.0446915	7.33637e-06	7.27284e-06	1.35832e-06	1211	2	.	0	.	.	.	Q6DJN2	0.0003	TNF receptor-associated factor 6-B
6	SMED30016847	-5.32082	5.46017	3.89977	1.28548	-1.96363	-0.619644	-0.998538	-1.74279	2.8949	3.22268e-08	1.82405e-55	5.69573e-26	0.0038628	0.00118084	0.241919	0.0645124	0.00234626	2.22875e-07	1.92144e-53	3.56747e-24	0.0157327	0.00541725	0.304021	0.0911274	0.004318	1942	2	.	0	.	.	.	.	.	.
7	SMED30016857	-4.39144	3.06046	4.42944	1.37967	-1.45947	-1.63765	-0.518113	-0.862884	-2.10814	0.06339	2.69369e-05	1.11523e-11	0.108981	0.993123	0.995783	0.904631	0.961074	0.120618	0.000244069	3.38015e-10	0.263504	0.999999	1	0.93479	0.98427	450	1	.	0	XP_002408103.1	1e-09	conserved hypothetical protein [Ixodes scapularis]	Q5RGT6	2e-06	Protein angel homolog 2 [Danio rerio]
2	SMED30016896	-3.5122	1.82581	2.83269	2.70377	1.80397	-0.669724	-2.38091	-2.6034	0.996614	1.28923e-05	1.1197e-06	6.66073e-17	3.00693e-15	3.27718e-07	0.124605	2.24734e-06	2.47173e-07	5.77988e-05	1.37015e-05	3.07773e-15	2.18288e-13	4.64619e-06	0.170635	7.41329e-06	7.75038e-07	1680	1	.	0	.	.	.	.	.	.
6	SMED30016908	-2.30495	7.76738	6.74547	4.42326	-1.08298	-4.24377	-5.18487	-6.11954	5.59739	0.00281807	4.91996e-79	2.69264e-61	2.3101e-26	0.0848291	2.85635e-08	2.37994e-10	1.3586e-12	0.00777829	1.56025e-76	8.11212e-59	4.51924e-24	0.176709	1.66932e-07	1.31128e-09	6.86177e-12	1221	1	.	0	CCD58756.1	6e-36	sh3-containing grb2-like protein 3 (endophilin III) [Schistosoma mansoni]	Q8AXV0	2e-32	Endophilin-A2
6	SMED30016910	-1.20105	4.82357	4.08377	3.75225	-2.26503	-3.85749	-3.1579	-2.17813	-1.16129	0.447001	1.25025e-29	6.753e-18	3.60115e-15	0.0236933	2.16772e-05	0.00037115	0.00726177	0.667664	7.67135e-28	3.25516e-16	2.58931e-13	0.0644521	7.48332e-05	0.000849797	0.0122132	501	1	.	0	CDJ20671.1	4e-24	n alpha acetyltransferase 50 NatE catalytic [Echinococcus granulosus]	Q9NHD5	2e-22	Probable N-acetyltransferase san
8	SMED30016917	-4.59434	2.13083	2.48537	-1.42626	0.0351818	0.366389	0.371879	0.630959	1.68028	2.07459e-09	6.21602e-10	1.81147e-13	0.00398743	0.910598	0.322863	0.315239	0.083943	1.74244e-08	1.26791e-08	6.72097e-12	0.0161486	0.999999	0.390685	0.373553	0.113835	693	1	.	0	A2VDD2	4e-53	Tctex1 domain-containing protein 1-B	A2VDD2	5e-55	Tctex1 domain-containing protein 1-B
2	SMED30016957	-6.05504	4.15093	4.05162	4.479	2.51724	-1.25173	-3.60499	-4.28703	0.0461399	0.00105856	7.05282e-25	1.52593e-23	1.61645e-31	1.6342e-08	0.979317	0.999997	1	0.00321825	3.74085e-23	8.89203e-22	4.91907e-29	3.41426e-07	0.999421	1	1	756	1	.	0	EFB29446.1	2e-27	hypothetical protein PANDA_010269 [Ailuropoda melanoleuca]	Q6PFR5	2e-28	Transformer-2 protein homolog alpha
5	SMED30016984	-0.334706	2.26735	2.69265	-0.257513	-1.87499	-0.00254895	-1.44877	-1.04147	2.8018	0.424703	1.87787e-12	9.22227e-18	0.523956	3.616e-05	0.996449	0.000741805	0.0118073	0.637933	5.18083e-11	4.38233e-16	0.83586	0.000278974	1	0.00160733	0.0190775	1846	1	.	0	AAI27286.1	6e-09	LOC100036704 protein [Xenopus (Silurana) tropicalis]	Q8NI35	7e-06	InaD-like protein
5	SMED30016992	-2.57839	7.38379	7.05801	3.6201	-0.636406	-3.88337	-5.13444	-5.82929	4.59058	0.00316397	2.4603e-71	1.35151e-65	1.08375e-16	0.344679	3.76445e-07	8.19796e-10	1.79311e-11	0.00862789	4.5754e-69	5.56849e-63	9.38223e-15	0.508634	1.79506e-06	4.22694e-09	8.3109e-11	1445	1	.	12	XP_004930921.1	3e-68	monocarboxylate transporter 5-like [Bombyx mori]	Q8BGC3	1e-38	Monocarboxylate transporter 12
6	SMED30017097	-5.96228	8.5604	7.64051	4.76725	-0.907148	-2.17417	-5.96228	-5.96228	2.90749	0.999507	3.09911e-74	1.98226e-58	5.92079e-20	0.475438	0.798402	0.999693	0.999665	0.999999	7.23775e-72	4.52421e-56	7.30055e-18	0.639357	0.847849	1	1	1453	1	.	0	ABK24854.1	0.0002	unknown [Picea sitchensis]	.	.	.
2	SMED30017162	-7.67153	1.34304	2.39187	2.88238	2.10998	0.11164	-0.179449	-0.987921	0.44997	3.20947e-08	0.00578054	6.17583e-09	2.74534e-14	1.39852e-07	0.582999	0.774052	0.96779	2.22025e-07	0.0270391	1.21528e-07	1.75603e-12	2.22927e-06	0.648597	0.819563	0.989366	832	1	.	0	XP_004286643.1	1e-67	casein kinase II subunit beta isoform 1 [Orcinus orca]	P28021	6e-69	Casein kinase II subunit beta
6	SMED30017229	-5.87665	6.60505	5.69901	2.60956	-1.81227	-2.42351	-2.4419	-2.35928	0.850116	0.00650846	1.2697e-28	8.56828e-21	0.000362232	0.995894	0.999321	0.999352	0.99914	0.0164208	7.52996e-27	4.60958e-19	0.00201495	0.999999	1	1	1	1444	1	.	0	.	.	.	.	.	.
6	SMED30017238	-1.05574	7.74777	5.47667	2.2283	-3.01627	-2.53934	-4.97027	-3.87111	0.615648	0.89835	8.68035e-51	1.27228e-23	0.000325004	0.99976	0.998448	3.47106e-05	1	0.999999	8.07138e-49	7.42826e-22	0.00183334	0.999999	1	9.53869e-05	1	564	1	.	0	XP_001436567.1	9e-12	hypothetical protein [Paramecium tetraurelia strain d4-2]	Q09738	2e-11	Probable ubiquitin carboxyl-terminal hydrolase 8
6	SMED30017273	-2.58867	7.32884	6.34634	4.57149	-0.497266	-2.5943	-6.17456	-6.39187	3.86912	0.00471218	1.93227e-88	4.91242e-66	1.88079e-32	0.550347	0.000104367	3.95958e-13	3.40001e-14	0.0123393	1.16427e-85	2.11423e-63	6.29584e-30	0.708227	0.000310853	2.83957e-12	1.94479e-13	1209	2	.	0	XP_001382567.2	4e-24	hypothetical protein PICST_67022 [Scheffersomyces stipitis CBS 6054]	Q2PQA9	7e-22	Kinesin-1 heavy chain
7	SMED30017346	-2.23257	2.97126	4.49116	1.63523	-0.167367	-2.23257	-2.23257	-2.23257	-3.01739	0.99954	0.000513179	7.93204e-09	0.0323426	0.333653	0.999478	0.999484	0.99973	0.999999	0.00336318	1.53185e-07	0.0974191	0.496689	1	1	1	304	1	.	0	.	.	.	.	.	.
5	SMED30017448	-5.43252	3.27001	2.86362	2.89221	0.333526	-0.948545	-1.3709	-1.6074	6.25111	4.51908e-20	1.08133e-28	1.55022e-21	5.04486e-22	0.352134	0.0178413	0.000944342	0.000142044	1.50604e-18	6.43819e-27	8.53812e-20	7.56152e-20	0.51604	0.0309693	0.00200523	0.000317014	1960	1	.	0	ABS52704.1	0	heat shock protein 70 [Fasciola hepatica]	Q91233	0	Heat shock 70 kDa protein
8	SMED30017505	-2.29697	2.02027	2.5323	-1.04284	-1.75633	0.180833	-0.291855	0.654589	0.0908456	0.00298787	2.266e-07	1.94133e-11	0.066685	0.000948427	0.646457	0.50504	0.0903406	0.00820037	3.13154e-06	5.67279e-10	0.177037	0.00450361	0.707816	0.565689	0.121552	871	1	.	0	XP_003741583.1	5e-47	neuronal calcium sensor 1-like [Metaseiulus occidentalis]	B3DLU1	6e-47	Neurocalcin-delta [Xenopus (Silurana) tropicalis]
8	SMED30017508	-5.0127	1.79563	2.43666	-2.25659	0.223087	0.551518	0.791118	1.47127	2.10349	1.50082e-10	9.61877e-07	3.72484e-12	3.47024e-05	0.566919	0.150815	0.0367251	4.58429e-05	1.50567e-09	1.19204e-05	1.19381e-10	0.000258526	0.723588	0.201813	0.0551471	0.000109803	2270	1	.	0	XP_785019.3	4e-68	MYCBP-associated protein-like [Strongylocentrotus purpuratus]	Q8TBZ2	1e-29	MYCBP-associated protein
6	SMED30017516	-5.60567	3.2962	2.67908	2.01645	-0.926725	-0.39181	-0.558204	-0.509322	8.76859	4.14326e-21	3.1264e-27	1.68234e-17	7.9729e-10	0.0265378	0.326079	0.167784	0.206264	1.51669e-19	1.80094e-25	7.95665e-16	2.12003e-08	0.0705278	0.394064	0.213077	0.256401	5531	1	YES	0	XP_001968755.1	5e-130	GG25042 [Drosophila erecta]	P08120	8e-135	Collagen alpha-1(IV) chain
5	SMED30017711	-3.71462	7.2706	6.86838	4.7097	-0.794298	-3.71578	-5.62454	-4.99944	3.51082	0.0010232	1.15114e-80	1.17169e-71	2.56136e-31	0.293565	2.21283e-06	1.10259e-09	7.24627e-09	0.00312099	3.89669e-78	7.51051e-69	7.7166e-29	0.451629	9.20548e-06	5.59503e-09	2.6724e-08	1065	1	.	0	.	.	.	.	.	.
6	SMED30017719	-3.34399	5.39106	4.68002	1.40871	-1.70436	-2.19234	-2.0018	-2.23728	4.45391	6.11211e-06	9.22511e-47	5.92689e-35	0.00172774	0.0034025	0.000243014	0.000670498	0.000184894	2.893e-05	7.91809e-45	4.72379e-33	0.00781742	0.0131639	0.000666602	0.00146388	0.000405939	1327	1	.	0	XP_001950419.1	8e-71	dnaJ homolog subfamily C member 2 [Acyrthosiphon pisum]	Q7TQ20	4e-71	DnaJ homolog subfamily C member 2
6	SMED30017730	-2.57683	6.88987	6.21503	3.37565	-0.661988	-3.29456	-4.45141	-5.49576	3.96336	0.00182656	4.07685e-73	1.10451e-59	2.97214e-16	0.276052	1.35178e-06	2.09162e-09	3.63142e-12	0.00526087	8.8362e-71	2.77295e-57	2.48727e-14	0.432302	5.83288e-06	1.03049e-08	1.77979e-11	1456	2	.	0	AAF66823.1	7e-28	poly(A)-binding protein [Nicotiana tabacum]	Q9FXA2	1e-28	Polyadenylate-binding protein 8
8	SMED30017802	-3.25362	2.23921	2.39678	-1.72789	-1.60038	0.226963	0.345936	1.37301	2.23907	2.75864e-07	8.95887e-11	2.94527e-12	0.000544066	0.000621139	0.556509	0.367523	0.000115635	1.64248e-06	2.05876e-09	9.59267e-11	0.00287411	0.0031552	0.623408	0.427439	0.000261503	1024	1	.	0	.	.	.	.	.	.
6	SMED30017844	-2.27416	7.64451	6.22598	4.49511	-0.0482052	-3.57415	-5.44791	-7.02118	5.59518	0.00294107	1.2525e-74	3.17301e-51	1.27344e-26	0.987935	1.37969e-06	1.05384e-10	3.38629e-14	0.00808962	2.99476e-72	4.61803e-49	2.57483e-24	0.999999	5.9431e-06	6.03135e-10	1.93731e-13	2238	1	.	5	.	.	.	.	.	.
5	SMED30017851	-4.00198	6.45101	6.0497	6.03159	0.288711	-3.58833	-5.25677	-5.97392	5.77402	1.18947e-06	1.40889e-60	1.5997e-53	3.05704e-53	0.537217	2.46433e-07	1.79593e-11	2.28505e-13	6.3806e-06	1.65803e-58	2.67745e-51	3.17584e-50	0.6968	1.2155e-06	1.10918e-10	1.22778e-12	1616	1	YES	0	XP_003735601.1	1e-07	LOW QUALITY PROTEIN: B-cell receptor CD22-like [Callithrix jacchus]	P35329	5e-06	B-cell receptor CD22
5	SMED30017897	-3.8356	5.68367	5.66813	5.18871	1.35753	-2.70963	-4.78164	-6.57117	4.76764	6.12266e-07	3.5165e-61	8.90436e-61	1.20369e-50	0.000851962	2.64829e-06	9.21334e-13	2.36645e-18	3.45815e-06	4.27184e-59	2.55487e-58	1.06657e-47	0.0041087	1.08625e-05	6.403e-12	1.83608e-17	325	1	.	0	XP_004005609.1	6e-61	tubulin beta-4B chain [Ovis aries]	P18699	3e-62	Tubulin beta chain
6	SMED30017904	-3.94037	7.72608	6.52227	2.3584	-2.04436	-2.74128	-3.94037	-3.94037	-0.169502	0.999513	1.912e-31	4.96302e-22	0.00146251	0.822998	0.928315	0.999559	0.999523	0.999999	1.23611e-29	2.7792e-20	0.00679012	0.938872	0.959627	1	1	551	1	.	0	.	.	.	.	.	.
5	SMED30017933	-0.78171	6.75569	6.56596	1.88944	-3.08785	-3.16906	-4.59396	-3.57851	1.19935	0.646202	2.24423e-32	1.48854e-30	0.0055017	0.0100606	0.00338451	8.43243e-05	0.00102729	0.924412	1.46663e-30	1.0333e-28	0.0213485	0.0321654	0.00713192	0.000217727	0.00200747	1639	1	.	0	.	.	.	.	.	.
6	SMED30017981	-3.25014	6.96241	6.24186	4.20979	-0.323909	-3.23261	-5.3093	-5.2981	3.67088	0.000715628	1.27627e-72	3.15723e-58	4.96705e-25	0.676692	3.49243e-06	9.3924e-11	3.95289e-11	0.00225922	2.63357e-70	7.04577e-56	8.80249e-23	0.818776	1.40102e-05	5.40319e-10	1.78063e-10	888	1	.	0	.	.	.	.	.	.
6	SMED30018001	-2.19231	6.03612	5.21909	-2.19231	-0.293628	-2.19231	-2.19231	-2.19231	-2.55146	0.999607	1.04848e-15	7.85074e-11	0.999641	0.295333	0.999479	0.999486	0.999725	0.999999	3.73816e-14	2.10053e-09	0.999998	0.453302	1	1	1	381	1	.	0	XP_007864461.1	2e-06	hypothetical protein GLOTRDRAFT_74086 [Gloeophyllum trabeum ATCC 11539]	Q09268	1e-06	Uncharacterized RING finger protein C32D5.10 [Caenorhabditis elegans]
6	SMED30018021	-2.38059	7.11623	6.19124	3.63756	-0.427952	-4.2353	-3.65403	-6.24715	2.86615	0.0307367	6.26057e-66	1.4917e-49	1.1475e-15	0.718728	1.20906e-06	1.35352e-05	3.46e-11	0.064486	9.15593e-64	2.03351e-47	8.90996e-14	0.855213	5.2653e-06	3.97169e-05	1.56563e-10	978	1	.	0	ABK42516.1	2e-13	MarkmA2 [synthetic construct]	Q9YHZ5	5e-09	Serine/threonine-protein kinase pim-2
5	SMED30018044	-0.958121	8.3206	9.05357	3.29531	-3.93047	-4.01941	-5.88074	-5.88074	3.28671	0.601971	3.87059e-51	2.4629e-59	1.72398e-08	0.992167	0.993233	0.999462	0.999454	0.868355	3.62141e-49	5.98386e-57	3.22198e-07	0.999999	1	1	1	379	1	.	0	AAW30622.1	2e-85	unknown, partial [Sus scrofa]	Q5R1W4	1e-84	Tubulin alpha-1B chain
6	SMED30018065	-6.23131	7.88372	6.97517	4.45443	-1.18775	-2.95809	-3.80431	-5.13187	2.54678	0.0029258	8.75031e-54	1.02185e-41	2.04333e-15	0.969569	0.999817	0.999998	1	0.00805278	8.75816e-52	9.96285e-40	1.52753e-13	0.999999	1	1	1	952	1	.	0	KDO69830.1	1e-20	hypothetical protein CISIN_1g013249mg [Citrus sinensis]	Q63531	7e-21	Ribosomal protein S6 kinase alpha-1
6	SMED30018175	-4.27047	6.54722	5.88575	4.15631	-0.17574	-3.02613	-4.48452	-4.63243	5.33568	1.3105e-09	2.75992e-104	2.9694e-84	4.69795e-40	0.703978	4.41882e-09	6.42919e-15	1.07045e-15	1.13878e-08	6.929e-101	4.47296e-81	2.67047e-37	0.842319	2.96626e-08	5.35653e-14	6.89239e-15	1234	1	.	0	XP_006630507.1	4e-41	eukaryotic translation initiation factor 4E-like [Lepisosteus oculatus]	O77210	5e-41	Eukaryotic translation initiation factor 4E
5	SMED30018217	-1.13685	7.0748	7.00054	2.17279	-3.77866	-3.86384	-3.23608	-4.23271	5.09994	0.217543	6.68128e-33	2.63014e-32	0.000964643	0.000470117	0.000294592	0.00151102	0.000103777	0.352831	4.43363e-31	1.90936e-30	0.00473551	0.00248958	0.000793772	0.00308836	0.000236229	2011	1	YES	0	GAA55405.1	7e-101	basement membrane-specific heparan sulfate proteoglycan core protein, partial [Clonorchis sinensis]	P98160	6e-33	Basement membrane-specific heparan sulfate proteoglycan core protein
6	SMED30018253	-3.36404	6.66023	5.76114	4.42787	0.204114	-2.98084	-4.79024	-5.91823	6.24592	5.84491e-06	2.24032e-64	6.18359e-49	9.14441e-29	0.671589	7.21978e-06	2.31558e-10	2.72309e-13	2.77394e-05	3.09606e-62	8.24305e-47	2.18646e-26	0.8144	2.73323e-05	1.27792e-09	1.45484e-12	2134	1	.	5	CDJ19896.1	1e-58	innexin unc 9 [Echinococcus granulosus]	O01393	1e-31	Innexin unc-9
6	SMED30018256	-3.34134	6.49405	5.56043	2.71856	-2.07662	-3.17838	-3.155	-3.0217	3.13186	0.000746913	1.04874e-52	1.67011e-38	1.63491e-08	0.00404814	2.12132e-05	2.32295e-05	3.59132e-05	0.00234741	1.0192e-50	1.43759e-36	3.07844e-07	0.0152718	7.34132e-05	6.57431e-05	8.73392e-05	1689	1	.	0	.	.	.	.	.	.
6	SMED30018267	-4.88732	6.60112	5.83987	2.55437	-0.174171	-3.66469	-3.62222	-2.64695	-0.139673	0.0491815	3.07892e-28	2.37359e-21	0.00064829	0.68911	1	0.999998	0.999681	0.0967034	1.81169e-26	1.29781e-19	0.00334607	0.829437	1	1	1	584	1	.	0	.	.	.	.	.	.
1	SMED30018299	-3.04252	-0.333947	5.30943	6.87867	3.70506	-1.42199	-4.28966	-6.80505	2.13888	0.999513	0.625768	8.35836e-20	2.39538e-32	5.90824e-10	0.961649	0.999996	1.20141e-07	0.999999	0.963286	4.33412e-18	7.84407e-30	1.82749e-08	0.986167	1	3.90284e-07	1853	1	YES	0	EKC23401.1	8e-70	Leishmanolysin-like peptidase [Crassostrea gigas]	Q9VH19	2e-65	Leishmanolysin-like peptidase
6	SMED30018306	-4.21503	6.36208	5.22181	3.7805	-0.20028	-2.50447	-3.80862	-4.63599	4.96413	1.95628e-08	4.87693e-82	6.05982e-55	1.83998e-27	0.685198	4.11971e-06	2.25256e-10	2.32455e-13	1.39952e-07	1.83659e-79	1.08026e-52	3.9595e-25	0.825949	1.63352e-05	1.24496e-09	1.24834e-12	1137	1	.	0	XP_005794451.1	0.0005	hypothetical protein EMIHUDRAFT_59821, partial [Emiliania huxleyi CCMP1516]	Q09268	0.0003	Uncharacterized RING finger protein C32D5.10 [Caenorhabditis elegans]
6	SMED30018372	-3.04328	6.10964	5.35757	0.986955	-2.43072	-2.31751	-2.0668	-2.59585	3.15478	0.000344408	9.82456e-60	1.8862e-45	0.0418676	0.000179535	0.000162207	0.000594887	3.03229e-05	0.00115816	1.12542e-57	2.1283e-43	0.120923	0.00110588	0.000463512	0.00131144	7.44046e-05	1716	2	.	0	XP_005489604.1	4e-21	transformer-2 protein homolog beta isoform X2 [Zonotrichia albicollis]	P62997	7e-22	Transformer-2 protein homolog beta
5	SMED30018386	-3.43513	2.77396	3.04499	1.03651	-2.04272	-0.688795	-0.536514	-0.152296	3.18263	2.68485e-08	1.23504e-16	3.33954e-20	0.00659651	3.14789e-05	0.110362	0.20823	0.714662	1.87889e-07	4.651e-15	1.76509e-18	0.025001	0.000247485	0.153192	0.258109	0.768281	8298	3	.	5	XP_005096332.1	0	inositol 1,4,5-trisphosphate receptor type 3-like [Aplysia californica]	P29994	9e-30	Inositol 1,4,5-trisphosphate receptor type 1
2	SMED30018399	-2.89347	3.5614	4.35419	4.71514	3.06201	-3.18694	-4.3108	-5.30154	3.93713	5.59208e-06	4.49739e-27	4.11481e-42	4.50496e-50	7.17761e-20	4.07412e-09	3.00002e-13	4.01794e-17	2.66444e-05	2.55165e-25	4.09132e-40	3.77002e-47	1.72992e-17	2.74896e-08	2.17107e-12	2.87594e-16	828	1	.	0	CCD76951.1	2e-112	subfamily T1A non-peptidase homologue (T01 family) [Schistosoma mansoni]	Q9Z2U1	9e-103	Proteasome subunit alpha type-5
6	SMED30018438	-4.63175	7.15779	6.47146	3.31452	-2.67765	-2.78057	-3.35411	-3.49969	0.197584	0.0707654	6.55693e-40	3.03968e-31	1.08288e-06	0.999729	0.999832	0.999995	0.999998	0.132708	4.9509e-38	2.12474e-29	1.23622e-05	0.999999	1	1	1	911	2	.	0	EKC29657.1	9e-30	Manganese-dependent ADP-ribose/CDP-alcohol diphosphatase [Crassostrea gigas]	A7YY53	1e-27	Manganese-dependent ADP-ribose/CDP-alcohol diphosphatase
6	SMED30018457	-2.32001	7.24925	6.13135	4.16561	-0.378518	-3.69604	-5.36192	-5.78972	3.94507	0.0115843	5.54194e-61	2.94615e-44	5.93699e-20	0.64456	5.02703e-06	3.4243e-09	3.7477e-10	0.0274048	6.7053e-59	3.18131e-42	7.30055e-18	0.791436	1.96102e-05	1.64378e-08	1.54858e-09	1535	1	YES	1	.	.	.	.	.	.
2	SMED30018483	-3.78674	4.6827	4.4338	4.75837	-0.476271	-2.96957	-3.46197	-3.18033	1.65895	0.000222748	1.73854e-39	4.36133e-34	9.6862e-41	0.432334	1.10155e-05	1.23692e-06	3.33644e-06	0.000780861	1.29968e-37	3.35188e-32	5.95543e-38	0.597327	4.03726e-05	4.23512e-06	9.22089e-06	861	1	.	0	AFJ24787.1	2e-05	hypothetical protein [Schmidtea mediterranea]	.	.	.
6	SMED30018488	-4.28526	7.13502	5.44275	4.69715	-0.556873	-3.6258	-3.526	-5.281	3.61338	0.000515446	1.93366e-46	2.50363e-27	3.39609e-20	0.506384	6.15744e-05	9.69039e-05	1.47427e-07	0.001673	1.63181e-44	1.62558e-25	4.31705e-18	0.668383	0.000192977	0.000247619	4.74471e-07	1119	1	.	0	.	.	.	.	.	.
6	SMED30018523	-3.39875	7.53418	6.26653	3.8192	-0.691057	-3.35059	-4.20272	-5.9768	5.41612	1.18065e-05	6.56824e-92	4.08666e-65	3.12342e-23	0.210419	1.95404e-07	1.02659e-09	9.75827e-15	5.32239e-05	5.65375e-89	1.59894e-62	5.1141e-21	0.353952	9.83449e-07	5.23916e-09	5.81808e-14	1121	1	.	0	.	.	.	.	.	.
5	SMED30018548	-6.10758	4.07736	4.54365	1.60944	-3.50886	-0.394462	0.0432745	-0.262816	5.32679	7.55116e-17	6.64983e-38	7.51567e-48	9.44192e-06	9.28458e-11	0.356382	0.903729	0.537465	1.78427e-15	4.85083e-36	9.71779e-46	8.32962e-05	3.59995e-09	0.425773	0.934019	0.599934	687	1	.	0	GAA48349.1	1e-29	tegument antigen [Clonorchis sinensis]	P14202	2e-17	Tegument antigen
4	SMED30018553	-3.69934	2.80789	2.98882	2.60753	2.83068	-0.739278	-2.88294	-3.91336	2.60931	8.4808e-08	1.33607e-17	4.40525e-20	4.95841e-15	1.63672e-18	0.0823598	9.01409e-09	4.22813e-13	5.48403e-07	5.31025e-16	2.31618e-18	3.48209e-13	3.14073e-16	0.118999	4.09851e-08	2.22733e-12	1088	1	YES	1	.	.	.	.	.	.
6	SMED30018584	-1.67262	7.06294	5.87497	3.73723	-1.54487	-3.11584	-4.84742	-5.4944	3.12394	0.065186	3.30771e-67	2.46915e-46	1.61927e-17	0.0297083	2.60947e-05	9.5761e-09	2.16208e-10	0.123547	5.13667e-65	2.95191e-44	1.52449e-15	0.0772569	8.8498e-05	4.34421e-08	9.12027e-10	1453	2	.	2	.	.	.	.	.	.
2	SMED30018602	-2.46101	3.94896	3.70881	4.33161	-0.797892	-1.73484	-3.17696	-3.81867	2.02357	0.000193192	2.75241e-47	5.03036e-40	3.10115e-59	0.0537342	2.05364e-05	7.82785e-12	2.48255e-15	0.000686597	2.39659e-45	4.56475e-38	5.49578e-56	0.12385	7.13527e-05	5.01339e-11	1.54945e-14	607	1	.	0	GAA50893.1	3e-50	ATP-dependent RNA helicase DDX5/DBP2 [Clonorchis sinensis]	P46942	8e-45	ATP-dependent RNA helicase-like protein DB10
6	SMED30018629	-4.14017	7.34539	5.99562	3.42996	-1.83135	-2.84681	-3.66589	-4.28675	3.59047	0.000278546	5.18377e-64	7.1395e-43	5.64896e-13	0.0132997	0.000208186	6.13142e-06	3.41074e-07	0.00095829	7.0987e-62	7.36615e-41	2.96825e-11	0.0403907	0.00058058	1.90043e-05	1.05401e-06	1492	3	YES	0	.	.	.	.	.	.
7	SMED30018631	0.920314	3.36622	5.61384	1.36814	-3.19786	-3.03626	-2.47927	-2.55514	0.739658	0.179575	1.05231e-10	8.48894e-32	0.0247259	0.000576877	0.000301146	0.00213849	0.00142422	0.29814	2.38726e-09	6.03175e-30	0.077709	0.00296378	0.000809827	0.00424947	0.00272049	1383	1	.	1	ESO82127.1	2e-06	hypothetical protein LOTGIDRAFT_170273 [Lottia gigantea]	.	.	.
6	SMED30018638	-3.02848	6.96667	5.15138	3.59628	-0.432238	-3.07553	-4.08594	-5.09214	5.19529	3.10731e-05	7.13774e-78	2.93546e-43	2.73979e-20	0.421928	1.33362e-06	2.64976e-09	3.70767e-12	0.000129516	2.17211e-75	3.06009e-41	3.54256e-18	0.586727	5.76028e-06	1.28902e-08	1.81657e-11	4201	3	.	0	XP_006634421.1	1e-115	transcriptional repressor NF-X1-like [Lepisosteus oculatus]	A6QLA0	1e-110	Transcriptional repressor NF-X1
6	SMED30018645	-2.19037	5.3984	4.40184	-0.701227	-2.17125	-1.41816	-1.6028	-1.71643	1.55057	0.0104101	1.10642e-46	2.6536e-29	0.271201	0.000883547	0.0135889	0.0059558	0.00315414	0.0249205	9.44279e-45	1.77655e-27	0.531137	0.00423661	0.024407	0.0107643	0.00567753	4094	2	.	0	XP_003382495.1	1e-37	ubiquitin-conjugating enzyme E2 K-like [Amphimedon queenslandica]	P52484	9e-39	Probable ubiquitin-conjugating enzyme E2 21
8	SMED30018656	-4.08031	2.14667	2.74313	0.280045	-1.48641	-0.232197	-0.0426697	0.671738	0.214609	2.20737e-05	7.27967e-08	7.32065e-13	0.546501	0.00833453	0.640187	0.957047	0.0963338	9.47988e-05	1.10319e-06	2.5497e-11	0.85866	0.0275383	0.70198	0.979081	0.12892	1125	1	.	0	.	.	.	.	.	.
5	SMED30018684	-5.06159	2.32881	2.71625	0.765631	-2.11738	0.257603	0.60919	0.501484	3.48205	8.40334e-10	3.76985e-08	5.38447e-11	0.106723	0.000432915	0.593565	0.198321	0.292769	7.50348e-09	5.98073e-07	1.47337e-09	0.259314	0.00233067	0.658673	0.247148	0.350191	5127	3	.	2	CCD79079.1	1e-105	hypothetical protein Smp_051990 [Schistosoma mansoni]	Q8C8H8	3e-25	Kyphoscoliosis peptidase [Mus musculus]
2	SMED30018726	-4.58915	2.74044	2.94248	3.08438	2.12995	-1.53495	-2.47892	-2.29424	3.96717	1.87763e-17	5.87782e-28	8.86332e-33	1.36854e-36	1.12078e-16	6.97009e-06	1.44002e-11	1.88632e-10	4.79385e-16	3.4318e-26	6.52873e-31	6.34307e-34	1.5705e-14	2.64765e-05	8.99326e-11	7.99059e-10	755	1	.	0	.	.	.	.	.	.
8	SMED30018731	-8.62241	2.23779	2.78299	-0.464019	0.286659	1.21983	1.14082	1.41833	1.32931	6.15595e-12	3.02902e-08	2.0823e-13	0.883418	0.439232	0.00525575	0.00981421	0.000805232	7.60395e-11	4.86696e-07	7.64111e-12	0.999998	0.604235	0.0105412	0.0169513	0.00159905	663	1	.	0	XP_001635956.1	3e-90	predicted protein [Nematostella vectensis]	Q28FE4	6e-88	MORN repeat-containing protein 5 [Xenopus (Silurana) tropicalis]
5	SMED30018737	-5.81934	5.40209	4.92922	4.76676	0.912404	-2.48582	-2.99816	-4.70716	0.324234	0.00262378	2.58467e-62	6.87113e-46	1.06921e-43	0.047495	0.999221	0.999899	1	0.00730021	3.3277e-60	7.96179e-44	7.49116e-41	0.112283	1	1	1	1521	1	.	0	CCD80844.1	2e-29	putative zinc finger protein [Schistosoma mansoni]	Q9BUG6	5e-16	Zinc finger and SCAN domain-containing protein 5A
5	SMED30018790	-0.431242	2.38359	2.51023	-0.661811	-0.913856	-0.711249	-1.04773	-1.12792	0.355049	0.506037	8.699e-08	1.96997e-08	0.279164	0.112897	0.195783	0.0637272	0.0463699	0.745277	1.29676e-06	3.54112e-07	0.542954	0.220332	0.253175	0.090107	0.0663589	2765	2	.	0	XP_004917444.1	6e-158	SCAN domain-containing protein 3-like [Xenopus (Silurana) tropicalis]	A4Z943	2e-99	Zinc finger BED domain-containing protein 5
2	SMED30018792	-5.24218	5.32116	5.44596	5.91842	-1.81486	-2.85826	-3.2923	-3.47793	0.2272	0.0141296	1.62471e-39	4.05439e-41	6.94531e-54	0.995236	0.999874	0.999991	0.999998	0.0326443	1.22064e-37	3.8532e-39	7.74968e-51	0.999999	1	1	1	826	1	.	0	EFN64554.1	0.0002	D site-binding protein [Camponotus floridanus]	B3P5D2	7e-05	Transcription factor kayak
8	SMED30018802	-3.84578	2.06466	2.50979	-0.754123	-1.1789	0.379793	0.48742	0.337138	1.96964	9.35348e-08	2.17171e-08	2.55054e-12	0.114089	0.0132219	0.345536	0.223072	0.402073	6.00967e-07	3.57816e-07	8.36128e-11	0.273268	0.0402211	0.41441	0.274306	0.464447	1018	1	.	0	AAW25825.1	3e-06	SJCHGC02336 protein [Schistosoma japonicum]	.	.	.
6	SMED30018810	-2.37195	6.2769	5.2332	3.32724	0.568526	-2.27509	-5.08429	-5.67453	3.26273	0.0056424	6.7409e-56	1.98298e-38	1.23044e-14	0.223201	0.000594499	4.79119e-10	1.1888e-11	0.0144656	7.17608e-54	1.70203e-36	8.2259e-13	0.37	0.00149591	2.53369e-09	5.58475e-11	1011	1	.	0	XP_977970.4	6e-21	sperm motility kinase Y-like [Mus musculus]	A0AUV4	9e-22	Sperm motility kinase Y [Mus musculus]
6	SMED30018852	-2.91782	5.92303	4.97372	3.07962	-1.24299	-3.03081	-3.1959	-3.58883	4.84448	6.37529e-06	1.0685e-71	3.17845e-50	5.38594e-18	0.0125498	8.30463e-08	2.36802e-08	1.00194e-09	3.00671e-05	2.03739e-69	4.4332e-48	5.33757e-16	0.0385373	4.48939e-07	1.01873e-07	3.9933e-09	1790	2	.	1	.	.	.	.	.	.
5	SMED30018874	-5.23805	3.10889	2.92453	1.48944	-0.0825457	-0.96521	-0.372501	-0.864557	-1.75848	0.00928862	1.56248e-08	4.213e-07	0.0278694	0.742574	0.969796	0.865171	0.960941	0.0225494	2.63417e-07	5.7667e-06	0.0858362	0.875358	0.992562	0.900222	0.984201	784	1	.	0	.	.	.	.	.	.
6	SMED30018918	-1.6925	6.30632	5.13239	3.1219	-1.08706	-3.75187	-4.47689	-3.55229	3.71357	0.0082703	1.20911e-82	7.35598e-54	3.43297e-18	0.0326333	5.127e-10	2.84295e-12	1.61591e-09	0.0203395	4.85692e-80	1.23807e-51	3.45903e-16	0.0831764	3.95952e-09	1.8949e-11	6.32076e-09	1478	3	.	0	XP_005237894.1	1e-180	6-phosphogluconate dehydrogenase, decarboxylating [Falco peregrinus]	P52209	2e-180	6-phosphogluconate dehydrogenase, decarboxylating [Homo sapiens]
6	SMED30018930	-2.05462	6.37476	5.44739	2.63164	-1.84614	-2.60619	-3.06287	-4.88398	2.28071	0.0286454	2.12007e-52	1.23543e-37	5.7208e-08	0.0116533	0.0003094	4.39713e-05	8.4521e-09	0.0607489	2.04716e-50	1.03418e-35	9.29781e-07	0.0361899	0.000830332	0.000118735	3.09852e-08	1572	1	.	0	.	.	.	.	.	.
6	SMED30019023	-5.80837	6.61379	5.53206	2.2817	-0.495757	-3.0847	-3.38082	-1.65791	0.73883	0.00455881	2.49184e-42	1.10987e-27	0.000429085	0.87755	0.999956	0.999992	0.99359	0.0119827	1.97557e-40	7.25318e-26	0.00233622	0.979692	1	1	1	523	1	.	1	.	.	.	.	.	.
5	SMED30019060	-4.84225	3.68578	4.09191	2.64311	-2.33961	-1.55672	-1.07264	-0.609575	3.94567	1.77711e-10	4.33817e-26	1.19151e-32	7.76923e-13	1.70388e-05	0.00199361	0.0271003	0.193473	1.76173e-09	2.41136e-24	8.73397e-31	3.99426e-11	0.000145008	0.00444078	0.0420785	0.242089	687	1	YES	4	GAA41404.1	2e-11	hypothetical protein CLF_106005 [Clonorchis sinensis]	.	.	.
6	SMED30019072	-3.78289	6.76766	5.9425	3.63515	-1.66428	-3.81031	-3.46208	-3.62573	3.90501	4.02747e-05	2.37306e-71	5.60527e-55	4.45037e-19	0.00739178	5.01728e-08	4.2524e-07	1.12716e-07	0.000164323	4.44056e-69	1.00518e-52	5.02159e-17	0.0250046	2.81639e-07	1.54949e-06	3.67152e-07	1116	1	.	0	.	.	.	.	.	.
8	SMED30019139	-7.62829	1.42048	2.45459	-1.26486	0.579248	1.49481	1.11679	1.82723	0.484731	5.38469e-08	0.00353738	6.51075e-09	0.983855	0.217338	0.000483193	0.0133991	6.74654e-06	3.58586e-07	0.0178063	1.27535e-07	0.999998	0.362639	0.00124325	0.0224276	1.79789e-05	666	1	.	0	CCD78883.1	6e-43	putative calmodulin [Schistosoma mansoni]	P27166	3e-36	Calmodulin
6	SMED30019179	-3.72495	7.19725	5.94006	3.0831	-1.21684	-3.06392	-3.76331	-4.45138	5.09376	2.59543e-06	1.04585e-87	1.02088e-60	3.68718e-15	0.0273466	7.49302e-07	7.87648e-09	6.68311e-11	1.31019e-05	5.6265e-85	2.9015e-58	2.62609e-13	0.0722377	3.3896e-06	3.61014e-08	2.9583e-10	1648	1	.	0	XP_001459876.1	1e-21	hypothetical protein [Paramecium tetraurelia strain d4-2]	Q9VYQ8	4e-13	Ubiquitin carboxyl-terminal hydrolase 7
6	SMED30019564	-1.64755	6.18684	5.35326	3.26689	-0.672665	-3.29104	-3.9932	-5.20254	6.5599	0.00336605	7.31091e-69	5.09163e-52	1.40071e-18	0.179693	7.81054e-08	6.20112e-10	9.49378e-14	0.00911132	1.20358e-66	7.70831e-50	1.48589e-16	0.31396	4.24591e-07	3.23444e-09	5.25674e-13	877	2	YES	0	XP_002618152.1	0.0004	hypothetical protein CLUG_01611 [Clavispora lusitaniae ATCC 42720]	P29128	0.0006	E3 ubiquitin-protein ligase ICP0
6	SMED30019605	-3.39289	7.73584	6.90838	4.22001	-0.214763	-3.76193	-5.43505	-6.0596	4.37575	0.000747199	9.42117e-77	5.7235e-62	3.36758e-22	0.867933	1.41101e-06	5.91222e-10	1.5759e-11	0.00234806	2.65263e-74	1.81507e-59	5.09824e-20	0.972704	6.06152e-06	3.0907e-09	7.34033e-11	1691	1	.	0	.	.	.	.	.	.
5	SMED30019634	-3.62875	5.2152	4.79828	3.21962	0.177621	-3.62875	-3.62875	-2.52448	-2.00263	0.999617	9.28615e-23	4.51362e-17	6.53448e-07	0.182737	0.999558	0.999565	0.925125	0.999999	4.6242e-21	2.10173e-15	7.95846e-06	0.318233	1	1	0.956492	613	2	.	0	AAP06484.1	3e-61	similar to GenBank Accession Number BC016619 pyruvate kinase 3 in Mus musculus [Schistosoma japonicum]	P11979	2e-56	Pyruvate kinase PKM
7	SMED30019646	-1.78719	1.55446	2.90867	0.216388	-0.496979	-1.38897	-1.05925	0.0528751	2.08625	0.0019648	0.000115026	1.48924e-15	0.63102	0.293525	0.00559365	0.0297711	0.902524	0.00561875	0.000899397	6.47424e-14	0.942572	0.45159	0.0111352	0.0457913	0.937077	755	1	YES	0	CCD79700.1	2e-33	hypothetical protein Smp_078720 [Schistosoma mansoni]	Q66S03	9e-05	Galactose-specific lectin nattectin
5	SMED30019934	-3.2774	2.38508	2.49797	1.02809	0.0121066	-0.852998	-0.834024	-0.958835	7.65054	1.49435e-20	3.49222e-27	4.8168e-30	2.54399e-05	0.963467	0.00286986	0.00350196	0.000894611	5.20465e-19	2.00078e-25	3.29061e-28	0.000197463	0.999999	0.006152	0.00666227	0.0017641	1176	1	.	0	.	.	.	.	.	.
5	SMED30019960	-2.77611	4.70356	5.5484	3.56523	0.132106	-2.09336	-3.99674	-5.08309	2.65235	0.00447883	1.25874e-23	4.53354e-33	3.12016e-13	0.774473	0.00494236	3.29896e-06	3.0993e-08	0.0117898	6.49349e-22	3.35582e-31	1.70808e-11	0.900004	0.00999587	1.06434e-05	1.07312e-07	1710	2	.	0	XP_005439651.1	2e-31	septin-4-like [Falco cherrug]	Q9Z2Q6	3e-31	Septin-5
5	SMED30020026	-2.03952	2.24876	2.62665	-0.218571	-1.06181	-0.745262	-0.512046	-0.298209	2.79667	0.000193623	2.98115e-10	5.36847e-14	0.622678	0.0226324	0.0961706	0.243631	0.489013	0.000687969	6.36973e-09	2.09774e-12	0.934979	0.0620425	0.136223	0.296872	0.551531	1079	1	.	9	XP_003808515.1	6e-111	UDP-N-acetylglucosamine transporter [Pan paniscus]	Q9Y2D2	2e-112	UDP-N-acetylglucosamine transporter
6	SMED30020143	-3.26604	7.61591	6.13573	1.43615	-3.26604	-2.12362	-3.26604	-3.26604	-1.04762	0.999596	1.83828e-29	3.98161e-18	0.0308188	0.999648	0.7741	0.999512	0.999477	0.999999	1.12109e-27	1.94415e-16	0.0935212	0.999999	0.825679	1	1	320	1	.	0	.	.	.	.	.	.
5	SMED30020213	-5.65596	2.21776	2.55749	1.04555	-1.05796	0.0580001	0.416083	0.419038	6.03948	1.85983e-15	3.92789e-09	4.13882e-12	0.0108681	0.0308855	0.894448	0.333756	0.330157	3.64075e-14	7.19365e-08	1.31669e-10	0.0385159	0.0797531	0.93194	0.392961	0.3895	3767	1	.	0	XP_008108614.1	1e-35	tensin-1 isoform X1 [Anolis carolinensis]	Q9GLM4	3e-36	Tensin-1 [Bos taurus]
2	SMED30020231	-5.24711	2.18148	2.96463	3.05363	1.33748	-2.12497	-1.48358	-0.681571	1.76992	3.59082e-08	7.45505e-08	8.70596e-15	7.59686e-16	0.00155036	0.000321897	0.00727141	0.187873	2.46369e-07	1.12863e-06	3.60776e-13	6.02291e-14	0.00682113	0.000860266	0.012922	0.235727	573	1	.	0	CCD74958.1	4e-38	hypothetical protein Smp_035560.2 [Schistosoma mansoni]	.	.	.
2	SMED30020288	-5.01841	2.54571	2.64568	2.62835	0.508402	-0.655178	-1.21389	-1.44065	3.68731	2.42589e-20	3.62171e-25	2.78957e-27	4.9103e-27	0.0710447	0.0342155	0.000169253	1.08639e-05	8.3335e-19	1.93803e-23	1.80734e-25	1.02731e-24	0.154027	0.05505	0.000414426	2.82518e-05	4210	1	.	0	CCD81858.1	4e-109	GTP-binding protein-related [Schistosoma mansoni]	Q9NTK5	1e-100	Obg-like ATPase 1
6	SMED30020289	-5.97949	4.97466	4.26814	2.66027	0.441067	-2.05535	-2.31819	-1.99112	-0.298631	0.00232957	2.42653e-23	1.20361e-15	1.1583e-05	0.39903	0.998023	0.999091	0.997624	0.00655793	1.24116e-21	5.25525e-14	9.93626e-05	0.564102	1	1	1	901	2	.	0	XP_002008794.1	3e-07	GI11618 [Drosophila mojavensis]	P24802	0.0002	Procollagen-lysine,2-oxoglutarate 5-dioxygenase 1
6	SMED30020339	-6.95704	8.13427	7.12893	4.98293	-1.20755	-3.92876	-3.74753	-4.40524	3.46782	0.000240303	1.10372e-59	8.02652e-46	6.57062e-21	0.976593	0.999999	0.999997	0.999998	0.000836948	1.25953e-57	9.22958e-44	8.87682e-19	0.999999	1	1	1	978	1	.	0	.	.	.	.	.	.
5	SMED30020360	-2.62139	6.98291	6.52556	4.7031	0.329391	-4.15607	-4.86703	-6.89646	4.67301	0.00188245	2.31717e-65	1.9276e-57	1.34472e-29	0.441195	7.91943e-08	2.15143e-09	5.88499e-14	0.00540739	3.3085e-63	3.9776e-55	3.46261e-27	0.606132	4.29657e-07	1.05787e-08	3.31768e-13	1219	1	.	0	CDJ10443.1	3e-42	troponin i [Hymenolepis microstoma]	O44572	8e-21	Troponin I 4
6	SMED30020361	-4.54347	5.9655	3.75178	2.13705	-2.63065	-2.73334	-1.30251	-0.644378	-1.29877	0.0589051	5.21644e-25	6.5347e-08	0.00753139	0.999858	0.999918	0.985331	0.914769	0.113128	2.78152e-23	1.0613e-06	0.0280086	0.999999	1	1	0.947606	902	1	.	1	EUB57372.1	1e-25	hypothetical protein EGR_07765 [Echinococcus granulosus]	E2JF22	7e-10	Piezo-type mechanosensitive ion channel component 1
5	SMED30020395	-2.8344	5.29881	5.73738	4.67103	2.2418	-3.01502	-5.61707	-6.48253	6.17722	0.000668771	5.82513e-29	9.58848e-34	1.43332e-22	1.98765e-05	0.000187956	5.38463e-09	1.40516e-10	0.00212375	3.50287e-27	7.2581e-32	2.24904e-20	0.000165283	0.00052936	2.51391e-08	6.03554e-10	1068	1	.	0	ELU06805.1	1e-17	hypothetical protein CAPTEDRAFT_21201 [Capitella teleta]	Q9JK92	6e-07	Heat shock protein beta-8
6	SMED30020415	-3.72373	6.71691	5.81448	3.87332	-0.760691	-2.80846	-3.96826	-5.14357	3.8405	2.65592e-05	3.51064e-82	5.01538e-61	4.50512e-25	0.173732	3.68648e-06	2.48333e-09	6.47654e-13	0.000112223	1.3388e-79	1.48136e-58	8.0311e-23	0.306083	1.47357e-05	1.21217e-08	3.36296e-12	1713	1	.	0	.	.	.	.	.	.
6	SMED30020435	-1.83939	6.67543	5.79782	4.56844	0.194328	-5.03576	-4.48893	-5.87194	6.1431	0.00197477	9.42767e-78	1.72237e-59	1.0318e-36	0.652693	8.69669e-13	3.4033e-11	1.96623e-15	0.00564458	2.78458e-75	4.25327e-57	4.85704e-34	0.798818	9.83782e-12	2.04246e-10	1.239e-14	3615	1	.	0	CCD60631.1	0	myosin heavy chain [Schistosoma mansoni]	P24733	0	Myosin heavy chain, striated muscle [Argopecten irradians]
2	SMED30020474	-6.75918	1.80097	2.92689	2.85598	1.32367	0.108786	-0.606934	-1.65019	-0.414753	5.63331e-06	4.77021e-05	8.5915e-17	1.74423e-16	0.00125557	0.575892	0.919051	0.994094	2.68154e-05	0.000407347	3.92771e-15	1.48862e-14	0.00571487	0.642066	0.947287	1	840	1	.	0	CDJ19021.1	1e-13	leucine rich repeat containing protein 42 [Echinococcus granulosus]	.	.	.
2	SMED30020489	-6.43967	3.93946	4.07354	4.24229	2.27232	-1.8977	-2.64449	-3.54574	0.265924	0.000172046	1.90926e-22	9.13599e-25	7.91613e-28	6.5249e-07	0.996589	0.999622	0.999995	0.000618596	9.29244e-21	5.48287e-23	1.76659e-25	8.41595e-06	1	1	1	1938	1	.	0	CDJ16149.1	6e-150	serine:threonine protein kinase tousled [Echinococcus granulosus]	Q1ECX4	3e-141	Serine/threonine-protein kinase tousled-like 2
6	SMED30020536	-4.41047	7.0097	5.29677	3.51733	-0.638267	-3.15422	-3.21036	-4.41047	-0.43267	0.99945	8.14589e-60	1.83453e-26	1.01268e-09	0.594285	0.992282	0.992632	0.999655	0.999999	9.36684e-58	1.16111e-24	2.62106e-08	0.747028	1	1	1	1377	2	.	1	.	.	.	.	.	.
6	SMED30020553	-7.44542	7.60797	6.50058	3.33911	-2.01913	-2.70734	-2.31685	-2.95892	3.32723	7.8569e-06	3.57558e-74	6.07184e-53	3.74724e-11	0.997395	0.999641	0.998826	0.999861	3.63993e-05	8.22301e-72	9.67864e-51	1.40066e-09	0.999999	1	1	1	847	1	.	0	XP_005103156.1	2e-38	coiled-coil domain-containing protein 124-like [Aplysia californica]	Q28HN4	2e-34	Coiled-coil domain-containing protein 124 [Xenopus (Silurana) tropicalis]
8	SMED30020617	-4.77931	2.19696	2.37082	0.380557	-1.92546	0.276519	0.675951	0.803959	4.40463	1.89828e-12	1.94133e-09	6.02025e-11	0.36505	0.000154635	0.508951	0.0965008	0.0457912	2.51493e-11	3.70402e-08	1.63841e-09	0.655572	0.000972383	0.577717	0.130407	0.0656242	1022	1	.	0	EKC33267.1	4e-33	Endophilin-B1 [Crassostrea gigas]	Q9Y371	4e-33	Endophilin-B1
7	SMED30020636	-8.08706	1.44401	2.60141	0.12067	0.919784	1.00975	0.768021	1.22341	0.734654	5.47677e-12	0.000204672	7.01599e-18	0.574686	0.0186247	0.00528857	0.0459866	0.000301641	6.83224e-11	0.00150321	3.37114e-16	0.887465	0.0530346	0.0105965	0.0673324	0.000641822	1689	1	.	0	XP_002741408.1	1e-143	uncharacterized protein C1orf228 homolog [Saccoglossus kowalevskii]	A7MBF6	5e-122	Uncharacterized protein C1orf228 homolog
8	SMED30020643	-8.69697	2.26357	2.66179	-0.703643	0.0576194	1.22934	1.39673	1.79156	1.45305	1.2758e-10	6.75385e-07	1.31841e-09	0.934449	0.632548	0.0121203	0.00371628	9.60514e-05	1.29414e-09	8.6108e-06	2.89502e-08	0.999998	0.780965	0.0220646	0.00702607	0.000219863	620	1	.	0	ELU12240.1	5e-38	hypothetical protein CAPTEDRAFT_19088 [Capitella teleta]	Q4KKZ1	2e-19	Uncharacterized protein C1orf158 homolog [Mus musculus]
6	SMED30020646	-3.83775	7.09424	6.06177	4.26619	0.0845052	-2.64531	-5.38291	-5.64073	4.23634	5.54729e-05	3.26527e-72	6.44022e-53	3.46082e-25	0.77508	9.22952e-05	4.77558e-11	6.40809e-12	0.000220095	6.55819e-70	1.02118e-50	6.24337e-23	0.900534	0.000278085	2.83049e-10	3.07611e-11	1604	1	.	12	XP_002435427.1	6e-62	monocarboxylate transporter, putative [Ixodes scapularis]	Q6P2X9	1e-37	Monocarboxylate transporter 12
8	SMED30020666	-9.91372	3.54081	4.0118	-0.858	0.124689	0.857027	0.850506	1.38689	3.00037	1.62872e-12	6.29885e-15	7.2448e-20	0.954359	0.594169	0.118553	0.12113	0.0104566	2.17888e-11	2.1298e-13	3.78274e-18	0.999998	0.747008	0.163215	0.159775	0.0170763	3265	1	.	0	XP_005101333.1	4e-70	glutamine-rich protein 2-like isoform X1 [Aplysia californica]	Q9H0J4	3e-33	Glutamine-rich protein 2 [Homo sapiens]
7	SMED30020686	-7.1209	1.11534	2.64904	-0.288208	1.16667	0.79668	0.797769	0.883614	-0.154763	1.68455e-06	0.0344301	3.79549e-10	0.829257	0.0131209	0.0868905	0.0865345	0.0544595	8.80929e-06	0.117485	9.19185e-09	0.999998	0.0399593	0.12469	0.118302	0.0767939	685	1	.	4	ESO85753.1	5e-21	hypothetical protein LOTGIDRAFT_204590 [Lottia gigantea]	E7EYQ9	4e-12	Transmembrane protein 216 [Danio rerio]
6	SMED30020719	-7.79642	8.19531	6.86158	3.7534	-0.00364594	-2.87503	-2.92937	-5.20581	4.13246	1.59814e-06	3.07174e-88	3.51308e-61	3.62957e-15	0.648792	0.999768	0.999813	1	8.39094e-06	1.81455e-85	1.04791e-58	2.59734e-13	0.795302	1	1	1	1194	1	.	0	EFO27947.2	4e-30	hypothetical protein LOAG_00540 [Loa loa]	Q9P376	2e-20	RNA polymerase II subunit A C-terminal domain phosphatase
6	SMED30020744	-4.99589	6.67521	5.88582	1.88963	0.0121782	-2.61771	-2.99052	-3.85872	-0.00222834	0.0388339	1.28961e-29	3.14381e-22	0.0127594	0.61227	0.999651	0.999955	0.999995	0.0790506	7.89676e-28	1.77366e-20	0.0441741	0.763906	1	1	1	918	1	.	0	.	.	.	.	.	.
6	SMED30020767	-8.08038	6.68993	5.32253	2.1374	-2.59088	-0.23793	-1.48335	-1.75732	3.00469	1.84487e-06	1.24144e-44	4.27486e-27	0.000463339	0.999466	0.803793	0.990172	0.995034	9.57951e-06	1.02188e-42	2.75779e-25	0.00250027	0.999999	0.852679	1	1	2916	2	.	0	GAA36364.2	3e-28	ubiquitin conjugation factor E4 B [Clonorchis sinensis]	O95155	8e-23	Ubiquitin conjugation factor E4 B
5	SMED30020787	-0.429001	1.89799	3.69248	2.16115	-1.34075	-3.13543	-1.15454	-1.69191	-2.34628	0.84636	0.0175511	2.15971e-08	0.00633992	0.263309	0.00381002	0.261244	0.0899347	0.999999	0.0681305	3.85004e-07	0.0241623	0.417259	0.00793094	0.315742	0.121083	444	1	.	0	ERL96232.1	1e-09	hypothetical protein D910_01513, partial [Dendroctonus ponderosae]	.	.	.
6	SMED30020817	-3.05972	5.59741	4.32432	-0.0435354	-3.05972	-0.486127	-0.212911	-3.05972	-2.35623	0.99962	6.22879e-15	4.80567e-08	0.426669	0.999474	0.501569	0.392206	0.999609	0.999999	2.11085e-13	8.00333e-07	0.729242	0.999999	0.570541	0.452997	1	325	1	.	0	XP_001894313.1	7e-13	NLI interacting factor-like phosphatase family protein [Brugia malayi]	Q8SV03	5e-11	RNA polymerase II subunit A C-terminal domain phosphatase
5	SMED30020831	0.106692	3.33861	3.93741	2.47517	-0.601355	-1.91616	-2.72451	-4.61585	0.0895483	0.819764	3.83278e-13	1.42447e-18	4.83347e-07	0.385974	0.00564295	0.000209687	3.64605e-08	0.999999	1.12764e-11	7.09341e-17	6.08537e-06	0.550814	0.0112222	0.000504894	1.25279e-07	1565	1	YES	1	.	.	.	.	.	.
5	SMED30020868	-5.32769	6.20501	6.24654	3.8148	1.82989	-3.38998	-4.05088	-5.32769	0.420305	0.999559	3.0912e-31	2.69925e-31	1.80588e-10	0.00163451	0.990848	0.99763	0.999603	0.999999	1.97306e-29	1.89117e-29	5.70891e-09	0.00711601	1	1	1	1358	1	.	11	XP_003493731.1	2e-78	monocarboxylate transporter 14-like [Bombus impatiens]	Q8K1C7	4e-45	Monocarboxylate transporter 14
6	SMED30020887	-4.00702	5.28554	4.81905	4.08092	-1.12869	-2.13519	-4.00702	-2.90759	-1.61336	0.999442	2.83515e-25	4.92339e-19	1.4082e-12	0.80216	0.956871	0.999435	0.991331	0.999999	1.52526e-23	2.5013e-17	6.92088e-11	0.921829	0.982404	1	1	1028	2	.	0	EHJ78694.1	4e-113	hypothetical protein KGM_10007 [Danaus plexippus]	P14618	3e-105	Pyruvate kinase PKM
2	SMED30020916	-2.91021	5.5809	5.60077	5.40856	1.45263	-2.83628	-5.36909	-6.92728	6.95798	1.17639e-07	7.90403e-75	2.41389e-75	2.78444e-70	4.90051e-05	2.77359e-08	1.47305e-18	4.72983e-25	7.42049e-07	1.905e-72	1.81808e-72	6.99057e-67	0.000363103	1.62631e-07	1.65407e-17	5.66808e-24	736	1	.	0	XP_007297975.1	1e-88	ribosomal protein S3 [Stereum hirsutum FP-91666 SS1]	Q06559	2e-86	40S ribosomal protein S3 [Drosophila melanogaster]
2	SMED30020921	-6.38223	2.75272	3.55628	4.4181	2.41826	0.864888	-3.00596	-4.62206	0.0962075	0.00168371	2.80714e-05	7.70769e-09	3.54333e-14	0.000182222	0.162441	0.999902	1	0.00489152	0.000252601	1.49139e-07	2.21485e-12	0.00111969	0.215361	1	1	380	1	YES	0	.	.	.	.	.	.
6	SMED30020990	-5.44707	4.15814	3.22301	0.0914241	-0.97122	-0.449319	-0.409314	-0.195647	5.19101	1.33129e-18	5.8814e-49	5.38111e-28	0.798214	0.0149222	0.238439	0.281541	0.602686	3.86024e-17	5.25783e-47	3.54741e-26	0.999998	0.0443268	0.300236	0.337753	0.663267	2765	4	.	0	CDJ20393.1	5e-33	eukaryotic translation initiation factor 2 [Echinococcus granulosus]	P41375	5e-31	Eukaryotic translation initiation factor 2 subunit 2
8	SMED30020991	-5.1849	2.18792	2.40176	-2.2735	-0.468502	0.910045	0.901465	1.52571	3.37424	1.58752e-10	8.01417e-08	2.5084e-09	0.000128222	0.351669	0.0389141	0.0408915	0.000296186	1.58684e-09	1.20541e-06	5.22981e-08	0.000811031	0.515554	0.0616886	0.0607344	0.000630882	1819	1	.	0	XP_002605874.1	3e-89	hypothetical protein BRAFLDRAFT_126033 [Branchiostoma floridae]	Q8NA47	9e-41	Coiled-coil domain-containing protein 63 [Homo sapiens]
5	SMED30020995	-2.53272	4.97231	4.51277	4.42408	3.24663	-1.83149	-6.31505	-6.47653	1.91553	0.0412046	2.72384e-23	6.13736e-19	2.6751e-18	4.29408e-10	0.0493855	1.96776e-08	5.3823e-09	0.083185	1.38851e-21	3.10757e-17	2.7506e-16	1.37479e-08	0.0759681	8.57056e-08	2.00659e-08	1392	1	.	12	GAA51671.1	2e-35	solute carrier family 43 member 3 [Clonorchis sinensis]	Q8NBI5	7e-20	Solute carrier family 43 member 3
6	SMED30021057	-5.6769	5.35084	4.33998	0.866719	-1.33049	-1.25293	-1.19711	-1.10012	4.18492	8.19026e-12	6.02567e-59	1.97342e-37	0.0393179	0.00857344	0.0113887	0.0151917	0.0243248	9.91354e-11	6.67409e-57	1.63783e-35	0.114793	0.0281886	0.0208829	0.0250976	0.0368925	1917	1	.	0	XP_002172314.1	2e-19	serine/threonine protein kinase Psk1 [Schizosaccharomyces japonicus yFS275]	Q12706	4e-21	Serine/threonine-protein kinase psk1 [Schizosaccharomyces pombe 972h-]
2	SMED30021062	-5.68147	0.364701	2.7968	2.56129	1.11652	0.831539	-0.333507	-1.65587	-1.36669	0.00277972	0.487229	3.08222e-07	3.59843e-06	0.0533218	0.127333	0.848717	0.994884	0.007683	0.825902	4.36158e-06	3.57788e-05	0.12307	0.173826	0.885609	1	508	1	.	0	.	.	.	.	.	.
8	SMED30021087	-8.26294	2.20074	2.81433	-1.01299	0.532556	1.24128	1.05181	1.43522	1.01439	5.37592e-10	3.31662e-07	2.47464e-12	0.969329	0.251285	0.00628177	0.0234612	0.00113846	4.95898e-09	4.46071e-06	8.13015e-11	0.999998	0.402907	0.012358	0.0369964	0.00220967	676	1	.	1	CCD59352.1	2e-09	hypothetical protein Smp_068750 [Schistosoma mansoni]	.	.	.
6	SMED30021141	-1.84294	6.98201	5.95421	3.59909	-0.822817	-3.48895	-4.19009	-6.19051	4.57989	0.0097617	2.75784e-76	4.01155e-56	1.60255e-19	0.157383	2.50466e-07	4.11005e-09	2.71035e-14	0.0235179	7.10133e-74	7.55351e-54	1.87132e-17	0.283785	1.23418e-06	1.95398e-08	1.56397e-13	1037	1	.	0	.	.	.	.	.	.
5	SMED30021145	-4.49292	2.30125	3.26639	2.00829	-1.07891	-1.35734	-0.418655	-0.2281	3.12799	6.02733e-14	1.58551e-15	2.85212e-33	9.88061e-12	0.00425143	0.000309342	0.23258	0.511381	9.72605e-13	5.59985e-14	2.13215e-31	4.16326e-10	0.0159228	0.000830249	0.284703	0.574243	800	1	.	0	.	.	.	.	.	.
8	SMED30021220	-4.05006	2.3971	3.58564	-2.89685	-3.52322	0.492596	1.80957	2.18522	0.884579	0.00275845	0.00035166	1.25976e-08	0.008991	0.0011241	0.485745	0.00745479	0.000952124	0.00762979	0.00241387	2.35878e-07	0.0327259	0.00520613	0.555119	0.013219	0.00187005	1775	1	.	0	.	.	.	.	.	.
6	SMED30021432	-2.8649	6.97551	6.06231	4.04052	-0.362347	-3.29743	-4.58224	-5.97143	4.67156	0.000417007	1.62918e-69	4.1556e-53	6.73034e-23	0.564108	1.82896e-06	2.08305e-09	8.07108e-13	0.00138193	2.77302e-67	6.8413e-51	1.07854e-20	0.721008	7.70751e-06	1.0266e-08	4.15938e-12	1737	2	.	0	CDH49238.1	1e-44	rab gdp-dissociation inhibitor [Lichtheimia corymbifera JMRC:FSU:9682]	P21856	3e-42	Rab GDP dissociation inhibitor alpha
7	SMED30021469	-7.93911	1.7815	2.81129	-1.76448	1.23644	1.24435	1.12854	1.50146	0.773076	1.1925e-07	0.000785916	3.55512e-09	0.995253	0.0206314	0.0174665	0.0323831	0.00327875	7.5113e-07	0.0048789	7.24173e-08	0.999998	0.0576866	0.0303976	0.0493254	0.00588424	654	1	.	0	CAX72882.1	4e-54	novel protein putative vertebrate RAB, member RAS oncogene family-like 5 [Schistosoma japonicum]	Q567Y6	1e-48	Intraflagellar transport protein 22 homolog
6	SMED30021495	-1.77171	5.47668	4.73855	1.24932	-1.29372	-2.9612	-2.41573	-3.02219	4.24198	0.00410178	3.40318e-52	9.16922e-39	0.00451055	0.0175018	1.38548e-06	3.93694e-05	8.60919e-07	0.0108977	3.27564e-50	7.98385e-37	0.0179392	0.0504473	5.96376e-06	0.000107202	2.54733e-06	1833	1	.	0	XP_007888420.1	1e-28	interferon-related developmental regulator 2-like isoform X3 [Callorhinchus milii]	O00458	3e-19	Interferon-related developmental regulator 1
6	SMED30021649	-8.59851	6.09123	5.08493	2.72828	-1.29617	-1.47026	-1.12233	-1.41715	3.12063	1.84194e-09	2.22978e-60	2.35244e-39	4.35866e-09	0.984384	0.989828	0.97608	0.988408	1.56316e-08	2.59369e-58	2.09062e-37	9.6011e-08	0.999999	1	0.993827	1	1999	1	.	0	XP_001459013.1	0.0001	hypothetical protein [Paramecium tetraurelia strain d4-2]	Q9P1Y6	0.0001	PHD and RING finger domain-containing protein 1 [Homo sapiens]
6	SMED30021690	-5.90488	5.45681	4.66023	3.59814	-0.159001	-2.56494	-2.55111	-2.53525	0.0265809	0.00168114	1.45796e-43	1.07722e-27	2.53691e-14	0.748099	0.999576	0.99955	0.999525	0.004885	1.18394e-41	7.05508e-26	1.64012e-12	0.879669	1	1	1	534	1	.	0	EIE91735.1	2e-44	histone H2A [Rhizopus delemar RA 99-880]	Q96KK5	2e-45	Histone H2A type 1-H
6	SMED30021713	-6.41775	7.57339	6.52047	4.52225	-0.835648	-3.36528	-4.49594	-3.50149	2.4025	0.00057218	1.85669e-80	1.05806e-56	3.40378e-23	0.938242	0.999981	1	0.999991	0.0018401	6.21517e-78	2.06988e-54	5.51321e-21	0.999999	1	1	1	1506	1	.	0	.	.	.	.	.	.
1	SMED30021818	-3.06677	3.23158	4.05276	5.5717	2.27132	-0.438549	-5.59994	-6.0221	5.32785	0.00647253	1.35704e-06	4.36768e-10	1.9368e-18	0.00124115	0.627617	1.38316e-05	4.88563e-06	0.0163443	1.63665e-05	1.04599e-08	2.02604e-16	0.00565762	0.690635	4.05157e-05	1.32448e-05	238	1	.	0	AFJ24739.1	6e-18	GLI pathogenesis related-1, partial [Schmidtea mediterranea]	P85840	4e-12	Venom allergen 5
5	SMED30021825	-3.69676	2.14401	2.36493	0.675531	-1.07024	0.0319817	-0.404337	-0.0451259	2.8099	1.68953e-10	9.47715e-12	2.87439e-14	0.0568922	0.0081178	0.925287	0.284799	0.905865	1.67989e-09	2.43616e-10	1.13943e-12	0.155676	0.026953	0.957251	0.341213	0.939967	973	1	YES	0	CCD81934.1	3e-42	hypothetical protein Smp_011830 [Schistosoma mansoni]	.	.	.
6	SMED30021849	-2.17725	6.95601	6.22868	3.226	-0.32203	-2.98192	-5.79306	-5.13643	3.17044	0.0183709	9.66587e-76	2.90764e-60	2.53578e-14	0.730362	1.8598e-05	9.8273e-12	1.24421e-10	0.0411893	2.40664e-73	7.96351e-58	1.64012e-12	0.865636	6.52122e-05	6.24219e-11	5.36256e-10	1661	1	.	0	EDK99829.1	5e-11	pleckstrin homology domain containing, family G (with RhoGef domain) member 6, isoform CRA_a [Mus musculus]	Q8R0J1	8e-13	Pleckstrin homology domain-containing family G member 6
8	SMED30021879	-6.63519	3.03944	3.73107	-1.24479	-0.487487	0.223377	0.105504	1.26809	-0.324091	0.000119177	1.71338e-09	3.21552e-15	0.983715	0.892748	0.527927	0.611498	0.019357	0.000442938	3.29412e-08	1.36998e-13	0.999998	0.990745	0.596067	0.668867	0.0299706	411	1	.	0	.	.	.	.	.	.
8	SMED30021882	-5.67505	2.13093	2.41977	-0.37262	-0.164476	-0.0116985	0.701966	0.971177	2.68345	1.76583e-17	5.52084e-14	2.91807e-18	0.316646	0.649751	0.99553	0.0212434	0.00113005	4.52758e-16	1.73381e-12	1.44119e-16	0.593776	0.796129	1	0.0338599	0.00219461	1515	1	.	0	XP_006896028.1	9e-52	disks large homolog 3-like isoform X3 [Elephantulus edwardii]	Q12959	2e-48	Disks large homolog 1
5	SMED30021889	-4.1788	2.58397	2.97964	1.34411	0.13017	-0.835457	-1.05894	-0.9647	3.69831	1.75024e-08	1.30781e-10	3.5178e-14	0.00217417	0.783732	0.109388	0.0462944	0.0670552	1.2651e-07	2.92939e-09	1.38537e-12	0.00952608	0.907059	0.15205	0.0677472	0.0926898	770	1	.	0	GAA56132.1	2e-36	universal stress protein in QAH/OAS sulfhydrylase 3'region [Clonorchis sinensis]	A0QZA1	2e-08	Universal stress protein MSMEG_3950/MSMEI_3859
1	SMED30021912	-4.94394	4.98094	4.62644	6.04941	1.68488	-3.75117	-3.70263	-4.94394	-0.206668	0.999436	2.0753e-32	1.10928e-25	1.17083e-58	0.000442173	0.996404	0.996065	0.99966	0.999999	1.35919e-30	6.89059e-24	1.95965e-55	0.00236908	1	1	1	761	1	.	0	.	.	.	.	.	.
5	SMED30021922	0.00465575	2.91428	2.48334	0.448982	-2.08242	-1.87223	-1.24454	-0.65207	1.98804	0.989062	1.81206e-14	2.48843e-10	0.332886	0.000256166	0.000626434	0.0164758	0.185431	0.999999	5.90821e-13	6.22665e-09	0.61557	0.00149478	0.00156814	0.0269676	0.232983	1677	2	.	2	NP_998717.1	0	6-phosphogluconate dehydrogenase, decarboxylating isoform 2 [Danio rerio]	P52209	0	6-phosphogluconate dehydrogenase, decarboxylating [Homo sapiens]
2	SMED30021938	0.601644	2.99058	3.15122	3.25662	-0.826505	-3.49263	-2.18617	-3.49476	0.441187	0.325325	3.39428e-10	2.49924e-11	3.31923e-12	0.212413	7.50628e-06	0.00187474	6.17018e-06	0.504197	7.15102e-09	7.1846e-10	1.53607e-10	0.356446	2.83599e-05	0.00376838	1.65264e-05	396	2	.	0	WP_006641366.1	9e-31	MULTISPECIES: hypothetical protein [Brucella]	.	.	.
6	SMED30021973	-4.1502	8.34545	6.65658	2.93946	-1.34071	-4.1502	-4.1502	-4.1502	0.519839	0.999447	1.289e-38	2.25009e-24	2.45691e-05	0.490028	0.999673	0.99968	0.999652	0.999999	9.4486e-37	1.33442e-22	0.000191909	0.653625	1	1	1	430	1	.	0	.	.	.	.	.	.
2	SMED30022068	-3.50518	2.88243	3.3373	3.53663	0.406466	-1.97139	-2.13217	-2.55409	0.258054	0.00245222	1.04231e-08	1.11654e-11	2.21523e-13	0.472813	0.0065946	0.00357221	0.000650282	0.00686987	1.80365e-07	3.38071e-10	1.25212e-11	0.636797	0.0129035	0.0067822	0.00131246	752	1	.	0	EPB92772.1	7e-33	calmodulin, partial [Mucor circinelloides f. circinelloides 1006PhL]	P27482	5e-33	Calmodulin-like protein 3
5	SMED30022124	-2.25148	4.81395	5.75554	4.99722	1.9095	-2.67013	-5.68714	-6.86746	6.3831	0.00135559	5.01433e-30	1.06447e-42	2.27767e-32	6.07797e-05	0.000129903	3.47616e-11	7.50849e-14	0.00402686	3.11477e-28	1.07978e-40	7.54059e-30	0.000436915	0.000379261	2.0841e-10	4.19915e-13	998	1	.	0	GAA50279.1	5e-94	severin [Clonorchis sinensis]	Q24800	2e-71	Severin [Echinococcus granulosus]
2	SMED30022136	-5.20903	2.46621	2.789	3.5794	1.91962	-0.569878	-1.98699	-2.98832	1.97133	5.80876e-09	6.12716e-12	1.3297e-15	1.04186e-27	1.30416e-07	0.230436	0.000330958	2.23824e-06	4.54665e-08	1.60935e-10	5.78902e-14	2.29111e-25	2.09214e-06	0.291372	0.000766628	6.31618e-06	2424	3	YES	0	CCD76231.1	4e-145	putative wd-repeat protein [Schistosoma mansoni]	Q8K4P0	6e-143	pre-mRNA 3' end processing protein WDR33
6	SMED30022146	-2.85076	7.14188	5.97274	3.20114	-1.25332	-2.93909	-4.61322	-4.65938	3.79147	0.0011615	2.00685e-75	4.938e-53	5.81787e-14	0.0443728	1.2984e-05	1.91659e-09	8.92173e-10	0.00350101	4.95576e-73	8.04113e-51	3.54091e-12	0.106435	4.70012e-05	9.49532e-09	3.56952e-09	333	1	.	0	BAE87228.1	9e-33	unnamed protein product [Macaca fascicularis]	Q5R5F5	1e-33	Eukaryotic initiation factor 4A-I
6	SMED30022159	-7.40198	8.54471	6.95154	4.34943	-0.953621	-2.79066	-3.07368	-5.62573	4.03563	2.87625e-05	1.76355e-78	7.6235e-52	4.91531e-18	0.955035	0.99966	0.999887	1	0.000120669	5.53441e-76	1.14265e-49	4.88724e-16	0.999999	1	1	1	778	2	.	0	XP_003464207.1	0.0007	E3 ubiquitin-protein ligase DTX3L [Cavia porcellus]	.	.	.
8	SMED30022193	-10.3953	2.98758	2.87177	-0.936118	0.44997	1.27129	1.74967	2.0011	3.1824	1.46241e-18	1.28958e-14	2.93034e-13	0.96211	0.312424	0.00626445	6.66564e-05	2.50872e-06	4.22823e-17	4.25533e-13	1.05854e-11	0.999998	0.473295	0.0123256	0.000175217	7.04252e-06	2625	2	.	0	EFN65250.1	4e-11	Nesprin-1 [Camponotus floridanus]	P24043	2e-06	Laminin subunit alpha-2
8	SMED30022225	-4.32754	1.42201	2.51152	-0.987766	0.0133368	0.443523	0.48727	0.437646	0.420208	1.04228e-06	0.000177181	1.13751e-13	0.0630765	0.940382	0.214925	0.172141	0.217271	5.64761e-06	0.00131638	4.29983e-12	0.169292	0.999999	0.27425	0.217906	0.268488	769	1	.	7	ELT90609.1	1e-19	hypothetical protein CAPTEDRAFT_101387 [Capitella teleta]	O45102	2e-15	Sugar transporter SWEET1
8	SMED30022233	-3.40961	2.3259	2.57747	-1.10952	-1.5458	0.10598	0.310442	0.745134	4.06487	5.42386e-08	4.91416e-10	2.65276e-12	0.0259576	0.0024404	0.808418	0.472434	0.0740978	3.61035e-07	1.01962e-08	8.68692e-11	0.0808713	0.00996503	0.856823	0.533672	0.101549	1523	1	.	0	AAW25405.1	3e-20	SJCHGC05424 protein [Schistosoma japonicum]	Q9NWH7	2e-12	Spermatogenesis-associated protein 6
6	SMED30022418	-2.31371	7.25123	6.10242	3.9407	-1.80057	-3.83042	-3.79299	-5.55666	3.35833	0.011284	1.31279e-76	3.78175e-54	4.98037e-21	0.00931762	2.54581e-07	3.85622e-07	2.96231e-11	0.0267617	3.66208e-74	6.43688e-52	6.7893e-19	0.0302328	1.25302e-06	1.41437e-06	1.34792e-10	2301	1	.	0	EKC39660.1	6e-05	Pleckstrin-like protein domain-containing family G member 5 [Crassostrea gigas]	.	.	.
5	SMED30022419	-2.37557	5.95203	6.44097	5.76969	1.53905	-3.50333	-6.38421	-7.43863	7.09179	0.0122183	1.27207e-25	1.50555e-29	3.39944e-24	0.0192168	0.000494711	1.24118e-07	5.48301e-09	0.0287332	6.93013e-24	1.01471e-27	5.81902e-22	0.0544275	0.00126898	4.87398e-07	2.04262e-08	1187	1	.	0	AFJ24773.1	4e-100	low density lipoprotein receptor-1, partial [Schmidtea mediterranea]	P98160	9e-33	Basement membrane-specific heparan sulfate proteoglycan core protein
8	SMED30022421	-4.11687	2.10165	2.4497	-1.90522	-0.917525	0.413224	0.593444	1.3816	3.25249	4.43275e-09	5.79173e-08	1.06431e-10	0.000523447	0.0617562	0.339491	0.164674	0.000596	3.53202e-08	8.90697e-07	2.78096e-09	0.00277688	0.137913	0.408076	0.209596	0.00120971	1230	1	.	0	XP_005104983.1	8e-131	RIB43A-like with coiled-coils protein 2-like [Aplysia californica]	Q9H4K1	6e-64	RIB43A-like with coiled-coils protein 2 [Homo sapiens]
6	SMED30022477	-1.63299	7.4135	6.74226	4.11096	-1.55609	-3.05023	-5.38654	-6.64087	2.56149	0.972728	7.37384e-65	2.60911e-53	2.54527e-18	0.966466	0.99943	1	5.74451e-10	0.999999	1.02848e-62	4.31894e-51	2.62607e-16	0.999999	1	1	2.33619e-09	663	1	.	0	.	.	.	.	.	.
6	SMED30022698	-4.73399	7.36313	6.71452	4.41013	-0.214445	-2.55041	-4.58162	-6.40731	4.41813	5.35594e-06	3.86976e-88	2.41994e-73	1.25568e-29	0.831931	0.000147322	1.46996e-08	1.76583e-11	2.56328e-05	2.1997e-85	1.69548e-70	3.26121e-27	0.945822	0.000425051	6.50301e-08	8.19207e-11	751	1	.	0	.	.	.	.	.	.
6	SMED30022767	-3.37029	7.8718	6.64491	3.20721	-2.12169	-4.09124	-3.04433	-5.09639	4.29531	0.000459528	8.38939e-86	3.04281e-62	2.87162e-13	0.00201903	6.87032e-08	1.46174e-05	2.8451e-10	0.00150841	3.94917e-83	9.85705e-60	1.58449e-11	0.00846825	3.7736e-07	4.26351e-05	1.18734e-09	1927	1	.	0	AEI72266.1	4e-06	ring zinc finger transcription factor [Citrus trifoliata]	Q7X843	1e-06	RING-H2 finger protein ATL48
6	SMED30022781	-2.32399	6.32294	5.613	2.77363	-1.6124	-3.0219	-3.38706	-4.36422	4.47287	0.000170203	3.35624e-88	2.08254e-69	3.62861e-15	0.00132998	3.51406e-08	1.83164e-09	4.51745e-13	0.000612482	1.94449e-85	1.16186e-66	2.59734e-13	0.00600093	2.02657e-07	9.09393e-09	2.37766e-12	1637	1	.	0	XP_003375701.1	2e-13	RNA exonuclease 4 [Trichinella spiralis]	O94375	6e-12	RNA exonuclease 4 [Schizosaccharomyces pombe 972h-]
6	SMED30022810	-4.32027	6.10587	5.20627	2.00479	-2.69988	-2.16638	-1.85406	-2.27635	6.69632	7.43058e-11	4.50906e-76	1.50077e-55	9.83612e-08	9.418e-07	3.65807e-05	0.000292436	1.67767e-05	7.80004e-10	1.15122e-73	2.75694e-53	1.50576e-06	1.16524e-05	0.000120116	0.000684981	4.27056e-05	1476	1	.	0	XP_005167345.1	2e-08	serine/threonine-protein kinase pim-1-like [Danio rerio]	Q86V86	5e-07	Serine/threonine-protein kinase pim-3 [Homo sapiens]
5	SMED30022866	-5.47308	4.12275	4.14378	3.76952	-1.6841	-1.7614	-2.42875	-0.688729	-0.852919	0.00626993	2.07405e-17	1.92577e-17	2.72955e-14	0.994892	0.995865	0.999436	0.930916	0.0158948	8.1573e-16	9.09366e-16	1.74964e-12	0.999999	1	1	0.961415	456	1	.	0	CAX73596.1	2e-23	Kazal-type serine protease inhibitor domain-containing protein 1 precursor [Schistosoma japonicum]	Q61581	3e-12	Insulin-like growth factor-binding protein 7
6	SMED30022875	-4.31454	6.90462	5.8756	3.97509	0.199941	-3.11991	-4.26631	-5.25449	3.47305	8.45901e-05	3.45775e-65	8.0079e-47	4.72782e-20	0.624537	2.69345e-05	1.8814e-07	1.88459e-09	0.000323407	4.89069e-63	9.80708e-45	5.91017e-18	0.773979	9.10111e-05	7.21224e-07	7.32985e-09	720	1	.	2	.	.	.	.	.	.
2	SMED30022885	-2.99292	0.806625	2.52812	3.37443	2.22863	-1.20416	-2.18985	-2.55088	0.709985	0.000633341	0.0867157	1.04886e-10	7.45727e-20	1.18864e-08	0.0193408	8.31763e-05	7.24718e-06	0.00202147	0.242638	2.74297e-09	8.9866e-18	2.58371e-07	0.033275	0.000214929	1.92434e-05	1530	1	.	0	AFJ24792.1	9e-27	TNF receptor associated factor-2, partial [Schmidtea mediterranea]	B5DF45	2e-11	TNF receptor-associated factor 6
5	SMED30022889	-3.40627	2.6246	3.04604	-0.575179	-0.234676	-0.0189451	-0.6973	-0.738273	2.58174	7.16752e-06	7.13155e-10	2.5835e-13	0.302344	0.659991	0.974402	0.201199	0.176718	3.35356e-05	1.44099e-08	9.38879e-12	0.57432	0.804611	0.995797	0.25029	0.223097	1482	1	.	0	CAX83064.1	2e-70	Septin-7 (CDC10 protein homolog) [Schistosoma japonicum]	Q9WVC0	4e-65	Septin-7
6	SMED30022894	-5.27782	8.07648	6.40428	3.14435	-0.764054	-4.05876	-4.02328	-3.50119	1.4749	0.0243349	1.84114e-61	2.9754e-36	4.12003e-07	0.896447	1	0.999999	0.999996	0.0526546	2.28264e-59	2.42926e-34	5.30671e-06	0.993223	1	1	1	707	1	.	0	.	.	.	.	.	.
6	SMED30022945	-6.94699	7.29358	5.84908	3.38525	0.321593	-2.17309	-3.66767	-4.06176	2.489	0.000141409	2.47437e-55	3.96263e-34	7.10249e-10	0.452532	0.9982	0.999987	0.999999	0.000517582	2.58838e-53	3.05325e-32	1.91051e-08	0.617373	1	1	1	691	1	.	0	CCD60812.1	9e-23	zinc finger protein, putative [Schistosoma mansoni]	Q96NC0	3e-21	Zinc finger matrin-type protein 2 [Homo sapiens] gi|52783533|sp|Q9CPW7.1|ZMAT2_MOUSE RecName: Full=Zinc finger matrin-type protein 2 [Mus musculus]
6	SMED30022948	-3.69733	6.24766	4.18735	2.75044	0.383549	-2.47703	-3.69733	-3.69733	-1.73655	0.99954	2.90508e-27	6.28157e-10	0.000120609	0.137738	0.915294	0.999664	0.999639	0.999999	1.67666e-25	1.46361e-08	0.000766577	0.256324	0.949064	1	1	316	1	.	0	XP_002960827.1	2e-05	hypothetical protein SELMODRAFT_73860 [Selaginella moellendorffii]	O88196	0.0006	E3 ubiquitin-protein ligase TTC3
6	SMED30023024	-2.77584	6.96085	5.89734	3.06696	-1.51343	-3.43176	-4.68559	-3.51852	1.97348	0.0210529	7.93603e-73	4.30393e-50	4.01675e-11	0.0514821	1.38064e-05	1.15841e-07	7.34314e-06	0.0463877	1.67195e-70	5.97532e-48	1.483e-09	0.119824	4.97244e-05	4.56979e-07	1.94845e-05	1064	1	.	0	XP_004397287.1	5e-46	phosphorylase b kinase gamma catalytic chain, liver/testis isoform isoform 1 [Odobenus rosmarus divergens]	Q2KJ16	2e-47	Phosphorylase b kinase gamma catalytic chain, liver/testis isoform
5	SMED30023111	0.576024	1.25859	2.54717	1.54162	0.772477	-3.8107	-2.1855	-0.699691	4.20064	0.163641	0.00115127	5.07618e-13	4.68303e-05	0.0541042	6.00113e-11	2.13361e-05	0.123191	0.274695	0.00679385	1.80342e-11	0.000334167	0.124437	5.27564e-10	6.07669e-05	0.160984	2717	1	.	0	XP_005091435.1	1e-09	uncharacterized protein LOC101863874 [Aplysia californica]	.	.	.
6	SMED30023119	-1.51704	7.32338	6.28608	3.62372	-1.21213	-3.25265	-5.79209	-5.45927	3.36854	0.11504	6.05303e-67	1.31639e-49	1.89424e-15	0.110166	3.21358e-05	5.6065e-10	1.23653e-09	0.202395	9.25684e-65	1.81091e-47	1.43027e-13	0.216333	0.000106743	2.94058e-09	4.88244e-09	1727	1	.	0	XP_006636510.1	2e-25	serine/threonine-protein kinase 17B-like [Lepisosteus oculatus]	Q9GM70	7e-24	Serine/threonine-protein kinase 17A
6	SMED30023165	-6.69675	7.68094	6.77433	4.58413	-0.167418	-3.16153	-5.44557	-3.56814	2.82377	0.000347682	6.78126e-76	2.38001e-57	1.13337e-22	0.692094	0.999922	0.999998	0.999991	0.00116839	1.7168e-73	4.87773e-55	1.7877e-20	0.832085	1	1	1	673	1	.	0	CAP31399.2	1e-06	Protein CBR-FCP-1 [Caenorhabditis briggsae]	.	.	.
6	SMED30023181	-7.11585	7.22302	5.69683	3.37847	-1.85375	-2.33546	-2.20872	-2.78454	2.56528	4.39227e-05	2.79857e-61	4.69654e-36	1.15337e-10	0.996124	0.998925	0.998478	0.999745	0.000177929	3.42733e-59	3.81382e-34	3.81842e-09	0.999999	1	1	1	387	1	.	0	.	.	.	.	.	.
6	SMED30023191	-3.34347	7.5228	6.0375	3.15706	-3.34347	-3.34347	-3.34347	-3.34347	-0.957789	0.999623	9.90841e-44	3.46174e-24	3.7222e-06	0.999664	0.999536	0.999544	0.999512	0.999999	8.06785e-42	2.04094e-22	3.67909e-05	0.999999	1	1	1	316	1	.	0	BAF57609.1	1e-17	polyadenylate-binding protein [Dugesia japonica]	O22315	3e-05	Pre-mRNA-splicing factor SF2
6	SMED30023194	0.0258907	6.21755	5.42816	2.94315	-1.15984	-3.70345	-4.47284	-5.27862	4.17292	0.910834	9.01525e-81	2.55321e-61	2.10972e-16	0.0218044	6.03407e-10	2.09895e-12	2.88352e-15	0.999999	3.08639e-78	7.76974e-59	1.79041e-14	0.0602548	4.61743e-09	1.41688e-11	1.79413e-14	1476	1	.	0	.	.	.	.	.	.
6	SMED30023259	-3.9938	8.27261	6.7891	4.21712	-1.36823	-4.19381	-4.57141	-5.15158	4.16001	0.000937626	4.3025e-69	7.49553e-48	8.12113e-18	0.089226	3.87986e-06	9.79775e-07	6.77159e-08	0.00288262	7.24142e-67	9.71779e-46	7.89243e-16	0.18374	1.5441e-05	3.40026e-06	2.25772e-07	1866	2	.	0	.	.	.	.	.	.
5	SMED30023505	-3.8143	5.72142	5.96297	4.81908	2.56946	-4.55625	-4.82072	-5.88165	2.72061	0.000239274	2.39757e-76	4.71533e-84	1.04843e-50	1.14454e-12	1.42452e-08	5.23798e-09	8.20583e-11	0.000833848	6.28101e-74	6.7647e-81	9.57151e-48	6.95549e-11	8.84332e-08	2.45076e-08	3.59798e-10	1336	1	.	0	CDJ11802.1	2e-06	expressed conserved protein [Hymenolepis microstoma]	.	.	.
2	SMED30023593	-0.888591	4.30987	4.87105	5.1487	2.71475	-6.04598	-4.3362	-5.77359	3.70832	0.209389	1.28638e-25	4.28108e-33	4.03561e-37	4.32322e-10	2.81281e-12	1.55378e-08	6.36904e-12	0.341153	6.99546e-24	3.1846e-31	1.99313e-34	1.38265e-08	2.97653e-11	6.84466e-08	3.05834e-11	1962	1	YES	0	ESO98632.1	3e-96	hypothetical protein LOTGIDRAFT_201560 [Lottia gigantea]	P34710	2e-94	Netrin unc-6
6	SMED30023599	-7.24928	6.10921	5.1158	2.15046	-1.73412	-0.924594	-1.83734	-1.63012	1.76816	4.4387e-05	4.85294e-37	1.34032e-24	0.000554755	0.994909	0.961485	0.996095	0.993387	0.000179641	3.4728e-35	7.96444e-23	0.00292494	0.999999	0.986065	1	1	742	1	.	0	.	.	.	.	.	.
5	SMED30023615	-1.55108	2.12989	2.3659	1.44368	0.00906017	-1.20858	-1.4893	-1.69957	2.57349	7.74838e-05	1.21194e-17	6.22426e-22	4.54729e-08	0.971849	0.000128682	4.28542e-06	2.18718e-07	0.000298549	4.83603e-16	3.46614e-20	7.59823e-07	0.999999	0.000376134	1.3583e-05	6.90126e-07	524	1	.	0	ESO07948.1	1e-46	hypothetical protein HELRODRAFT_110237 [Helobdella robusta]	Q6GPQ6	5e-46	Endothelial differentiation-related factor 1 homolog
6	SMED30023624	-5.36306	7.00833	6.41477	2.8621	-1.26295	-2.6304	-3.46324	-3.56553	0.832807	0.0164887	2.24486e-41	9.68467e-34	1.51919e-05	0.978739	0.99963	0.999997	0.999997	0.0373949	1.74307e-39	7.31253e-32	0.000125946	0.999999	1	1	1	983	1	.	0	EPB87299.1	4e-15	CAMK/CAMKL/PASK protein kinase [Mucor circinelloides f. circinelloides 1006PhL]	Q9LGV5	7e-11	CBL-interacting protein kinase 1
6	SMED30023638	-4.93671	8.21252	6.50976	2.89106	-2.15362	-3.71539	-2.96014	-3.8475	1.21605	0.0475584	1.22288e-49	4.14377e-30	2.81786e-05	0.997673	1	0.99992	1	0.094046	1.12322e-47	2.84372e-28	0.000215247	0.999999	1	1	1	493	1	.	0	XP_001434497.1	0.0003	hypothetical protein [Paramecium tetraurelia strain d4-2]	.	.	.
5	SMED30023646	0.61178	4.04892	4.16146	2.84293	-3.2247	-3.2247	-1.99099	-3.2247	-2.57392	0.191284	3.08009e-13	8.212e-15	3.41337e-06	0.999509	0.999652	0.84126	0.99965	0.315304	9.14226e-12	3.41245e-13	3.4153e-05	0.999999	1	0.879473	1	308	1	.	0	AFJ24860.1	1e-42	histone h2b-2, partial [Schmidtea mediterranea]	P02287	5e-36	Histone H2B.1, embryonic
6	SMED30023673	-3.74637	6.25431	4.65283	4.87581	-3.74637	-1.89653	-3.74637	-2.64731	-1.37134	0.99963	8.66613e-26	6.06446e-12	6.58688e-14	0.999449	0.825432	0.999597	0.937335	0.999999	4.77302e-24	1.88744e-10	3.9848e-12	0.999999	0.872065	1	0.966659	971	2	.	0	XP_002605576.1	1e-19	hypothetical protein BRAFLDRAFT_282155 [Branchiostoma floridae]	O55201	5e-20	Transcription elongation factor SPT5
8	SMED30023688	-6.56211	2.11616	2.53526	-1.9101	0.080087	1.17054	1.10409	1.46607	2.74498	1.3526e-12	1.03097e-07	5.74089e-11	0.00133491	0.830489	0.00498729	0.00836526	0.000327073	1.83012e-11	1.51438e-06	1.56663e-09	0.00628485	0.944753	0.010072	0.0146592	0.000691636	2273	1	.	0	ELT95849.1	2e-120	hypothetical protein CAPTEDRAFT_126681 [Capitella teleta]	Q96M69	4e-97	Leucine-rich repeat and guanylate kinase domain-containing protein [Homo sapiens]
8	SMED30023740	-7.68948	3.02587	2.85929	0.7401	-1.85234	0.347802	1.25391	1.31486	0.566904	2.71668e-07	7.74939e-12	4.01006e-10	0.175143	0.996244	0.412251	0.0125569	0.00823095	1.61814e-06	2.01437e-10	9.65717e-09	0.381939	0.999999	0.481689	0.0211448	0.0137017	805	2	.	0	.	.	.	.	.	.
6	SMED30023842	-4.12665	7.35791	6.41562	4.45049	-4.12665	-4.12665	-2.84094	-3.00313	-0.134653	0.999661	3.52982e-34	9.27317e-25	6.41721e-11	0.9997	0.999555	0.937768	0.950557	0.999999	2.40595e-32	5.55413e-23	2.26383e-09	0.999999	1	0.962791	0.976486	617	1	.	0	BAI67939.1	5e-116	DjPiwiB [Dugesia japonica]	Q2Q5Y8	3e-113	Piwi-like protein 2
5	SMED30023849	-1.32626	4.73255	4.14201	4.36516	-1.42355	-2.44656	-3.95858	-4.08477	-0.911773	0.422731	5.41024e-25	8.83697e-18	3.26336e-20	0.175195	0.00713991	5.01721e-05	1.65419e-05	0.635193	2.87976e-23	4.21252e-16	4.18363e-18	0.307994	0.0138358	0.000134239	4.21444e-05	1919	1	.	0	XP_311133.5	6e-92	AGAP000029-PA [Anopheles gambiae str. PEST]	Q09472	1e-88	Histone acetyltransferase p300
8	SMED30023996	-5.79714	2.49899	3.59308	-2.84449	-0.461051	1.12657	1.00089	0.88315	-0.984861	0.00268512	2.04153e-05	9.01693e-12	0.999893	0.883974	0.0474988	0.0787823	0.115602	0.00745228	0.000189772	2.75231e-10	0.999998	0.984346	0.0734597	0.108805	0.152098	1923	1	.	0	.	.	.	.	.	.
2	SMED30024001	-4.93114	4.19786	4.86131	4.58906	4.14334	-0.95077	-5.15173	-6.75794	5.73372	1.9398e-08	5.57329e-23	4.42025e-31	1.26615e-27	2.0387e-22	0.116839	2.73827e-10	4.99069e-14	1.38912e-07	2.80311e-21	3.08261e-29	2.76415e-25	6.67607e-20	0.161121	1.49612e-09	2.82941e-13	428	1	.	0	.	.	.	.	.	.
6	SMED30024159	-6.08658	8.10813	6.57216	3.3342	-2.32903	-3.67767	-2.72547	-3.19573	2.36587	0.0021229	3.8101e-72	1.8142e-45	3.18781e-09	0.998853	0.999998	0.999696	0.999966	0.00602513	7.50241e-70	2.06251e-43	7.26468e-08	0.999999	1	1	1	1516	1	.	0	XP_001198994.2	2e-05	uncharacterized protein LOC763117 [Strongylocentrotus purpuratus]	.	.	.
6	SMED30024179	-4.27265	4.33471	2.78101	0.558782	-1.07841	-0.830377	-1.16194	-0.331126	0.943306	4.5589e-05	3.49324e-27	4.87908e-10	0.287246	0.081184	0.154359	0.0505489	0.566843	0.000184085	2.00078e-25	1.15742e-08	0.554655	0.170643	0.205932	0.0731664	0.628626	1040	2	.	0	CCD82557.1	2e-22	Band 4.1-like protein [Schistosoma mansoni]	Q9Y2J2	4e-18	Band 4.1-like protein 3
7	SMED30024182	0.0156059	3.55139	5.81103	1.86459	-0.691758	-3.59681	-4.28027	-2.67377	0.624033	0.901239	2.24125e-11	2.7015e-32	0.00192816	0.418429	9.7526e-05	9.99162e-06	0.00158473	0.999999	5.55281e-10	1.95645e-30	0.00857919	0.583504	0.000292268	2.99669e-05	0.00300423	1088	1	.	0	.	.	.	.	.	.
5	SMED30024222	-3.43468	6.04004	6.03471	5.73299	0.948569	-3.10245	-5.73167	-6.48751	6.32099	6.81376e-08	4.98468e-77	7.40175e-77	1.69346e-69	0.0160912	2.41569e-08	1.06625e-17	1.48318e-20	4.48108e-07	1.44397e-74	6.37122e-74	3.92453e-66	0.0471027	1.43206e-07	1.10845e-16	1.33504e-19	436	1	.	0	CDH51884.1	2e-65	elongation factor 1-alpha [Lichtheimia corymbifera JMRC:FSU:9682]	P28295	3e-65	Elongation factor 1-alpha
2	SMED30024483	-5.53156	1.83493	3.82411	3.48045	1.10513	-0.216145	-1.8374	-2.65951	3.3259	1.94107e-13	8.89742e-08	4.71821e-37	5.80199e-30	0.00189119	0.604447	5.38512e-05	3.79156e-08	2.92539e-12	1.32241e-06	3.90509e-35	1.56068e-27	0.0080214	0.668631	0.000143395	1.29952e-07	2489	2	.	2	XP_004209575.1	3e-09	uncharacterized protein KIAA1586-like [Hydra vulgaris]	.	.	.
5	SMED30024518	-3.31807	6.42807	6.17191	5.54852	1.97665	-3.14218	-6.43213	-7.23277	6.54912	7.10578e-05	6.61992e-46	1.46179e-42	9.4454e-35	9.58679e-05	5.11738e-05	2.36297e-11	5.91261e-13	0.000275409	5.52461e-44	1.47783e-40	3.84543e-32	0.000644834	0.000163231	1.44108e-10	3.08182e-12	966	1	YES	0	CCD82476.1	3e-11	low-density lipoprotein receptor (ldl) [Schistosoma mansoni]	.	.	.
6	SMED30024552	-3.70577	6.81837	5.96018	4.84932	0.443758	-5.69349	-4.24373	-4.42863	4.68538	2.33005e-05	1.61172e-68	1.15183e-52	1.92051e-34	0.337119	2.19189e-12	7.17749e-09	1.69857e-09	9.96414e-05	2.62467e-66	1.79799e-50	7.61306e-32	0.500414	2.35251e-11	3.3089e-08	6.6269e-09	2149	2	.	0	BAA34954.1	0	myosin heavy chain [Dugesia japonica]	P24733	0	Myosin heavy chain, striated muscle [Argopecten irradians]
5	SMED30024579	-0.937377	2.27281	2.9227	1.43723	-1.47629	-1.41282	-1.39312	-1.41312	3.99313	0.0172007	4.40315e-15	9.03003e-26	3.29692e-06	0.000181035	0.000269826	0.000320365	0.000262787	0.0388081	1.51431e-13	5.62082e-24	3.31198e-05	0.0011133	0.000733734	0.000744208	0.00056425	1498	1	.	0	ABA40385.1	2e-08	SJCHGC07397 protein [Schistosoma japonicum]	.	.	.
5	SMED30024629	-5.43987	2.46879	2.84496	1.26728	-0.626269	-0.0614472	-0.36097	-0.0924737	3.89229	2.28024e-19	2.49494e-18	8.23361e-25	4.08543e-05	0.0803997	0.864728	0.301185	0.793215	7.14103e-18	1.02405e-16	4.97102e-23	0.000296797	0.169527	0.906176	0.358762	0.839887	8317	1	.	7	ESO91009.1	0	hypothetical protein LOTGIDRAFT_163525 [Lottia gigantea]	P70227	2e-27	Inositol 1,4,5-trisphosphate receptor type 3
5	SMED30024662	-3.01574	1.78987	2.44257	1.2769	0.0329256	-0.894365	-0.887732	-0.744424	1.04293	5.69891e-07	5.81931e-10	4.85387e-20	2.34593e-05	0.906185	0.00654865	0.00705295	0.0208918	3.23457e-06	1.19671e-08	2.54761e-18	0.000184196	0.999999	0.0128228	0.0125649	0.0321176	1098	1	.	0	.	.	.	.	.	.
6	SMED30024691	-3.53154	6.43287	5.77768	4.84358	0.763437	-4.78121	-4.66664	-4.83818	8.44647	3.31537e-10	3.04666e-96	1.80948e-78	4.13468e-55	0.045707	7.09001e-16	2.10933e-15	3.81703e-16	3.15883e-09	3.67147e-93	1.81714e-75	4.79098e-52	0.109019	1.18207e-14	1.82977e-14	2.54528e-15	5370	1	.	0	EUB56501.1	3e-95	Collagen alpha-1(IV) chain [Echinococcus granulosus]	P27393	1e-76	Collagen alpha-2(IV) chain
6	SMED30024876	-3.66714	7.55343	6.06471	3.2375	-0.624307	-4.00994	-4.15362	-4.40062	3.27598	0.00106574	1.58606e-81	4.94918e-52	5.08074e-13	0.38712	6.08583e-07	3.55466e-07	8.22627e-08	0.00323762	5.68847e-79	7.5305e-50	2.676e-11	0.552003	2.80198e-06	1.30934e-06	2.72015e-07	2522	3	.	0	CAX73065.1	0	Phosphofructokinase [Schistosoma japonicum]	Q27778	0	6-phosphofructokinase
5	SMED30024925	-2.32231	5.64562	6.20793	4.169	-0.0872783	-3.71048	-4.84123	-5.06125	5.96024	4.58955e-05	1.7153e-68	2.25472e-82	1.65178e-36	0.859157	1.54235e-10	1.38324e-14	1.59265e-15	0.000185269	2.77833e-66	3.08764e-79	7.53989e-34	0.965877	1.28127e-09	1.12175e-13	1.0095e-14	431	1	.	0	XP_006154718.1	3e-54	dynein light chain 2, cytoplasmic isoform X1 [Tupaia chinensis]	Q78P75	8e-55	Dynein light chain 2, cytoplasmic
8	SMED30024934	-4.812	2.44257	2.93965	-0.584665	-3.58821	1.09997	1.13771	1.36496	2.78677	3.35787e-12	1.38006e-14	1.31076e-21	0.164817	3.53616e-12	0.00114441	0.000744407	3.84183e-05	4.3195e-11	4.54231e-13	7.25908e-20	0.364583	1.92146e-10	0.00270604	0.00161262	9.30183e-05	1272	1	.	2	EKC19022.1	5e-46	D-beta-hydroxybutyrate dehydrogenase, mitochondrial [Crassostrea gigas]	P29147	2e-45	D-beta-hydroxybutyrate dehydrogenase, mitochondrial
6	SMED30024953	-2.44476	7.04845	5.5704	1.20535	-1.65999	-3.21399	-3.01672	-3.48874	4.05401	0.00499337	5.74473e-56	9.63127e-36	0.028555	0.018337	3.37552e-05	7.871e-05	9.3127e-06	0.0129988	6.13729e-54	7.75832e-34	0.087652	0.0523937	0.000111605	0.00020414	2.44393e-05	2831	1	.	0	XP_002939599.1	6e-97	ubiquitin conjugation factor E4 B isoform X1 [Xenopus (Silurana) tropicalis]	Q9ES00	1e-94	Ubiquitin conjugation factor E4 B
5	SMED30024956	-2.27239	2.30437	3.12068	2.64036	0.65541	-1.81662	-2.40225	-2.22956	-0.161239	0.0121537	5.07702e-08	4.92034e-16	7.81079e-11	0.144477	0.000949312	3.49423e-05	7.42305e-05	0.0285992	7.87617e-07	2.19933e-14	2.67708e-09	0.265714	0.00228635	9.59972e-05	0.000172744	1649	1	.	0	XP_007441514.1	9e-98	general transcription factor II-I repeat domain-containing protein 2-like isoform X2 [Python bivittatus]	A4Z943	2e-28	Zinc finger BED domain-containing protein 5
6	SMED30024965	-5.04041	6.15753	4.67876	4.31034	-0.550922	-3.1656	-3.11689	-3.27282	-0.324288	0.0225914	2.07277e-52	3.36423e-23	1.34141e-19	0.868869	0.999985	0.999979	0.999993	0.0493411	2.00792e-50	1.94538e-21	1.58481e-17	0.973354	1	1	1	1814	2	.	0	CAZ30462.1	2e-33	nucleoporin 145 (S59 family) [Schistosoma mansoni]	Q6PFD9	9e-24	Nuclear pore complex protein Nup98-Nup96
6	SMED30025002	-4.12184	7.6335	6.82193	4.66733	0.110863	-3.74387	-5.66342	-5.70449	5.04117	2.24806e-06	4.08817e-110	1.48124e-88	1.24385e-39	0.703136	3.37284e-09	1.04997e-14	2.89535e-15	1.14987e-05	1.75949e-106	3.43271e-85	6.81336e-37	0.841638	2.3094e-08	8.60047e-14	1.80037e-14	927	1	.	0	EYC01942.1	4e-29	hypothetical protein Y032_0103g3549 [Ancylostoma ceylanicum]	Q7TSG2	2e-20	RNA polymerase II subunit A C-terminal domain phosphatase
5	SMED30025054	-1.33614	7.73944	7.5967	3.05006	-2.50561	-3.10583	-6.26209	-5.17652	2.67726	0.944201	1.27822e-41	3.38083e-40	5.41567e-07	0.997336	0.999602	1.33975e-06	1	0.999999	1.00284e-39	3.08649e-38	6.71887e-06	0.999999	1	4.56127e-06	1	1757	3	.	10	XP_783016.2	4e-92	transmembrane protein 104-like [Strongylocentrotus purpuratus]	Q8NE00	2e-70	Transmembrane protein 104 [Homo sapiens]
8	SMED30025124	-5.22948	2.38531	3.3236	-0.781988	-0.110906	0.329197	-0.298962	0.383232	1.4959	2.60214e-07	6.42929e-08	1.21053e-15	0.201687	0.864105	0.491228	0.600142	0.423422	1.55607e-06	9.81729e-07	5.27782e-14	0.424486	0.96964	0.560634	0.658165	0.486052	943	1	.	0	ESP04752.1	2e-64	hypothetical protein LOTGIDRAFT_229887 [Lottia gigantea]	Q9BRQ4	1e-57	Uncharacterized protein C11orf70 [Homo sapiens]
6	SMED30025183	-5.62069	8.86883	7.40049	4.14616	-2.06292	-3.25879	-5.62069	-3.8524	2.65871	0.999484	4.79272e-62	4.40155e-43	5.52805e-12	0.93179	0.987765	0.999483	0.995635	0.999999	6.09242e-60	4.5726e-41	2.46002e-10	0.999999	1	1	1	894	1	.	0	.	.	.	.	.	.
8	SMED30025195	-5.97391	2.16828	2.61633	-1.8474	0.0164856	1.26368	0.936817	0.8197	2.13748	5.07401e-12	1.72026e-09	6.87028e-14	0.00122505	0.932052	0.000686402	0.0138731	0.0321953	6.35613e-11	3.30525e-08	2.6536e-12	0.00583328	0.999999	0.00170635	0.0231414	0.0476048	3067	1	.	4	ESN99035.1	2e-14	hypothetical protein HELRODRAFT_162513 [Helobdella robusta]	F1NVK6	2e-05	Transmembrane protein 237 [Gallus gallus]
5	SMED30025229	-3.26898	5.90892	5.7768	5.11957	1.70561	-4.64257	-5.79493	-4.80442	2.1498	0.0106234	2.06266e-41	3.05561e-39	2.85087e-30	0.000556215	1.10863e-06	9.37261e-09	3.60628e-07	0.0253686	1.60989e-39	2.70754e-37	8.02694e-28	0.00287035	4.8518e-06	4.25639e-08	1.1117e-06	400	1	.	0	CDJ20525.1	4e-34	Four and a half LIM domains protein 3 [Echinococcus granulosus]	Q9JKS4	4e-22	LIM domain-binding protein 3
6	SMED30025340	-2.65978	6.74896	6.10554	2.14811	-2.47185	-2.61425	-3.55476	-3.70197	3.40947	0.00391848	5.31943e-57	7.44805e-47	1.47107e-05	0.000783976	0.000235998	3.76877e-06	1.47672e-06	0.0104499	5.74404e-55	9.15867e-45	0.000122428	0.00383922	0.000649365	1.2043e-05	4.25124e-06	1020	1	.	0	EHJ63760.1	1e-08	hypothetical protein KGM_03155 [Danaus plexippus]	Q9U1H9	2e-06	Nuclear RNA export factor 1
6	SMED30025362	-4.27482	6.4351	5.33755	5.22623	-2.32254	-3.1089	-3.01781	-4.27482	-0.641517	0.999487	1.29445e-32	1.04299e-19	2.19347e-19	0.959719	0.991373	0.989992	0.999646	0.999999	8.49625e-31	5.36213e-18	2.54164e-17	0.999999	1	1	1	1573	1	.	0	XP_007654905.1	7e-90	transcription elongation factor SPT5 [Ornithorhynchus anatinus]	O55201	3e-91	Transcription elongation factor SPT5
2	SMED30025427	-3.27286	5.45343	5.39878	5.5151	0.673933	-2.06425	-4.9233	-6.78083	5.63131	6.159e-08	5.19778e-72	1.82528e-70	1.04691e-73	0.0701995	1.74702e-05	1.00147e-16	3.27122e-24	4.07359e-07	1.0038e-69	1.05751e-67	3.15403e-70	0.152645	6.15369e-05	9.74844e-16	3.69663e-23	570	1	.	0	XP_004349715.1	5e-58	translationally-controlled tumor protein [Capsaspora owczarzaki ATCC 30864]	P91800	1e-55	Translationally-controlled tumor protein homolog
6	SMED30025432	-2.57776	7.39764	5.97988	2.81844	-2.55578	-3.98285	-2.99938	-4.08018	3.09003	0.0124636	1.7446e-64	2.24847e-42	1.32403e-08	0.00128212	1.57979e-06	0.000108821	8.1362e-07	0.0292417	2.4221e-62	2.25049e-40	2.56192e-07	0.00581811	6.72425e-06	0.00027594	2.41521e-06	2978	1	.	0	XP_005934426.1	2e-132	nardilysin-like [Haplochromis burtoni]	P47245	6e-126	Nardilysin
6	SMED30025512	-7.15204	6.98061	6.26984	4.0616	-0.745095	-2.784	-3.51472	-3.1162	2.66556	3.49067e-05	1.83885e-59	9.99692e-47	8.38455e-17	0.935135	0.999728	0.999984	0.999932	0.000144	2.07487e-57	1.20955e-44	7.386e-15	0.999999	1	1	1	773	1	.	4	XP_003385520.1	0.0003	tetraspanin-7-like [Amphimedon queenslandica]	.	.	.
5	SMED30025553	-3.26377	2.46482	2.45809	1.07766	-2.27891	-0.196312	-0.0566515	-0.204936	7.42566	1.64345e-10	1.38107e-14	1.68696e-14	0.00234595	1.24114e-06	0.618611	0.884522	0.603514	1.63785e-09	4.54231e-13	6.8866e-13	0.0101979	1.48028e-05	0.682021	0.917031	0.664016	7999	1	YES	2	CCD78955.1	0	cell polarity protein [Schistosoma mansoni]	P21783	9e-33	Neurogenic locus notch homolog protein 1
5	SMED30025586	-3.86341	6.61687	6.13028	3.70794	-1.324	-3.72757	-3.34101	-4.19909	2.9821	0.000572794	4.99954e-58	1.61742e-49	1.58132e-16	0.062496	2.48458e-06	1.40262e-05	2.47063e-07	0.00184188	5.45729e-56	2.19496e-47	1.36115e-14	0.1392	1.02412e-05	4.1014e-05	7.74774e-07	635	1	.	0	AFV96170.1	1e-37	ubiquitin conjugating enzyme J2 [Camellia oleifera]	Q9SHI7	2e-38	Ubiquitin-conjugating enzyme E2 34
5	SMED30025594	-3.09105	3.96147	4.5556	0.752	-1.14497	-1.89363	-1.81709	-1.32234	-2.66284	0.27544	4.09673e-06	7.09648e-08	0.387548	0.983934	0.999266	0.999009	0.991604	0.434641	4.46535e-05	1.14268e-06	0.683267	0.999999	1	1	1	690	1	.	0	.	.	.	.	.	.
8	SMED30025688	-8.5499	2.1361	2.44161	-0.722303	1.00565	1.07532	1.15159	1.46194	1.23313	6.47913e-10	6.6401e-06	1.10621e-07	0.937375	0.0503001	0.0329689	0.0216885	0.00260723	5.89897e-09	6.90291e-05	1.71522e-06	0.999998	0.117582	0.053289	0.0344898	0.00475934	1324	1	.	0	CAZ38996.1	3e-110	testis specific leucine rich repeat protein,putative [Schistosoma mansoni]	B3DH20	4e-108	Protein tilB homolog
8	SMED30025854	-5.84889	2.89569	3.22171	-1.3383	-0.283151	0.0594947	0.288155	1.00529	2.20773	1.79409e-09	5.68861e-13	3.1871e-16	0.0259143	0.608549	0.871883	0.5238	0.0241206	1.52513e-08	1.65107e-11	1.43954e-14	0.0807863	0.760515	0.912373	0.584313	0.0366068	2241	1	YES	1	GAA51412.1	2e-18	receptor-type tyrosine-protein phosphatase kappa, partial [Clonorchis sinensis]	O14522	0.0008	Receptor-type tyrosine-protein phosphatase T
5	SMED30025875	-5.50633	5.46495	5.76843	5.17258	0.0232282	-3.58429	-3.59129	-3.74727	0.464452	0.018047	4.166e-18	2.36704e-20	4.75951e-16	0.606708	0.999998	0.999998	0.999999	0.0405475	1.68922e-16	1.25992e-18	3.92849e-14	0.758877	1	1	1	790	1	.	6	XP_004930921.1	4e-45	monocarboxylate transporter 5-like [Bombyx mori]	Q8BGC3	5e-32	Monocarboxylate transporter 12
5	SMED30025951	-3.38167	6.99634	6.68296	2.63612	-4.37118	-4.09324	-2.51875	-1.95059	2.87684	0.00553329	3.91176e-52	1.79924e-47	1.05049e-06	1.64059e-05	6.00806e-06	0.00177248	0.0114128	0.0142212	3.75317e-50	2.31648e-45	1.20335e-05	0.000140535	2.30756e-05	0.00358098	0.0185009	690	1	YES	0	.	.	.	.	.	.
6	SMED30025959	-2.92202	7.11924	6.36702	4.11504	-0.762924	-3.63845	-4.68375	-5.59416	5.65564	1.98162e-05	1.68622e-90	2.00257e-73	5.942e-30	0.1417	6.55961e-09	5.47784e-12	6.62537e-15	8.57763e-05	1.12891e-87	1.43647e-70	1.5842e-27	0.26195	4.28587e-08	3.56085e-11	4.00647e-14	1604	1	.	12	XP_003493731.1	1e-71	monocarboxylate transporter 14-like [Bombus impatiens]	Q6P2X9	7e-48	Monocarboxylate transporter 12
6	SMED30025975	-2.82315	6.85782	6.25729	3.09295	-1.32908	-3.69223	-4.00014	-4.36346	5.21093	0.000132289	1.22651e-71	2.68471e-60	5.34661e-14	0.0227851	7.40513e-08	1.24289e-08	1.17479e-09	0.000486985	2.32397e-69	7.48911e-58	3.27393e-12	0.0623987	4.04449e-07	5.54787e-08	4.64901e-09	1509	3	.	8	CDJ14179.1	3e-152	phosphatidylserine synthase 1 [Hymenolepis microstoma]	B1H3H9	4e-125	Phosphatidylserine synthase 1
2	SMED30026025	-5.67709	3.23795	3.82574	3.88487	1.64463	-1.39078	-3.25131	-2.27401	-0.83554	0.00441422	4.07956e-09	2.99975e-13	1.78467e-14	0.00483809	0.988108	0.999988	0.998971	0.011638	7.46688e-08	1.08232e-11	1.1663e-12	0.0176142	1	1	1	1107	1	.	7	XP_005093838.1	8e-57	transmembrane protein 104-like isoform X1 [Aplysia californica]	Q5F3I6	5e-48	Transmembrane protein 104
6	SMED30026076	-3.61067	6.61848	6.0124	2.40781	-3.61067	-3.61067	-2.32356	-1.88312	-1.27713	0.999601	1.15991e-25	5.35183e-20	0.00177521	0.999686	0.999551	0.910098	0.832177	0.999999	6.34204e-24	2.80408e-18	0.00800145	0.999999	1	0.939569	0.874712	540	1	.	0	XP_002123302.2	3e-29	uncharacterized protein LOC100182773 [Ciona intestinalis]	Q566C7	5e-25	Diphosphoinositol polyphosphate phosphohydrolase 1
6	SMED30026082	-1.68815	7.29455	6.09469	4.08954	-0.743374	-3.70536	-4.36362	-6.97827	5.33756	0.00984369	4.18779e-89	1.84628e-63	8.22793e-28	0.182204	1.88192e-08	2.46654e-10	1.75078e-17	0.0236926	2.58437e-86	6.46778e-61	1.82267e-25	0.317518	1.14197e-07	1.35527e-09	1.2846e-16	1494	3	.	0	EKC40830.1	0	6-phosphogluconate dehydrogenase, decarboxylating [Crassostrea gigas]	P52209	6e-176	6-phosphogluconate dehydrogenase, decarboxylating [Homo sapiens]
6	SMED30026111	-6.88206	7.2296	6.57394	4.12666	-0.365168	-2.93954	-3.7159	-4.02752	2.64388	0.000215311	1.63717e-51	4.99436e-42	1.40601e-14	0.831519	0.999846	0.999996	0.999999	0.00075706	1.55593e-49	4.94951e-40	9.30964e-13	0.945648	1	1	1	1395	2	YES	1	.	.	.	.	.	.
6	SMED30026178	-6.21563	6.88825	4.70245	1.28987	-1.73411	-1.60851	-1.62052	-1.70179	1.11214	0.00144168	5.45814e-45	1.82166e-18	0.0643751	0.995229	0.993356	0.993537	0.994783	0.00425818	4.50514e-43	9.04139e-17	0.17224	0.999999	1	1	1	827	1	.	0	.	.	.	.	.	.
5	SMED30026384	-1.32437	6.18552	5.87146	3.94035	0.262405	-3.57798	-5.04778	-6.30961	1.27367	0.941601	1.14976e-53	3.60472e-47	5.92426e-19	0.170723	0.999949	1	8.11711e-10	0.999999	1.14698e-51	4.52497e-45	6.53773e-17	0.301947	1	1	3.25885e-09	399	1	.	0	.	.	.	.	.	.
5	SMED30026463	-2.68733	6.93797	6.49011	3.5968	-0.19163	-2.96025	-4.81409	-6.37159	5.09158	0.000551089	1.90139e-67	1.6261e-59	9.88929e-18	0.7843	1.41981e-05	6.75081e-10	1.23601e-13	0.0017772	2.96804e-65	4.04873e-57	9.51868e-16	0.907501	5.10193e-05	3.50839e-09	6.78029e-13	1599	1	.	0	XP_002424443.1	0.0004	conserved hypothetical protein [Pediculus humanus corporis]	.	.	.
6	SMED30026536	-2.65104	6.78187	5.67219	3.80446	-0.565322	-3.438	-4.2442	-5.35996	4.67409	0.000435939	2.59442e-69	5.1196e-49	2.71536e-21	0.322367	4.41557e-07	4.71989e-09	5.37636e-12	0.0014385	4.39113e-67	6.85503e-47	3.75151e-19	0.484001	2.08247e-06	2.22425e-08	2.59906e-11	2249	1	.	6	BAE78817.1	7e-35	innexin9 [Dugesia japonica]	O61715	8e-13	Innexin-19
5	SMED30026563	-2.61126	6.0405	6.00987	5.33371	1.57504	-3.54468	-5.99844	-6.80473	8.5464	0.00100646	6.23138e-37	1.3874e-36	3.47981e-29	0.00436781	2.51343e-05	1.1248e-09	3.96216e-11	0.00307654	4.44865e-35	1.13892e-34	8.59314e-27	0.0162717	8.5552e-05	5.69908e-09	1.78454e-10	3057	1	YES	0	GAA55405.1	3e-104	basement membrane-specific heparan sulfate proteoglycan core protein, partial [Clonorchis sinensis]	P98160	4e-32	Basement membrane-specific heparan sulfate proteoglycan core protein
6	SMED30026610	-0.970189	7.99115	6.67935	3.61723	-3.93275	-4.68384	-3.91372	-4.78723	2.12614	0.611267	3.03543e-60	6.85732e-42	2.91051e-11	0.00145088	2.23773e-05	0.00029526	9.41727e-06	0.879994	3.51724e-58	6.75133e-40	1.10296e-09	0.00646322	7.70468e-05	0.000690868	2.47009e-05	806	1	.	0	.	.	.	Q9SUS4	0.0001	RING-H2 zinc finger protein RHA1a [Arabidopsis thaliana]
5	SMED30026652	1.04044	4.28195	4.64243	3.2185	0.0690982	-2.11826	-3.21764	-7.91652	6.58023	0.0141815	8.9587e-34	6.0669e-40	1.70584e-18	0.866349	0.000130257	9.00633e-08	9.20775e-23	0.0327516	6.038e-32	5.48882e-38	1.79066e-16	0.9715	0.000380257	3.6005e-07	9.46442e-22	3956	1	YES	1	XP_004526120.1	0	peroxidasin-like [Ceratitis capitata]	Q92626	0	Peroxidasin homolog
8	SMED30026698	-5.48512	2.60474	2.97298	-0.174039	-0.415575	0.0207453	0.0015797	0.474688	2.67193	1.19361e-11	3.37605e-13	2.22645e-17	0.717177	0.366186	0.942924	0.978671	0.239413	1.4102e-10	9.98139e-12	1.04807e-15	0.999998	0.530516	0.971395	0.99596	0.292549	1878	1	.	1	CDJ09693.1	1e-49	fibrillin [Hymenolepis microstoma]	P23142	4e-39	Fibulin-1
5	SMED30026742	-4.87752	3.91179	4.43733	3.43816	-0.371364	-2.01975	-2.1868	-2.33184	6.98382	1.12146e-16	1.63419e-39	1.008e-51	6.66851e-30	0.350396	8.62557e-06	2.00226e-06	5.3449e-07	2.58502e-15	1.22471e-37	1.50337e-49	1.7623e-27	0.514343	3.2217e-05	6.64998e-06	1.6203e-06	2440	2	.	0	CAX73441.1	0	Calpain B [Schistosoma japonicum]	Q9VT65	0	Calpain-B
6	SMED30026856	-10.0136	5.90206	4.83022	2.89917	-0.837989	-0.453354	-0.989344	-1.33718	4.27634	2.13947e-15	4.49686e-66	5.1362e-41	4.17551e-12	0.951864	0.878709	0.966664	0.985719	4.16382e-14	6.64103e-64	4.86598e-39	1.88317e-10	0.999999	0.918527	0.986409	1	1385	2	.	1	.	.	.	.	.	.
6	SMED30026921	-4.35369	6.98444	5.86105	1.96708	-0.926697	-4.35369	-3.09263	-2.08585	-0.427798	0.999468	8.13366e-33	9.47419e-22	0.00652066	0.738453	0.999594	0.992309	0.948195	0.999999	5.37374e-31	5.25652e-20	0.0247478	0.872104	1	1	0.974759	781	1	.	0	EZA54596.1	0.0002	Cell death specification protein [Cerapachys biroi]	.	.	.
2	SMED30026928	-4.77929	2.3769	2.67136	2.77636	1.91494	-0.663025	-1.90523	-2.39201	3.30623	9.11968e-18	4.09006e-22	1.00621e-28	1.35908e-31	1.37573e-14	0.0300484	1.59652e-08	6.95288e-12	2.42069e-16	1.97787e-20	6.67714e-27	4.22114e-29	1.27922e-12	0.0491112	7.02782e-08	3.32755e-11	2511	1	YES	1	CCD76298.1	3e-47	putative immunoglobulin domain superfamily (sensory guidance protein) [Schistosoma mansoni]	.	.	.
7	SMED30027059	-5.85116	0.749525	2.44335	1.10686	1.48864	0.710936	-0.396369	-0.251788	-1.32483	0.00068686	0.198361	6.88577e-08	0.0483653	0.000651817	0.107052	0.870499	0.816242	0.00217592	0.448315	1.11172e-06	0.136242	0.00328658	0.149347	0.904828	0.860394	321	1	.	0	XP_001416261.1	1e-07	predicted protein [Ostreococcus lucimarinus CCE9901]	O94913	0.0001	Pre-mRNA cleavage complex 2 protein Pcf11
6	SMED30027061	-5.3307	8.06109	6.60787	3.24015	-0.965494	-2.93656	-3.34567	-5.3307	1.58021	0.99965	2.0884e-63	1.76653e-40	4.99675e-08	0.725444	0.981661	0.990891	0.999426	0.999999	2.78395e-61	1.63755e-38	8.23507e-07	0.861216	1	1	1	759	1	.	0	ESN98945.1	1e-30	hypothetical protein HELRODRAFT_162417 [Helobdella robusta]	Q7TSG2	5e-29	RNA polymerase II subunit A C-terminal domain phosphatase
6	SMED30027079	-2.80087	7.03951	5.73329	4.1857	-0.0811518	-3.37012	-4.5927	-6.11366	5.46901	0.000283734	2.08062e-65	1.96794e-44	2.08025e-23	0.920837	2.72753e-06	4.72913e-09	1.40049e-12	0.000974248	2.9849e-63	2.14813e-42	3.50122e-21	0.999999	1.11662e-05	2.22721e-08	7.06626e-12	2414	1	YES	1	EUB61935.1	4e-22	hypothetical protein EGR_03208 [Echinococcus granulosus]	.	.	.
6	SMED30027124	-2.76034	7.64611	6.52255	3.99156	-2.3223	-3.22187	-4.53296	-5.32277	4.34727	0.00445564	3.97565e-63	4.75315e-47	2.99165e-17	0.00274323	5.14586e-05	2.54556e-07	6.08299e-09	0.0117348	5.2764e-61	5.94184e-45	2.74785e-15	0.0109779	0.000164035	9.55759e-07	2.25943e-08	793	1	.	0	.	.	.	.	.	.
5	SMED30027130	0.494211	4.38924	4.53569	3.17429	-0.584091	-3.40396	-3.88316	-4.72222	2.07548	0.254545	2.33497e-49	7.62555e-53	2.70406e-23	0.207797	1.37578e-10	2.03663e-12	4.45922e-16	0.405129	2.12524e-47	1.19654e-50	4.45165e-21	0.350619	1.15134e-09	1.37634e-11	2.95584e-15	693	1	.	0	ESP05586.1	2e-07	hypothetical protein LOTGIDRAFT_152443 [Lottia gigantea]	.	.	.
5	SMED30027150	-4.11124	2.35547	2.63162	0.921403	-0.596512	-0.677892	-0.32603	-0.196823	2.19179	3.7742e-14	9.4139e-24	2.28264e-30	0.000578926	0.0450411	0.0181543	0.243957	0.478423	6.25785e-13	4.88146e-22	1.57727e-28	0.0030338	0.107703	0.0314602	0.297174	0.541002	2183	1	.	0	XP_005169373.1	5e-40	pleckstrin homology domain-containing family G member 5 isoform X4 [Danio rerio]	O94827	9e-40	Pleckstrin homology domain-containing family G member 5
2	SMED30027182	-4.73525	4.8139	5.82159	6.5627	1.93874	-3.07088	-6.19632	-5.13447	4.93831	6.92571e-05	1.07854e-18	4.18491e-27	6.32249e-34	0.00145385	0.000894472	4.61158e-08	1.13157e-06	0.000268985	4.49423e-17	2.70555e-25	2.38097e-31	0.00647357	0.00216779	1.90737e-07	3.30337e-06	266	1	YES	1	.	.	.	.	.	.
8	SMED30027236	-3.39892	1.82621	2.43848	-3.31386	-0.798542	0.49712	1.16015	1.58936	-0.0858316	0.00122222	9.31614e-05	5.25011e-08	0.000202899	0.178273	0.264663	0.007588	0.00015303	0.00366752	0.000744278	8.67637e-07	0.00121453	0.311968	0.329008	0.0134228	0.000340271	590	1	.	0	EKC42274.1	2e-36	hypothetical protein CGI_10017842 [Crassostrea gigas]	Q9P1V8	1e-22	Sterile alpha motif domain-containing protein 15
6	SMED30027298	-5.28074	3.69966	2.49122	0.173859	-0.914384	-0.578958	0.496886	-0.0875335	1.62824	1.7056e-08	3.03638e-25	1.99624e-10	0.693618	0.0845391	0.251594	0.242761	0.883705	1.2358e-07	1.63061e-23	5.04115e-09	0.99919	0.176236	0.314644	0.295932	0.920397	761	1	.	0	.	.	.	.	.	.
8	SMED30027478	-6.03376	2.03821	2.40554	-1.85817	-0.585607	1.11065	1.18547	1.73767	3.72573	3.88631e-17	1.16223e-09	2.0622e-13	7.5054e-05	0.155977	0.00162414	0.000719232	2.5519e-07	9.5112e-16	2.29003e-08	7.57657e-12	0.000507554	0.281773	0.00369928	0.00156112	7.99262e-07	1354	1	.	0	CCD75138.1	4e-146	putative tektin [Schistosoma mansoni]	Q99JD2	3e-108	Tektin-1
6	SMED30027509	-2.91701	7.48852	6.71567	4.65223	-0.745975	-3.33436	-5.08519	-6.77388	4.83261	0.000702468	4.07578e-78	1.13205e-63	4.11996e-30	0.259715	2.66328e-06	3.21359e-10	3.16375e-14	0.0022207	1.25297e-75	4.10906e-61	1.13873e-27	0.413073	1.0921e-05	1.74098e-09	1.81585e-13	1359	1	.	0	GAA32864.1	2e-20	serine/threonine-protein kinase psk1 [Clonorchis sinensis]	P18652	7e-17	Ribosomal protein S6 kinase 2 alpha
6	SMED30027580	-1.9468	7.21938	6.18618	3.5209	-0.783175	-3.75052	-4.91847	-5.5275	4.74732	0.0065268	5.71845e-84	1.40749e-62	3.50326e-19	0.167236	2.67395e-08	2.59755e-11	4.82314e-13	0.0164608	2.49681e-81	4.65972e-60	4.01303e-17	0.297315	1.57248e-07	1.57775e-10	2.53634e-12	1096	2	.	0	EYC10398.1	3e-15	hypothetical protein Y032_0055g2540 [Ancylostoma ceylanicum]	O44997	1e-13	Death-associated protein kinase dapk-1 [Caenorhabditis elegans]
6	SMED30027642	-3.38525	7.93316	7.13759	4.32005	-0.773156	-5.2582	-5.33195	-4.64224	3.56561	0.00703122	2.1922e-70	2.44615e-57	8.6649e-20	0.417156	8.61275e-08	5.75203e-08	5.02876e-07	0.0175748	3.93121e-68	4.97941e-55	1.04003e-17	0.582321	4.64179e-07	2.35099e-07	1.52862e-06	2174	1	YES	4	EUB63721.1	4e-128	Metal transporter CNNM4 [Echinococcus granulosus]	A0JPA0	7e-114	Metal transporter CNNM4
5	SMED30027646	-4.74094	5.81686	5.65605	5.01553	1.4752	-2.98539	-4.59082	-5.64649	5.4537	1.88102e-18	9.2272e-185	1.74521e-173	1.05141e-132	2.23834e-09	5.05777e-17	1.31447e-28	3.76259e-36	5.3971e-17	2.77988e-180	5.25779e-169	3.16757e-128	5.90495e-08	9.57049e-16	3.26471e-27	9.32967e-35	541	1	.	0	AEE62318.1	6e-28	unknown [Dendroctonus ponderosae]	Q18885	5e-29	Transcription factor BTF3 homolog
6	SMED30027650	-3.35983	6.62228	5.50954	3.54528	-3.35983	-3.35983	-3.35983	-2.23777	-1.50226	0.99969	4.92165e-28	3.66846e-17	9.82843e-07	0.999502	0.999642	0.999649	0.799588	0.999999	2.87912e-26	1.71083e-15	1.13405e-05	0.999999	1	1	0.845888	304	1	.	0	Q2Q5Y8	2e-51	Piwi-like protein 2	Q2Q5Y8	2e-53	Piwi-like protein 2
6	SMED30027729	-2.33945	7.27899	6.40148	3.76612	0.318495	-3.11591	-6.08758	-6.22215	3.03964	0.0463783	4.93955e-69	4.96448e-53	7.38094e-17	0.32162	0.000252035	1.67529e-09	4.35869e-10	0.0920205	8.26744e-67	8.04113e-51	6.54016e-15	0.483456	0.000689212	8.34239e-09	1.79024e-09	1682	1	.	0	.	.	.	.	.	.
5	SMED30027751	-5.43763	5.93148	5.49437	3.75698	-0.214022	-2.6709	-3.28369	-3.57661	3.91483	7.40457e-09	4.60283e-71	3.59138e-60	1.04402e-25	0.708853	2.0127e-05	1.05354e-06	2.35926e-07	5.69365e-08	8.45546e-69	9.57501e-58	1.95361e-23	0.846538	7.00678e-05	3.64326e-06	7.41935e-07	830	1	.	0	AGW01144.1	7e-06	ICP0 [Suid herpesvirus 1]	P29129	8e-08	E3 ubiquitin-protein ligase ICP0
5	SMED30027784	-5.08006	3.91088	3.61688	1.02469	0.949393	-0.747797	-1.52744	-2.14654	-1.63491	0.0179489	1.14438e-11	1.86961e-09	0.159704	0.147618	0.944447	0.993033	0.998876	0.0403451	2.92672e-10	3.9919e-08	0.355716	0.270187	0.972365	1	1	681	1	YES	1	.	.	.	.	.	.
6	SMED30027846	-5.87162	7.98125	6.82737	3.69337	-1.97374	-2.4162	-4.60888	-3.63154	2.14964	0.00785944	1.00093e-46	6.37768e-34	8.20231e-09	0.996335	0.998975	0.999999	0.999997	0.0194322	8.56674e-45	4.85203e-32	1.69254e-07	0.999999	1	1	1	2442	1	.	5	.	.	.	.	.	.
5	SMED30027878	-5.22893	3.54048	3.95507	0.308167	-1.44881	-0.4141	-0.293793	-0.418082	1.89781	2.10755e-09	9.34037e-29	5.2843e-37	0.448956	0.0055003	0.363972	0.522974	0.356816	1.76864e-08	5.58328e-27	4.36164e-35	0.754319	0.0195733	0.433604	0.583537	0.417419	967	1	.	0	GAA50510.1	4e-20	tegument antigen [Clonorchis sinensis]	P14202	7e-16	Tegument antigen
6	SMED30027894	-4.4	7.25844	6.14249	4.76299	0.0242483	-3.50524	-4.95091	-5.33201	5.47564	1.06144e-06	2.06471e-71	3.70202e-52	3.64048e-31	0.919903	9.09216e-07	3.61352e-10	3.34718e-11	5.74728e-06	3.88772e-69	5.69034e-50	1.08591e-28	0.999999	4.04847e-06	1.94124e-09	1.51686e-10	2538	1	.	5	.	.	.	.	.	.
5	SMED30027920	-2.60377	2.92246	2.97438	2.49883	-0.588985	-1.47636	-1.69898	-2.02758	8.20997	5.43772e-14	1.14988e-39	3.15265e-41	3.78604e-28	0.0423619	2.32538e-06	9.53355e-08	5.65168e-10	8.80765e-13	8.66059e-38	3.00569e-39	8.5761e-26	0.102666	9.64303e-06	3.80017e-07	2.30061e-09	2167	1	.	0	ADX32515.1	0	heat shock cognate 70 kDa protein [Ctenopharyngodon idella]	P63018	0	Heat shock cognate 71 kDa protein
6	SMED30027923	-5.18965	6.47905	5.70649	3.62441	0.130622	-3.00552	-3.17995	-4.56546	4.00631	1.57489e-07	1.48978e-73	2.0645e-56	9.41081e-21	0.73432	7.78757e-06	3.50946e-06	4.72096e-09	9.75866e-07	3.34945e-71	3.98699e-54	1.25451e-18	0.868756	2.9349e-05	1.1279e-05	1.77143e-08	1175	1	.	0	.	.	.	.	.	.
7	SMED30027953	-4.88408	2.70465	4.97978	2.00077	0.341003	-1.14594	-1.96184	-2.03433	-1.62459	0.0400113	0.00104562	1.45708e-12	0.0186584	0.531358	0.980842	0.997985	0.998434	0.081113	0.00624657	4.93786e-11	0.0611069	0.69153	1	1	1	891	1	.	0	.	.	.	.	.	.
6	SMED30027981	-2.78235	5.16484	3.45233	3.47348	-0.157774	-3.1689	-3.60112	-2.3805	0.329891	0.0255801	3.77317e-27	3.75432e-11	2.18859e-11	0.902526	0.000214425	4.89788e-05	0.00300139	0.0550034	2.15292e-25	1.05707e-09	8.52983e-10	0.997667	0.000595829	0.00013128	0.00542428	1554	1	.	7	XP_002731071.2	7e-31	stimulated by retinoic acid gene 6 protein homolog [Saccoglossus kowalevskii]	Q0V8E7	2e-08	Stimulated by retinoic acid gene 6 protein homolog
6	SMED30027996	-2.66346	6.80215	5.69342	4.15487	-0.207509	-3.21319	-4.99672	-5.56956	6.71283	6.13525e-06	8.10548e-92	1.62088e-65	2.94666e-34	0.659579	2.34873e-08	2.01227e-14	1.64681e-16	2.90304e-05	6.78316e-89	6.51098e-63	1.12372e-31	0.804241	1.39566e-07	1.60763e-13	1.12937e-15	1995	1	.	0	ESO10889.1	2e-24	hypothetical protein HELRODRAFT_134359, partial [Helobdella robusta]	G5CEW6	3e-24	Eukaryotic translation initiation factor 4G
5	SMED30028037	-2.46476	2.81532	3.4718	2.93847	-1.27976	-1.58725	-2.38065	-1.51315	-0.91861	0.0347481	6.70089e-09	8.46263e-14	7.74031e-10	0.0722589	0.0155256	0.00075619	0.0183275	0.0717811	1.19454e-07	3.22726e-12	2.06731e-08	0.156031	0.027419	0.00163591	0.028541	1664	1	.	0	.	.	.	.	.	.
5	SMED30028127	-2.34037	7.48997	7.16131	3.57384	-1.9499	-4.06096	-3.68608	-6.18781	4.38106	0.00605969	2.46465e-82	1.20758e-75	1.19976e-17	0.00365897	4.23623e-08	3.37952e-07	3.67005e-13	0.0154215	9.51955e-80	9.83266e-73	1.14747e-15	0.0140157	2.41029e-07	1.24896e-06	1.94148e-12	781	1	.	0	XP_003537987.1	1e-40	ubiquitin fusion degradation protein 1 homolog [Glycine max]	Q92890	9e-38	Ubiquitin fusion degradation protein 1 homolog
5	SMED30028190	-4.10051	4.1836	4.63452	3.17611	0.412806	-3.26385	-2.4439	-2.59879	3.17753	3.64879e-07	2.47677e-31	4.3138e-39	3.21229e-17	0.351352	7.60921e-08	1.74122e-05	5.68592e-06	2.12749e-06	1.59439e-29	3.80006e-37	2.91496e-15	0.51517	4.14636e-07	5.01988e-05	1.52946e-05	749	1	.	0	.	.	.	.	.	.
6	SMED30028213	-0.937519	7.42105	5.91008	2.94562	-1.68217	-4.42814	-3.62021	-5.60872	3.74277	0.249218	5.30567e-66	9.62855e-43	5.01778e-10	0.0199935	1.45777e-07	5.39306e-06	5.30898e-10	0.397426	7.79727e-64	9.81236e-41	1.42345e-08	0.0562045	7.51895e-07	1.68422e-05	2.1652e-09	1548	1	.	0	.	.	.	.	.	.
6	SMED30028215	-3.92534	7.26597	6.71529	3.30758	-1.02544	-1.94237	-5.79131	-4.60438	3.52142	0.000849546	7.17692e-62	5.55363e-53	9.11279e-12	0.18907	0.00968796	2.72968e-09	1.79974e-07	0.00263387	9.08483e-60	8.94728e-51	3.85591e-10	0.326793	0.0181206	1.32491e-08	5.73644e-07	1043	1	.	0	EFX85757.1	2e-11	hypothetical protein DAPPUDRAFT_237230 [Daphnia pulex]	Q9UNN5	1e-08	FAS-associated factor 1
6	SMED30028240	-4.94434	7.2353	6.5403	2.75623	-1.5642	-3.04186	-2.0371	-4.94434	0.568024	0.999531	1.31147e-37	4.53125e-30	5.36811e-05	0.876581	0.987065	0.937097	0.999603	0.999999	9.47497e-36	3.10257e-28	0.000378128	0.979008	1	0.96229	1	852	1	.	0	XP_002114515.1	1e-14	hypothetical protein TRIADDRAFT_27874 [Trichoplax adhaerens]	Q9UTH3	7e-11	Serine/threonine-protein kinase ppk6 [Schizosaccharomyces pombe 972h-]
6	SMED30028419	-7.04858	3.72388	3.01801	0.221421	0.000505673	0.175781	-0.0984395	0.00741157	-0.0867105	3.26764e-05	1.7019e-14	1.09625e-08	0.559518	0.687769	0.567907	0.741022	0.679355	0.000135505	5.56109e-13	2.07455e-07	0.872133	0.828165	0.634478	0.790005	0.735611	974	1	.	0	EDL93672.1	2e-60	rCG45623 [Rattus norvegicus]	A6H909	2e-60	TATA box-binding protein-like protein 2
4	SMED30028442	-5.89228	2.88673	3.13644	2.00699	3.35148	0.878516	-2.56248	-3.8054	4.34156	1.70148e-09	4.24201e-10	6.56292e-12	3.84287e-05	1.04611e-13	0.0929473	0.000239291	5.8458e-07	1.45132e-08	8.84422e-09	2.02999e-10	0.000281963	7.9788e-12	0.132273	0.000569847	1.76452e-06	2946	1	YES	0	GAA30540.2	0	lysosomal alpha-glucosidase [Clonorchis sinensis]	Q6P7A9	0	Lysosomal alpha-glucosidase
6	SMED30028444	-5.82028	7.64031	6.89323	3.13	-1.73784	-2.68444	-2.69229	-4.72869	1.88769	0.00690236	1.71617e-51	2.72858e-41	4.45582e-07	0.993153	0.999601	0.999604	0.999999	0.0172886	1.62588e-49	2.61796e-39	5.68815e-06	0.999999	1	1	1	979	1	.	0	EPB87299.1	3e-17	CAMK/CAMKL/PASK protein kinase [Mucor circinelloides f. circinelloides 1006PhL]	Q08217	8e-12	Serine/threonine-protein kinase PSK2
6	SMED30028482	-2.24334	7.67501	6.62722	4.20284	-1.74063	-3.92338	-4.58558	-6.01214	5.02182	0.00173359	2.81058e-102	1.11663e-77	4.73181e-30	0.00277142	2.51421e-09	4.0574e-11	2.91081e-15	0.00501527	5.64495e-99	1.05127e-74	1.28428e-27	0.011075	1.75134e-08	2.41911e-10	1.80962e-14	1413	1	.	0	XP_001865012.1	2e-18	conserved hypothetical protein [Culex quinquefasciatus]	Q9LP51	2e-18	CBL-interacting serine/threonine-protein kinase 18
5	SMED30028528	-2.01042	7.05932	6.86245	3.51857	-2.59678	-4.04385	-4.86678	-3.9225	2.5792	0.0691895	2.78137e-61	1.06038e-57	1.75949e-13	0.00283508	2.772e-06	9.89128e-08	2.80024e-06	0.130101	3.42018e-59	2.20318e-55	1.00585e-11	0.011286	1.13344e-05	3.936e-07	7.80632e-06	723	1	.	0	WP_007432256.1	1e-31	cytidine deaminase [Paenibacillus sp. Aloe-11]	P19079	4e-31	Cytidine deaminase
6	SMED30028536	-3.48407	7.03465	6.20472	4.05658	-0.214693	-3.68365	-4.32036	-5.59317	3.92819	0.000189724	2.91548e-78	7.23983e-61	2.0755e-24	0.787581	1.10602e-07	3.52887e-09	1.52262e-12	0.000675549	9.05511e-76	2.11762e-58	3.57307e-22	0.910178	5.84172e-07	1.69182e-08	7.66323e-12	1293	1	.	0	.	.	.	Q9P1Y6	0.0003	PHD and RING finger domain-containing protein 1 [Homo sapiens]
6	SMED30028593	-3.81464	6.16979	4.91852	2.62382	-0.641901	-3.06015	-2.26045	-3.935	3.8986	1.71245e-06	5.56551e-74	5.18115e-46	7.80593e-12	0.204068	1.95378e-07	4.07604e-05	2.45727e-10	8.94746e-06	1.27024e-71	6.12128e-44	3.36919e-10	0.346013	9.83449e-07	0.000110699	1.03135e-09	1114	1	.	0	.	.	.	.	.	.
2	SMED30028654	-6.18552	3.07166	3.14305	3.5029	1.0354	-0.8188	-1.73112	-2.01757	2.93456	1.64473e-16	1.75913e-30	6.66348e-32	9.99893e-42	0.000923994	0.0479073	0.000441662	9.99249e-05	3.70611e-15	1.10873e-28	4.76842e-30	6.54865e-39	0.00440253	0.0740117	0.000996749	0.000228081	1371	1	.	0	CDJ23961.1	0	proteasome 26s subunit subunit 4 atpase [Echinococcus granulosus]	P48601	0	26S protease regulatory subunit 4
5	SMED30028665	-3.37394	3.72879	3.62471	3.32866	0.931382	-2.08267	-2.76527	-3.39166	7.22959	1.33793e-27	6.81668e-103	1.52673e-96	8.08745e-80	5.9362e-06	3.2837e-15	3.74152e-23	3.83169e-31	9.11342e-26	1.57974e-99	5.11065e-93	4.06085e-76	5.85593e-05	5.06544e-14	5.88313e-22	6.81852e-30	1228	1	.	0	ADV40166.1	1e-84	putative ribosomal protein SA [Latrodectus hesperus]	Q6P8D1	2e-82	40S ribosomal protein SA
5	SMED30028736	-2.68434	6.98445	7.36427	3.26571	-2.4576	-4.38871	-4.02989	-4.0539	3.53872	0.0048665	6.03125e-81	8.48412e-90	4.00123e-15	0.000375788	2.82997e-09	2.47834e-08	1.16803e-08	0.0127004	2.11283e-78	2.13001e-86	2.83636e-13	0.00207086	1.96087e-08	1.0636e-07	4.22591e-08	1097	1	YES	1	.	.	.	.	.	.
5	SMED30028855	-3.39301	6.14127	6.62149	3.56138	1.24185	-1.6896	-5.28016	-7.20321	2.49412	0.99984	7.51898e-67	3.737e-79	5.86524e-19	0.00138521	0.97863	1	2.79703e-12	0.999999	1.13831e-64	4.33018e-76	6.4964e-17	0.00621572	0.99899	1	1.38186e-11	2005	1	.	1	ESO90718.1	0	hypothetical protein LOTGIDRAFT_123129, partial [Lottia gigantea]	Q95ZJ1	0	Polypeptide N-acetylgalactosaminyltransferase 5
5	SMED30028885	-4.04504	5.42482	5.77255	2.16364	-3.44506	-2.28438	-1.99389	-1.59265	2.31189	0.000294331	8.82868e-37	8.40303e-42	2.29229e-05	3.7941e-05	0.00135084	0.00423123	0.0180798	0.00100662	6.27316e-35	8.21941e-40	0.000180548	0.000291074	0.00313703	0.00790047	0.0281946	1086	1	.	1	EFN66454.1	6e-75	Beta-1,4-N-acetylgalactosaminyltransferase bre-4 [Camponotus floridanus]	Q9GUM2	2e-72	Beta-1,4-N-acetylgalactosaminyltransferase bre-4
5	SMED30028965	-3.94925	3.17441	3.56823	1.60198	-0.646297	-0.901871	-1.20719	-1.64001	3.98392	2.38493e-14	1.53839e-35	5.43617e-46	1.59026e-08	0.056525	0.00811652	0.000550102	5.52043e-06	4.04268e-13	1.07784e-33	6.37259e-44	3.00941e-07	0.12869	0.015492	0.00122066	1.48747e-05	1457	1	.	4	XP_001648420.1	9e-20	tetraspanin, putative [Aedes aegypti]	Q3SZR9	2e-12	Tetraspanin-3
6	SMED30028969	-3.62584	6.82197	5.86844	4.06158	-0.314264	-2.70181	-4.39479	-5.71529	3.83964	6.22952e-05	7.70109e-81	2.51413e-59	1.33901e-26	0.630312	1.32947e-05	4.75666e-10	7.49103e-14	0.000244339	2.66679e-78	6.05946e-57	2.68936e-24	0.778925	4.80251e-05	2.51631e-09	4.19017e-13	858	1	.	0	.	.	.	.	.	.
5	SMED30029037	-4.28306	7.35667	7.17088	1.72563	-1.47042	-3.05931	-4.28306	-3.15732	0.17225	0.999645	1.28026e-30	6.71787e-29	0.0183994	0.856631	0.99124	0.999463	0.993109	0.999999	8.12008e-29	4.48757e-27	0.0603834	0.963729	1	1	1	754	1	.	0	.	.	.	.	.	.
6	SMED30029109	-6.91696	8.43898	5.1585	3.68103	-2.40097	-2.45957	-2.5652	-2.93581	3.15808	0.00171733	1.25294e-32	1.05898e-12	1.54983e-06	0.999111	0.999246	0.999455	0.99986	0.00497587	8.25371e-31	3.63369e-11	1.70844e-05	0.999999	1	1	1	1634	1	.	0	XP_004989687.1	3e-25	CAMK/CAMK1 protein kinase [Salpingoeca rosetta]	O43293	1e-22	Death-associated protein kinase 3
6	SMED30029185	-3.5485	6.90154	6.30527	2.76625	-2.85868	-3.48909	-2.95751	-3.11928	4.38252	3.5328e-05	3.75946e-73	2.05998e-61	8.6131e-11	2.42293e-05	2.57903e-07	5.95935e-06	1.90649e-06	0.000145559	8.20734e-71	6.39803e-59	2.91558e-09	0.000196754	1.26792e-06	1.84957e-05	5.42215e-06	579	1	.	0	.	.	.	.	.	.
6	SMED30029330	-6.93882	6.79146	5.89611	3.29041	-0.12677	-2.31544	-2.29002	-4.30693	2.18937	0.000142077	9.65304e-48	7.38876e-35	3.11106e-09	0.732192	0.998816	0.998717	0.999999	0.000519649	8.45399e-46	5.85792e-33	7.13294e-08	0.867192	1	1	1	1557	1	.	0	.	.	.	.	.	.
6	SMED30029478	-3.81959	7.97646	6.34008	4.02934	-1.18713	-4.35019	-4.19388	-4.7951	3.75015	0.000944532	1.29943e-77	1.41824e-49	1.07258e-18	0.111076	4.10341e-07	8.78199e-07	4.21966e-08	0.00290248	3.80076e-75	1.94215e-47	1.15406e-16	0.217679	1.94621e-06	3.06718e-06	1.44036e-07	1240	1	.	0	.	.	.	.	.	.
2	SMED30029484	-4.70373	4.38037	4.14421	4.26382	0.233072	-1.92218	-3.45489	-2.94068	-1.38831	0.0433357	2.93304e-17	3.24255e-14	2.83438e-16	0.465475	0.997069	0.999995	0.999965	0.0868242	1.14017e-15	1.282e-12	2.38523e-14	0.630093	1	1	1	584	1	.	0	AHY82409.1	1e-50	polyadenylate-binding protein 2 [Schmidtea mediterranea]	Q28ZX3	1e-44	Polyadenylate-binding protein 2
6	SMED30029580	-2.40918	7.65278	6.44015	3.05216	-2.56037	-3.94096	-3.74084	-4.49376	2.18251	0.0774386	1.54133e-59	7.79136e-42	1.84571e-08	0.00863572	3.877e-05	9.14404e-05	3.81216e-06	0.143243	1.7457e-57	7.64594e-40	3.41558e-07	0.02835	0.000126615	0.000234713	1.04675e-05	706	1	.	0	XP_008462235.1	2e-07	RING-H2 finger protein ATL60-like [Cucumis melo]	Q7X843	4e-08	RING-H2 finger protein ATL48
6	SMED30029646	-2.05963	7.62602	5.58102	3.78657	-0.104391	-3.30945	-4.94582	-6.57431	5.59076	0.00585446	3.69912e-72	2.09343e-40	2.84801e-18	0.904413	6.3466e-06	2.00346e-09	5.09513e-13	0.0149523	7.33179e-70	1.92871e-38	2.90854e-16	0.99913	2.42984e-05	9.89964e-09	2.67144e-12	1623	1	.	0	CAZ29822.1	1e-136	glutamine synthetase bacteria, putative [Schistosoma mansoni]	Q7TT51	1e-53	Lengsin
6	SMED30029749	-1.84295	6.47694	5.173	2.94054	-1.38223	-3.50893	-3.19052	-4.66585	1.71604	0.108537	6.53513e-40	4.67503e-25	1.11712e-07	0.101886	0.000106113	0.000367059	1.64233e-06	0.192233	4.94683e-38	2.86852e-23	1.68277e-06	0.203685	0.00031552	0.000841774	4.70461e-06	1057	1	.	0	XP_004251547.1	0.0002	RING-H2 finger protein ATL10-like [Solanum lycopersicum]	.	.	.
6	SMED30029752	-3.10887	5.59909	4.30325	2.20869	0.324433	-3.10887	-3.10887	-3.10887	-2.3012	0.999482	9.67778e-26	5.89579e-12	0.001076	0.108895	0.999683	0.999688	0.999671	0.999999	5.32049e-24	1.84087e-10	0.00520582	0.214437	1	1	1	304	1	.	0	XP_006995145.1	0.0007	ubiquitin carboxyl-terminal hydrolase 22-A-like [Peromyscus maniculatus bairdii]	A6NNY8	4e-05	Ubiquitin carboxyl-terminal hydrolase 27
5	SMED30029768	-3.62585	3.33164	3.91487	2.1321	2.04539	-0.737329	-3.1082	-3.95261	2.62715	9.73978e-10	6.31838e-41	8.0524e-60	6.0468e-15	8.39878e-15	0.0261019	1.0933e-14	1.75577e-20	8.61005e-09	4.84361e-39	2.06789e-57	4.19751e-13	8.24202e-13	0.0434052	8.93354e-14	1.57288e-19	1316	1	.	0	XP_005395304.1	2e-116	polyadenylate-binding protein 4 isoform X5 [Chinchilla lanigera]	Q13310	2e-117	Polyadenylate-binding protein 4
2	SMED30029884	-4.0134	3.73599	4.39667	4.85277	-1.20541	-2.80709	-2.061	-2.89855	-1.81843	0.118195	3.08565e-10	2.26459e-15	2.27961e-22	0.976141	0.999981	0.998553	0.999992	0.207318	6.56044e-09	9.73257e-14	3.52194e-20	0.999999	1	1	1	768	1	.	0	.	.	.	.	.	.
6	SMED30029908	-2.72554	8.37374	7.20701	3.77141	-1.6568	-4.16626	-4.97602	-5.82753	10.6504	5.86813e-05	3.89883e-89	2.20093e-69	1.18755e-19	0.00736656	2.35207e-08	2.54847e-10	1.97344e-12	0.000231581	2.49915e-86	1.20559e-66	1.40856e-17	0.0249362	1.39655e-07	1.39774e-09	9.85803e-12	1247	1	.	0	.	.	.	.	.	.
5	SMED30030096	-4.18939	6.25125	5.98971	2.48852	-1.37191	-3.03781	-3.02787	-3.1025	-0.959178	0.121234	4.43878e-24	1.53694e-21	0.00143733	0.981564	0.999991	0.99999	0.999996	0.211955	2.31763e-22	8.48049e-20	0.00669383	0.999999	1	1	1	1289	2	.	0	XP_004084530.1	0.0006	PHD and RING finger domain-containing protein 1-like [Oryzias latipes]	A6H619	0.0002	PHD and RING finger domain-containing protein 1 [Mus musculus]
6	SMED30030145	-1.769	6.63796	5.70563	3.28038	-0.211552	-3.12988	-4.86163	-5.65191	2.45538	0.0940852	1.82872e-46	3.1768e-34	8.84512e-11	0.921087	0.000209236	4.25397e-07	1.04339e-08	0.16966	1.54758e-44	2.46669e-32	2.98741e-09	0.999999	0.000583294	1.54988e-06	3.79365e-08	618	1	.	0	.	.	.	.	.	.
6	SMED30030214	-2.94953	6.71511	4.92526	3.10727	-2.94953	-2.94953	-2.94953	-2.94953	-1.95308	0.999554	1.06645e-19	3.35754e-10	7.66193e-05	0.999587	0.999708	0.999714	0.999691	0.999999	4.73878e-18	8.1905e-09	0.000516516	0.999999	1	1	1	574	1	.	0	ESO82432.1	3e-57	hypothetical protein LOTGIDRAFT_223337 [Lottia gigantea]	Q07130	7e-52	UTP--glucose-1-phosphate uridylyltransferase
6	SMED30030216	-4.49642	6.21756	5.05707	3.18256	-1.26036	-2.46373	-3.21745	-3.01923	3.87644	1.91823e-07	4.67966e-72	1.16871e-46	6.47485e-17	0.0201285	1.77603e-05	1.35738e-07	4.09458e-07	1.17327e-06	9.09575e-70	1.40839e-44	5.77124e-15	0.0565154	6.2442e-05	5.30126e-07	1.25529e-06	1400	1	.	0	.	.	.	.	.	.
6	SMED30030231	-5.81411	8.25836	6.97991	3.82366	-1.0654	-3.92678	-5.81411	-2.44154	2.31671	0.999534	3.17249e-58	6.11585e-41	1.05889e-10	0.763075	0.995949	0.999539	0.959664	0.999999	3.47555e-56	5.73994e-39	3.51336e-09	0.891295	1	1	0.983361	1341	1	.	0	XP_005717203.1	2e-28	Calcium-dependent protein kinase [Chondrus crispus]	Q869W6	1e-26	Probable myosin light chain kinase DDB_G0275057 [Dictyostelium discoideum]
8	SMED30030286	-8.13244	2.64873	2.57175	-1.15039	0.685543	0.996024	0.955128	1.42566	0.905535	1.69118e-09	8.64342e-11	6.93215e-10	0.97818	0.154162	0.0332802	0.0418541	0.00128176	1.44335e-08	1.99235e-09	1.60526e-08	0.999998	0.279313	0.0537288	0.0620175	0.00246745	490	1	.	0	XP_005897871.1	5e-32	tctex1 domain-containing protein 2 [Bos mutus]	Q32P71	1e-33	Tctex1 domain-containing protein 2
5	SMED30030289	-0.607292	3.18252	3.34243	2.01781	-0.261366	-2.34566	-2.6019	-2.72655	10.0443	0.047517	2.16646e-43	2.43248e-48	2.87068e-16	0.378803	3.25766e-11	5.46466e-13	7.04468e-14	0.0939765	1.74984e-41	3.22835e-46	2.40905e-14	0.5438	2.95524e-10	3.86646e-12	3.9493e-13	1121	1	.	0	CCG28026.1	0	actin I [Sepia officinalis]	P53471	0	Actin-2
6	SMED30030332	-2.05269	6.87552	5.44063	-2.05269	-2.05269	-2.05269	-2.05269	-2.05269	-2.36443	0.999542	2.95747e-19	5.40755e-11	0.999564	0.99976	0.999681	0.999686	0.999666	0.999999	1.2765e-17	1.47834e-09	0.999998	0.999999	1	1	1	588	1	.	0	.	.	.	.	.	.
6	SMED30030376	-2.00008	6.31222	5.20433	3.17413	-0.917711	-3.69257	-4.27043	-3.8099	3.24259	0.009879	2.40265e-65	8.63878e-44	5.375e-15	0.111478	7.15222e-08	2.0961e-09	1.89243e-08	0.02377	3.41437e-63	9.26194e-42	3.75714e-13	0.218239	3.91772e-07	1.03253e-08	6.69326e-08	755	1	.	0	.	.	.	.	.	.
5	SMED30030389	-3.43917	4.75401	5.08747	2.96024	-1.47637	-2.93146	-3.0541	-1.90061	3.95555	3.72337e-07	1.42244e-49	3.95302e-57	1.34386e-17	0.00264717	4.83047e-08	1.93755e-08	0.000116085	2.16761e-06	1.30255e-47	7.9395e-55	1.27316e-15	0.0106534	2.72167e-07	8.4439e-08	0.000262441	875	1	.	0	BAH10155.1	2e-07	tropomyosin [Tresus keenae]	Q25145	0.0001	Tropomyosin
6	SMED30030649	-6.94246	8.35492	7.04974	4.22481	-0.791819	-2.27337	-4.4679	-5.15393	3.51568	0.0001058	1.03171e-91	6.27732e-64	4.89006e-19	0.928548	0.998353	0.999998	0.999997	0.000397485	8.40067e-89	2.33478e-61	5.47669e-17	0.999999	1	1	1	1137	1	.	0	XP_006086673.1	8e-14	serine/threonine-protein kinase MARK2-like [Myotis lucifugus]	Q9LP51	2e-12	CBL-interacting serine/threonine-protein kinase 18
5	SMED30030651	-4.79128	6.833	6.67659	4.40958	1.46186	-4.27495	-4.26271	-6.05209	4.20034	4.79016e-06	2.54544e-72	5.82021e-69	1.76352e-28	0.00124798	6.10646e-08	6.99643e-08	3.25946e-11	2.3116e-05	5.14674e-70	3.0232e-66	4.15074e-26	0.00568288	3.37868e-07	2.83537e-07	1.47822e-10	988	1	.	6	ACI31185.1	8e-89	aquaporin [Schistosoma mansoni]	P47862	4e-59	Aquaporin-3
6	SMED30030688	-3.65214	7.97204	7.01054	3.82112	-1.52556	-3.67748	-4.86723	-5.0813	4.81443	8.2968e-05	3.74232e-98	3.73071e-77	2.35905e-21	0.0147337	1.09053e-07	1.31518e-10	2.18091e-11	0.000318012	5.3688e-95	3.30574e-74	3.30563e-19	0.0438921	5.77101e-07	7.45905e-10	1.00359e-10	1120	1	.	0	XP_002406889.1	6e-38	lysophosphatidic acid acyltransferase endophilin, putative [Ixodes scapularis]	Q8AXV0	9e-29	Endophilin-A2
6	SMED30030723	-2.19735	7.32144	6.51455	3.02989	-1.36232	-3.33559	-6.10076	-3.86986	1.81907	0.995228	1.32089e-55	1.99532e-43	1.73012e-08	0.956325	0.999897	4.77184e-08	0.999995	0.999999	1.3963e-53	2.09453e-41	3.22944e-07	0.999999	1	1.9696e-07	1	683	1	.	0	.	.	.	.	.	.
5	SMED30030836	-4.1244	4.83561	5.09951	4.63047	2.36869	-2.17318	-4.88719	-5.7495	2.41853	1.497e-05	3.78049e-62	5.71345e-71	2.28655e-56	8.97669e-13	0.000199818	1.49423e-09	1.83096e-10	6.64411e-05	4.84659e-60	3.51284e-68	2.87029e-53	5.59306e-11	0.000559575	7.47786e-09	7.76047e-10	962	1	.	0	CAX73970.1	7e-45	hypothetical protein [Schistosoma japonicum]	.	.	.
8	SMED30030837	-7.95214	1.882	2.57404	-1.35534	0.320438	1.2195	1.385	1.92649	0.796317	1.11954e-08	5.8903e-05	2.34223e-09	0.986902	0.425243	0.00907828	0.00250091	6.00932e-06	8.3383e-08	0.000491162	4.91396e-08	0.999998	0.589975	0.0171045	0.00489539	1.6117e-05	862	1	.	0	XP_002604711.1	5e-134	hypothetical protein BRAFLDRAFT_122572 [Branchiostoma floridae]	Q5PQ44	7e-119	Uncharacterized protein C4orf22 homolog
6	SMED30030875	-3.01672	6.40206	5.34716	1.0297	-2.93355	-3.10537	-2.49798	-1.2253	1.57225	0.0108874	1.19626e-49	2.01715e-33	0.0824273	0.000806905	9.99812e-05	0.00100196	0.0761149	0.0259189	1.10213e-47	1.51548e-31	0.210555	0.00393047	0.000298971	0.0021155	0.104034	1048	1	.	0	CCD81856.1	1e-56	putative 6-phosphofructo-2-kinase/fructose-2,6-bisphosph at ase [Schistosoma mansoni]	Q91309	2e-54	6-phosphofructo-2-kinase/fructose-2,6-bisphosphatase
6	SMED30030898	-5.32932	9.20267	7.86711	4.17374	-1.20069	-5.32932	-4.05488	-5.32932	2.73272	0.999569	5.29231e-73	4.93394e-53	5.67259e-13	0.554726	0.999507	0.975717	0.999475	0.999999	1.12283e-70	8.04113e-51	2.97214e-11	0.712159	1	0.993592	1	989	1	.	0	.	.	.	Q7ZW16	0.0007	E3 ubiquitin-protein ligase NRDP1
5	SMED30030906	-6.52945	6.35844	5.88151	2.16962	-1.23751	-1.69427	-2.0976	-2.85074	1.45174	0.000485628	1.60395e-41	1.25489e-34	0.000533659	0.982067	0.994404	0.998056	0.999831	0.00158494	1.25512e-39	9.8453e-33	0.00282459	0.999999	1	1	1	633	1	.	0	GAA35278.2	6e-11	putative N-acetyltransferase [Clonorchis sinensis]	.	.	.
6	SMED30030949	-3.06511	6.36662	5.02377	2.88961	-2.85872	-3.30549	-2.53582	-2.51486	2.72168	0.000906655	1.49231e-66	6.76603e-40	8.87122e-12	3.56697e-05	8.24435e-07	5.39271e-05	4.89159e-05	0.00279407	2.22569e-64	6.103e-38	3.75898e-10	0.000275756	3.6994e-06	0.000143559	0.000116774	816	1	.	0	.	.	.	.	.	.
8	SMED30031005	-7.76714	2.7458	3.00535	-1.7076	-0.272627	0.962832	1.27987	1.75351	0.717666	1.90755e-07	2.52261e-09	3.1138e-11	0.994569	0.818924	0.0624217	0.0114076	0.000262459	1.16806e-06	4.73511e-08	8.86668e-10	0.999998	0.935633	0.0932225	0.0193862	0.000563584	1366	1	.	0	XP_003729323.1	1e-40	uncharacterized protein C1orf177 homolog [Strongylocentrotus purpuratus]	B1H283	2e-17	Uncharacterized protein C1orf177 homolog
2	SMED30031056	-3.16384	3.85933	3.27761	3.82078	-0.604748	-2.01626	-2.92917	-2.2437	0.174114	0.00420018	2.35524e-20	1.7892e-13	6.07305e-20	0.358295	0.00207276	3.9396e-05	0.00065037	0.0111312	1.07673e-18	6.64653e-12	7.4074e-18	0.522678	0.00460212	0.000107265	0.00131255	1524	1	.	0	GAA36228.2	5e-64	zinc finger and SCAN domain-containing protein 2 [Clonorchis sinensis]	Q96JL9	3e-13	Zinc finger protein 333 [Homo sapiens]
2	SMED30031146	-6.67536	2.33331	2.50446	3.06876	3.07624	-1.07449	-1.90355	-1.32938	-0.168028	6.5722e-05	4.95144e-06	4.15967e-07	2.89522e-11	1.39506e-12	0.974447	0.996912	0.986478	0.000256278	5.29343e-05	5.70666e-06	1.09854e-09	8.3037e-11	0.995797	1	1	1533	2	.	0	.	.	.	.	.	.
6	SMED30031170	-1.88592	8.5227	6.70581	3.22015	-2.00306	-4.50997	-4.99205	-5.05765	5.64956	0.014372	4.62396e-87	4.20244e-57	8.47101e-13	0.00386552	2.45587e-08	2.32043e-09	1.13877e-09	0.0331215	2.40183e-84	8.38457e-55	4.32553e-11	0.0146763	1.45388e-07	1.13726e-08	4.51123e-09	2462	1	.	0	.	.	.	.	.	.
6	SMED30031242	-2.10426	6.64803	5.60613	4.31938	-0.100826	-3.00104	-4.7042	-6.66322	6.19052	0.00346077	2.89284e-54	2.18552e-39	2.37524e-23	0.883207	3.65542e-05	9.83061e-09	5.60994e-13	0.00934338	2.94435e-52	1.94803e-37	3.9755e-21	0.98371	0.000120055	4.45163e-08	2.93116e-12	1558	1	.	4	CDJ11678.1	1e-39	innexin unc 9 [Hymenolepis microstoma]	O01393	1e-22	Innexin unc-9
5	SMED30031282	-5.56162	2.40526	2.547	1.1063	-0.953874	-0.0447127	0.0703944	0.431254	2.6034	6.96553e-10	9.12709e-09	9.18381e-10	0.0163323	0.0809411	0.944187	0.870483	0.356068	6.30478e-09	1.59404e-07	2.07251e-08	0.0546858	0.170228	0.972131	0.904828	0.416641	2296	1	.	0	EKC28182.1	6e-86	hypothetical protein CGI_10018371 [Crassostrea gigas]	P30625	6e-07	cAMP-dependent protein kinase regulatory subunit [Caenorhabditis elegans]
5	SMED30031347	-2.6808	7.07657	6.89853	5.35438	-1.6763	-3.91572	-4.55541	-6.50126	4.90036	0.000163037	8.83896e-112	3.47014e-106	7.95756e-63	0.00156275	4.33034e-11	2.75506e-13	5.23713e-20	0.000589088	6.65728e-108	2.61362e-102	1.59825e-59	0.00685994	3.87062e-10	2.00197e-12	4.55219e-19	1662	1	.	0	XP_001628380.1	3e-107	predicted protein [Nematostella vectensis]	Q8K268	1e-93	ATP-binding cassette sub-family F member 3 [Mus musculus]
6	SMED30031356	-2.68602	4.20705	3.58263	0.452525	-0.13993	-1.91692	-1.54849	-1.95084	0.601679	0.00724237	7.64105e-21	1.91219e-14	0.442299	0.838358	0.00514623	0.0201386	0.00412152	0.0180442	3.57456e-19	7.7431e-13	0.746707	0.950448	0.0103505	0.0322841	0.00726262	1651	1	.	0	.	.	.	.	.	.
6	SMED30031392	-6.74783	8.85671	7.45167	4.23365	-1.12485	-3.67281	-4.03304	-4.9635	3.74421	0.000337108	1.29485e-85	1.66677e-60	9.99019e-17	0.968138	0.999995	0.999975	0.999996	0.0011359	6.00152e-83	4.69298e-58	8.7239e-15	0.999999	1	1	1	916	1	.	0	WP_019590888.1	8e-23	MULTISPECIES: hypothetical protein [Thioalkalivibrio]	Q55DU7	6e-19	Probable serine/threonine-protein kinase gdt4
5	SMED30031394	-4.32858	3.62091	4.07758	2.72602	3.14331	1.21735	-5.28289	-5.1737	2.83815	1.99127e-06	1.20463e-19	1.84653e-25	6.73069e-11	6.46478e-15	0.00619287	4.44832e-12	4.24201e-12	1.02848e-05	5.33703e-18	1.13531e-23	2.34152e-09	6.49215e-13	0.0121982	2.92098e-11	2.06694e-11	926	1	YES	0	ACO06229.1	0	noggin-like protein 4 [Schmidtea mediterranea]	Q9W740	3e-15	Noggin-2
1	SMED30031438	-0.590517	2.22132	4.25901	5.38034	2.07461	-2.28343	-5.93806	-5.12328	3.50424	0.464109	7.67689e-05	8.41635e-17	1.14579e-26	0.000224181	0.00539562	2.04593e-08	2.81228e-07	0.690548	0.000623906	3.85349e-15	2.34825e-24	0.00133213	0.0107844	8.88536e-08	8.76986e-07	988	1	YES	1	XP_003703584.1	4e-27	superoxide dismutase [Cu-Zn], chloroplastic-like [Megachile rotundata]	P11418	2e-26	Superoxide dismutase [Prionace glauca]
8	SMED30031491	-4.9186	2.077	2.44369	-1.92463	-0.266169	0.784362	0.655834	1.14852	3.77306	6.58314e-10	1.17474e-06	4.94443e-09	0.00128644	0.606893	0.0922637	0.163223	0.0112547	5.98462e-09	1.42995e-05	9.85191e-08	0.0060804	0.759045	0.131406	0.208047	0.0182691	3959	1	.	0	ESP04270.1	0	hypothetical protein LOTGIDRAFT_224011 [Lottia gigantea]	B2RY50	0	Armadillo repeat-containing protein 4 [Mus musculus]
5	SMED30031626	-0.825793	7.77506	8.11869	3.96129	-4.75731	-4.75731	-4.75731	-4.75731	1.45013	0.34014	5.86506e-41	1.9976e-44	1.12838e-10	0.999655	0.999585	0.999593	0.999562	0.52395	4.50757e-39	2.17262e-42	3.73978e-09	0.999999	1	1	1	1026	3	.	1	ESO94553.1	4e-24	hypothetical protein LOTGIDRAFT_161254 [Lottia gigantea]	P14184	5e-07	Lipopolysaccharide cholinephosphotransferase LicD [Haemophilus influenzae Rd KW20]
8	SMED30031633	-4.86393	2.61341	2.94558	-2.4489	-1.35215	0.586548	0.923965	1.59548	2.88272	1.82288e-07	1.653e-08	9.5555e-11	0.000553613	0.0311703	0.262176	0.0710931	0.00109	1.12032e-06	2.77747e-07	2.52304e-09	0.00291943	0.0803192	0.326334	0.0993885	0.00212216	865	1	.	0	XP_002588925.1	7e-73	hypothetical protein BRAFLDRAFT_125432 [Branchiostoma floridae]	Q8TC29	5e-65	Enkurin [Homo sapiens]
6	SMED30031647	-1.88582	7.28378	6.64579	3.01869	-2.0548	-4.49942	-3.80726	-4.70097	1.53415	0.248957	2.40193e-47	3.93251e-39	1.99603e-07	0.0707488	5.18196e-05	0.000443315	1.49419e-05	0.397116	2.09748e-45	3.47433e-37	2.81792e-06	0.153496	0.000165029	0.00100006	3.82558e-05	370	1	.	0	XP_004301645.1	5e-14	ubiquitin fusion degradation protein 1 homolog [Fragaria vesca subsp. vesca]	Q19584	2e-09	Ubiquitin fusion degradation protein 1 homolog
6	SMED30031695	-4.00621	6.90018	5.58282	3.42689	-1.41919	-3.49184	-3.1897	-3.80295	5.90705	4.88173e-08	2.17457e-83	1.51694e-55	6.0448e-20	0.00839809	2.26504e-08	1.78706e-07	2.38953e-09	3.27481e-07	9.35905e-81	2.76974e-53	7.40291e-18	0.0277179	1.35073e-07	6.8709e-07	9.19991e-09	1258	1	.	0	.	.	.	.	.	.
6	SMED30031733	-5.29893	5.96162	4.81637	2.64243	-1.35142	-2.15842	-2.62472	-1.98694	4.43295	5.00592e-10	1.92283e-68	1.08806e-43	6.02415e-12	0.0104947	8.49657e-05	3.89422e-06	0.000234484	4.63613e-09	3.09781e-66	1.15831e-41	2.6729e-10	0.0332743	0.000258015	1.24255e-05	0.000507274	1549	1	.	0	.	.	.	.	.	.
6	SMED30031750	-2.86201	7.29499	6.69802	4.19734	-0.640519	-2.93511	-6.02454	-5.72816	4.60495	0.000347145	5.69808e-93	8.91166e-79	2.538e-29	0.280385	2.23117e-06	1.48538e-14	2.93223e-14	0.00116672	5.36456e-90	9.58863e-76	6.31921e-27	0.43702	9.27278e-06	1.20231e-13	1.68651e-13	947	1	.	0	.	.	.	.	.	.
6	SMED30031825	-0.309436	6.62572	5.48543	3.30035	-1.83926	-4.65396	-3.19485	-5.41398	3.30053	0.681108	2.25669e-82	1.05895e-55	2.71042e-18	0.00205339	2.60673e-11	2.9618e-07	1.35842e-13	0.968359	8.82954e-80	1.95723e-53	2.77744e-16	0.00858842	2.39357e-10	1.10311e-06	7.43284e-13	905	1	.	0	.	.	.	.	.	.
6	SMED30031851	-4.33648	5.95187	4.32649	1.81284	-1.9179	-2.40286	-1.75206	-1.6819	2.3888	1.26771e-05	1.05365e-67	1.41857e-32	2.93527e-05	0.00197055	0.000108515	0.00253397	0.00328136	5.69187e-05	1.66195e-65	1.03731e-30	0.000223141	0.00830551	0.000322092	0.00495447	0.00588788	2183	1	.	0	.	.	.	.	.	.
2	SMED30032012	-2.00726	1.68815	3.07068	3.27807	0.0832336	-2.12861	-2.45254	-1.53173	-1.3088	0.0877696	0.00139147	3.13572e-12	1.47258e-14	0.824581	0.00115792	0.000333142	0.0113971	0.159763	0.00801085	1.0158e-10	9.70776e-13	0.940172	0.00273434	0.00077145	0.0184793	587	1	YES	2	.	.	.	.	.	.
6	SMED30032088	-2.94031	7.01148	6.27515	5.54526	2.00445	-5.71733	-7.17044	-5.00826	4.13711	0.0136921	2.47151e-35	8.27563e-29	8.52954e-23	0.000974295	1.49508e-06	2.38132e-08	9.56954e-06	0.0317651	1.72359e-33	5.50375e-27	1.35963e-20	0.00460794	6.38989e-06	1.02426e-07	2.50762e-05	1776	1	.	0	CDJ12295.1	2e-95	SPONdin (extracellular matrix glycoprotein) [Hymenolepis microstoma]	P35446	3e-16	Spondin-1
6	SMED30032107	-3.51201	8.70395	7.29766	4.32227	-1.04296	-4.61391	-4.89416	-6.26084	4.18138	0.00517085	9.5485e-91	5.3787e-65	2.59684e-21	0.256368	7.59927e-07	2.92117e-07	3.97351e-10	0.0133987	6.68995e-88	2.07749e-62	3.6053e-19	0.409254	3.43295e-06	1.08932e-06	1.63896e-09	584	1	.	0	XP_001179448.2	2e-86	phosphoenolpyruvate carboxykinase, cytosolic [GTP], partial [Strongylocentrotus purpuratus]	Q8BH04	5e-78	Phosphoenolpyruvate carboxykinase [GTP], mitochondrial
2	SMED30032135	-5.56749	5.37093	5.03651	5.76609	0.217688	-3.18373	-3.18772	-4.45228	0.433237	0.00781284	7.3678e-39	1.26732e-31	1.75482e-47	0.425708	0.999966	0.999962	1	0.0193265	5.4538e-37	8.9626e-30	1.39125e-44	0.590539	1	1	1	301	1	.	0	XP_756461.1	5e-07	hypothetical protein UM00314.1 [Ustilago maydis 521]	Q4PHU9	2e-08	ATP-dependent RNA helicase DBP2
6	SMED30032164	-4.4161	6.05271	4.08956	-0.391265	-1.6862	-1.11258	-1.26798	-1.26814	-1.32485	0.0705927	1.16257e-20	2.65853e-08	0.871672	0.99597	0.97945	0.986871	0.986764	0.132442	5.39672e-19	4.68109e-07	0.999998	0.999999	0.999522	1	1	1112	3	.	0	.	.	.	.	.	.
5	SMED30032214	-3.0118	7.98625	8.11443	3.67035	-2.70453	-3.37888	-4.94852	-5.7273	3.59947	0.0276588	9.18252e-61	1.6392e-62	2.94966e-12	0.00739507	0.000403968	2.32462e-06	6.65988e-08	0.0589389	1.10216e-58	5.36783e-60	1.37561e-10	0.0250046	0.00105654	7.65146e-06	2.22195e-07	1041	1	.	1	.	.	.	.	.	.
6	SMED30032223	-2.88047	7.66452	6.75138	4.0311	-0.669183	-3.7123	-5.06559	-6.11945	7.87813	5.41346e-06	2.29427e-98	1.13276e-78	3.56944e-28	0.189077	6.37473e-09	5.41778e-13	2.85135e-16	2.58834e-05	3.63787e-95	1.17678e-75	8.20889e-26	0.326793	4.17231e-08	3.83599e-12	1.9209e-15	1157	1	.	0	.	.	.	.	.	.
6	SMED30032323	-7.61819	7.53413	6.76423	5.18776	0.88856	-1.67879	-6.37036	-4.70733	3.68642	4.81641e-06	1.50248e-91	9.54515e-72	4.33312e-38	0.067297	0.991319	0.999999	1	2.32352e-05	1.19119e-88	6.25145e-69	2.17573e-35	0.14758	1	1	1	1339	1	.	0	XP_005898415.1	0.0003	RING finger protein 11-like [Bos mutus]	Q9ZU51	0.0002	Probable E3 ubiquitin-protein ligase RHA2B
6	SMED30032571	-3.736	4.63159	3.56482	1.33609	-1.84169	-1.2936	-1.39001	-1.27118	4.24957	3.30475e-10	9.40303e-57	5.67732e-32	0.000133027	4.65061e-05	0.00240851	0.00121119	0.0027539	3.1507e-09	1.01173e-54	4.0724e-30	0.000838606	0.000346718	0.00525844	0.00251618	0.00500493	2056	2	.	0	XP_005714251.1	8e-19	Serine/threonine-protein kinase [Chondrus crispus]	O64629	9e-19	Serine/threonine-protein kinase Aurora-3
6	SMED30032579	-3.60768	8.62162	7.48324	3.66969	-2.45924	-3.98623	-5.15913	-4.56228	6.53917	4.68367e-06	5.14408e-111	5.51256e-87	1.41068e-20	9.00138e-05	6.13653e-09	5.24174e-12	1.48454e-10	2.2642e-05	2.70162e-107	1.18626e-83	1.86402e-18	0.000611189	4.02603e-08	3.4137e-11	6.36288e-10	1088	1	.	0	AEI91098.1	1e-105	lactate dehydrogenase A [Eospalax baileyi]	P04642	2e-106	L-lactate dehydrogenase A chain
6	SMED30032606	-2.9557	6.67773	5.81516	4.14714	-0.0959428	-3.35583	-4.85199	-5.38057	3.7052	0.000418619	1.32523e-79	8.26992e-60	1.11307e-28	0.950604	1.47653e-07	1.77377e-11	2.7616e-13	0.00138667	4.29304e-77	2.09368e-57	2.64042e-26	0.999999	7.60142e-07	1.09633e-10	1.47411e-12	1122	1	.	0	.	.	.	.	.	.
2	SMED30032619	-5.26371	2.68904	2.80574	3.51024	1.73458	-1.08577	-2.16431	-2.22582	3.57219	3.45707e-16	8.0139e-22	6.21463e-24	7.49135e-40	4.44171e-09	0.00342228	7.67998e-08	3.37221e-08	7.49828e-15	3.83839e-20	3.6568e-22	4.17948e-37	1.07916e-07	0.00720446	3.09821e-07	1.16294e-07	1342	1	.	0	CDJ16313.1	0	eukaryotic peptide chain release factor subunit [Echinococcus granulosus]	Q9GR88	0	Eukaryotic peptide chain release factor subunit 1
8	SMED30032675	-4.38463	2.56634	3.02309	-1.50691	-0.499299	0.129883	0.162654	0.508881	2.93313	9.54729e-09	5.75871e-11	2.62187e-15	0.00654481	0.314585	0.772548	0.718268	0.253034	7.19078e-08	1.37148e-09	1.12041e-13	0.0248301	0.475643	0.824333	0.769643	0.307633	3253	1	.	0	XP_005101334.1	3e-68	glutamine-rich protein 2-like isoform X2 [Aplysia californica]	Q9H0J4	2e-33	Glutamine-rich protein 2 [Homo sapiens]
5	SMED30032680	-3.62791	4.0939	4.08618	3.6691	0.443576	-2.15177	-3.02257	-3.4905	4.07333	8.9605e-13	4.29813e-71	1.49949e-70	2.05851e-55	0.121546	1.2165e-09	1.66509e-15	4.85374e-19	1.24002e-11	7.94416e-69	8.85786e-68	2.48067e-52	0.233207	8.89333e-09	1.45614e-14	3.95106e-18	552	1	.	0	ESN90954.1	1e-81	hypothetical protein HELRODRAFT_182425 [Helobdella robusta]	P27659	1e-80	60S ribosomal protein L3
6	SMED30032802	-4.81697	7.27272	6.07286	4.35446	0.168658	-2.81647	-4.4431	-5.79217	4.25317	1.42257e-06	4.48466e-96	2.25992e-66	7.43137e-32	0.628434	2.09911e-05	1.27274e-08	8.59307e-11	7.5202e-06	5.19651e-93	9.86732e-64	2.35668e-29	0.777242	7.27565e-05	5.673e-08	3.75738e-10	498	1	.	0	.	.	.	.	.	.
5	SMED30032865	-8.47818	3.85854	4.40081	1.48005	-1.09374	-1.24989	0.371174	0.711244	1.78107	5.70784e-06	9.02585e-10	7.50759e-13	0.0425951	0.97465	0.982702	0.482947	0.285787	2.71573e-05	1.8104e-08	2.61179e-11	0.122625	0.999999	1	0.543997	0.342724	1672	1	.	11	XP_002632601.1	2e-15	C. briggsae CBR-HHAT-2 protein [Caenorhabditis briggsae]	Q8BMT9	3e-08	Protein-cysteine N-palmitoyltransferase HHAT
8	SMED30032906	-4.8145	3.21045	3.15815	-1.09255	-1.53391	0.324156	0.28576	0.46245	2.85538	2.5266e-08	2.88942e-15	1.17067e-14	0.0577179	0.00824851	0.500134	0.552343	0.333139	1.77351e-07	9.99419e-14	4.81812e-13	0.157577	0.027317	0.569209	0.611758	0.392655	1086	2	.	0	.	.	.	.	.	.
6	SMED30032954	-2.71217	8.4051	7.1169	4.18791	-1.27447	-3.87054	-6.42161	-5.43112	4.233	0.0134477	6.1822e-87	1.49792e-63	8.14641e-21	0.12434	5.78878e-06	5.57852e-11	6.03858e-09	0.031268	3.1568e-84	5.30914e-61	1.09566e-18	0.237358	2.23101e-05	3.27994e-10	2.24348e-08	1132	1	.	0	XP_975997.1	9e-180	phosphoenolpyruvate carboxykinase [GTP] isoform X1 [Tribolium castaneum]	P20007	1e-172	Phosphoenolpyruvate carboxykinase [GTP]
5	SMED30032995	0.648088	5.19791	5.63769	0.531798	-4.24165	-1.84911	-1.68308	-4.24165	-1.45227	0.231271	1.97372e-12	2.06672e-14	0.225116	0.999407	0.905848	0.881944	0.999417	0.372038	5.43532e-11	8.3464e-13	0.461995	0.999999	0.941343	0.914704	1	478	1	.	1	.	.	.	.	.	.
6	SMED30033035	-5.60664	6.72221	6.24227	5.70885	-2.78306	-4.42801	-1.34669	-4.50894	1.24876	0.0106287	1.08234e-54	8.27036e-45	5.03907e-36	0.999654	0.999996	0.976466	1	0.0253752	1.1091e-52	9.12679e-43	2.23253e-33	0.999999	1	0.994123	1	963	1	.	0	BAE23185.1	4e-71	unnamed protein product [Mus musculus]	Q7TQ20	6e-70	DnaJ homolog subfamily C member 2
6	SMED30033051	-5.67768	8.76614	7.93284	3.70797	-1.90262	-3.82059	-4.42183	-4.58423	2.80537	0.0122522	1.79414e-73	8.09942e-60	1.68644e-10	0.993951	0.999997	0.999999	1	0.0288062	4.00386e-71	2.06789e-57	5.38785e-09	0.999999	1	1	1	965	1	.	0	EPB87299.1	3e-19	CAMK/CAMKL/PASK protein kinase [Mucor circinelloides f. circinelloides 1006PhL]	Q9UTH3	2e-15	Serine/threonine-protein kinase ppk6 [Schizosaccharomyces pombe 972h-]
5	SMED30033053	-3.18278	4.68683	4.31217	1.94731	-0.450437	-2.4988	-2.65589	-2.1584	0.507517	0.00829326	1.77453e-22	1.57629e-18	0.000665401	0.556283	0.00167563	0.000974205	0.00477411	0.0203877	8.65071e-21	7.83646e-17	0.00342266	0.713671	0.00380075	0.00206181	0.00831625	439	2	.	0	CDJ24878.1	1e-06	26S proteasome non ATPase regulatory subunit 4 [Echinococcus granulosus]	O17453	3e-08	26S proteasome non-ATPase regulatory subunit 4
6	SMED30033061	-1.94971	6.67396	5.45973	2.95295	-0.463139	-4.33064	-3.56757	-4.77559	4.26646	0.00443758	1.90673e-76	2.35885e-51	6.3562e-14	0.392415	3.30132e-10	3.7925e-08	1.21876e-11	0.0116955	5.08354e-74	3.44977e-49	3.85298e-12	0.557455	2.62286e-09	1.58712e-07	5.72371e-11	1720	1	.	0	XP_001459876.1	5e-20	hypothetical protein [Paramecium tetraurelia strain d4-2]	Q09738	1e-13	Probable ubiquitin carboxyl-terminal hydrolase 8
6	SMED30033063	-3.32373	7.18761	6.38099	4.6833	0.290706	-3.49882	-5.45897	-6.26109	4.97497	9.19522e-05	1.30654e-72	6.01907e-58	6.89775e-31	0.506472	8.02282e-07	2.07377e-11	2.02425e-13	0.000349249	2.6777e-70	1.31403e-55	2.01756e-28	0.66847	3.60805e-06	1.27269e-10	1.09115e-12	1759	1	.	12	XP_002435427.1	1e-62	monocarboxylate transporter, putative [Ixodes scapularis]	Q6ZSM3	3e-44	Monocarboxylate transporter 12
5	SMED30033066	-6.97496	5.46464	5.76166	4.08511	0.4974	-1.73706	-3.28359	-3.8132	1.65978	0.000133655	1.08914e-28	3.59097e-32	1.14644e-14	0.349625	0.994617	0.999968	0.999998	0.000491653	6.47191e-27	2.59437e-30	7.72682e-13	0.513587	1	1	1	1382	1	.	3	EUB62670.1	2e-56	Innexin unc-9 [Echinococcus granulosus]	O01393	5e-30	Innexin unc-9
5	SMED30033072	-2.92857	6.779	7.17786	4.44597	-2.00113	-4.11049	-4.80165	-4.56098	2.63901	0.0375268	4.68811e-34	7.64157e-38	1.58235e-14	0.0548067	0.000142218	2.29255e-05	3.19338e-05	0.0767111	3.17391e-32	6.46678e-36	1.03859e-12	0.125568	0.000411703	6.49376e-05	7.81598e-05	1110	1	.	0	CDH16484.1	1e-56	probable Fructose-2,6-bisphosphatase [Zygosaccharomyces bailii ISA1307]	Q91309	7e-55	6-phosphofructo-2-kinase/fructose-2,6-bisphosphatase
6	SMED30033111	-5.07177	7.56367	6.38922	2.56138	-1.38802	-3.39029	-3.03465	-3.62953	4.56272	1.17087e-06	2.42084e-83	3.499e-60	1.29579e-08	0.0298531	3.16389e-06	1.6793e-05	8.57961e-07	6.29009e-06	1.02722e-80	9.41199e-58	2.51374e-07	0.0775751	1.27893e-05	4.85065e-05	2.53908e-06	1417	1	.	0	XP_004593790.1	4e-74	L-lactate dehydrogenase A chain isoform X1 [Ochotona princeps]	A5A6N7	2e-76	L-lactate dehydrogenase B chain
6	SMED30033162	-3.11084	7.42593	6.49748	4.07529	-1.26364	-3.44993	-4.98155	-5.19274	2.822	0.0121581	1.09732e-69	6.68637e-53	5.68349e-19	0.129092	3.97401e-05	1.15474e-07	2.48622e-08	0.0286036	1.88908e-67	1.05466e-50	6.31832e-17	0.244323	0.000129601	4.55649e-07	8.68735e-08	1908	1	.	0	.	.	.	.	.	.
6	SMED30033223	-5.19051	7.52761	6.13079	2.8891	-0.806486	-4.02527	-2.42706	-4.09816	0.879763	0.0272652	1.50847e-50	2.2575e-31	9.24272e-06	0.912141	0.999994	0.999038	0.999996	0.0582237	1.39833e-48	1.58535e-29	8.17095e-05	0.999999	1	1	1	1088	1	.	0	XP_001607291.1	1e-22	transcription initiation factor IIB [Nasonia vitripennis]	P29052	2e-22	Transcription initiation factor IIB
5	SMED30033266	-5.04882	5.02902	4.80526	4.14721	-1.20292	-2.30697	-2.59552	-2.82725	-0.806057	0.017572	1.68812e-33	9.5955e-28	2.5943e-19	0.97949	0.999153	0.99973	0.99991	0.0395807	1.13269e-31	6.29812e-26	2.99457e-17	0.999999	1	1	1	942	1	.	0	AFP65589.1	4e-11	TATA binding protein of transcription factor IID [Chroomonas mesostigmatica CCMP1168]	Q27850	3e-11	TATA-box-binding protein
6	SMED30033398	-0.779149	3.44894	2.48397	1.88841	0.181615	-1.37758	-2.64598	-3.20022	3.90571	0.00549266	3.12624e-83	5.9467e-39	1.90394e-21	0.41467	4.83502e-08	5.91179e-21	9.45202e-28	0.0141313	1.30811e-80	5.19293e-37	2.69295e-19	0.579684	2.72372e-07	7.90522e-20	1.35794e-26	947	2	.	0	GAA35278.2	2e-16	putative N-acetyltransferase [Clonorchis sinensis]	Q7PCJ8	3e-06	Diamine acetyltransferase 2
6	SMED30033465	-6.58219	8.28157	6.95984	4.54607	-1.11815	-3.93171	-3.37072	-4.7847	3.10965	0.000899593	2.14461e-60	1.70498e-42	1.75182e-16	0.968084	0.999991	0.999975	0.999997	0.00277457	2.50429e-58	1.71792e-40	1.49088e-14	0.999999	1	1	1	752	1	.	0	.	.	.	.	.	.
6	SMED30033589	-3.14538	7.83307	6.23317	3.81163	-1.44215	-4.45272	-3.56026	-5.27736	4.99596	0.000179788	7.13833e-86	3.94458e-56	3.83724e-20	0.0212	3.53326e-09	4.77741e-07	3.12271e-11	0.00064344	3.46865e-83	7.47411e-54	4.83701e-18	0.0590072	2.40993e-08	1.72826e-06	1.4179e-10	1457	1	.	0	GAA38235.1	0	phosphoenolpyruvate carboxykinase (GTP) [Clonorchis sinensis]	P35558	0	Phosphoenolpyruvate carboxykinase, cytosolic [GTP]
6	SMED30033612	-5.62858	7.15044	6.22414	3.79165	-0.752616	-3.76688	-3.63542	-3.38276	1.17977	0.00801513	1.06127e-55	9.93845e-40	3.9699e-12	0.917705	0.999998	0.999984	0.999991	0.0197636	1.12581e-53	8.93778e-38	1.80394e-10	0.999999	1	1	1	864	2	.	0	.	.	.	.	.	.
8	SMED30033655	-4.23462	1.69682	2.35498	0.473037	-1.36065	0.124177	0.435868	0.51038	1.76804	1.00258e-09	5.36004e-07	2.47657e-13	0.208729	0.00166124	0.721573	0.215571	0.144003	8.84474e-09	6.9365e-06	9.02197e-12	0.43562	0.00720738	0.777831	0.266234	0.185472	1392	1	.	4	CAX69469.1	5e-91	Bestrophin-3 (Vitelliform macular dystrophy 2-like protein 3) [Schistosoma japonicum]	Q8N1M1	1e-84	Bestrophin-3
6	SMED30033668	-7.39555	8.61026	7.28094	4.34121	-0.140887	-3.54914	-2.87106	-6.27579	4.15266	5.23548e-05	5.69991e-77	3.17637e-55	1.89483e-17	0.677317	0.999985	0.999684	1	0.000208885	1.62001e-74	5.7302e-53	1.75648e-15	0.819302	1	1	1	2671	1	.	0	.	.	.	.	.	.
6	SMED30033700	-4.79364	7.27528	5.99785	4.30363	-0.320887	-2.48003	-4.02091	-5.96129	5.16226	2.83275e-08	1.20909e-97	8.16455e-67	6.30743e-33	0.563449	1.70436e-05	4.49654e-10	4.02339e-16	1.97323e-07	1.58376e-94	3.61726e-64	2.20958e-30	0.720471	6.01114e-05	2.38373e-09	2.67814e-15	703	1	.	0	.	.	.	.	.	.
6	SMED30033715	-4.5368	5.21772	4.95713	3.72961	1.04002	-3.17954	-3.74871	-3.47942	5.21573	2.55735e-10	1.93145e-55	8.50285e-50	3.72543e-27	0.00997234	2.1999e-08	2.5881e-10	1.89752e-09	2.47973e-09	2.02748e-53	1.17507e-47	7.84868e-25	0.03194	1.31448e-07	1.41792e-09	7.37633e-09	2885	1	YES	0	GAA55405.1	3e-105	basement membrane-specific heparan sulfate proteoglycan core protein, partial [Clonorchis sinensis]	P98160	6e-24	Basement membrane-specific heparan sulfate proteoglycan core protein
5	SMED30033754	-5.89096	6.91041	6.40614	1.74853	-0.70811	-2.58452	-1.76937	-4.11213	1.28908	0.00537403	1.28999e-37	7.57624e-32	0.0144077	0.921925	0.999535	0.994971	1	0.0138711	9.34219e-36	5.40875e-30	0.0490907	0.999999	1	1	1	778	1	.	0	.	.	.	.	.	.
6	SMED30033850	-8.9897	5.30535	4.40329	0.943824	-0.812264	-0.330805	-0.252341	-0.267356	2.80879	5.18109e-11	7.29727e-47	1.27759e-29	0.0786279	0.94922	0.839643	0.808174	0.814526	5.59665e-10	6.28128e-45	8.63006e-28	0.202585	0.999999	0.884349	0.850171	0.858946	2011	1	.	0	XP_002400416.1	2e-41	phosphorylase kinase gamma subunit, putative [Ixodes scapularis]	P00518	1e-35	Phosphorylase b kinase gamma catalytic chain, skeletal muscle/heart isoform
6	SMED30033871	-1.67586	6.67816	6.01674	3.77105	-1.15363	-3.91339	-4.58854	-5.13453	6.16364	0.00313703	3.84705e-84	4.07826e-69	2.17747e-26	0.0237036	3.84016e-10	2.68379e-12	3.43248e-14	0.00856372	1.70441e-81	2.19403e-66	4.31582e-24	0.0644744	3.02148e-09	1.79517e-11	1.96299e-13	667	1	.	0	XP_003382495.1	4e-54	ubiquitin-conjugating enzyme E2 K-like [Amphimedon queenslandica]	P61085	1e-47	Ubiquitin-conjugating enzyme E2 K
5	SMED30033878	-6.59025	4.30245	4.51615	3.37486	0.0177705	-1.29997	-2.17024	-2.15077	0.231505	0.000146713	5.11509e-23	1.69604e-25	1.34088e-12	0.662819	0.98512	0.998466	0.998382	0.000535177	2.57696e-21	1.04706e-23	6.64417e-11	0.807144	1	1	1	1238	1	.	0	ACT98285.1	3e-115	S6K1-like protein [Schmidtea mediterranea]	Q8BSK8	5e-92	Ribosomal protein S6 kinase beta-1
2	SMED30033898	-3.7397	1.77946	3.4267	3.25517	1.56882	-0.0950658	-3.19675	-2.99864	0.535333	0.00322179	0.00505556	1.65225e-09	1.27539e-08	0.0124536	0.933173	0.000510139	0.000909165	0.00876334	0.0241262	3.56828e-08	2.48056e-07	0.0382887	0.963425	0.00113802	0.00179081	358	1	.	0	.	.	.	.	.	.
6	SMED30033955	-5.50677	3.3499	2.54552	0.403323	-0.639577	-0.711915	0.0317322	0.527789	2.71035	5.85415e-13	3.23679e-26	2.7856e-14	0.302212	0.139278	0.0953411	0.915906	0.156257	8.28407e-12	1.80249e-24	1.10569e-12	0.574142	0.25856	0.135258	0.944659	0.19964	806	1	.	0	CCD81123.1	2e-46	hypothetical protein Smp_098340 [Schistosoma mansoni]	Q32LE4	9e-37	Gamma-glutamylcyclotransferase [Bos taurus]
5	SMED30034049	-4.57107	7.36252	6.87688	5.05172	0.0126537	-2.86892	-5.21825	-6.64552	4.3416	3.02598e-05	9.08887e-78	6.32873e-68	1.71883e-35	0.790774	9.16247e-05	3.2138e-09	7.3716e-12	0.000126423	2.71109e-75	3.02644e-65	7.39761e-33	0.912853	0.000276234	1.54841e-08	3.51455e-11	979	1	.	7	XP_008299696.1	3e-25	UDP-xylose and UDP-N-acetylglucosamine transporter [Stegastes partitus]	Q7ZW46	6e-26	UDP-xylose and UDP-N-acetylglucosamine transporter
5	SMED30034072	-6.1143	6.65743	6.44149	3.65485	0.172304	-2.28892	-4.1963	-4.32655	1.48543	0.00314332	1.02874e-38	8.70719e-36	6.4426e-10	0.517013	0.998573	0.999997	1	0.00857858	7.57774e-37	7.03275e-34	1.75971e-08	0.678251	1	1	1	435	1	.	0	.	.	.	.	.	.
8	SMED30034135	-8.60207	2.24945	2.96408	-1.25726	0.243434	1.26367	1.25702	1.88167	1.42775	9.78729e-09	1.98145e-05	2.01245e-09	0.983054	0.51388	0.0227315	0.0234977	0.000357307	7.35316e-08	0.000185101	4.27266e-08	0.999998	0.675524	0.0384046	0.0370482	0.000750878	1558	1	.	0	XP_006818234.1	4e-80	leucine-rich repeat-containing protein 23-like, partial [Saccoglossus kowalevskii]	Q28CU0	3e-75	Leucine-rich repeat-containing protein 23
8	SMED30034173	-4.66791	1.36645	2.38414	-0.678314	0.0311624	0.41996	0.56539	0.579132	0.716804	1.9725e-08	7.66742e-05	2.00692e-14	0.153713	0.897463	0.200357	0.0826796	0.0732871	1.40986e-07	0.000623472	8.11577e-13	0.345306	0.993893	0.258143	0.113641	0.100543	1034	1	.	0	XP_005101958.1	4e-36	uncharacterized protein LOC101853244 [Aplysia californica]	P28582	3e-06	Calcium-dependent protein kinase
8	SMED30034212	-1.14573	2.07363	2.8265	-1.6711	-2.06183	-0.49386	-0.166838	0.639222	2.02826	0.0361427	8.5796e-08	1.75985e-14	0.00235361	0.000144826	0.289699	0.714836	0.127956	0.0743005	1.28086e-06	7.16474e-13	0.0102275	0.000919339	0.355509	0.766595	0.166606	3824	3	.	0	EKC35435.1	5e-21	Uncharacterized protein C13orf26-like protein [Crassostrea gigas]	.	.	.
5	SMED30034223	-4.74558	3.95913	3.56384	0.926056	-0.933255	-0.746294	-1.24965	-0.774239	2.49826	8.66556e-10	1.03049e-37	2.41133e-29	0.01652	0.0380913	0.0830761	0.00514206	0.071512	7.7216e-09	7.48084e-36	1.61795e-27	0.0551955	0.0943111	0.119919	0.00943567	0.0983224	1239	1	.	10	ELU05103.1	3e-79	hypothetical protein CAPTEDRAFT_143259 [Capitella teleta]	Q8IXU6	1e-73	Solute carrier family 35 member F2 [Homo sapiens]
6	SMED30034411	-1.48355	4.78866	3.66537	1.09815	-1.03038	-2.68025	-1.65809	-2.69991	2.04555	0.0332772	1.10789e-35	7.84722e-20	0.0235804	0.0721695	2.53362e-05	0.00467335	2.0637e-05	0.0691026	7.78029e-34	4.07609e-18	0.0746	0.155894	8.6171e-05	0.00864244	5.18801e-05	1798	1	.	0	KDR22359.1	6e-94	ATP-binding cassette sub-family F member 3 [Zootermopsis nevadensis]	Q8K268	1e-82	ATP-binding cassette sub-family F member 3 [Mus musculus]
1	SMED30034461	-1.38743	4.5915	5.40784	6.61004	2.32637	-4.73372	-5.89519	-6.91942	6.9428	0.0680169	2.60052e-20	5.3775e-28	1.2472e-40	1.85656e-05	5.84821e-07	7.03312e-09	1.3302e-10	0.128216	1.18526e-18	3.54741e-26	7.36752e-38	0.000156324	2.70311e-06	3.24582e-08	5.72335e-10	308	1	YES	1	.	.	.	.	.	.
5	SMED30034495	-4.94025	5.04638	5.44424	4.96435	0.0963209	-2.62908	-3.0417	-4.94025	-0.401774	0.999432	1.62338e-17	8.21466e-21	8.49861e-17	0.325298	0.973743	0.986993	0.999535	0.999999	6.40991e-16	4.42725e-19	7.44295e-15	0.487698	0.995249	1	1	655	1	.	4	ESO98864.1	2e-37	hypothetical protein LOTGIDRAFT_213657 [Lottia gigantea]	Q8R0M8	1e-19	Monocarboxylate transporter 5
5	SMED30034525	-2.28212	3.13246	3.47304	1.67049	-1.73317	-1.07432	-1.5709	-1.61548	5.005	2.08187e-07	4.00863e-30	1.05836e-37	3.19202e-08	1.54657e-05	0.00432694	6.29196e-05	4.05237e-05	1.26351e-06	2.50037e-28	8.93142e-36	5.55231e-07	0.000133505	0.00887874	0.000166002	9.78172e-05	803	1	.	0	AAP06272.1	2e-23	similar to GenBank Accession Number U86673 tegumental antigen Sm20 [Schistosoma japonicum]	P14202	2e-17	Tegument antigen
2	SMED30034537	-5.23903	1.43406	4.0849	3.36719	1.73166	-1.18244	-1.20947	-2.98688	-1.16113	0.0213803	0.0815085	1.10834e-09	2.22511e-06	0.0255377	0.980714	0.982345	0.999967	0.0469958	0.231421	2.46245e-08	2.34884e-05	0.0684246	1	0.998663	1	1379	1	.	0	XP_002610673.1	2e-09	hypothetical protein BRAFLDRAFT_116854 [Branchiostoma floridae]	P55813	2e-08	Homeobox protein EgHBX4
5	SMED30034552	-4.63228	2.64755	2.82766	1.65914	-0.842945	-1.82868	-0.43413	0.603692	3.22762	6.30536e-18	3.7644e-28	1.66235e-32	1.68216e-10	0.0079189	4.25354e-08	0.147184	0.0253609	1.70369e-16	2.21072e-26	1.21263e-30	5.37987e-09	0.0264259	2.41968e-07	0.189755	0.0383215	1266	1	.	4	ELU13466.1	2e-09	hypothetical protein CAPTEDRAFT_216192 [Capitella teleta]	Q9QY33	1e-07	Tetraspanin-3
6	SMED30034566	-7.20082	5.70143	3.64871	1.26036	0.450722	-0.314689	-1.79692	-1.74879	1.18218	0.000189759	2.11891e-23	8.81321e-09	0.0843408	0.432698	0.839006	0.995749	0.995179	0.000675594	1.0875e-21	1.68903e-07	0.214715	0.597675	0.883833	1	1	1452	1	.	0	.	.	.	.	.	.
6	SMED30034567	-0.709343	5.3881	4.76374	2.2606	-1.30711	-4.64544	-3.3563	-2.39425	-1.31869	0.827578	1.39019e-19	1.83571e-14	0.00105447	0.952999	0.000147238	0.999993	0.998254	0.999999	6.13208e-18	7.44341e-13	0.00511561	0.999999	0.000424847	1	1	577	1	.	0	ESO99271.1	1e-07	hypothetical protein LOTGIDRAFT_173760 [Lottia gigantea]	.	.	.
5	SMED30034570	-3.18082	6.53267	6.80746	4.78746	-2.42561	-5.22464	-4.49165	-2.80487	5.53403	1.17544e-05	4.50772e-73	6.48923e-79	4.14388e-39	5.81029e-05	5.06621e-13	6.62383e-11	3.32342e-06	5.30128e-05	9.70028e-71	7.24078e-76	2.19022e-36	0.000420988	5.89759e-12	3.86512e-10	9.18744e-06	914	1	.	0	.	.	.	.	.	.
5	SMED30034583	-3.53281	6.05487	5.62343	1.97498	-1.51488	-2.17958	-3.14829	-3.27772	2.07993	0.00206742	1.02963e-45	5.79274e-39	0.000178666	0.0370028	0.00254356	5.15647e-05	2.30105e-05	0.00588261	8.56894e-44	5.0732e-37	0.00108434	0.092146	0.00552567	0.000137733	5.73919e-05	681	1	.	0	GAA35278.2	2e-17	putative N-acetyltransferase [Clonorchis sinensis]	Q8AXL1	1e-09	Diamine acetyltransferase 1
6	SMED30034596	-3.47885	7.34919	6.10733	4.28102	-0.154652	-3.60739	-4.80821	-5.68844	6.06165	3.85463e-06	1.12073e-81	5.56691e-58	3.62549e-28	0.793074	9.39644e-08	6.71747e-11	2.53837e-13	1.88612e-05	4.06796e-79	1.22419e-55	8.27463e-26	0.914504	5.03205e-07	3.91749e-10	1.35856e-12	2854	1	YES	1	EUB61935.1	1e-19	hypothetical protein EGR_03208 [Echinococcus granulosus]	.	.	.
2	SMED30034679	-7.03689	3.89558	3.98668	3.78703	0.222791	-2.2619	-2.31783	-0.275461	0.54616	7.92365e-06	4.46765e-23	2.27011e-24	1.19004e-21	0.505346	0.99876	0.998931	0.814862	3.66804e-05	2.25834e-21	1.34365e-22	1.72923e-19	0.667353	1	1	0.85924	1383	1	.	0	AAX27764.2	7e-61	SJCHGC03746 protein [Schistosoma japonicum]	Q9UKF6	2e-49	Cleavage and polyadenylation specificity factor subunit 3
5	SMED30034696	-3.38476	7.03932	7.36027	4.47255	-2.70886	-4.20078	-4.84848	-3.72928	3.30761	0.00381349	1.6947e-66	1.75975e-72	7.14495e-25	0.00110329	6.54353e-07	5.11614e-08	3.13459e-06	0.0101915	2.51509e-64	1.20491e-69	1.25149e-22	0.00512235	2.99327e-06	2.10336e-07	8.68696e-06	2009	2	YES	1	XP_001629942.1	3e-98	predicted protein [Nematostella vectensis]	Q2KJC3	1e-94	Macrophage-expressed gene 1 protein
5	SMED30034834	-6.05494	7.55148	7.34541	4.68627	-0.120986	-3.03774	-6.05494	-4.31455	2.33893	0.999535	1.56195e-61	1.03959e-57	3.52748e-20	0.383616	0.981469	0.999546	0.997693	0.999999	1.95257e-59	2.17498e-55	4.46523e-18	0.54867	1	1	1	546	1	.	0	ACM68458.1	1e-20	stress-associated protein 8 [Solanum pennellii]	Q7Y1W9	1e-18	Zinc finger A20 and AN1 domain-containing stress-associated protein 9
6	SMED30034868	-6.33719	7.59217	6.1849	3.09255	-2.01836	-3.05337	-2.97834	-2.48236	2.14744	0.00124506	3.72718e-53	3.34329e-34	3.29249e-07	0.997434	0.99993	0.999901	0.99933	0.00372938	3.6816e-51	2.58929e-32	4.39101e-06	0.999999	1	1	1	680	2	.	0	.	.	.	.	.	.
5	SMED30034872	-2.55737	6.52862	7.03499	4.94467	-0.576569	-3.2594	-6.3148	-5.80014	3.29726	0.0240128	8.08353e-51	7.63188e-59	2.44631e-28	0.604378	0.000123465	3.21352e-10	2.83179e-09	0.0520568	7.5397e-49	1.79629e-56	5.71317e-26	0.756562	0.000362395	1.74098e-09	1.08376e-08	400	1	YES	0	.	.	.	.	.	.
8	SMED30034903	-3.93167	2.08166	2.87154	-0.82992	-2.14609	0.357377	0.473496	1.12362	2.53214	1.38315e-08	9.11795e-09	7.88804e-17	0.0796075	2.34172e-05	0.370072	0.231867	0.00294586	1.01635e-07	1.59337e-07	3.61709e-15	0.204679	0.000190973	0.439878	0.283904	0.00533033	909	1	.	0	ELT89858.1	1e-43	hypothetical protein CAPTEDRAFT_21391 [Capitella teleta]	A2BFC9	1e-29	Uncharacterized protein C9orf171 homolog [Danio rerio]
2	SMED30035037	-4.76333	2.04607	2.94585	2.89437	1.5297	-0.599646	-1.50228	-2.55074	1.2491	1.3743e-07	3.57755e-08	9.08975e-18	3.19629e-17	3.57506e-05	0.201174	0.0035691	1.82988e-05	8.58322e-07	5.69365e-07	4.32618e-16	2.90921e-15	0.000276311	0.259029	0.00677716	4.63463e-05	499	1	.	0	XP_453871.1	6e-21	ubiquitin-40S ribosomal protein S31 fusion protein [Kluyveromyces lactis NRRL Y-1140]	P69061	6e-23	Ubiquitin-40S ribosomal protein S27a
6	SMED30035164	-3.02227	7.25371	6.20758	3.53052	-1.65342	-3.17707	-4.89864	-4.24041	2.44251	0.0135004	8.49861e-67	3.6426e-48	1.01579e-13	0.0409565	9.05131e-05	1.23034e-07	9.45711e-07	0.0313831	1.28019e-64	4.81318e-46	5.98879e-12	0.0999881	0.000273235	4.83455e-07	2.78724e-06	799	1	.	1	.	.	.	.	.	.
6	SMED30035167	-4.32214	7.03063	5.76392	3.07623	-1.97601	-4.11704	-2.71912	-2.73646	4.42507	2.44467e-06	2.63923e-76	1.36338e-51	1.81444e-13	0.00155821	6.70223e-09	2.0882e-05	1.7048e-05	1.24012e-05	6.85449e-74	2.01345e-49	1.03334e-11	0.00684518	4.36768e-08	5.95542e-05	4.33642e-05	1863	1	.	0	GAA38235.1	0	phosphoenolpyruvate carboxykinase (GTP) [Clonorchis sinensis]	Q5R5J1	0	Phosphoenolpyruvate carboxykinase, cytosolic [GTP]
6	SMED30035179	-2.06187	6.62421	5.91459	5.1634	1.59227	-4.55568	-5.68499	-6.99192	3.49696	0.052741	1.37099e-42	3.82263e-34	4.52341e-26	0.00263406	2.81649e-06	6.39216e-08	2.52614e-10	0.102823	1.09559e-40	2.95293e-32	8.62512e-24	0.010612	1.14945e-05	2.60063e-07	1.05937e-09	889	2	YES	1	XP_006747960.1	2e-19	spondin-1-like, partial [Leptonychotes weddellii]	Q9GLX9	1e-18	Spondin-1
8	SMED30035183	-8.62959	1.916	2.43101	-1.43755	0.76962	1.41877	1.67395	1.85779	1.42915	1.87178e-10	5.50897e-05	6.20647e-08	0.98909	0.126309	0.00300991	0.000314828	4.22287e-05	1.84768e-09	0.000463212	1.01181e-06	0.999998	0.240296	0.00642162	0.000732361	0.000101607	712	2	.	0	XP_005093269.1	2e-31	protein C8orf37 homolog isoform X9 [Aplysia californica]	Q3UJP5	6e-24	Protein C8orf37 homolog [Mus musculus]
6	SMED30035185	-1.66062	7.22366	6.27764	0.367655	-0.290153	-2.00455	-4.31082	-5.60281	1.12291	0.978414	2.15149e-35	6.78381e-27	0.269329	0.570923	0.991334	0.999997	5.88611e-06	0.999999	1.5039e-33	4.34842e-25	0.528983	0.727124	1	1	1.58049e-05	1607	2	.	0	ELT96857.1	7e-95	hypothetical protein CAPTEDRAFT_157727 [Capitella teleta]	Q08DZ2	2e-92	Serine/threonine-protein kinase PRP4 homolog
6	SMED30035196	-5.42849	8.19119	7.1436	4.01105	-1.84603	-4.22558	-4.1509	-3.69483	1.94585	0.0211329	3.97452e-55	3.0764e-41	4.22044e-11	0.993768	1	0.99998	0.99999	0.0465324	4.12898e-53	2.9423e-39	1.55062e-09	0.999999	1	1	1	540	1	.	0	.	.	.	.	.	.
6	SMED30035245	-4.82286	7.86381	6.28273	3.29849	-0.576712	-3.65649	-3.5661	-4.82286	0.793481	0.99952	1.0159e-54	1.79948e-32	1.2723e-07	0.562793	0.995903	0.995241	0.999609	0.999999	1.04457e-52	1.30949e-30	1.88759e-06	0.719816	1	1	1	477	1	.	0	.	.	.	.	.	.
5	SMED30035301	-3.13557	4.84522	5.32563	4.23788	2.58169	-3.91534	-5.06941	-4.8701	4.18041	1.63787e-05	5.22692e-42	3.76778e-51	1.4284e-31	2.71633e-11	1.32491e-09	5.58458e-13	1.21842e-12	7.21193e-05	4.1331e-40	5.45731e-49	4.39118e-29	1.20701e-09	9.63911e-09	3.9476e-12	6.17657e-12	516	1	.	0	CCD60769.1	3e-59	calponin-related [Schistosoma mansoni]	Q24799	4e-60	Myophilin
2	SMED30035346	-7.09997	2.89097	3.71985	4.48779	2.33844	-0.194518	-3.19619	-2.94638	0.765961	0.000512688	5.88846e-05	5.02043e-08	7.26345e-12	0.00142705	0.787605	0.999958	0.99987	0.00166557	0.000491145	8.32418e-07	3.1668e-10	0.00637214	0.838367	1	1	455	1	YES	1	.	.	.	.	.	.
3	SMED30035508	-6.45837	2.29145	2.65311	-0.109188	4.48815	1.12643	-1.57266	-2.41892	0.119453	0.000147938	7.28222e-06	4.34508e-08	0.744923	2.37398e-33	0.0256767	0.992791	0.999285	0.000539317	7.49543e-05	7.32301e-07	0.999998	3.76426e-30	0.0427713	1	1	1319	2	.	7	EKC27964.1	3e-18	hypothetical protein CGI_10018427 [Crassostrea gigas]	.	.	.
6	SMED30035619	-4.15518	4.56509	3.0462	1.01141	-1.71316	-0.783121	-1.00442	-0.966826	2.12625	3.45161e-06	6.7304e-34	7.16919e-14	0.0325485	0.00356933	0.142079	0.0635808	0.0721647	1.70442e-05	4.54634e-32	2.76197e-12	0.0979412	0.0137195	0.191398	0.0899422	0.0991384	1391	1	.	0	.	.	.	.	.	.
5	SMED30035628	-2.00046	6.85248	6.60135	3.98984	-2.10851	-3.5748	-4.92615	-4.83375	3.29427	0.0596044	7.33798e-42	5.1511e-39	2.96045e-14	0.0159209	0.000100506	1.21396e-06	1.1882e-06	0.114252	5.7872e-40	4.5244e-37	1.87767e-12	0.0467258	0.00030043	4.15981e-06	3.45963e-06	1199	1	.	0	XP_006370193.1	2e-19	hypothetical protein POPTR_0001s40500g [Populus trichocarpa]	Q9FPS2	4e-16	Ubiquitin carboxyl-terminal hydrolase 25
5	SMED30035765	-2.94536	6.44152	6.93199	4.72755	-1.81498	-3.68234	-4.54535	-5.11303	6.19889	9.0856e-06	2.93003e-75	3.44165e-86	1.5208e-40	0.00102023	4.19933e-09	1.00533e-11	1.37663e-13	4.16878e-05	7.1188e-73	6.09921e-83	8.81101e-38	0.00479431	2.82711e-08	6.37766e-11	7.52836e-13	564	1	.	0	CCD76406.1	6e-09	hypothetical protein Smp_195090 [Schistosoma mansoni]	P14202	9e-05	Tegument antigen
6	SMED30035860	-6.68245	8.33929	7.20274	3.41752	-1.25098	-3.02984	-4.71226	-3.28402	3.25871	0.000440665	3.28146e-70	4.37761e-52	1.15331e-09	0.978898	0.999884	0.999997	0.999968	0.00145251	5.84974e-68	6.69464e-50	2.9346e-08	0.999999	1	1	1	868	1	.	0	XP_005103156.1	1e-41	coiled-coil domain-containing protein 124-like [Aplysia californica]	Q28HN4	2e-35	Coiled-coil domain-containing protein 124 [Xenopus (Silurana) tropicalis]
5	SMED30035979	-5.4959	3.10904	3.14261	1.96983	-1.27801	-0.22963	-0.623663	-0.59427	3.53226	7.8989e-09	4.75815e-12	2.78059e-12	4.36173e-05	0.0409386	0.694646	0.29241	0.314504	6.05061e-08	1.2641e-10	9.07592e-11	0.000314142	0.0999561	0.752939	0.349414	0.372814	723	1	.	0	CAX76070.1	6e-57	Protein p25-beta [Schistosoma japonicum]	Q7TQD2	1e-15	Tubulin polymerization-promoting protein
2	SMED30035985	-3.02649	5.23474	4.83848	5.59586	1.69425	-2.59784	-4.87739	-6.86162	2.69467	0.00213524	1.5072e-48	2.01664e-40	2.0316e-56	3.67989e-05	0.000157787	7.3199e-09	2.47899e-16	0.00605615	1.33159e-46	1.86366e-38	2.66113e-53	0.000282889	0.000452028	3.36991e-08	1.67755e-15	427	1	.	0	CDJ14335.1	5e-32	nuclear transport factor 2 [Hymenolepis microstoma]	P61972	2e-20	Nuclear transport factor 2
5	SMED30036022	-5.71313	2.93761	3.20961	2.41662	1.12251	-1.42619	-1.62345	-0.923569	3.84368	8.60701e-09	4.75416e-10	5.45758e-12	6.66311e-07	0.0338045	0.029239	0.0145137	0.142261	6.53486e-08	9.87783e-09	1.70915e-10	8.09434e-06	0.0855535	0.0479054	0.0240924	0.183503	2871	1	.	0	XP_004040901.1	0	lysosomal alpha-glucosidase [Gorilla gorilla gorilla]	Q5R7A9	0	Lysosomal alpha-glucosidase

## Sheet: S3 RPKM+ANNOTATION
Cluster #	Transcript (smed20140614 id)	Smed gene name(s)	Comparison	Y Average RPKM	S2 Average RPKM	S3 Average RPKM	S4 Average RPKM	S5 Average RPKM	S6 Average RPKM	S7 Average RPKM	S8 Average RPKM	C4 Average RPKM	SX Average RPKM	Top Hit NR BLASTx	NR BLASTx Hit E Value	Top NR BLASTx hit description	Top Swiss Prot BLASTx hit	Top Swiss Prot BLASTx hit E Value	Top Swiss Prot BLASTx hit description	C.elegans Ensembl ID Top BLASTX Hit	C.elegans Top BLASTX Hit E Value	C. elegans Top BLASTX hit description	D.melanogaster Ensembl ID Top BLASTX Hit	D.melanogaster Top BLASTX Hit E Value	D. melanogaster Top BLAST hit description	D. rerio Ensembl ID Top BLASTX Hit	D. rerio Top BLASTX Hit E Value	D. rerio Top BLASTX hit description	X. tropicalis Ensembl ID Top BLASTX Hit	X. tropicalis Top BLASTX Hit E Value	X. tropicalis Top BLASTX hit description	M. musculus Ensembl ID Top BLASTX Hit	M. musculus Top BLASTX Hit E Value	M. musculus Top BLASTX hit description	H. sapiens Ensembl ID Top BLASTX Hit	H. sapiens Top BLASTX Hit E Value	H. sapiens Top BLASTX hit description
1	SMED30000326		mixed stage reference	0.741496	11.5111	10.722	20.6824	2.7192	0.162576	0.024809	0.0182779	0.0572359	0.0662341	AGH39950.1	2e-28	transformer 2 transcript variant 266 [Bemisia tabaci]	O02008	5e-28	Transformer-2 sex-determining protein	C18D11.4a.2	1e-24	RSP-8, isoform a.	FBpp0088561	2e-27	transformer 2	ENSDARP00000010426	5e-27	transformer 2 alpha homolog (Drosophila)	ENSXETP00000016108	1e-27	transformer 2 alpha homolog	ENSMUSP00000023564	2e-27	transformer 2 beta homolog (Drosophila)	ENSP00000376290	3e-27	transformer 2 alpha homolog (Drosophila)
1	SMED30002378		mixed stage reference	0	1.45236	1.42885	4.04884	0.0861147	0.0169263	0.0788739	0.0224269	0.0277613	0.0390517	.	.	.	.	.	.	NA	NA	NA	NA	NA	NA	NA	NA	NA	NA	NA	NA	NA	NA	NA	NA	NA	NA
1	SMED30015313		mixed stage reference	5.25533	217.518	377.159	878.644	126.315	22.1961	1.18746	0.684654	1.22915	0.599742	CDJ14117.1	4e-34	venom allergen (val) protein [Hymenolepis microstoma]	Q7T141	3e-25	Peptidase inhibitor 15-A	C39E9.2	2e-16	SCL-5 (scl-5)	FBpp0082250	4e-20	NA	ENSDARP00000117953	4e-26	peptidase inhibitor 15a	ENSXETP00000029363	2e-25	cysteine-rich secretory protein LCCL domain containing 2	ENSMUSP00000085826	4e-25	peptidase inhibitor 15	ENSP00000428567	4e-25	peptidase inhibitor 15
1	SMED30015702		mixed stage reference	0	3.89342	3.38254	14.9158	0.391987	0.0842209	0.00641927	0	0	0.0509844	AFJ24722.1	3e-38	inhibin-1 [Schmidtea mediterranea]	P58166	2e-08	Inhibin beta E chain	B0412.2	2e-05	DAF-7 (daf-7)	FBpp0088172	3e-05	maverick	ENSDARP00000013686	6e-07	bone morphogenetic protein 2a	ENSXETP00000009037	2e-07	growth differentiation factor 9	ENSMUSP00000053977	2e-08	inhibin beta E	ENSP00000266646	5e-09	inhibin, beta E
1	SMED30018299		mixed stage reference	0.0368547	0.248809	8.02006	20.935	3.07228	0.133203	0.0202041	0	0	0.00975015	EKC23401.1	8e-70	Leishmanolysin-like peptidase [Crassostrea gigas]	Q9VH19	2e-65	Leishmanolysin-like peptidase	Y43F4A.1a	9e-60	Y43F4A.1, isoform a.	FBpp0081659	2e-66	Invadolysin	ENSDARP00000081663	2e-63	leishmanolysin-like (metallopeptidase M8 family)	NA	NA	NA	ENSMUSP00000023497	7e-55	leishmanolysin-like (metallopeptidase M8 family)	ENSP00000418324	6e-55	leishmanolysin-like (metallopeptidase M8 family)
1	SMED30021818		mixed stage reference	6.90682	298.223	489.354	1231.08	166.844	32.396	1.38734	1.0602	0.998896	0.517636	AFJ24739.1	6e-18	GLI pathogenesis related-1, partial [Schmidtea mediterranea]	P85840	4e-12	Venom allergen 5	C39E9.5	3e-08	SCL-7 (scl-7)	FBpp0082250	1e-13	NA	ENSDARP00000137324	1e-08	cysteine-rich secretory protein 3	ENSXETP00000024391	5e-07	cysteine-rich secretory protein 1	ENSMUSP00000110347	3e-11	peptidase inhibitor 16	ENSP00000389026	5e-10	cysteine-rich secretory protein 3
1	SMED30021912		mixed stage reference	0	5.13928	4.22547	9.95075	0.734666	0.0105205	0.0156696	0	0.0172551	0	.	.	.	.	.	.	NA	NA	NA	NA	NA	NA	NA	NA	NA	NA	NA	NA	NA	NA	NA	NA	NA	NA
1	SMED30031438		mixed stage reference	2.30771	12.3086	42.2437	83.6268	11.3133	0.801055	0.0793413	0.135864	0.0156636	0.164213	XP_003703584.1	4e-27	superoxide dismutase [Cu-Zn], chloroplastic-like [Megachile rotundata]	P11418	2e-26	Superoxide dismutase [Prionace glauca]	F55H2.1b	2e-25	SOD-4, isoform b.	FBpp0075958	1e-22	Superoxide dismutase	ENSDARP00000120216	5e-24	copper chaperone for superoxide dismutase	ENSXETP00000015994	3e-19	superoxide dismutase 1, soluble	ENSMUSP00000023707	1e-23	superoxide dismutase 1, soluble	ENSP00000374645	5e-23	superoxide dismutase 1, soluble
1	SMED30034461		mixed stage reference	22.5095	827.068	1353.62	2808.23	209.69	2.89706	1.41557	0.740782	0.98939	0.416735	.	.	.	.	.	.	NA	NA	NA	NA	NA	NA	NA	NA	NA	NA	NA	NA	NA	NA	NA	NA	NA	NA
2	SMED30000081		mixed stage reference	0.217822	84.2131	76.9162	97.4598	6.34666	0.278138	0.0853875	0.0310107	0.0743955	0	GAA49392.1	9e-48	translation initiation factor 1A [Clonorchis sinensis]	P47815	1e-40	Eukaryotic translation initiation factor 1A	H06H21.3	2e-39	EIF-1.A (eif-1.A)	FBpp0089421	1e-42	Eukaryotic initiation factor 1A	ENSDARP00000118291	1e-41	eukaryotic translation initiation factor 1A, X-linked, b	ENSXETP00000054137	9e-42	eukaryotic translation initiation factor 1A, X-linked	ENSMUSP00000084387	2e-41	eukaryotic translation initiation factor 1A, X-linked	ENSP00000368927	4e-41	eukaryotic translation initiation factor 1A, X-linked
2	SMED30000348		mixed stage reference	0.651684	107.338	81.4913	155.329	2.71122	0.0528457	0.127756	0.0629069	0.0778304	0	.	.	.	.	.	.	NA	NA	NA	NA	NA	NA	NA	NA	NA	NA	NA	NA	NA	NA	NA	NA	NA	NA
2	SMED30000416		mixed stage reference	0	1.67939	1.91765	2.03967	0.167879	0	0	0	0	0.0300884	ESN98569.1	7e-30	hypothetical protein HELRODRAFT_101736 [Helobdella robusta]	Q24368	4e-30	Chromatin-remodeling complex ATPase chain Iswi	F37A4.8	6e-22	ISW-1 (isw-1)	FBpp0086954	4e-31	Imitation SWI	ENSDARP00000138248	5e-20	SWI/SNF related, matrix associated, actin dependent regulator of chromatin, subfamily a, member 1	ENSXETP00000003192	7e-24	SWI/SNF related, matrix associated, actin dependent regulator of chromatin, subfamily a, member 1	ENSMUSP00000099138	8e-29	SWI/SNF related, matrix associated, actin dependent regulator of chromatin, subfamily a, member 1	ENSP00000360164	4e-20	SWI/SNF related, matrix associated, actin dependent regulator of chromatin, subfamily a, member 1
2	SMED30001027		mixed stage reference	3.74178	179.512	370.667	367.14	214.348	25.7427	5.1214	3.90046	24.767	9.46228	BAN20648.1	2e-86	cathepsin L [Riptortus pedestris]	Q26636	3e-83	Cathepsin L	T03E6.7a	3e-83	CPL-1, isoform a.	FBpp0086718	2e-82	Cysteine proteinase-1	ENSDARP00000021632	2e-84	cathepsin L.1	ENSXETP00000057468	5e-71	cathepsin V	ENSMUSP00000021933	1e-73	cathepsin L	ENSP00000445052	3e-75	cathepsin V
2	SMED30002986		mixed stage reference	0.0611884	2.38847	2.37153	2.6276	0.882008	0.0621376	0.0301558	0.0216134	0.190317	0.0460602	.	.	.	.	.	.	NA	NA	NA	NA	NA	NA	NA	NA	NA	NA	NA	NA	NA	NA	NA	NA	NA	NA
2	SMED30003042		mixed stage reference	0.256668	3.68069	5.15077	5.93019	0.237591	0.0340556	0.0534447	0.015058	0.0197955	0.0477386	EUB57105.1	3e-32	Thyroid hormone receptor alpha-A [Echinococcus granulosus]	Q25604	4e-27	Nuclear hormone receptor-like 1	T23H4.2	1e-19	NHR-69 (nhr-69)	FBpp0085349	1e-20	Ecdysone receptor	ENSDARP00000137456	5e-24	thyroid hormone receptor beta	ENSXETP00000008403	4e-26	thyroid hormone receptor, beta	ENSMUSP00000022304	4e-25	thyroid hormone receptor beta	ENSP00000280696	8e-25	thyroid hormone receptor, beta
2	SMED30003333		mixed stage reference	6.29481	619.896	599.054	540.932	70.0955	7.15995	3.07186	1.74799	1.8422	1.75346	CAX72121.1	4e-49	ribosomal protein S14 [Schistosoma japonicum]	P62263	2e-48	40S ribosomal protein S14 [Homo sapiens] gi|50403753|sp|P62264.3|RS14_MOUSE RecName: Full=40S ribosomal protein S14 [Mus musculus] gi|50403754|sp|P62265.3|RS14_CRIGR RecName: Full=40S ribosomal protein S14	F37C12.9.2	3e-46	RPS-14 (rps-14)	FBpp0071052	1e-46	Ribosomal protein S14b	ENSDARP00000053207	9e-50	ribosomal protein S14	ENSXETP00000034484	1e-49	ribosomal protein S14	ENSMUSP00000113504	2e-49	ribosomal protein S14	ENSP00000385425	3e-49	ribosomal protein S14
2	SMED30003973		mixed stage reference	0.0995136	8.32126	8.07619	9.66589	1.42972	0.0680405	0.0255523	0.0365074	0.0101164	0.0139191	CCD60736.1	0	26S protease regulatory subunit 6a, putative [Schistosoma mansoni]	O88685	0	26S protease regulatory subunit 6A	F56H1.4	0	RPT-5 (rpt-5)	FBpp0083843	0	Regulatory particle triple-A ATPase 5	ENSDARP00000136258	0	proteasome (prosome, macropain) 26S subunit, ATPase, 3	ENSXETP00000017362	0	proteasome (prosome, macropain) 26S subunit, ATPase, 3	ENSMUSP00000071054	0	proteasome (prosome, macropain) 26S subunit, ATPase 3	ENSP00000473652	0	proteasome (prosome, macropain) 26S subunit, ATPase, 3
2	SMED30004295		mixed stage reference	3.47153	1000.08	990.721	951.227	74.288	7.59434	2.08233	2.55253	0.297966	0.147607	CBW31641.1	7e-165	elongation factor 1 alpha [Macrostomum lignano]	P62630	7e-164	Elongation factor 1-alpha 1	R03G5.1a.3	9e-157	EEF-1A.2, isoform a.	FBpp0304260	5e-164	Elongation factor 1alpha48D	ENSDARP00000029296	1e-163	eukaryotic translation elongation factor 1 alpha 1, like 1	ENSXETP00000002561	9e-165	eukaryotic translation elongation factor 1 alpha 1	ENSMUSP00000042457	1e-164	eukaryotic translation elongation factor 1 alpha 1	ENSP00000330054	5e-164	eukaryotic translation elongation factor 1 alpha 1
2	SMED30005010		mixed stage reference	0.116211	2.86859	4.60947	4.17464	0.828368	0.0200063	0.0179857	0	0.00348081	0	.	.	.	.	.	.	NA	NA	NA	NA	NA	NA	NA	NA	NA	NA	NA	NA	NA	NA	NA	NA	NA	NA
2	SMED30005752		mixed stage reference	0	8.97445	6.42493	9.84142	1.12011	0.261224	0.212012	0.203243	0.0061024	0.122364	CAX73646.1	0	putative methionyl aminopeptidase 2 [Schistosoma japonicum]	Q3ZC89	0	Methionine aminopeptidase 2	Y116A8A.9a.3	0	MAP-2, isoform b (map-2)	FBpp0311454	0	uninitiated	ENSDARP00000139312	0	methionyl aminopeptidase 2b	ENSXETP00000020290	0	methionyl aminopeptidase 2	ENSMUSP00000138006	0	methionine aminopeptidase 2	ENSP00000261220	0	methionyl aminopeptidase 2
2	SMED30006522		mixed stage reference	0.0908218	16.207	12.4755	17.7095	2.00905	1.41939	0.914853	0.691536	0.040082	4.21549	CBI17170.3	0	unnamed protein product [Vitis vinifera]	P23787	0	Transitional endoplasmic reticulum ATPase	C41C4.8.2	0	CDC-48.2 (cdc-48.2)	FBpp0111819	0	TER94	ENSDARP00000012048	0	valosin containing protein	ENSXETP00000054726	0	valosin containing protein	ENSMUSP00000030164	0	valosin containing protein	ENSP00000351777	0	valosin containing protein
2	SMED30007251		mixed stage reference	0	6.34605	7.88129	15.1479	6.34885	0.298096	0.045177	0.0205144	0	0.00483785	BAF57634.1	2e-103	rnpc2 protein [Dugesia japonica]	Q5RC80	2e-71	RNA-binding protein 39	Y55F3AM.3c.2	4e-71	Y55F3AM.3, isoform a.	FBpp0088579	1e-72	Caper	ENSDARP00000061327	1e-74	RNA binding motif protein 39b	ENSXETP00000016191	2e-69	RNA binding motif protein 39	ENSMUSP00000029149	2e-72	RNA binding motif protein 39	ENSP00000354437	3e-72	RNA binding motif protein 39
2	SMED30007815		mixed stage reference	0.299877	24.3944	24.3138	33.3842	5.73079	3.0972	2.72305	2.29414	0.938991	2.10187	CDJ17281.1	2e-148	ATP dependent RNA helicase DDX5 [Echinococcus granulosus]	P19109	2e-144	ATP-dependent RNA helicase p62 [Drosophila melanogaster]	F58E10.3a.5	8e-124	F58E10.3, isoform a (F58E10.3)	FBpp0301223	7e-150	Rm62	ENSDARP00000055444	3e-149	DEAD (Asp-Glu-Ala-Asp) box helicase 5	ENSXETP00000015093	8e-141	DEAD (Asp-Glu-Ala-Asp) box helicase 17	ENSMUSP00000138237	4e-145	DEAD (Asp-Glu-Ala-Asp) box polypeptide 5	ENSP00000225792	6e-142	DEAD (Asp-Glu-Ala-Asp) box helicase 5
2	SMED30008247		mixed stage reference	0.225386	2.85174	4.47086	3.97963	0.422139	0.322197	0.182998	0.192709	0.0969099	0.298775	CDJ14117.1	1e-24	venom allergen (val) protein [Hymenolepis microstoma]	Q05108	4e-21	Venom allergen 5	F48E8.1b	3e-12	LON-1, isoform a (lon-1)	FBpp0082250	2e-23	NA	ENSDARP00000066490	4e-14	GLI pathogenesis-related 1a	ENSXETP00000003687	3e-13	R3H domain containing-like	ENSMUSP00000104600	8e-15	cysteine-rich secretory protein LCCL domain containing 2	ENSP00000482890	6e-15	cysteine-rich secretory protein 2
2	SMED30008930		mixed stage reference	5.43178	279.274	315.669	347.702	27.1364	5.95471	2.4551	1.06432	0.24471	0.511331	NP_001086877.1	0	eukaryotic translation elongation factor 2, gene 2 [Xenopus laevis]	P29691	0	Elongation factor 2	F25H5.4a.2	0	EEF-2, isoform b (eef-2)	FBpp0085266	0	Elongation factor 2	ENSDARP00000051080	0	eukaryotic translation elongation factor 2, like 2	ENSXETP00000046514	0	eukaryotic translation elongation factor 2, gene 2	ENSMUSP00000046101	0	eukaryotic translation elongation factor 2	ENSP00000307940	0	eukaryotic translation elongation factor 2
2	SMED30009061		mixed stage reference	0.159862	45.6297	47.8426	61.0695	22.3877	1.37441	0.0909325	0.034216	0.0525282	2.28242	CCD76108.1	4e-55	hypothetical protein Smp_006860.2 [Schistosoma mansoni]	A1ZA47	6e-10	PDZ and LIM domain protein Zasp	W03F11.6b	7e-06	AFD-1, isoform a.	FBpp0302944	4e-11	Z band alternatively spliced PDZ-motif protein 52	ENSDARP00000090750	8e-07	PDZ and LIM domain 4	ENSXETP00000022059	1e-07	synaptopodin 2-like	ENSMUSP00000119222	4e-07	PDZ and LIM domain 2	ENSP00000412623	6e-07	synaptopodin 2
2	SMED30009343		mixed stage reference	0	5.43091	3.90075	7.75281	0.171849	0	0	0	0	0.0235277	ABP68348.1	2e-40	ribosomal polymerase B2 [Beauveria bassiana]	Q54J75	2e-40	DNA-directed RNA polymerase II subunit rpb2	C26E6.4	3e-40	RPB-2 (rpb-2)	FBpp0310926	3e-40	RNA polymerase II 140kD subunit	ENSDARP00000142035	2e-37	polymerase (RNA) II (DNA directed) polypeptide B	ENSXETP00000011733	5e-37	polymerase (RNA) II (DNA directed) polypeptide B, 140kDa	ENSMUSP00000031167	9e-37	polymerase (RNA) II (DNA directed) polypeptide B	ENSP00000391452	1e-36	polymerase (RNA) II (DNA directed) polypeptide B, 140kDa
2	SMED30010025		mixed stage reference	3.51205	15.1332	23.0319	22.8514	3.68514	0.394694	0.288612	0.076427	0.0143762	0.804749	XP_003726783.1	4e-39	uncharacterized protein LOC100892181 [Strongylocentrotus purpuratus]	Q6UWM5	4e-38	GLIPR1-like protein 1	C39E9.2	3e-29	SCL-5 (scl-5)	FBpp0082250	7e-31	NA	ENSDARP00000138527	5e-33	GLI pathogenesis-related 1a	ENSXETP00000029363	2e-27	cysteine-rich secretory protein LCCL domain containing 2	ENSMUSP00000110347	3e-36	peptidase inhibitor 16	ENSP00000310770	1e-39	GLI pathogenesis-related 1 like 1
2	SMED30010295		mixed stage reference	0.180656	26.737	30.6675	37.0462	1.14822	0.0598919	0.0168606	0.0247694	0.0216443	0	AAW27137.1	4e-10	SJCHGC06320 protein [Schistosoma japonicum]	A0JPM9	1e-07	Eukaryotic translation initiation factor 3 subunit J	NA	NA	NA	NA	NA	NA	ENSDARP00000128729	7e-09	eukaryotic translation initiation factor 3, subunit J	ENSXETP00000017141	3e-06	eukaryotic translation initiation factor 3, subunit J	ENSMUSP00000028668	2e-08	eukaryotic translation initiation factor 3, subunit J1	ENSP00000443563	1e-08	eukaryotic translation initiation factor 3, subunit J
2	SMED30010840		mixed stage reference	0.0956591	1.73365	3.25898	2.53629	1.79591	0.222326	0.0839405	0.154113	0.554505	0.683916	ENN81766.1	8e-37	hypothetical protein YQE_01859, partial [Dendroctonus ponderosae]	Q16566	4e-33	Calcium/calmodulin-dependent protein kinase type IV	ZK617.1e.2	8e-31	UNC-22, isoform f (unc-22)	FBpp0306552	6e-26	bent	ENSDARP00000108452	5e-33	calcium/calmodulin-dependent protein kinase IV	ENSXETP00000015124	1e-32	calcium/calmodulin-dependent protein kinase IV	ENSMUSP00000046539	8e-34	calcium/calmodulin-dependent protein kinase IV	ENSP00000282356	8e-34	calcium/calmodulin-dependent protein kinase IV
2	SMED30010862		mixed stage reference	0	27.8155	27.3471	25.3043	1.42757	0.268618	0.267261	0.278051	0.105953	0.180746	GAA55848.1	4e-45	probable histone H2A.1 [Clonorchis sinensis]	Q9LZ46	3e-40	Probable histone H2A.4	C50F4.13	9e-38	HIS-35 (his-35)	FBpp0091099	2e-37	His2A:CG33853	ENSDARP00000067893	2e-37	si:ch211-113a14.16	ENSXETP00000025925	4e-41	histone cluster 1, H2aa	ENSMUSP00000020283	1e-38	H2A histone family, member Y2	ENSP00000362352	2e-38	H2A histone family, member Y2
2	SMED30010923		mixed stage reference	0.234034	8.9449	13.4321	9.57846	7.19493	2.06306	1.14326	0.894863	1.02942	0.677423	CCD80844.1	2e-29	putative zinc finger protein [Schistosoma mansoni]	Q86W11	2e-18	Zinc finger and SCAN domain-containing protein 30	F28F9.1	4e-16	ZAG-1 (zag-1)	FBpp0293522	2e-16	jim	ENSDARP00000141581	1e-16	zinc finger and BTB domain containing 14	ENSXETP00000014401	2e-17	zinc finger protein 420	ENSMUSP00000113314	9e-19	zinc finger and SCAN domain containing 22	ENSP00000468736	1e-20	zinc finger protein 420
2	SMED30010931		mixed stage reference	2.37658	626.529	633.705	638.504	58.6311	3.46515	1.76204	0.947003	0.237777	0.176504	XP_003694932.1	0	heat shock protein 83-like [Apis florea]	Q9BLC5	0	Heat shock protein 83	C47E8.5.4	0	DAF-21 (daf-21)	FBpp0072904	0	Heat shock protein 83	ENSDARP00000137112	0	heat shock protein 90, alpha (cytosolic), class A member 1, tandem duplicate 2	ENSXETP00000022600	0	heat shock protein 90kDa alpha (cytosolic), class A member 1, gene 1	ENSMUSP00000021698	0	heat shock protein 90, alpha (cytosolic), class A member 1	ENSP00000216281	0	heat shock protein 90kDa alpha (cytosolic), class A member 1
2	SMED30011039		mixed stage reference	0	8.33743	7.60019	9.16573	2.52368	0.794246	0.491708	0.492448	0.320183	1.08984	CDJ24514.1	2e-97	DNA directed RNA polymerase II subunit RPB3 [Echinococcus granulosus]	Q3T0Q3	3e-92	DNA-directed RNA polymerase II subunit RPB3	C36B1.3	4e-66	RPB-3 (rpb-3)	FBpp0080121	2e-91	RNA polymerase II 33kD subunit	ENSDARP00000043811	2e-91	polymerase (RNA) II (DNA directed) polypeptide C	ENSXETP00000060613	2e-79	polymerase (RNA) II (DNA directed) polypeptide C, 33kDa	ENSMUSP00000105147	2e-92	polymerase (RNA) II (DNA directed) polypeptide C	ENSP00000219252	5e-92	polymerase (RNA) II (DNA directed) polypeptide C, 33kDa
2	SMED30011932		mixed stage reference	0	6.55515	10.0813	8.49291	5.3726	0.147405	0.0678021	0	0.109501	0.0638981	.	.	.	.	.	.	NA	NA	NA	NA	NA	NA	NA	NA	NA	NA	NA	NA	NA	NA	NA	NA	NA	NA
2	SMED30012165		mixed stage reference	3.46123	522.219	507.697	693.907	121.032	15.6288	5.37241	5.10095	0.263268	0.700525	CBW31641.1	0	elongation factor 1 alpha [Macrostomum lignano]	P62630	0	Elongation factor 1-alpha 1	R03G5.1a.3	0	EEF-1A.2, isoform a.	FBpp0304260	0	Elongation factor 1alpha48D	ENSDARP00000029296	0	eukaryotic translation elongation factor 1 alpha 1, like 1	ENSXETP00000002561	0	eukaryotic translation elongation factor 1 alpha 1	ENSMUSP00000042457	0	eukaryotic translation elongation factor 1 alpha 1	ENSP00000330054	0	eukaryotic translation elongation factor 1 alpha 1
2	SMED30012779		mixed stage reference	0.433937	33.7768	34.2462	33.4625	4.01192	0.276518	0.0506409	0.0308104	0.139525	0.045093	CAZ37391.1	3e-47	eukaryotictranslation initiation factor,putative [Schistosoma mansoni]	P41035	5e-44	Eukaryotic translation initiation factor 2 subunit 2	K04G2.1.3	8e-38	IFTB-1 (iftb-1)	FBpp0075700	5e-43	Eukaryotic initiation factor 2beta	ENSDARP00000069494	7e-44	eukaryotic translation initiation factor 2, subunit 2 beta	ENSXETP00000042239	1e-45	eukaryotic translation initiation factor 2, subunit 2 beta, 38kDa	ENSMUSP00000128257	1e-44	eukaryotic translation initiation factor 2, subunit 2 (beta)	ENSP00000364119	1e-44	eukaryotic translation initiation factor 2, subunit 2 beta, 38kDa
2	SMED30013669		mixed stage reference	0.210815	5.62155	5.44283	7.77795	2.58179	0.603088	0.0899576	0.104958	0.0382175	0	ESO03126.1	2e-45	hypothetical protein HELRODRAFT_80977 [Helobdella robusta]	P29052	9e-45	Transcription initiation factor IIB	W03F9.5.3	2e-25	TTB-1 (ttb-1)	FBpp0305673	1e-45	Transcription factor IIB	ENSDARP00000137822	2e-31	general transcription factor IIB	ENSXETP00000032991	6e-31	general transcription factor 2B	ENSMUSP00000029938	2e-31	general transcription factor IIB	ENSP00000415741	3e-31	general transcription factor IIB
2	SMED30013796		mixed stage reference	3.83161	608.926	603.88	525.498	46.7135	2.84587	0.789701	0.368065	0.300982	0.19237	XP_001897742.1	7e-82	60S acidic ribosomal protein P0 [Brugia malayi]	P19889	5e-77	60S acidic ribosomal protein P0	F25H2.10	4e-77	RLA-0 (rla-0)	FBpp0306232	7e-78	Ribosomal protein LP0	ENSDARP00000067953	4e-74	ribosomal protein, large, P0	ENSXETP00000062923	5e-76	ribosomal protein, large, P0	ENSMUSP00000132472	4e-73	predicted pseudogene 8730	ENSP00000339027	1e-73	ribosomal protein, large, P0
2	SMED30014873		mixed stage reference	0.318071	6.30827	10.2762	11.1709	0.534459	0.011421	0.0682676	0.0246904	0.0110383	0.0139926	XP_003739932.1	6e-12	UV excision repair protein RAD23 homolog B-like [Metaseiulus occidentalis]	Q84L33	0.001	Ubiquitin receptor RAD23b	ZK20.3.2	3e-08	RAD-23 (rad-23)	FBpp0083927	3e-05	NA	NA	NA	NA	NA	NA	NA	NA	NA	NA	NA	NA	NA
2	SMED30015606		mixed stage reference	0.145505	5.97509	6.39197	9.18267	0.328758	0	0.0201089	0	0.0159023	0.0311492	XP_003201781.2	2e-81	DNA-directed RNA polymerase II subunit RPB2-like [Danio rerio]	Q8CFI7	4e-76	DNA-directed RNA polymerase II subunit RPB2	C26E6.4	6e-76	RPB-2 (rpb-2)	FBpp0310926	6e-75	RNA polymerase II 140kD subunit	ENSDARP00000137138	4e-83	polymerase (RNA) II (DNA directed) polypeptide B	ENSXETP00000011733	5e-75	polymerase (RNA) II (DNA directed) polypeptide B, 140kDa	ENSMUSP00000031167	6e-77	polymerase (RNA) II (DNA directed) polypeptide B	ENSP00000391452	1e-76	polymerase (RNA) II (DNA directed) polypeptide B, 140kDa
2	SMED30016718		mixed stage reference	0	21.1201	30.0306	35.453	8.04033	2.48178	0.649963	0.437678	0.486006	0.45487	.	.	.	.	.	.	NA	NA	NA	NA	NA	NA	NA	NA	NA	NA	NA	NA	NA	NA	NA	NA	NA	NA
2	SMED30016896		mixed stage reference	0.117536	2.8598	5.2066	4.85042	2.8342	0.628374	0.226037	0.189887	0	2.67148	.	.	.	.	.	.	NA	NA	NA	NA	NA	NA	NA	NA	NA	NA	NA	NA	NA	NA	NA	NA	NA	NA
2	SMED30016957		mixed stage reference	0	6.19569	5.7643	7.51072	2.40736	0.221333	0.0491753	0.0252127	0.0102352	0.0135096	EFB29446.1	2e-27	hypothetical protein PANDA_010269 [Ailuropoda melanoleuca]	Q6PFR5	2e-28	Transformer-2 protein homolog alpha	C18D11.4a.2	3e-24	RSP-8, isoform a.	FBpp0088561	6e-27	transformer 2	ENSDARP00000126162	2e-30	transformer 2 alpha homolog (Drosophila)	ENSXETP00000016359	9e-29	transformer 2 beta homolog	ENSMUSP00000031841	3e-29	transformer 2 alpha homolog (Drosophila)	ENSP00000376290	9e-30	transformer 2 alpha homolog (Drosophila)
2	SMED30017162		mixed stage reference	0	2.71477	5.09708	6.84165	4.42466	1.29243	1.09386	0.669912	0.57321	1.28477	XP_004286643.1	1e-67	casein kinase II subunit beta isoform 1 [Orcinus orca]	P28021	6e-69	Casein kinase II subunit beta	T01G9.6a	9e-68	KIN-10, isoform b (kin-10)	FBpp0099985	4e-67	Casein kinase II beta subunit	ENSDARP00000098474	9e-70	casein kinase 2, beta polypeptide	ENSXETP00000058038	1e-57	casein kinase 2, beta polypeptide	ENSMUSP00000025246	1e-69	casein kinase 2, beta polypeptide	ENSP00000382984	5e-70	casein kinase 2, beta polypeptide
2	SMED30018399		mixed stage reference	0.960898	45.5906	73.4971	91.6089	33.8131	0.761315	0.380936	0.20003	0.112611	0.036516	CCD76951.1	2e-112	subfamily T1A non-peptidase homologue (T01 family) [Schistosoma mansoni]	Q9Z2U1	9e-103	Proteasome subunit alpha type-5	F25H2.9.2	1e-84	PAS-5 (pas-5)	FBpp0086066	5e-95	Proteasome alpha5 subunit	ENSDARP00000120863	2e-103	proteasome (prosome, macropain) subunit, alpha type, 5	ENSXETP00000054631	4e-60	proteasome (prosome, macropain) subunit, alpha type, 5	ENSMUSP00000088057	1e-103	proteasome (prosome, macropain) subunit, alpha type 5	ENSP00000271308	2e-103	proteasome (prosome, macropain) subunit, alpha type, 5
2	SMED30018483		mixed stage reference	0.0793167	19.1957	16.6219	20.1985	0.880215	0.181229	0.130022	0.155733	0.0379136	0.101278	AFJ24787.1	2e-05	hypothetical protein [Schmidtea mediterranea]	.	.	.	NA	NA	NA	NA	NA	NA	NA	NA	NA	NA	NA	NA	NA	NA	NA	NA	NA	NA
2	SMED30018602		mixed stage reference	0.734654	30.2866	26.3054	38.2523	1.80084	0.943511	0.389238	0.256926	0.307996	0.303651	GAA50893.1	3e-50	ATP-dependent RNA helicase DDX5/DBP2 [Clonorchis sinensis]	P46942	8e-45	ATP-dependent RNA helicase-like protein DB10	F58E10.3a.5	2e-42	F58E10.3, isoform a (F58E10.3)	FBpp0078302	8e-46	Rm62	ENSDARP00000132531	2e-41	DEAD (Asp-Glu-Ala-Asp) box helicase 5	ENSXETP00000015093	1e-42	DEAD (Asp-Glu-Ala-Asp) box helicase 17	ENSMUSP00000055535	5e-43	DEAD (Asp-Glu-Ala-Asp) box polypeptide 17	ENSP00000385536	1e-42	DEAD (Asp-Glu-Ala-Asp) box helicase 17
2	SMED30018726		mixed stage reference	0.979659	65.0056	73.2811	79.8462	45.0595	4.93589	2.75856	3.08856	3.30782	2.70598	.	.	.	.	.	.	NA	NA	NA	NA	NA	NA	NA	NA	NA	NA	NA	NA	NA	NA	NA	NA	NA	NA
2	SMED30018792		mixed stage reference	0	7.01391	7.72169	10.1634	0.0972712	0.0366026	0.0290314	0.0222631	0.0317944	0.0123647	EFN64554.1	0.0002	D site-binding protein [Camponotus floridanus]	B3P5D2	7e-05	Transcription factor kayak	NA	NA	NA	FBpp0288515	7e-05	kayak	NA	NA	NA	ENSXETP00000009388	0.0009	hepatic leukemia factor	ENSMUSP00000023024	0.0007	thyrotroph embryonic factor	NA	NA	NA
2	SMED30020231		mixed stage reference	0.225425	15.9566	25.6417	27.1166	9.67426	1.16793	1.73824	2.84125	10.4848	7.27202	CCD74958.1	4e-38	hypothetical protein Smp_035560.2 [Schistosoma mansoni]	.	.	.	NA	NA	NA	FBpp0311525	7e-22	NA	NA	NA	NA	NA	NA	NA	NA	NA	NA	NA	NA	NA
2	SMED30020288		mixed stage reference	0.128203	10.9237	11.5996	11.4775	3.19616	1.58023	1.12726	0.9849	0.347319	0.654956	CCD81858.1	4e-109	GTP-binding protein-related [Schistosoma mansoni]	Q9NTK5	1e-100	Obg-like ATPase 1	W08E3.3a	4e-89	OLA-1, isoform a.	FBpp0088411	2e-100	NA	ENSDARP00000130715	1e-98	Obg-like ATPase 1	ENSXETP00000018601	3e-99	Obg-like ATPase 1	ENSMUSP00000028517	2e-101	Obg-like ATPase 1	ENSP00000284719	3e-101	Obg-like ATPase 1
2	SMED30020474		mixed stage reference	0	2.04251	3.9736	3.66532	1.60845	0.727476	0.484525	0.248323	0.321941	1.00857	CDJ19021.1	1e-13	leucine rich repeat containing protein 42 [Echinococcus granulosus]	.	.	.	NA	NA	NA	NA	NA	NA	NA	NA	NA	NA	NA	NA	NA	NA	NA	NA	NA	NA
2	SMED30020489		mixed stage reference	0	2.68198	2.87622	3.21671	1.01664	0.0717361	0.0460127	0.0238933	0.00938562	0.0311319	CDJ16149.1	6e-150	serine:threonine protein kinase tousled [Echinococcus granulosus]	Q1ECX4	3e-141	Serine/threonine-protein kinase tousled-like 2	C07A9.3d	4e-123	TLK-1, isoform d (tlk-1)	FBpp0288854	6e-125	Tousled-like kinase	ENSDARP00000114778	3e-142	tousled-like kinase 2	ENSXETP00000058437	3e-140	tousled-like kinase 2	ENSMUSP00000015107	7e-141	tousled-like kinase 2 (Arabidopsis)	ENSP00000463595	5e-142	tousled-like kinase 2
2	SMED30020916		mixed stage reference	4.66021	737.074	744.243	662.795	60.4409	4.50197	0.974428	0.362688	0.248412	0.0659915	XP_007297975.1	1e-88	ribosomal protein S3 [Stereum hirsutum FP-91666 SS1]	Q06559	2e-86	40S ribosomal protein S3 [Drosophila melanogaster]	C23G10.3.2	2e-85	RPS-3 (rps-3)	FBpp0083802	3e-87	Ribosomal protein S3	ENSDARP00000132180	1e-86	ribosomal protein S3	ENSXETP00000023473	1e-84	ribosomal protein S3	ENSMUSP00000032998	7e-86	ribosomal protein S3	ENSP00000433821	3e-86	ribosomal protein S3
2	SMED30020921		mixed stage reference	0	6.44947	10.3925	17.6925	5.30645	2.0442	0.175251	0.048393	0.024816	0	.	.	.	.	.	.	NA	NA	NA	NA	NA	NA	NA	NA	NA	NA	NA	NA	NA	NA	NA	NA	NA	NA
2	SMED30021062		mixed stage reference	0	0.727031	3.25375	2.7627	1.10545	0.982154	0.462899	0.200511	0	0.224443	.	.	.	.	.	.	NA	NA	NA	NA	NA	NA	NA	NA	NA	NA	NA	NA	NA	NA	NA	NA	NA	NA
2	SMED30021938		mixed stage reference	4.04708	17.3046	19.0458	20.3225	1.67033	0.310284	0.736368	0.32036	2.64744	0.240255	WP_006641366.1	9e-31	MULTISPECIES: hypothetical protein [Brucella]	.	.	.	NA	NA	NA	NA	NA	NA	NA	NA	NA	NA	NA	NA	NA	NA	NA	NA	NA	NA
2	SMED30022068		mixed stage reference	0.11474	6.28911	8.3585	9.41663	1.45153	0.328341	0.289439	0.224181	0.505258	0.474551	EPB92772.1	7e-33	calmodulin, partial [Mucor circinelloides f. circinelloides 1006PhL]	P27482	5e-33	Calmodulin-like protein 3	T21H3.3	9e-33	CMD-1 (cmd-1)	FBpp0311269	4e-32	Calmodulin	ENSDARP00000065391	6e-32	calmodulin 3b (phosphorylase kinase, delta)	ENSXETP00000000663	3e-32	calmodulin 2 (phosphorylase kinase, delta)	ENSMUSP00000048857	6e-32	calmodulin 2	ENSP00000315299	1e-33	calmodulin-like 3
2	SMED30022136		mixed stage reference	0.0532874	4.36588	5.2827	8.55164	3.16066	0.69638	0.293612	0.158949	0.00319218	0.00421338	CCD76231.1	4e-145	putative wd-repeat protein [Schistosoma mansoni]	Q8K4P0	6e-143	pre-mRNA 3' end processing protein WDR33	R06A4.9a	1e-112	PFS-2 (pfs-2)	FBpp0078363	3e-140	NA	ENSDARP00000027484	6e-140	WD repeat domain 33	ENSXETP00000058359	5e-127	WD repeat domain 33	ENSMUSP00000025264	9e-144	WD repeat domain 33	ENSP00000325377	3e-143	WD repeat domain 33
2	SMED30022885		mixed stage reference	0.14573	1.24663	3.44349	5.94672	3.01823	0.371009	0.197023	0.161868	0.152559	0.064357	AFJ24792.1	9e-27	TNF receptor associated factor-2, partial [Schmidtea mediterranea]	B5DF45	2e-11	TNF receptor-associated factor 6	NA	NA	NA	FBpp0071136	7e-10	TNF-receptor-associated factor 6	ENSDARP00000036715	3e-10	TNF receptor-associated factor 6	ENSXETP00000016445	4e-10	TNF receptor-associated factor 6, E3 ubiquitin protein ligase	ENSMUSP00000004949	1e-11	TNF receptor-associated factor 6	ENSP00000337853	3e-11	TNF receptor-associated factor 6, E3 ubiquitin protein ligase
2	SMED30023593		mixed stage reference	0.951473	19.9964	28.0408	33.2143	7.61173	0.0345877	0.104706	0.0411284	0.0145978	0.0195497	ESO98632.1	3e-96	hypothetical protein LOTGIDRAFT_201560 [Lottia gigantea]	P34710	2e-94	Netrin unc-6	F41C6.1.2	2e-95	UNC-6 (unc-6)	FBpp0073759	4e-70	Netrin-A	ENSDARP00000141078	6e-96	netrin 1a	ENSXETP00000042263	2e-90	netrin 1	ENSMUSP00000021284	6e-92	netrin 1	ENSP00000173229	6e-92	netrin 1
2	SMED30024001		mixed stage reference	1.42062	341.141	508.779	431.869	330.743	15.1267	1.16727	0.42081	0.317759	0.21122	.	.	.	.	.	.	NA	NA	NA	NA	NA	NA	NA	NA	NA	NA	NA	NA	NA	NA	NA	NA	NA	NA
2	SMED30024483		mixed stage reference	0.0895812	6.73832	22.4754	18.274	4.3535	1.95358	0.732126	0.44111	0.138812	0.111556	XP_004209575.1	3e-09	uncharacterized protein KIAA1586-like [Hydra vulgaris]	.	.	.	NA	NA	NA	NA	NA	NA	NA	NA	NA	NA	NA	NA	NA	NA	NA	NA	NA	NA
2	SMED30025427		mixed stage reference	2.11027	373.514	360.539	387.04	20.6843	3.96104	0.689863	0.203655	0.140075	0.0531207	XP_004349715.1	5e-58	translationally-controlled tumor protein [Capsaspora owczarzaki ATCC 30864]	P91800	1e-55	Translationally-controlled tumor protein homolog	F25H2.11	2e-30	TCT-1 (tct-1)	FBpp0081820	8e-38	Translationally controlled tumor protein ortholog (H. sapiens)	ENSDARP00000092887	5e-44	tumor protein, translationally-controlled 1	ENSXETP00000032120	5e-38	tumor protein, translationally-controlled 1	ENSMUSP00000106519	5e-42	tumor protein, translationally-controlled 1	ENSP00000431872	7e-42	tumor protein, translationally-controlled 1
2	SMED30026025		mixed stage reference	0	1.92088	2.80338	2.82428	0.718016	0.113542	0.0300793	0.0624618	0.0234211	0.0182891	XP_005093838.1	8e-57	transmembrane protein 104-like isoform X1 [Aplysia californica]	Q5F3I6	5e-48	Transmembrane protein 104	C03A3.2	2e-27	C03A3.2 (C03A3.2)	FBpp0077888	3e-40	NA	ENSDARP00000113011	2e-49	transmembrane protein 104	ENSXETP00000014975	4e-46	transmembrane protein 104	ENSMUSP00000056805	8e-44	transmembrane protein 104	ENSP00000334849	4e-47	transmembrane protein 104
2	SMED30026928		mixed stage reference	0.205765	11.636	13.8444	14.7467	8.83725	1.85613	0.873259	0.650308	0.0564705	1.35113	CCD76298.1	3e-47	putative immunoglobulin domain superfamily (sensory guidance protein) [Schistosoma mansoni]	.	.	.	NA	NA	NA	NA	NA	NA	NA	NA	NA	NA	NA	NA	NA	NA	NA	NA	NA	NA
2	SMED30027182		mixed stage reference	0.971193	258.718	475.396	746.239	45.3502	2.15879	0.29568	0.587336	0.378616	0.136684	.	.	.	.	.	.	NA	NA	NA	NA	NA	NA	NA	NA	NA	NA	NA	NA	NA	NA	NA	NA	NA	NA
2	SMED30028654		mixed stage reference	0.094215	19.9707	20.8994	25.9706	5.85313	1.90137	1.08879	0.91853	0.510487	8.56561	CDJ23961.1	0	proteasome 26s subunit subunit 4 atpase [Echinococcus granulosus]	P48601	0	26S protease regulatory subunit 4	F29G9.5	0	RPT-2 (rpt-2)	FBpp0083906	0	Regulatory particle triple-A ATPase 2	ENSDARP00000063949	0	proteasome (prosome, macropain) 26S subunit, ATPase, 1b	ENSXETP00000034242	0	proteasome (prosome, macropain) 26S subunit, ATPase, 1	ENSMUSP00000021595	0	protease (prosome, macropain) 26S subunit, ATPase 1	ENSP00000261303	0	proteasome (prosome, macropain) 26S subunit, ATPase, 1
2	SMED30029484		mixed stage reference	0	4.03343	3.63668	3.7768	0.339741	0.0779004	0.0206427	0.0314886	0	0.0174884	AHY82409.1	1e-50	polyadenylate-binding protein 2 [Schmidtea mediterranea]	Q28ZX3	1e-44	Polyadenylate-binding protein 2	C17E4.5	5e-35	PABP-2 (pabp-2)	FBpp0087863	5e-45	Pabp2	ENSDARP00000113199	3e-42	poly(A) binding protein, nuclear 1	ENSXETP00000024583	2e-41	poly(A) binding protein, nuclear 1-like (cytoplasmic)	ENSMUSP00000133405	4e-43	poly(A) binding protein, nuclear 1	ENSP00000451970	8e-43	poly(A) binding protein, nuclear 1
2	SMED30029884		mixed stage reference	0	1.37291	2.15414	2.64951	0.0488161	0.0127321	0.0312239	0.0129381	0	0.0391339	.	.	.	.	.	.	NA	NA	NA	NA	NA	NA	NA	NA	NA	NA	NA	NA	NA	NA	NA	NA	NA	NA
2	SMED30031056		mixed stage reference	0.0615478	4.61611	3.30517	4.51523	0.338515	0.125635	0.0688582	0.108143	0.00507732	0.0251398	GAA36228.2	5e-64	zinc finger and SCAN domain-containing protein 2 [Clonorchis sinensis]	Q96JL9	3e-13	Zinc finger protein 333 [Homo sapiens]	Y55F3AM.14	5e-10	Y55F3AM.14 (Y55F3AM.14)	FBpp0075703	8e-12	NA	ENSDARP00000123467	4e-13	Uncharacterized protein	ENSXETP00000014401	4e-12	zinc finger protein 420	ENSMUSP00000056610	8e-12	zinc finger protein 689	ENSP00000292530	7e-14	zinc finger protein 333
2	SMED30031146		mixed stage reference	0	1.45922	1.58083	2.29744	2.34005	0.193991	0.110174	0.15548	0.0208684	0.263151	.	.	.	.	.	.	NA	NA	NA	NA	NA	NA	NA	NA	NA	NA	NA	NA	NA	NA	NA	NA	NA	NA
2	SMED30032012		mixed stage reference	0.11634	1.41419	3.41331	3.93328	0.663466	0.12727	0.113228	0.207853	0.161727	0.225704	.	.	.	.	.	.	NA	NA	NA	NA	NA	NA	NA	NA	NA	NA	NA	NA	NA	NA	NA	NA	NA	NA
2	SMED30032135		mixed stage reference	0	24.2614	20.1529	30.8484	1.19156	0.100444	0.0926421	0.0330114	0.0257071	0.127885	XP_756461.1	5e-07	hypothetical protein UM00314.1 [Ustilago maydis 521]	Q4PHU9	2e-08	ATP-dependent RNA helicase DBP2	F58E10.3a.5	5e-05	F58E10.3, isoform a (F58E10.3)	NA	NA	NA	ENSDARP00000111596	8e-08	DEAD (Asp-Glu-Ala-Asp) box helicase 5	NA	NA	NA	ENSMUSP00000138237	0.0002	DEAD (Asp-Glu-Ala-Asp) box polypeptide 5	ENSP00000485764	0.0003	DEAD (Asp-Glu-Ala-Asp) box helicase 5
2	SMED30032619		mixed stage reference	0.256797	26.386	28.246	43.3369	14.8822	2.70126	1.39392	1.3493	0.0245996	0.103533	CDJ16313.1	0	eukaryotic peptide chain release factor subunit [Echinococcus granulosus]	Q9GR88	0	Eukaryotic peptide chain release factor subunit 1	T05H4.6b.2	0	ETF-1 (etf-1)	FBpp0304201	0	eukaryotic release factor 1	ENSDARP00000064557	0	eukaryotic translation termination factor 1b	ENSXETP00000025940	0	eukaryotic translation termination factor 1	ENSMUSP00000025218	0	eukaryotic translation termination factor 1	ENSP00000353741	0	eukaryotic translation termination factor 1
2	SMED30033898		mixed stage reference	0.360806	8.29351	22.538	20.3008	7.40699	2.66048	0.370904	0.442887	0.439405	0.649838	.	.	.	.	.	.	NA	NA	NA	NA	NA	NA	NA	NA	NA	NA	NA	NA	NA	NA	NA	NA	NA	NA
2	SMED30034537		mixed stage reference	0	0.382425	1.92309	1.25623	0.496095	0.0716113	0.0754868	0.0210277	0.00683836	0	XP_002610673.1	2e-09	hypothetical protein BRAFLDRAFT_116854 [Branchiostoma floridae]	P55813	2e-08	Homeobox protein EgHBX4	T13C5.4	5e-09	CEH-54 (ceh-54)	FBpp0088249	2e-09	twin of eyeless	ENSDARP00000135850	3e-09	si:dkey-43p13.5	ENSXETP00000054947	6e-10	Mix paired-like homeobox	ENSMUSP00000138898	7e-09	oocyte specific homeobox 8	ENSP00000484677	1e-08	PROP paired-like homeobox 1
2	SMED30034679		mixed stage reference	0	5.27221	5.57409	4.92549	0.535052	0.128373	0.115171	0.417384	0.111018	1.33977	AAX27764.2	7e-61	SJCHGC03746 protein [Schistosoma japonicum]	Q9UKF6	2e-49	Cleavage and polyadenylation specificity factor subunit 3	Y67H2A.1	5e-49	CPSF-3 (cpsf-3)	FBpp0083105	6e-48	Cleavage and polyadenylation specificity factor 73	ENSDARP00000040291	2e-50	cleavage and polyadenylation specific factor 3	ENSXETP00000018123	9e-51	cleavage and polyadenylation specific factor 3, 73kDa	ENSMUSP00000068148	3e-50	cleavage and polyadenylation specificity factor 3	ENSP00000419744	2e-52	cleavage and polyadenylation specific factor 3, 73kDa
2	SMED30035037		mixed stage reference	0.187974	12.2467	21.2394	20.6074	9.03018	2.4747	1.43842	0.751788	0.0263148	1.55396	XP_453871.1	6e-21	ubiquitin-40S ribosomal protein S31 fusion protein [Kluyveromyces lactis NRRL Y-1140]	P69061	6e-23	Ubiquitin-40S ribosomal protein S27a	H06I04.4a.2	3e-19	UBL-1, isoform a (ubl-1)	FBpp0079606	1e-20	Ribosomal protein S27A	ENSDARP00000128775	2e-20	ribosomal protein S27a	ENSXETP00000009809	2e-19	ribosomal protein S27a	ENSMUSP00000099908	2e-20	ribosomal protein S27A	ENSP00000385659	8e-21	ribosomal protein S27a
2	SMED30035346		mixed stage reference	0	9.05299	14.9477	23.8812	6.5437	1.39576	0.204854	0.252028	0.26504	0.0842045	.	.	.	.	.	.	NA	NA	NA	NA	NA	NA	NA	NA	NA	NA	NA	NA	NA	NA	NA	NA	NA	NA
2	SMED30035985		mixed stage reference	0.504574	67.6135	53.1043	84.0709	8.03835	0.565454	0.121464	0.019796	0.0583273	0	CDJ14335.1	5e-32	nuclear transport factor 2 [Hymenolepis microstoma]	P61972	2e-20	Nuclear transport factor 2	R05D11.3	2e-20	RAN-4 (ran-4)	FBpp0080616	2e-18	Nuclear transport factor-2-related	ENSDARP00000112907	4e-21	nuclear transport factor 2	ENSXETP00000056417	2e-20	nuclear transport factor 2	ENSMUSP00000008594	3e-21	nuclear transport factor 2	ENSP00000457022	4e-21	nuclear transport factor 2
3	SMED30035508		mixed stage reference	0	1.43223	1.77135	0.311338	5.61635	0.745206	0.139217	0.0788648	0.254324	0.0465175	EKC27964.1	3e-18	hypothetical protein CGI_10018427 [Crassostrea gigas]	.	.	.	NA	NA	NA	NA	NA	NA	NA	NA	NA	NA	NA	NA	NA	NA	NA	NA	NA	NA
4	SMED30008458		mixed stage reference	0.102503	14.8961	17.1381	9.90886	13.7522	3.20827	0.841381	0.75863	3.4024	2.38746	GAA30540.2	0	lysosomal alpha-glucosidase [Clonorchis sinensis]	Q6P7A9	0	Lysosomal alpha-glucosidase	D2096.3.3	3e-153	AAGR-1 (aagr-1)	FBpp0070061	6e-73	NA	ENSDARP00000101564	0	si:ch73-12o23.1	ENSXETP00000002742	0	glucosidase, alpha; acid	ENSMUSP00000026666	0	glucosidase, alpha, acid	ENSP00000305692	0	glucosidase, alpha; acid
4	SMED30008977		mixed stage reference	0.361108	36.1009	44.2668	20.4916	58.4304	12.9073	1.21916	0.140741	0.111564	0.216387	GAA30540.2	0	lysosomal alpha-glucosidase [Clonorchis sinensis]	Q6P7A9	0	Lysosomal alpha-glucosidase	D2096.3.3	2e-150	AAGR-1 (aagr-1)	FBpp0070061	5e-78	NA	ENSDARP00000101564	0	si:ch73-12o23.1	ENSXETP00000002742	0	glucosidase, alpha; acid	ENSMUSP00000026666	0	glucosidase, alpha, acid	ENSP00000305692	0	glucosidase, alpha; acid
4	SMED30011277		mixed stage reference	0.496167	31.7418	34.2809	23.4251	38.8677	7.76131	2.65581	2.26078	0.776634	0.680538	XP_007427627.1	4e-06	tetraspanin-7-like [Python bivittatus]	.	.	.	NA	NA	NA	FBpp0085504	0.0001	Tetraspanin 42Ea	NA	NA	NA	ENSXETP00000062654	0.0001	Tetraspanin	NA	NA	NA	NA	NA	NA
4	SMED30015316		mixed stage reference	0.390296	15.5448	21.9399	14.4185	15.7989	2.39538	1.94117	3.31715	7.40027	4.00729	XP_007895954.1	2e-49	cell division control protein 42 homolog isoform X2 [Callorhinchus milii]	Q2KJ93	1e-50	Cell division control protein 42 homolog	R07G3.1	6e-51	CDC-42 (cdc-42)	FBpp0074520	1e-49	Cdc42	ENSDARP00000129719	5e-52	cell division cycle 42	ENSXETP00000010273	3e-52	cell division cycle 42	ENSMUSP00000030417	6e-52	cell division cycle 42	ENSP00000314458	1e-51	cell division cycle 42
4	SMED30018553		mixed stage reference	0.396054	18.026	20.1067	15.9563	18.3557	2.11887	0.572075	0.30502	0.133685	0.310775	.	.	.	.	.	.	NA	NA	NA	NA	NA	NA	NA	NA	NA	NA	NA	NA	NA	NA	NA	NA	NA	NA
4	SMED30028442		mixed stage reference	0.107524	20.3305	23.5984	11.8981	27.0185	6.06612	0.751218	0.352391	1.66577	1.27339	GAA30540.2	0	lysosomal alpha-glucosidase [Clonorchis sinensis]	Q6P7A9	0	Lysosomal alpha-glucosidase	D2096.3.3	7e-154	AAGR-1 (aagr-1)	FBpp0070061	2e-76	NA	ENSDARP00000101564	0	si:ch73-12o23.1	ENSXETP00000002742	0	glucosidase, alpha; acid	ENSMUSP00000026666	0	glucosidase, alpha, acid	ENSP00000305692	0	glucosidase, alpha; acid
5	SMED30000104		mixed stage reference	0.484979	150.716	133.767	37.1704	6.45474	0.220304	0.0824691	0.0332642	0.00855956	0	EUB59905.1	9e-53	Sodium/potassium-transporting ATPase subunit beta-1 [Echinococcus granulosus]	Q93235	2e-27	Sodium/potassium-transporting ATPase subunit beta-1	C17E4.9.2	1e-28	NKB-1 (nkb-1)	FBpp0079012	7e-22	nervana 1	ENSDARP00000003281	1e-21	ATPase, Na+/K+ transporting, beta 1a polypeptide	ENSXETP00000005145	4e-21	ATPase, Na+/K+ transporting, beta 1 polypeptide	ENSMUSP00000027863	5e-20	ATPase, Na+/K+ transporting, beta 1 polypeptide	ENSP00000356789	4e-18	ATPase, Na+/K+ transporting, beta 1 polypeptide
5	SMED30000124		mixed stage reference	0.397216	275.48	301.32	33.028	0.465799	0.107532	0.0994768	0.0351359	0.0723647	0.0402727	XP_002593070.1	3e-116	hypothetical protein BRAFLDRAFT_120194 [Branchiostoma floridae]	Q51330	9e-19	Oxalate:formate antiporter	Y59A8B.21	5e-64	Y59A8B.21 (Y59A8B.21)	FBpp0082135	4e-05	karmoisin	ENSDARP00000134789	2e-05	solute carrier family 16, member 9b	ENSXETP00000011138	1e-05	solute carrier family 16, member 9	ENSMUSP00000009522	3e-09	solute carrier family 16 (monocarboxylic acid transporters), member 12	ENSP00000309751	3e-06	solute carrier family 16, member 13
5	SMED30000136		mixed stage reference	0	10.7868	16.3063	9.4917	2.60247	0.43077	0.479005	0.311344	0.13271	0.178511	.	.	.	.	.	.	NA	NA	NA	NA	NA	NA	NA	NA	NA	NA	NA	NA	NA	NA	NA	NA	NA	NA
5	SMED30000139		mixed stage reference	0.30916	37.5437	47.2377	16.1044	0.599437	0.192756	0.126607	0.161877	0.0122587	0.0172759	XP_004667643.1	2e-120	macrophage-expressed gene 1 protein-like [Jaculus jaculus]	Q5RBP9	2e-119	Macrophage-expressed gene 1 protein	NA	NA	NA	NA	NA	NA	ENSDARP00000072103	7e-103	macrophage expressed 1, tandem duplicate 1	NA	NA	NA	ENSMUSP00000108573	3e-119	macrophage expressed gene 1	ENSP00000354335	3e-118	macrophage expressed 1
5	SMED30000217		mixed stage reference	1.09636	273.636	394.061	181.27	2.83517	0.740915	0.890891	0.608373	0.592924	1.11496	XP_003200708.2	9e-05	interphotoreceptor matrix proteoglycan 1 [Danio rerio]	Q8JIR8	7e-06	Interphotoreceptor matrix proteoglycan 1	NA	NA	NA	FBpp0297621	0.0007	NA	ENSDARP00000123151	2e-08	interphotoreceptor matrix proteoglycan 1a	ENSXETP00000029310	2e-05	interphotoreceptor matrix proteoglycan 2	NA	NA	NA	ENSP00000481913	6e-06	interphotoreceptor matrix proteoglycan 1
5	SMED30000231		mixed stage reference	0	3.1463	3.95864	2.04384	1.50636	0.320541	0.121888	0.205065	0.0121993	0.0853363	.	.	.	.	.	.	NA	NA	NA	NA	NA	NA	NA	NA	NA	NA	NA	NA	NA	NA	NA	NA	NA	NA
5	SMED30000490		mixed stage reference	0	5.65951	10.1712	0.896094	0.0660448	0.111345	0.171007	0.127177	0.202189	0.0361178	.	.	.	.	.	.	NA	NA	NA	NA	NA	NA	NA	NA	NA	NA	NA	NA	NA	NA	NA	NA	NA	NA
5	SMED30000645		mixed stage reference	0	33.072	29.8871	1.42518	0.125455	0.109814	0.180449	0.133366	0.0274136	0.0414229	CDJ13767.1	2e-06	kc2a neucr casein kinase II alpha chain [Hymenolepis microstoma]	P62345	0.0001	Calcium-dependent protein kinase 4	ZK524.4	4e-05	ZK524.4 (ZK524.4)	FBpp0306622	0.0002	G protein-coupled receptor kinase 2	ENSDARP00000133779	4e-07	si:ch211-215j19.6	ENSXETP00000039000	3e-05	Uncharacterized protein	ENSMUSP00000113960	0.0001	myosin light chain kinase 3	ENSP00000378288	0.0002	myosin light chain kinase 3
5	SMED30000709		mixed stage reference	0	6.19491	5.96777	1.1497	0.132946	0.0135584	0.0252761	0.0406446	0.14217	0.0410402	.	.	.	.	.	.	NA	NA	NA	NA	NA	NA	NA	NA	NA	NA	NA	NA	NA	NA	NA	NA	NA	NA
5	SMED30000956		mixed stage reference	0	26.258	25.7229	9.2373	1.84086	0.597962	0.45589	0.230893	0.191015	0.0942399	.	.	.	.	.	.	NA	NA	NA	NA	NA	NA	NA	NA	NA	NA	NA	NA	NA	NA	NA	NA	NA	NA
5	SMED30001366		mixed stage reference	1.99762	3.08486	5.15784	2.20983	1.16566	0.228225	0.131236	0.84596	24.6469	10.6367	YP_473314.1	1e-07	Ubiquitin [Hyphantria cunea nucleopolyhedrovirus]	Q05120	1e-06	Ubiquitin-like protein	NA	NA	NA	NA	NA	NA	ENSDARP00000139647	1e-05	ubiquitin C	NA	NA	NA	NA	NA	NA	NA	NA	NA
5	SMED30001402		mixed stage reference	0.411365	57.515	49.3995	12.3982	2.03857	3.05172	4.17651	4.1757	3.70134	2.79971	CDJ15408.1	9e-102	Plastin 3 [Hymenolepis microstoma]	Q61233	2e-71	Plastin-2	Y104H12BR.1a	5e-19	PLST-1 (plst-1)	FBpp0074216	1e-69	Fimbrin	ENSDARP00000132035	6e-67	plastin 3 (T isoform)	ENSXETP00000007942	4e-68	plastin 3	ENSMUSP00000117137	2e-72	lymphocyte cytosolic protein 1	ENSP00000315757	1e-70	lymphocyte cytosolic protein 1 (L-plastin)
5	SMED30002058		mixed stage reference	0.194544	37.4671	27.8391	5.05602	0.454123	0.120188	0.042117	0.0665495	0.00673855	0.0699631	.	.	.	.	.	.	NA	NA	NA	NA	NA	NA	NA	NA	NA	NA	NA	NA	NA	NA	NA	NA	NA	NA
5	SMED30002066		mixed stage reference	1.30918	131.947	154.24	25.131	8.36405	8.74669	7.17114	7.63255	10.7766	7.91681	.	.	.	.	.	.	NA	NA	NA	NA	NA	NA	NA	NA	NA	NA	NA	NA	NA	NA	NA	NA	NA	NA
5	SMED30002166		mixed stage reference	0.0874534	25.2027	32.1966	4.55992	0.343767	1.29858	2.78191	3.66332	7.71456	2.73902	.	.	.	.	.	.	NA	NA	NA	NA	NA	NA	NA	NA	NA	NA	NA	NA	NA	NA	NA	NA	NA	NA
5	SMED30002177		mixed stage reference	0	13.5629	19.8619	5.6664	1.94936	0.704576	0.38316	0.432629	0.651687	0.227082	.	.	.	.	.	.	NA	NA	NA	NA	NA	NA	NA	NA	NA	NA	NA	NA	NA	NA	NA	NA	NA	NA
5	SMED30002247		mixed stage reference	0.113441	4.30702	3.93757	3.05344	0.0998222	0.0295421	0.0527642	0.0610942	0.0866933	0.118587	.	.	.	.	.	.	NA	NA	NA	NA	NA	NA	NA	NA	NA	NA	NA	NA	NA	NA	NA	NA	NA	NA
5	SMED30002803		mixed stage reference	0.116376	8.8382	12.6767	4.83823	0.912925	1.35443	1.81922	2.24226	3.22484	1.77777	XP_643954.2	1e-12	cytoplasmic dynein light chain [Dictyostelium discoideum AX4]	Q86A88	1e-14	Dynein light chain, cytoplasmic	T26A5.9.3	3e-12	DLC-1 (dlc-1)	FBpp0070674	2e-12	cut up	ENSDARP00000108873	1e-12	dynein, light chain, LC8-type 2a	ENSXETP00000031995	7e-13	dynein, light chain, LC8-type 2	ENSMUSP00000020775	1e-12	dynein light chain LC8-type 2	ENSP00000477310	2e-12	dynein, light chain, LC8-type 2
5	SMED30002889		mixed stage reference	10.7376	178.83	242.37	121.116	8.10267	1.79569	1.57614	0.546784	0.241719	0.13438	.	.	.	.	.	.	NA	NA	NA	NA	NA	NA	NA	NA	NA	NA	NA	NA	NA	NA	NA	NA	NA	NA
5	SMED30003028		mixed stage reference	0	19.8625	14.8114	2.69048	0.228397	0	0	0.00772692	0	4.6386	GAA30630.2	2e-14	TBC1 domain family member 24 [Clonorchis sinensis]	Q9ULP9	4e-06	TBC1 domain family member 24 [Homo sapiens]	C31H2.1a	9e-05	TBC-7, isoform a (tbc-7)	FBpp0303287	2e-08	skywalker	ENSDARP00000128484	2e-05	TBC1 domain family, member 24	ENSXETP00000042275	3e-06	TBC1 domain family, member 24, gene 2	ENSMUSP00000127005	4e-06	TBC1 domain family, member 24	ENSP00000293970	9e-07	TBC1 domain family, member 24
5	SMED30003029		mixed stage reference	0	14.7627	13.0584	7.67902	0.119639	0.0293641	0.0362023	0	0	0	.	.	.	.	.	.	NA	NA	NA	NA	NA	NA	NA	NA	NA	NA	NA	NA	NA	NA	NA	NA	NA	NA
5	SMED30003057		mixed stage reference	0	3.01379	4.29289	0.690041	0.0610051	0.0450252	0.0568093	0.087989	0.00539015	0.17694	CCC86588.1	2e-36	mmp1 protein [Schmidtea mediterranea]	Q99542	3e-08	Matrix metalloproteinase-19	C31B8.8	0.0006	C31B8.8 (C31B8.8)	NA	NA	NA	ENSDARP00000076463	2e-10	matrix metallopeptidase 28	ENSXETP00000034768	9e-05	matrix metallopeptidase 15 (membrane-inserted)	ENSMUSP00000026411	2e-08	matrix metallopeptidase 19	ENSP00000313437	6e-09	matrix metallopeptidase 19
5	SMED30003118		mixed stage reference	2.34864	193.5	290.193	146.401	11.7961	21.1793	24.5724	27.8788	33.3393	15.2105	.	.	.	.	.	.	NA	NA	NA	NA	NA	NA	NA	NA	NA	NA	NA	NA	NA	NA	NA	NA	NA	NA
5	SMED30003202		mixed stage reference	0.526252	85.414	91.4364	73.8194	24.9353	10.5282	4.89281	2.48526	0.0513596	0.130142	BAF57644.1	0	eIF4A isoform 1A protein [Dugesia japonica]	Q2HFP1	0	ATP-dependent RNA helicase eIF4A	F57B9.6a.2	8e-172	INF-1, isoform a.	FBpp0078806	1e-175	Eukaryotic initiation factor 4a	ENSDARP00000058912	0	eukaryotic translation initiation factor 4A1A	ENSXETP00000043428	0	eukaryotic translation initiation factor 4A1	ENSMUSP00000127034	0	eukaryotic translation initiation factor 4A1	ENSP00000293831	0	eukaryotic translation initiation factor 4A1
5	SMED30003284		mixed stage reference	0.142886	84.3668	65.4768	15.1074	0.839584	0.237042	0.039862	0.00979541	0	0	.	.	.	.	.	.	NA	NA	NA	NA	NA	NA	NA	NA	NA	NA	NA	NA	NA	NA	NA	NA	NA	NA
5	SMED30003721		mixed stage reference	2.13169	43.0581	49.5298	11.2378	4.5607	5.04274	7.97591	9.92734	9.61652	5.56979	CCD82206.1	8e-46	putative map kinase phosphatase [Schistosoma mansoni]	Q9JLY7	3e-36	Dual specificity protein phosphatase 14	C04F12.8	2e-39	C04F12.8 (C04F12.8)	FBpp0292332	9e-27	NA	ENSDARP00000074788	6e-34	dual specificity phosphatase 14	ENSXETP00000043152	5e-31	dual specificity phosphatase 18	ENSMUSP00000130624	4e-37	dual specificity phosphatase 14	ENSP00000477653	2e-35	dual specificity phosphatase 14
5	SMED30003779		mixed stage reference	0.128138	47.298	36.2427	9.64894	0.745435	0.0574065	0.0363437	0.0057463	0	0	XP_003493731.1	1e-52	monocarboxylate transporter 14-like [Bombus impatiens]	Q503M4	1e-27	Monocarboxylate transporter 12-B	C10E2.6	1e-35	C10E2.6 (C10E2.6)	FBpp0309617	2e-35	Monocarboxylate transporter 1	ENSDARP00000115335	2e-28	solute carrier family 16, member 12b	ENSXETP00000047170	7e-24	solute carrier family 16, member 12	ENSMUSP00000053218	9e-23	solute carrier family 16 (monocarboxylic acid transporters), member 13	ENSP00000309751	1e-24	solute carrier family 16, member 13
5	SMED30004192		mixed stage reference	1.29401	272.828	346.013	151.352	2.33386	0.329343	0.259878	0.187806	0.161909	0.0301284	XP_007622405.1	3e-53	dynein light chain 2, cytoplasmic isoform X1 [Cricetulus griseus]	Q22799	2e-53	Dynein light chain 1, cytoplasmic [Caenorhabditis elegans]	T26A5.9.3	2e-54	DLC-1 (dlc-1)	FBpp0070674	7e-53	cut up	ENSDARP00000108873	4e-54	dynein, light chain, LC8-type 2a	ENSXETP00000031995	7e-54	dynein, light chain, LC8-type 2	ENSMUSP00000020775	1e-53	dynein light chain LC8-type 2	ENSP00000477310	2e-53	dynein, light chain, LC8-type 2
5	SMED30004248		mixed stage reference	0	2.65447	3.22593	0.486266	0.0199602	0	0.0193368	0	0	0.00977853	XP_006863914.1	3e-07	beta-2 adrenergic receptor [Chrysochloris asiatica]	Q4KWL2	7e-08	Beta-2 adrenergic receptor	C38C10.1	0.0001	TKR-1 (tkr-1)	NA	NA	NA	ENSDARP00000134178	3e-07	adrenoceptor beta 3b	NA	NA	NA	ENSMUSP00000062256	4e-08	adrenergic receptor, beta 2	ENSP00000305372	4e-08	adrenoceptor beta 2, surface
5	SMED30004353		mixed stage reference	0.453375	28.4484	36.5044	12.5257	6.27171	3.70825	2.81098	3.24384	4.59165	3.05441	CDJ07521.1	9e-125	bestrophin 2 [Hymenolepis microstoma]	Q6H1V1	3e-86	Bestrophin-3	C01B12.3	1e-69	BEST-3 (best-3)	FBpp0081661	7e-89	Bestrophin 1	ENSDARP00000102790	2e-81	bestrophin 2	ENSXETP00000002984	2e-86	bestrophin 3	ENSMUSP00000020378	4e-87	bestrophin 3	ENSP00000329064	6e-88	bestrophin 3
5	SMED30004535		mixed stage reference	0	11.7927	8.54401	3.95689	0.713563	0.104679	0.113701	0.0351092	0.0251813	0.0137811	XP_006208790.1	1e-05	seminal plasma protein PDC-109-like [Vicugna pacos]	P14780	9e-06	Matrix metalloproteinase-9	NA	NA	NA	NA	NA	NA	ENSDARP00000094530	5e-06	fibronectin 1b	ENSXETP00000063912	2e-06	matrix metallopeptidase 9 (gelatinase B, 92kDa gelatinase, 92kDa type IV collagenase)	ENSMUSP00000017881	0.0004	matrix metallopeptidase 9	ENSP00000361405	2e-06	matrix metallopeptidase 9
5	SMED30004615		mixed stage reference	0	24.0461	20.0539	14.712	0.0792684	0.0333311	0	0	0	0.119921	CDJ22382.1	2e-22	dna directed rna polymerases i ii and iii [Echinococcus granulosus]	A8XT81	2e-19	Probable DNA-directed RNA polymerases I, II, and III subunit RPABC3	F26F4.11	2e-18	RPB-8 (rpb-8)	FBpp0078086	2e-20	Rpb8	ENSDARP00000056187	1e-19	info polymerase (RNA) II (DNA directed) polypeptide H	ENSXETP00000037641	2e-18	polymerase (RNA) II (DNA directed) polypeptide H	ENSMUSP00000021405	2e-18	polymerase (RNA) II (DNA directed) polypeptide H	ENSP00000392913	3e-18	polymerase (RNA) II (DNA directed) polypeptide H
5	SMED30004772		mixed stage reference	0	5.06413	3.94502	3.10416	0.334988	0.0234313	0.0838721	0.047032	0	0.0134562	.	.	.	.	.	.	NA	NA	NA	NA	NA	NA	NA	NA	NA	NA	NA	NA	NA	NA	NA	NA	NA	NA
5	SMED30004839		mixed stage reference	0.21421	126.303	90.5954	22.6356	1.31456	0.770631	0.293072	0.2268	0.774791	0.0909278	CAP23915.2	2e-05	Protein CBG02635 [Caenorhabditis briggsae]	P29129	2e-07	E3 ubiquitin-protein ligase ICP0	C32D5.11	4e-06	C32D5.11 (C32D5.11)	FBpp0304302	0.0002	Topoisomerase I-interacting protein	ENSDARP00000130234	0.0001	topoisomerase I binding, arginine/serine-rich b	ENSXETP00000032271	0.0005	topoisomerase I binding, arginine/serine-rich, E3 ubiquitin protein ligase	NA	NA	NA	NA	NA	NA
5	SMED30004946		mixed stage reference	0.0529937	12.2372	15.6619	0.736625	0.856816	1.29348	1.32163	1.50046	1.22752	1.956	XP_002593212.1	4e-16	hypothetical protein BRAFLDRAFT_120140 [Branchiostoma floridae]	Q2VLG6	6e-06	Scavenger receptor cysteine-rich type 1 protein M130	NA	NA	NA	FBpp0077185	0.0008	NA	ENSDARP00000031608	2e-10	CUB and zona pellucida-like domains 1, tandem duplicate 2	ENSXETP00000022033	5e-05	Putative ortholog of urokinase-type plasminogen activator precursor (EC 3.4.21.73) (uPA) (U-plasminogen activator), 1 of 1	ENSMUSP00000037168	0.0002	CUB and zona pellucida-like domains 1	ENSP00000427907	2e-05	lysyl oxidase-like 2
5	SMED30005227		mixed stage reference	1.03735	454.532	489.759	372.331	31.7471	2.46137	0.467134	0.163658	0.19312	0.0108376	BAB24792.2	7e-168	unnamed protein product [Mus musculus]	Q91240	1e-168	Tubulin beta chain	B0272.1	4e-166	TBB-4 (tbb-4)	FBpp0081524	2e-168	beta-Tubulin at 85D	ENSDARP00000041278	6e-169	tubulin, beta 4B class IVb	ENSXETP00000050676	3e-169	tubulin, beta 4B class IVb	ENSMUSP00000001566	6e-169	tubulin, beta 5 class I	ENSP00000383378	5e-169	tubulin, beta class I
5	SMED30005636		mixed stage reference	0.783826	255.29	247.345	57.5342	3.37774	0.553972	0.369884	0.50795	0.278023	0.245288	EWC47967.1	5e-05	hypothetical protein DRE_02849 [Drechslerella stenobrocha 248]	Q07167	4e-05	16 kDa calcium-binding protein	C18E9.1	6e-05	CAL-2 (cal-2)	FBpp0292482	3e-05	Ecdysone-induced protein 63F 1	ENSDARP00000105669	4e-05	solute carrier family 25 (mitochondrial carrier; phosphate carrier), member 24, like	ENSXETP00000032547	0.001	troponin C type 2 (fast)	ENSMUSP00000041636	0.0001	calmodulin 4	ENSP00000288861	0.0002	calcium and integrin binding family member 4
5	SMED30005686		mixed stage reference	0.35113	76.1124	61.007	22.4827	1.16159	0.158265	0.169636	0.251961	0.114554	0.409896	.	.	.	.	.	.	NA	NA	NA	NA	NA	NA	NA	NA	NA	NA	NA	NA	NA	NA	NA	NA	NA	NA
5	SMED30005792		mixed stage reference	0	33.9477	25.0103	6.26519	0.770913	0.217007	0.207852	0.128059	0.0976875	0.0691781	.	.	.	.	.	.	NA	NA	NA	NA	NA	NA	NA	NA	NA	NA	NA	NA	NA	NA	NA	NA	NA	NA
5	SMED30005871		mixed stage reference	0	5.39582	5.3882	3.2283	0.456585	0.082764	0.0102774	0.00754907	0.00803929	0	.	.	.	.	.	.	NA	NA	NA	NA	NA	NA	NA	NA	NA	NA	NA	NA	NA	NA	NA	NA	NA	NA
5	SMED30005906		mixed stage reference	0.0883463	55.7616	48.2652	4.99483	0.280858	0.0984928	0.0773891	0.0229109	0.0243987	0.429376	CCC86588.1	3e-20	mmp1 protein [Schmidtea mediterranea]	.	.	.	NA	NA	NA	NA	NA	NA	NA	NA	NA	NA	NA	NA	NA	NA	NA	NA	NA	NA
5	SMED30005910		mixed stage reference	1.23834	110.224	108.289	21.0427	1.89932	0.31755	0.186796	0.0959619	0.0534872	3.45261	EZA45938.1	2e-11	NTF2-related export-like protein [Microplitis demolitor]	Q9V3H8	1e-10	NTF2-related export protein	NA	NA	NA	FBpp0072150	2e-11	NTF2-related export protein 1	ENSDARP00000114020	2e-07	nuclear transport factor 2-like export factor 2	ENSXETP00000018672	2e-10	nuclear transport factor 2-like export factor 2	ENSMUSP00000105587	1e-09	NTF2-related export protein 1	ENSP00000254998	1e-09	nuclear transport factor 2-like export factor 1
5	SMED30005918		mixed stage reference	2.34735	416.928	311.34	79.9873	5.37782	0.931854	0.459324	0.198769	0.215869	0.22807	EGZ27047.1	0.0001	hypothetical protein PHYSODRAFT_358215 [Phytophthora sojae]	Q8NHY2	0.0001	E3 ubiquitin-protein ligase RFWD2	NA	NA	NA	NA	NA	NA	ENSDARP00000101197	6e-06	ring finger and WD repeat domain 2	ENSXETP00000020180	1e-05	ring finger and WD repeat domain 2, E3 ubiquitin protein ligase	ENSMUSP00000076160	2e-05	ring finger and WD repeat domain 2	ENSP00000310943	2e-05	ring finger and WD repeat domain 2, E3 ubiquitin protein ligase
5	SMED30005998		mixed stage reference	2.28274	162.816	154.713	120.933	19.3573	3.15692	2.3306	1.85534	5.14513	1.22294	CDJ23698.1	9e-124	ribosomal protein L3 [Echinococcus granulosus]	O16797	2e-120	60S ribosomal protein L3 [Drosophila melanogaster]	F13B10.2d.2	8e-105	RPL-3, isoform a (rpl-3)	FBpp0307759	2e-121	Ribosomal protein L3	ENSDARP00000003700	2e-116	ribosomal protein L3	ENSXETP00000015108	1e-117	ribosomal protein L3	ENSMUSP00000080354	6e-115	ribosomal protein L3	ENSP00000386101	2e-115	ribosomal protein L3
5	SMED30006428		mixed stage reference	0	13.1453	14.7768	1.84792	0.451072	0.101845	0.0683793	0.116973	0.0284151	0.17821	ELU04540.1	2e-44	hypothetical protein CAPTEDRAFT_168933 [Capitella teleta]	B3STU3	7e-43	Cation transport regulator-like protein 1	F22F7.7.2	2e-24	F22F7.7 (F22F7.7)	FBpp0083838	4e-35	NA	ENSDARP00000094107	3e-37	ChaC, cation transport regulator homolog 1 (E. coli)	ENSXETP00000046698	9e-40	ChaC glutathione-specific gamma-glutamylcyclotransferase 1	ENSMUSP00000028780	6e-43	ChaC, cation transport regulator 1	ENSP00000481816	3e-43	ChaC glutathione-specific gamma-glutamylcyclotransferase 1
5	SMED30006590		mixed stage reference	0	13.4789	9.66578	9.22557	1.29274	0.310774	0.322277	0.289333	0.080985	0.170966	.	.	.	.	.	.	NA	NA	NA	NA	NA	NA	NA	NA	NA	NA	NA	NA	NA	NA	NA	NA	NA	NA
5	SMED30006592		mixed stage reference	0	34.6893	28.336	2.05533	0.363976	0.0318359	0	0.0873035	0.0144633	0.0870491	.	.	.	.	.	.	NA	NA	NA	NA	NA	NA	NA	NA	NA	NA	NA	NA	NA	NA	NA	NA	NA	NA
5	SMED30006941		mixed stage reference	1.00466	58.2331	64.3061	10.141	1.3002	0.803259	0.84529	0.603553	0.639972	0.400515	.	.	.	.	.	.	NA	NA	NA	NA	NA	NA	NA	NA	NA	NA	NA	NA	NA	NA	NA	NA	NA	NA
5	SMED30007201		mixed stage reference	0	2.83659	2.25514	2.48609	0.205705	0	0.0188302	0.0145831	0.0515349	0.0077786	XP_007239447.1	3e-21	G-protein-signaling modulator 2-like isoform X3 [Astyanax mexicanus]	Q9R080	1e-21	G-protein-signaling modulator 1	F32A6.4a	9e-10	AGS-3, isoform a.	FBpp0084559	7e-20	partner of inscuteable	ENSDARP00000026291	2e-20	G-protein signaling modulator 2	ENSXETP00000011433	1e-18	G-protein signaling modulator 2	ENSMUSP00000077686	2e-22	G-protein signalling modulator 1 (AGS3-like, C. elegans)	ENSP00000479405	4e-21	G-protein signaling modulator 1
5	SMED30007345		mixed stage reference	0.0968281	2.96816	2.86971	2.70282	1.18723	0.280798	0.219233	0.0791609	0.112347	3.28263	CCD77435.1	2e-118	hypothetical protein Smp_148440 [Schistosoma mansoni]	Q5FWP8	2e-107	PCI domain-containing protein 2	C27F2.10	6e-93	C27F2.10 (C27F2.10)	FBpp0075833	2e-94	PCI domain-containing protein 2	ENSDARP00000009441	4e-96	PCI domain containing 2	ENSXETP00000058894	6e-94	PCI domain containing 2	ENSMUSP00000133204	9e-102	PCI domain containing 2	ENSP00000364628	1e-105	PCI domain containing 2
5	SMED30007476		mixed stage reference	0.326492	28.9238	24.2999	17.8587	1.1458	0.677498	0.312984	0.542123	0.0759559	0.69104	.	.	.	.	.	.	NA	NA	NA	NA	NA	NA	NA	NA	NA	NA	NA	NA	NA	NA	NA	NA	NA	NA
5	SMED30007641		mixed stage reference	0	1.22362	1.6693	1.02666	0.330226	0	0.0246028	0.0202785	0	0.0408613	.	.	.	.	.	.	NA	NA	NA	NA	NA	NA	NA	NA	NA	NA	NA	NA	NA	NA	NA	NA	NA	NA
5	SMED30007886		mixed stage reference	0.666204	19.5344	28.8424	8.92122	2.03308	2.14962	2.91898	3.68868	11.1469	7.13176	.	.	.	.	.	.	NA	NA	NA	NA	NA	NA	NA	NA	NA	NA	NA	NA	NA	NA	NA	NA	NA	NA
5	SMED30007988		mixed stage reference	0	29.2376	30.447	23.8587	0.230146	0.0189801	0.0142235	0	0	0.0104683	ELU18873.1	1e-48	hypothetical protein CAPTEDRAFT_161622 [Capitella teleta]	Q5PPY6	6e-46	Eukaryotic translation initiation factor 3 subunit H	C41D11.2	6e-30	EIF-3.H (eif-3.H)	FBpp0078667	1e-38	Eukaryotic initiation factor 3 p40 subunit	ENSDARP00000129950	4e-44	eukaryotic translation initiation factor 3, subunit H, a	ENSXETP00000016127	3e-40	eukaryotic translation initiation factor 3, subunit H	ENSMUSP00000022925	1e-45	eukaryotic translation initiation factor 3, subunit H	ENSP00000429931	4e-44	eukaryotic translation initiation factor 3, subunit H
5	SMED30008074		mixed stage reference	0.170204	62.983	71.0804	27.2151	5.37714	4.64915	2.65727	2.58861	1.31995	1.70707	GAA49427.1	8e-42	alpha-tocopherol transfer protein-like [Clonorchis sinensis]	Q9D3D0	9e-15	Alpha-tocopherol transfer protein-like [Mus musculus]	NA	NA	NA	FBpp0099381	3e-18	NA	ENSDARP00000138864	5e-22	tocopherol (alpha) transfer protein-like	ENSXETP00000003691	4e-20	tocopherol (alpha) transfer protein-like	ENSMUSP00000128922	1e-15	tocopherol (alpha) transfer protein-like	ENSP00000361995	5e-15	tocopherol (alpha) transfer protein-like
5	SMED30008102		mixed stage reference	0.0605081	8.86768	13.0832	4.19375	1.11334	2.84095	2.7455	2.52653	5.35312	3.107	XP_006826050.1	7e-19	uncharacterized protein LOC102803407 [Saccoglossus kowalevskii]	C9JTQ0	6e-05	Ankyrin repeat domain-containing protein 63 [Homo sapiens]	NA	NA	NA	NA	NA	NA	ENSDARP00000112109	3e-05	B-cell CLL/lymphoma 3	ENSXETP00000024162	3e-05	ankyrin repeat domain 34A	ENSMUSP00000100542	2e-05	ankyrin repeat domain 63	ENSP00000399547	1e-05	ankyrin repeat domain 63
5	SMED30008130		mixed stage reference	0.0821801	126.696	199.082	9.97373	0.447507	0.137022	0.129859	0.0345703	0.0409146	0.230958	BAB24792.2	0	unnamed protein product [Mus musculus]	P11833	0	Tubulin beta chain	B0272.1	0	TBB-4 (tbb-4)	FBpp0085720	0	beta-Tubulin at 56D	ENSDARP00000041278	0	tubulin, beta 4B class IVb	ENSXETP00000050676	0	tubulin, beta 4B class IVb	ENSMUSP00000042342	0	tubulin, beta 4B class IVB	ENSP00000341289	0	tubulin, beta 4B class IVb
5	SMED30008190		mixed stage reference	0	1.54575	1.64833	0.937762	0.0653551	0.0576061	0.00892329	0	0	0.0870473	XP_003487195.1	2e-06	hypothetical protein LOC100745452 [Bombus impatiens]	.	.	.	NA	NA	NA	NA	NA	NA	NA	NA	NA	NA	NA	NA	NA	NA	NA	NA	NA	NA
5	SMED30008218		mixed stage reference	0.0747937	5.98132	9.74758	5.39908	0.61846	1.13856	2.0741	2.63409	1.83845	9.61888	ELU10052.1	5e-142	hypothetical protein CAPTEDRAFT_103680 [Capitella teleta]	Q14123	2e-134	Calcium/calmodulin-dependent 3',5'-cyclic nucleotide phosphodiesterase 1C	T04D3.3b	4e-124	PDE-1, isoform a.	FBpp0306254	3e-126	NA	ENSDARP00000080637	3e-135	phosphodiesterase 1A, calmodulin-dependent	ENSXETP00000063693	5e-135	phosphodiesterase 1A, calmodulin-dependent	ENSMUSP00000131350	6e-136	phosphodiesterase 1C	ENSP00000379485	9e-136	phosphodiesterase 1C, calmodulin-dependent 70kDa
5	SMED30008237		mixed stage reference	1.92137	383.143	420.896	340.613	91.4362	21.9096	6.73015	2.41455	0.154634	0.0529238	ADF47431.1	2e-68	eukaryotic initiation factor-5A, partial [Dugesia japonica]	P19211	7e-53	Eukaryotic translation initiation factor 5A-2	T05G5.10b.2	8e-45	IFF-1, isoform b.	FBpp0072081	2e-51	eIF-5A	ENSDARP00000117595	2e-48	eukaryotic translation initiation factor 5A	ENSXETP00000055749	3e-48	eukaryotic translation initiation factor 5A	ENSMUSP00000132717	4e-46	eukaryotic translation initiation factor 5A	ENSP00000396073	7e-46	eukaryotic translation initiation factor 5A
5	SMED30008464		mixed stage reference	2.74668	556.447	608.334	293.43	65.0468	35.6448	4.37276	1.50519	0.289605	0.832574	BAI49952.1	0	glyceraldehyde 3-phosphate dehydrogenase [Dugesia japonica]	P20287	0	Glyceraldehyde-3-phosphate dehydrogenase	K10B3.7.2	5e-173	GPD-3 (gpd-3)	FBpp0099914	1e-175	Glyceraldehyde 3 phosphate dehydrogenase 1	ENSDARP00000058383	0	glyceraldehyde-3-phosphate dehydrogenase, spermatogenic	ENSXETP00000055696	6e-179	glyceraldehyde-3-phosphate dehydrogenase	ENSMUSP00000073289	0	glyceraldehyde-3-phosphate dehydrogenase	ENSP00000380068	0	glyceraldehyde-3-phosphate dehydrogenase
5	SMED30008485		mixed stage reference	77.8767	677.165	673.648	567.43	229.079	59.937	46.7927	30.9938	35.917	31.7139	XP_006262901.1	2e-98	40S ribosomal protein S5-like [Alligator mississippiensis]	P46782	6e-100	40S ribosomal protein S5	T05E11.1	4e-96	RPS-5 (rps-5)	FBpp0311353	7e-94	Ribosomal protein S5a	ENSDARP00000123493	3e-99	ribosomal protein S5	ENSXETP00000043902	8e-100	ribosomal protein S5	ENSMUSP00000004554	8e-101	ribosomal protein S5	ENSP00000196551	1e-100	ribosomal protein S5
5	SMED30008523		mixed stage reference	0	156.704	119.216	17.9967	0.72565	0.450741	0.252784	0.090776	0.0500119	0.0319773	AHY82409.1	1e-38	polyadenylate-binding protein 2 [Schmidtea mediterranea]	Q6TY21	6e-30	Embryonic polyadenylate-binding protein 2-B	C17E4.5	7e-28	PABP-2 (pabp-2)	FBpp0087863	1e-30	Pabp2	ENSDARP00000121304	3e-34	poly(A) binding protein, nuclear 1-like (cytoplasmic)	ENSXETP00000024583	7e-31	poly(A) binding protein, nuclear 1-like (cytoplasmic)	ENSMUSP00000115294	3e-30	poly(A) binding protein, nuclear 1	ENSP00000451970	8e-30	poly(A) binding protein, nuclear 1
5	SMED30008976		mixed stage reference	0.346297	58.9348	43.6962	8.14475	0.511414	0.0798755	0.0663452	0	0.017602	0	XP_001894313.1	2e-26	NLI interacting factor-like phosphatase family protein [Brugia malayi]	Q9Y5B0	7e-21	RNA polymerase II subunit A C-terminal domain phosphatase	F36F2.6	1e-26	FCP-1 (fcp-1)	FBpp0072249	3e-22	NA	ENSDARP00000097776	5e-22	CTD (carboxy-terminal domain, RNA polymerase II, polypeptide A) phosphatase, subunit 1	ENSXETP00000001901	2e-22	CTD (carboxy-terminal domain, RNA polymerase II, polypeptide A) phosphatase, subunit 1	ENSMUSP00000038938	2e-21	CTD (carboxy-terminal domain, RNA polymerase II, polypeptide A) phosphatase, subunit 1	ENSP00000465119	1e-21	CTD (carboxy-terminal domain, RNA polymerase II, polypeptide A) phosphatase, subunit 1
5	SMED30009122	spermatid elongation defective 1 (ADG08185.1)	mixed stage reference	0	6.86688	8.50068	2.71696	0.204602	0	0.0137933	0.0437783	0.095588	542.951	ADG08185.1	2e-139	spermatid elongation defective 1 [Schmidtea mediterranea]	.	.	.	NA	NA	NA	NA	NA	NA	NA	NA	NA	NA	NA	NA	NA	NA	NA	NA	NA	NA
5	SMED30009145		mixed stage reference	0.855972	36.9625	33.7492	8.04893	14.1119	2.77949	0.401704	0.327967	1.09011	0.370906	ESO95621.1	6e-126	hypothetical protein LOTGIDRAFT_239412 [Lottia gigantea]	Q6PFM1	7e-68	Sodium-dependent phosphate transporter 1-B	F09G2.3	3e-74	PITR-5 (pitr-5)	FBpp0304951	5e-58	NA	ENSDARP00000132596	9e-69	solute carrier family 20 (phosphate transporter), member 1b	ENSXETP00000041138	4e-67	solute carrier family 20 (phosphate transporter), member 1	ENSMUSP00000105944	2e-64	solute carrier family 20, member 1	ENSP00000272542	8e-67	solute carrier family 20 (phosphate transporter), member 1
5	SMED30009268		mixed stage reference	1.65164	37.8682	62.1956	21.3382	2.99455	3.24445	4.07675	5.08981	16.2346	9.87424	EUB56715.1	8e-05	Tegument antigen [Echinococcus granulosus]	.	.	.	NA	NA	NA	NA	NA	NA	NA	NA	NA	NA	NA	NA	NA	NA	NA	NA	NA	NA
5	SMED30009679		mixed stage reference	0	6.09538	9.06681	1.38978	0.19479	0.0224141	0.0303397	0	0	0	XP_005237574.1	9e-23	monocarboxylate transporter 7 [Falco peregrinus]	Q8CE94	6e-18	Monocarboxylate transporter 13	C10E2.6	3e-22	C10E2.6 (C10E2.6)	FBpp0085408	2e-16	NA	ENSDARP00000126253	3e-18	solute carrier family 16, member 6b	ENSXETP00000002722	2e-16	solute carrier family 16, member 6	ENSMUSP00000067423	6e-19	solute carrier family 16 (monocarboxylic acid transporters), member 6	ENSP00000309751	4e-16	solute carrier family 16, member 13
5	SMED30009842		mixed stage reference	0.210737	4.60651	4.81198	1.51207	1.43072	0.524814	0.315337	0.349222	0.526909	0.25959	.	.	.	.	.	.	NA	NA	NA	NA	NA	NA	NA	NA	NA	NA	NA	NA	NA	NA	NA	NA	NA	NA
5	SMED30009924		mixed stage reference	0	13.5763	12.2227	3.87388	0.80367	0.0501437	0.0153365	0.00972716	0	0	.	.	.	.	.	.	NA	NA	NA	NA	NA	NA	NA	NA	NA	NA	NA	NA	NA	NA	NA	NA	NA	NA
5	SMED30010210		mixed stage reference	0.0855785	1.65502	3.40768	2.21513	0.546215	0.124227	0.0600216	0.053467	0.335107	0.382516	.	.	.	.	.	.	NA	NA	NA	NA	NA	NA	NA	NA	NA	NA	NA	NA	NA	NA	NA	NA	NA	NA
5	SMED30010244		mixed stage reference	0	3.40934	3.74695	0.40044	0.055249	0	0	0	0	0.0592034	XP_003110386.1	1e-29	hypothetical protein CRE_05666 [Caenorhabditis remanei]	Q9LYJ9	7e-29	DEAD-box ATP-dependent RNA helicase 46 [Arabidopsis thaliana]	F58E10.3a.5	2e-32	F58E10.3, isoform a (F58E10.3)	FBpp0112117	1e-28	NA	ENSDARP00000121201	2e-28	DEAD (Asp-Glu-Ala-Asp) box helicase 5	ENSXETP00000027529	3e-27	DEAD (Asp-Glu-Ala-Asp) box helicase 5	ENSMUSP00000021062	1e-26	DEAD (Asp-Glu-Ala-Asp) box polypeptide 5	ENSP00000403085	1e-26	DEAD (Asp-Glu-Ala-Asp) box helicase 5
5	SMED30011143		mixed stage reference	0	8.9772	9.07471	2.0511	0	0	0.0313942	0	0.0341956	0	Q2Q5Y8	6e-73	Piwi-like protein 2	Q2Q5Y8	6e-75	Piwi-like protein 2	NA	NA	NA	FBpp0079755	0.0001	piwi	NA	NA	NA	NA	NA	NA	NA	NA	NA	ENSP00000479524	0.0002	piwi-like RNA-mediated gene silencing 3
5	SMED30011345		mixed stage reference	1.44095	557.917	757.83	217.22	18.887	2.25093	0.960222	0.83172	1.31341	0.536039	XP_005962028.1	2e-53	dynein light chain 1, cytoplasmic [Pantholops hodgsonii]	Q78P75	3e-53	Dynein light chain 2, cytoplasmic	T26A5.9.3	3e-53	DLC-1 (dlc-1)	FBpp0070674	8e-54	cut up	ENSDARP00000092617	1e-54	dynein, light chain, LC8-type 1	ENSXETP00000031995	2e-54	dynein, light chain, LC8-type 2	ENSMUSP00000020775	4e-54	dynein light chain LC8-type 2	ENSP00000477310	6e-54	dynein, light chain, LC8-type 2
5	SMED30011373		mixed stage reference	0.634736	172.938	133.443	18.3754	2.29984	0.302195	0.330055	0.284863	0.247365	0.158266	XP_003557532.1	5e-25	zinc finger A20 and AN1 domain-containing stress-associated protein 9-like isoform 1 [Brachypodium distachyon]	Q852K5	1e-25	Zinc finger A20 and AN1 domain-containing stress-associated protein 6	F22D6.2.2	2e-16	F22D6.2 (F22D6.2)	FBpp0310743	2e-17	NA	ENSDARP00000136708	1e-19	zinc finger, AN1-type domain 6	ENSXETP00000031419	2e-20	zinc finger, AN1-type domain 5	ENSMUSP00000025659	6e-20	zinc finger, AN1-type domain 5	ENSP00000237937	6e-20	zinc finger, AN1-type domain 5
5	SMED30011375		mixed stage reference	0.763587	217.977	225.222	147.216	2.1506	0.499427	0.26868	0.268208	0.0536309	0.727154	.	.	.	.	.	.	NA	NA	NA	NA	NA	NA	NA	NA	NA	NA	NA	NA	NA	NA	NA	NA	NA	NA
5	SMED30011531		mixed stage reference	0.0746357	13.1652	21.5003	6.38247	2.00693	0.42087	0.436601	0.394684	0.420264	0.333425	.	.	.	.	.	.	NA	NA	NA	NA	NA	NA	NA	NA	NA	NA	NA	NA	NA	NA	NA	NA	NA	NA
5	SMED30011876		mixed stage reference	0.049893	7.78924	9.92064	3.49893	0	0.00945977	0.0325663	0.00471014	0	0	XP_001629942.1	3e-87	predicted protein [Nematostella vectensis]	Q2M385	1e-69	Macrophage-expressed gene 1 protein	NA	NA	NA	NA	NA	NA	ENSDARP00000072103	7e-69	macrophage expressed 1, tandem duplicate 1	NA	NA	NA	ENSMUSP00000126346	9e-67	pore forming protein-like	ENSP00000354335	2e-70	macrophage expressed 1
5	SMED30011914		mixed stage reference	0	4.50622	7.43226	2.1872	0.579351	0.234902	0.159052	0.204358	0.13406	0.0917096	XP_006634806.1	2e-88	bestrophin-4-like [Lepisosteus oculatus]	O88870	4e-80	Bestrophin-1	B0564.3.2	6e-64	BEST-1 (best-1)	FBpp0081661	2e-79	Bestrophin 1	ENSDARP00000120902	3e-82	bestrophin 4	ENSXETP00000029791	3e-82	bestrophin 4	ENSMUSP00000113053	6e-81	bestrophin 1	ENSP00000361281	2e-80	bestrophin 4
5	SMED30012066		mixed stage reference	0.666716	232.529	259.233	114.389	6.72501	1.00128	0.0727798	0.0612337	0.0637619	0	AAP06498.1	6e-90	similar to GenBank Accession Number Z29075 myophilin antigen in Echinococcus granulosus [Schistosoma japonicum]	Q24799	1e-84	Myophilin	F43G9.9.2	5e-37	CPN-1 (cpn-1)	FBpp0086858	4e-58	Muscle protein 20	ENSDARP00000049899	2e-38	transgelin 2	ENSXETP00000056922	5e-41	transgelin 2	ENSMUSP00000001384	3e-39	calponin 1	ENSP00000252456	2e-38	calponin 1, basic, smooth muscle
5	SMED30012334		mixed stage reference	0	3.10837	3.55525	0.458089	0.0244013	0.0301667	0	0.0119716	0.0093227	0.0241754	.	.	.	.	.	.	NA	NA	NA	NA	NA	NA	NA	NA	NA	NA	NA	NA	NA	NA	NA	NA	NA	NA
5	SMED30012382		mixed stage reference	2.79561	30.3232	38.1683	13.9868	1.97127	2.01766	1.67784	1.81021	6.42424	3.37293	XP_001629942.1	3e-125	predicted protein [Nematostella vectensis]	Q2KJC3	2e-115	Macrophage-expressed gene 1 protein	NA	NA	NA	NA	NA	NA	ENSDARP00000072103	4e-106	macrophage expressed 1, tandem duplicate 1	NA	NA	NA	ENSMUSP00000108573	9e-109	macrophage expressed gene 1	ENSP00000354335	8e-113	macrophage expressed 1
5	SMED30012447		mixed stage reference	9.30279	125.914	160.327	56.3805	17.3184	22.0342	26.9766	25.8788	24.4624	31.0208	XP_008199793.1	0	filamin-A isoform X3 [Tribolium castaneum]	Q9VEN1	0	Filamin-A	Y66H1B.2g	0	FLN-1, isoform a.	FBpp0088478	0	cheerio	ENSDARP00000067933	0	filamin A, alpha (actin binding protein 280)	ENSXETP00000018967	0	filamin B, beta	ENSMUSP00000052020	0	filamin, beta	ENSP00000295956	0	filamin B, beta
5	SMED30012493		mixed stage reference	0	65.2543	59.0157	15.1151	2.57891	2.98827	3.76994	4.39145	3.49287	3.35542	ESO00625.1	9e-53	hypothetical protein HELRODRAFT_82785 [Helobdella robusta]	P54680	7e-42	Fimbrin [Dictyostelium discoideum]	Y104H12BR.1a	3e-44	PLST-1 (plst-1)	FBpp0074216	3e-50	Fimbrin	ENSDARP00000054848	1e-42	plastin 3 (T isoform)	ENSXETP00000032690	1e-42	lymphocyte cytosolic protein 1 (L-plastin)	ENSMUSP00000117137	3e-42	lymphocyte cytosolic protein 1	ENSP00000487361	2e-41	NA
5	SMED30012533		mixed stage reference	0	5.83177	8.57486	2.045	1.79689	0.984005	0.594697	0.566109	0.527887	1.44916	GAA34058.2	2e-40	UDP-glcNAc:betaGal beta-1,3-N-acetylglucosaminyltransferase 5, partial [Clonorchis sinensis]	Q9JI67	3e-20	Beta-1,3-galactosyltransferase 5	C54C8.3	6e-11	C54C8.3 (C54C8.3)	FBpp0070606	2e-20	brainiac	ENSDARP00000139089	4e-18	UDP-Gal:betaGlcNAc beta 1,3-galactosyltransferase, polypeptide 2	ENSXETP00000013475	5e-20	Putative ortholog of beta-1,3-galactosyltransferase 5 (EC 2.4.1.-) (Beta-1,3-GalTase 5) (Beta3Gal-T5) (b3Gal-T5) (UDP-galactose:beta-N-acetylglucosamine beta- 1,3-galactosyltransferase 5) (UDP-Gal:beta-GlcNAc beta-1,3- galactosyltransferase 5) (Beta-3-Gx-T5) , 5 of 6	ENSMUSP00000097096	4e-21	UDP-Gal:betaGlcNAc beta 1,3-galactosyltransferase, polypeptide 5	ENSP00000480285	7e-19	UDP-Gal:betaGlcNAc beta 1,3-galactosyltransferase, polypeptide 5
5	SMED30012543		mixed stage reference	0.317368	53.501	45.0896	18.0122	3.3532	0.108355	0.0621011	0.0474253	0.00645263	0	CDJ12295.1	2e-135	SPONdin (extracellular matrix glycoprotein) [Hymenolepis microstoma]	Q9HCB6	1e-42	Spondin-1	F10E7.4	4e-56	SPON-1 (spon-1)	FBpp0086129	6e-52	fat-spondin	ENSDARP00000026964	1e-41	spondin 1a	ENSXETP00000019866	3e-38	spondin 1, extracellular matrix protein	ENSMUSP00000041157	1e-42	spondin 1, (f-spondin) extracellular matrix protein	ENSP00000460236	3e-43	spondin 1, extracellular matrix protein
5	SMED30012738		mixed stage reference	0.384431	307.579	367.985	96.3539	0.636797	1.67936	1.39678	0.92654	1.00121	1.18519	EFA75057.1	3e-15	cytoplasmic dynein light chain [Polysphondylium pallidum PN500]	Q86A88	2e-15	Dynein light chain, cytoplasmic	T26A5.9.3	1e-14	DLC-1 (dlc-1)	FBpp0070674	1e-13	cut up	ENSDARP00000092617	4e-14	dynein, light chain, LC8-type 1	ENSXETP00000031995	1e-13	dynein, light chain, LC8-type 2	ENSMUSP00000107720	1e-13	dynein light chain LC8-type 1	ENSP00000446614	2e-13	dynein, light chain, LC8-type 1
5	SMED30013105		mixed stage reference	0.471419	131.876	126.244	42.4713	6.87908	2.88542	1.60725	0.746249	0.763342	5.89932	AAC47636.1	2e-97	enolase, partial [Girardia cf. dorotocephala]	Q27877	3e-88	Enolase	T21B10.2c.2	1e-77	ENOL-1, isoform c.	FBpp0077575	4e-80	Enolase	ENSDARP00000115703	1e-84	enolase 3, (beta, muscle)	ENSXETP00000026001	3e-86	enolase 1, (alpha)	ENSMUSP00000115726	1e-88	enolase 3, beta muscle	ENSP00000467444	2e-88	enolase 3 (beta, muscle)
5	SMED30013113		mixed stage reference	0.78113	335.563	369.04	218.394	15.1796	0.258157	0.147481	0.0785687	0.0759546	0.0105358	P42638	2e-91	Tropomyosin-2	P42638	2e-93	Tropomyosin-2	Y105E8B.1a	1e-64	LEV-11, isoform e.	FBpp0088903	3e-65	Tropomyosin 1	ENSDARP00000004352	6e-54	tropomyosin 3	ENSXETP00000021409	1e-54	tropomyosin 1 (alpha)	ENSMUSP00000109315	1e-52	tropomyosin 1, alpha	ENSP00000453062	2e-52	tropomyosin 1 (alpha)
5	SMED30013217		mixed stage reference	0.117249	23.7713	24.3922	13.2823	1.34319	0.038916	0.0166593	0.0322011	0.0096723	0	ESO00772.1	2e-21	hypothetical protein HELRODRAFT_82658, partial [Helobdella robusta]	Q86V86	1e-17	Serine/threonine-protein kinase pim-3 [Homo sapiens]	C06E8.3c	1e-15	PRK-1, isoform b (prk-1)	FBpp0072069	3e-14	PAS kinase	ENSDARP00000133779	6e-23	si:ch211-215j19.6	ENSXETP00000031787	1e-18	Pim-3 proto-oncogene, serine/threonine kinase	ENSMUSP00000044603	5e-17	proviral integration site 3	ENSP00000353824	2e-18	Pim-3 proto-oncogene, serine/threonine kinase
5	SMED30013348		mixed stage reference	0.363696	46.983	40.8869	14.553	0.740133	0.173699	0.0421487	0.0183411	0.0191645	0.00620418	XP_003700739.1	7e-48	monocarboxylate transporter 12-B-like [Megachile rotundata]	Q8R0M8	2e-45	Monocarboxylate transporter 5	C10E2.6	2e-27	C10E2.6 (C10E2.6)	FBpp0307642	1e-28	NA	ENSDARP00000073117	1e-46	solute carrier family 16, member 4	ENSXETP00000063617	1e-40	solute carrier family 16, member 14	ENSMUSP00000029502	3e-46	solute carrier family 16 (monocarboxylic acid transporters), member 4	ENSP00000360855	3e-43	solute carrier family 16, member 12
5	SMED30013443		mixed stage reference	0	27.6942	34.337	3.62233	0.388145	0.999712	0.749782	0.429588	0.792386	0.339096	.	.	.	Q8NEX9	0.0002	Short-chain dehydrogenase/reductase family 9C member 7	NA	NA	NA	NA	NA	NA	NA	NA	NA	NA	NA	NA	NA	NA	NA	ENSP00000293502	3e-05	short chain dehydrogenase/reductase family 9C, member 7
5	SMED30013468		mixed stage reference	1.43772	2.43165	5.66063	2.47214	0.800308	0.174444	0.168115	0.0819657	0.326206	0.453841	.	.	.	.	.	.	NA	NA	NA	NA	NA	NA	NA	NA	NA	NA	NA	NA	NA	NA	NA	NA	NA	NA
5	SMED30013531		mixed stage reference	3.07545	524.004	677.954	450.803	58.9697	3.22614	0.723111	0.318451	0.684181	0.199779	AHD24756.1	0.0007	X1.D.A5.1 [Schmidtea mediterranea]	.	.	.	NA	NA	NA	NA	NA	NA	NA	NA	NA	NA	NA	NA	NA	NA	NA	NA	NA	NA
5	SMED30013636		mixed stage reference	0.158489	57.1866	49.2784	12.2719	1.29184	0.167494	0.0442151	0.0447872	0.0706536	0.0369305	XP_003214919.1	3e-06	tetraspanin-6-like [Anolis carolinensis]	.	.	.	NA	NA	NA	FBpp0088099	0.0006	Tetraspanin 42Ei	NA	NA	NA	NA	NA	NA	NA	NA	NA	NA	NA	NA
5	SMED30013690		mixed stage reference	0	5.92751	4.30223	1.05502	1.45955	0.57671	0.301436	0.211507	0.252223	0.212964	XP_006132330.1	1e-36	nuclear receptor subfamily 2 group F member 6 isoform X1 [Pelodiscus sinensis]	Q9TTR7	2e-36	COUP transcription factor 2	F55D12.4b	6e-31	UNC-55, isoform a (unc-55)	FBpp0082036	9e-37	seven up	ENSDARP00000107285	1e-37	nuclear receptor subfamily 2, group F, member 2	ENSXETP00000029647	5e-38	nuclear receptor subfamily 2, group F, member 6	ENSMUSP00000032768	6e-37	nuclear receptor subfamily 2, group F, member 2	ENSP00000377721	9e-37	nuclear receptor subfamily 2, group F, member 2
5	SMED30013710		mixed stage reference	0.588021	112.929	95.5648	26.0927	2.47179	0.799263	0.587792	0.440554	0.174759	0.590738	O17453	4e-33	26S proteasome non-ATPase regulatory subunit 4	O17453	7e-35	26S proteasome non-ATPase regulatory subunit 4	B0205.3.2	6e-27	RPN-10 (rpn-10)	FBpp0078024	1e-14	Regulatory particle non-ATPase 10	ENSDARP00000003398	1e-31	proteasome (prosome, macropain) 26S subunit, non-ATPase, 4b	ENSXETP00000043319	2e-18	proteasome (prosome, macropain) 26S subunit, non-ATPase, 4	ENSMUSP00000113554	1e-31	proteasome (prosome, macropain) 26S subunit, non-ATPase, 4	ENSP00000357876	2e-31	proteasome (prosome, macropain) 26S subunit, non-ATPase, 4
5	SMED30013711		mixed stage reference	0.453224	90.158	71.1543	12.3688	0.757712	0.183145	0.0539902	0.055801	0.0183061	0.0847409	XP_004080345.1	1e-69	protein pelota homolog [Oryzias latipes]	Q7ZWC4	6e-69	Protein pelota homolog [Danio rerio]	R74.6	2e-47	R74.6 (R74.6)	FBpp0079444	2e-63	pelota	ENSDARP00000072295	7e-70	pelota homolog (Drosophila)	ENSXETP00000039788	3e-51	pelota homolog	ENSMUSP00000104849	2e-65	pelota homolog (Drosophila)	ENSP00000274311	6e-66	pelota homolog (Drosophila)
5	SMED30014228		mixed stage reference	1.9937	32.9676	47.7399	18.3426	2.83886	2.3795	2.2216	2.01351	3.9035	1.16859	ABA40385.1	1e-08	SJCHGC07397 protein [Schistosoma japonicum]	.	.	.	NA	NA	NA	NA	NA	NA	NA	NA	NA	NA	NA	NA	NA	NA	NA	NA	NA	NA
5	SMED30014524		mixed stage reference	0.746153	9.94022	11.4805	2.02099	1.98396	1.65331	1.56586	1.82425	1.81766	2.62756	XP_002593212.1	9e-12	hypothetical protein BRAFLDRAFT_120140 [Branchiostoma floridae]	G3V801	9e-07	Neurotrypsin	NA	NA	NA	NA	NA	NA	ENSDARP00000120387	1e-11	protease, serine, 12 (neurotrypsin, motopsin)	ENSXETP00000015498	3e-13	Uncharacterized protein	ENSMUSP00000029603	2e-06	protease, serine 12 neurotrypsin (motopsin)	ENSP00000386545	6e-07	lysyl oxidase-like 3
5	SMED30014581		mixed stage reference	0.977947	58.591	46.8631	36.494	3.74752	0.79661	0.374801	0.775293	0.150798	0.809294	ESN94749.1	3e-174	hypothetical protein HELRODRAFT_186030 [Helobdella robusta]	P20478	2e-164	Glutamine synthetase 2 cytoplasmic	Y105C5B.28b	9e-154	GLN-3, isoform c (gln-3)	FBpp0073345	3e-165	Glutamine synthetase 2	ENSDARP00000131775	1e-158	glutamate-ammonia ligase (glutamine synthase) b	ENSXETP00000000816	1e-153	glutamate-ammonia ligase	ENSMUSP00000083375	1e-158	glutamate-ammonia ligase (glutamine synthetase)	ENSP00000398320	1e-157	glutamate-ammonia ligase
5	SMED30014605		mixed stage reference	0	8.54843	9.84459	0.689655	0.0344767	0	0	0	0.0221062	0	XP_001441572.1	1e-10	hypothetical protein [Paramecium tetraurelia strain d4-2]	O60139	9e-09	Probable ubiquitin carboxyl-terminal hydrolase 4	K09A9.4	2e-07	USP-33 (usp-33)	FBpp0293257	4e-10	UBPY ortholog	ENSDARP00000078325	5e-08	ubiquitin specific peptidase 24	ENSXETP00000033814	3e-07	ubiquitin specific peptidase 9, X-linked	ENSMUSP00000092538	7e-08	ubiquitin specific peptidase 24	ENSP00000342812	6e-09	ubiquitin specific peptidase 9, Y-linked
5	SMED30014888		mixed stage reference	0.28439	162.761	178.51	36.3903	0.147025	0.110203	0.210147	0.260077	0.0482583	0.146454	CCD77819.1	7e-09	cd63 antigen-like [Schistosoma mansoni]	P28648	2e-09	CD63 antigen	NA	NA	NA	FBpp0076233	7e-07	Tetraspanin 66E	ENSDARP00000089342	9e-07	CD53 molecule	ENSXETP00000006293	6e-07	tetraspanin 4	ENSMUSP00000026407	2e-08	CD63 antigen	ENSP00000446807	1e-08	CD63 molecule
5	SMED30014940		mixed stage reference	2.82006	192.58	330.183	229.462	33.3092	1.84105	0.282899	0.174737	0.140407	0.0559442	ESO95278.1	4e-39	hypothetical protein LOTGIDRAFT_214936 [Lottia gigantea]	Q7JQD3	5e-33	Gelsolin-like protein 1	K06A4.3	1e-06	GSNL-1 (gsnl-1)	FBpp0078607	3e-12	Gelsolin	ENSDARP00000026895	2e-13	gelsolin a	ENSXETP00000042888	2e-12	gelsolin	ENSMUSP00000027366	2e-12	villin 1	ENSP00000412657	2e-14	villin 1
5	SMED30014949		mixed stage reference	0.093061	72.0586	91.1196	12.4806	1.42007	0.225442	0.0520183	0.0272711	0.0676955	0.0189663	.	.	.	.	.	.	NA	NA	NA	NA	NA	NA	NA	NA	NA	NA	NA	NA	NA	NA	NA	NA	NA	NA
5	SMED30015054		mixed stage reference	0	1.83226	3.0291	0.870455	0.230576	0.204772	0.016828	0.0585812	0.00543006	0.052654	CDJ15479.1	2e-58	bestrophin 2 [Hymenolepis microstoma]	O76090	5e-52	Bestrophin-1	ZK675.3a	2e-42	BEST-23, isoform a (best-23)	FBpp0307949	5e-57	Bestrophin 1	ENSDARP00000102790	4e-52	bestrophin 2	ENSXETP00000002984	1e-53	bestrophin 3	ENSMUSP00000053408	3e-50	bestrophin 2	ENSP00000367282	1e-52	bestrophin 1
5	SMED30015086		mixed stage reference	0	11.3918	12.1179	6.12401	3.27073	3.13563	3.79183	3.7614	3.2939	2.99876	XP_422110.3	2e-38	glycerol-3-phosphate dehydrogenase 1-like protein isoform X2 [Gallus gallus]	Q6P824	1e-38	Glycerol-3-phosphate dehydrogenase 1-like protein [Xenopus (Silurana) tropicalis]	K11H3.1a	1e-28	GPDH-2, isoform a.	FBpp0305430	1e-36	Glycerol 3 phosphate dehydrogenase	ENSDARP00000114396	3e-38	glycerol-3-phosphate dehydrogenase 1b	ENSXETP00000032859	1e-39	glycerol-3-phosphate dehydrogenase 1-like	ENSMUSP00000023760	2e-37	glycerol-3-phosphate dehydrogenase 1 (soluble)	ENSP00000301149	2e-37	glycerol-3-phosphate dehydrogenase 1 (soluble)
5	SMED30015193		mixed stage reference	0.0696353	3.58014	3.73208	0.683778	0.143482	0.199148	0.0759205	0.069356	0.164494	0.115974	.	.	.	.	.	.	NA	NA	NA	NA	NA	NA	NA	NA	NA	NA	NA	NA	NA	NA	NA	NA	NA	NA
5	SMED30015254		mixed stage reference	0	54.4013	64.7161	15.4684	0.369832	0.188079	0	0.0210816	0	0	CCC51366.1	0.0007	predicted zinc finger protein [Trypanosoma vivax Y486]	.	.	.	B0432.13.2	0.0006	B0432.13 (B0432.13)	NA	NA	NA	ENSDARP00000114730	2e-05	tetratricopeptide repeat domain 3	NA	NA	NA	NA	NA	NA	NA	NA	NA
5	SMED30015312		mixed stage reference	0.162681	33.1443	27.2755	2.59951	0.145735	0.0123152	0.0167852	0	0	0	EFX81864.1	2e-16	hypothetical protein DAPPUDRAFT_302833 [Daphnia pulex]	O94168	4e-13	Carbon catabolite-derepressing protein kinase	F45H7.4.2	1e-10	PRK-2 (prk-2)	FBpp0072069	7e-14	PAS kinase	ENSDARP00000064978	2e-19	si:ch73-272h16.3	ENSXETP00000020613	5e-14	Pim-1 proto-oncogene, serine/threonine kinase	ENSMUSP00000024811	1e-11	proviral integration site 1	ENSP00000365692	7e-10	Pim-2 proto-oncogene, serine/threonine kinase
5	SMED30015345		mixed stage reference	1.1318	356.473	376.552	181.395	30.0583	4.07264	0.466245	0.146546	0.0495835	3.41042	O16127	7e-74	Tropomyosin A	O16127	8e-76	Tropomyosin A	Y105E8B.1a	1e-45	LEV-11, isoform e.	FBpp0088903	2e-50	Tropomyosin 1	ENSDARP00000039656	2e-37	alpha-tropomyosin	ENSXETP00000021409	2e-37	tropomyosin 1 (alpha)	ENSMUSP00000051888	3e-38	tropomyosin 1, alpha	ENSP00000288398	7e-38	tropomyosin 1 (alpha)
5	SMED30015613	GLI-2 (ACZ64515.1)	mixed stage reference	0.353874	3.8019	3.31596	3.32442	1.0795	0.242093	0.164331	0.149818	0.156371	0.506681	ACZ64515.1	0	GLI-2 [Schmidtea mediterranea]	P19538	5e-70	Transcriptional activator cubitus interruptus	Y47D3A.6a	3e-58	TRA-1, isoform a.	FBpp0297298	3e-71	cubitus interruptus	ENSDARP00000015266	1e-70	GLI family zinc finger 2b	ENSXETP00000037381	1e-70	GLI family zinc finger 1	ENSMUSP00000106137	3e-67	GLI-Kruppel family member GLI3	ENSP00000312694	3e-70	GLI family zinc finger 2
5	SMED30015725		mixed stage reference	0.0371959	1.41886	2.16788	0.477689	0.118673	0.23684	0.147258	0.115447	1.38688	0.302081	XP_004208917.1	4e-30	uncharacterized protein LOC101239131 [Hydra vulgaris]	.	.	.	NA	NA	NA	NA	NA	NA	NA	NA	NA	NA	NA	NA	NA	NA	NA	NA	NA	NA
5	SMED30016085		mixed stage reference	0.165802	34.3019	42.6104	14.0118	0.159912	0.0570265	0.0830426	0.0785482	0.0266625	0.0964675	XP_001629942.1	5e-121	predicted protein [Nematostella vectensis]	Q5RBP9	4e-110	Macrophage-expressed gene 1 protein	NA	NA	NA	NA	NA	NA	ENSDARP00000063271	6e-96	macrophage expressed 1, tandem duplicate 2	NA	NA	NA	ENSMUSP00000126346	1e-114	pore forming protein-like	ENSP00000354335	2e-108	macrophage expressed 1
5	SMED30016206		mixed stage reference	0.829137	533.522	576.011	317.197	13.5831	13.9578	14.4991	18.8427	17.1225	11.495	CAX73596.1	1e-47	Kazal-type serine protease inhibitor domain-containing protein 1 precursor [Schistosoma japonicum]	G4V4G1	2e-24	Insulin-like growth factor-binding protein-related protein 1	C09E7.3	0.0002	OIG-1 (oig-1)	FBpp0304923	7e-06	sallimus	ENSDARP00000070032	2e-25	Kazal-type serine peptidase inhibitor domain 3	ENSXETP00000017639	1e-25	Kazal-type serine peptidase inhibitor domain 1	ENSMUSP00000045057	7e-23	insulin-like growth factor binding protein 7	ENSP00000295666	5e-21	insulin-like growth factor binding protein 7
5	SMED30016262		mixed stage reference	0	43.6326	34.692	2.53265	0.274561	0.997678	1.14197	1.04	0.440916	1.00467	ERG81902.1	2e-16	gamma-glutamylaminecyclotransferase a [Ascaris suum]	Q9W0Y2	2e-14	Putative gamma-glutamylcyclotransferase CG2811 [Drosophila melanogaster]	F42A10.9	8e-15	F42A10.9 (F42A10.9)	FBpp0072318	2e-15	NA	ENSDARP00000055778	8e-12	gamma-glutamylamine cyclotransferase, tandem duplicate 2	ENSXETP00000053016	1e-10	gamma-glutamylamine cyclotransferase	ENSMUSP00000123721	2e-10	gamma-glutamylamine cyclotransferase	ENSP00000410449	2e-10	gamma-glutamylamine cyclotransferase
5	SMED30016385		mixed stage reference	0	2.74601	2.38664	0.218491	0.0245925	0.0208621	0.0148832	0.0122672	0.0105975	1.29228	.	.	.	.	.	.	NA	NA	NA	NA	NA	NA	NA	NA	NA	NA	NA	NA	NA	NA	NA	NA	NA	NA
5	SMED30016415		mixed stage reference	0	2.49928	1.80144	1.65061	0.662827	0.12132	0.0479022	0.0456225	0	0	CAX69477.1	7e-77	Cell division protein kinase 9-B [Schistosoma japonicum]	P50750	5e-76	Cyclin-dependent kinase 9	H25P06.2a	2e-63	CDK-9, isoform a (M04D5.4)	FBpp0071848	2e-72	Cyclin-dependent kinase 9	ENSDARP00000065858	3e-77	cyclin-dependent kinase 9 (CDC2-related kinase)	ENSXETP00000031527	8e-74	cyclin-dependent kinase 9	ENSMUSP00000009699	1e-76	cyclin-dependent kinase 9 (CDC2-related kinase)	ENSP00000362361	1e-76	cyclin-dependent kinase 9
5	SMED30016557		mixed stage reference	0.189513	208.983	294.083	97.2479	0.589615	2.9956	8.01338	9.40876	16.551	7.86716	AEP14559.1	5e-38	aquaporin 5 [Milnesium tardigradum]	Q9NHW7	6e-39	Aquaporin AQPAe.a [Aedes aegypti]	C32C4.2c	6e-25	AQP-6, isoform b.	FBpp0303805	1e-36	Drip	ENSDARP00000021578	2e-32	aquaporin 4	ENSXETP00000043976	2e-30	aquaporin 2 (collecting duct)	ENSMUSP00000078088	3e-37	aquaporin 4	ENSP00000372654	8e-37	aquaporin 4
5	SMED30016640		mixed stage reference	0	1.32202	1.65578	0.939718	0.262519	0.033506	0.0466498	0	0	0.364403	GAA28009.2	2e-33	serine/threonine-protein kinase chk1 [Clonorchis sinensis]	Q8AYC9	7e-25	Serine/threonine-protein kinase Chk1	DC2.7c	3e-24	KIN-33, isoform a.	FBpp0080442	7e-23	grapes	ENSDARP00000059585	3e-19	SPEG complex locus	ENSXETP00000032528	2e-23	checkpoint kinase 1	ENSMUSP00000140965	7e-24	predicted gene 7356	ENSP00000278916	2e-24	checkpoint kinase 1
5	SMED30016761		mixed stage reference	0.568879	138.783	98.7012	27.8366	2.28033	0.344729	0.155002	0.153309	0	0.0637467	.	.	.	.	.	.	NA	NA	NA	NA	NA	NA	NA	NA	NA	NA	NA	NA	NA	NA	NA	NA	NA	NA
5	SMED30016775		mixed stage reference	0.0713639	3.50823	4.68904	3.4966	0.879737	0.0797647	0.0132486	0.0048923	0	0	EKC34933.1	9e-45	Monocarboxylate transporter 9 [Crassostrea gigas]	B1AT66	3e-30	Monocarboxylate transporter 7	C10E2.6	2e-34	C10E2.6 (C10E2.6)	FBpp0086662	7e-22	NA	ENSDARP00000073117	3e-32	solute carrier family 16, member 4	ENSXETP00000002722	2e-26	solute carrier family 16, member 6	ENSMUSP00000067423	2e-31	solute carrier family 16 (monocarboxylic acid transporters), member 6	ENSP00000462985	4e-29	solute carrier family 16, member 6
5	SMED30016777		mixed stage reference	0.0494142	7.69435	5.83313	1.1686	0.219633	0.315985	0.363428	0.270774	0.109625	0.131164	.	.	.	.	.	.	NA	NA	NA	NA	NA	NA	NA	NA	NA	NA	NA	NA	NA	NA	NA	NA	NA	NA
5	SMED30016984		mixed stage reference	3.21792	15.9364	20.6257	3.44713	1.29166	4.05721	1.68749	2.16365	3.92097	3.75084	AAI27286.1	6e-09	LOC100036704 protein [Xenopus (Silurana) tropicalis]	Q8NI35	7e-06	InaD-like protein	K01A6.2c	9e-07	MAGI-1, isoform c (magi-1)	FBpp0302852	0.0001	NA	ENSDARP00000127833	4e-05	si:ch73-281f12.4	ENSXETP00000058360	6e-13	InaD-like (Drosophila)	ENSMUSP00000102645	5e-06	InaD-like (Drosophila)	ENSP00000360200	2e-06	InaD-like (Drosophila)
5	SMED30016992		mixed stage reference	0.327883	116.764	95.486	11.8657	0.908443	0.12286	0.052488	0.0320451	0.00535491	0.00571503	XP_004930921.1	3e-68	monocarboxylate transporter 5-like [Bombyx mori]	Q8BGC3	1e-38	Monocarboxylate transporter 12	C10E2.6	1e-39	C10E2.6 (C10E2.6)	FBpp0311256	1e-38	NA	ENSDARP00000108793	3e-42	solute carrier family 16, member 9a	ENSXETP00000046435	6e-33	solute carrier family 16 (monocarboxylate transporter), member 7	ENSMUSP00000009522	2e-39	solute carrier family 16 (monocarboxylic acid transporters), member 12	ENSP00000358794	1e-34	solute carrier family 16, member 4
5	SMED30017448		mixed stage reference	0.943665	173.808	135.454	137.983	29.34	13.5565	10.5072	9.1206	8.23208	19.658	ABS52704.1	0	heat shock protein 70 [Fasciola hepatica]	Q91233	0	Heat shock 70 kDa protein	F26D10.3.2	0	HSP-1 (hsp-1)	FBpp0075504	0	Heat shock protein cognate 1	ENSDARP00000109199	0	heat shock cognate 70-kd protein, tandem duplicate 1	ENSXETP00000051948	0	heat shock 70kDa protein	ENSMUSP00000015800	0	heat shock protein 8	ENSP00000227378	0	heat shock 70kDa protein 8
5	SMED30017711		mixed stage reference	0.121285	74.8865	58.568	15.8569	0.554534	0.0871159	0.0238336	0.0351645	0	0	.	.	.	.	.	.	NA	NA	NA	NA	NA	NA	NA	NA	NA	NA	NA	NA	NA	NA	NA	NA	NA	NA
5	SMED30017851		mixed stage reference	0.346581	173.182	135.376	134.1	4.13448	0.389255	0.139376	0.0875498	0.012914	0.0955435	XP_003735601.1	1e-07	LOW QUALITY PROTEIN: B-cell receptor CD22-like [Callithrix jacchus]	P35329	5e-06	B-cell receptor CD22	C26G2.1	0.0004	SYG-2 (syg-2)	FBpp0077154	8e-05	echinoid	ENSDARP00000106110	4e-07	sialic acid binding Ig-like lectin 1, sialoadhesin	ENSXETP00000027600	1e-06	Uncharacterized protein	ENSMUSP00000139871	8e-07	CD22 antigen	ENSP00000343764	4e-06	titin
5	SMED30017897		mixed stage reference	1.58977	397.592	392.871	293.94	29.0498	2.49804	0.693149	0.217691	0.214543	0.0568352	XP_004005609.1	6e-61	tubulin beta-4B chain [Ovis aries]	P18699	3e-62	Tubulin beta chain	C54C6.2	7e-59	BEN-1 (ben-1)	FBpp0085720	1e-58	beta-Tubulin at 56D	ENSDARP00000002175	2e-59	zgc:65894	ENSXETP00000050676	9e-60	tubulin, beta 4B class IVb	ENSMUSP00000060246	2e-59	tubulin, beta 2A class IIA	ENSP00000341289	3e-59	tubulin, beta 4B class IVb
5	SMED30017933		mixed stage reference	0.157619	12.4177	11.0368	0.654223	0.0228742	0.0227985	0.00735532	0.0185972	0	0	.	.	.	.	.	.	NA	NA	NA	NA	NA	NA	NA	NA	NA	NA	NA	NA	ENSMUSP00000044898	0.0006	SR-related CTD-associated factor 11	NA	NA	NA
5	SMED30018044		mixed stage reference	0.521004	140.373	218.502	6.70483	0.0534382	0.0492966	0	0	0	0	AAW30622.1	2e-85	unknown, partial [Sus scrofa]	Q5R1W4	1e-84	Tubulin alpha-1B chain	C44B11.3	9e-82	MEC-12 (mec-12)	FBpp0081062	7e-85	alpha-Tubulin at 84D	ENSDARP00000133394	1e-85	tubulin, alpha 1c	ENSXETP00000024446	1e-85	tubulin, alpha 1c	ENSMUSP00000076777	3e-85	tubulin, alpha 1B	ENSP00000449325	8e-88	tubulin, alpha 1b
5	SMED30018217		mixed stage reference	0.767278	113.118	108.139	5.77997	0.151929	0.14589	0.215087	0.115192	0.0359884	0.0905822	GAA55405.1	7e-101	basement membrane-specific heparan sulfate proteoglycan core protein, partial [Clonorchis sinensis]	P98160	6e-33	Basement membrane-specific heparan sulfate proteoglycan core protein	ZC101.2e	2e-21	UNC-52, isoform e.	FBpp0309651	4e-25	terribly reduced optic lobes	ENSDARP00000138524	2e-31	heparan sulfate proteoglycan 2	ENSXETP00000038816	1e-30	heparan sulfate proteoglycan 2	ENSMUSP00000030547	2e-29	perlecan (heparan sulfate proteoglycan 2)	ENSP00000363827	1e-33	heparan sulfate proteoglycan 2
5	SMED30018386		mixed stage reference	0.123034	4.93765	5.81655	1.72397	0.26596	0.608516	0.668883	0.846194	0.967082	0.683531	XP_005096332.1	0	inositol 1,4,5-trisphosphate receptor type 3-like [Aplysia californica]	P29994	9e-30	Inositol 1,4,5-trisphosphate receptor type 1	F33D4.2g	2e-18	ITR-1, isoform a (itr-1)	FBpp0078335	1e-23	Inositol 1,4,5,-tris-phosphate receptor	ENSDARP00000128737	8e-29	inositol 1,4,5-trisphosphate receptor, type 2	ENSXETP00000035890	5e-28	inositol 1,4,5-trisphosphate receptor, type 2	ENSMUSP00000032192	1e-30	inositol 1,4,5-trisphosphate receptor 1	ENSP00000401671	2e-31	inositol 1,4,5-trisphosphate receptor, type 1
5	SMED30018548		mixed stage reference	0.752074	278.079	368.161	62.2313	2.72461	18.5986	24.2964	20.2137	12.2915	12.057	GAA48349.1	1e-29	tegument antigen [Clonorchis sinensis]	P14202	2e-17	Tegument antigen	T07G12.1c	0.0003	CAL-4, isoform b.	NA	NA	NA	NA	NA	NA	ENSXETP00000003353	0.0003	centrin 4	NA	NA	NA	ENSP00000369689	0.0007	calmodulin-like 5
5	SMED30018684		mixed stage reference	0.083569	7.81119	9.86288	3.02246	0.522038	2.24204	2.7792	2.60836	2.15273	2.06028	CCD79079.1	1e-105	hypothetical protein Smp_051990 [Schistosoma mansoni]	Q8C8H8	3e-25	Kyphoscoliosis peptidase [Mus musculus]	K02C4.4	1e-35	LTD-1 (ltd-1)	FBpp0085568	1e-40	Hillarin	ENSDARP00000123591	2e-22	kyphoscoliosis peptidase	ENSXETP00000048241	2e-22	Uncharacterized protein	ENSMUSP00000036032	4e-26	kyphoscoliosis peptidase	ENSP00000397598	2e-24	kyphoscoliosis peptidase
5	SMED30018737		mixed stage reference	0	5.75031	4.37289	3.85327	0.388407	0.0439503	0.0324541	0.00653283	0.00619993	0	CCD80844.1	2e-29	putative zinc finger protein [Schistosoma mansoni]	Q9BUG6	5e-16	Zinc finger and SCAN domain-containing protein 5A	T27B1.2	4e-16	PAT-9 (pat-9)	FBpp0085317	6e-15	Chromatin-linked adaptor for MSL proteins	ENSDARP00000103355	3e-16	zinc finger protein 526	ENSXETP00000063049	4e-16	zinc finger protein 630	ENSMUSP00000074055	6e-18	zinc finger protein 772	ENSP00000468736	4e-18	zinc finger protein 420
5	SMED30018790		mixed stage reference	0.483799	2.52051	2.75817	0.413993	0.331924	0.386785	0.314459	0.30069	0.239673	0.318171	XP_004917444.1	6e-158	SCAN domain-containing protein 3-like [Xenopus (Silurana) tropicalis]	A4Z943	2e-99	Zinc finger BED domain-containing protein 5	NA	NA	NA	NA	NA	NA	ENSDARP00000137673	3e-50	GTF2I repeat domain containing 2B	ENSXETP00000013585	4e-42	Uncharacterized protein	ENSMUSP00000044533	2e-95	zinc finger, BED type containing 5	ENSP00000415939	7e-99	zinc finger, BED-type containing 5
5	SMED30018874		mixed stage reference	0	1.90024	1.8081	0.718022	0.242945	0.144244	0.229357	0.161079	0.137454	0.0727149	.	.	.	.	.	.	NA	NA	NA	NA	NA	NA	NA	NA	NA	NA	NA	NA	NA	NA	NA	NA	NA	NA
5	SMED30019060		mixed stage reference	0.700589	101.09	129.082	53.7079	2.59451	4.21849	5.68156	7.54323	8.8303	11.5962	GAA41404.1	2e-11	hypothetical protein CLF_106005 [Clonorchis sinensis]	.	.	.	NA	NA	NA	NA	NA	NA	NA	NA	NA	NA	NA	NA	NA	NA	NA	NA	NA	NA
5	SMED30019634		mixed stage reference	0	3.35488	2.757	1.04524	0.132895	0	0	0.0144454	0.0324333	0.0163667	AAP06484.1	3e-61	similar to GenBank Accession Number BC016619 pyruvate kinase 3 in Mus musculus [Schistosoma japonicum]	P11979	2e-56	Pyruvate kinase PKM	F25H5.3a	4e-47	PYK-1, isoform e (pyk-1)	FBpp0083611	4e-46	Pyruvate kinase	ENSDARP00000132638	2e-57	pyruvate kinase, muscle, a	ENSXETP00000011366	6e-55	pyruvate kinase, muscle	ENSMUSP00000128770	2e-57	pyruvate kinase, muscle	ENSP00000455584	3e-56	pyruvate kinase, muscle
5	SMED30019934		mixed stage reference	22.5735	700.38	747.94	307.021	166.408	99.0282	100.341	93.2043	90.4946	84.7276	.	.	.	.	.	.	NA	NA	NA	NA	NA	NA	NA	NA	NA	NA	NA	NA	NA	NA	NA	NA	NA	NA
5	SMED30019960		mixed stage reference	0.201533	16.3444	27.2385	8.18853	1.02471	0.25983	0.0801212	0.037671	0.0525788	0.0203552	XP_005439651.1	2e-31	septin-4-like [Falco cherrug]	Q9Z2Q6	3e-31	Septin-5	Y50E8A.4a	6e-29	UNC-61, isoform a.	FBpp0076897	4e-29	Septin 1	ENSDARP00000003666	3e-32	septin 4a	ENSXETP00000040281	1e-31	Septin-2A	ENSMUSP00000094750	6e-32	septin 5	ENSP00000391311	9e-32	septin 5
5	SMED30020026		mixed stage reference	1.97951	27.1767	34.1934	6.12045	3.64155	4.45375	5.13939	5.86461	7.05538	17.1779	XP_003808515.1	6e-111	UDP-N-acetylglucosamine transporter [Pan paniscus]	Q9Y2D2	2e-112	UDP-N-acetylglucosamine transporter	C03H5.2	7e-97	NSTP-4 (nstp-4)	FBpp0271784	7e-76	Csat	ENSDARP00000020455	5e-110	solute carrier family 35 (UDP-N-acetylglucosamine (UDP-GlcNAc) transporter), member A3a	ENSXETP00000028879	9e-107	solute carrier family 35 (UDP-N-acetylglucosamine (UDP-GlcNAc) transporter), member A3, gene 2	ENSMUSP00000112674	6e-111	solute carrier family 35 (UDP-N-acetylglucosamine (UDP-GlcNAc) transporter), member 3	ENSP00000433849	4e-113	solute carrier family 35 (UDP-N-acetylglucosamine (UDP-GlcNAc) transporter), member A3
5	SMED30020213		mixed stage reference	0.540075	60.0175	73.5333	29.4362	8.24678	16.329	20.3172	20.3909	14.4118	9.64336	XP_008108614.1	1e-35	tensin-1 isoform X1 [Anolis carolinensis]	Q9GLM4	3e-36	Tensin-1 [Bos taurus]	M01E11.7b.2	2e-31	TAG-163, isoform a (tag-163)	FBpp0290315	1e-23	blistery	ENSDARP00000123231	1e-38	tensin 1b	ENSXETP00000003847	6e-34	tensin like C1 domain containing phosphatase (tensin 2)	ENSMUSP00000139844	4e-38	tensin 1	ENSP00000394171	4e-37	tensin 1
5	SMED30020360		mixed stage reference	0.465619	138.315	104.562	34.6511	2.44508	0.164113	0.10374	0.0223498	0.0256936	0.00837837	CDJ10443.1	3e-42	troponin i [Hymenolepis microstoma]	O44572	8e-21	Troponin I 4	W03F8.1	7e-22	TNI-4 (tni-4)	FBpp0074297	3e-15	wings up A	ENSDARP00000109710	1e-14	troponin I type 1b (skeletal, slow)	ENSXETP00000037243	1e-13	troponin I type 1 (skeletal, slow)	ENSMUSP00000123509	5e-12	troponin I, skeletal, slow 1	ENSP00000356281	5e-12	troponin I type 1 (skeletal, slow)
5	SMED30020395		mixed stage reference	2.16547	282.394	367.266	192.677	44.3044	1.83202	0.373679	0.215016	0.16368	0.0936616	ELU06805.1	1e-17	hypothetical protein CAPTEDRAFT_21201 [Capitella teleta]	Q9JK92	6e-07	Heat shock protein beta-8	C09B8.6c	4e-09	HSP-25, isoform a.	FBpp0297990	1e-07	NA	ENSDARP00000131466	2e-07	heat shock protein b8	ENSXETP00000022441	4e-07	crystallin, alpha B	ENSMUSP00000037007	9e-08	heat shock protein 8	ENSP00000281938	2e-07	heat shock 22kDa protein 8
5	SMED30020787		mixed stage reference	0.211259	0.871138	2.61504	1.10493	0.135344	0.0180318	0.126433	0.0837406	0.0295746	0.0225963	ERL96232.1	1e-09	hypothetical protein D910_01513, partial [Dendroctonus ponderosae]	.	.	.	NA	NA	NA	NA	NA	NA	NA	NA	NA	NA	NA	NA	NA	NA	NA	NA	NA	NA
5	SMED30020831		mixed stage reference	0.501006	3.66026	5.30464	2.18252	0.32988	0.152839	0.0897687	0.0230667	0.00494431	0	.	.	.	.	.	.	NA	NA	NA	NA	NA	NA	NA	NA	NA	NA	NA	NA	NA	NA	NA	NA	NA	NA
5	SMED30020868		mixed stage reference	0	7.75012	7.99049	1.81973	0.549314	0.0184377	0.00981401	0	0.00966944	0.00722299	XP_003493731.1	2e-78	monocarboxylate transporter 14-like [Bombus impatiens]	Q8K1C7	4e-45	Monocarboxylate transporter 14	Y19D10A.12	2e-41	Y19D10A.12 (Y19D10A.12)	FBpp0309617	7e-34	Monocarboxylate transporter 1	ENSDARP00000108793	7e-45	solute carrier family 16, member 9a	ENSXETP00000063617	5e-49	solute carrier family 16, member 14	ENSMUSP00000027422	6e-46	solute carrier family 16 (monocarboxylic acid transporters), member 14	ENSP00000295190	3e-45	solute carrier family 16, member 14
5	SMED30020995		mixed stage reference	0.185587	14.0099	10.6057	10.0315	4.93649	0.227714	0.00866046	0.00636139	0	0.00733709	GAA51671.1	2e-35	solute carrier family 43 member 3 [Clonorchis sinensis]	Q8NBI5	7e-20	Solute carrier family 43 member 3	NA	NA	NA	NA	NA	NA	ENSDARP00000130308	2e-25	solute carrier family 43, member 3a	ENSXETP00000048215	3e-14	large neutral amino acids transporter small subunit 3	ENSMUSP00000088227	3e-17	solute carrier family 43, member 3	ENSP00000436254	2e-20	solute carrier family 43, member 3
5	SMED30021145		mixed stage reference	0.522475	34.7735	62.4956	29.0938	4.5393	3.81093	6.74282	7.58316	10.2075	6.66756	.	.	.	.	.	.	NA	NA	NA	NA	NA	NA	NA	NA	NA	NA	NA	NA	NA	NA	NA	NA	NA	NA
5	SMED30021825		mixed stage reference	0.728817	27.821	31.876	11.4147	3.91325	7.79735	5.98698	7.4656	18.7335	8.25577	CCD81934.1	3e-42	hypothetical protein Smp_011830 [Schistosoma mansoni]	.	.	.	R02D5.3	8e-05	R02D5.3 (R02D5.3)	NA	NA	NA	NA	NA	NA	NA	NA	NA	NA	NA	NA	NA	NA	NA
5	SMED30021889		mixed stage reference	1.17175	67.2957	85.3151	31.6306	15.2437	8.51994	7.44933	7.90472	10.2181	6.40166	GAA56132.1	2e-36	universal stress protein in QAH/OAS sulfhydrylase 3'region [Clonorchis sinensis]	A0QZA1	2e-08	Universal stress protein MSMEG_3950/MSMEI_3859	NA	NA	NA	NA	NA	NA	NA	NA	NA	NA	NA	NA	NA	NA	NA	NA	NA	NA
5	SMED30021922		mixed stage reference	2.35813	14.1717	10.9075	3.17296	0.66961	0.776913	1.14154	1.64207	3.74263	3.13924	NP_998717.1	0	6-phosphogluconate dehydrogenase, decarboxylating isoform 2 [Danio rerio]	P52209	0	6-phosphogluconate dehydrogenase, decarboxylating [Homo sapiens]	T25B9.9	0	T25B9.9.	FBpp0303827	0	Phosphogluconate dehydrogenase	ENSDARP00000007588	0	phosphogluconate dehydrogenase	ENSXETP00000047969	0	phosphogluconate dehydrogenase	ENSMUSP00000081141	0	phosphogluconate dehydrogenase	ENSP00000270776	0	phosphogluconate dehydrogenase
5	SMED30022124		mixed stage reference	3.84218	268.962	474.752	300.087	46.2909	2.88766	0.458422	0.218696	0.203473	0.0984391	GAA50279.1	5e-94	severin [Clonorchis sinensis]	Q24800	2e-71	Severin [Echinococcus granulosus]	K06A4.3	1e-28	GSNL-1 (gsnl-1)	FBpp0078607	2e-33	Gelsolin	ENSDARP00000048939	4e-36	villin-like	ENSXETP00000040420	3e-33	Uncharacterized protein	ENSMUSP00000027366	3e-35	villin 1	ENSP00000409270	5e-38	villin 1
5	SMED30022419		mixed stage reference	2.98418	454.533	609.547	406.217	31.3299	1.47228	0.252476	0.128701	0.124298	0.0208716	AFJ24773.1	4e-100	low density lipoprotein receptor-1, partial [Schmidtea mediterranea]	P98160	9e-33	Basement membrane-specific heparan sulfate proteoglycan core protein	ZC101.2e	7e-28	UNC-52, isoform e.	FBpp0309642	2e-28	terribly reduced optic lobes	ENSDARP00000135890	1e-32	heparan sulfate proteoglycan 2	ENSXETP00000038816	3e-32	heparan sulfate proteoglycan 2	ENSMUSP00000030547	9e-33	perlecan (heparan sulfate proteoglycan 2)	ENSP00000363827	2e-33	heparan sulfate proteoglycan 2
5	SMED30022866		mixed stage reference	0	7.06714	7.21174	5.58328	0.172037	0.171662	0.104373	0.368213	0.282899	0.0401118	CAX73596.1	2e-23	Kazal-type serine protease inhibitor domain-containing protein 1 precursor [Schistosoma japonicum]	Q61581	3e-12	Insulin-like growth factor-binding protein 7	NA	NA	NA	FBpp0309659	0.0001	terribly reduced optic lobes	ENSDARP00000070032	1e-09	Kazal-type serine peptidase inhibitor domain 3	ENSXETP00000032269	2e-11	insulin-like growth factor binding protein-like 1	ENSMUSP00000045057	4e-13	insulin-like growth factor binding protein 7	ENSP00000295666	7e-12	insulin-like growth factor binding protein 7
5	SMED30022889		mixed stage reference	0.434005	18.0105	23.2179	2.571	3.18291	3.65037	2.42083	2.36645	4.5063	1.75645	CAX83064.1	2e-70	Septin-7 (CDC10 protein homolog) [Schistosoma japonicum]	Q9WVC0	4e-65	Septin-7	W09C5.2	5e-65	UNC-59 (unc-59)	FBpp0087869	1e-65	peanut	ENSDARP00000135914	1e-69	septin 15	ENSXETP00000028712	1e-65	septin 7	ENSMUSP00000127641	8e-66	septin 7	ENSP00000387913	5e-66	septin 7
5	SMED30023111		mixed stage reference	9.70035	14.6749	32.0272	17.4255	10.9737	0.680299	1.83002	4.52162	28.9029	7.13489	XP_005091435.1	1e-09	uncharacterized protein LOC101863874 [Aplysia californica]	.	.	.	NA	NA	NA	NA	NA	NA	NA	NA	NA	ENSXETP00000047224	5e-05	ring finger protein 217	NA	NA	NA	NA	NA	NA
5	SMED30023505		mixed stage reference	0.0702087	24.1592	27.9316	13.8878	3.66071	0.046128	0.0369481	0.0148749	0.0173754	0.0431936	CDJ11802.1	2e-06	expressed conserved protein [Hymenolepis microstoma]	.	.	.	NA	NA	NA	NA	NA	NA	NA	NA	NA	NA	NA	NA	NA	NA	NA	NA	NA	NA
5	SMED30023615		mixed stage reference	4.87632	44.6882	51.7304	29.4471	12.3861	5.92638	5.03254	4.42486	6.99003	4.19096	ESO07948.1	1e-46	hypothetical protein HELRODRAFT_110237 [Helobdella robusta]	Q6GPQ6	5e-46	Endothelial differentiation-related factor 1 homolog	H21P03.1	3e-40	MBF-1 (mbf-1)	FBpp0075151	1e-42	multiprotein bridging factor 1	ENSDARP00000026769	4e-44	endothelial differentiation-related factor 1	ENSXETP00000008592	2e-46	endothelial differentiation-related factor 1	ENSMUSP00000015236	1e-45	endothelial differentiation-related factor 1	ENSP00000224073	5e-46	endothelial differentiation-related factor 1
5	SMED30023646		mixed stage reference	0.304542	2.51717	3.02243	1.06378	0	0	0.0432709	0	0	11.0224	AFJ24860.1	1e-42	histone h2b-2, partial [Schmidtea mediterranea]	P02287	5e-36	Histone H2B.1, embryonic	C50F4.5	4e-34	HIS-41 (his-41)	FBpp0091115	2e-33	His2B:CG33870	ENSDARP00000118326	4e-33	si:ch211-190p8.2	ENSXETP00000056584	9e-34	histone cluster 1, H2bj	ENSMUSP00000106085	1e-32	histone cluster 1, H2bk	ENSP00000366618	2e-32	histone cluster 1, H2bl
5	SMED30023849		mixed stage reference	0.0673104	2.08525	1.45582	1.69327	0.0407624	0.0227836	0.00628211	0.00552783	0.00403222	0.0251706	XP_311133.5	6e-92	AGAP000029-PA [Anopheles gambiae str. PEST]	Q09472	1e-88	Histone acetyltransferase p300	R10E11.1c	1e-63	CBP-1, isoform c (cbp-1)	FBpp0305701	2e-92	nejire	ENSDARP00000140048	1e-92	E1A binding protein p300 a	ENSXETP00000049703	5e-91	E1A binding protein p300	ENSMUSP00000066789	3e-89	E1A binding protein p300	ENSP00000263253	2e-89	E1A binding protein p300
5	SMED30024222		mixed stage reference	2.93951	838.92	834.144	695.29	38.4881	3.31311	0.660072	0.39893	0.168335	0.0224973	CDH51884.1	2e-65	elongation factor 1-alpha [Lichtheimia corymbifera JMRC:FSU:9682]	P28295	3e-65	Elongation factor 1-alpha	R03G5.1d.3	4e-61	EEF-1A.2, isoform a.	FBpp0304260	6e-63	Elongation factor 1alpha48D	ENSDARP00000029296	5e-63	eukaryotic translation elongation factor 1 alpha 1, like 1	ENSXETP00000042318	2e-62	eukaryotic translation elongation factor 1 alpha 2	ENSMUSP00000042457	4e-62	eukaryotic translation elongation factor 1 alpha 1	ENSP00000217182	2e-62	eukaryotic translation elongation factor 1 alpha 2
5	SMED30024518		mixed stage reference	1.45802	506.816	432.655	296.764	34.1281	1.53431	0.202234	0.120488	0.140511	0.0589699	CCD82476.1	3e-11	low-density lipoprotein receptor (ldl) [Schistosoma mansoni]	.	.	.	NA	NA	NA	FBpp0309645	6e-05	terribly reduced optic lobes	ENSDARP00000137248	0.001	vascular cell adhesion molecule 1	ENSXETP00000032875	0.0002	Uncharacterized protein	NA	NA	NA	ENSP00000415697	2e-05	natural cytotoxicity triggering receptor 3
5	SMED30024579		mixed stage reference	5.56918	39.2267	58.0788	23.6217	4.04738	4.22764	4.28387	4.24043	4.79695	2.84979	ABA40385.1	2e-08	SJCHGC07397 protein [Schistosoma japonicum]	.	.	.	NA	NA	NA	NA	NA	NA	NA	NA	NA	NA	NA	NA	NA	NA	NA	NA	NA	NA
5	SMED30024629		mixed stage reference	0.0609249	6.77362	8.50131	3.26844	1.03203	1.47205	1.2292	1.44955	1.27294	1.47258	ESO91009.1	0	hypothetical protein LOTGIDRAFT_163525 [Lottia gigantea]	P70227	2e-27	Inositol 1,4,5-trisphosphate receptor type 3	F33D4.2d	1e-14	ITR-1, isoform a (itr-1)	FBpp0293110	6e-14	Ryanodine receptor	ENSDARP00000123931	2e-25	inositol 1,4,5-trisphosphate receptor, type 1a	ENSXETP00000035890	7e-25	inositol 1,4,5-trisphosphate receptor, type 2	ENSMUSP00000038150	3e-28	inositol 1,4,5-triphosphate receptor 3	ENSP00000397885	2e-28	inositol 1,4,5-trisphosphate receptor, type 1
5	SMED30024662		mixed stage reference	0.359673	6.15784	8.9365	4.44704	2.12153	1.20366	1.22257	1.3408	1.14839	1.02781	.	.	.	.	.	.	NA	NA	NA	NA	NA	NA	NA	NA	NA	NA	NA	NA	NA	NA	NA	NA	NA	NA
5	SMED30024925		mixed stage reference	5.6435	667.6	936.351	272.229	20.7015	2.3001	1.15546	0.997775	1.58723	0.576636	XP_006154718.1	3e-54	dynein light chain 2, cytoplasmic isoform X1 [Tupaia chinensis]	Q78P75	8e-55	Dynein light chain 2, cytoplasmic	T26A5.9.3	9e-55	DLC-1 (dlc-1)	FBpp0070674	2e-55	cut up	ENSDARP00000092617	3e-56	dynein, light chain, LC8-type 1	ENSXETP00000031995	6e-56	dynein, light chain, LC8-type 2	ENSMUSP00000020775	1e-55	dynein light chain LC8-type 2	ENSP00000477310	2e-55	dynein, light chain, LC8-type 2
5	SMED30024956		mixed stage reference	0.135214	1.85923	2.99287	2.28756	0.701719	0.146893	0.102402	0.11747	0.0818878	0.13954	XP_007441514.1	9e-98	general transcription factor II-I repeat domain-containing protein 2-like isoform X2 [Python bivittatus]	A4Z943	2e-28	Zinc finger BED domain-containing protein 5	NA	NA	NA	NA	NA	NA	ENSDARP00000137673	7e-67	GTF2I repeat domain containing 2B	ENSXETP00000013585	2e-33	Uncharacterized protein	ENSMUSP00000016086	4e-26	GTF2I repeat domain containing 2	ENSP00000415939	5e-28	zinc finger, BED-type containing 5
[truncated: 533 more rows]

## Sheet: S3 BP Curated Categories
Stage 3 enriched transcripts: Select BP GO IDs, manually grouped into categories
DEVELOPMENT: REGULATION OF CELL FATE SPECIFICATION AND DIFFERENTIATION
[truncated: 791 more rows]

## Sheet: Stage 3 GO (All)
go_id	Term	Ontol	p-value	BH corrected p-value	# transcripts	Transcripts (smed20140614 ids)
[truncated: 1,569 more rows]
