# Supplementary material for: Embryonic origin of adult stem cells required for tissue homeostasis and regeneration
Source: eLife. 2017 Jan 10;6:e21052. doi: 10.7554/eLife.21052 (PMC5293490; doi:10.7554/eLife.21052)
Supplement: Figure 1—source data 4. — Criteria for inclusion are indicated in Figure 1—source data 1, as well as the legends for Figure 1—figure supplements 2–3. Tabs in this excel file contain; (1) pairwise comparison data (if applicable), (2) mixed stage reference comparison data, (3) cluster membership (see Figure 1E), average RPKM values across embryogenesis (Y–S8), and in C4 and SX adults, as well as best BLASTx hits (E < 0.001) versus the NR, Swiss-Prot, C. elegans, D. melanogaster, D. rerio, X. tropicalis, M. musculus and H. sapiens RefSeq databases, (4) GO analysis: manually curated and categorized biological process (BP) GO IDs, and (5) GO analysis: unabridged results. See also Figure 1—figure supplement 6. DOI: http://dx.doi.org/10.7554/eLife.21052.007 [file elife-21052-fig1-data4.xls]

## Sheet: S4 enriched pairwise
Cluster #	Transcript (smed20140614 id)	log 2(S2/Y)	log 2(S3/S2)	log2(S4/S3)	log2(S5/S4)	log2(S6/S5)	log2(S7/S6)	log2(S8/S7)	Avg log CPM	S2 vs Y p-value	S3 vs S2 p-value	S4 vs S3 p-value	S5 vs S4 p-value	S6 vs S5 p-value	S7 vs S6 p-value	S8 vs S7 p-value	S2 vs Y adjusted p-value	S3 vs S2 adjusted p-value	S4 vs S3 adjusted p-value	S5 vs S4 adjusted p-value	S6 vs S5 adjusted p-value	S7 vs S6 adjusted p-value	S8 vs S7 adjusted p-value	length	# ORFs	Signal Peptide?	# TMHMMs	Top Hit NR BLASTx	NR BLASTx Hit E Value	Top NR BLASTx hit description	Top Swiss Prot BLASTx hit	Top Swiss Prot BLASTx hit E Value	Top Swiss Prot BLASTx hit description
6	SMED30001798	4.57615	0.465818	5.68619	-5.37764	-1.49251	-3.85801	4.13542	0.337901	0.0633259	0.668713	7.19217e-10	6.62018e-10	0.0812596	0.00063659	0.0002112	0.173062	0.95394	8.19534e-07	4.08169e-08	0.178504	0.0145542	0.0153976	1220	1	YES	0	AFJ24722.1	6e-32	inhibin-1 [Schmidtea mediterranea]	P16047	6e-06	Transforming growth factor beta-3
5	SMED30035357	3.61415	-0.551648	3.56016	-2.54841	1.10675	0.034991	-0.0138021	3.32054	1.68876e-08	0.171926	1.24799e-19	1.23068e-12	0.00130358	0.915841	0.966705	3.66665e-07	0.596744	3.83958e-15	1.74485e-10	0.00691842	0.993539	0.998948	1887	1	YES	0	AFJ24723.1	0	follistatin [Schmidtea mediterranea]	O62650	4e-10	Follistatin

## Sheet: S4 enriched mix ref
Cluster #	Transcript (smed20140614 id)	log2(Y/Avg)	log2(S2/Avg)	log2 (S3/Avg)	log2 (S4/Avg)	log2 (S5/Avg)	log2 (S6/Avg)	log2 (S7/Avg)	log 2 (S8/Avg)	Avg log CPM	Y p-value	S2 p-value	S3 p-value	S4 p-value	S5 p-value	S6 p-value	S7 p-value	S8 p-value	Y adjusted p-value	S2 adjusted p-value	S3 adjusted p-value	S4 adjusted p-value	S5 adjusted p-value	S6 adjusted p-value	S7 adjusted p-value	S8 adjusted p-value	length	# ORFS	Signal Peptide?	# TMHMM(S)	Top Hit NR BLASTx	NR BLASTx Hit E Value	Top NR BLASTx hit description	Top Swiss Prot BLASTx hit	Top Swiss Prot BLASTx hit E Value	Top Swiss Prot BLASTx hit description
1	SMED30000104	-2.94355	6.76624	6.57169	4.46346	1.56052	-4.09688	-5.58161	-6.73987	4.46514	1.90756e-05	4.55102e-149	9.2128e-140	4.84962e-58	8.42015e-07	9.62708e-15	5.84058e-21	2.88987e-27	8.28562e-05	6.85543e-145	1.38777e-135	7.68971e-55	1.05259e-05	1.38773e-13	7.81346e-20	4.0029e-26	904	1	.	1	EUB59905.1	9e-53	Sodium/potassium-transporting ATPase subunit beta-1 [Echinococcus granulosus]	Q93235	2e-27	Sodium/potassium-transporting ATPase subunit beta-1
1	SMED30000124	-2.74171	8.14319	8.29751	4.64754	-2.39826	-4.71813	-4.84383	-6.38631	6.02666	0.0315286	4.83118e-30	5.99173e-31	3.609e-11	0.0404365	0.000443448	0.000345826	1.47273e-05	0.0659457	3.00721e-28	4.16889e-29	1.35571e-09	0.0989627	0.00114962	0.000797452	3.77288e-05	1410	1	.	12	XP_002593070.1	3e-116	hypothetical protein BRAFLDRAFT_120194 [Branchiostoma floridae]	Q51330	9e-19	Oxalate:formate antiporter
1	SMED30000136	-7.71015	3.69449	4.37471	3.48515	1.33455	-1.6372	-1.42357	-2.11799	1.25957	1.54348e-06	4.91756e-15	2.10102e-22	3.77568e-13	0.0189893	0.993438	0.988791	0.99807	8.12092e-06	1.68354e-13	1.19655e-20	2.03488e-11	0.0538895	1	1	1	901	1	.	0	.	.	.	.	.	.
1	SMED30000139	-2.72196	5.37472	5.75616	3.98325	-1.45112	-3.33176	-4.03612	-3.57316	3.99242	0.000208209	6.87636e-50	3.24355e-57	2.1568e-26	0.00998545	1.5947e-07	1.92035e-09	2.49898e-08	0.000734252	6.35473e-48	6.55829e-55	4.30318e-24	0.0319762	8.15956e-07	9.51084e-09	8.72789e-08	2115	1	YES	1	XP_004667643.1	2e-120	macrophage-expressed gene 1 protein-like [Jaculus jaculus]	Q5RBP9	2e-119	Macrophage-expressed gene 1 protein
1	SMED30000217	-3.50043	5.76784	6.37418	5.09098	-1.77485	-3.97375	-3.68137	-4.30259	6.49008	1.12373e-06	1.02048e-52	9.31601e-64	3.81781e-41	0.00250358	7.40855e-09	4.599e-08	8.78591e-10	6.05736e-06	9.94948e-51	3.42273e-61	2.39623e-38	0.0101761	4.7917e-08	1.90269e-07	3.51565e-09	1382	1	YES	1	XP_003200708.2	9e-05	interphotoreceptor matrix proteoglycan 1 [Danio rerio]	Q8JIR8	7e-06	Interphotoreceptor matrix proteoglycan 1
1	SMED30000956	-7.15888	4.831	4.79389	3.12039	0.467831	-1.35909	-1.82644	-2.86871	1.06663	3.22885e-05	2.34379e-25	1.16764e-24	3.37571e-09	0.364118	0.986823	0.995967	0.999822	0.000134025	1.26544e-23	6.96586e-23	7.66391e-08	0.528358	1	1	1	529	1	.	3	.	.	.	.	.	.
1	SMED30001128	-2.79917	6.88164	6.52706	5.52673	1.39638	-5.05848	-5.51674	-6.95742	8.40469	0.000419918	7.21757e-49	1.77991e-44	1.22595e-32	0.0105866	2.64938e-08	3.79459e-09	7.31884e-12	0.00139067	6.43324e-47	1.94994e-42	4.19706e-30	0.0335271	1.56047e-07	1.8123e-08	3.4916e-11	5378	1	YES	0	GAA31679.2	0	collagen alpha-1(IV) chain [Clonorchis sinensis]	P08120	7e-126	Collagen alpha-1(IV) chain
1	SMED30002058	-2.45327	6.31475	5.82726	3.0139	-0.920103	-3.11496	-4.6701	-3.99748	2.93683	0.00458191	6.58341e-65	9.58489e-55	5.65531e-13	0.126905	2.69227e-06	4.96146e-10	1.15467e-08	0.0120359	9.22504e-63	1.68868e-52	2.96825e-11	0.241154	1.10309e-05	2.61684e-09	4.18212e-08	1551	1	.	0	.	.	.	.	.	.
1	SMED30002247	-1.23904	4.17617	3.94972	3.59115	-2.1974	-3.17701	-2.64174	-2.46185	-1.42073	0.384997	8.52492e-23	6.77323e-19	1.94611e-15	0.0165556	8.42232e-05	0.000705783	0.000916267	0.584352	4.25921e-21	3.41804e-17	1.45968e-13	0.0482184	0.000255915	0.00153436	0.00180362	602	1	.	0	.	.	.	.	.	.
1	SMED30002889	-0.295169	4.34747	4.85173	3.7068	-0.764284	-3.24852	-3.45664	-5.14138	3.62447	0.610501	1.97788e-31	1.68092e-39	2.36683e-22	0.157498	4.1189e-07	1.12766e-07	2.33401e-12	0.879143	1.27597e-29	1.5027e-37	3.63804e-20	0.283959	1.95233e-06	4.45724e-07	1.15939e-11	301	1	YES	0	.	.	.	.	.	.
1	SMED30002986	-2.90966	3.55741	3.53569	3.73289	1.87498	-2.49075	-3.41813	-3.88243	0.133702	0.00660319	1.24887e-22	4.45558e-22	2.75315e-26	1.40445e-06	9.46089e-05	1.6802e-06	1.63632e-07	0.0166236	6.16799e-21	2.49969e-20	5.31693e-24	1.64959e-05	0.000284431	5.64004e-06	5.23772e-07	2111	2	.	0	.	.	.	.	.	.
1	SMED30003028	-5.13469	7.66713	7.17929	4.35723	0.234546	-5.13469	-5.13469	-4.03412	1.35424	0.999537	9.21005e-53	3.15349e-45	2.4473e-14	0.125516	0.999495	0.999504	0.978104	0.999999	9.0088e-51	3.51871e-43	1.589e-12	0.239118	1	1	0.996764	1146	1	.	0	GAA30630.2	2e-14	TBC1 domain family member 24 [Clonorchis sinensis]	Q9ULP9	4e-06	TBC1 domain family member 24 [Homo sapiens]
1	SMED30003029	-4.24393	6.04551	5.79353	4.91646	-2.23271	-3.03801	-2.99692	-4.24393	-0.76682	0.999517	4.17406e-39	4.35492e-33	2.38833e-21	0.95509	0.990541	0.989765	0.999468	0.999999	3.09734e-37	3.23154e-31	3.33116e-19	0.999999	1	1	1	333	1	.	0	.	.	.	.	.	.
1	SMED30003202	-5.59268	3.11294	3.22817	2.87494	1.07823	-0.35182	-1.61658	-2.73321	4.87794	3.56232e-21	8.93888e-31	2.8147e-33	7.39044e-26	0.000442166	0.310412	2.15011e-05	3.83744e-11	1.31522e-19	5.68147e-29	2.10941e-31	1.39157e-23	0.00236908	0.377789	6.11849e-05	1.72992e-10	1324	1	.	0	BAF57644.1	0	eIF4A isoform 1A protein [Dugesia japonica]	Q2HFP1	0	ATP-dependent RNA helicase eIF4A
1	SMED30003284	-3.72079	7.18778	6.77362	4.35198	-0.451036	-2.4939	-5.14302	-6.50464	3.4197	0.0017705	3.45812e-74	1.36777e-65	6.86531e-25	0.706549	0.0012689	2.69577e-08	3.60671e-11	0.00510968	8.01406e-72	5.56849e-63	1.20954e-22	0.84449	0.0029671	1.15199e-07	1.63005e-10	904	1	.	0	.	.	.	.	.	.
1	SMED30003333	-3.03829	4.67529	4.62259	4.4534	1.0749	-2.69635	-4.08762	-5.00392	6.48116	1.75414e-14	6.8089e-107	2.90152e-104	2.85997e-96	2.73898e-05	1.17571e-14	5.88293e-26	6.8465e-34	3.04068e-13	1.86483e-103	1.74828e-100	4.30811e-92	0.000219169	1.67632e-13	1.16449e-24	1.45667e-32	635	1	.	0	CAX72121.1	4e-49	ribosomal protein S14 [Schistosoma japonicum]	P62263	2e-48	40S ribosomal protein S14 [Homo sapiens] gi|50403753|sp|P62264.3|RS14_MOUSE RecName: Full=40S ribosomal protein S14 [Mus musculus] gi|50403754|sp|P62265.3|RS14_CRIGR RecName: Full=40S ribosomal protein S14
1	SMED30003779	-2.80697	6.99492	6.56055	4.37313	0.151847	-4.05133	-4.59649	-6.62567	3.35496	0.0149613	9.9411e-49	5.03672e-43	9.39023e-19	0.59717	1.80341e-05	2.30578e-06	5.61313e-10	0.0343185	8.83467e-47	5.21448e-41	1.01398e-16	0.749748	6.33231e-05	7.59276e-06	2.28585e-09	1541	3	.	9	XP_003493731.1	1e-52	monocarboxylate transporter 14-like [Bombus impatiens]	Q503M4	1e-27	Monocarboxylate transporter 12-B
1	SMED30004192	-2.53576	6.4474	6.84312	5.47844	-1.4591	-4.53299	-4.94044	-5.30068	4.24938	0.00514769	4.38887e-49	6.68087e-55	1.47485e-35	0.0415005	9.13612e-08	1.6789e-08	2.04714e-09	0.0133429	3.94697e-47	1.18397e-52	6.43954e-33	0.101025	4.89932e-07	7.37536e-08	7.93545e-09	333	1	.	0	XP_007622405.1	3e-53	dynein light chain 2, cytoplasmic isoform X1 [Cricetulus griseus]	Q22799	2e-53	Dynein light chain 1, cytoplasmic [Caenorhabditis elegans]
1	SMED30004295	-4.24697	5.24723	5.23606	5.16741	0.9566	-2.81182	-4.93635	-4.61215	7.51649	1.9294e-11	1.26703e-58	2.33235e-58	7.69355e-57	0.0158429	2.13516e-07	4.31312e-15	6.67059e-14	2.20763e-10	1.39824e-56	5.28321e-56	1.05356e-53	0.046552	1.06818e-06	3.65004e-14	3.74515e-13	791	1	.	0	CBW31641.1	7e-165	elongation factor 1 alpha [Macrostomum lignano]	P62630	7e-164	Elongation factor 1-alpha 1
1	SMED30004397	-5.71307	2.81637	2.35223	2.60752	1.62774	-0.392463	-1.91232	-1.38601	-1.29146	0.0022245	2.97836e-08	1.35453e-05	4.13399e-07	0.00180236	0.865191	0.997383	0.989262	0.00628505	4.7881e-07	0.000127725	5.31561e-06	0.00771521	0.906567	1	1	322	1	.	0	.	.	.	.	.	.
1	SMED30004615	-4.79212	6.99851	6.68582	6.18141	-1.97289	-3.51648	-4.79212	-4.79212	0.795973	0.999636	4.20957e-47	1.98824e-41	1.3182e-34	0.772156	0.962565	0.999662	0.999634	0.999999	3.63386e-45	1.92603e-39	5.29513e-32	0.898141	0.986838	1	1	511	1	.	0	CDJ22382.1	2e-22	dna directed rna polymerases i ii and iii [Echinococcus granulosus]	A8XT81	2e-19	Probable DNA-directed RNA polymerases I, II, and III subunit RPABC3
1	SMED30004772	-5.20673	4.67489	4.20908	3.83457	0.291042	-3.32951	-1.85341	-2.61993	-0.988506	0.0123589	4.42633e-27	2.56032e-19	1.64796e-15	0.437453	0.999996	0.996513	0.999723	0.0290117	2.51607e-25	1.30737e-17	1.26653e-13	0.602834	1	1	1	759	1	.	0	.	.	.	.	.	.
1	SMED30004839	-4.59679	6.31468	5.77042	3.47774	-1.21142	-2.10113	-3.65956	-3.99395	3.37262	5.591e-06	6.0921e-69	7.42809e-57	2.36631e-18	0.0449683	0.000741297	4.96805e-07	8.28415e-08	2.66444e-05	1.00844e-66	1.47228e-54	2.44982e-16	0.107572	0.00183178	1.79056e-06	2.73839e-07	603	1	.	0	CAP23915.2	2e-05	Protein CBG02635 [Caenorhabditis briggsae]	P29129	2e-07	E3 ubiquitin-protein ligase ICP0
1	SMED30005227	-4.16355	5.95945	6.08709	5.63346	1.56513	-2.66464	-5.39235	-7.02459	6.29208	1.5735e-10	6.08515e-83	1.83595e-86	4.31058e-74	1.40825e-05	1.78097e-07	3.30614e-18	1.26326e-24	1.57387e-09	2.4774e-80	3.58361e-83	1.44294e-70	0.000123046	9.03441e-07	3.5803e-17	1.45985e-23	762	1	.	0	BAB24792.2	7e-168	unnamed protein product [Mus musculus]	Q91240	1e-168	Tubulin beta chain
1	SMED30005636	-3.31009	6.25717	6.20734	3.80046	-0.869339	-3.79305	-4.37701	-3.91547	3.90053	7.86118e-06	6.44109e-102	6.13279e-100	2.80067e-33	0.0623129	5.84781e-12	3.52028e-14	9.30854e-13	3.64136e-05	1.21282e-98	2.63946e-96	1.02897e-30	0.138843	5.90207e-11	2.74827e-13	4.76369e-12	362	1	.	0	EWC47967.1	5e-05	hypothetical protein DRE_02849 [Drechslerella stenobrocha 248]	Q07167	4e-05	16 kDa calcium-binding protein
1	SMED30005686	-3.12521	5.96086	5.59791	3.95017	-0.992393	-3.963	-4.05151	-3.37684	2.81629	0.000985214	3.35437e-53	1.98877e-46	1.03321e-21	0.115703	5.81555e-08	4.83546e-08	1.09955e-06	0.00301846	3.32425e-51	2.38708e-44	1.51841e-19	0.224542	3.23376e-07	1.99449e-07	3.21458e-06	635	1	.	1	.	.	.	.	.	.
1	SMED30005792	-7.67149	6.14602	5.64349	3.36204	-0.114297	-2.16819	-2.22489	-2.97269	2.49932	3.70256e-06	1.49599e-44	1.39645e-36	5.14467e-11	0.740489	0.998268	0.99851	0.999868	1.81761e-05	1.22806e-42	1.14323e-34	1.85177e-09	0.873687	1	1	1	1241	1	.	0	.	.	.	.	.	.
1	SMED30005871	-5.51965	5.18266	5.17615	4.35261	1.08442	-1.58634	-4.27556	-4.4143	-0.0283879	0.00951112	4.49052e-38	1.35787e-37	7.75201e-24	0.031133	0.988807	0.999995	0.999999	0.0230061	3.28364e-36	1.1332e-35	1.31205e-21	0.0802554	1	1	1	1173	1	.	0	.	.	.	.	.	.
1	SMED30005906	-3.02716	7.05901	6.82421	3.09034	-1.8251	-3.4539	-3.61583	-5.05156	2.52512	0.0285229	3.28764e-37	7.79456e-35	3.74628e-07	0.074759	0.000918734	0.000521235	5.89148e-06	0.0605232	2.36388e-35	6.16343e-33	4.8959e-06	0.160303	0.00222016	0.00116054	1.58179e-05	773	1	.	0	CCC86588.1	3e-20	mmp1 protein [Schmidtea mediterranea]	.	.	.
1	SMED30005910	-1.46872	6.03882	6.01339	3.30499	-0.718659	-3.50887	-4.37214	-5.28881	3.05714	0.0570092	5.12041e-59	2.35718e-58	6.00374e-16	0.244721	2.879e-07	2.61312e-09	8.56717e-12	0.110069	5.71343e-57	5.29961e-56	4.8885e-14	0.39548	1.40281e-06	1.27202e-08	4.06974e-11	491	1	.	0	EZA45938.1	2e-11	NTF2-related export-like protein [Microplitis demolitor]	Q9V3H8	1e-10	NTF2-related export protein
1	SMED30005918	-2.05183	6.59999	6.12363	3.88022	-0.587907	-3.43915	-4.62275	-5.9022	5.32856	0.000349123	4.8551e-100	1.9032e-86	4.29814e-33	0.201488	3.85718e-10	1.68519e-14	2.02844e-19	0.00117297	8.12609e-97	3.58361e-83	1.52341e-30	0.343047	3.03329e-09	1.35676e-13	1.6947e-18	655	1	.	0	EGZ27047.1	0.0001	hypothetical protein PHYSODRAFT_358215 [Phytophthora sojae]	Q8NHY2	0.0001	E3 ubiquitin-protein ligase RFWD2
1	SMED30005998	-3.01988	4.0031	3.92203	3.51606	0.482769	-2.5105	-3.00192	-3.39166	4.84402	2.53922e-12	1.32407e-70	2.67156e-67	7.82767e-53	0.0845161	2.29016e-12	6.92706e-16	7.01846e-19	3.32316e-11	2.38864e-68	1.21949e-64	7.86081e-50	0.176209	2.45187e-11	6.23765e-15	5.65815e-18	818	1	.	0	CDJ23698.1	9e-124	ribosomal protein L3 [Echinococcus granulosus]	O16797	2e-120	60S ribosomal protein L3 [Drosophila melanogaster]
1	SMED30006008	-7.23558	2.70219	2.24856	2.57007	0.488527	-0.71712	-0.206597	0.149947	-0.0761001	1.20313e-07	2.72188e-15	2.37211e-09	3.39523e-14	0.250765	0.937902	0.786965	0.537532	7.57187e-07	9.43636e-14	4.96972e-08	2.13992e-12	0.402472	0.967114	0.831104	0.599986	2056	1	.	0	XP_007981684.1	9e-41	arf-GAP with GTPase, ANK repeat and PH domain-containing protein 3 isoform X5 [Chlorocebus sabaeus]	Q96P47	4e-31	Arf-GAP with GTPase, ANK repeat and PH domain-containing protein 3
1	SMED30006355	-4.61831	4.35249	4.02123	3.1818	1.37376	-1.48866	-3.51562	-3.30669	1.98884	8.2374e-07	3.64529e-40	4.00437e-33	1.83004e-19	0.000499551	0.00524008	3.23293e-07	7.00171e-07	4.53938e-06	2.76629e-38	2.98613e-31	2.12871e-17	0.00261739	0.0105133	1.19875e-06	2.0937e-06	1586	1	.	2	XP_002408177.1	1e-123	guanylate-binding protein, putative [Ixodes scapularis]	Q8NHH9	1e-115	Atlastin-2
1	SMED30006590	-7.72983	4.49864	3.94047	3.88047	0.541533	-1.64736	-1.678	-1.80592	1.42834	1.32771e-08	1.60527e-49	8.78317e-34	3.08054e-33	0.23056	0.993576	0.994069	0.995694	9.77273e-08	1.46552e-47	6.66525e-32	1.11816e-30	0.378976	1	1	1	1189	2	.	0	.	.	.	.	.	.
1	SMED30007201	-4.77284	4.97994	4.56178	4.78964	0.637881	-4.77284	-2.41503	-3.00852	-0.910534	0.99959	8.45098e-30	1.32979e-22	1.3307e-27	0.0998199	0.999559	0.966081	0.987919	0.999999	5.21727e-28	7.61647e-21	2.88418e-25	0.200458	1	0.985946	1	1261	1	.	0	XP_007239447.1	3e-21	G-protein-signaling modulator 2-like isoform X3 [Astyanax mexicanus]	Q9R080	1e-21	G-protein-signaling modulator 1
1	SMED30007345	-3.37913	2.6979	2.66596	2.54556	1.17131	-1.09189	-1.51611	-3.09361	-0.175224	0.000403819	1.84184e-15	3.64931e-15	8.80547e-14	0.000986276	0.0196675	0.00254723	1.32109e-06	0.00134281	6.46725e-14	1.53981e-13	5.24274e-12	0.00465875	0.0337568	0.00497765	3.83029e-06	1334	1	.	0	CCD77435.1	2e-118	hypothetical protein Smp_148440 [Schistosoma mansoni]	Q5FWP8	2e-107	PCI domain-containing protein 2
1	SMED30007476	-3.02976	4.22565	3.94071	3.43409	-1.10017	-1.95228	-3.1971	-2.32113	2.33614	0.0034114	9.5559e-15	9.33472e-13	9.89194e-10	0.168057	0.0196689	0.000515462	0.00687586	0.00921834	3.18111e-13	3.22878e-11	2.56292e-08	0.298424	0.0337568	0.00114901	0.0116213	1002	1	.	0	.	.	.	.	.	.
1	SMED30007988	-5.91059	7.19799	7.2621	6.86035	-0.806914	-4.04122	-4.65114	-5.91059	2.39332	0.999528	1.7611e-67	2.13469e-68	5.52762e-60	0.631688	0.995875	0.998922	0.999553	0.999999	2.76337e-65	1.03729e-65	1.04082e-56	0.780152	1	1	1	937	1	.	0	ELU18873.1	1e-48	hypothetical protein CAPTEDRAFT_161622 [Capitella teleta]	Q5PPY6	6e-46	Eukaryotic translation initiation factor 3 subunit H
1	SMED30008130	-4.08837	7.45866	8.20873	3.26711	-1.83991	-3.57321	-3.81165	-5.62136	4.36677	0.000986119	2.92557e-51	8.70268e-61	1.24817e-09	0.0316255	7.56807e-05	3.83931e-05	4.51193e-08	0.00302042	2.74575e-49	2.52102e-58	3.15203e-08	0.0812192	0.00023224	0.000104723	1.53525e-07	831	1	.	0	BAB24792.2	0	unnamed protein product [Mus musculus]	P11833	0	Tubulin beta chain
1	SMED30008237	-5.12812	3.8989	4.05808	3.70813	1.53212	-0.831869	-2.78028	-4.45695	5.706	7.60281e-22	2.11417e-57	1.09912e-62	2.20002e-51	3.54191e-08	0.0132308	1.0935e-12	3.80984e-24	3.03377e-20	2.29114e-55	3.67925e-60	2.07125e-48	6.72806e-07	0.0238372	7.53694e-12	4.2876e-23	542	1	.	0	ADF47431.1	2e-68	eukaryotic initiation factor-5A, partial [Dugesia japonica]	P19211	7e-53	Eukaryotic translation initiation factor 5A-2
1	SMED30008464	-4.40617	4.45073	4.60275	3.39847	0.908361	-0.0919716	-3.55352	-5.30865	7.23405	1.58267e-10	4.1189e-35	1.23579e-37	6.51593e-20	0.0373083	0.849468	1.55228e-08	5.43752e-14	1.58251e-09	2.85265e-33	1.03418e-35	7.91555e-18	0.0927611	0.892837	6.83909e-08	3.07117e-13	1258	1	.	0	BAI49952.1	0	glyceraldehyde 3-phosphate dehydrogenase [Dugesia japonica]	P20287	0	Glyceraldehyde-3-phosphate dehydrogenase
1	SMED30008523	-7.53463	7.52656	7.08046	3.9555	-1.48038	-2.11744	-2.99484	-4.43523	3.59667	1.65491e-05	7.68819e-58	4.95904e-51	7.2001e-14	0.989403	0.99789	0.999869	0.999996	7.28165e-05	8.3618e-56	7.14837e-49	4.33835e-12	0.999999	1	1	1	572	1	.	0	AHY82409.1	1e-38	polyadenylate-binding protein 2 [Schmidtea mediterranea]	Q6TY21	6e-30	Embryonic polyadenylate-binding protein 2-B
1	SMED30008976	-1.90339	6.98261	6.49244	3.72101	-0.870823	-3.48259	-4.03593	-6.90332	2.47548	0.988704	1.32528e-63	1.51654e-54	3.13149e-16	0.853411	0.999913	0.999996	6.06288e-12	0.999999	1.79044e-61	2.62579e-52	2.61337e-14	0.961436	1	1	2.91551e-11	746	1	.	0	XP_001894313.1	2e-26	NLI interacting factor-like phosphatase family protein [Brugia malayi]	Q9Y5B0	7e-21	RNA polymerase II subunit A C-terminal domain phosphatase
1	SMED30009122	-4.92717	5.68588	6.03107	4.15339	-0.0360376	-4.92717	-3.66605	-2.31391	-0.211469	0.99942	3.67798e-23	3.31673e-26	2.49449e-11	0.374353	0.999514	0.99637	0.956997	0.999999	1.86858e-21	2.08608e-24	9.62247e-10	0.539031	1	1	0.981363	874	1	YES	0	ADG08185.1	2e-139	spermatid elongation defective 1 [Schmidtea mediterranea]	.	.	.
1	SMED30009264	-3.81892	5.99415	5.71149	4.70365	1.96951	-4.47829	-4.97703	-5.10455	4.73	4.98548e-07	8.59182e-70	3.30728e-63	4.62529e-42	4.04637e-07	5.12821e-12	1.31877e-13	2.74634e-14	2.85492e-06	1.48762e-67	1.13225e-60	3.09658e-39	5.59453e-06	5.2072e-11	9.82216e-13	1.58322e-13	1047	1	.	0	AAW25909.1	8e-131	SJCHGC02274 protein [Schistosoma japonicum]	P13743	3e-132	L-lactate dehydrogenase B chain
1	SMED30009924	-5.65855	6.0598	5.88312	3.9922	1.37907	-2.71032	-4.37561	-4.5697	0.528782	0.013593	5.34339e-27	4.75242e-25	1.19181e-10	0.0318128	0.99954	0.999998	1	0.0315742	3.02594e-25	2.90418e-23	3.93271e-09	0.081575	1	1	1	869	1	.	0	.	.	.	.	.	.
1	SMED30010634	-3.25402	6.54372	6.08354	5.35604	0.337399	-3.18125	-5.41686	-6.46856	8.08108	1.44104e-05	8.59221e-54	4.94769e-47	7.27777e-37	0.528292	1.19586e-05	1.45008e-10	5.9389e-13	6.41462e-05	8.62858e-52	6.15947e-45	3.53641e-34	0.688921	4.35378e-05	8.18408e-10	3.09445e-12	400	1	.	0	XP_002660651.2	0.0004	B-cell receptor CD22-like [Danio rerio]	.	.	.
1	SMED30010862	-6.84821	4.95838	4.94801	4.81368	-0.20484	-2.52662	-2.58962	-2.55079	1.24082	8.48637e-06	1.60785e-61	1.1417e-61	2.05279e-57	0.775334	0.999412	0.999522	0.999459	3.9111e-05	2.00164e-59	3.58291e-59	3.09222e-54	0.900704	1	1	1	448	1	.	0	GAA55848.1	4e-45	probable histone H2A.1 [Clonorchis sinensis]	Q9LZ46	3e-40	Probable histone H2A.4
1	SMED30010931	-4.00056	5.26415	5.28844	5.29872	1.35552	-3.31783	-4.43319	-5.45525	8.37573	8.81405e-14	1.89689e-76	3.71978e-77	1.80323e-77	5.65887e-05	1.76909e-11	9.70958e-17	9.48152e-22	1.39392e-12	5.08354e-74	3.30574e-74	7.76086e-74	0.000411898	1.65984e-10	9.46975e-16	9.24732e-21	2209	1	.	0	XP_003694932.1	0	heat shock protein 83-like [Apis florea]	Q9BLC5	0	Heat shock protein 83
1	SMED30011039	-7.96199	3.31336	3.13525	3.4633	1.32159	-0.551839	-1.35693	-1.36275	1.06077	8.63688e-09	2.82404e-18	1.53137e-15	1.71005e-20	0.00480516	0.90514	0.986842	0.987032	6.55589e-08	1.15598e-16	6.64778e-14	2.24973e-18	0.017526	0.94064	1	1	1074	1	.	0	CDJ24514.1	2e-97	DNA directed RNA polymerase II subunit RPB3 [Echinococcus granulosus]	Q3T0Q3	3e-92	DNA-directed RNA polymerase II subunit RPB3
1	SMED30011143	-3.48504	6.21834	6.21616	3.72775	-3.48504	-3.48504	-2.22211	-3.48504	-1.36861	0.99966	4.55797e-23	1.72388e-22	2.49526e-07	0.999714	0.999592	0.781922	0.999569	0.999999	2.30014e-21	9.85489e-21	3.43087e-06	0.999999	1	0.826542	1	384	1	.	0	Q2Q5Y8	6e-73	Piwi-like protein 2	Q2Q5Y8	6e-75	Piwi-like protein 2
1	SMED30011345	-4.16551	5.87336	6.38283	4.32044	0.287145	-3.22298	-4.63276	-4.84252	6.38199	6.57625e-10	3.32314e-72	9.25285e-85	2.40735e-38	0.486462	1.01222e-08	1.04024e-13	1.35743e-14	5.98016e-09	6.63022e-70	1.46716e-81	1.22926e-35	0.650119	6.41865e-08	7.81528e-13	7.99985e-14	705	2	.	0	XP_005962028.1	2e-53	dynein light chain 1, cytoplasmic [Pantholops hodgsonii]	Q78P75	3e-53	Dynein light chain 2, cytoplasmic
1	SMED30011373	-3.16392	6.50305	6.07859	2.8101	-0.678047	-3.89167	-3.74305	-3.91505	3.23808	0.000872764	6.49645e-63	9.71234e-55	1.94057e-10	0.280526	1.10189e-07	2.36104e-07	5.96503e-08	0.00270068	8.54666e-61	1.70118e-52	6.08363e-09	0.437172	5.82091e-07	8.90809e-07	2.00478e-07	407	1	.	0	XP_003557532.1	5e-25	zinc finger A20 and AN1 domain-containing stress-associated protein 9-like isoform 1 [Brachypodium distachyon]	Q852K5	1e-25	Zinc finger A20 and AN1 domain-containing stress-associated protein 6
1	SMED30011375	-3.36873	6.21517	6.27272	5.57034	-1.38694	-3.79373	-4.77339	-4.73544	4.6966	4.89519e-07	2.05599e-113	1.78975e-115	7.30935e-90	0.00176712	1.0542e-13	5.77369e-18	2.457e-18	2.807e-06	2.06469e-109	1.79732e-111	5.50522e-86	0.00758378	1.33783e-12	6.15731e-17	1.90435e-17	584	1	.	0	.	.	.	.	.	.
1	SMED30011531	-4.40284	3.54834	4.35655	2.3671	0.454771	-2.05366	-2.04377	-2.2265	1.38758	1.48847e-05	4.18937e-19	2.41723e-30	4.3131e-08	0.334859	0.000856368	0.000936795	0.000363321	6.60818e-05	1.79026e-17	1.66645e-28	7.2552e-07	0.497991	0.00208433	0.00199145	0.000762719	915	1	.	0	.	.	.	.	.	.
1	SMED30012066	-3.30271	6.5089	6.69187	5.34157	0.676774	-2.49571	-6.60097	-6.81972	5.18514	6.12612e-06	7.88117e-86	1.36984e-90	3.86073e-57	0.0795604	7.38551e-06	7.13229e-19	5.21235e-20	2.89918e-05	3.76883e-83	3.86547e-87	5.53867e-54	0.168122	2.79176e-05	8.19507e-18	4.53327e-19	787	1	.	0	AAP06498.1	6e-90	similar to GenBank Accession Number Z29075 myophilin antigen in Echinococcus granulosus [Schistosoma japonicum]	Q24799	1e-84	Myophilin
1	SMED30012416	-1.95212	4.63088	4.24781	3.28953	-2.3014	-2.15171	-2.61223	-3.15075	-0.677903	0.127377	1.69908e-25	7.76116e-20	2.63466e-11	0.00957608	0.00459937	0.000902444	7.8647e-05	0.221355	9.2231e-24	4.03835e-18	1.01243e-09	0.0309084	0.00937709	0.00192467	0.000182205	397	1	.	0	XP_002399649.1	2e-53	RNA polymerase II subunit, putative [Ixodes scapularis]	P36958	7e-51	DNA-directed RNA polymerase II subunit RPB9
1	SMED30012543	-2.74182	6.01231	5.73484	4.22121	1.4422	-4.20365	-5.01095	-5.45413	4.17976	0.00251093	9.77306e-39	2.61142e-35	4.86383e-19	0.00718653	1.17324e-06	3.93027e-08	5.25724e-09	0.00701734	7.21649e-37	2.0924e-33	5.46764e-17	0.0244421	5.11818e-06	1.6409e-07	1.96167e-08	2035	1	.	0	CDJ12295.1	2e-135	SPONdin (extracellular matrix glycoprotein) [Hymenolepis microstoma]	Q9HCB6	1e-42	Spondin-1
1	SMED30012738	-5.15827	6.25366	6.55273	4.34049	-3.73749	-2.32234	-2.62933	-3.29945	4.26287	3.40197e-07	2.055e-63	1.39896e-69	7.69913e-29	8.21433e-07	0.000285525	6.52652e-05	2.3367e-06	1.99166e-06	2.7516e-61	7.95218e-67	1.85561e-26	1.02985e-05	0.000771896	0.000171754	6.58415e-06	336	1	.	0	EFA75057.1	3e-15	cytoplasmic dynein light chain [Polysphondylium pallidum PN500]	Q86A88	2e-15	Dynein light chain, cytoplasmic
1	SMED30012779	-2.5548	5.06719	5.08843	5.05451	1.52804	-2.82087	-5.3892	-5.9733	2.75284	0.00285448	1.44471e-46	8.6471e-47	2.15244e-46	0.000189891	4.95822e-06	6.46499e-13	5.7213e-15	0.0078723	1.22605e-44	1.0547e-44	1.62116e-43	0.00116042	1.93722e-05	4.55285e-12	3.47932e-14	893	1	.	0	CAZ37391.1	3e-47	eukaryotictranslation initiation factor,putative [Schistosoma mansoni]	P41035	5e-44	Eukaryotic translation initiation factor 2 subunit 2
1	SMED30013105	-4.90408	4.82693	4.75807	2.96212	-0.0381179	-1.47168	-2.43686	-3.69637	3.64373	6.61272e-09	4.28909e-45	1.3861e-43	1.73084e-15	0.961499	0.00438208	1.14723e-05	1.12971e-09	5.13193e-08	3.54993e-43	1.47039e-41	1.32348e-13	0.999999	0.00897844	3.40383e-05	4.47766e-09	548	1	.	0	AAC47636.1	2e-97	enolase, partial [Girardia cf. dorotocephala]	Q27877	3e-88	Enolase
1	SMED30013113	-3.26337	6.72264	6.88375	6.01702	1.61394	-5.12317	-5.99751	-6.8533	6.0535	3.92464e-05	1.40209e-60	2.84206e-63	4.32435e-49	0.000559998	2.47911e-10	2.6389e-12	2.06184e-14	0.00016054	1.6565e-58	9.84169e-61	3.52108e-46	0.00288688	2.00451e-09	1.76593e-11	1.1994e-13	931	1	.	0	P42638	2e-91	Tropomyosin-2	P42638	2e-93	Tropomyosin-2
1	SMED30013217	-2.90287	5.7532	5.80345	4.79217	0.944667	-4.35836	-5.48692	-4.54533	1.71918	0.0241297	7.7584e-43	1.01821e-43	3.12886e-28	0.0458102	2.08361e-06	1.92529e-08	6.07311e-07	0.0522839	6.21642e-41	1.08779e-41	7.251e-26	0.109196	8.70152e-06	8.39531e-08	1.82928e-06	800	1	.	0	ESO00772.1	2e-21	hypothetical protein HELRODRAFT_82658, partial [Helobdella robusta]	Q86V86	1e-17	Serine/threonine-protein kinase pim-3 [Homo sapiens]
1	SMED30013348	-1.78804	6.29385	6.06679	4.36155	-0.575279	-2.86007	-5.28211	-6.21669	3.56268	0.00877555	1.45483e-107	5.72998e-99	1.11364e-46	0.278159	3.62861e-08	8.88193e-17	4.49749e-21	0.0214386	4.86996e-104	2.15784e-95	8.60276e-44	0.434702	2.08943e-07	8.67378e-16	4.17553e-20	1581	1	.	12	XP_003700739.1	7e-48	monocarboxylate transporter 12-B-like [Megachile rotundata]	Q8R0M8	2e-45	Monocarboxylate transporter 5
1	SMED30013531	-3.27177	5.41431	5.84447	5.16871	1.80938	-2.98064	-5.38479	-6.59967	5.02305	0.00174178	9.47309e-23	2.77206e-26	8.38077e-21	0.00373085	0.00152554	1.08985e-06	2.35095e-08	0.00503516	4.7095e-21	1.74715e-24	1.12217e-18	0.014253	0.0035001	3.76061e-06	8.24337e-08	252	1	YES	1	AHD24756.1	0.0007	X1.D.A5.1 [Schmidtea mediterranea]	.	.	.
1	SMED30013636	-3.63747	6.45303	6.20989	3.91373	0.184721	-3.12051	-5.06197	-4.94143	2.74202	0.00166779	7.72964e-55	1.90907e-50	2.35005e-18	0.606587	5.91626e-05	2.04955e-08	1.83606e-08	0.00485089	7.97503e-53	2.67509e-48	2.44138e-16	0.758756	0.000186112	8.89851e-08	6.50687e-08	815	1	.	4	XP_003214919.1	3e-06	tetraspanin-6-like [Anolis carolinensis]	.	.	.
1	SMED30013710	-3.57829	5.49865	5.22846	3.08882	-0.81798	-2.65189	-3.15831	-3.60947	3.49746	2.95956e-05	3.85924e-47	2.20034e-42	8.60808e-14	0.150831	2.86041e-05	1.67292e-06	9.78424e-08	0.00012382	3.34101e-45	2.20965e-40	5.13536e-12	0.274633	9.60282e-05	5.61748e-06	3.20925e-07	659	1	.	0	O17453	4e-33	26S proteasome non-ATPase regulatory subunit 4	O17453	7e-35	26S proteasome non-ATPase regulatory subunit 4
1	SMED30013711	-2.23418	6.85786	6.47237	3.5844	-1.00497	-3.35344	-5.24109	-5.08095	3.85139	0.0110978	3.50701e-61	1.1113e-54	6.14062e-16	0.132511	6.93791e-06	1.02015e-09	1.11324e-09	0.0263637	4.27184e-59	1.93527e-52	4.98649e-14	0.249111	2.63779e-05	5.20917e-09	4.41521e-09	1140	1	.	0	XP_004080345.1	1e-69	protein pelota homolog [Oryzias latipes]	Q7ZWC4	6e-69	Protein pelota homolog [Danio rerio]
1	SMED30013796	-2.86695	5.62622	5.61687	5.38629	1.38775	-3.23355	-5.35174	-6.56488	7.14683	1.45906e-09	2.12288e-102	4.78334e-102	8.60539e-94	7.29998e-06	8.00788e-13	1.93399e-24	2.92656e-31	1.26024e-08	4.56829e-99	2.40179e-98	8.64182e-90	6.99734e-05	9.09704e-12	3.39542e-23	5.23877e-30	1036	2	.	0	XP_001897742.1	7e-82	60S acidic ribosomal protein P0 [Brugia malayi]	P19889	5e-77	60S acidic ribosomal protein P0
1	SMED30014581	-2.42088	4.37963	4.01161	3.60103	-0.178534	-2.70542	-3.93073	-2.75671	3.98698	1.08664e-06	8.84291e-64	3.50206e-52	3.4461e-41	0.623548	1.88867e-10	5.12082e-17	8.0371e-11	5.87108e-06	1.20005e-61	5.4106e-50	2.20895e-38	0.773191	1.54788e-09	5.09159e-16	3.52759e-10	1456	1	.	0	ESN94749.1	3e-174	hypothetical protein HELRODRAFT_186030 [Helobdella robusta]	P20478	2e-164	Glutamine synthetase 2 cytoplasmic
1	SMED30014888	-3.33506	7.20553	7.36294	4.73681	-4.14402	-4.7728	-3.68709	-3.3663	4.90487	0.00102143	4.40751e-49	5.51528e-51	1.01689e-21	9.4947e-06	4.58348e-07	2.38326e-05	7.36522e-05	0.00311717	3.95193e-47	7.91232e-49	1.50176e-19	8.80686e-05	2.1539e-06	6.73486e-05	0.000171531	1061	3	.	4	CCD77819.1	7e-09	cd63 antigen-like [Schistosoma mansoni]	P28648	2e-09	CD63 antigen
1	SMED30014949	-4.54482	6.77505	7.16746	3.88823	0.298928	-2.7103	-5.012	-5.86255	4.1817	0.000258451	2.22125e-41	6.36032e-46	1.67437e-13	0.560953	0.00172111	6.24042e-07	2.24086e-08	0.000894879	1.72919e-39	7.40927e-44	9.60832e-12	0.718073	0.00389249	2.22097e-06	7.87844e-08	1388	1	YES	1	.	.	.	.	.	.
1	SMED30015254	-6.50914	7.40392	7.69303	5.33087	-0.706614	-1.94294	-6.50914	-4.75999	2.94017	0.999683	1.48373e-69	1.78369e-75	5.41889e-32	0.631994	0.916371	0.999676	0.99875	0.999999	2.53978e-67	1.37788e-72	1.73676e-29	0.780395	0.949887	1	1	821	1	.	0	CCC51366.1	0.0007	predicted zinc finger protein [Trypanosoma vivax Y486]	.	.	.
1	SMED30015312	-1.74339	7.36879	7.05077	3.18181	-1.32714	-4.47129	-4.38681	-5.67274	1.64439	0.976887	4.81757e-41	1.40146e-37	9.92472e-08	0.929587	1	0.999995	3.61034e-06	0.999999	3.72151e-39	1.16634e-35	1.51547e-06	0.999999	1	1	9.94502e-06	794	1	.	0	EFX81864.1	2e-16	hypothetical protein DAPPUDRAFT_302833 [Daphnia pulex]	O94168	4e-13	Carbon catabolite-derepressing protein kinase
1	SMED30015345	-3.95741	5.73509	5.8299	4.62372	1.65462	-1.65062	-5.20814	-7.02715	6.11124	1.01054e-06	1.94163e-44	7.34663e-46	7.3413e-29	0.000458727	0.00874372	1.2952e-10	6.78463e-15	5.49042e-06	1.58955e-42	8.48015e-44	1.78364e-26	0.00243955	0.0165529	7.34987e-10	4.09785e-14	958	1	.	0	O16127	7e-74	Tropomyosin A	O16127	8e-76	Tropomyosin A
1	SMED30015613	-1.18301	2.67769	2.41928	2.44302	0.564039	-1.82328	-2.47222	-2.62552	-0.121128	0.14176	5.98669e-09	4.51437e-07	2.12597e-07	0.278164	0.00415957	0.000247821	0.000100837	0.242784	1.07422e-07	6.13738e-06	2.98583e-06	0.434702	0.00856389	0.000588856	0.000230059	1232	1	.	0	ACZ64515.1	0	GLI-2 [Schmidtea mediterranea]	P19538	5e-70	Transcriptional activator cubitus interruptus
1	SMED30016085	-2.8568	6.15682	6.51623	4.68619	-2.66382	-4.32604	-3.74703	-3.76555	3.71921	0.000450638	2.77925e-73	4.67034e-82	1.15338e-40	1.86938e-05	7.84495e-11	3.68984e-09	1.70476e-09	0.00148311	6.15665e-71	6.11753e-79	6.94955e-38	0.000157227	6.79008e-10	1.76478e-08	6.64758e-09	1970	1	YES	1	XP_001629942.1	5e-121	predicted protein [Nematostella vectensis]	Q5RBP9	4e-110	Macrophage-expressed gene 1 protein
1	SMED30016206	-6.60388	4.4135	4.54406	3.5586	-1.64393	-1.60576	-1.54569	-1.1169	6.6454	5.04934e-23	2.24636e-53	8.35777e-57	2.02533e-33	0.000128673	0.000162941	0.000266117	0.00642589	2.25032e-21	2.23353e-51	1.64572e-54	7.53299e-31	0.000827929	0.000465257	0.000628216	0.0109165	883	1	YES	0	CAX73596.1	1e-47	Kazal-type serine protease inhibitor domain-containing protein 1 precursor [Schistosoma japonicum]	G4V4G1	2e-24	Insulin-like growth factor-binding protein-related protein 1
1	SMED30016415	-5.51631	3.78886	3.2284	3.11319	1.55037	-1.13457	-2.43971	-2.59023	-1.16442	0.0071464	5.57516e-12	4.58258e-08	1.08752e-07	0.0138803	0.977871	0.999449	0.999692	0.0178287	1.46821e-10	7.67601e-07	1.64229e-06	0.0418254	0.998378	1	1	1080	1	.	0	CAX69477.1	7e-77	Cell division protein kinase 9-B [Schistosoma japonicum]	P50750	5e-76	Cyclin-dependent kinase 9
1	SMED30016557	-6.34732	4.90799	5.47584	3.64776	-4.88026	-2.09944	-0.482847	-0.221727	5.78797	7.72701e-12	9.78928e-35	2.12332e-43	1.26272e-18	2.7709e-10	0.00073718	0.385861	0.691872	9.39055e-11	6.73337e-33	2.22116e-41	1.35381e-16	9.31686e-09	0.0018228	0.44632	0.747258	1176	1	.	6	AEP14559.1	5e-38	aquaporin 5 [Milnesium tardigradum]	Q9NHW7	6e-39	Aquaporin AQPAe.a [Aedes aegypti]
1	SMED30016761	-2.93595	6.42562	5.86652	3.77526	-0.386352	-3.45933	-4.62081	-4.66496	3.5771	0.000511475	6.69599e-70	6.64136e-58	2.9984e-22	0.521	1.59838e-07	1.41308e-10	6.26777e-11	0.00166226	1.17285e-67	1.43945e-55	4.56226e-20	0.682044	8.17561e-07	7.98721e-10	2.78099e-10	619	1	.	0	.	.	.	.	.	.
1	SMED30016785	-7.46832	4.91448	4.34903	3.5442	2.13855	-3.08727	-1.92921	-2.46146	1.44765	3.10101e-06	1.25475e-32	7.24052e-24	1.23805e-14	2.51794e-05	0.99992	0.996804	0.999242	1.54522e-05	8.25371e-31	4.25215e-22	8.25192e-13	0.000203646	1	1	1	2833	3	YES	10	CCD75647.1	0	putative sodium/calcium exchanger [Schistosoma mansoni]	P48767	0	Sodium/calcium exchanger 1
1	SMED30016910	-1.20105	4.82357	4.08377	3.75225	-2.26503	-3.85749	-3.1579	-2.17813	-1.16129	0.447001	1.25025e-29	6.753e-18	3.60115e-15	0.0236933	2.16772e-05	0.00037115	0.00726177	0.667664	7.67135e-28	3.25516e-16	2.58931e-13	0.0644521	7.48332e-05	0.000849797	0.0122132	501	1	.	0	CDJ20671.1	4e-24	n alpha acetyltransferase 50 NatE catalytic [Echinococcus granulosus]	Q9NHD5	2e-22	Probable N-acetyltransferase san
1	SMED30016992	-2.57839	7.38379	7.05801	3.6201	-0.636406	-3.88337	-5.13444	-5.82929	4.59058	0.00316397	2.4603e-71	1.35151e-65	1.08375e-16	0.344679	3.76445e-07	8.19796e-10	1.79311e-11	0.00862789	4.5754e-69	5.56849e-63	9.38223e-15	0.508634	1.79506e-06	4.22694e-09	8.3109e-11	1445	1	.	12	XP_004930921.1	3e-68	monocarboxylate transporter 5-like [Bombyx mori]	Q8BGC3	1e-38	Monocarboxylate transporter 12
1	SMED30017448	-5.43252	3.27001	2.86362	2.89221	0.333526	-0.948545	-1.3709	-1.6074	6.25111	4.51908e-20	1.08133e-28	1.55022e-21	5.04486e-22	0.352134	0.0178413	0.000944342	0.000142044	1.50604e-18	6.43819e-27	8.53812e-20	7.56152e-20	0.51604	0.0309693	0.00200523	0.000317014	1960	1	.	0	ABS52704.1	0	heat shock protein 70 [Fasciola hepatica]	Q91233	0	Heat shock 70 kDa protein
1	SMED30017711	-3.71462	7.2706	6.86838	4.7097	-0.794298	-3.71578	-5.62454	-4.99944	3.51082	0.0010232	1.15114e-80	1.17169e-71	2.56136e-31	0.293565	2.21283e-06	1.10259e-09	7.24627e-09	0.00312099	3.89669e-78	7.51051e-69	7.7166e-29	0.451629	9.20548e-06	5.59503e-09	2.6724e-08	1065	1	.	0	.	.	.	.	.	.
1	SMED30017851	-4.00198	6.45101	6.0497	6.03159	0.288711	-3.58833	-5.25677	-5.97392	5.77402	1.18947e-06	1.40889e-60	1.5997e-53	3.05704e-53	0.537217	2.46433e-07	1.79593e-11	2.28505e-13	6.3806e-06	1.65803e-58	2.67745e-51	3.17584e-50	0.6968	1.2155e-06	1.10918e-10	1.22778e-12	1616	1	YES	0	XP_003735601.1	1e-07	LOW QUALITY PROTEIN: B-cell receptor CD22-like [Callithrix jacchus]	P35329	5e-06	B-cell receptor CD22
1	SMED30017897	-3.8356	5.68367	5.66813	5.18871	1.35753	-2.70963	-4.78164	-6.57117	4.76764	6.12266e-07	3.5165e-61	8.90436e-61	1.20369e-50	0.000851962	2.64829e-06	9.21334e-13	2.36645e-18	3.45815e-06	4.27184e-59	2.55487e-58	1.06657e-47	0.0041087	1.08625e-05	6.403e-12	1.83608e-17	325	1	.	0	XP_004005609.1	6e-61	tubulin beta-4B chain [Ovis aries]	P18699	3e-62	Tubulin beta chain
1	SMED30018044	-0.958121	8.3206	9.05357	3.29531	-3.93047	-4.01941	-5.88074	-5.88074	3.28671	0.601971	3.87059e-51	2.4629e-59	1.72398e-08	0.992167	0.993233	0.999462	0.999454	0.868355	3.62141e-49	5.98386e-57	3.22198e-07	0.999999	1	1	1	379	1	.	0	AAW30622.1	2e-85	unknown, partial [Sus scrofa]	Q5R1W4	1e-84	Tubulin alpha-1B chain
1	SMED30018253	-3.36404	6.66023	5.76114	4.42787	0.204114	-2.98084	-4.79024	-5.91823	6.24592	5.84491e-06	2.24032e-64	6.18359e-49	9.14441e-29	0.671589	7.21978e-06	2.31558e-10	2.72309e-13	2.77394e-05	3.09606e-62	8.24305e-47	2.18646e-26	0.8144	2.73323e-05	1.27792e-09	1.45484e-12	2134	1	.	5	CDJ19896.1	1e-58	innexin unc 9 [Echinococcus granulosus]	O01393	1e-31	Innexin unc-9
1	SMED30018553	-3.69934	2.80789	2.98882	2.60753	2.83068	-0.739278	-2.88294	-3.91336	2.60931	8.4808e-08	1.33607e-17	4.40525e-20	4.95841e-15	1.63672e-18	0.0823598	9.01409e-09	4.22813e-13	5.48403e-07	5.31025e-16	2.31618e-18	3.48209e-13	3.14073e-16	0.118999	4.09851e-08	2.22733e-12	1088	1	YES	1	.	.	.	.	.	.
1	SMED30018737	-5.81934	5.40209	4.92922	4.76676	0.912404	-2.48582	-2.99816	-4.70716	0.324234	0.00262378	2.58467e-62	6.87113e-46	1.06921e-43	0.047495	0.999221	0.999899	1	0.00730021	3.3277e-60	7.96179e-44	7.49116e-41	0.112283	1	1	1	1521	1	.	0	CCD80844.1	2e-29	putative zinc finger protein [Schistosoma mansoni]	Q9BUG6	5e-16	Zinc finger and SCAN domain-containing protein 5A
1	SMED30019060	-4.84225	3.68578	4.09191	2.64311	-2.33961	-1.55672	-1.07264	-0.609575	3.94567	1.77711e-10	4.33817e-26	1.19151e-32	7.76923e-13	1.70388e-05	0.00199361	0.0271003	0.193473	1.76173e-09	2.41136e-24	8.73397e-31	3.99426e-11	0.000145008	0.00444078	0.0420785	0.242089	687	1	YES	4	GAA41404.1	2e-11	hypothetical protein CLF_106005 [Clonorchis sinensis]	.	.	.
1	SMED30019960	-2.77611	4.70356	5.5484	3.56523	0.132106	-2.09336	-3.99674	-5.08309	2.65235	0.00447883	1.25874e-23	4.53354e-33	3.12016e-13	0.774473	0.00494236	3.29896e-06	3.0993e-08	0.0117898	6.49349e-22	3.35582e-31	1.70808e-11	0.900004	0.00999587	1.06434e-05	1.07312e-07	1710	2	.	0	XP_005439651.1	2e-31	septin-4-like [Falco cherrug]	Q9Z2Q6	3e-31	Septin-5
1	SMED30020288	-5.01841	2.54571	2.64568	2.62835	0.508402	-0.655178	-1.21389	-1.44065	3.68731	2.42589e-20	3.62171e-25	2.78957e-27	4.9103e-27	0.0710447	0.0342155	0.000169253	1.08639e-05	8.3335e-19	1.93803e-23	1.80734e-25	1.02731e-24	0.154027	0.05505	0.000414426	2.82518e-05	4210	1	.	0	CCD81858.1	4e-109	GTP-binding protein-related [Schistosoma mansoni]	Q9NTK5	1e-100	Obg-like ATPase 1
1	SMED30020360	-2.62139	6.98291	6.52556	4.7031	0.329391	-4.15607	-4.86703	-6.89646	4.67301	0.00188245	2.31717e-65	1.9276e-57	1.34472e-29	0.441195	7.91943e-08	2.15143e-09	5.88499e-14	0.00540739	3.3085e-63	3.9776e-55	3.46261e-27	0.606132	4.29657e-07	1.05787e-08	3.31768e-13	1219	1	.	0	CDJ10443.1	3e-42	troponin i [Hymenolepis microstoma]	O44572	8e-21	Troponin I 4
1	SMED30020395	-2.8344	5.29881	5.73738	4.67103	2.2418	-3.01502	-5.61707	-6.48253	6.17722	0.000668771	5.82513e-29	9.58848e-34	1.43332e-22	1.98765e-05	0.000187956	5.38463e-09	1.40516e-10	0.00212375	3.50287e-27	7.2581e-32	2.24904e-20	0.000165283	0.00052936	2.51391e-08	6.03554e-10	1068	1	.	0	ELU06805.1	1e-17	hypothetical protein CAPTEDRAFT_21201 [Capitella teleta]	Q9JK92	6e-07	Heat shock protein beta-8
1	SMED30020435	-1.83939	6.67543	5.79782	4.56844	0.194328	-5.03576	-4.48893	-5.87194	6.1431	0.00197477	9.42767e-78	1.72237e-59	1.0318e-36	0.652693	8.69669e-13	3.4033e-11	1.96623e-15	0.00564458	2.78458e-75	4.25327e-57	4.85704e-34	0.798818	9.83782e-12	2.04246e-10	1.239e-14	3615	1	.	0	CCD60631.1	0	myosin heavy chain [Schistosoma mansoni]	P24733	0	Myosin heavy chain, striated muscle [Argopecten irradians]
1	SMED30020489	-6.43967	3.93946	4.07354	4.24229	2.27232	-1.8977	-2.64449	-3.54574	0.265924	0.000172046	1.90926e-22	9.13599e-25	7.91613e-28	6.5249e-07	0.996589	0.999622	0.999995	0.000618596	9.29244e-21	5.48287e-23	1.76659e-25	8.41595e-06	1	1	1	1938	1	.	0	CDJ16149.1	6e-150	serine:threonine protein kinase tousled [Echinococcus granulosus]	Q1ECX4	3e-141	Serine/threonine-protein kinase tousled-like 2
1	SMED30020831	0.106692	3.33861	3.93741	2.47517	-0.601355	-1.91616	-2.72451	-4.61585	0.0895483	0.819764	3.83278e-13	1.42447e-18	4.83347e-07	0.385974	0.00564295	0.000209687	3.64605e-08	0.999999	1.12764e-11	7.09341e-17	6.08537e-06	0.550814	0.0112222	0.000504894	1.25279e-07	1565	1	YES	1	.	.	.	.	.	.
1	SMED30020868	-5.32769	6.20501	6.24654	3.8148	1.82989	-3.38998	-4.05088	-5.32769	0.420305	0.999559	3.0912e-31	2.69925e-31	1.80588e-10	0.00163451	0.990848	0.99763	0.999603	0.999999	1.97306e-29	1.89117e-29	5.70891e-09	0.00711601	1	1	1	1358	1	.	11	XP_003493731.1	2e-78	monocarboxylate transporter 14-like [Bombus impatiens]	Q8K1C7	4e-45	Monocarboxylate transporter 14
1	SMED30020916	-2.91021	5.5809	5.60077	5.40856	1.45263	-2.83628	-5.36909	-6.92728	6.95798	1.17639e-07	7.90403e-75	2.41389e-75	2.78444e-70	4.90051e-05	2.77359e-08	1.47305e-18	4.72983e-25	7.42049e-07	1.905e-72	1.81808e-72	6.99057e-67	0.000363103	1.62631e-07	1.65407e-17	5.66808e-24	736	1	.	0	XP_007297975.1	1e-88	ribosomal protein S3 [Stereum hirsutum FP-91666 SS1]	Q06559	2e-86	40S ribosomal protein S3 [Drosophila melanogaster]
1	SMED30020995	-2.53272	4.97231	4.51277	4.42408	3.24663	-1.83149	-6.31505	-6.47653	1.91553	0.0412046	2.72384e-23	6.13736e-19	2.6751e-18	4.29408e-10	0.0493855	1.96776e-08	5.3823e-09	0.083185	1.38851e-21	3.10757e-17	2.7506e-16	1.37479e-08	0.0759681	8.57056e-08	2.00659e-08	1392	1	.	12	GAA51671.1	2e-35	solute carrier family 43 member 3 [Clonorchis sinensis]	Q8NBI5	7e-20	Solute carrier family 43 member 3
1	SMED30021690	-5.90488	5.45681	4.66023	3.59814	-0.159001	-2.56494	-2.55111	-2.53525	0.0265809	0.00168114	1.45796e-43	1.07722e-27	2.53691e-14	0.748099	0.999576	0.99955	0.999525	0.004885	1.18394e-41	7.05508e-26	1.64012e-12	0.879669	1	1	1	534	1	.	0	EIE91735.1	2e-44	histone H2A [Rhizopus delemar RA 99-880]	Q96KK5	2e-45	Histone H2A type 1-H
1	SMED30022419	-2.37557	5.95203	6.44097	5.76969	1.53905	-3.50333	-6.38421	-7.43863	7.09179	0.0122183	1.27207e-25	1.50555e-29	3.39944e-24	0.0192168	0.000494711	1.24118e-07	5.48301e-09	0.0287332	6.93013e-24	1.01471e-27	5.81902e-22	0.0544275	0.00126898	4.87398e-07	2.04262e-08	1187	1	.	0	AFJ24773.1	4e-100	low density lipoprotein receptor-1, partial [Schmidtea mediterranea]	P98160	9e-33	Basement membrane-specific heparan sulfate proteoglycan core protein
1	SMED30022866	-5.47308	4.12275	4.14378	3.76952	-1.6841	-1.7614	-2.42875	-0.688729	-0.852919	0.00626993	2.07405e-17	1.92577e-17	2.72955e-14	0.994892	0.995865	0.999436	0.930916	0.0158948	8.1573e-16	9.09366e-16	1.74964e-12	0.999999	1	1	0.961415	456	1	.	0	CAX73596.1	2e-23	Kazal-type serine protease inhibitor domain-containing protein 1 precursor [Schistosoma japonicum]	Q61581	3e-12	Insulin-like growth factor-binding protein 7
1	SMED30023505	-3.8143	5.72142	5.96297	4.81908	2.56946	-4.55625	-4.82072	-5.88165	2.72061	0.000239274	2.39757e-76	4.71533e-84	1.04843e-50	1.14454e-12	1.42452e-08	5.23798e-09	8.20583e-11	0.000833848	6.28101e-74	6.7647e-81	9.57151e-48	6.95549e-11	8.84332e-08	2.45076e-08	3.59798e-10	1336	1	.	0	CDJ11802.1	2e-06	expressed conserved protein [Hymenolepis microstoma]	.	.	.
1	SMED30024222	-3.43468	6.04004	6.03471	5.73299	0.948569	-3.10245	-5.73167	-6.48751	6.32099	6.81376e-08	4.98468e-77	7.40175e-77	1.69346e-69	0.0160912	2.41569e-08	1.06625e-17	1.48318e-20	4.48108e-07	1.44397e-74	6.37122e-74	3.92453e-66	0.0471027	1.43206e-07	1.10845e-16	1.33504e-19	436	1	.	0	CDH51884.1	2e-65	elongation factor 1-alpha [Lichtheimia corymbifera JMRC:FSU:9682]	P28295	3e-65	Elongation factor 1-alpha
1	SMED30024518	-3.31807	6.42807	6.17191	5.54852	1.97665	-3.14218	-6.43213	-7.23277	6.54912	7.10578e-05	6.61992e-46	1.46179e-42	9.4454e-35	9.58679e-05	5.11738e-05	2.36297e-11	5.91261e-13	0.000275409	5.52461e-44	1.47783e-40	3.84543e-32	0.000644834	0.000163231	1.44108e-10	3.08182e-12	966	1	YES	0	CCD82476.1	3e-11	low-density lipoprotein receptor (ldl) [Schistosoma mansoni]	.	.	.
1	SMED30024552	-3.70577	6.81837	5.96018	4.84932	0.443758	-5.69349	-4.24373	-4.42863	4.68538	2.33005e-05	1.61172e-68	1.15183e-52	1.92051e-34	0.337119	2.19189e-12	7.17749e-09	1.69857e-09	9.96414e-05	2.62467e-66	1.79799e-50	7.61306e-32	0.500414	2.35251e-11	3.3089e-08	6.6269e-09	2149	2	.	0	BAA34954.1	0	myosin heavy chain [Dugesia japonica]	P24733	0	Myosin heavy chain, striated muscle [Argopecten irradians]
1	SMED30024691	-3.53154	6.43287	5.77768	4.84358	0.763437	-4.78121	-4.66664	-4.83818	8.44647	3.31537e-10	3.04666e-96	1.80948e-78	4.13468e-55	0.045707	7.09001e-16	2.10933e-15	3.81703e-16	3.15883e-09	3.67147e-93	1.81714e-75	4.79098e-52	0.109019	1.18207e-14	1.82977e-14	2.54528e-15	5370	1	.	0	EUB56501.1	3e-95	Collagen alpha-1(IV) chain [Echinococcus granulosus]	P27393	1e-76	Collagen alpha-2(IV) chain
1	SMED30024925	-2.32231	5.64562	6.20793	4.169	-0.0872783	-3.71048	-4.84123	-5.06125	5.96024	4.58955e-05	1.7153e-68	2.25472e-82	1.65178e-36	0.859157	1.54235e-10	1.38324e-14	1.59265e-15	0.000185269	2.77833e-66	3.08764e-79	7.53989e-34	0.965877	1.28127e-09	1.12175e-13	1.0095e-14	431	1	.	0	XP_006154718.1	3e-54	dynein light chain 2, cytoplasmic isoform X1 [Tupaia chinensis]	Q78P75	8e-55	Dynein light chain 2, cytoplasmic
1	SMED30025229	-3.26898	5.90892	5.7768	5.11957	1.70561	-4.64257	-5.79493	-4.80442	2.1498	0.0106234	2.06266e-41	3.05561e-39	2.85087e-30	0.000556215	1.10863e-06	9.37261e-09	3.60628e-07	0.0253686	1.60989e-39	2.70754e-37	8.02694e-28	0.00287035	4.8518e-06	4.25639e-08	1.1117e-06	400	1	.	0	CDJ20525.1	4e-34	Four and a half LIM domains protein 3 [Echinococcus granulosus]	Q9JKS4	4e-22	LIM domain-binding protein 3
1	SMED30025427	-3.27286	5.45343	5.39878	5.5151	0.673933	-2.06425	-4.9233	-6.78083	5.63131	6.159e-08	5.19778e-72	1.82528e-70	1.04691e-73	0.0701995	1.74702e-05	1.00147e-16	3.27122e-24	4.07359e-07	1.0038e-69	1.05751e-67	3.15403e-70	0.152645	6.15369e-05	9.74844e-16	3.69663e-23	570	1	.	0	XP_004349715.1	5e-58	translationally-controlled tumor protein [Capsaspora owczarzaki ATCC 30864]	P91800	1e-55	Translationally-controlled tumor protein homolog
1	SMED30025586	-3.86341	6.61687	6.13028	3.70794	-1.324	-3.72757	-3.34101	-4.19909	2.9821	0.000572794	4.99954e-58	1.61742e-49	1.58132e-16	0.062496	2.48458e-06	1.40262e-05	2.47063e-07	0.00184188	5.45729e-56	2.19496e-47	1.36115e-14	0.1392	1.02412e-05	4.1014e-05	7.74774e-07	635	1	.	0	AFV96170.1	1e-37	ubiquitin conjugating enzyme J2 [Camellia oleifera]	Q9SHI7	2e-38	Ubiquitin-conjugating enzyme E2 34
1	SMED30025875	-5.50633	5.46495	5.76843	5.17258	0.0232282	-3.58429	-3.59129	-3.74727	0.464452	0.018047	4.166e-18	2.36704e-20	4.75951e-16	0.606708	0.999998	0.999998	0.999999	0.0405475	1.68922e-16	1.25992e-18	3.92849e-14	0.758877	1	1	1	790	1	.	6	XP_004930921.1	4e-45	monocarboxylate transporter 5-like [Bombyx mori]	Q8BGC3	5e-32	Monocarboxylate transporter 12
1	SMED30026384	-1.32437	6.18552	5.87146	3.94035	0.262405	-3.57798	-5.04778	-6.30961	1.27367	0.941601	1.14976e-53	3.60472e-47	5.92426e-19	0.170723	0.999949	1	8.11711e-10	0.999999	1.14698e-51	4.52497e-45	6.53773e-17	0.301947	1	1	3.25885e-09	399	1	.	0	.	.	.	.	.	.
1	SMED30026463	-2.68733	6.93797	6.49011	3.5968	-0.19163	-2.96025	-4.81409	-6.37159	5.09158	0.000551089	1.90139e-67	1.6261e-59	9.88929e-18	0.7843	1.41981e-05	6.75081e-10	1.23601e-13	0.0017772	2.96804e-65	4.04873e-57	9.51868e-16	0.907501	5.10193e-05	3.50839e-09	6.78029e-13	1599	1	.	0	XP_002424443.1	0.0004	conserved hypothetical protein [Pediculus humanus corporis]	.	.	.
1	SMED30026563	-2.61126	6.0405	6.00987	5.33371	1.57504	-3.54468	-5.99844	-6.80473	8.5464	0.00100646	6.23138e-37	1.3874e-36	3.47981e-29	0.00436781	2.51343e-05	1.1248e-09	3.96216e-11	0.00307654	4.44865e-35	1.13892e-34	8.59314e-27	0.0162717	8.5552e-05	5.69908e-09	1.78454e-10	3057	1	YES	0	GAA55405.1	3e-104	basement membrane-specific heparan sulfate proteoglycan core protein, partial [Clonorchis sinensis]	P98160	4e-32	Basement membrane-specific heparan sulfate proteoglycan core protein
1	SMED30026652	1.04044	4.28195	4.64243	3.2185	0.0690982	-2.11826	-3.21764	-7.91652	6.58023	0.0141815	8.9587e-34	6.0669e-40	1.70584e-18	0.866349	0.000130257	9.00633e-08	9.20775e-23	0.0327516	6.038e-32	5.48882e-38	1.79066e-16	0.9715	0.000380257	3.6005e-07	9.46442e-22	3956	1	YES	1	XP_004526120.1	0	peroxidasin-like [Ceratitis capitata]	Q92626	0	Peroxidasin homolog
1	SMED30026742	-4.87752	3.91179	4.43733	3.43816	-0.371364	-2.01975	-2.1868	-2.33184	6.98382	1.12146e-16	1.63419e-39	1.008e-51	6.66851e-30	0.350396	8.62557e-06	2.00226e-06	5.3449e-07	2.58502e-15	1.22471e-37	1.50337e-49	1.7623e-27	0.514343	3.2217e-05	6.64998e-06	1.6203e-06	2440	2	.	0	CAX73441.1	0	Calpain B [Schistosoma japonicum]	Q9VT65	0	Calpain-B
1	SMED30027130	0.494211	4.38924	4.53569	3.17429	-0.584091	-3.40396	-3.88316	-4.72222	2.07548	0.254545	2.33497e-49	7.62555e-53	2.70406e-23	0.207797	1.37578e-10	2.03663e-12	4.45922e-16	0.405129	2.12524e-47	1.19654e-50	4.45165e-21	0.350619	1.15134e-09	1.37634e-11	2.95584e-15	693	1	.	0	ESP05586.1	2e-07	hypothetical protein LOTGIDRAFT_152443 [Lottia gigantea]	.	.	.
1	SMED30027646	-4.74094	5.81686	5.65605	5.01553	1.4752	-2.98539	-4.59082	-5.64649	5.4537	1.88102e-18	9.2272e-185	1.74521e-173	1.05141e-132	2.23834e-09	5.05777e-17	1.31447e-28	3.76259e-36	5.3971e-17	2.77988e-180	5.25779e-169	3.16757e-128	5.90495e-08	9.57049e-16	3.26471e-27	9.32967e-35	541	1	.	0	AEE62318.1	6e-28	unknown [Dendroctonus ponderosae]	Q18885	5e-29	Transcription factor BTF3 homolog
1	SMED30027751	-5.43763	5.93148	5.49437	3.75698	-0.214022	-2.6709	-3.28369	-3.57661	3.91483	7.40457e-09	4.60283e-71	3.59138e-60	1.04402e-25	0.708853	2.0127e-05	1.05354e-06	2.35926e-07	5.69365e-08	8.45546e-69	9.57501e-58	1.95361e-23	0.846538	7.00678e-05	3.64326e-06	7.41935e-07	830	1	.	0	AGW01144.1	7e-06	ICP0 [Suid herpesvirus 1]	P29129	8e-08	E3 ubiquitin-protein ligase ICP0
1	SMED30027920	-2.60377	2.92246	2.97438	2.49883	-0.588985	-1.47636	-1.69898	-2.02758	8.20997	5.43772e-14	1.14988e-39	3.15265e-41	3.78604e-28	0.0423619	2.32538e-06	9.53355e-08	5.65168e-10	8.80765e-13	8.66059e-38	3.00569e-39	8.5761e-26	0.102666	9.64303e-06	3.80017e-07	2.30061e-09	2167	1	.	0	ADX32515.1	0	heat shock cognate 70 kDa protein [Ctenopharyngodon idella]	P63018	0	Heat shock cognate 71 kDa protein
1	SMED30028127	-2.34037	7.48997	7.16131	3.57384	-1.9499	-4.06096	-3.68608	-6.18781	4.38106	0.00605969	2.46465e-82	1.20758e-75	1.19976e-17	0.00365897	4.23623e-08	3.37952e-07	3.67005e-13	0.0154215	9.51955e-80	9.83266e-73	1.14747e-15	0.0140157	2.41029e-07	1.24896e-06	1.94148e-12	781	1	.	0	XP_003537987.1	1e-40	ubiquitin fusion degradation protein 1 homolog [Glycine max]	Q92890	9e-38	Ubiquitin fusion degradation protein 1 homolog
1	SMED30028190	-4.10051	4.1836	4.63452	3.17611	0.412806	-3.26385	-2.4439	-2.59879	3.17753	3.64879e-07	2.47677e-31	4.3138e-39	3.21229e-17	0.351352	7.60921e-08	1.74122e-05	5.68592e-06	2.12749e-06	1.59439e-29	3.80006e-37	2.91496e-15	0.51517	4.14636e-07	5.01988e-05	1.52946e-05	749	1	.	0	.	.	.	.	.	.
1	SMED30028528	-2.01042	7.05932	6.86245	3.51857	-2.59678	-4.04385	-4.86678	-3.9225	2.5792	0.0691895	2.78137e-61	1.06038e-57	1.75949e-13	0.00283508	2.772e-06	9.89128e-08	2.80024e-06	0.130101	3.42018e-59	2.20318e-55	1.00585e-11	0.011286	1.13344e-05	3.936e-07	7.80632e-06	723	1	.	0	WP_007432256.1	1e-31	cytidine deaminase [Paenibacillus sp. Aloe-11]	P19079	4e-31	Cytidine deaminase
1	SMED30028665	-3.37394	3.72879	3.62471	3.32866	0.931382	-2.08267	-2.76527	-3.39166	7.22959	1.33793e-27	6.81668e-103	1.52673e-96	8.08745e-80	5.9362e-06	3.2837e-15	3.74152e-23	3.83169e-31	9.11342e-26	1.57974e-99	5.11065e-93	4.06085e-76	5.85593e-05	5.06544e-14	5.88313e-22	6.81852e-30	1228	1	.	0	ADV40166.1	1e-84	putative ribosomal protein SA [Latrodectus hesperus]	Q6P8D1	2e-82	40S ribosomal protein SA
1	SMED30028736	-2.68434	6.98445	7.36427	3.26571	-2.4576	-4.38871	-4.02989	-4.0539	3.53872	0.0048665	6.03125e-81	8.48412e-90	4.00123e-15	0.000375788	2.82997e-09	2.47834e-08	1.16803e-08	0.0127004	2.11283e-78	2.13001e-86	2.83636e-13	0.00207086	1.96087e-08	1.0636e-07	4.22591e-08	1097	1	YES	1	.	.	.	.	.	.
1	SMED30028855	-3.39301	6.14127	6.62149	3.56138	1.24185	-1.6896	-5.28016	-7.20321	2.49412	0.99984	7.51898e-67	3.737e-79	5.86524e-19	0.00138521	0.97863	1	2.79703e-12	0.999999	1.13831e-64	4.33018e-76	6.4964e-17	0.00621572	0.99899	1	1.38186e-11	2005	1	.	1	ESO90718.1	0	hypothetical protein LOTGIDRAFT_123129, partial [Lottia gigantea]	Q95ZJ1	0	Polypeptide N-acetylgalactosaminyltransferase 5
1	SMED30029484	-4.70373	4.38037	4.14421	4.26382	0.233072	-1.92218	-3.45489	-2.94068	-1.38831	0.0433357	2.93304e-17	3.24255e-14	2.83438e-16	0.465475	0.997069	0.999995	0.999965	0.0868242	1.14017e-15	1.282e-12	2.38523e-14	0.630093	1	1	1	584	1	.	0	AHY82409.1	1e-50	polyadenylate-binding protein 2 [Schmidtea mediterranea]	Q28ZX3	1e-44	Polyadenylate-binding protein 2
1	SMED30030389	-3.43917	4.75401	5.08747	2.96024	-1.47637	-2.93146	-3.0541	-1.90061	3.95555	3.72337e-07	1.42244e-49	3.95302e-57	1.34386e-17	0.00264717	4.83047e-08	1.93755e-08	0.000116085	2.16761e-06	1.30255e-47	7.9395e-55	1.27316e-15	0.0106534	2.72167e-07	8.4439e-08	0.000262441	875	1	.	0	BAH10155.1	2e-07	tropomyosin [Tresus keenae]	Q25145	0.0001	Tropomyosin
1	SMED30030651	-4.79128	6.833	6.67659	4.40958	1.46186	-4.27495	-4.26271	-6.05209	4.20034	4.79016e-06	2.54544e-72	5.82021e-69	1.76352e-28	0.00124798	6.10646e-08	6.99643e-08	3.25946e-11	2.3116e-05	5.14674e-70	3.0232e-66	4.15074e-26	0.00568288	3.37868e-07	2.83537e-07	1.47822e-10	988	1	.	6	ACI31185.1	8e-89	aquaporin [Schistosoma mansoni]	P47862	4e-59	Aquaporin-3
1	SMED30030836	-4.1244	4.83561	5.09951	4.63047	2.36869	-2.17318	-4.88719	-5.7495	2.41853	1.497e-05	3.78049e-62	5.71345e-71	2.28655e-56	8.97669e-13	0.000199818	1.49423e-09	1.83096e-10	6.64411e-05	4.84659e-60	3.51284e-68	2.87029e-53	5.59306e-11	0.000559575	7.47786e-09	7.76047e-10	962	1	.	0	CAX73970.1	7e-45	hypothetical protein [Schistosoma japonicum]	.	.	.
1	SMED30031347	-2.6808	7.07657	6.89853	5.35438	-1.6763	-3.91572	-4.55541	-6.50126	4.90036	0.000163037	8.83896e-112	3.47014e-106	7.95756e-63	0.00156275	4.33034e-11	2.75506e-13	5.23713e-20	0.000589088	6.65728e-108	2.61362e-102	1.59825e-59	0.00685994	3.87062e-10	2.00197e-12	4.55219e-19	1662	1	.	0	XP_001628380.1	3e-107	predicted protein [Nematostella vectensis]	Q8K268	1e-93	ATP-binding cassette sub-family F member 3 [Mus musculus]
1	SMED30031394	-4.32858	3.62091	4.07758	2.72602	3.14331	1.21735	-5.28289	-5.1737	2.83815	1.99127e-06	1.20463e-19	1.84653e-25	6.73069e-11	6.46478e-15	0.00619287	4.44832e-12	4.24201e-12	1.02848e-05	5.33703e-18	1.13531e-23	2.34152e-09	6.49215e-13	0.0121982	2.92098e-11	2.06694e-11	926	1	YES	0	ACO06229.1	0	noggin-like protein 4 [Schmidtea mediterranea]	Q9W740	3e-15	Noggin-2
1	SMED30031626	-0.825793	7.77506	8.11869	3.96129	-4.75731	-4.75731	-4.75731	-4.75731	1.45013	0.34014	5.86506e-41	1.9976e-44	1.12838e-10	0.999655	0.999585	0.999593	0.999562	0.52395	4.50757e-39	2.17262e-42	3.73978e-09	0.999999	1	1	1	1026	3	.	1	ESO94553.1	4e-24	hypothetical protein LOTGIDRAFT_161254 [Lottia gigantea]	P14184	5e-07	Lipopolysaccharide cholinephosphotransferase LicD [Haemophilus influenzae Rd KW20]
1	SMED30032088	-2.94031	7.01148	6.27515	5.54526	2.00445	-5.71733	-7.17044	-5.00826	4.13711	0.0136921	2.47151e-35	8.27563e-29	8.52954e-23	0.000974295	1.49508e-06	2.38132e-08	9.56954e-06	0.0317651	1.72359e-33	5.50375e-27	1.35963e-20	0.00460794	6.38989e-06	1.02426e-07	2.50762e-05	1776	1	.	0	CDJ12295.1	2e-95	SPONdin (extracellular matrix glycoprotein) [Hymenolepis microstoma]	P35446	3e-16	Spondin-1
1	SMED30032214	-3.0118	7.98625	8.11443	3.67035	-2.70453	-3.37888	-4.94852	-5.7273	3.59947	0.0276588	9.18252e-61	1.6392e-62	2.94966e-12	0.00739507	0.000403968	2.32462e-06	6.65988e-08	0.0589389	1.10216e-58	5.36783e-60	1.37561e-10	0.0250046	0.00105654	7.65146e-06	2.22195e-07	1041	1	.	1	.	.	.	.	.	.
1	SMED30032680	-3.62791	4.0939	4.08618	3.6691	0.443576	-2.15177	-3.02257	-3.4905	4.07333	8.9605e-13	4.29813e-71	1.49949e-70	2.05851e-55	0.121546	1.2165e-09	1.66509e-15	4.85374e-19	1.24002e-11	7.94416e-69	8.85786e-68	2.48067e-52	0.233207	8.89333e-09	1.45614e-14	3.95106e-18	552	1	.	0	ESN90954.1	1e-81	hypothetical protein HELRODRAFT_182425 [Helobdella robusta]	P27659	1e-80	60S ribosomal protein L3
1	SMED30033035	-5.60664	6.72221	6.24227	5.70885	-2.78306	-4.42801	-1.34669	-4.50894	1.24876	0.0106287	1.08234e-54	8.27036e-45	5.03907e-36	0.999654	0.999996	0.976466	1	0.0253752	1.1091e-52	9.12679e-43	2.23253e-33	0.999999	1	0.994123	1	963	1	.	0	BAE23185.1	4e-71	unnamed protein product [Mus musculus]	Q7TQ20	6e-70	DnaJ homolog subfamily C member 2
1	SMED30033066	-6.97496	5.46464	5.76166	4.08511	0.4974	-1.73706	-3.28359	-3.8132	1.65978	0.000133655	1.08914e-28	3.59097e-32	1.14644e-14	0.349625	0.994617	0.999968	0.999998	0.000491653	6.47191e-27	2.59437e-30	7.72682e-13	0.513587	1	1	1	1382	1	.	3	EUB62670.1	2e-56	Innexin unc-9 [Echinococcus granulosus]	O01393	5e-30	Innexin unc-9
1	SMED30033072	-2.92857	6.779	7.17786	4.44597	-2.00113	-4.11049	-4.80165	-4.56098	2.63901	0.0375268	4.68811e-34	7.64157e-38	1.58235e-14	0.0548067	0.000142218	2.29255e-05	3.19338e-05	0.0767111	3.17391e-32	6.46678e-36	1.03859e-12	0.125568	0.000411703	6.49376e-05	7.81598e-05	1110	1	.	0	CDH16484.1	1e-56	probable Fructose-2,6-bisphosphatase [Zygosaccharomyces bailii ISA1307]	Q91309	7e-55	6-phosphofructo-2-kinase/fructose-2,6-bisphosphatase
1	SMED30033266	-5.04882	5.02902	4.80526	4.14721	-1.20292	-2.30697	-2.59552	-2.82725	-0.806057	0.017572	1.68812e-33	9.5955e-28	2.5943e-19	0.97949	0.999153	0.99973	0.99991	0.0395807	1.13269e-31	6.29812e-26	2.99457e-17	0.999999	1	1	1	942	1	.	0	AFP65589.1	4e-11	TATA binding protein of transcription factor IID [Chroomonas mesostigmatica CCMP1168]	Q27850	3e-11	TATA-box-binding protein
1	SMED30033715	-4.5368	5.21772	4.95713	3.72961	1.04002	-3.17954	-3.74871	-3.47942	5.21573	2.55735e-10	1.93145e-55	8.50285e-50	3.72543e-27	0.00997234	2.1999e-08	2.5881e-10	1.89752e-09	2.47973e-09	2.02748e-53	1.17507e-47	7.84868e-25	0.03194	1.31448e-07	1.41792e-09	7.37633e-09	2885	1	YES	0	GAA55405.1	3e-105	basement membrane-specific heparan sulfate proteoglycan core protein, partial [Clonorchis sinensis]	P98160	6e-24	Basement membrane-specific heparan sulfate proteoglycan core protein
1	SMED30033878	-6.59025	4.30245	4.51615	3.37486	0.0177705	-1.29997	-2.17024	-2.15077	0.231505	0.000146713	5.11509e-23	1.69604e-25	1.34088e-12	0.662819	0.98512	0.998466	0.998382	0.000535177	2.57696e-21	1.04706e-23	6.64417e-11	0.807144	1	1	1	1238	1	.	0	ACT98285.1	3e-115	S6K1-like protein [Schmidtea mediterranea]	Q8BSK8	5e-92	Ribosomal protein S6 kinase beta-1
1	SMED30034049	-4.57107	7.36252	6.87688	5.05172	0.0126537	-2.86892	-5.21825	-6.64552	4.3416	3.02598e-05	9.08887e-78	6.32873e-68	1.71883e-35	0.790774	9.16247e-05	3.2138e-09	7.3716e-12	0.000126423	2.71109e-75	3.02644e-65	7.39761e-33	0.912853	0.000276234	1.54841e-08	3.51455e-11	979	1	.	7	XP_008299696.1	3e-25	UDP-xylose and UDP-N-acetylglucosamine transporter [Stegastes partitus]	Q7ZW46	6e-26	UDP-xylose and UDP-N-acetylglucosamine transporter
1	SMED30034072	-6.1143	6.65743	6.44149	3.65485	0.172304	-2.28892	-4.1963	-4.32655	1.48543	0.00314332	1.02874e-38	8.70719e-36	6.4426e-10	0.517013	0.998573	0.999997	1	0.00857858	7.57774e-37	7.03275e-34	1.75971e-08	0.678251	1	1	1	435	1	.	0	.	.	.	.	.	.
1	SMED30034495	-4.94025	5.04638	5.44424	4.96435	0.0963209	-2.62908	-3.0417	-4.94025	-0.401774	0.999432	1.62338e-17	8.21466e-21	8.49861e-17	0.325298	0.973743	0.986993	0.999535	0.999999	6.40991e-16	4.42725e-19	7.44295e-15	0.487698	0.995249	1	1	655	1	.	4	ESO98864.1	2e-37	hypothetical protein LOTGIDRAFT_213657 [Lottia gigantea]	Q8R0M8	1e-19	Monocarboxylate transporter 5
1	SMED30034570	-3.18082	6.53267	6.80746	4.78746	-2.42561	-5.22464	-4.49165	-2.80487	5.53403	1.17544e-05	4.50772e-73	6.48923e-79	4.14388e-39	5.81029e-05	5.06621e-13	6.62383e-11	3.32342e-06	5.30128e-05	9.70028e-71	7.24078e-76	2.19022e-36	0.000420988	5.89759e-12	3.86512e-10	9.18744e-06	914	1	.	0	.	.	.	.	.	.
1	SMED30034679	-7.03689	3.89558	3.98668	3.78703	0.222791	-2.2619	-2.31783	-0.275461	0.54616	7.92365e-06	4.46765e-23	2.27011e-24	1.19004e-21	0.505346	0.99876	0.998931	0.814862	3.66804e-05	2.25834e-21	1.34365e-22	1.72923e-19	0.667353	1	1	0.85924	1383	1	.	0	AAX27764.2	7e-61	SJCHGC03746 protein [Schistosoma japonicum]	Q9UKF6	2e-49	Cleavage and polyadenylation specificity factor subunit 3
1	SMED30034696	-3.38476	7.03932	7.36027	4.47255	-2.70886	-4.20078	-4.84848	-3.72928	3.30761	0.00381349	1.6947e-66	1.75975e-72	7.14495e-25	0.00110329	6.54353e-07	5.11614e-08	3.13459e-06	0.0101915	2.51509e-64	1.20491e-69	1.25149e-22	0.00512235	2.99327e-06	2.10336e-07	8.68696e-06	2009	2	YES	1	XP_001629942.1	3e-98	predicted protein [Nematostella vectensis]	Q2KJC3	1e-94	Macrophage-expressed gene 1 protein
1	SMED30034834	-6.05494	7.55148	7.34541	4.68627	-0.120986	-3.03774	-6.05494	-4.31455	2.33893	0.999535	1.56195e-61	1.03959e-57	3.52748e-20	0.383616	0.981469	0.999546	0.997693	0.999999	1.95257e-59	2.17498e-55	4.46523e-18	0.54867	1	1	1	546	1	.	0	ACM68458.1	1e-20	stress-associated protein 8 [Solanum pennellii]	Q7Y1W9	1e-18	Zinc finger A20 and AN1 domain-containing stress-associated protein 9
1	SMED30034872	-2.55737	6.52862	7.03499	4.94467	-0.576569	-3.2594	-6.3148	-5.80014	3.29726	0.0240128	8.08353e-51	7.63188e-59	2.44631e-28	0.604378	0.000123465	3.21352e-10	2.83179e-09	0.0520568	7.5397e-49	1.79629e-56	5.71317e-26	0.756562	0.000362395	1.74098e-09	1.08376e-08	400	1	YES	0	.	.	.	.	.	.
1	SMED30035179	-2.06187	6.62421	5.91459	5.1634	1.59227	-4.55568	-5.68499	-6.99192	3.49696	0.052741	1.37099e-42	3.82263e-34	4.52341e-26	0.00263406	2.81649e-06	6.39216e-08	2.52614e-10	0.102823	1.09559e-40	2.95293e-32	8.62512e-24	0.010612	1.14945e-05	2.60063e-07	1.05937e-09	889	2	YES	1	XP_006747960.1	2e-19	spondin-1-like, partial [Leptonychotes weddellii]	Q9GLX9	1e-18	Spondin-1
1	SMED30035301	-3.13557	4.84522	5.32563	4.23788	2.58169	-3.91534	-5.06941	-4.8701	4.18041	1.63787e-05	5.22692e-42	3.76778e-51	1.4284e-31	2.71633e-11	1.32491e-09	5.58458e-13	1.21842e-12	7.21193e-05	4.1331e-40	5.45731e-49	4.39118e-29	1.20701e-09	9.63911e-09	3.9476e-12	6.17657e-12	516	1	.	0	CCD60769.1	3e-59	calponin-related [Schistosoma mansoni]	Q24799	4e-60	Myophilin
1	SMED30035628	-2.00046	6.85248	6.60135	3.98984	-2.10851	-3.5748	-4.92615	-4.83375	3.29427	0.0596044	7.33798e-42	5.1511e-39	2.96045e-14	0.0159209	0.000100506	1.21396e-06	1.1882e-06	0.114252	5.7872e-40	4.5244e-37	1.87767e-12	0.0467258	0.00030043	4.15981e-06	3.45963e-06	1199	1	.	0	XP_006370193.1	2e-19	hypothetical protein POPTR_0001s40500g [Populus trichocarpa]	Q9FPS2	4e-16	Ubiquitin carboxyl-terminal hydrolase 25
1	SMED30035765	-2.94536	6.44152	6.93199	4.72755	-1.81498	-3.68234	-4.54535	-5.11303	6.19889	9.0856e-06	2.93003e-75	3.44165e-86	1.5208e-40	0.00102023	4.19933e-09	1.00533e-11	1.37663e-13	4.16878e-05	7.1188e-73	6.09921e-83	8.81101e-38	0.00479431	2.82711e-08	6.37766e-11	7.52836e-13	564	1	.	0	CCD76406.1	6e-09	hypothetical protein Smp_195090 [Schistosoma mansoni]	P14202	9e-05	Tegument antigen
1	SMED30036022	-5.71313	2.93761	3.20961	2.41662	1.12251	-1.42619	-1.62345	-0.923569	3.84368	8.60701e-09	4.75416e-10	5.45758e-12	6.66311e-07	0.0338045	0.029239	0.0145137	0.142261	6.53486e-08	9.87783e-09	1.70915e-10	8.09434e-06	0.0855535	0.0479054	0.0240924	0.183503	2871	1	.	0	XP_004040901.1	0	lysosomal alpha-glucosidase [Gorilla gorilla gorilla]	Q5R7A9	0	Lysosomal alpha-glucosidase
2	SMED30000077	-4.43446	7.76008	6.64124	4.94899	-0.876881	-3.5815	-4.5366	-5.92087	6.7577	3.35745e-07	2.07708e-76	7.00201e-58	1.36492e-32	0.147702	9.02035e-07	6.11324e-09	3.31668e-12	1.9679e-06	5.48913e-74	1.4961e-55	4.62032e-30	0.270258	4.01887e-06	2.83781e-08	1.63031e-11	1383	1	.	4	CDJ19896.1	5e-51	innexin unc 9 [Echinococcus granulosus]	O01393	1e-26	Innexin unc-9
2	SMED30000185	-3.42137	7.87134	7.3334	4.63687	-0.650698	-5.40258	-4.83334	-5.53362	3.69874	0.00618739	5.16162e-73	1.32475e-63	4.33907e-24	0.525944	2.80024e-08	2.86159e-07	9.35808e-09	0.0157107	1.10287e-70	4.75127e-61	7.38548e-22	0.686821	1.63939e-07	1.0679e-06	3.41776e-08	952	2	YES	0	ELT91652.1	4e-38	hypothetical protein CAPTEDRAFT_148295 [Capitella teleta]	Q8W490	8e-32	Serine/threonine-protein kinase PEPKR2
2	SMED30000232	-2.20956	7.89763	6.61508	3.43354	-1.20786	-3.89706	-5.48762	-5.14415	4.67382	0.0107778	3.4114e-73	5.64927e-53	8.26537e-14	0.0805415	9.84034e-07	1.04559e-09	2.65232e-09	0.0256946	7.50184e-71	9.05295e-51	4.95051e-12	0.16972	4.35586e-06	5.3255e-09	1.0174e-08	2382	1	.	0	.	.	.	.	.	.
2	SMED30000410	-2.69743	8.01147	7.03434	4.13339	-1.1592	-3.55982	-5.96013	-5.80262	4.89285	0.00082423	6.14258e-110	4.19858e-86	5.22461e-28	0.0505661	5.67125e-08	2.7868e-14	3.04808e-14	0.00256419	2.31322e-106	7.02725e-83	1.17464e-25	0.118084	3.16052e-07	2.1967e-13	1.75047e-13	820	1	.	0	XP_003888343.1	7e-05	hypothetical protein EHEL_110880 [Encephalitozoon hellem ATCC 50504]	Q9SUS4	5e-06	RING-H2 zinc finger protein RHA1a [Arabidopsis thaliana]
2	SMED30000737	-4.46714	8.03684	7.13791	4.66181	-0.794748	-3.01404	-7.0071	-4.55352	4.599	6.44887e-05	7.63127e-98	1.08277e-77	3.72606e-31	0.314263	6.85573e-05	4.20902e-12	5.74541e-08	0.000251926	1.04503e-94	1.05127e-74	1.10054e-28	0.475268	0.000212123	2.76807e-11	1.93485e-07	748	1	.	0	XP_002525234.1	3e-06	conserved hypothetical protein [Ricinus communis]	.	.	.
2	SMED30000979	-1.41644	7.09586	6.09989	3.86118	-0.885723	-4.30321	-5.10492	-5.34664	3.44761	0.0900342	6.35522e-80	7.7583e-59	8.23701e-22	0.174737	6.40832e-09	1.26185e-10	1.43227e-11	0.163372	2.104e-77	1.81189e-56	1.22245e-19	0.307392	4.19248e-08	7.17416e-10	6.68681e-11	392	1	.	0	GAA42657.1	7e-08	hypothetical protein CLF_106912 [Clonorchis sinensis]	.	.	.
2	SMED30001072	-3.50752	6.60738	5.7404	3.42209	-0.545032	-2.09806	-4.28477	-5.33449	3.50133	0.000325632	2.38535e-58	5.95453e-44	1.17277e-14	0.412276	0.0018135	5.54723e-08	1.99389e-10	0.00110278	2.62275e-56	6.40687e-42	7.86908e-13	0.577221	0.0040803	2.2716e-07	8.43441e-10	704	1	.	0	.	.	.	.	.	.
2	SMED30001165	-2.56143	7.76866	6.5789	4.16791	-1.2254	-3.41539	-5.34353	-5.96973	4.18962	0.00440947	1.28315e-92	4.44291e-67	2.47969e-25	0.0629437	1.06922e-06	4.04326e-11	5.70898e-13	0.0116265	1.17144e-89	1.99778e-64	4.50033e-23	0.140021	4.69912e-06	2.41115e-10	2.97981e-12	847	1	.	1	CDJ06538.1	3e-55	Mitochondrial substrate solute carrier [Hymenolepis microstoma]	Q9UBX3	8e-47	Mitochondrial dicarboxylate carrier
2	SMED30001270	-1.34313	6.56362	5.73024	3.4342	-0.263719	-2.5697	-6.59432	-4.95719	2.88669	0.134477	1.81276e-72	3.68388e-54	1.64099e-17	0.866354	0.000226506	4.78233e-14	4.68522e-09	0.23184	3.69007e-70	6.30593e-52	1.54013e-15	0.9715	0.000625806	3.69239e-13	1.75846e-08	707	2	.	0	XP_005243250.1	6e-19	rho-related GTP-binding protein RhoH [Falco peregrinus]	Q9D3G9	9e-18	Rho-related GTP-binding protein RhoH
2	SMED30001683	-3.1144	7.03727	5.7304	3.93283	-0.549214	-3.59249	-4.41162	-5.03277	4.0789	0.000315208	1.6029e-76	7.20086e-51	9.10734e-23	0.361333	1.75095e-07	2.00719e-09	3.36273e-11	0.00107109	4.43032e-74	1.0185e-48	1.44409e-20	0.525939	8.90309e-07	9.91485e-09	1.52367e-10	520	1	.	0	.	.	.	.	.	.
2	SMED30001832	-3.1706	7.57383	6.42713	4.14513	-0.332342	-2.86905	-4.65922	-7.11488	4.63879	0.00054497	3.84323e-79	6.7172e-58	3.21179e-23	0.694752	4.56684e-05	4.49086e-09	1.03652e-14	0.00175975	1.23175e-76	1.44549e-55	5.23036e-21	0.834063	0.000147339	2.12063e-08	6.16649e-14	1422	2	.	0	.	.	.	.	.	.
2	SMED30001859	-5.56249	8.17324	7.05853	3.39919	-3.6475	-2.59526	-2.36235	-4.46336	2.03156	0.0143403	4.99126e-54	1.03004e-39	9.72878e-08	0.999996	0.999397	0.99878	0.999998	0.0330652	5.04603e-52	9.23576e-38	1.49008e-06	0.999999	1	1	1	918	1	.	0	.	.	.	.	.	.
2	SMED30001872	-6.12728	7.92411	6.57065	4.75829	0.0170537	-2.15557	-4.85997	-6.12728	2.37918	0.999494	4.97486e-69	2.67178e-45	2.72705e-21	0.29661	0.932774	0.999209	0.99949	0.999999	8.28054e-67	2.9923e-43	3.75151e-19	0.454711	0.963145	1	1	560	1	.	0	.	.	.	.	.	.
2	SMED30002288	-6.73221	5.04527	4.02903	3.73389	1.40202	-1.78545	-2.99309	-2.69946	0.65754	6.39719e-05	1.28303e-38	4.82395e-21	6.01282e-18	0.00781093	0.995495	0.999902	0.999681	0.000250069	9.42779e-37	2.61387e-19	5.93928e-16	0.0261728	1	1	1	489	1	.	0	AAW24918.1	7e-91	SJCHGC05540 protein [Schistosoma japonicum]	P83876	1e-88	Thioredoxin-like protein 4A
2	SMED30002485	-1.2176	8.18427	6.45033	3.49658	-1.5184	-3.91146	-5.97618	-5.50754	3.50546	0.287429	6.88214e-71	4.25168e-45	1.74094e-12	0.0906376	2.18224e-05	7.86091e-09	3.27802e-08	0.451415	1.2566e-68	4.72658e-43	8.39189e-11	0.18577	7.52654e-05	3.6052e-08	1.13201e-07	2270	1	.	0	.	.	.	.	.	.
2	SMED30003082	-2.99004	7.35223	6.27818	3.821	-0.513661	-4.01336	-4.61842	-5.31593	4.29682	0.000986068	4.01825e-72	2.45446e-53	7.05927e-19	0.435512	1.35871e-07	7.82741e-09	1.42181e-10	0.00302042	7.86089e-70	4.08538e-51	7.76184e-17	0.600763	7.05026e-07	3.59148e-08	6.1027e-10	829	1	.	0	ADF47407.1	4e-54	exoribonuclease-2, partial [Dugesia japonica]	Q9FQ04	5e-50	5'-3' exoribonuclease 4
2	SMED30003190	-0.652459	8.221	6.75262	3.32842	-1.42311	-3.96625	-5.54063	-6.71958	3.09854	0.73959	6.6616e-70	6.77038e-48	3.83617e-11	0.951381	0.999991	0.999997	1.44072e-09	0.999999	1.17285e-67	8.82993e-46	1.43035e-09	0.999999	1	1	5.65605e-09	1653	2	.	0	.	.	.	.	.	.
2	SMED30003263	-2.36614	7.58564	6.43285	3.67712	-1.32476	-4.53755	-4.56864	-4.89853	6.38345	0.000333725	4.1037e-91	1.11018e-67	1.15846e-21	0.0179191	1.0804e-10	9.56642e-11	9.25941e-12	0.00112626	3.01542e-88	5.1456e-65	1.69422e-19	0.0513849	9.14048e-10	5.4949e-10	4.38338e-11	1591	2	.	1	XP_001459876.1	2e-19	hypothetical protein [Paramecium tetraurelia strain d4-2]	B1AY13	2e-15	Ubiquitin carboxyl-terminal hydrolase 24
2	SMED30003499	-4.03729	7.11939	6.45619	2.93848	-1.94212	-1.94723	-3.8006	-4.78683	4.41886	7.70235e-05	1.14549e-56	3.60123e-47	2.29173e-09	0.00740453	0.00613949	3.09788e-06	3.18328e-08	0.000296889	1.22812e-54	4.52497e-45	5.44073e-08	0.025031	0.0121042	1.00311e-05	1.10068e-07	3090	1	.	10	AGF90974.1	0	non-gastric H+,K+-ATPase alpha subunit [Schmidtea mediterranea]	Q6RWA9	0	Sodium/potassium-transporting ATPase subunit alpha
2	SMED30003597	-1.54788	6.1275	5.37013	2.36672	-3.14666	-2.27055	-2.82478	-4.07448	1.8307	0.0951806	5.11522e-54	2.38298e-40	7.51312e-07	6.55924e-05	0.000707971	5.61538e-05	8.69143e-08	0.171389	5.15405e-52	2.18878e-38	8.99703e-06	0.000467385	0.0017562	0.000149171	2.86673e-07	969	1	.	0	ESN95977.1	1e-12	hypothetical protein HELRODRAFT_86213 [Helobdella robusta]	Q9XUJ7	4e-12	Serine/threonine-protein kinase dkf-1 [Caenorhabditis elegans]
2	SMED30003954	-2.27191	7.40907	6.83566	3.92789	-0.0101083	-3.64576	-6.12242	-6.12242	2.08361	0.912322	7.86937e-62	5.89365e-52	1.75997e-15	0.178902	0.987802	0.999435	0.999426	0.999999	9.87836e-60	8.8779e-50	1.34105e-13	0.312813	1	1	1	502	1	.	0	.	.	.	.	.	.
2	SMED30004001	-3.26522	6.54462	5.51332	3.40024	-1.15339	-2.80932	-4.09814	-4.1321	4.18308	1.82628e-05	7.41978e-82	8.63728e-58	2.92861e-20	0.0295258	1.22287e-06	1.82175e-10	8.53974e-11	7.95897e-05	2.72604e-79	1.81969e-55	3.77052e-18	0.0768753	5.32161e-06	1.01618e-09	3.73514e-10	1320	1	.	0	.	.	.	.	.	.
2	SMED30004104	-1.07899	6.27315	5.43869	3.26859	-0.675719	-3.47172	-3.62639	-6.12762	0.84896	0.913729	1.8199e-34	1.82079e-25	4.77609e-09	0.781396	0.999942	0.999979	7.45689e-08	0.999999	1.2461e-32	1.12178e-23	1.04192e-07	0.905288	1	1	2.47634e-07	1131	1	.	0	.	.	.	.	.	.
2	SMED30004552	-5.60361	8.60514	6.97031	3.40138	-1.12555	-2.87037	-3.77368	-5.60361	2.33196	0.999511	6.01459e-64	2.72689e-41	1.3925e-08	0.771543	0.977929	0.994785	0.999529	0.999999	8.19917e-62	2.61796e-39	2.68064e-07	0.897567	0.998378	1	1	684	1	.	0	.	.	.	.	.	.
2	SMED30004655	-5.05842	6.18646	5.47323	2.51802	-1.05783	-1.89502	-2.88011	-3.28634	3.54812	3.38098e-07	6.71598e-67	1.59141e-51	1.73453e-09	0.0695006	0.00162554	1.42797e-05	1.80457e-06	1.98015e-06	1.02188e-64	2.33875e-49	4.23471e-08	0.151454	0.0037019	4.17068e-05	5.14587e-06	1593	2	.	0	CCC86588.1	1e-10	mmp1 protein [Schmidtea mediterranea]	.	.	.
2	SMED30004849	-3.26995	7.78492	6.73759	4.02734	-0.238266	-3.75048	-5.89631	-5.39484	3.27985	0.0105013	5.91686e-74	2.44553e-55	4.28307e-18	0.990964	2.83727e-05	5.11163e-09	2.80167e-08	0.025113	1.34028e-71	4.43835e-53	4.30121e-16	0.999999	9.53268e-05	2.39499e-08	9.73427e-08	1864	1	.	0	.	.	.	.	.	.
2	SMED30004927	-2.81694	7.738	6.63571	3.68309	-1.65021	-3.36046	-4.6742	-5.55498	2.70662	0.0454458	4.29946e-52	1.02497e-38	1.8917e-11	0.104181	0.000730071	1.39083e-05	3.66539e-07	0.0904504	4.11206e-50	8.89896e-37	7.44983e-10	0.207156	0.001807	4.07087e-05	1.12935e-06	1092	1	YES	0	.	.	.	.	.	.
2	SMED30005037	-1.55559	7.40898	6.36547	4.35065	-0.498025	-3.92773	-5.68496	-6.45882	5.21416	0.0314426	1.54322e-74	2.83978e-56	4.87155e-26	0.439953	1.20927e-07	1.46894e-11	1.60819e-13	0.0657873	3.63223e-72	5.41481e-54	9.23051e-24	0.60484	6.3389e-07	9.15492e-11	8.74704e-13	584	1	.	0	.	.	.	.	.	.
2	SMED30005085	-6.75546	8.14633	7.33834	4.7434	-0.572772	-3.95403	-4.77261	-4.17319	3.33504	0.000363222	6.55739e-70	2.24715e-56	5.4707e-21	0.877161	0.999985	0.999993	0.999999	0.00121776	1.16209e-67	4.3121e-54	7.42413e-19	0.979479	1	1	1	1963	1	.	0	XP_003112237.1	3e-19	CRE-FCP-1 protein [Caenorhabditis remanei]	Q8SV03	4e-18	RNA polymerase II subunit A C-terminal domain phosphatase
2	SMED30005219	-3.5896	7.44916	6.78415	4.16614	-0.781196	-3.66307	-4.65946	-5.70612	3.40744	0.00172711	4.14066e-83	1.3585e-68	2.45857e-23	0.30961	3.11382e-06	6.00119e-08	5.1884e-10	0.00499978	1.70884e-80	6.82124e-66	4.09223e-21	0.469976	1.26038e-05	2.44884e-07	2.11804e-09	1256	1	.	0	.	.	.	.	.	.
2	SMED30005411	-3.46133	5.72803	4.87936	2.8262	-0.905679	-2.70234	-3.23218	-3.13207	4.36016	2.17988e-06	1.16823e-59	7.5665e-43	2.25946e-13	0.0794	3.93012e-06	1.14172e-07	1.96773e-07	1.1167e-05	1.32812e-57	7.78007e-41	1.27235e-11	0.167855	1.56307e-05	4.50749e-07	6.23952e-07	2659	1	.	1	EUB61935.1	5e-19	hypothetical protein EGR_03208 [Echinococcus granulosus]	.	.	.
2	SMED30005581	-3.56565	7.3224	6.32789	4.11235	-1.1268	-3.17874	-4.99327	-4.89817	3.17166	0.00282295	1.21477e-62	9.36523e-47	1.54033e-18	0.15049	9.13997e-05	7.74683e-08	6.0702e-08	0.00778961	1.5843e-60	1.13769e-44	1.62257e-16	0.274192	0.000275663	3.12351e-07	2.03818e-07	1447	1	.	3	.	.	.	.	.	.
2	SMED30006010	-2.66971	7.07682	5.86038	4.30801	-0.383133	-3.17522	-5.02515	-5.99198	3.64563	0.00201235	4.15394e-87	4.88406e-59	4.1852e-30	0.591643	1.13337e-06	2.65366e-11	3.22435e-14	0.00574493	2.19554e-84	1.16779e-56	1.14625e-27	0.74467	4.95359e-06	1.61118e-10	1.84888e-13	908	1	.	0	.	.	.	.	.	.
2	SMED30006055	-2.25442	7.22795	6.06446	3.6957	-0.896172	-3.51942	-5.05366	-5.26445	3.39717	0.0176085	5.92876e-67	2.43214e-47	1.70904e-16	0.209598	4.57852e-06	5.34665e-09	1.11127e-09	0.039651	9.11306e-65	3.1048e-45	1.46273e-14	0.353025	1.80145e-05	2.49734e-08	4.40805e-09	1623	1	.	0	XP_004086384.1	4e-13	serine/threonine-protein kinase pim-2-like [Oryzias latipes]	Q9YHZ5	7e-12	Serine/threonine-protein kinase pim-2
2	SMED30006157	-1.99241	6.26624	5.33459	2.85245	-1.98257	-3.19464	-3.35002	-3.93365	3.80586	0.00363823	1.148e-70	6.30534e-51	2.64488e-13	0.000677963	2.43031e-07	8.57158e-08	1.31423e-09	0.00976647	2.08348e-68	8.96042e-49	1.46745e-11	0.00340133	1.1999e-06	3.43262e-07	5.17429e-09	1480	3	.	0	XP_005143716.1	2e-171	6-phosphogluconate dehydrogenase, decarboxylating [Melopsittacus undulatus]	P52209	2e-171	6-phosphogluconate dehydrogenase, decarboxylating [Homo sapiens]
2	SMED30006197	-4.21207	6.53533	5.63972	3.02897	-0.84009	-2.26373	-3.82855	-4.05957	3.06025	8.60017e-05	4.1137e-63	3.03713e-46	8.58767e-12	0.191125	0.000743829	6.3828e-07	1.7463e-07	0.000328262	5.43568e-61	3.61658e-44	3.65425e-10	0.329406	0.00183713	2.26896e-06	5.57082e-07	1734	1	.	0	.	.	.	.	.	.
2	SMED30006329	-5.30462	6.53918	5.72398	3.20028	-0.951047	-2.58958	-3.26872	-3.34947	4.07914	6.0103e-08	1.65465e-76	5.13255e-58	4.42359e-16	0.0954983	5.02724e-05	1.88929e-06	1.14237e-06	3.98136e-07	4.53178e-74	1.13697e-55	3.66125e-14	0.193547	0.000160578	6.30258e-06	3.33329e-06	2638	1	.	0	CCH41319.1	2e-19	hypothetical protein BN7_858 [Wickerhamomyces ciferrii]	Q90XF2	2e-19	Protein kinase C iota type
2	SMED30006446	1.04675	5.36888	4.22406	2.87506	-0.611403	-2.47267	-3.70965	-6.72102	4.95988	0.0196049	3.70366e-49	5.57041e-30	2.27039e-13	0.246228	3.48607e-05	1.5475e-08	4.17137e-17	0.0435638	3.35075e-47	3.78826e-28	1.27612e-11	0.397179	0.000114806	6.81902e-08	2.9801e-16	2332	1	.	0	.	.	.	.	.	.
2	SMED30006555	-6.39935	6.30038	5.32491	2.98519	0.151948	-2.09755	-3.25618	-3.00935	1.14164	0.000473998	2.26572e-51	1.28514e-33	2.19691e-08	0.5595	0.997983	0.999974	0.999916	0.00155056	2.13311e-49	9.67937e-32	3.96563e-07	0.716743	1	1	1	1459	1	.	0	CDJ16313.1	0	eukaryotic peptide chain release factor subunit [Echinococcus granulosus]	Q9GR88	0	Eukaryotic peptide chain release factor subunit 1
2	SMED30006700	-2.37379	8.04023	6.74485	3.89745	-1.03397	-4.92992	-4.81045	-5.5344	3.5456	0.0318393	1.71367e-76	1.88123e-54	5.99073e-17	0.223338	7.13617e-08	1.37129e-07	2.9745e-09	0.0665158	4.65115e-74	3.23862e-52	5.37151e-15	0.370149	3.91036e-07	5.35175e-07	1.13678e-08	825	1	.	0	XP_002786620.1	0.0002	RING-H2 finger protein ATL2E, putative [Perkinsus marinus ATCC 50983]	Q9SUS4	5e-05	RING-H2 zinc finger protein RHA1a [Arabidopsis thaliana]
2	SMED30006705	-6.29537	7.08736	6.27899	3.80102	-1.6245	-2.02881	-3.52658	-3.6921	1.85092	0.000899116	7.57638e-61	9.74479e-46	1.6534e-13	0.992473	0.997422	0.999994	0.999998	0.00277339	9.13015e-59	1.11628e-43	9.50612e-12	0.999999	1	1	1	1372	1	.	0	AFJ24755.1	2e-09	high mobility group-2 [Schmidtea mediterranea]	Q05344	1e-05	FACT complex subunit Ssrp1
2	SMED30006722	-6.89948	6.88	6.09383	3.49844	0.184571	-2.20587	-3.81048	-3.74102	2.26313	7.94075e-05	2.01345e-62	5.33459e-47	2.05434e-12	0.529151	0.998369	0.999998	0.999998	0.000305228	2.6034e-60	6.61379e-45	9.83961e-11	0.689552	1	1	1	1532	1	.	0	XP_004444258.1	2e-43	GA11291, isoform D [Drosophila pseudoobscura pseudoobscura]	Q9V8R9	2e-39	Protein 4.1 homolog
2	SMED30006790	0.104972	6.17112	5.23661	3.28016	-0.631071	-3.37709	-4.27441	-6.51029	6.21705	0.776263	3.74302e-95	9.47011e-69	2.14514e-25	0.139956	1.05555e-10	2.06463e-14	7.44484e-24	0.999999	4.17651e-92	4.8357e-66	3.94065e-23	0.259507	8.94783e-10	1.64771e-13	8.21879e-23	917	1	.	0	.	.	.	.	.	.
2	SMED30006831	-2.45676	7.79417	6.86627	3.82208	-2.01061	-3.63853	-4.68383	-5.6928	3.59134	0.0206693	5.15432e-77	2.94534e-60	3.18856e-17	0.00962807	5.21008e-06	6.17501e-08	3.49831e-10	0.0456427	1.4789e-74	7.99409e-58	2.90921e-15	0.0310429	2.02691e-05	2.51602e-07	1.4501e-09	1035	1	.	0	XP_001919964.4	4e-14	serine/threonine-protein kinase pim-2-like [Danio rerio]	Q6Z9F4	1e-09	CBL-interacting protein kinase 6
2	SMED30007130	-3.04193	6.70986	5.65526	4.05944	-0.66629	-3.672	-4.64768	-4.39666	6.08849	1.01546e-05	9.22027e-73	1.44717e-52	1.26682e-26	0.209042	2.84217e-08	5.64696e-11	2.43704e-10	4.62477e-05	1.92902e-70	2.24736e-50	2.57483e-24	0.352324	1.66135e-07	3.31824e-10	1.02357e-09	1326	1	.	2	BAE78817.1	2e-52	innexin9 [Dugesia japonica]	A8WVX4	3e-32	Innexin-19
2	SMED30007213	-1.73938	5.77982	4.97341	3.071	-1.83392	-2.59772	-3.16438	-4.48884	-0.18739	0.235656	4.09056e-36	6.30394e-25	2.15497e-08	0.0629282	0.00367236	0.000680579	3.19627e-06	0.378343	2.89287e-34	3.82131e-23	3.90395e-07	0.139997	0.00767409	0.00148374	8.84973e-06	790	1	.	1	.	.	.	.	.	.
2	SMED30007291	-7.25987	7.55588	6.00845	3.07825	-2.23468	-2.53618	-2.63266	-1.97919	2.97902	3.26458e-05	1.51583e-62	3.10168e-38	2.5149e-08	0.99856	0.999399	0.999556	0.997169	0.000135434	1.96842e-60	2.64714e-36	4.47792e-07	0.999999	1	1	1	822	1	.	0	XP_002901361.1	8e-05	conserved hypothetical protein [Phytophthora infestans T30-4]	Q8SV35	0.001	Uncharacterized RING finger protein ECU07_0330
2	SMED30007313	-4.60907	5.82634	4.81843	2.94666	-1.29692	-2.24444	-2.61225	-2.82875	4.7604	1.74888e-11	6.75199e-90	4.3112e-60	2.33705e-20	0.00334632	1.48646e-06	5.04275e-08	5.58047e-09	2.01486e-10	4.42211e-87	1.12942e-57	3.04798e-18	0.0129832	6.35576e-06	2.07484e-07	2.07816e-08	2904	2	.	0	XP_002515019.1	0.001	protein binding protein, putative [Ricinus communis]	.	.	.
2	SMED30007435	-5.62445	7.62539	6.80203	4.09367	-0.954243	-4.4544	-3.6563	-3.83169	1.72688	0.0108582	5.43524e-59	1.7078e-45	1.123e-13	0.939632	0.999998	0.999998	0.999999	0.0258578	6.04234e-57	1.9489e-43	6.56942e-12	0.999999	1	1	1	732	1	.	0	.	.	.	.	.	.
2	SMED30007542	-2.93093	8.36857	7.23726	4.22922	-2.42135	-4.36493	-5.0413	-5.07654	5.14824	0.00445085	7.42431e-62	4.66718e-48	1.02565e-16	0.00465223	3.38071e-06	2.83506e-07	1.93481e-07	0.0117243	9.35867e-60	6.11339e-46	8.93056e-15	0.0171008	1.35946e-05	1.05878e-06	6.13967e-07	817	1	.	0	AGE13483.1	8e-25	decapping protein 2 [Bombyx mori]	Q5REQ8	4e-22	m7GpppN-mRNA hydrolase
2	SMED30007810	-7.79065	7.66833	6.91454	4.27108	-1.15944	-3.52852	-2.61698	-3.75836	3.86724	8.66523e-07	2.18518e-84	9.31513e-68	5.24215e-22	0.976797	0.999989	0.999486	0.999997	4.75601e-06	9.8258e-82	4.38495e-65	7.81833e-20	0.999999	1	1	1	958	1	.	0	XP_002628061.1	0.0001	RING finger domain-containing protein [Ajellomyces dermatitidis SLH14081]	.	.	.
2	SMED30008175	-4.7821	6.51148	5.53141	3.3093	-0.387322	-2.01144	-3.57825	-4.59308	5.199	2.30533e-08	2.99534e-68	1.79559e-49	1.05883e-16	0.47202	0.000619634	6.00347e-08	7.70485e-11	1.6303e-07	4.79801e-66	2.42582e-47	9.19287e-15	0.63618	0.0015528	2.44944e-07	3.38867e-10	1808	1	.	0	.	.	.	.	.	.
2	SMED30008183	-3.08333	7.09567	6.03974	3.36144	-1.18241	-2.85659	-3.49764	-5.87688	4.10903	0.00144324	3.16561e-55	1.13391e-40	3.38306e-12	0.09647	0.000211674	1.64871e-05	5.22175e-10	0.00426238	3.30001e-53	1.05436e-38	1.56321e-10	0.195126	0.000589109	4.76778e-05	2.13078e-09	807	1	.	0	ADF47407.1	2e-30	exoribonuclease-2, partial [Dugesia japonica]	Q9VM71	2e-28	5'-3' exoribonuclease 2 homolog
2	SMED30008483	-2.95386	6.34916	5.77854	3.91786	0.091805	-3.80325	-3.65307	-5.72719	1.85181	0.0202322	1.89662e-51	1.3236e-41	1.88145e-17	0.641583	1.58866e-05	3.1443e-05	3.10094e-09	0.0448057	1.79121e-49	1.28632e-39	1.74945e-15	0.788569	5.63939e-05	8.70586e-05	1.18331e-08	465	1	YES	1	.	.	.	.	.	.
2	SMED30008512	-5.96036	9.5582	7.95942	4.28121	-2.2037	-3.61831	-4.0561	-5.96036	3.59006	0.999565	8.72199e-91	4.87959e-63	2.13628e-15	0.937905	0.991979	0.996203	0.999559	0.999999	6.25636e-88	1.65177e-60	1.58913e-13	0.999999	1	1	1	750	1	.	0	.	.	.	.	.	.
2	SMED30008673	-6.2518	8.30442	6.88477	4.37409	-0.267556	-2.91443	-4.99704	-5.13246	2.78854	0.00277904	7.47239e-72	3.91106e-48	7.86898e-17	0.699644	0.999721	0.999998	0.999999	0.00768182	1.43389e-69	5.14535e-46	6.95216e-15	0.838598	1	1	1	590	1	.	0	.	.	.	.	.	.
2	SMED30009253	-6.14257	7.10382	5.88929	3.22207	-0.774581	-2.3496	-4.16484	-2.78359	1.56701	0.0015443	1.86358e-60	1.10371e-38	3.99028e-09	0.933883	0.998953	0.999999	0.999758	0.00452402	2.18459e-58	9.55506e-37	8.87198e-08	0.999999	1	1	1	1524	1	.	0	XP_003291997.1	2e-05	hypothetical protein DICPUDRAFT_156679 [Dictyostelium purpureum]	Q00940	2e-05	Peroxisome biogenesis factor 10
2	SMED30009605	-3.34147	7.98264	6.4658	3.36512	-1.78555	-3.65808	-4.693	-4.33546	3.32534	0.0054531	1.33528e-74	2.63416e-49	4.62694e-12	0.0251325	1.49208e-05	3.00085e-07	6.54726e-07	0.0140427	3.16756e-72	3.54283e-47	2.08053e-10	0.0676164	5.33364e-05	1.11599e-06	1.96561e-06	1430	1	.	0	.	.	.	.	.	.
2	SMED30009676	-5.70228	8.3791	7.50488	4.62269	-0.0622855	-3.33755	-5.70228	-5.70228	2.49498	0.999591	2.80114e-64	5.96436e-51	3.06115e-17	0.195056	0.934284	0.99952	0.999479	0.999999	3.85342e-62	8.51604e-49	2.80314e-15	0.334707	0.964175	1	1	934	1	.	0	.	.	.	.	.	.
2	SMED30009775	-8.28342	7.67215	6.78116	3.56871	-0.467101	-1.85048	-3.12478	-4.29624	4.24798	1.05466e-07	7.81295e-78	2.87637e-60	8.44187e-14	0.877346	0.995861	0.99992	1	6.72744e-07	2.35381e-75	7.95013e-58	5.04619e-12	0.979574	1	1	1	1476	1	.	0	XP_007474369.1	1e-58	deoxynucleoside triphosphate triphosphohydrolase SAMHD1 isoform X2 [Monodelphis domestica]	Q9Y3Z3	6e-56	Deoxynucleoside triphosphate triphosphohydrolase SAMHD1
2	SMED30009880	-1.65546	7.11298	6.10166	3.40025	-0.648791	-3.69441	-4.71249	-5.90374	6.01701	0.00480004	3.79308e-91	1.654e-68	2.21785e-20	0.200561	3.8894e-09	2.93164e-12	4.83513e-16	0.0125498	2.85686e-88	8.16888e-66	2.90509e-18	0.341965	2.63553e-08	1.95143e-11	3.19868e-15	507	1	.	0	XP_002733137.1	3e-35	ubiquitin-conjugating enzyme E2 N-like [Saccoglossus kowalevskii]	P35128	2e-35	Ubiquitin-conjugating enzyme E2 N
2	SMED30009890	-2.02996	5.64554	4.66706	2.6423	-1.13158	-2.51097	-4.00671	-3.27568	1.80593	0.0190624	5.4196e-53	1.99911e-34	6.30577e-10	0.0608291	6.1745e-05	1.86824e-08	6.08378e-07	0.0425478	5.33583e-51	1.56029e-32	1.7314e-08	0.136264	0.000193367	8.16543e-08	1.83231e-06	386	1	.	1	.	.	.	.	.	.
2	SMED30010422	-2.26288	7.53187	6.3095	4.11672	-0.750102	-3.2047	-5.56053	-6.17988	4.18295	0.00692583	2.66812e-93	7.70273e-66	2.50891e-26	0.242545	1.36249e-06	2.47852e-12	2.82052e-14	0.0173373	2.67941e-90	3.26845e-63	4.87651e-24	0.392836	5.87404e-06	1.66341e-11	1.62474e-13	915	1	.	0	.	.	.	.	.	.
2	SMED30010489	-3.2177	7.60138	6.50261	3.14817	-1.8332	-3.41624	-4.87659	-3.90843	3.92548	0.000852803	2.96918e-81	4.42812e-60	9.74986e-13	0.00676452	2.21138e-06	1.91739e-09	1.31807e-07	0.00264244	1.05238e-78	1.15005e-57	4.94502e-11	0.0232802	9.20113e-06	9.49773e-09	4.2657e-07	1310	1	.	0	ESO92434.1	3e-17	hypothetical protein LOTGIDRAFT_162739 [Lottia gigantea]	O35179	3e-12	Endophilin-A1
2	SMED30010575	-2.0868	7.73508	6.31497	3.60055	-1.41125	-4.84262	-3.92716	-5.38276	4.88591	0.00584599	1.25102e-86	1.97184e-59	1.95832e-18	0.0222815	2.6419e-10	4.77148e-08	1.03836e-11	0.0149319	6.2816e-84	4.82971e-57	2.04146e-16	0.0613038	2.12701e-09	1.9696e-07	4.8971e-11	1360	1	.	0	XP_008199757.1	1e-179	phosphoenolpyruvate carboxykinase [GTP] isoform X2 [Tribolium castaneum]	P20007	1e-172	Phosphoenolpyruvate carboxykinase [GTP]
2	SMED30010671	-3.8653	8.32767	7.1237	4.29239	-1.4921	-3.01963	-4.79855	-6.56818	4.17922	0.00114348	2.58155e-93	4.87767e-69	3.7022e-23	0.0645621	0.000159968	1.26731e-07	3.25626e-11	0.0034522	2.67941e-90	2.57806e-66	5.9645e-21	0.142883	0.000457723	4.96944e-07	1.47699e-10	992	1	.	0	CDJ06538.1	7e-79	Mitochondrial substrate solute carrier [Hymenolepis microstoma]	Q9UBX3	1e-70	Mitochondrial dicarboxylate carrier
2	SMED30010724	-5.62071	8.05116	6.5024	3.63179	-0.947082	-3.75408	-4.44645	-3.41703	1.84568	0.0121155	1.6187e-54	1.73161e-34	3.00101e-09	0.942005	0.999997	0.999992	0.99999	0.0285204	1.6531e-52	1.35502e-32	6.89638e-08	0.999999	1	1	1	432	1	.	0	CDQ60785.1	3e-31	unnamed protein product [Oncorhynchus mykiss]	P20007	7e-29	Phosphoenolpyruvate carboxykinase [GTP]
2	SMED30010895	-5.82806	8.98674	7.33395	4.2158	-2.03305	-4.67043	-3.31108	-4.69387	2.92998	0.0107225	1.12331e-60	1.09069e-40	4.13994e-12	0.995838	0.999996	0.999959	0.999993	0.025587	1.34293e-58	1.01731e-38	1.87273e-10	0.999999	1	1	1	1857	1	.	0	CDO97783.1	3e-05	unnamed protein product [Coffea canephora]	Q8W571	7e-06	RING-H2 finger protein ATL32
2	SMED30011001	-5.48996	7.79375	7.18279	4.5047	0.136238	-4.32532	-4.31223	-5.48996	1.8179	0.999612	5.71934e-53	2.57453e-44	1.68419e-15	0.243151	0.998275	0.998196	0.999625	0.999999	5.61259e-51	2.79003e-42	1.29109e-13	0.393652	1	1	1	815	1	.	0	EFX83133.1	0.0007	hypothetical protein DAPPUDRAFT_48477 [Daphnia pulex]	Q7L0R7	0.0002	RING finger protein 44
2	SMED30011137	-1.35617	7.20486	6.21726	3.38307	-1.3264	-3.66732	-4.59276	-5.86252	7.61462	0.00685767	6.75224e-107	1.05978e-81	2.51517e-23	0.00637699	2.56232e-10	1.1612e-13	2.19921e-18	0.017191	1.86483e-103	1.33033e-78	4.16344e-21	0.0221786	2.0668e-09	8.68937e-13	1.7085e-17	1184	1	.	0	XP_001952053.1	1e-177	eukaryotic initiation factor 4A [Acyrthosiphon pisum]	Q7RV88	1e-169	ATP-dependent RNA helicase eIF4A
2	SMED30011151	-6.94076	8.34841	7.06057	5.00169	0.0750892	-2.83863	-3.76561	-6.94076	3.55703	0.999522	4.44514e-93	7.77763e-65	7.11451e-29	0.282447	0.973554	0.992631	0.99948	0.999999	4.31996e-90	2.96604e-62	1.74259e-26	0.439461	0.995123	1	1	952	1	.	0	.	.	.	.	.	.
2	SMED30011166	-4.8855	8.1725	7.03242	4.83296	-0.734539	-3.51233	-5.87246	-5.03304	5.07216	3.03957e-06	2.45846e-100	1.65993e-75	2.22108e-34	0.264396	1.80901e-06	9.01085e-11	1.62048e-09	1.51561e-05	4.35682e-97	1.31602e-72	8.66763e-32	0.418683	7.63521e-06	5.1946e-10	6.3378e-09	1749	1	.	0	.	.	.	.	.	.
2	SMED30011428	-2.71734	6.5498	5.84187	3.48126	-0.841031	-3.23964	-4.19473	-4.88019	5.85981	4.09943e-05	1.05601e-72	1.84058e-58	5.4446e-20	0.110896	2.44393e-07	4.68031e-10	3.98974e-12	0.000167009	2.19409e-70	4.2329e-56	6.75018e-18	0.217441	1.20643e-06	2.47723e-09	1.94907e-11	2750	1	.	0	CDJ20388.1	0	glycogen phosphorylase [Echinococcus granulosus]	P11217	0	Glycogen phosphorylase, muscle form
2	SMED30011514	-6.66412	7.8671	6.91932	4.38846	0.573181	-4.32554	-4.70276	-4.05564	2.92981	0.00028519	6.13693e-86	2.13862e-64	1.71258e-21	0.218636	0.999998	1	1	0.000978579	3.03094e-83	8.05378e-62	2.44525e-19	0.364236	1	1	1	2238	2	.	0	EPX73214.1	7e-38	kinesin-like protein Klp3 [Schizosaccharomyces octosporus yFS286]	Q9US60	4e-36	Kinesin-like protein 3
2	SMED30011541	-9.8937	4.81345	3.80533	2.93614	3.42615	-0.572429	-2.16876	-2.34618	3.66084	1.77504e-16	5.21964e-48	1.25927e-26	2.80354e-14	4.02249e-21	0.908318	0.99818	0.998857	3.97893e-15	4.58461e-46	7.98698e-25	1.78946e-12	1.16525e-18	0.94352	1	1	3692	1	.	10	EKC18237.1	0	Putative cation-transporting ATPase 13A3, partial [Crassostrea gigas]	Q9H7F0	0	Probable cation-transporting ATPase 13A3
2	SMED30012068	-5.0112	7.35901	6.71446	4.63664	-0.574681	-5.0112	-3.10181	-5.0112	0.887943	0.999603	2.80837e-59	7.1073e-47	7.46122e-19	0.369117	0.999627	0.928752	0.999604	0.999999	3.15701e-57	8.77547e-45	8.17397e-17	0.533556	1	0.955292	1	1080	1	.	0	.	.	.	.	.	.
2	SMED30012126	-3.1919	6.87017	5.64215	3.55696	-1.66885	-3.17796	-3.96867	-4.0619	3.97724	8.65952e-05	4.10176e-88	4.98341e-59	1.52883e-21	0.00310206	1.87499e-07	9.44083e-10	3.04753e-10	0.000330318	2.2884e-85	1.18217e-56	2.20378e-19	0.0121862	9.46673e-07	4.84126e-09	1.26936e-09	1780	1	.	0	.	.	.	.	.	.
2	SMED30012454	-2.255	7.26918	6.07091	3.79125	-0.999055	-3.33577	-4.37854	-6.16297	2.85034	0.0430111	1.26004e-68	2.09989e-47	5.48442e-17	0.23458	4.98142e-05	8.15049e-07	5.91332e-11	0.0862771	2.06311e-66	2.69205e-45	4.93221e-15	0.383711	0.000159316	2.85889e-06	2.6272e-10	459	2	.	1	.	.	.	.	.	.
2	SMED30012730	-4.41182	6.58111	5.71816	3.45023	-0.698126	-2.59688	-4.10732	-3.93535	3.29243	3.50388e-05	1.83632e-63	2.4771e-47	1.2469e-15	0.276787	0.000166855	1.83425e-07	3.00881e-07	0.000144407	2.46977e-61	3.14884e-45	9.63215e-14	0.433138	0.000475351	7.04133e-07	9.35417e-07	1744	1	.	0	.	.	.	.	.	.
2	SMED30012849	-3.63404	7.19461	6.48726	4.33791	0.611463	-3.26179	-5.40223	-6.33318	4.80864	1.49725e-05	6.8176e-88	7.01207e-72	7.53038e-31	0.152774	3.20742e-07	5.21979e-13	8.98415e-16	6.64422e-05	3.73443e-85	4.6945e-69	2.18142e-28	0.277317	1.55005e-06	3.70538e-12	5.82077e-15	423	1	.	0	.	.	.	.	.	.
2	SMED30013055	-4.04266	6.10469	5.0288	3.87789	1.04293	-3.3384	-3.47984	-5.19341	4.22995	8.20801e-07	1.32622e-66	1.51706e-44	1.67876e-25	0.0156571	8.58287e-08	3.11936e-08	1.99185e-13	4.52733e-06	1.98781e-64	1.66805e-42	3.10283e-23	0.0460962	4.629e-07	1.32157e-07	1.07465e-12	2228	1	YES	0	CAX69383.1	0	procollagen-lysine, 2-oxoglutarate 5-dioxygenase 3 [Schistosoma japonicum]	P24802	0	Procollagen-lysine,2-oxoglutarate 5-dioxygenase 1
2	SMED30013088	-4.67456	7.92055	7.07956	4.23307	-1.35477	-3.39716	-4.705	-5.1017	6.23288	9.3664e-09	5.38047e-111	1.41137e-90	1.32312e-31	0.0119583	2.79223e-08	2.94935e-12	1.19857e-13	7.06691e-08	2.70162e-107	3.86547e-87	4.15227e-29	0.0370111	1.63628e-07	1.96148e-11	6.58209e-13	1256	1	.	0	.	.	.	.	.	.
2	SMED30013090	-3.60133	7.40341	6.73219	4.44566	-0.139538	-3.03766	-5.75397	-6.04875	4.96707	2.02286e-05	3.02283e-91	4.41255e-76	4.70657e-32	0.887405	1.57283e-06	1.09876e-13	7.71292e-15	8.73856e-05	2.3351e-88	3.6927e-73	1.52468e-29	0.987181	6.69558e-06	8.23233e-13	4.63437e-14	1699	1	.	12	ELT98460.1	1e-70	hypothetical protein CAPTEDRAFT_177636 [Capitella teleta]	Q8BGC3	2e-47	Monocarboxylate transporter 12
2	SMED30013099	-1.84569	7.53869	6.39677	4.14321	-1.08115	-3.54146	-5.71911	-5.89128	5.43552	0.00660226	4.20335e-89	9.20971e-66	5.08223e-27	0.0584567	1.11056e-07	2.90016e-13	5.29821e-14	0.0166226	2.58437e-86	3.85362e-63	1.05595e-24	0.132187	5.86258e-07	2.10132e-12	2.99698e-13	2026	1	.	0	XP_002631701.1	2e-147	C. briggsae CBR-XRN-2 protein [Caenorhabditis briggsae]	Q9VM71	8e-130	5'-3' exoribonuclease 2 homolog
2	SMED30013238	-3.21075	7.19327	5.98141	3.94319	-0.628046	-3.69244	-4.77174	-4.81491	3.66057	0.00160447	2.57636e-61	9.64072e-43	8.77887e-18	0.381106	3.93352e-06	3.69957e-08	1.90102e-08	0.00468028	3.18107e-59	9.81236e-41	8.50421e-16	0.546126	1.56422e-05	1.55168e-07	6.72287e-08	2290	2	.	1	EUB61935.1	2e-29	hypothetical protein EGR_03208 [Echinococcus granulosus]	.	.	.
2	SMED30013329	-4.86478	8.19271	7.39538	3.5709	-2.0509	-4.86478	-3.60238	-3.77614	1.41409	0.99943	3.40149e-47	3.98835e-38	6.7045e-08	0.926748	0.999488	0.995379	0.996827	0.999999	2.95322e-45	3.39426e-36	1.07325e-06	0.999999	1	1	1	822	1	.	0	.	.	.	.	.	.
2	SMED30013469	0.516833	6.5103	5.13187	2.52004	-1.42641	-3.68337	-3.74349	-5.82578	4.19704	0.286625	8.17071e-70	1.60268e-43	8.6913e-10	0.0137582	3.92148e-08	2.84875e-08	7.02696e-14	0.450357	1.42288e-67	1.68825e-41	2.27994e-08	0.0415239	2.24435e-07	1.21272e-07	3.94009e-13	2762	2	.	0	ELU11017.1	2e-114	hypothetical protein CAPTEDRAFT_176214 [Capitella teleta]	Q0IJ05	2e-106	Oxysterol-binding protein-related protein 9
2	SMED30013987	-3.92689	7.8095	6.61075	4.51368	-1.17236	-4.15437	-4.92478	-4.75552	6.43068	3.21626e-07	2.51017e-96	2.55477e-71	3.72865e-33	0.0343657	1.06979e-09	8.5757e-12	1.85182e-11	1.89362e-06	3.151e-93	1.60349e-68	1.3373e-30	0.0866534	7.88007e-09	5.47837e-11	8.56854e-11	1611	1	.	4	CDJ19896.1	1e-32	innexin unc 9 [Echinococcus granulosus]	A8WVX4	2e-18	Innexin-19
2	SMED30014175	-2.79547	7.91982	6.39331	3.98265	-0.137982	-3.95208	-4.71128	-6.69896	2.81848	0.998842	8.77804e-66	8.16588e-43	1.22813e-15	0.437568	0.999993	0.999983	1.06831e-09	0.999999	1.27756e-63	8.3678e-41	9.51151e-14	0.602937	1	1	4.24602e-09	665	1	.	0	.	.	.	.	.	.
2	SMED30014239	-6.08247	8.98784	7.79472	3.66105	-0.839282	-3.73363	-4.80521	-4.98301	3.27505	0.00558688	3.01001e-68	1.139e-51	5.82922e-10	0.907828	0.999995	0.999999	0.999997	0.0143406	4.79801e-66	1.69037e-49	1.61576e-08	0.999999	1	1	1	1000	1	.	0	.	.	.	.	.	.
2	SMED30014431	-3.27393	6.87369	5.68791	4.23252	-0.389738	-2.88018	-4.93784	-5.31244	6.54509	1.04172e-05	1.11845e-65	4.53094e-46	2.42006e-25	0.488228	1.77599e-05	2.10513e-10	2.19386e-11	4.73362e-05	1.61997e-63	5.37415e-44	4.41873e-23	0.651872	6.2442e-05	1.16755e-09	1.00923e-10	1762	2	.	4	GAA35933.1	2e-38	innexin unc-9 [Clonorchis sinensis]	O01634	1e-22	Innexin-12
2	SMED30014566	-4.03159	7.17172	5.80646	3.9748	-0.751635	-3.38842	-4.14155	-4.63979	5.68819	4.48335e-08	3.02115e-98	1.67609e-65	1.60794e-29	0.130429	1.11814e-08	4.40481e-11	7.14924e-13	3.02915e-07	4.55091e-95	6.64415e-63	4.10528e-27	0.246236	7.03847e-08	2.61898e-10	3.69887e-12	1428	1	.	0	.	.	.	.	.	.
2	SMED30014834	-5.0274	7.87391	6.42513	3.75014	-1.87501	-3.83725	-3.9813	-3.32823	4.84341	2.73455e-06	1.62638e-82	4.14187e-56	6.98638e-18	0.00658292	6.64862e-07	3.28419e-07	6.0533e-06	1.37444e-05	6.44709e-80	7.75045e-54	6.83372e-16	0.0227488	3.03858e-06	1.21641e-06	1.62307e-05	1863	1	.	0	EKC27094.1	0	Phosphoenolpyruvate carboxykinase, cytosolic [GTP] [Crassostrea gigas]	Q5R5J1	0	Phosphoenolpyruvate carboxykinase, cytosolic [GTP]
2	SMED30015065	-1.71007	7.2708	6.39725	3.09751	-0.972284	-3.73617	-4.76067	-5.58635	2.3233	0.171339	4.26691e-59	1.86412e-45	1.26467e-09	0.328544	6.22833e-05	1.2817e-06	1.66818e-08	0.286123	4.77878e-57	2.11129e-43	3.18835e-08	0.491267	0.00019483	4.375e-06	5.93635e-08	924	1	.	0	.	.	.	.	.	.
2	SMED30015327	-2.87326	7.97996	6.75218	3.63599	-3.17684	-3.96604	-3.50199	-4.85	2.89749	0.0302242	3.80106e-60	1.60103e-43	1.1971e-11	0.00186991	3.79047e-05	0.000198543	1.33784e-06	0.0635358	4.38752e-58	1.68825e-41	4.97447e-10	0.00794008	0.000124004	0.000479902	3.87625e-06	1461	1	.	0	.	.	.	.	.	.
2	SMED30015571	-2.70113	6.9416	5.8151	3.7308	-1.04965	-3.58209	-3.85853	-5.29611	4.06353	0.000775225	1.10338e-79	4.79937e-56	1.19388e-21	0.0683448	7.26049e-08	1.60695e-08	1.57016e-12	0.00242702	3.61322e-77	8.92534e-54	1.72923e-19	0.149497	3.9727e-07	7.07167e-08	7.89586e-12	1249	1	.	0	.	.	.	.	.	.
2	SMED30015830	-4.42927	6.69991	5.42675	3.45742	-1.5085	-2.04614	-3.1709	-4.42927	-0.604882	0.999467	2.65546e-35	1.01465e-20	1.45291e-07	0.871672	0.940767	0.992772	0.999614	0.999999	1.8476e-33	5.44892e-19	2.12175e-06	0.975515	0.969737	1	1	613	1	.	0	AFJ24755.1	5e-44	high mobility group-2 [Schmidtea mediterranea]	Q24537	4e-26	High mobility group protein DSP1
2	SMED30016232	-3.59022	7.27557	6.00916	2.60075	-0.0773917	-3.52709	-3.86078	-4.83	2.94938	0.00145848	2.29698e-75	1.10622e-50	3.3813e-08	0.972796	5.53968e-06	1.37657e-06	1.661e-08	0.00430063	5.62612e-73	1.55734e-48	5.8545e-07	0.999999	2.14214e-05	4.68029e-06	5.91361e-08	920	1	.	0	XP_827832.1	6e-17	protein kinase [Trypanosoma brucei brucei strain 927/4 GUTat10.1]	B4LDJ6	2e-18	Serine/threonine-protein kinase PLK4
2	SMED30016236	-2.64127	7.55319	6.47036	3.47888	-1.07781	-4.10052	-4.36232	-5.32051	3.39811	0.00862251	6.80055e-82	4.0079e-60	1.32702e-15	0.126397	1.21735e-07	4.7654e-08	1.95274e-10	0.0211161	2.52938e-79	1.05918e-57	1.02249e-13	0.240401	6.37387e-07	1.96748e-07	8.26848e-10	1062	1	.	0	CAP31399.2	5e-22	Protein CBR-FCP-1 [Caenorhabditis briggsae]	Q8SV03	4e-17	RNA polymerase II subunit A C-terminal domain phosphatase
2	SMED30016555	-7.19952	8.24023	6.89824	4.84565	-0.259742	-3.16062	-4.72406	-4.64018	3.67592	2.9461e-05	1.23638e-90	3.94814e-62	3.05244e-27	0.770824	0.999927	0.999995	0.999996	0.000123377	8.46556e-88	1.26538e-59	6.52206e-25	0.896938	1	1	1	2599	3	.	0	EFX89262.1	3e-27	hypothetical protein DAPPUDRAFT_303133 [Daphnia pulex]	Q4R628	3e-24	Kinesin-like protein KIF3A
2	SMED30016628	-2.71949	7.23314	6.32741	4.21992	-0.882872	-4.12447	-4.65234	-5.40131	3.95296	0.00134581	1.36728e-92	9.09518e-71	2.10199e-29	0.137649	1.75747e-09	8.97912e-11	4.18699e-13	0.00400169	1.21153e-89	5.48021e-68	5.27722e-27	0.256191	1.25527e-08	5.17829e-10	2.2072e-12	1037	1	.	0	.	.	.	.	.	.
2	SMED30016812	-1.42486	7.38608	6.02857	3.69357	-0.475961	-3.37933	-4.72689	-7.10118	3.79675	0.104738	8.0221e-85	1.48246e-56	1.00733e-19	0.606107	7.90192e-06	2.29715e-08	2.73825e-15	0.186228	3.66185e-82	2.88142e-54	1.19952e-17	0.758312	2.97354e-05	9.91069e-08	1.70551e-14	756	1	.	0	.	.	.	.	.	.
2	SMED30016908	-2.30495	7.76738	6.74547	4.42326	-1.08298	-4.24377	-5.18487	-6.11954	5.59739	0.00281807	4.91996e-79	2.69264e-61	2.3101e-26	0.0848291	2.85635e-08	2.37994e-10	1.3586e-12	0.00777829	1.56025e-76	8.11212e-59	4.51924e-24	0.176709	1.66932e-07	1.31128e-09	6.86177e-12	1221	1	.	0	CCD58756.1	6e-36	sh3-containing grb2-like protein 3 (endophilin III) [Schistosoma mansoni]	Q8AXV0	2e-32	Endophilin-A2
2	SMED30017097	-5.96228	8.5604	7.64051	4.76725	-0.907148	-2.17417	-5.96228	-5.96228	2.90749	0.999507	3.09911e-74	1.98226e-58	5.92079e-20	0.475438	0.798402	0.999693	0.999665	0.999999	7.23775e-72	4.52421e-56	7.30055e-18	0.639357	0.847849	1	1	1453	1	.	0	ABK24854.1	0.0002	unknown [Picea sitchensis]	.	.	.
2	SMED30017273	-2.58867	7.32884	6.34634	4.57149	-0.497266	-2.5943	-6.17456	-6.39187	3.86912	0.00471218	1.93227e-88	4.91242e-66	1.88079e-32	0.550347	0.000104367	3.95958e-13	3.40001e-14	0.0123393	1.16427e-85	2.11423e-63	6.29584e-30	0.708227	0.000310853	2.83957e-12	1.94479e-13	1209	2	.	0	XP_001382567.2	4e-24	hypothetical protein PICST_67022 [Scheffersomyces stipitis CBS 6054]	Q2PQA9	7e-22	Kinesin-1 heavy chain
2	SMED30017730	-2.57683	6.88987	6.21503	3.37565	-0.661988	-3.29456	-4.45141	-5.49576	3.96336	0.00182656	4.07685e-73	1.10451e-59	2.97214e-16	0.276052	1.35178e-06	2.09162e-09	3.63142e-12	0.00526087	8.8362e-71	2.77295e-57	2.48727e-14	0.432302	5.83288e-06	1.03049e-08	1.77979e-11	1456	2	.	0	AAF66823.1	7e-28	poly(A)-binding protein [Nicotiana tabacum]	Q9FXA2	1e-28	Polyadenylate-binding protein 8
2	SMED30017844	-2.27416	7.64451	6.22598	4.49511	-0.0482052	-3.57415	-5.44791	-7.02118	5.59518	0.00294107	1.2525e-74	3.17301e-51	1.27344e-26	0.987935	1.37969e-06	1.05384e-10	3.38629e-14	0.00808962	2.99476e-72	4.61803e-49	2.57483e-24	0.999999	5.9431e-06	6.03135e-10	1.93731e-13	2238	1	.	5	.	.	.	.	.	.
2	SMED30017981	-3.25014	6.96241	6.24186	4.20979	-0.323909	-3.23261	-5.3093	-5.2981	3.67088	0.000715628	1.27627e-72	3.15723e-58	4.96705e-25	0.676692	3.49243e-06	9.3924e-11	3.95289e-11	0.00225922	2.63357e-70	7.04577e-56	8.80249e-23	0.818776	1.40102e-05	5.40319e-10	1.78063e-10	888	1	.	0	.	.	.	.	.	.
2	SMED30018021	-2.38059	7.11623	6.19124	3.63756	-0.427952	-4.2353	-3.65403	-6.24715	2.86615	0.0307367	6.26057e-66	1.4917e-49	1.1475e-15	0.718728	1.20906e-06	1.35352e-05	3.46e-11	0.064486	9.15593e-64	2.03351e-47	8.90996e-14	0.855213	5.2653e-06	3.97169e-05	1.56563e-10	978	1	.	0	ABK42516.1	2e-13	MarkmA2 [synthetic construct]	Q9YHZ5	5e-09	Serine/threonine-protein kinase pim-2
2	SMED30018065	-6.23131	7.88372	6.97517	4.45443	-1.18775	-2.95809	-3.80431	-5.13187	2.54678	0.0029258	8.75031e-54	1.02185e-41	2.04333e-15	0.969569	0.999817	0.999998	1	0.00805278	8.75816e-52	9.96285e-40	1.52753e-13	0.999999	1	1	1	952	1	.	0	KDO69830.1	1e-20	hypothetical protein CISIN_1g013249mg [Citrus sinensis]	Q63531	7e-21	Ribosomal protein S6 kinase alpha-1
2	SMED30018175	-4.27047	6.54722	5.88575	4.15631	-0.17574	-3.02613	-4.48452	-4.63243	5.33568	1.3105e-09	2.75992e-104	2.9694e-84	4.69795e-40	0.703978	4.41882e-09	6.42919e-15	1.07045e-15	1.13878e-08	6.929e-101	4.47296e-81	2.67047e-37	0.842319	2.96626e-08	5.35653e-14	6.89239e-15	1234	1	.	0	XP_006630507.1	4e-41	eukaryotic translation initiation factor 4E-like [Lepisosteus oculatus]	O77210	5e-41	Eukaryotic translation initiation factor 4E
2	SMED30018256	-3.34134	6.49405	5.56043	2.71856	-2.07662	-3.17838	-3.155	-3.0217	3.13186	0.000746913	1.04874e-52	1.67011e-38	1.63491e-08	0.00404814	2.12132e-05	2.32295e-05	3.59132e-05	0.00234741	1.0192e-50	1.43759e-36	3.07844e-07	0.0152718	7.34132e-05	6.57431e-05	8.73392e-05	1689	1	.	0	.	.	.	.	.	.
2	SMED30018306	-4.21503	6.36208	5.22181	3.7805	-0.20028	-2.50447	-3.80862	-4.63599	4.96413	1.95628e-08	4.87693e-82	6.05982e-55	1.83998e-27	0.685198	4.11971e-06	2.25256e-10	2.32455e-13	1.39952e-07	1.83659e-79	1.08026e-52	3.9595e-25	0.825949	1.63352e-05	1.24496e-09	1.24834e-12	1137	1	.	0	XP_005794451.1	0.0005	hypothetical protein EMIHUDRAFT_59821, partial [Emiliania huxleyi CCMP1516]	Q09268	0.0003	Uncharacterized RING finger protein C32D5.10 [Caenorhabditis elegans]
2	SMED30018457	-2.32001	7.24925	6.13135	4.16561	-0.378518	-3.69604	-5.36192	-5.78972	3.94507	0.0115843	5.54194e-61	2.94615e-44	5.93699e-20	0.64456	5.02703e-06	3.4243e-09	3.7477e-10	0.0274048	6.7053e-59	3.18131e-42	7.30055e-18	0.791436	1.96102e-05	1.64378e-08	1.54858e-09	1535	1	YES	1	.	.	.	.	.	.
2	SMED30018488	-4.28526	7.13502	5.44275	4.69715	-0.556873	-3.6258	-3.526	-5.281	3.61338	0.000515446	1.93366e-46	2.50363e-27	3.39609e-20	0.506384	6.15744e-05	9.69039e-05	1.47427e-07	0.001673	1.63181e-44	1.62558e-25	4.31705e-18	0.668383	0.000192977	0.000247619	4.74471e-07	1119	1	.	0	.	.	.	.	.	.
2	SMED30018523	-3.39875	7.53418	6.26653	3.8192	-0.691057	-3.35059	-4.20272	-5.9768	5.41612	1.18065e-05	6.56824e-92	4.08666e-65	3.12342e-23	0.210419	1.95404e-07	1.02659e-09	9.75827e-15	5.32239e-05	5.65375e-89	1.59894e-62	5.1141e-21	0.353952	9.83449e-07	5.23916e-09	5.81808e-14	1121	1	.	0	.	.	.	.	.	.
2	SMED30018584	-1.67262	7.06294	5.87497	3.73723	-1.54487	-3.11584	-4.84742	-5.4944	3.12394	0.065186	3.30771e-67	2.46915e-46	1.61927e-17	0.0297083	2.60947e-05	9.5761e-09	2.16208e-10	0.123547	5.13667e-65	2.95191e-44	1.52449e-15	0.0772569	8.8498e-05	4.34421e-08	9.12027e-10	1453	2	.	2	.	.	.	.	.	.
2	SMED30018629	-4.14017	7.34539	5.99562	3.42996	-1.83135	-2.84681	-3.66589	-4.28675	3.59047	0.000278546	5.18377e-64	7.1395e-43	5.64896e-13	0.0132997	0.000208186	6.13142e-06	3.41074e-07	0.00095829	7.0987e-62	7.36615e-41	2.96825e-11	0.0403907	0.00058058	1.90043e-05	1.05401e-06	1492	3	YES	0	.	.	.	.	.	.
2	SMED30018638	-3.02848	6.96667	5.15138	3.59628	-0.432238	-3.07553	-4.08594	-5.09214	5.19529	3.10731e-05	7.13774e-78	2.93546e-43	2.73979e-20	0.421928	1.33362e-06	2.64976e-09	3.70767e-12	0.000129516	2.17211e-75	3.06009e-41	3.54256e-18	0.586727	5.76028e-06	1.28902e-08	1.81657e-11	4201	3	.	0	XP_006634421.1	1e-115	transcriptional repressor NF-X1-like [Lepisosteus oculatus]	A6QLA0	1e-110	Transcriptional repressor NF-X1
2	SMED30018810	-2.37195	6.2769	5.2332	3.32724	0.568526	-2.27509	-5.08429	-5.67453	3.26273	0.0056424	6.7409e-56	1.98298e-38	1.23044e-14	0.223201	0.000594499	4.79119e-10	1.1888e-11	0.0144656	7.17608e-54	1.70203e-36	8.2259e-13	0.37	0.00149591	2.53369e-09	5.58475e-11	1011	1	.	0	XP_977970.4	6e-21	sperm motility kinase Y-like [Mus musculus]	A0AUV4	9e-22	Sperm motility kinase Y [Mus musculus]
2	SMED30018852	-2.91782	5.92303	4.97372	3.07962	-1.24299	-3.03081	-3.1959	-3.58883	4.84448	6.37529e-06	1.0685e-71	3.17845e-50	5.38594e-18	0.0125498	8.30463e-08	2.36802e-08	1.00194e-09	3.00671e-05	2.03739e-69	4.4332e-48	5.33757e-16	0.0385373	4.48939e-07	1.01873e-07	3.9933e-09	1790	2	.	1	.	.	.	.	.	.
2	SMED30018918	-1.6925	6.30632	5.13239	3.1219	-1.08706	-3.75187	-4.47689	-3.55229	3.71357	0.0082703	1.20911e-82	7.35598e-54	3.43297e-18	0.0326333	5.127e-10	2.84295e-12	1.61591e-09	0.0203395	4.85692e-80	1.23807e-51	3.45903e-16	0.0831764	3.95952e-09	1.8949e-11	6.32076e-09	1478	3	.	0	XP_005237894.1	1e-180	6-phosphogluconate dehydrogenase, decarboxylating [Falco peregrinus]	P52209	2e-180	6-phosphogluconate dehydrogenase, decarboxylating [Homo sapiens]
2	SMED30018930	-2.05462	6.37476	5.44739	2.63164	-1.84614	-2.60619	-3.06287	-4.88398	2.28071	0.0286454	2.12007e-52	1.23543e-37	5.7208e-08	0.0116533	0.0003094	4.39713e-05	8.4521e-09	0.0607489	2.04716e-50	1.03418e-35	9.29781e-07	0.0361899	0.000830332	0.000118735	3.09852e-08	1572	1	.	0	.	.	.	.	.	.
2	SMED30019072	-3.78289	6.76766	5.9425	3.63515	-1.66428	-3.81031	-3.46208	-3.62573	3.90501	4.02747e-05	2.37306e-71	5.60527e-55	4.45037e-19	0.00739178	5.01728e-08	4.2524e-07	1.12716e-07	0.000164323	4.44056e-69	1.00518e-52	5.02159e-17	0.0250046	2.81639e-07	1.54949e-06	3.67152e-07	1116	1	.	0	.	.	.	.	.	.
2	SMED30019179	-3.72495	7.19725	5.94006	3.0831	-1.21684	-3.06392	-3.76331	-4.45138	5.09376	2.59543e-06	1.04585e-87	1.02088e-60	3.68718e-15	0.0273466	7.49302e-07	7.87648e-09	6.68311e-11	1.31019e-05	5.6265e-85	2.9015e-58	2.62609e-13	0.0722377	3.3896e-06	3.61014e-08	2.9583e-10	1648	1	.	0	XP_001459876.1	1e-21	hypothetical protein [Paramecium tetraurelia strain d4-2]	Q9VYQ8	4e-13	Ubiquitin carboxyl-terminal hydrolase 7
2	SMED30019564	-1.64755	6.18684	5.35326	3.26689	-0.672665	-3.29104	-3.9932	-5.20254	6.5599	0.00336605	7.31091e-69	5.09163e-52	1.40071e-18	0.179693	7.81054e-08	6.20112e-10	9.49378e-14	0.00911132	1.20358e-66	7.70831e-50	1.48589e-16	0.31396	4.24591e-07	3.23444e-09	5.25674e-13	877	2	YES	0	XP_002618152.1	0.0004	hypothetical protein CLUG_01611 [Clavispora lusitaniae ATCC 42720]	P29128	0.0006	E3 ubiquitin-protein ligase ICP0
2	SMED30019605	-3.39289	7.73584	6.90838	4.22001	-0.214763	-3.76193	-5.43505	-6.0596	4.37575	0.000747199	9.42117e-77	5.7235e-62	3.36758e-22	0.867933	1.41101e-06	5.91222e-10	1.5759e-11	0.00234806	2.65263e-74	1.81507e-59	5.09824e-20	0.972704	6.06152e-06	3.0907e-09	7.34033e-11	1691	1	.	0	.	.	.	.	.	.
2	SMED30020339	-6.95704	8.13427	7.12893	4.98293	-1.20755	-3.92876	-3.74753	-4.40524	3.46782	0.000240303	1.10372e-59	8.02652e-46	6.57062e-21	0.976593	0.999999	0.999997	0.999998	0.000836948	1.25953e-57	9.22958e-44	8.87682e-19	0.999999	1	1	1	978	1	.	0	.	.	.	.	.	.
2	SMED30020415	-3.72373	6.71691	5.81448	3.87332	-0.760691	-2.80846	-3.96826	-5.14357	3.8405	2.65592e-05	3.51064e-82	5.01538e-61	4.50512e-25	0.173732	3.68648e-06	2.48333e-09	6.47654e-13	0.000112223	1.3388e-79	1.48136e-58	8.0311e-23	0.306083	1.47357e-05	1.21217e-08	3.36296e-12	1713	1	.	0	.	.	.	.	.	.
2	SMED30020553	-7.44542	7.60797	6.50058	3.33911	-2.01913	-2.70734	-2.31685	-2.95892	3.32723	7.8569e-06	3.57558e-74	6.07184e-53	3.74724e-11	0.997395	0.999641	0.998826	0.999861	3.63993e-05	8.22301e-72	9.67864e-51	1.40066e-09	0.999999	1	1	1	847	1	.	0	XP_005103156.1	2e-38	coiled-coil domain-containing protein 124-like [Aplysia californica]	Q28HN4	2e-34	Coiled-coil domain-containing protein 124 [Xenopus (Silurana) tropicalis]
2	SMED30020646	-3.83775	7.09424	6.06177	4.26619	0.0845052	-2.64531	-5.38291	-5.64073	4.23634	5.54729e-05	3.26527e-72	6.44022e-53	3.46082e-25	0.77508	9.22952e-05	4.77558e-11	6.40809e-12	0.000220095	6.55819e-70	1.02118e-50	6.24337e-23	0.900534	0.000278085	2.83049e-10	3.07611e-11	1604	1	.	12	XP_002435427.1	6e-62	monocarboxylate transporter, putative [Ixodes scapularis]	Q6P2X9	1e-37	Monocarboxylate transporter 12
2	SMED30020719	-7.79642	8.19531	6.86158	3.7534	-0.00364594	-2.87503	-2.92937	-5.20581	4.13246	1.59814e-06	3.07174e-88	3.51308e-61	3.62957e-15	0.648792	0.999768	0.999813	1	8.39094e-06	1.81455e-85	1.04791e-58	2.59734e-13	0.795302	1	1	1	1194	1	.	0	EFO27947.2	4e-30	hypothetical protein LOAG_00540 [Loa loa]	Q9P376	2e-20	RNA polymerase II subunit A C-terminal domain phosphatase
2	SMED30021141	-1.84294	6.98201	5.95421	3.59909	-0.822817	-3.48895	-4.19009	-6.19051	4.57989	0.0097617	2.75784e-76	4.01155e-56	1.60255e-19	0.157383	2.50466e-07	4.11005e-09	2.71035e-14	0.0235179	7.10133e-74	7.55351e-54	1.87132e-17	0.283785	1.23418e-06	1.95398e-08	1.56397e-13	1037	1	.	0	.	.	.	.	.	.
2	SMED30021432	-2.8649	6.97551	6.06231	4.04052	-0.362347	-3.29743	-4.58224	-5.97143	4.67156	0.000417007	1.62918e-69	4.1556e-53	6.73034e-23	0.564108	1.82896e-06	2.08305e-09	8.07108e-13	0.00138193	2.77302e-67	6.8413e-51	1.07854e-20	0.721008	7.70751e-06	1.0266e-08	4.15938e-12	1737	2	.	0	CDH49238.1	1e-44	rab gdp-dissociation inhibitor [Lichtheimia corymbifera JMRC:FSU:9682]	P21856	3e-42	Rab GDP dissociation inhibitor alpha
2	SMED30021649	-8.59851	6.09123	5.08493	2.72828	-1.29617	-1.47026	-1.12233	-1.41715	3.12063	1.84194e-09	2.22978e-60	2.35244e-39	4.35866e-09	0.984384	0.989828	0.97608	0.988408	1.56316e-08	2.59369e-58	2.09062e-37	9.6011e-08	0.999999	1	0.993827	1	1999	1	.	0	XP_001459013.1	0.0001	hypothetical protein [Paramecium tetraurelia strain d4-2]	Q9P1Y6	0.0001	PHD and RING finger domain-containing protein 1 [Homo sapiens]
2	SMED30021713	-6.41775	7.57339	6.52047	4.52225	-0.835648	-3.36528	-4.49594	-3.50149	2.4025	0.00057218	1.85669e-80	1.05806e-56	3.40378e-23	0.938242	0.999981	1	0.999991	0.0018401	6.21517e-78	2.06988e-54	5.51321e-21	0.999999	1	1	1	1506	1	.	0	.	.	.	.	.	.
2	SMED30021849	-2.17725	6.95601	6.22868	3.226	-0.32203	-2.98192	-5.79306	-5.13643	3.17044	0.0183709	9.66587e-76	2.90764e-60	2.53578e-14	0.730362	1.8598e-05	9.8273e-12	1.24421e-10	0.0411893	2.40664e-73	7.96351e-58	1.64012e-12	0.865636	6.52122e-05	6.24219e-11	5.36256e-10	1661	1	.	0	EDK99829.1	5e-11	pleckstrin homology domain containing, family G (with RhoGef domain) member 6, isoform CRA_a [Mus musculus]	Q8R0J1	8e-13	Pleckstrin homology domain-containing family G member 6
2	SMED30022146	-2.85076	7.14188	5.97274	3.20114	-1.25332	-2.93909	-4.61322	-4.65938	3.79147	0.0011615	2.00685e-75	4.938e-53	5.81787e-14	0.0443728	1.2984e-05	1.91659e-09	8.92173e-10	0.00350101	4.95576e-73	8.04113e-51	3.54091e-12	0.106435	4.70012e-05	9.49532e-09	3.56952e-09	333	1	.	0	BAE87228.1	9e-33	unnamed protein product [Macaca fascicularis]	Q5R5F5	1e-33	Eukaryotic initiation factor 4A-I
2	SMED30022159	-7.40198	8.54471	6.95154	4.34943	-0.953621	-2.79066	-3.07368	-5.62573	4.03563	2.87625e-05	1.76355e-78	7.6235e-52	4.91531e-18	0.955035	0.99966	0.999887	1	0.000120669	5.53441e-76	1.14265e-49	4.88724e-16	0.999999	1	1	1	778	2	.	0	XP_003464207.1	0.0007	E3 ubiquitin-protein ligase DTX3L [Cavia porcellus]	.	.	.
2	SMED30022418	-2.31371	7.25123	6.10242	3.9407	-1.80057	-3.83042	-3.79299	-5.55666	3.35833	0.011284	1.31279e-76	3.78175e-54	4.98037e-21	0.00931762	2.54581e-07	3.85622e-07	2.96231e-11	0.0267617	3.66208e-74	6.43688e-52	6.7893e-19	0.0302328	1.25302e-06	1.41437e-06	1.34792e-10	2301	1	.	0	EKC39660.1	6e-05	Pleckstrin-like protein domain-containing family G member 5 [Crassostrea gigas]	.	.	.
2	SMED30022477	-1.63299	7.4135	6.74226	4.11096	-1.55609	-3.05023	-5.38654	-6.64087	2.56149	0.972728	7.37384e-65	2.60911e-53	2.54527e-18	0.966466	0.99943	1	5.74451e-10	0.999999	1.02848e-62	4.31894e-51	2.62607e-16	0.999999	1	1	2.33619e-09	663	1	.	0	.	.	.	.	.	.
2	SMED30022556	-3.0705	6.1341	4.0377	5.18068	-3.0705	-3.0705	-3.0705	-3.0705	-1.86797	0.999563	1.69513e-26	4.03422e-09	1.69012e-17	0.999639	0.999526	0.999533	0.999504	0.999999	9.47483e-25	8.13513e-08	1.58131e-15	0.999999	1	1	1	894	1	.	0	KDR23338.1	5e-08	Nuclear pore complex protein Nup98-Nup96 [Zootermopsis nevadensis]	P52948	1e-05	Nuclear pore complex protein Nup98-Nup96
2	SMED30022698	-4.73399	7.36313	6.71452	4.41013	-0.214445	-2.55041	-4.58162	-6.40731	4.41813	5.35594e-06	3.86976e-88	2.41994e-73	1.25568e-29	0.831931	0.000147322	1.46996e-08	1.76583e-11	2.56328e-05	2.1997e-85	1.69548e-70	3.26121e-27	0.945822	0.000425051	6.50301e-08	8.19207e-11	751	1	.	0	.	.	.	.	.	.
2	SMED30022767	-3.37029	7.8718	6.64491	3.20721	-2.12169	-4.09124	-3.04433	-5.09639	4.29531	0.000459528	8.38939e-86	3.04281e-62	2.87162e-13	0.00201903	6.87032e-08	1.46174e-05	2.8451e-10	0.00150841	3.94917e-83	9.85705e-60	1.58449e-11	0.00846825	3.7736e-07	4.26351e-05	1.18734e-09	1927	1	.	0	AEI72266.1	4e-06	ring zinc finger transcription factor [Citrus trifoliata]	Q7X843	1e-06	RING-H2 finger protein ATL48
2	SMED30022781	-2.32399	6.32294	5.613	2.77363	-1.6124	-3.0219	-3.38706	-4.36422	4.47287	0.000170203	3.35624e-88	2.08254e-69	3.62861e-15	0.00132998	3.51406e-08	1.83164e-09	4.51745e-13	0.000612482	1.94449e-85	1.16186e-66	2.59734e-13	0.00600093	2.02657e-07	9.09393e-09	2.37766e-12	1637	1	.	0	XP_003375701.1	2e-13	RNA exonuclease 4 [Trichinella spiralis]	O94375	6e-12	RNA exonuclease 4 [Schizosaccharomyces pombe 972h-]
2	SMED30022875	-4.31454	6.90462	5.8756	3.97509	0.199941	-3.11991	-4.26631	-5.25449	3.47305	8.45901e-05	3.45775e-65	8.0079e-47	4.72782e-20	0.624537	2.69345e-05	1.8814e-07	1.88459e-09	0.000323407	4.89069e-63	9.80708e-45	5.91017e-18	0.773979	9.10111e-05	7.21224e-07	7.32985e-09	720	1	.	2	.	.	.	.	.	.
2	SMED30022894	-5.27782	8.07648	6.40428	3.14435	-0.764054	-4.05876	-4.02328	-3.50119	1.4749	0.0243349	1.84114e-61	2.9754e-36	4.12003e-07	0.896447	1	0.999999	0.999996	0.0526546	2.28264e-59	2.42926e-34	5.30671e-06	0.993223	1	1	1	707	1	.	0	.	.	.	.	.	.
2	SMED30022945	-6.94699	7.29358	5.84908	3.38525	0.321593	-2.17309	-3.66767	-4.06176	2.489	0.000141409	2.47437e-55	3.96263e-34	7.10249e-10	0.452532	0.9982	0.999987	0.999999	0.000517582	2.58838e-53	3.05325e-32	1.91051e-08	0.617373	1	1	1	691	1	.	0	CCD60812.1	9e-23	zinc finger protein, putative [Schistosoma mansoni]	Q96NC0	3e-21	Zinc finger matrin-type protein 2 [Homo sapiens] gi|52783533|sp|Q9CPW7.1|ZMAT2_MOUSE RecName: Full=Zinc finger matrin-type protein 2 [Mus musculus]
2	SMED30023024	-2.77584	6.96085	5.89734	3.06696	-1.51343	-3.43176	-4.68559	-3.51852	1.97348	0.0210529	7.93603e-73	4.30393e-50	4.01675e-11	0.0514821	1.38064e-05	1.15841e-07	7.34314e-06	0.0463877	1.67195e-70	5.97532e-48	1.483e-09	0.119824	4.97244e-05	4.56979e-07	1.94845e-05	1064	1	.	0	XP_004397287.1	5e-46	phosphorylase b kinase gamma catalytic chain, liver/testis isoform isoform 1 [Odobenus rosmarus divergens]	Q2KJ16	2e-47	Phosphorylase b kinase gamma catalytic chain, liver/testis isoform
2	SMED30023119	-1.51704	7.32338	6.28608	3.62372	-1.21213	-3.25265	-5.79209	-5.45927	3.36854	0.11504	6.05303e-67	1.31639e-49	1.89424e-15	0.110166	3.21358e-05	5.6065e-10	1.23653e-09	0.202395	9.25684e-65	1.81091e-47	1.43027e-13	0.216333	0.000106743	2.94058e-09	4.88244e-09	1727	1	.	0	XP_006636510.1	2e-25	serine/threonine-protein kinase 17B-like [Lepisosteus oculatus]	Q9GM70	7e-24	Serine/threonine-protein kinase 17A
2	SMED30023165	-6.69675	7.68094	6.77433	4.58413	-0.167418	-3.16153	-5.44557	-3.56814	2.82377	0.000347682	6.78126e-76	2.38001e-57	1.13337e-22	0.692094	0.999922	0.999998	0.999991	0.00116839	1.7168e-73	4.87773e-55	1.7877e-20	0.832085	1	1	1	673	1	.	0	CAP31399.2	1e-06	Protein CBR-FCP-1 [Caenorhabditis briggsae]	.	.	.
2	SMED30023181	-7.11585	7.22302	5.69683	3.37847	-1.85375	-2.33546	-2.20872	-2.78454	2.56528	4.39227e-05	2.79857e-61	4.69654e-36	1.15337e-10	0.996124	0.998925	0.998478	0.999745	0.000177929	3.42733e-59	3.81382e-34	3.81842e-09	0.999999	1	1	1	387	1	.	0	.	.	.	.	.	.
2	SMED30023194	0.0258907	6.21755	5.42816	2.94315	-1.15984	-3.70345	-4.47284	-5.27862	4.17292	0.910834	9.01525e-81	2.55321e-61	2.10972e-16	0.0218044	6.03407e-10	2.09895e-12	2.88352e-15	0.999999	3.08639e-78	7.76974e-59	1.79041e-14	0.0602548	4.61743e-09	1.41688e-11	1.79413e-14	1476	1	.	0	.	.	.	.	.	.
2	SMED30023259	-3.9938	8.27261	6.7891	4.21712	-1.36823	-4.19381	-4.57141	-5.15158	4.16001	0.000937626	4.3025e-69	7.49553e-48	8.12113e-18	0.089226	3.87986e-06	9.79775e-07	6.77159e-08	0.00288262	7.24142e-67	9.71779e-46	7.89243e-16	0.18374	1.5441e-05	3.40026e-06	2.25772e-07	1866	2	.	0	.	.	.	.	.	.
2	SMED30023673	-3.74637	6.25431	4.65283	4.87581	-3.74637	-1.89653	-3.74637	-2.64731	-1.37134	0.99963	8.66613e-26	6.06446e-12	6.58688e-14	0.999449	0.825432	0.999597	0.937335	0.999999	4.77302e-24	1.88744e-10	3.9848e-12	0.999999	0.872065	1	0.966659	971	2	.	0	XP_002605576.1	1e-19	hypothetical protein BRAFLDRAFT_282155 [Branchiostoma floridae]	O55201	5e-20	Transcription elongation factor SPT5
2	SMED30023842	-4.12665	7.35791	6.41562	4.45049	-4.12665	-4.12665	-2.84094	-3.00313	-0.134653	0.999661	3.52982e-34	9.27317e-25	6.41721e-11	0.9997	0.999555	0.937768	0.950557	0.999999	2.40595e-32	5.55413e-23	2.26383e-09	0.999999	1	0.962791	0.976486	617	1	.	0	BAI67939.1	5e-116	DjPiwiB [Dugesia japonica]	Q2Q5Y8	3e-113	Piwi-like protein 2
2	SMED30024159	-6.08658	8.10813	6.57216	3.3342	-2.32903	-3.67767	-2.72547	-3.19573	2.36587	0.0021229	3.8101e-72	1.8142e-45	3.18781e-09	0.998853	0.999998	0.999696	0.999966	0.00602513	7.50241e-70	2.06251e-43	7.26468e-08	0.999999	1	1	1	1516	1	.	0	XP_001198994.2	2e-05	uncharacterized protein LOC763117 [Strongylocentrotus purpuratus]	.	.	.
2	SMED30024876	-3.66714	7.55343	6.06471	3.2375	-0.624307	-4.00994	-4.15362	-4.40062	3.27598	0.00106574	1.58606e-81	4.94918e-52	5.08074e-13	0.38712	6.08583e-07	3.55466e-07	8.22627e-08	0.00323762	5.68847e-79	7.5305e-50	2.676e-11	0.552003	2.80198e-06	1.30934e-06	2.72015e-07	2522	3	.	0	CAX73065.1	0	Phosphofructokinase [Schistosoma japonicum]	Q27778	0	6-phosphofructokinase
2	SMED30025002	-4.12184	7.6335	6.82193	4.66733	0.110863	-3.74387	-5.66342	-5.70449	5.04117	2.24806e-06	4.08817e-110	1.48124e-88	1.24385e-39	0.703136	3.37284e-09	1.04997e-14	2.89535e-15	1.14987e-05	1.75949e-106	3.43271e-85	6.81336e-37	0.841638	2.3094e-08	8.60047e-14	1.80037e-14	927	1	.	0	EYC01942.1	4e-29	hypothetical protein Y032_0103g3549 [Ancylostoma ceylanicum]	Q7TSG2	2e-20	RNA polymerase II subunit A C-terminal domain phosphatase
2	SMED30025183	-5.62069	8.86883	7.40049	4.14616	-2.06292	-3.25879	-5.62069	-3.8524	2.65871	0.999484	4.79272e-62	4.40155e-43	5.52805e-12	0.93179	0.987765	0.999483	0.995635	0.999999	6.09242e-60	4.5726e-41	2.46002e-10	0.999999	1	1	1	894	1	.	0	.	.	.	.	.	.
2	SMED30025362	-4.27482	6.4351	5.33755	5.22623	-2.32254	-3.1089	-3.01781	-4.27482	-0.641517	0.999487	1.29445e-32	1.04299e-19	2.19347e-19	0.959719	0.991373	0.989992	0.999646	0.999999	8.49625e-31	5.36213e-18	2.54164e-17	0.999999	1	1	1	1573	1	.	0	XP_007654905.1	7e-90	transcription elongation factor SPT5 [Ornithorhynchus anatinus]	O55201	3e-91	Transcription elongation factor SPT5
2	SMED30025512	-7.15204	6.98061	6.26984	4.0616	-0.745095	-2.784	-3.51472	-3.1162	2.66556	3.49067e-05	1.83885e-59	9.99692e-47	8.38455e-17	0.935135	0.999728	0.999984	0.999932	0.000144	2.07487e-57	1.20955e-44	7.386e-15	0.999999	1	1	1	773	1	.	4	XP_003385520.1	0.0003	tetraspanin-7-like [Amphimedon queenslandica]	.	.	.
2	SMED30025959	-2.92202	7.11924	6.36702	4.11504	-0.762924	-3.63845	-4.68375	-5.59416	5.65564	1.98162e-05	1.68622e-90	2.00257e-73	5.942e-30	0.1417	6.55961e-09	5.47784e-12	6.62537e-15	8.57763e-05	1.12891e-87	1.43647e-70	1.5842e-27	0.26195	4.28587e-08	3.56085e-11	4.00647e-14	1604	1	.	12	XP_003493731.1	1e-71	monocarboxylate transporter 14-like [Bombus impatiens]	Q6P2X9	7e-48	Monocarboxylate transporter 12
2	SMED30025975	-2.82315	6.85782	6.25729	3.09295	-1.32908	-3.69223	-4.00014	-4.36346	5.21093	0.000132289	1.22651e-71	2.68471e-60	5.34661e-14	0.0227851	7.40513e-08	1.24289e-08	1.17479e-09	0.000486985	2.32397e-69	7.48911e-58	3.27393e-12	0.0623987	4.04449e-07	5.54787e-08	4.64901e-09	1509	3	.	8	CDJ14179.1	3e-152	phosphatidylserine synthase 1 [Hymenolepis microstoma]	B1H3H9	4e-125	Phosphatidylserine synthase 1
2	SMED30026082	-1.68815	7.29455	6.09469	4.08954	-0.743374	-3.70536	-4.36362	-6.97827	5.33756	0.00984369	4.18779e-89	1.84628e-63	8.22793e-28	0.182204	1.88192e-08	2.46654e-10	1.75078e-17	0.0236926	2.58437e-86	6.46778e-61	1.82267e-25	0.317518	1.14197e-07	1.35527e-09	1.2846e-16	1494	3	.	0	EKC40830.1	0	6-phosphogluconate dehydrogenase, decarboxylating [Crassostrea gigas]	P52209	6e-176	6-phosphogluconate dehydrogenase, decarboxylating [Homo sapiens]
2	SMED30026111	-6.88206	7.2296	6.57394	4.12666	-0.365168	-2.93954	-3.7159	-4.02752	2.64388	0.000215311	1.63717e-51	4.99436e-42	1.40601e-14	0.831519	0.999846	0.999996	0.999999	0.00075706	1.55593e-49	4.94951e-40	9.30964e-13	0.945648	1	1	1	1395	2	YES	1	.	.	.	.	.	.
2	SMED30026536	-2.65104	6.78187	5.67219	3.80446	-0.565322	-3.438	-4.2442	-5.35996	4.67409	0.000435939	2.59442e-69	5.1196e-49	2.71536e-21	0.322367	4.41557e-07	4.71989e-09	5.37636e-12	0.0014385	4.39113e-67	6.85503e-47	3.75151e-19	0.484001	2.08247e-06	2.22425e-08	2.59906e-11	2249	1	.	6	BAE78817.1	7e-35	innexin9 [Dugesia japonica]	O61715	8e-13	Innexin-19
2	SMED30026610	-0.970189	7.99115	6.67935	3.61723	-3.93275	-4.68384	-3.91372	-4.78723	2.12614	0.611267	3.03543e-60	6.85732e-42	2.91051e-11	0.00145088	2.23773e-05	0.00029526	9.41727e-06	0.879994	3.51724e-58	6.75133e-40	1.10296e-09	0.00646322	7.70468e-05	0.000690868	2.47009e-05	806	1	.	0	.	.	.	Q9SUS4	0.0001	RING-H2 zinc finger protein RHA1a [Arabidopsis thaliana]
2	SMED30026856	-10.0136	5.90206	4.83022	2.89917	-0.837989	-0.453354	-0.989344	-1.33718	4.27634	2.13947e-15	4.49686e-66	5.1362e-41	4.17551e-12	0.951864	0.878709	0.966664	0.985719	4.16382e-14	6.64103e-64	4.86598e-39	1.88317e-10	0.999999	0.918527	0.986409	1	1385	2	.	1	.	.	.	.	.	.
2	SMED30027061	-5.3307	8.06109	6.60787	3.24015	-0.965494	-2.93656	-3.34567	-5.3307	1.58021	0.99965	2.0884e-63	1.76653e-40	4.99675e-08	0.725444	0.981661	0.990891	0.999426	0.999999	2.78395e-61	1.63755e-38	8.23507e-07	0.861216	1	1	1	759	1	.	0	ESN98945.1	1e-30	hypothetical protein HELRODRAFT_162417 [Helobdella robusta]	Q7TSG2	5e-29	RNA polymerase II subunit A C-terminal domain phosphatase
2	SMED30027079	-2.80087	7.03951	5.73329	4.1857	-0.0811518	-3.37012	-4.5927	-6.11366	5.46901	0.000283734	2.08062e-65	1.96794e-44	2.08025e-23	0.920837	2.72753e-06	4.72913e-09	1.40049e-12	0.000974248	2.9849e-63	2.14813e-42	3.50122e-21	0.999999	1.11662e-05	2.22721e-08	7.06626e-12	2414	1	YES	1	EUB61935.1	4e-22	hypothetical protein EGR_03208 [Echinococcus granulosus]	.	.	.
2	SMED30027124	-2.76034	7.64611	6.52255	3.99156	-2.3223	-3.22187	-4.53296	-5.32277	4.34727	0.00445564	3.97565e-63	4.75315e-47	2.99165e-17	0.00274323	5.14586e-05	2.54556e-07	6.08299e-09	0.0117348	5.2764e-61	5.94184e-45	2.74785e-15	0.0109779	0.000164035	9.55759e-07	2.25943e-08	793	1	.	0	.	.	.	.	.	.
2	SMED30027509	-2.91701	7.48852	6.71567	4.65223	-0.745975	-3.33436	-5.08519	-6.77388	4.83261	0.000702468	4.07578e-78	1.13205e-63	4.11996e-30	0.259715	2.66328e-06	3.21359e-10	3.16375e-14	0.0022207	1.25297e-75	4.10906e-61	1.13873e-27	0.413073	1.0921e-05	1.74098e-09	1.81585e-13	1359	1	.	0	GAA32864.1	2e-20	serine/threonine-protein kinase psk1 [Clonorchis sinensis]	P18652	7e-17	Ribosomal protein S6 kinase 2 alpha
2	SMED30027580	-1.9468	7.21938	6.18618	3.5209	-0.783175	-3.75052	-4.91847	-5.5275	4.74732	0.0065268	5.71845e-84	1.40749e-62	3.50326e-19	0.167236	2.67395e-08	2.59755e-11	4.82314e-13	0.0164608	2.49681e-81	4.65972e-60	4.01303e-17	0.297315	1.57248e-07	1.57775e-10	2.53634e-12	1096	2	.	0	EYC10398.1	3e-15	hypothetical protein Y032_0055g2540 [Ancylostoma ceylanicum]	O44997	1e-13	Death-associated protein kinase dapk-1 [Caenorhabditis elegans]
2	SMED30027642	-3.38525	7.93316	7.13759	4.32005	-0.773156	-5.2582	-5.33195	-4.64224	3.56561	0.00703122	2.1922e-70	2.44615e-57	8.6649e-20	0.417156	8.61275e-08	5.75203e-08	5.02876e-07	0.0175748	3.93121e-68	4.97941e-55	1.04003e-17	0.582321	4.64179e-07	2.35099e-07	1.52862e-06	2174	1	YES	4	EUB63721.1	4e-128	Metal transporter CNNM4 [Echinococcus granulosus]	A0JPA0	7e-114	Metal transporter CNNM4
2	SMED30027729	-2.33945	7.27899	6.40148	3.76612	0.318495	-3.11591	-6.08758	-6.22215	3.03964	0.0463783	4.93955e-69	4.96448e-53	7.38094e-17	0.32162	0.000252035	1.67529e-09	4.35869e-10	0.0920205	8.26744e-67	8.04113e-51	6.54016e-15	0.483456	0.000689212	8.34239e-09	1.79024e-09	1682	1	.	0	.	.	.	.	.	.
2	SMED30027894	-4.4	7.25844	6.14249	4.76299	0.0242483	-3.50524	-4.95091	-5.33201	5.47564	1.06144e-06	2.06471e-71	3.70202e-52	3.64048e-31	0.919903	9.09216e-07	3.61352e-10	3.34718e-11	5.74728e-06	3.88772e-69	5.69034e-50	1.08591e-28	0.999999	4.04847e-06	1.94124e-09	1.51686e-10	2538	1	.	5	.	.	.	.	.	.
2	SMED30027923	-5.18965	6.47905	5.70649	3.62441	0.130622	-3.00552	-3.17995	-4.56546	4.00631	1.57489e-07	1.48978e-73	2.0645e-56	9.41081e-21	0.73432	7.78757e-06	3.50946e-06	4.72096e-09	9.75866e-07	3.34945e-71	3.98699e-54	1.25451e-18	0.868756	2.9349e-05	1.1279e-05	1.77143e-08	1175	1	.	0	.	.	.	.	.	.
2	SMED30027981	-2.78235	5.16484	3.45233	3.47348	-0.157774	-3.1689	-3.60112	-2.3805	0.329891	0.0255801	3.77317e-27	3.75432e-11	2.18859e-11	0.902526	0.000214425	4.89788e-05	0.00300139	0.0550034	2.15292e-25	1.05707e-09	8.52983e-10	0.997667	0.000595829	0.00013128	0.00542428	1554	1	.	7	XP_002731071.2	7e-31	stimulated by retinoic acid gene 6 protein homolog [Saccoglossus kowalevskii]	Q0V8E7	2e-08	Stimulated by retinoic acid gene 6 protein homolog
2	SMED30027996	-2.66346	6.80215	5.69342	4.15487	-0.207509	-3.21319	-4.99672	-5.56956	6.71283	6.13525e-06	8.10548e-92	1.62088e-65	2.94666e-34	0.659579	2.34873e-08	2.01227e-14	1.64681e-16	2.90304e-05	6.78316e-89	6.51098e-63	1.12372e-31	0.804241	1.39566e-07	1.60763e-13	1.12937e-15	1995	1	.	0	ESO10889.1	2e-24	hypothetical protein HELRODRAFT_134359, partial [Helobdella robusta]	G5CEW6	3e-24	Eukaryotic translation initiation factor 4G
2	SMED30028213	-0.937519	7.42105	5.91008	2.94562	-1.68217	-4.42814	-3.62021	-5.60872	3.74277	0.249218	5.30567e-66	9.62855e-43	5.01778e-10	0.0199935	1.45777e-07	5.39306e-06	5.30898e-10	0.397426	7.79727e-64	9.81236e-41	1.42345e-08	0.0562045	7.51895e-07	1.68422e-05	2.1652e-09	1548	1	.	0	.	.	.	.	.	.
2	SMED30028215	-3.92534	7.26597	6.71529	3.30758	-1.02544	-1.94237	-5.79131	-4.60438	3.52142	0.000849546	7.17692e-62	5.55363e-53	9.11279e-12	0.18907	0.00968796	2.72968e-09	1.79974e-07	0.00263387	9.08483e-60	8.94728e-51	3.85591e-10	0.326793	0.0181206	1.32491e-08	5.73644e-07	1043	1	.	0	EFX85757.1	2e-11	hypothetical protein DAPPUDRAFT_237230 [Daphnia pulex]	Q9UNN5	1e-08	FAS-associated factor 1
2	SMED30028444	-5.82028	7.64031	6.89323	3.13	-1.73784	-2.68444	-2.69229	-4.72869	1.88769	0.00690236	1.71617e-51	2.72858e-41	4.45582e-07	0.993153	0.999601	0.999604	0.999999	0.0172886	1.62588e-49	2.61796e-39	5.68815e-06	0.999999	1	1	1	979	1	.	0	EPB87299.1	3e-17	CAMK/CAMKL/PASK protein kinase [Mucor circinelloides f. circinelloides 1006PhL]	Q08217	8e-12	Serine/threonine-protein kinase PSK2
2	SMED30028482	-2.24334	7.67501	6.62722	4.20284	-1.74063	-3.92338	-4.58558	-6.01214	5.02182	0.00173359	2.81058e-102	1.11663e-77	4.73181e-30	0.00277142	2.51421e-09	4.0574e-11	2.91081e-15	0.00501527	5.64495e-99	1.05127e-74	1.28428e-27	0.011075	1.75134e-08	2.41911e-10	1.80962e-14	1413	1	.	0	XP_001865012.1	2e-18	conserved hypothetical protein [Culex quinquefasciatus]	Q9LP51	2e-18	CBL-interacting serine/threonine-protein kinase 18
2	SMED30028536	-3.48407	7.03465	6.20472	4.05658	-0.214693	-3.68365	-4.32036	-5.59317	3.92819	0.000189724	2.91548e-78	7.23983e-61	2.0755e-24	0.787581	1.10602e-07	3.52887e-09	1.52262e-12	0.000675549	9.05511e-76	2.11762e-58	3.57307e-22	0.910178	5.84172e-07	1.69182e-08	7.66323e-12	1293	1	.	0	.	.	.	Q9P1Y6	0.0003	PHD and RING finger domain-containing protein 1 [Homo sapiens]
2	SMED30028593	-3.81464	6.16979	4.91852	2.62382	-0.641901	-3.06015	-2.26045	-3.935	3.8986	1.71245e-06	5.56551e-74	5.18115e-46	7.80593e-12	0.204068	1.95378e-07	4.07604e-05	2.45727e-10	8.94746e-06	1.27024e-71	6.12128e-44	3.36919e-10	0.346013	9.83449e-07	0.000110699	1.03135e-09	1114	1	.	0	.	.	.	.	.	.
2	SMED30028969	-3.62584	6.82197	5.86844	4.06158	-0.314264	-2.70181	-4.39479	-5.71529	3.83964	6.22952e-05	7.70109e-81	2.51413e-59	1.33901e-26	0.630312	1.32947e-05	4.75666e-10	7.49103e-14	0.000244339	2.66679e-78	6.05946e-57	2.68936e-24	0.778925	4.80251e-05	2.51631e-09	4.19017e-13	858	1	.	0	.	.	.	.	.	.
2	SMED30029185	-3.5485	6.90154	6.30527	2.76625	-2.85868	-3.48909	-2.95751	-3.11928	4.38252	3.5328e-05	3.75946e-73	2.05998e-61	8.6131e-11	2.42293e-05	2.57903e-07	5.95935e-06	1.90649e-06	0.000145559	8.20734e-71	6.39803e-59	2.91558e-09	0.000196754	1.26792e-06	1.84957e-05	5.42215e-06	579	1	.	0	.	.	.	.	.	.
2	SMED30029330	-6.93882	6.79146	5.89611	3.29041	-0.12677	-2.31544	-2.29002	-4.30693	2.18937	0.000142077	9.65304e-48	7.38876e-35	3.11106e-09	0.732192	0.998816	0.998717	0.999999	0.000519649	8.45399e-46	5.85792e-33	7.13294e-08	0.867192	1	1	1	1557	1	.	0	.	.	.	.	.	.
2	SMED30029478	-3.81959	7.97646	6.34008	4.02934	-1.18713	-4.35019	-4.19388	-4.7951	3.75015	0.000944532	1.29943e-77	1.41824e-49	1.07258e-18	0.111076	4.10341e-07	8.78199e-07	4.21966e-08	0.00290248	3.80076e-75	1.94215e-47	1.15406e-16	0.217679	1.94621e-06	3.06718e-06	1.44036e-07	1240	1	.	0	.	.	.	.	.	.
2	SMED30029580	-2.40918	7.65278	6.44015	3.05216	-2.56037	-3.94096	-3.74084	-4.49376	2.18251	0.0774386	1.54133e-59	7.79136e-42	1.84571e-08	0.00863572	3.877e-05	9.14404e-05	3.81216e-06	0.143243	1.7457e-57	7.64594e-40	3.41558e-07	0.02835	0.000126615	0.000234713	1.04675e-05	706	1	.	0	XP_008462235.1	2e-07	RING-H2 finger protein ATL60-like [Cucumis melo]	Q7X843	4e-08	RING-H2 finger protein ATL48
2	SMED30029646	-2.05963	7.62602	5.58102	3.78657	-0.104391	-3.30945	-4.94582	-6.57431	5.59076	0.00585446	3.69912e-72	2.09343e-40	2.84801e-18	0.904413	6.3466e-06	2.00346e-09	5.09513e-13	0.0149523	7.33179e-70	1.92871e-38	2.90854e-16	0.99913	2.42984e-05	9.89964e-09	2.67144e-12	1623	1	.	0	CAZ29822.1	1e-136	glutamine synthetase bacteria, putative [Schistosoma mansoni]	Q7TT51	1e-53	Lengsin
2	SMED30029749	-1.84295	6.47694	5.173	2.94054	-1.38223	-3.50893	-3.19052	-4.66585	1.71604	0.108537	6.53513e-40	4.67503e-25	1.11712e-07	0.101886	0.000106113	0.000367059	1.64233e-06	0.192233	4.94683e-38	2.86852e-23	1.68277e-06	0.203685	0.00031552	0.000841774	4.70461e-06	1057	1	.	0	XP_004251547.1	0.0002	RING-H2 finger protein ATL10-like [Solanum lycopersicum]	.	.	.
2	SMED30029908	-2.72554	8.37374	7.20701	3.77141	-1.6568	-4.16626	-4.97602	-5.82753	10.6504	5.86813e-05	3.89883e-89	2.20093e-69	1.18755e-19	0.00736656	2.35207e-08	2.54847e-10	1.97344e-12	0.000231581	2.49915e-86	1.20559e-66	1.40856e-17	0.0249362	1.39655e-07	1.39774e-09	9.85803e-12	1247	1	.	0	.	.	.	.	.	.
2	SMED30030145	-1.769	6.63796	5.70563	3.28038	-0.211552	-3.12988	-4.86163	-5.65191	2.45538	0.0940852	1.82872e-46	3.1768e-34	8.84512e-11	0.921087	0.000209236	4.25397e-07	1.04339e-08	0.16966	1.54758e-44	2.46669e-32	2.98741e-09	0.999999	0.000583294	1.54988e-06	3.79365e-08	618	1	.	0	.	.	.	.	.	.
2	SMED30030216	-4.49642	6.21756	5.05707	3.18256	-1.26036	-2.46373	-3.21745	-3.01923	3.87644	1.91823e-07	4.67966e-72	1.16871e-46	6.47485e-17	0.0201285	1.77603e-05	1.35738e-07	4.09458e-07	1.17327e-06	9.09575e-70	1.40839e-44	5.77124e-15	0.0565154	6.2442e-05	5.30126e-07	1.25529e-06	1400	1	.	0	.	.	.	.	.	.
2	SMED30030231	-5.81411	8.25836	6.97991	3.82366	-1.0654	-3.92678	-5.81411	-2.44154	2.31671	0.999534	3.17249e-58	6.11585e-41	1.05889e-10	0.763075	0.995949	0.999539	0.959664	0.999999	3.47555e-56	5.73994e-39	3.51336e-09	0.891295	1	1	0.983361	1341	1	.	0	XP_005717203.1	2e-28	Calcium-dependent protein kinase [Chondrus crispus]	Q869W6	1e-26	Probable myosin light chain kinase DDB_G0275057 [Dictyostelium discoideum]
2	SMED30030376	-2.00008	6.31222	5.20433	3.17413	-0.917711	-3.69257	-4.27043	-3.8099	3.24259	0.009879	2.40265e-65	8.63878e-44	5.375e-15	0.111478	7.15222e-08	2.0961e-09	1.89243e-08	0.02377	3.41437e-63	9.26194e-42	3.75714e-13	0.218239	3.91772e-07	1.03253e-08	6.69326e-08	755	1	.	0	.	.	.	.	.	.
2	SMED30030649	-6.94246	8.35492	7.04974	4.22481	-0.791819	-2.27337	-4.4679	-5.15393	3.51568	0.0001058	1.03171e-91	6.27732e-64	4.89006e-19	0.928548	0.998353	0.999998	0.999997	0.000397485	8.40067e-89	2.33478e-61	5.47669e-17	0.999999	1	1	1	1137	1	.	0	XP_006086673.1	8e-14	serine/threonine-protein kinase MARK2-like [Myotis lucifugus]	Q9LP51	2e-12	CBL-interacting serine/threonine-protein kinase 18
2	SMED30030688	-3.65214	7.97204	7.01054	3.82112	-1.52556	-3.67748	-4.86723	-5.0813	4.81443	8.2968e-05	3.74232e-98	3.73071e-77	2.35905e-21	0.0147337	1.09053e-07	1.31518e-10	2.18091e-11	0.000318012	5.3688e-95	3.30574e-74	3.30563e-19	0.0438921	5.77101e-07	7.45905e-10	1.00359e-10	1120	1	.	0	XP_002406889.1	6e-38	lysophosphatidic acid acyltransferase endophilin, putative [Ixodes scapularis]	Q8AXV0	9e-29	Endophilin-A2
2	SMED30030723	-2.19735	7.32144	6.51455	3.02989	-1.36232	-3.33559	-6.10076	-3.86986	1.81907	0.995228	1.32089e-55	1.99532e-43	1.73012e-08	0.956325	0.999897	4.77184e-08	0.999995	0.999999	1.3963e-53	2.09453e-41	3.22944e-07	0.999999	1	1.9696e-07	1	683	1	.	0	.	.	.	.	.	.
2	SMED30030898	-5.32932	9.20267	7.86711	4.17374	-1.20069	-5.32932	-4.05488	-5.32932	2.73272	0.999569	5.29231e-73	4.93394e-53	5.67259e-13	0.554726	0.999507	0.975717	0.999475	0.999999	1.12283e-70	8.04113e-51	2.97214e-11	0.712159	1	0.993592	1	989	1	.	0	.	.	.	Q7ZW16	0.0007	E3 ubiquitin-protein ligase NRDP1
2	SMED30030949	-3.06511	6.36662	5.02377	2.88961	-2.85872	-3.30549	-2.53582	-2.51486	2.72168	0.000906655	1.49231e-66	6.76603e-40	8.87122e-12	3.56697e-05	8.24435e-07	5.39271e-05	4.89159e-05	0.00279407	2.22569e-64	6.103e-38	3.75898e-10	0.000275756	3.6994e-06	0.000143559	0.000116774	816	1	.	0	.	.	.	.	.	.
2	SMED30031170	-1.88592	8.5227	6.70581	3.22015	-2.00306	-4.50997	-4.99205	-5.05765	5.64956	0.014372	4.62396e-87	4.20244e-57	8.47101e-13	0.00386552	2.45587e-08	2.32043e-09	1.13877e-09	0.0331215	2.40183e-84	8.38457e-55	4.32553e-11	0.0146763	1.45388e-07	1.13726e-08	4.51123e-09	2462	1	.	0	.	.	.	.	.	.
2	SMED30031242	-2.10426	6.64803	5.60613	4.31938	-0.100826	-3.00104	-4.7042	-6.66322	6.19052	0.00346077	2.89284e-54	2.18552e-39	2.37524e-23	0.883207	3.65542e-05	9.83061e-09	5.60994e-13	0.00934338	2.94435e-52	1.94803e-37	3.9755e-21	0.98371	0.000120055	4.45163e-08	2.93116e-12	1558	1	.	4	CDJ11678.1	1e-39	innexin unc 9 [Hymenolepis microstoma]	O01393	1e-22	Innexin unc-9
2	SMED30031392	-6.74783	8.85671	7.45167	4.23365	-1.12485	-3.67281	-4.03304	-4.9635	3.74421	0.000337108	1.29485e-85	1.66677e-60	9.99019e-17	0.968138	0.999995	0.999975	0.999996	0.0011359	6.00152e-83	4.69298e-58	8.7239e-15	0.999999	1	1	1	916	1	.	0	WP_019590888.1	8e-23	MULTISPECIES: hypothetical protein [Thioalkalivibrio]	Q55DU7	6e-19	Probable serine/threonine-protein kinase gdt4
2	SMED30031647	-1.88582	7.28378	6.64579	3.01869	-2.0548	-4.49942	-3.80726	-4.70097	1.53415	0.248957	2.40193e-47	3.93251e-39	1.99603e-07	0.0707488	5.18196e-05	0.000443315	1.49419e-05	0.397116	2.09748e-45	3.47433e-37	2.81792e-06	0.153496	0.000165029	0.00100006	3.82558e-05	370	1	.	0	XP_004301645.1	5e-14	ubiquitin fusion degradation protein 1 homolog [Fragaria vesca subsp. vesca]	Q19584	2e-09	Ubiquitin fusion degradation protein 1 homolog
2	SMED30031695	-4.00621	6.90018	5.58282	3.42689	-1.41919	-3.49184	-3.1897	-3.80295	5.90705	4.88173e-08	2.17457e-83	1.51694e-55	6.0448e-20	0.00839809	2.26504e-08	1.78706e-07	2.38953e-09	3.27481e-07	9.35905e-81	2.76974e-53	7.40291e-18	0.0277179	1.35073e-07	6.8709e-07	9.19991e-09	1258	1	.	0	.	.	.	.	.	.
2	SMED30031733	-5.29893	5.96162	4.81637	2.64243	-1.35142	-2.15842	-2.62472	-1.98694	4.43295	5.00592e-10	1.92283e-68	1.08806e-43	6.02415e-12	0.0104947	8.49657e-05	3.89422e-06	0.000234484	4.63613e-09	3.09781e-66	1.15831e-41	2.6729e-10	0.0332743	0.000258015	1.24255e-05	0.000507274	1549	1	.	0	.	.	.	.	.	.
2	SMED30031750	-2.86201	7.29499	6.69802	4.19734	-0.640519	-2.93511	-6.02454	-5.72816	4.60495	0.000347145	5.69808e-93	8.91166e-79	2.538e-29	0.280385	2.23117e-06	1.48538e-14	2.93223e-14	0.00116672	5.36456e-90	9.58863e-76	6.31921e-27	0.43702	9.27278e-06	1.20231e-13	1.68651e-13	947	1	.	0	.	.	.	.	.	.
2	SMED30031825	-0.309436	6.62572	5.48543	3.30035	-1.83926	-4.65396	-3.19485	-5.41398	3.30053	0.681108	2.25669e-82	1.05895e-55	2.71042e-18	0.00205339	2.60673e-11	2.9618e-07	1.35842e-13	0.968359	8.82954e-80	1.95723e-53	2.77744e-16	0.00858842	2.39357e-10	1.10311e-06	7.43284e-13	905	1	.	0	.	.	.	.	.	.
2	SMED30032107	-3.51201	8.70395	7.29766	4.32227	-1.04296	-4.61391	-4.89416	-6.26084	4.18138	0.00517085	9.5485e-91	5.3787e-65	2.59684e-21	0.256368	7.59927e-07	2.92117e-07	3.97351e-10	0.0133987	6.68995e-88	2.07749e-62	3.6053e-19	0.409254	3.43295e-06	1.08932e-06	1.63896e-09	584	1	.	0	XP_001179448.2	2e-86	phosphoenolpyruvate carboxykinase, cytosolic [GTP], partial [Strongylocentrotus purpuratus]	Q8BH04	5e-78	Phosphoenolpyruvate carboxykinase [GTP], mitochondrial
2	SMED30032223	-2.88047	7.66452	6.75138	4.0311	-0.669183	-3.7123	-5.06559	-6.11945	7.87813	5.41346e-06	2.29427e-98	1.13276e-78	3.56944e-28	0.189077	6.37473e-09	5.41778e-13	2.85135e-16	2.58834e-05	3.63787e-95	1.17678e-75	8.20889e-26	0.326793	4.17231e-08	3.83599e-12	1.9209e-15	1157	1	.	0	.	.	.	.	.	.
2	SMED30032323	-7.61819	7.53413	6.76423	5.18776	0.88856	-1.67879	-6.37036	-4.70733	3.68642	4.81641e-06	1.50248e-91	9.54515e-72	4.33312e-38	0.067297	0.991319	0.999999	1	2.32352e-05	1.19119e-88	6.25145e-69	2.17573e-35	0.14758	1	1	1	1339	1	.	0	XP_005898415.1	0.0003	RING finger protein 11-like [Bos mutus]	Q9ZU51	0.0002	Probable E3 ubiquitin-protein ligase RHA2B
2	SMED30032579	-3.60768	8.62162	7.48324	3.66969	-2.45924	-3.98623	-5.15913	-4.56228	6.53917	4.68367e-06	5.14408e-111	5.51256e-87	1.41068e-20	9.00138e-05	6.13653e-09	5.24174e-12	1.48454e-10	2.2642e-05	2.70162e-107	1.18626e-83	1.86402e-18	0.000611189	4.02603e-08	3.4137e-11	6.36288e-10	1088	1	.	0	AEI91098.1	1e-105	lactate dehydrogenase A [Eospalax baileyi]	P04642	2e-106	L-lactate dehydrogenase A chain
2	SMED30032606	-2.9557	6.67773	5.81516	4.14714	-0.0959428	-3.35583	-4.85199	-5.38057	3.7052	0.000418619	1.32523e-79	8.26992e-60	1.11307e-28	0.950604	1.47653e-07	1.77377e-11	2.7616e-13	0.00138667	4.29304e-77	2.09368e-57	2.64042e-26	0.999999	7.60142e-07	1.09633e-10	1.47411e-12	1122	1	.	0	.	.	.	.	.	.
2	SMED30032802	-4.81697	7.27272	6.07286	4.35446	0.168658	-2.81647	-4.4431	-5.79217	4.25317	1.42257e-06	4.48466e-96	2.25992e-66	7.43137e-32	0.628434	2.09911e-05	1.27274e-08	8.59307e-11	7.5202e-06	5.19651e-93	9.86732e-64	2.35668e-29	0.777242	7.27565e-05	5.673e-08	3.75738e-10	498	1	.	0	.	.	.	.	.	.
2	SMED30032954	-2.71217	8.4051	7.1169	4.18791	-1.27447	-3.87054	-6.42161	-5.43112	4.233	0.0134477	6.1822e-87	1.49792e-63	8.14641e-21	0.12434	5.78878e-06	5.57852e-11	6.03858e-09	0.031268	3.1568e-84	5.30914e-61	1.09566e-18	0.237358	2.23101e-05	3.27994e-10	2.24348e-08	1132	1	.	0	XP_975997.1	9e-180	phosphoenolpyruvate carboxykinase [GTP] isoform X1 [Tribolium castaneum]	P20007	1e-172	Phosphoenolpyruvate carboxykinase [GTP]
2	SMED30033051	-5.67768	8.76614	7.93284	3.70797	-1.90262	-3.82059	-4.42183	-4.58423	2.80537	0.0122522	1.79414e-73	8.09942e-60	1.68644e-10	0.993951	0.999997	0.999999	1	0.0288062	4.00386e-71	2.06789e-57	5.38785e-09	0.999999	1	1	1	965	1	.	0	EPB87299.1	3e-19	CAMK/CAMKL/PASK protein kinase [Mucor circinelloides f. circinelloides 1006PhL]	Q9UTH3	2e-15	Serine/threonine-protein kinase ppk6 [Schizosaccharomyces pombe 972h-]
2	SMED30033061	-1.94971	6.67396	5.45973	2.95295	-0.463139	-4.33064	-3.56757	-4.77559	4.26646	0.00443758	1.90673e-76	2.35885e-51	6.3562e-14	0.392415	3.30132e-10	3.7925e-08	1.21876e-11	0.0116955	5.08354e-74	3.44977e-49	3.85298e-12	0.557455	2.62286e-09	1.58712e-07	5.72371e-11	1720	1	.	0	XP_001459876.1	5e-20	hypothetical protein [Paramecium tetraurelia strain d4-2]	Q09738	1e-13	Probable ubiquitin carboxyl-terminal hydrolase 8
2	SMED30033063	-3.32373	7.18761	6.38099	4.6833	0.290706	-3.49882	-5.45897	-6.26109	4.97497	9.19522e-05	1.30654e-72	6.01907e-58	6.89775e-31	0.506472	8.02282e-07	2.07377e-11	2.02425e-13	0.000349249	2.6777e-70	1.31403e-55	2.01756e-28	0.66847	3.60805e-06	1.27269e-10	1.09115e-12	1759	1	.	12	XP_002435427.1	1e-62	monocarboxylate transporter, putative [Ixodes scapularis]	Q6ZSM3	3e-44	Monocarboxylate transporter 12
2	SMED30033111	-5.07177	7.56367	6.38922	2.56138	-1.38802	-3.39029	-3.03465	-3.62953	4.56272	1.17087e-06	2.42084e-83	3.499e-60	1.29579e-08	0.0298531	3.16389e-06	1.6793e-05	8.57961e-07	6.29009e-06	1.02722e-80	9.41199e-58	2.51374e-07	0.0775751	1.27893e-05	4.85065e-05	2.53908e-06	1417	1	.	0	XP_004593790.1	4e-74	L-lactate dehydrogenase A chain isoform X1 [Ochotona princeps]	A5A6N7	2e-76	L-lactate dehydrogenase B chain
2	SMED30033162	-3.11084	7.42593	6.49748	4.07529	-1.26364	-3.44993	-4.98155	-5.19274	2.822	0.0121581	1.09732e-69	6.68637e-53	5.68349e-19	0.129092	3.97401e-05	1.15474e-07	2.48622e-08	0.0286036	1.88908e-67	1.05466e-50	6.31832e-17	0.244323	0.000129601	4.55649e-07	8.68735e-08	1908	1	.	0	.	.	.	.	.	.
2	SMED30033465	-6.58219	8.28157	6.95984	4.54607	-1.11815	-3.93171	-3.37072	-4.7847	3.10965	0.000899593	2.14461e-60	1.70498e-42	1.75182e-16	0.968084	0.999991	0.999975	0.999997	0.00277457	2.50429e-58	1.71792e-40	1.49088e-14	0.999999	1	1	1	752	1	.	0	.	.	.	.	.	.
2	SMED30033589	-3.14538	7.83307	6.23317	3.81163	-1.44215	-4.45272	-3.56026	-5.27736	4.99596	0.000179788	7.13833e-86	3.94458e-56	3.83724e-20	0.0212	3.53326e-09	4.77741e-07	3.12271e-11	0.00064344	3.46865e-83	7.47411e-54	4.83701e-18	0.0590072	2.40993e-08	1.72826e-06	1.4179e-10	1457	1	.	0	GAA38235.1	0	phosphoenolpyruvate carboxykinase (GTP) [Clonorchis sinensis]	P35558	0	Phosphoenolpyruvate carboxykinase, cytosolic [GTP]
2	SMED30033612	-5.62858	7.15044	6.22414	3.79165	-0.752616	-3.76688	-3.63542	-3.38276	1.17977	0.00801513	1.06127e-55	9.93845e-40	3.9699e-12	0.917705	0.999998	0.999984	0.999991	0.0197636	1.12581e-53	8.93778e-38	1.80394e-10	0.999999	1	1	1	864	2	.	0	.	.	.	.	.	.
2	SMED30033668	-7.39555	8.61026	7.28094	4.34121	-0.140887	-3.54914	-2.87106	-6.27579	4.15266	5.23548e-05	5.69991e-77	3.17637e-55	1.89483e-17	0.677317	0.999985	0.999684	1	0.000208885	1.62001e-74	5.7302e-53	1.75648e-15	0.819302	1	1	1	2671	1	.	0	.	.	.	.	.	.
2	SMED30033700	-4.79364	7.27528	5.99785	4.30363	-0.320887	-2.48003	-4.02091	-5.96129	5.16226	2.83275e-08	1.20909e-97	8.16455e-67	6.30743e-33	0.563449	1.70436e-05	4.49654e-10	4.02339e-16	1.97323e-07	1.58376e-94	3.61726e-64	2.20958e-30	0.720471	6.01114e-05	2.38373e-09	2.67814e-15	703	1	.	0	.	.	.	.	.	.
2	SMED30033871	-1.67586	6.67816	6.01674	3.77105	-1.15363	-3.91339	-4.58854	-5.13453	6.16364	0.00313703	3.84705e-84	4.07826e-69	2.17747e-26	0.0237036	3.84016e-10	2.68379e-12	3.43248e-14	0.00856372	1.70441e-81	2.19403e-66	4.31582e-24	0.0644744	3.02148e-09	1.79517e-11	1.96299e-13	667	1	.	0	XP_003382495.1	4e-54	ubiquitin-conjugating enzyme E2 K-like [Amphimedon queenslandica]	P61085	1e-47	Ubiquitin-conjugating enzyme E2 K
2	SMED30034596	-3.47885	7.34919	6.10733	4.28102	-0.154652	-3.60739	-4.80821	-5.68844	6.06165	3.85463e-06	1.12073e-81	5.56691e-58	3.62549e-28	0.793074	9.39644e-08	6.71747e-11	2.53837e-13	1.88612e-05	4.06796e-79	1.22419e-55	8.27463e-26	0.914504	5.03205e-07	3.91749e-10	1.35856e-12	2854	1	YES	1	EUB61935.1	1e-19	hypothetical protein EGR_03208 [Echinococcus granulosus]	.	.	.
2	SMED30034868	-6.33719	7.59217	6.1849	3.09255	-2.01836	-3.05337	-2.97834	-2.48236	2.14744	0.00124506	3.72718e-53	3.34329e-34	3.29249e-07	0.997434	0.99993	0.999901	0.99933	0.00372938	3.6816e-51	2.58929e-32	4.39101e-06	0.999999	1	1	1	680	2	.	0	.	.	.	.	.	.
2	SMED30035164	-3.02227	7.25371	6.20758	3.53052	-1.65342	-3.17707	-4.89864	-4.24041	2.44251	0.0135004	8.49861e-67	3.6426e-48	1.01579e-13	0.0409565	9.05131e-05	1.23034e-07	9.45711e-07	0.0313831	1.28019e-64	4.81318e-46	5.98879e-12	0.0999881	0.000273235	4.83455e-07	2.78724e-06	799	1	.	1	.	.	.	.	.	.
2	SMED30035167	-4.32214	7.03063	5.76392	3.07623	-1.97601	-4.11704	-2.71912	-2.73646	4.42507	2.44467e-06	2.63923e-76	1.36338e-51	1.81444e-13	0.00155821	6.70223e-09	2.0882e-05	1.7048e-05	1.24012e-05	6.85449e-74	2.01345e-49	1.03334e-11	0.00684518	4.36768e-08	5.95542e-05	4.33642e-05	1863	1	.	0	GAA38235.1	0	phosphoenolpyruvate carboxykinase (GTP) [Clonorchis sinensis]	Q5R5J1	0	Phosphoenolpyruvate carboxykinase, cytosolic [GTP]
2	SMED30035196	-5.42849	8.19119	7.1436	4.01105	-1.84603	-4.22558	-4.1509	-3.69483	1.94585	0.0211329	3.97452e-55	3.0764e-41	4.22044e-11	0.993768	1	0.99998	0.99999	0.0465324	4.12898e-53	2.9423e-39	1.55062e-09	0.999999	1	1	1	540	1	.	0	.	.	.	.	.	.
2	SMED30035245	-4.82286	7.86381	6.28273	3.29849	-0.576712	-3.65649	-3.5661	-4.82286	0.793481	0.99952	1.0159e-54	1.79948e-32	1.2723e-07	0.562793	0.995903	0.995241	0.999609	0.999999	1.04457e-52	1.30949e-30	1.88759e-06	0.719816	1	1	1	477	1	.	0	.	.	.	.	.	.
2	SMED30035860	-6.68245	8.33929	7.20274	3.41752	-1.25098	-3.02984	-4.71226	-3.28402	3.25871	0.000440665	3.28146e-70	4.37761e-52	1.15331e-09	0.978898	0.999884	0.999997	0.999968	0.00145251	5.84974e-68	6.69464e-50	2.9346e-08	0.999999	1	1	1	868	1	.	0	XP_005103156.1	1e-41	coiled-coil domain-containing protein 124-like [Aplysia californica]	Q28HN4	2e-35	Coiled-coil domain-containing protein 124 [Xenopus (Silurana) tropicalis]
3	SMED30006660	-2.935	4.23901	6.99691	2.95379	-1.35472	-3.2685	-3.15072	-3.48076	1.73404	0.014987	1.35842e-19	7.30735e-58	8.63635e-09	0.0832242	6.88249e-05	0.000100349	2.16188e-05	0.0343669	6.00076e-18	1.55034e-55	1.77564e-07	0.174057	0.000212862	0.000255727	5.41269e-05	1716	1	.	0	XP_005425952.1	0	pyruvate kinase PKM isoform X2 [Geospiza fortis]	P00548	0	Pyruvate kinase PKM [Gallus gallus]
4	SMED30004407	-7.23384	0.224164	0.601939	2.40718	2.31887	1.04026	0.41435	0.227084	3.28366	3.40231e-15	0.59938	0.163959	3.20615e-10	1.41548e-09	0.0125413	0.332149	0.586684	6.45474e-14	0.939758	0.38824	9.48838e-09	3.98171e-08	0.0227417	0.391266	0.648316	3559	2	.	0	EKC19859.1	0	DNA polymerase delta catalytic subunit [Crassostrea gigas]	P28339	0	DNA polymerase delta catalytic subunit
4	SMED30005325	-4.71947	1.50444	2.40742	2.95886	3.5414	1.72568	-1.90722	-5.51111	3.25605	6.76345e-06	0.0086408	8.02716e-06	1.54479e-08	3.03652e-12	0.00198992	0.0119922	1.58381e-08	3.17635e-05	0.0379714	8.02636e-05	2.93072e-07	1.68164e-10	0.00443353	0.0202777	5.64949e-08	840	2	YES	1	AAW26577.1	2e-35	SJCHGC05678 protein [Schistosoma japonicum]	B8XY56	2e-28	Ribonuclease T2
4	SMED30005389	-3.4561	-1.27168	1.81677	2.60468	2.82624	0.526673	-0.344607	-2.70198	0.0793372	0.00172968	0.0942416	0.00024756	4.04676e-08	3.07611e-10	0.295325	0.57526	0.00011179	0.00500673	0.258911	0.00162844	6.86082e-07	1.02289e-08	0.361442	0.634026	0.000253322	678	2	.	0	.	.	.	.	.	.
4	SMED30008162	-6.34748	-1.02022	1.12505	4.21948	3.89004	-2.66665	0.906151	-0.106367	-0.056212	0.00744819	0.970629	0.215712	4.66578e-07	3.81927e-06	0.999696	0.288294	0.768913	0.0185096	0.999994	0.476764	5.91856e-06	3.95814e-05	1	0.344921	0.818148	1446	1	.	0	GAA49637.1	2e-17	hypothetical protein CLF_103321, partial [Clonorchis sinensis]	.	.	.
4	SMED30008368	-6.21585	-0.389021	0.941471	2.38145	2.10448	0.594951	0.321517	0.260993	2.27729	1.80708e-14	0.398048	0.00943746	1.15404e-13	6.96817e-11	0.095547	0.368188	0.460773	3.11987e-13	0.724242	0.0377787	6.72493e-12	2.78792e-09	0.135506	0.428063	0.523364	3287	1	.	0	AFD29612.1	0	RTEL1 [Schmidtea mediterranea]	P0C928	0	Regulator of telomere elongation helicase 1
4	SMED30010459	-2.28581	-0.430442	2.56206	3.93645	5.69124	0.922473	-3.94734	-6.44861	6.02787	0.0133005	0.5854	2.73782e-05	7.51063e-12	3.54504e-24	0.177102	0.000112859	6.49318e-08	0.0309662	0.927399	0.000237428	3.25572e-10	1.54785e-21	0.232203	0.000285458	2.17042e-07	1266	1	YES	0	XP_002114497.1	3e-130	expressed hypothetical protein [Trichoplax adhaerens]	Q4R5M2	7e-120	Cathepsin B
4	SMED30011838	-8.49202	0.618032	1.74035	2.45391	2.41578	1.03973	0.389137	-0.164913	1.19836	2.21074e-12	0.18454	1.367e-05	5.22378e-12	1.76968e-12	0.0125263	0.330147	0.763825	2.90461e-11	0.424983	0.000128659	2.33497e-10	1.03324e-10	0.0227174	0.389228	0.813563	1175	1	.	0	AFJ24729.1	0	TRAF interacting protein [Schmidtea mediterranea]	Q8VIG6	3e-11	E3 ubiquitin-protein ligase TRAIP
4	SMED30013701	-9.223	1.04065	1.21479	2.86193	2.3762	0.912793	0.605486	0.211143	1.89607	1.90559e-14	0.0284431	0.00868124	1.04785e-14	6.01661e-10	0.0461585	0.183745	0.499489	3.27494e-13	0.10067	0.0351438	7.12611e-13	1.8572e-08	0.071626	0.230817	0.562021	4732	1	.	0	AAI67300.1	4e-143	sbno1 protein [Xenopus (Silurana) tropicalis]	Q5F371	8e-137	Protein strawberry notch homolog 1
4	SMED30015259	-6.88473	0.353695	0.775487	2.45544	2.31732	0.687959	0.22543	0.0693967	-0.277759	1.78096e-05	0.450506	0.168499	1.79251e-07	3.39529e-07	0.170782	0.512689	0.629356	7.78174e-05	0.785256	0.396314	2.56425e-06	4.78214e-06	0.224855	0.573531	0.68825	1022	1	YES	1	CCD75948.1	3e-12	hypothetical protein Smp_167240 [Schistosoma mansoni]	.	.	.
4	SMED30015789	-8.93519	0.870971	1.50781	2.37857	2.50076	1.01684	0.595903	0.0643463	1.5996	1.38819e-13	0.0668498	0.000542785	5.20015e-10	8.0116e-12	0.0216491	0.182892	0.616015	2.13923e-12	0.198442	0.00321583	1.46553e-08	3.98293e-10	0.0367843	0.229841	0.675795	1199	1	.	0	AFJ24787.1	5e-13	hypothetical protein [Schmidtea mediterranea]	.	.	.
4	SMED30016473	-7.63323	-0.00951749	1.28492	2.3412	2.01332	1.21166	0.529881	0.261778	0.357232	2.82656e-08	0.683168	0.00656312	5.23943e-09	3.75174e-07	0.00465655	0.230581	0.454806	1.9696e-07	0.999994	0.0276851	1.12991e-07	5.23766e-06	0.00948403	0.282572	0.517504	1438	1	.	0	.	.	.	.	.	.
4	SMED30017787	-6.07746	-1.44644	-0.328098	2.63287	2.42497	1.45843	0.780833	0.55489	-0.739328	0.000843085	0.990639	0.848432	5.51028e-07	2.29519e-06	0.00634681	0.1538	0.282982	0.00261744	0.999994	0.999998	6.81759e-06	2.53473e-05	0.0124713	0.197381	0.339797	1217	1	.	5	CAX69469.1	3e-87	Bestrophin-3 (Vitelliform macular dystrophy 2-like protein 3) [Schistosoma japonicum]	O88870	3e-66	Bestrophin-1
4	SMED30022150	-5.85131	0.505572	2.84845	3.83799	4.4323	0.613729	-2.26389	-4.12284	-0.144817	0.00619	0.401212	1.93758e-05	1.03723e-09	1.16125e-13	0.299709	0.998801	0.999997	0.015716	0.728195	0.000175612	2.67011e-08	8.74627e-12	0.366019	1	1	593	1	.	0	.	.	.	.	.	.
4	SMED30026704	-7.83709	-0.068827	0.678853	2.48856	2.35097	1.22126	0.748806	0.417465	0.613048	1.12486e-09	0.715682	0.148134	2.20307e-12	2.55922e-12	0.00182305	0.0772641	0.299015	9.8514e-09	0.999994	0.359528	1.05019e-10	1.44115e-10	0.00409995	0.106949	0.356699	1393	2	.	1	.	.	.	.	.	.
4	SMED30027106	-7.21078	0.361148	1.54821	2.41068	2.26383	0.936249	0.180658	-0.48998	-0.0280429	3.6924e-07	0.409526	0.000580985	3.20063e-10	3.35977e-10	0.0279535	0.522044	0.892272	2.15042e-06	0.73807	0.00340399	9.48136e-09	1.11353e-08	0.0460748	0.582591	0.927843	870	1	.	0	.	.	.	.	.	.
4	SMED30027700	-7.48629	0.398388	1.60355	2.84898	2.24723	0.373848	0.143731	-0.129434	0.244429	8.04137e-07	0.404335	0.00237484	1.97303e-10	1.10518e-06	0.392385	0.573801	0.751921	4.446e-06	0.731836	0.0115584	6.17253e-09	1.33771e-05	0.462026	0.63271	0.802822	1802	1	.	0	XP_008204887.1	3e-44	acidic repeat-containing protein-like [Nasonia vitripennis]	Q96QF7	1e-23	Acidic repeat-containing protein [Homo sapiens]
4	SMED30029980	-5.16856	-0.0192696	1.5196	2.43096	2.1548	0.0567111	-0.225307	-0.748942	4.29806	6.69569e-12	0.971475	0.000240922	4.21372e-10	4.96668e-08	0.898478	0.638543	0.131879	8.22009e-11	0.999994	0.00159102	1.2148e-08	9.05209e-07	0.935168	0.695043	0.171182	600	1	.	0	ESO85092.1	3e-70	hypothetical protein LOTGIDRAFT_196086 [Lottia gigantea]	P33316	3e-66	Deoxyuridine 5'-triphosphate nucleotidohydrolase, mitochondrial
4	SMED30032732	-7.76416	-1.54814	1.24302	2.37194	2.03486	1.0441	1.40204	1.21634	0.647755	2.10966e-07	0.991929	0.0207888	7.92707e-07	2.50762e-05	0.0435643	0.00537517	0.0170715	1.27952e-06	0.999994	0.0733207	9.43948e-06	0.000203029	0.0681268	0.00981871	0.0267677	733	1	.	0	.	.	.	.	.	.
4	SMED30035604	-6.6693	0.667634	1.31927	2.8712	2.61979	0.102271	-0.143633	-0.767238	-0.449496	4.05765e-05	0.235824	0.0161371	8.00744e-11	8.56861e-10	0.602905	0.760994	0.9463	0.000165464	0.505491	0.0595232	2.73515e-09	2.55591e-08	0.667244	0.807952	0.973306	904	1	.	0	XP_001968387.1	7e-09	GG24536 [Drosophila erecta]	Q9H4G4	3e-09	Golgi-associated plant pathogenesis-related protein 1
5	SMED30035357	-4.67296	-0.564455	-1.21327	2.7939	-0.0519922	1.20969	1.27315	1.22595	2.79955	3.004e-18	0.0734132	0.000263561	4.9257e-35	0.866105	6.91971e-07	1.52814e-07	4.39161e-07	8.38754e-17	0.213672	0.00172278	2.06106e-32	0.971341	3.14814e-06	5.92589e-07	1.3413e-06	1887	1	YES	0	AFJ24723.1	0	follistatin [Schmidtea mediterranea]	O62650	4e-10	Follistatin
6	SMED30000367	-2.69289	-1.50889	1.08773	2.83417	-1.15637	0.259123	0.635305	0.541819	0.575579	0.00124613	0.0203317	0.0204697	7.66543e-12	0.0432717	0.579146	0.168113	0.240249	0.00373182	0.0768185	0.0724069	3.31805e-10	0.1044	0.644995	0.21343	0.293439	1474	1	.	0	CAA50741.1	1e-48	fkh-1 [Mus musculus]	Q9PVZ3	7e-49	Forkhead box protein C1-A
6	SMED30001481	-0.30174	-0.0866285	0.974355	3.0935	-0.356575	-1.38832	-0.38657	-1.54802	-2.60892	0.844524	0.966467	0.231649	5.53861e-08	0.679329	0.0495604	0.57432	0.0253024	0.999999	0.999994	0.503206	9.0342e-07	0.820812	0.0761906	0.633166	0.0382405	462	1	.	0	.	.	.	.	.	.
6	SMED30001798	-4.8002	0.441927	0.960286	7.3747	1.3045	-0.395557	-4.8002	-0.0854464	-0.187633	0.999425	0.273372	0.0987207	9.75786e-54	0.0253449	0.567706	0.999566	0.422436	0.999999	0.56183	0.261396	1.04991e-50	0.0680297	0.634277	1	0.485012	1220	1	YES	0	AFJ24722.1	6e-32	inhibin-1 [Schmidtea mediterranea]	P16047	6e-06	Transforming growth factor beta-3
6	SMED30005683	-5.0986	2.42632	2.96174	4.54989	2.13147	-1.80037	-2.6763	-2.49416	-1.26983	0.0133133	1.91958e-05	1.45018e-08	1.87918e-29	1.39157e-05	0.996335	0.999827	0.999616	0.0309914	0.000180159	2.67215e-07	4.75748e-27	0.000121907	1	1	1	1313	1	.	0	GAA51896.1	3e-06	hypothetical protein CLF_106977 [Clonorchis sinensis]	.	.	.
6	SMED30006440	-6.07036	2.15583	2.73215	4.40794	0.577859	-1.08838	-0.91555	-1.79949	-0.532393	0.00219337	0.0014335	1.15846e-05	9.68441e-16	0.34208	0.97606	0.962779	0.996212	0.00620349	0.00820111	0.000111185	7.61782e-14	0.505982	0.99694	0.983642	1	728	1	.	0	AGZ94925.1	3e-106	hesl-1 protein, partial [Schmidtea mediterranea]	Q00P32	1e-06	Transcription factor HES-2
6	SMED30007771	-4.4686	2.13761	2.36359	3.69228	0.745728	-0.896008	-0.853195	-2.72141	-2.09159	0.0520784	0.00400467	0.000604383	5.29318e-10	0.254055	0.962612	0.958046	0.999947	0.101656	0.0197882	0.00351782	1.48619e-08	0.406237	0.986851	0.979969	1	545	1	.	0	.	.	.	.	.	.
6	SMED30007933	-4.2651	0.320195	2.52624	3.71616	1.62788	-1.53128	0.0747476	-2.46884	-2.14046	0.0738935	0.558409	0.000664445	1.1357e-08	0.0216817	0.994133	0.642488	0.999839	0.137683	0.899948	0.00383041	2.24657e-07	0.0600147	1	0.698791	1	513	1	.	0	.	.	.	.	.	.
6	SMED30009243	-3.54433	-0.518569	2.52302	4.15816	0.00880283	-0.184972	-0.659437	-1.78267	-2.49604	0.160575	0.914418	0.00322523	1.59189e-10	0.724832	0.797237	0.942155	0.998476	0.270455	0.999994	0.0150997	5.12928e-09	0.86064	0.846682	0.966533	1	321	1	.	0	.	.	.	.	.	.
6	SMED30015313	-2.97824	3.21418	4.12645	5.51878	2.31576	-0.559555	-5.37241	-6.26496	6.25125	0.00432535	3.94053e-07	1.73583e-11	4.95399e-20	0.000496439	0.509988	7.90468e-06	7.42794e-07	0.0114287	5.2252e-06	5.10698e-10	6.16731e-18	0.00260244	0.578653	2.40307e-05	2.21566e-06	614	1	.	0	CDJ14117.1	4e-34	venom allergen (val) protein [Hymenolepis microstoma]	Q7T141	3e-25	Peptidase inhibitor 15-A
6	SMED30015702	-5.52235	4.71579	4.47606	6.92882	0.948178	-1.65724	-4.36691	-5.52235	0.681476	0.999478	2.68204e-13	8.53702e-12	9.11081e-30	0.0710877	0.881156	0.998573	0.99947	0.999999	8.00811e-12	2.61377e-10	2.38679e-27	0.154063	0.920498	1	1	1233	1	YES	0	AFJ24722.1	3e-38	inhibin-1 [Schmidtea mediterranea]	P58166	2e-08	Inhibin beta E chain
6	SMED30016167	-4.14942	1.69453	2.0657	3.63004	1.28698	-1.36178	-2.17027	-0.995769	-2.30992	0.0875742	0.052359	0.0146897	1.42227e-07	0.0844519	0.990931	0.999423	0.973593	0.159446	0.163854	0.0550238	2.08306e-06	0.176124	1	1	0.993444	532	1	.	0	.	.	.	.	.	.
6	SMED30018299	-3.04252	-0.333947	5.30943	6.87867	3.70506	-1.42199	-4.28966	-6.80505	2.13888	0.999513	0.625768	8.35836e-20	2.39538e-32	5.90824e-10	0.961649	0.999996	1.20141e-07	0.999999	0.963286	4.33412e-18	7.84407e-30	1.82749e-08	0.986167	1	3.90284e-07	1853	1	YES	0	EKC23401.1	8e-70	Leishmanolysin-like peptidase [Crassostrea gigas]	Q9VH19	2e-65	Leishmanolysin-like peptidase
6	SMED30018840	-2.78571	1.27794	2.08603	3.0454	0.393426	-1.07212	-0.753452	-2.19151	-0.885179	0.00941517	0.0116793	2.44404e-06	3.50817e-14	0.39953	0.0501735	0.15806	0.000314426	0.0228052	0.0488834	2.76395e-05	2.20189e-12	0.564663	0.0769785	0.20228	0.000666716	1297	2	.	0	.	.	.	.	.	.
6	SMED30019407	-0.0834936	0.343702	0.381065	3.46941	-0.176182	-1.81919	-1.06977	-1.04554	-0.686292	0.92402	0.621935	0.579944	7.03055e-11	0.806585	0.017824	0.138784	0.144304	0.999999	0.960414	0.94331	2.4318e-09	0.925115	0.0309429	0.180299	0.185789	383	1	.	0	XP_006403882.1	5e-05	hypothetical protein EUTSA_v10010632mg [Eutrema salsugineum]	Q8RX71	3e-06	BAG family molecular chaperone regulator 4
6	SMED30020808	-4.9463	2.29269	2.20408	4.16706	0.182788	-1.92957	-1.27571	-0.695036	-1.59946	0.0264869	0.00204256	0.00284876	6.11467e-12	0.600827	0.997895	0.986915	0.938058	0.0567667	0.0111157	0.0135285	2.69717e-10	0.753396	1	1	0.967275	901	1	YES	0	.	.	.	.	.	.
6	SMED30021818	-3.06677	3.23158	4.05276	5.5717	2.27132	-0.438549	-5.59994	-6.0221	5.32785	0.00647253	1.35704e-06	4.36768e-10	1.9368e-18	0.00124115	0.627617	1.38316e-05	4.88563e-06	0.0163443	1.63665e-05	1.04599e-08	2.02604e-16	0.00565762	0.690635	4.05157e-05	1.32448e-05	238	1	.	0	AFJ24739.1	6e-18	GLI pathogenesis related-1, partial [Schmidtea mediterranea]	P85840	4e-12	Venom allergen 5
6	SMED30024649	-0.249155	0.138446	0.926146	3.16955	-0.638148	-1.04307	-1.23262	-1.07115	-0.494506	0.751277	0.837007	0.14813	1.6646e-09	0.36316	0.135827	0.0829651	0.124791	0.999999	0.999994	0.359528	4.08715e-08	0.527562	0.183971	0.113993	0.162843	443	1	.	0	XP_006403882.1	7e-05	hypothetical protein EUTSA_v10010632mg [Eutrema salsugineum]	Q8RX71	2e-06	BAG family molecular chaperone regulator 4
6	SMED30025776	-3.22976	1.47829	1.90003	4.90414	-1.27807	-3.22976	-0.302308	-0.242554	-2.45292	0.99951	0.0902506	0.0270922	1.89138e-11	0.891118	0.99943	0.580717	0.563899	0.999999	0.250159	0.0917396	7.44983e-10	0.989745	1	0.639096	0.625846	496	1	.	0	AAH95137.1	2e-10	Srrm2 protein [Danio rerio]	Q80WV7	3e-08	Serine/arginine repetitive matrix protein 3 [Mus musculus]
6	SMED30027182	-4.73525	4.8139	5.82159	6.5627	1.93874	-3.07088	-6.19632	-5.13447	4.93831	6.92571e-05	1.07854e-18	4.18491e-27	6.32249e-34	0.00145385	0.000894472	4.61158e-08	1.13157e-06	0.000268985	4.49423e-17	2.70555e-25	2.38097e-31	0.00647357	0.00216779	1.90737e-07	3.30337e-06	266	1	YES	1	.	.	.	.	.	.
6	SMED30031438	-0.590517	2.22132	4.25901	5.38034	2.07461	-2.28343	-5.93806	-5.12328	3.50424	0.464109	7.67689e-05	8.41635e-17	1.14579e-26	0.000224181	0.00539562	2.04593e-08	2.81228e-07	0.690548	0.000623906	3.85349e-15	2.34825e-24	0.00133213	0.0107844	8.88536e-08	8.76986e-07	988	1	YES	1	XP_003703584.1	4e-27	superoxide dismutase [Cu-Zn], chloroplastic-like [Megachile rotundata]	P11418	2e-26	Superoxide dismutase [Prionace glauca]
6	SMED30034461	-1.38743	4.5915	5.40784	6.61004	2.32637	-4.73372	-5.89519	-6.91942	6.9428	0.0680169	2.60052e-20	5.3775e-28	1.2472e-40	1.85656e-05	5.84821e-07	7.03312e-09	1.3302e-10	0.128216	1.18526e-18	3.54741e-26	7.36752e-38	0.000156324	2.70311e-06	3.24582e-08	5.72335e-10	308	1	YES	1	.	.	.	.	.	.
7	SMED30000081	-4.30627	5.91808	5.77117	6.16106	1.60898	-3.4142	-5.32227	-6.41654	3.52138	3.71735e-05	4.38012e-65	2.30082e-61	3.84865e-71	0.000108455	2.3409e-06	8.34399e-10	2.5233e-11	0.000152745	6.16635e-63	7.07315e-59	1.05407e-67	0.000715479	9.70341e-06	4.29855e-09	1.15461e-10	593	1	.	0	GAA49392.1	9e-48	translation initiation factor 1A [Clonorchis sinensis]	P47815	1e-40	Eukaryotic translation initiation factor 1A
7	SMED30000326	-0.682135	4.11692	4.00718	5.08438	1.71751	-2.886	-5.38688	-5.97097	1.83871	0.445007	3.68268e-27	1.44834e-25	9.24748e-44	3.96829e-05	1.43061e-05	1.30037e-11	1.74626e-13	0.665116	2.10528e-25	8.95979e-24	6.63331e-41	0.000302665	5.13769e-05	8.15833e-11	9.46726e-13	1124	1	.	0	AGH39950.1	2e-28	transformer 2 transcript variant 266 [Bemisia tabaci]	O02008	5e-28	Transformer-2 sex-determining protein
7	SMED30000348	-2.40325	6.06479	5.61355	6.67527	-0.0700007	-5.52437	-4.80095	-5.55504	2.90049	0.052757	3.14856e-30	7.10777e-26	2.42686e-36	0.854396	8.72038e-07	9.55107e-06	5.75986e-07	0.102841	1.97207e-28	4.44265e-24	1.09125e-33	0.962172	3.89617e-06	2.87085e-05	1.73997e-06	303	1	.	1	.	.	.	.	.	.
7	SMED30000416	-2.97576	3.81261	3.70809	4.02268	0.359654	-2.97576	-2.97576	-2.97576	-2.63958	0.99962	3.18992e-08	4.53553e-07	3.07357e-09	0.112047	0.999527	0.999533	0.99951	0.999999	5.11185e-07	6.1606e-06	7.05707e-08	0.219096	1	1	1	326	1	.	0	ESN98569.1	7e-30	hypothetical protein HELRODRAFT_101736 [Helobdella robusta]	Q24368	4e-30	Chromatin-remodeling complex ATPase chain Iswi
7	SMED30001027	-4.02553	2.39628	3.596	3.57891	2.68589	-0.817392	-3.48124	-3.93294	6.79816	5.35441e-06	4.95355e-06	3.29683e-13	4.42165e-13	1.88372e-07	0.22868	3.31455e-05	5.53298e-06	2.56295e-05	5.29343e-05	1.18411e-11	2.35355e-11	2.9088e-06	0.289424	9.1361e-05	1.49058e-05	1243	1	YES	0	BAN20648.1	2e-86	cathepsin L [Riptortus pedestris]	Q26636	3e-83	Cathepsin L
7	SMED30001572	-6.62167	3.22308	2.80379	3.85939	2.68608	0.216176	-2.73241	-3.43444	0.119373	0.0012158	2.17033e-06	5.33732e-05	2.95348e-09	9.99169e-05	0.564841	0.999721	0.999991	0.00365007	2.50053e-05	0.00042539	6.79752e-08	0.000667301	0.631404	1	1	380	1	YES	0	.	.	.	.	.	.
7	SMED30002378	-3.83107	3.21718	3.41144	4.94379	-1.00638	-2.63849	-1.3823	-2.71416	-2.06138	0.136076	5.26827e-07	1.36799e-08	9.00076e-25	0.963307	0.999962	0.988467	0.999983	0.234274	6.83258e-06	2.54091e-07	1.56743e-22	0.999999	1	1	1	473	1	.	0	.	.	.	.	.	.
7	SMED30003042	-0.374239	3.81274	4.39964	4.61924	-0.891929	-3.88435	-2.92661	-4.75449	0.857509	0.682097	4.73991e-31	6.36971e-46	4.22508e-52	0.117074	2.30793e-10	1.71064e-07	6.21196e-14	0.969409	3.01901e-29	7.40927e-44	4.1061e-49	0.226562	1.87314e-09	6.59118e-07	3.49678e-13	1836	1	.	0	EUB57105.1	3e-32	Thyroid hormone receptor alpha-A [Echinococcus granulosus]	Q25604	4e-27	Nuclear hormone receptor-like 1
7	SMED30003230	0.973081	1.79852	2.13404	2.35932	-0.359856	-1.52579	-2.33411	-3.04521	0.702261	0.0124374	2.58594e-08	1.36514e-11	7.34452e-15	0.349387	0.000102164	3.75864e-08	8.69753e-12	0.0291846	4.19982e-07	4.07205e-10	5.06335e-13	0.513329	0.000304864	1.57404e-07	4.12776e-11	411	1	.	0	CBK23290.2	0.0003	unnamed protein product [Blastocystis hominis]	.	.	.
7	SMED30003973	-3.1951	4.51542	4.45837	4.76462	1.56803	-3.31095	-4.6396	-4.1608	1.19315	0.00321469	9.586e-38	4.48363e-36	2.23342e-43	0.00013629	3.80203e-06	1.75127e-08	7.4668e-08	0.00874653	6.97578e-36	3.65076e-34	1.52924e-40	0.000870379	1.51533e-05	7.67427e-08	2.47936e-07	1298	1	.	0	CCD60736.1	0	26S protease regulatory subunit 6a, putative [Schistosoma mansoni]	O88685	0	26S protease regulatory subunit 6A
7	SMED30004166	-3.639	2.05119	2.13727	2.66303	0.270538	-1.02393	-1.02676	-1.43233	3.34945	2.96136e-12	6.09927e-13	4.72511e-14	1.58076e-22	0.40138	0.00415996	0.00408305	0.000102338	3.83729e-11	1.76516e-11	1.85115e-12	2.45482e-20	0.566255	0.00856411	0.00764749	0.000233236	1842	1	.	0	GAA50893.1	9e-175	ATP-dependent RNA helicase DDX5/DBP2 [Clonorchis sinensis]	P19109	4e-169	ATP-dependent RNA helicase p62 [Drosophila melanogaster]
7	SMED30005010	-1.57855	4.12883	4.91107	4.75356	2.03726	-3.59606	-4.07461	-6.5815	0.829036	0.974156	1.53402e-19	1.12353e-28	5.77593e-27	1.56277e-05	0.999955	0.999996	8.04111e-11	0.999999	6.75663e-18	7.43926e-27	1.19186e-24	0.000134595	1	1	3.52883e-10	2223	2	.	4	.	.	.	.	.	.
7	SMED30005752	-7.45438	4.20916	3.64259	4.36267	0.791617	-1.58891	-1.95623	-2.00652	1.12836	7.20279e-06	2.85821e-19	2.12315e-13	4.79904e-21	0.169084	0.992616	0.9971	0.99745	3.36902e-05	1.23543e-17	7.78152e-12	6.57185e-19	0.299806	1	1	1	1268	1	.	0	CAX73646.1	0	putative methionyl aminopeptidase 2 [Schistosoma japonicum]	Q3ZC89	0	Methionine aminopeptidase 2
7	SMED30006388	-3.59274	2.13654	2.19471	2.6431	0.511313	-1.05961	-1.38408	-1.44924	6.04117	7.45534e-18	3.01549e-17	3.16259e-18	3.71734e-27	0.0739512	0.00118226	3.75818e-05	1.74765e-05	1.99651e-16	1.17072e-15	1.55685e-16	7.84868e-25	0.159013	0.00278547	0.000102712	4.4383e-05	560	1	.	0	ADY88065.1	4e-75	cyclophilin A [Clonorchis sinensis]	P18253	2e-74	Peptidyl-prolyl cis-trans isomerase
7	SMED30006522	-5.41992	3.30566	2.87747	3.45449	-0.146981	-0.720079	-1.44085	-1.90978	3.19616	2.66554e-06	1.04358e-09	2.09234e-07	1.34243e-10	0.843883	0.323871	0.0603466	0.0161549	1.34244e-05	2.07114e-08	3.06893e-06	4.4104e-09	0.954414	0.391684	0.0858224	0.0254564	2455	2	.	0	CBI17170.3	0	unnamed protein product [Vitis vinifera]	P23787	0	Transitional endoplasmic reticulum ATPase
7	SMED30006841	-7.55954	1.90114	2.24094	3.27836	1.62133	-0.303327	-0.450644	-0.728256	0.348797	4.97141e-07	0.00016791	2.81167e-06	1.08169e-14	0.00103156	0.831427	0.880885	0.93919	2.84849e-06	0.00125516	3.1373e-05	7.33965e-13	0.00484001	0.877385	0.913857	0.968126	1112	1	.	0	ESO09396.1	7e-140	hypothetical protein HELRODRAFT_156455 [Helobdella robusta]	P62137	1e-141	Serine/threonine-protein phosphatase PP1-alpha catalytic subunit
7	SMED30006908	-2.99234	2.18952	2.0332	2.57895	-1.27045	-1.58482	-0.454698	-0.499359	0.303917	0.00137618	2.112e-06	1.15604e-05	6.4772e-09	0.037719	0.00816454	0.409912	0.363148	0.00408113	2.4407e-05	0.000110988	1.36748e-07	0.0935662	0.0155709	0.470646	0.424102	1129	1	.	6	EKC37184.1	2e-17	hypothetical protein CGI_10008673 [Crassostrea gigas]	.	.	.
7	SMED30007251	-7.60321	3.97745	4.3426	5.41413	3.96826	-1.06329	-4.00985	-5.0261	2.14486	1.32392e-06	9.35954e-21	8.26683e-26	1.35853e-44	1.52124e-21	0.968631	0.999999	0.999996	7.04075e-06	4.36494e-19	5.15641e-24	9.98255e-42	4.53767e-19	0.991639	1	1	1707	1	.	0	BAF57634.1	2e-103	rnpc2 protein [Dugesia japonica]	Q5RC80	2e-71	RNA-binding protein 39
7	SMED30007706	-6.38945	2.6316	2.0682	3.00518	1.28289	-0.928999	-0.654234	-1.01519	-0.76806	8.01817e-05	5.9371e-10	9.80541e-06	8.96415e-15	0.00511914	0.964126	0.928927	0.971189	0.000307999	1.21761e-08	9.60363e-05	6.15178e-13	0.0184523	0.988181	0.95544	0.991767	813	1	.	0	XP_007423220.1	6e-43	DNA replication ATP-dependent helicase/nuclease DNA2 [Python bivittatus]	E1BMP7	2e-42	DNA replication ATP-dependent helicase/nuclease DNA2
7	SMED30007815	-4.91894	2.53758	2.53287	3.05671	0.137221	-0.873467	-1.09423	-1.37774	3.32327	1.49465e-18	3.58876e-25	6.18218e-25	1.73254e-38	0.626158	0.00529226	0.000603282	2.2161e-05	4.31728e-17	1.92382e-23	3.75505e-23	8.99933e-36	0.775382	0.0106011	0.00132907	5.5397e-05	1402	1	.	0	CDJ17281.1	2e-148	ATP dependent RNA helicase DDX5 [Echinococcus granulosus]	P19109	2e-144	ATP-dependent RNA helicase p62 [Drosophila melanogaster]
7	SMED30008247	-1.78882	2.3278	3.01634	2.85358	-0.998001	-1.23172	-2.11498	-2.0642	-0.857293	0.0994923	6.51465e-05	9.45908e-08	3.60325e-07	0.209947	0.0966515	0.00771205	0.00835483	0.178173	0.000537276	1.48576e-06	4.73412e-06	0.353435	0.136795	0.0136175	0.0138865	799	1	YES	0	CDJ14117.1	1e-24	venom allergen (val) protein [Hymenolepis microstoma]	Q05108	4e-21	Venom allergen 5
7	SMED30008930	-2.36893	4.14587	4.35212	4.50982	0.297645	-2.21131	-3.67468	-5.05053	7.61006	1.44893e-09	4.98472e-67	2.15178e-74	2.72027e-80	0.327011	4.09151e-09	2.27158e-18	6.34349e-28	1.25257e-08	7.70126e-65	1.58114e-71	1.63907e-76	0.489558	2.76008e-08	2.49766e-17	9.23685e-27	2597	1	.	0	NP_001086877.1	0	eukaryotic translation elongation factor 2, gene 2 [Xenopus laevis]	P29691	0	Elongation factor 2
7	SMED30009061	-4.97293	4.69447	4.77761	5.17777	3.51645	-1.08742	-5.43009	-6.67586	3.43051	0.000105063	1.68409e-18	3.53219e-19	1.45868e-22	1.91086e-10	0.200623	3.8203e-07	4.53132e-09	0.000395061	6.98849e-17	1.80058e-17	2.27697e-20	6.76481e-09	0.258442	1.40154e-06	1.7024e-08	808	1	.	1	CCD76108.1	4e-55	hypothetical protein Smp_006860.2 [Schistosoma mansoni]	A1ZA47	6e-10	PDZ and LIM domain protein Zasp
7	SMED30009343	-3.62866	5.11803	4.48801	5.66635	-0.757765	-3.62866	-3.62866	-3.62866	-1.5959	0.999582	1.43605e-22	2.41835e-15	1.38235e-30	0.34979	0.999718	0.999723	0.999705	0.999999	7.04623e-21	1.03638e-13	3.92887e-28	0.513729	1	1	1	351	1	.	0	ABP68348.1	2e-40	ribosomal polymerase B2 [Beauveria bassiana]	Q54J75	2e-40	DNA-directed RNA polymerase II subunit rpb2
7	SMED30010025	0.643116	3.03864	3.72548	3.71672	0.695808	-2.93765	-3.45487	-5.42725	1.67961	0.28464	1.16415e-09	1.73145e-14	1.50204e-14	0.213635	0.000241775	3.38069e-05	1.16606e-08	0.447471	2.29232e-08	7.05866e-13	9.88033e-13	0.358157	0.000663506	9.30903e-05	4.2193e-08	727	2	YES	0	XP_003726783.1	4e-39	uncharacterized protein LOC100892181 [Strongylocentrotus purpuratus]	Q6UWM5	4e-38	GLIPR1-like protein 1
7	SMED30010057	-0.173024	1.36632	1.10883	2.42811	-0.0923057	-1.07149	-1.57436	-1.99207	-1.13248	0.797344	0.000696468	0.00723832	7.81286e-13	0.836854	0.00504029	0.000107889	1.22675e-06	0.999999	0.00440254	0.0301242	4.00985e-11	0.949399	0.0101673	0.000273727	3.56706e-06	1455	1	.	0	ESO93618.1	9e-26	hypothetical protein LOTGIDRAFT_119041, partial [Lottia gigantea]	Q80VD1	9e-21	Protein FAM98B [Mus musculus]
7	SMED30010210	-1.91199	2.41445	3.6464	2.84839	0.563227	-1.80759	-2.89386	-2.85904	-1.28412	0.118196	2.01815e-06	2.74175e-17	3.42009e-09	0.256749	0.00727666	0.000109584	7.52443e-05	0.207318	2.34571e-05	1.28262e-15	7.75298e-08	0.409784	0.0140663	0.000277713	0.000174806	798	1	.	2	.	.	.	.	.	.
7	SMED30010295	-3.02583	5.62007	5.83771	6.15837	0.346219	-4.14468	-5.65122	-5.14064	2.2088	0.0137766	3.82216e-54	1.63496e-58	2.93452e-67	0.283591	1.20594e-06	2.19645e-09	1.36561e-08	0.0319391	3.87711e-52	3.78896e-56	6.31488e-64	0.440638	5.2544e-06	1.07826e-08	4.90848e-08	715	1	.	0	AAW27137.1	4e-10	SJCHGC06320 protein [Schistosoma japonicum]	A0JPM9	1e-07	Eukaryotic translation initiation factor 3 subunit J
7	SMED30010449	-3.50589	4.65162	3.9954	6.01098	-0.634428	-3.50589	-3.50589	-3.50589	-1.7006	0.999611	1.58038e-16	4.98078e-11	2.18325e-35	0.323353	0.99949	0.999497	0.999469	0.999999	5.89259e-15	1.37414e-09	9.26407e-33	0.485214	1	1	1	883	1	.	0	XP_004708408.1	1e-19	oxysterols receptor LXR-alpha isoform X3 [Echinops telfairi]	Q9R1A7	2e-19	Nuclear receptor subfamily 1 group I member 2
7	SMED30010840	-2.71438	1.8489	2.91529	2.51874	1.89845	-1.48883	-2.96631	-2.01186	-0.70128	0.017431	0.000406997	2.86665e-10	1.16386e-07	5.60572e-05	0.0202038	5.20506e-05	0.00217919	0.0392944	0.00274247	7.10226e-09	1.74445e-06	0.000408424	0.0345781	0.000138908	0.00403221	902	1	.	0	ENN81766.1	8e-37	hypothetical protein YQE_01859, partial [Dendroctonus ponderosae]	Q16566	4e-33	Calcium/calmodulin-dependent protein kinase type IV
7	SMED30011932	-5.7865	4.0411	4.75018	4.48546	3.661	-2.07	-3.29474	-5.7865	0.108227	0.99963	1.22572e-14	1.92788e-21	4.27945e-19	1.84645e-12	0.934112	0.988897	0.999409	0.999999	4.04906e-13	1.05795e-19	4.86517e-17	1.0739e-10	0.964031	1	1	569	1	.	0	.	.	.	.	.	.
7	SMED30012165	-4.44667	3.91973	3.87783	4.39135	1.50613	-1.87809	-3.64003	-3.73024	7.67928	3.33177e-15	1.77717e-39	1.45147e-38	2.6519e-50	9.71012e-06	3.17732e-05	1.80239e-12	6.95531e-13	6.33288e-14	1.32527e-37	1.25297e-36	2.28268e-47	8.97077e-05	0.000105657	1.22243e-11	3.60225e-12	1431	1	.	0	CBW31641.1	0	elongation factor 1 alpha [Macrostomum lignano]	P62630	0	Elongation factor 1-alpha 1
7	SMED30013254	-2.77704	4.43626	4.30655	5.14241	-2.77704	-2.77704	-2.77704	-2.77704	-2.4296	0.999696	4.28008e-12	7.64936e-11	6.6437e-18	0.999547	0.999731	0.999735	0.999721	0.999999	1.14213e-10	2.05029e-09	6.54101e-16	0.999999	1	1	1	623	1	.	0	.	.	.	.	.	.
7	SMED30013669	-2.71794	2.91791	2.85894	3.44496	1.58319	-0.802069	-3.70367	-3.58133	0.567773	0.000855007	7.4428e-20	8.54419e-19	3.83293e-30	2.1478e-06	0.0569044	2.76181e-11	3.27115e-11	0.00264817	3.33674e-18	4.29734e-17	1.06921e-27	2.39006e-05	0.0859461	1.67347e-10	1.48329e-10	1022	2	.	0	ESO03126.1	2e-45	hypothetical protein HELRODRAFT_80977 [Helobdella robusta]	P29052	9e-45	Transcription initiation factor IIB
7	SMED30014873	-1.19215	3.97715	4.80364	4.90259	-0.0611259	-4.95489	-3.09012	-4.38509	0.283776	0.344902	5.17163e-21	5.36303e-34	6.47847e-35	0.78654	1.59366e-08	0.000119873	4.10241e-07	0.530417	2.4231e-19	4.09043e-32	2.67365e-32	0.909413	9.81319e-08	0.000301227	1.25756e-06	701	1	.	0	XP_003739932.1	6e-12	UV excision repair protein RAD23 homolog B-like [Metaseiulus occidentalis]	Q84L33	0.001	Ubiquitin receptor RAD23b
7	SMED30014940	-2.21212	4.81106	5.70458	5.10254	1.91469	-2.85523	-5.88146	-6.58405	4.98388	0.00304454	3.56916e-29	5.66134e-41	7.28889e-33	6.72344e-05	7.2662e-05	3.49193e-11	9.07024e-13	0.00833693	2.15487e-27	5.32997e-39	2.52405e-30	0.000477392	0.000223696	2.09231e-10	4.64805e-12	530	1	.	0	ESO95278.1	4e-39	hypothetical protein LOTGIDRAFT_214936 [Lottia gigantea]	Q7JQD3	5e-33	Gelsolin-like protein 1
7	SMED30014959	-5.12124	2.78367	2.9628	3.85206	1.45562	-1.59893	-1.81128	-2.5227	-1.50083	0.0117651	2.85028e-07	8.5306e-09	2.97517e-18	0.00677694	0.993936	0.996627	0.99968	0.0277955	3.86804e-06	1.63904e-07	3.01794e-16	0.0233109	1	1	1	1344	1	.	0	CDJ08879.1	1e-08	Zinc finger, C2H2 [Hymenolepis microstoma]	.	.	.
7	SMED30015606	-1.15215	4.767	4.8535	5.46964	-0.218433	-4.98895	-3.74165	-4.98895	-0.466888	0.697168	1.09954e-25	2.462e-26	7.84934e-37	0.266048	0.999532	0.994305	0.999547	0.988171	6.03385e-24	1.55498e-24	3.75361e-34	0.420615	1	1	1	593	1	.	0	XP_003201781.2	2e-81	DNA-directed RNA polymerase II subunit RPB2-like [Danio rerio]	Q8CFI7	4e-76	DNA-directed RNA polymerase II subunit RPB2
7	SMED30016718	-8.01286	3.39444	3.97901	4.24974	1.7915	-0.138604	-2.30319	-2.96003	1.63323	3.73446e-05	4.65244e-07	9.80623e-10	3.48773e-11	0.0147704	0.766834	0.998789	0.999857	0.000153427	6.0994e-06	2.20306e-08	1.31179e-09	0.0439842	0.819148	1	1	462	1	YES	1	.	.	.	.	.	.
7	SMED30016775	-2.66834	4.14486	4.61896	4.13897	1.85194	-2.03449	-4.5943	-5.4576	0.469379	0.0419992	1.01518e-19	4.68906e-25	9.95722e-20	0.000159475	0.0127646	1.31757e-06	1.36696e-08	0.0845287	4.5243e-18	2.87128e-23	1.1904e-17	0.000998858	0.0230911	4.49045e-06	4.91259e-08	1810	1	.	12	EKC34933.1	9e-45	Monocarboxylate transporter 9 [Crassostrea gigas]	B1AT66	3e-30	Monocarboxylate transporter 7
7	SMED30016896	-3.5122	1.82581	2.83269	2.70377	1.80397	-0.669724	-2.38091	-2.6034	0.996614	1.28923e-05	1.1197e-06	6.66073e-17	3.00693e-15	3.27718e-07	0.124605	2.24734e-06	2.47173e-07	5.77988e-05	1.37015e-05	3.07773e-15	2.18288e-13	4.64619e-06	0.170635	7.41329e-06	7.75038e-07	1680	1	.	0	.	.	.	.	.	.
7	SMED30016957	-6.05504	4.15093	4.05162	4.479	2.51724	-1.25173	-3.60499	-4.28703	0.0461399	0.00105856	7.05282e-25	1.52593e-23	1.61645e-31	1.6342e-08	0.979317	0.999997	1	0.00321825	3.74085e-23	8.89203e-22	4.91907e-29	3.41426e-07	0.999421	1	1	756	1	.	0	EFB29446.1	2e-27	hypothetical protein PANDA_010269 [Ailuropoda melanoleuca]	Q6PFR5	2e-28	Transformer-2 protein homolog alpha
7	SMED30018399	-2.89347	3.5614	4.35419	4.71514	3.06201	-3.18694	-4.3108	-5.30154	3.93713	5.59208e-06	4.49739e-27	4.11481e-42	4.50496e-50	7.17761e-20	4.07412e-09	3.00002e-13	4.01794e-17	2.66444e-05	2.55165e-25	4.09132e-40	3.77002e-47	1.72992e-17	2.74896e-08	2.17107e-12	2.87594e-16	828	1	.	0	CCD76951.1	2e-112	subfamily T1A non-peptidase homologue (T01 family) [Schistosoma mansoni]	Q9Z2U1	9e-103	Proteasome subunit alpha type-5
7	SMED30018483	-3.78674	4.6827	4.4338	4.75837	-0.476271	-2.96957	-3.46197	-3.18033	1.65895	0.000222748	1.73854e-39	4.36133e-34	9.6862e-41	0.432334	1.10155e-05	1.23692e-06	3.33644e-06	0.000780861	1.29968e-37	3.35188e-32	5.95543e-38	0.597327	4.03726e-05	4.23512e-06	9.22089e-06	861	1	.	0	AFJ24787.1	2e-05	hypothetical protein [Schmidtea mediterranea]	.	.	.
7	SMED30018602	-2.46101	3.94896	3.70881	4.33161	-0.797892	-1.73484	-3.17696	-3.81867	2.02357	0.000193192	2.75241e-47	5.03036e-40	3.10115e-59	0.0537342	2.05364e-05	7.82785e-12	2.48255e-15	0.000686597	2.39659e-45	4.56475e-38	5.49578e-56	0.12385	7.13527e-05	5.01339e-11	1.54945e-14	607	1	.	0	GAA50893.1	3e-50	ATP-dependent RNA helicase DDX5/DBP2 [Clonorchis sinensis]	P46942	8e-45	ATP-dependent RNA helicase-like protein DB10
7	SMED30018682	-3.98732	3.8785	2.58134	4.72261	-0.162085	-2.09625	-2.06359	-2.8732	-2.02577	0.107327	5.4536e-13	9.16345e-05	1.45716e-25	0.713337	0.998959	0.998818	0.999994	0.190359	1.58898e-11	0.000681924	2.70986e-23	0.85033	1	1	1	912	1	.	0	AAW26946.1	9e-92	SJCHGC05810 protein [Schistosoma japonicum]	P13863	2e-84	Cyclin-dependent kinase 1
7	SMED30018726	-4.58915	2.74044	2.94248	3.08438	2.12995	-1.53495	-2.47892	-2.29424	3.96717	1.87763e-17	5.87782e-28	8.86332e-33	1.36854e-36	1.12078e-16	6.97009e-06	1.44002e-11	1.88632e-10	4.79385e-16	3.4318e-26	6.52873e-31	6.34307e-34	1.5705e-14	2.64765e-05	8.99326e-11	7.99059e-10	755	1	.	0	.	.	.	.	.	.
7	SMED30018792	-5.24218	5.32116	5.44596	5.91842	-1.81486	-2.85826	-3.2923	-3.47793	0.2272	0.0141296	1.62471e-39	4.05439e-41	6.94531e-54	0.995236	0.999874	0.999991	0.999998	0.0326443	1.22064e-37	3.8532e-39	7.74968e-51	0.999999	1	1	1	826	1	.	0	EFN64554.1	0.0002	D site-binding protein [Camponotus floridanus]	B3P5D2	7e-05	Transcription factor kayak
7	SMED30020231	-5.24711	2.18148	2.96463	3.05363	1.33748	-2.12497	-1.48358	-0.681571	1.76992	3.59082e-08	7.45505e-08	8.70596e-15	7.59686e-16	0.00155036	0.000321897	0.00727141	0.187873	2.46369e-07	1.12863e-06	3.60776e-13	6.02291e-14	0.00682113	0.000860266	0.012922	0.235727	573	1	.	0	CCD74958.1	4e-38	hypothetical protein Smp_035560.2 [Schistosoma mansoni]	.	.	.
7	SMED30020474	-6.75918	1.80097	2.92689	2.85598	1.32367	0.108786	-0.606934	-1.65019	-0.414753	5.63331e-06	4.77021e-05	8.5915e-17	1.74423e-16	0.00125557	0.575892	0.919051	0.994094	2.68154e-05	0.000407347	3.92771e-15	1.48862e-14	0.00571487	0.642066	0.947287	1	840	1	.	0	CDJ19021.1	1e-13	leucine rich repeat containing protein 42 [Echinococcus granulosus]	.	.	.
7	SMED30020921	-6.38223	2.75272	3.55628	4.4181	2.41826	0.864888	-3.00596	-4.62206	0.0962075	0.00168371	2.80714e-05	7.70769e-09	3.54333e-14	0.000182222	0.162441	0.999902	1	0.00489152	0.000252601	1.49139e-07	2.21485e-12	0.00111969	0.215361	1	1	380	1	YES	0	.	.	.	.	.	.
7	SMED30021912	-4.94394	4.98094	4.62644	6.04941	1.68488	-3.75117	-3.70263	-4.94394	-0.206668	0.999436	2.0753e-32	1.10928e-25	1.17083e-58	0.000442173	0.996404	0.996065	0.99966	0.999999	1.35919e-30	6.89059e-24	1.95965e-55	0.00236908	1	1	1	761	1	.	0	.	.	.	.	.	.
7	SMED30021938	0.601644	2.99058	3.15122	3.25662	-0.826505	-3.49263	-2.18617	-3.49476	0.441187	0.325325	3.39428e-10	2.49924e-11	3.31923e-12	0.212413	7.50628e-06	0.00187474	6.17018e-06	0.504197	7.15102e-09	7.1846e-10	1.53607e-10	0.356446	2.83599e-05	0.00376838	1.65264e-05	396	2	.	0	WP_006641366.1	9e-31	MULTISPECIES: hypothetical protein [Brucella]	.	.	.
7	SMED30022068	-3.50518	2.88243	3.3373	3.53663	0.406466	-1.97139	-2.13217	-2.55409	0.258054	0.00245222	1.04231e-08	1.11654e-11	2.21523e-13	0.472813	0.0065946	0.00357221	0.000650282	0.00686987	1.80365e-07	3.38071e-10	1.25212e-11	0.636797	0.0129035	0.0067822	0.00131246	752	1	.	0	EPB92772.1	7e-33	calmodulin, partial [Mucor circinelloides f. circinelloides 1006PhL]	P27482	5e-33	Calmodulin-like protein 3
7	SMED30022124	-2.25148	4.81395	5.75554	4.99722	1.9095	-2.67013	-5.68714	-6.86746	6.3831	0.00135559	5.01433e-30	1.06447e-42	2.27767e-32	6.07797e-05	0.000129903	3.47616e-11	7.50849e-14	0.00402686	3.11477e-28	1.07978e-40	7.54059e-30	0.000436915	0.000379261	2.0841e-10	4.19915e-13	998	1	.	0	GAA50279.1	5e-94	severin [Clonorchis sinensis]	Q24800	2e-71	Severin [Echinococcus granulosus]
7	SMED30022136	-5.20903	2.46621	2.789	3.5794	1.91962	-0.569878	-1.98699	-2.98832	1.97133	5.80876e-09	6.12716e-12	1.3297e-15	1.04186e-27	1.30416e-07	0.230436	0.000330958	2.23824e-06	4.54665e-08	1.60935e-10	5.78902e-14	2.29111e-25	2.09214e-06	0.291372	0.000766628	6.31618e-06	2424	3	YES	0	CCD76231.1	4e-145	putative wd-repeat protein [Schistosoma mansoni]	Q8K4P0	6e-143	pre-mRNA 3' end processing protein WDR33
7	SMED30023593	-0.888591	4.30987	4.87105	5.1487	2.71475	-6.04598	-4.3362	-5.77359	3.70832	0.209389	1.28638e-25	4.28108e-33	4.03561e-37	4.32322e-10	2.81281e-12	1.55378e-08	6.36904e-12	0.341153	6.99546e-24	3.1846e-31	1.99313e-34	1.38265e-08	2.97653e-11	6.84466e-08	3.05834e-11	1962	1	YES	0	ESO98632.1	3e-96	hypothetical protein LOTGIDRAFT_201560 [Lottia gigantea]	P34710	2e-94	Netrin unc-6
7	SMED30024001	-4.93114	4.19786	4.86131	4.58906	4.14334	-0.95077	-5.15173	-6.75794	5.73372	1.9398e-08	5.57329e-23	4.42025e-31	1.26615e-27	2.0387e-22	0.116839	2.73827e-10	4.99069e-14	1.38912e-07	2.80311e-21	3.08261e-29	2.76415e-25	6.67607e-20	0.161121	1.49612e-09	2.82941e-13	428	1	.	0	.	.	.	.	.	.
7	SMED30024471	-2.83953	2.05415	2.24712	3.40319	1.6204	-1.22869	-2.32446	-2.93218	0.984264	0.00093435	6.85753e-06	4.47301e-07	1.67012e-16	0.00037816	0.0325572	0.000204687	7.20282e-06	0.00287354	7.10442e-05	6.08755e-06	1.4335e-14	0.00208126	0.0526999	0.00049392	1.91341e-05	1686	1	.	0	GAA51533.1	1e-20	transcription initiation factor TFIID TATA-box-binding protein [Clonorchis sinensis]	Q6DIY4	2e-21	TATA box-binding protein-like protein 1
7	SMED30024483	-5.53156	1.83493	3.82411	3.48045	1.10513	-0.216145	-1.8374	-2.65951	3.3259	1.94107e-13	8.89742e-08	4.71821e-37	5.80199e-30	0.00189119	0.604447	5.38512e-05	3.79156e-08	2.92539e-12	1.32241e-06	3.90509e-35	1.56068e-27	0.0080214	0.668631	0.000143395	1.29952e-07	2489	2	.	2	XP_004209575.1	3e-09	uncharacterized protein KIAA1586-like [Hydra vulgaris]	.	.	.
7	SMED30024956	-2.27239	2.30437	3.12068	2.64036	0.65541	-1.81662	-2.40225	-2.22956	-0.161239	0.0121537	5.07702e-08	4.92034e-16	7.81079e-11	0.144477	0.000949312	3.49423e-05	7.42305e-05	0.0285992	7.87617e-07	2.19933e-14	2.67708e-09	0.265714	0.00228635	9.59972e-05	0.000172744	1649	1	.	0	XP_007441514.1	9e-98	general transcription factor II-I repeat domain-containing protein 2-like isoform X2 [Python bivittatus]	A4Z943	2e-28	Zinc finger BED domain-containing protein 5
7	SMED30025533	-6.82922	2.20361	2.08421	3.36158	1.92463	-0.697397	-0.583452	-1.46396	-0.245702	2.41519e-05	1.0996e-05	3.64041e-05	1.92038e-15	5.53933e-05	0.935236	0.914219	0.990447	0.000102975	0.000109008	0.000304145	1.44638e-13	0.000404174	0.964993	0.943306	1	1483	1	.	0	XP_005100445.1	6e-40	DNA replication ATP-dependent helicase/nuclease DNA2-like [Aplysia californica]	Q5ZKG3	2e-35	DNA replication ATP-dependent helicase/nuclease DNA2
7	SMED30025728	-6.6027	2.10938	1.68872	2.60027	-0.113854	-0.344811	0.354102	0.308887	-0.696886	1.62079e-05	9.29019e-07	0.000225867	7.2327e-12	0.744238	0.849217	0.363283	0.401979	7.14927e-05	1.15655e-05	0.00150049	3.15796e-10	0.87636	0.892623	0.423275	0.464357	992	1	.	0	CDJ11609.1	9e-31	small GTPase Ras dva 3 [Hymenolepis microstoma]	Q5R6S2	4e-23	GTP-binding protein Di-Ras2
7	SMED30026025	-5.67709	3.23795	3.82574	3.88487	1.64463	-1.39078	-3.25131	-2.27401	-0.83554	0.00441422	4.07956e-09	2.99975e-13	1.78467e-14	0.00483809	0.988108	0.999988	0.998971	0.011638	7.46688e-08	1.08232e-11	1.1663e-12	0.0176142	1	1	1	1107	1	.	7	XP_005093838.1	8e-57	transmembrane protein 104-like isoform X1 [Aplysia californica]	Q5F3I6	5e-48	Transmembrane protein 104
7	SMED30026733	-4.80028	2.1524	2.27893	2.62641	0.584494	-1.00009	-0.660913	-1.18095	0.984935	1.50878e-08	6.30614e-11	3.1126e-12	5.19692e-17	0.103686	0.0255615	0.123122	0.0100009	1.10301e-07	1.49359e-09	1.0094e-10	4.68765e-15	0.206378	0.042609	0.162148	0.016398	1020	1	.	0	AAP06389.1	5e-72	similar to GenBank Accession Number BC016778 HIV-1 rev binding protein 2 in Homo sapiens [Schistosoma japonicum]	B4JDU5	1e-57	KRR1 small subunit processome component homolog
7	SMED30026928	-4.77929	2.3769	2.67136	2.77636	1.91494	-0.663025	-1.90523	-2.39201	3.30623	9.11968e-18	4.09006e-22	1.00621e-28	1.35908e-31	1.37573e-14	0.0300484	1.59652e-08	6.95288e-12	2.42069e-16	1.97787e-20	6.67714e-27	4.22114e-29	1.27922e-12	0.0491112	7.02782e-08	3.32755e-11	2511	1	YES	1	CCD76298.1	3e-47	putative immunoglobulin domain superfamily (sensory guidance protein) [Schistosoma mansoni]	.	.	.
7	SMED30027326	-4.10448	2.49399	3.35251	4.4062	2.62691	-2.8896	-2.90199	-2.98353	-1.91712	0.111515	0.00027509	2.5777e-08	6.66937e-17	4.89574e-06	0.999985	0.999985	0.999994	0.196859	0.00194591	4.55475e-07	5.92708e-15	4.92961e-05	1	1	1	568	1	.	0	.	.	.	.	.	.
7	SMED30028654	-6.18552	3.07166	3.14305	3.5029	1.0354	-0.8188	-1.73112	-2.01757	2.93456	1.64473e-16	1.75913e-30	6.66348e-32	9.99893e-42	0.000923994	0.0479073	0.000441662	9.99249e-05	3.70611e-15	1.10873e-28	4.76842e-30	6.54865e-39	0.00440253	0.0740117	0.000996749	0.000228081	1371	1	.	0	CDJ23961.1	0	proteasome 26s subunit subunit 4 atpase [Echinococcus granulosus]	P48601	0	26S protease regulatory subunit 4
7	SMED30029884	-4.0134	3.73599	4.39667	4.85277	-1.20541	-2.80709	-2.061	-2.89855	-1.81843	0.118195	3.08565e-10	2.26459e-15	2.27961e-22	0.976141	0.999981	0.998553	0.999992	0.207318	6.56044e-09	9.73257e-14	3.52194e-20	0.999999	1	1	1	768	1	.	0	.	.	.	.	.	.
7	SMED30029888	-6.48915	1.89085	2.05022	2.80365	1.21239	0.166732	-0.420144	-1.21454	-0.749945	6.66235e-05	0.000189026	2.10151e-05	3.76289e-11	0.0124013	0.546301	0.87432	0.982615	0.000259592	0.00139715	0.000188767	1.40477e-09	0.0381593	0.613685	0.908032	0.999986	1566	1	.	0	AAH57479.1	2e-54	Hinfp protein [Danio rerio]	Q2TBP2	1e-52	Histone H4 transcription factor
7	SMED30030586	-3.96708	1.56494	2.05839	2.52337	0.437489	-1.57133	-1.24686	0.201082	3.59215	1.03546e-11	3.00144e-06	1.63556e-10	7.14056e-16	0.226335	0.000237021	0.00272121	0.580722	1.23692e-10	3.36651e-05	4.17581e-09	5.72138e-14	0.373707	0.000651823	0.00528711	0.642363	1546	1	YES	9	GAA57409.1	2e-81	ileal sodium/bile acid cotransporter [Clonorchis sinensis]	P70172	6e-36	Ileal sodium/bile acid cotransporter
7	SMED30031056	-3.16384	3.85933	3.27761	3.82078	-0.604748	-2.01626	-2.92917	-2.2437	0.174114	0.00420018	2.35524e-20	1.7892e-13	6.07305e-20	0.358295	0.00207276	3.9396e-05	0.00065037	0.0111312	1.07673e-18	6.64653e-12	7.4074e-18	0.522678	0.00460212	0.000107265	0.00131255	1524	1	.	0	GAA36228.2	5e-64	zinc finger and SCAN domain-containing protein 2 [Clonorchis sinensis]	Q96JL9	3e-13	Zinc finger protein 333 [Homo sapiens]
7	SMED30032012	-2.00726	1.68815	3.07068	3.27807	0.0832336	-2.12861	-2.45254	-1.53173	-1.3088	0.0877696	0.00139147	3.13572e-12	1.47258e-14	0.824581	0.00115792	0.000333142	0.0113971	0.159763	0.00801085	1.0158e-10	9.70776e-13	0.940172	0.00273434	0.00077145	0.0184793	587	1	YES	2	.	.	.	.	.	.
7	SMED30032135	-5.56749	5.37093	5.03651	5.76609	0.217688	-3.18373	-3.18772	-4.45228	0.433237	0.00781284	7.3678e-39	1.26732e-31	1.75482e-47	0.425708	0.999966	0.999962	1	0.0193265	5.4538e-37	8.9626e-30	1.39125e-44	0.590539	1	1	1	301	1	.	0	XP_756461.1	5e-07	hypothetical protein UM00314.1 [Ustilago maydis 521]	Q4PHU9	2e-08	ATP-dependent RNA helicase DBP2
7	SMED30032619	-5.26371	2.68904	2.80574	3.51024	1.73458	-1.08577	-2.16431	-2.22582	3.57219	3.45707e-16	8.0139e-22	6.21463e-24	7.49135e-40	4.44171e-09	0.00342228	7.67998e-08	3.37221e-08	7.49828e-15	3.83839e-20	3.6568e-22	4.17948e-37	1.07916e-07	0.00720446	3.09821e-07	1.16294e-07	1342	1	.	0	CDJ16313.1	0	eukaryotic peptide chain release factor subunit [Echinococcus granulosus]	Q9GR88	0	Eukaryotic peptide chain release factor subunit 1
7	SMED30033898	-3.7397	1.77946	3.4267	3.25517	1.56882	-0.0950658	-3.19675	-2.99864	0.535333	0.00322179	0.00505556	1.65225e-09	1.27539e-08	0.0124536	0.933173	0.000510139	0.000909165	0.00876334	0.0241262	3.56828e-08	2.48056e-07	0.0382887	0.963425	0.00113802	0.00179081	358	1	.	0	.	.	.	.	.	.
7	SMED30034838	-5.13384	2.02748	2.25357	3.0186	1.71784	-0.544262	-1.58166	-1.75773	1.53789	8.86144e-09	4.34556e-08	6.01856e-10	5.08019e-19	2.93555e-06	0.246065	0.00237595	0.000935367	6.70944e-08	6.83292e-07	1.4045e-08	5.66855e-17	3.14507e-05	0.308676	0.00467599	0.00183905	1107	2	.	0	1NA7	6e-131	Chain A, Crystal Structure Of The Catalytic Subunit Of Human Protein Kinase Ck2	P40231	2e-122	Casein kinase II subunit alpha
7	SMED30035037	-4.76333	2.04607	2.94585	2.89437	1.5297	-0.599646	-1.50228	-2.55074	1.2491	1.3743e-07	3.57755e-08	9.08975e-18	3.19629e-17	3.57506e-05	0.201174	0.0035691	1.82988e-05	8.58322e-07	5.69365e-07	4.32618e-16	2.90921e-15	0.000276311	0.259029	0.00677716	4.63463e-05	499	1	.	0	XP_453871.1	6e-21	ubiquitin-40S ribosomal protein S31 fusion protein [Kluyveromyces lactis NRRL Y-1140]	P69061	6e-23	Ubiquitin-40S ribosomal protein S27a
7	SMED30035346	-7.09997	2.89097	3.71985	4.48779	2.33844	-0.194518	-3.19619	-2.94638	0.765961	0.000512688	5.88846e-05	5.02043e-08	7.26345e-12	0.00142705	0.787605	0.999958	0.99987	0.00166557	0.000491145	8.32418e-07	3.1668e-10	0.00637214	0.838367	1	1	455	1	YES	1	.	.	.	.	.	.
7	SMED30035711	-4.60327	1.62886	1.50849	2.7927	1.10941	-2.41393	-1.73256	1.71031	0.944237	1.20453e-05	0.000944473	0.00239054	3.65941e-10	0.0244432	0.000312483	0.00628083	0.000214766	5.42434e-05	0.00569994	0.0116236	1.07036e-08	0.0662053	0.000837709	0.0112996	0.000467134	3306	1	.	1	Q5BJL5	0	Protein strawberry notch homolog 1	Q5BJL5	0	Protein strawberry notch homolog 1
7	SMED30035985	-3.02649	5.23474	4.83848	5.59586	1.69425	-2.59784	-4.87739	-6.86162	2.69467	0.00213524	1.5072e-48	2.01664e-40	2.0316e-56	3.67989e-05	0.000157787	7.3199e-09	2.47899e-16	0.00605615	1.33159e-46	1.86366e-38	2.66113e-53	0.000282889	0.000452028	3.36991e-08	1.67755e-15	427	1	.	0	CDJ14335.1	5e-32	nuclear transport factor 2 [Hymenolepis microstoma]	P61972	2e-20	Nuclear transport factor 2
8	SMED30001045	-5.39331	1.52216	1.53607	2.60955	2.06592	-0.422679	-0.701428	-1.21627	-1.63862	0.00402394	0.0113336	0.00919465	4.24761e-08	1.79782e-06	0.879067	0.939861	0.98432	0.0107046	0.0476084	0.0369589	7.15304e-07	2.05162e-05	0.918806	0.964513	1	394	1	YES	0	.	.	.	.	.	.
8	SMED30001502	-4.72196	1.25974	2.91743	3.71308	1.59756	-1.02971	-1.21808	-2.51805	-1.80901	0.0345854	0.103188	2.9118e-06	2.51815e-10	0.0154056	0.973666	0.984136	0.999768	0.0714794	0.277442	3.23584e-05	7.69414e-09	0.0454992	0.995204	1	1	478	1	.	0	.	.	.	.	.	.
8	SMED30001887	-3.0313	1.03578	1.14901	2.53894	2.11746	-1.08596	-1.14809	-1.57585	0.842513	5.22341e-05	0.0110605	0.00461329	4.47518e-13	1.73726e-09	0.0155781	0.0112344	0.000687411	0.000208487	0.0466432	0.0205386	2.37784e-11	4.73652e-08	0.0274923	0.0191307	0.00138165	2402	1	.	0	EDM12676.1	6e-143	MAP/microtubule affinity-regulating kinase 2, isoform CRA_b [Rattus norvegicus]	O08679	2e-142	Serine/threonine-protein kinase MARK2
8	SMED30013713	-6.28812	1.97754	1.36824	3.37739	1.77683	-0.568709	-0.66392	-0.979256	-0.794993	0.000234201	0.000185455	0.0164694	1.10869e-15	0.000262223	0.91282	0.931191	0.968739	0.000817209	0.00137211	0.0605163	8.64449e-14	0.00152303	0.947228	0.957507	0.990168	644	2	.	0	XP_008113395.1	3e-30	DNA replication ATP-dependent helicase/nuclease DNA2 [Anolis carolinensis]	D3ZG52	2e-30	DNA replication ATP-dependent helicase/nuclease DNA2
8	SMED30017162	-7.67153	1.34304	2.39187	2.88238	2.10998	0.11164	-0.179449	-0.987921	0.44997	3.20947e-08	0.00578054	6.17583e-09	2.74534e-14	1.39852e-07	0.582999	0.774052	0.96779	2.22025e-07	0.0270391	1.21528e-07	1.75603e-12	2.22927e-06	0.648597	0.819563	0.989366	832	1	.	0	XP_004286643.1	1e-67	casein kinase II subunit beta isoform 1 [Orcinus orca]	P28021	6e-69	Casein kinase II subunit beta
8	SMED30017662	-8.82342	1.27126	1.99075	3.27715	2.21155	0.595393	-0.0316713	-0.491016	1.61653	2.3739e-14	0.00294504	9.5433e-08	2.20086e-26	1.49127e-10	0.162305	0.681677	0.889854	4.03148e-13	0.0152109	1.49745e-06	4.33368e-24	5.43257e-09	0.215218	0.735588	0.92584	1964	1	.	0	XP_005090219.1	6e-133	DNA polymerase kappa-like isoform X1 [Aplysia californica]	Q9QUG2	8e-117	DNA polymerase kappa
8	SMED30022885	-2.99292	0.806625	2.52812	3.37443	2.22863	-1.20416	-2.18985	-2.55088	0.709985	0.000633341	0.0867157	1.04886e-10	7.45727e-20	1.18864e-08	0.0193408	8.31763e-05	7.24718e-06	0.00202147	0.242638	2.74297e-09	8.9866e-18	2.58371e-07	0.033275	0.000214929	1.92434e-05	1530	1	.	0	AFJ24792.1	9e-27	TNF receptor associated factor-2, partial [Schmidtea mediterranea]	B5DF45	2e-11	TNF receptor-associated factor 6
8	SMED30023063	-9.95362	1.75706	1.79243	3.03799	2.38121	0.567719	0.254518	0.162695	2.64279	1.08994e-19	1.13533e-05	6.61078e-06	1.35985e-19	2.89734e-11	0.194066	0.454053	0.533312	3.50452e-18	0.000112291	6.75816e-05	1.60032e-17	1.27614e-09	0.251284	0.515355	0.595748	2922	2	.	0	EKC34220.1	0	Helicase POLQ-like protein [Crassostrea gigas]	Q2VPA6	0	Helicase POLQ-like
8	SMED30023705	-1.0937	1.91562	1.2238	3.39374	1.55184	-1.21642	-3.04374	-2.73113	-1.9962	0.430851	0.00126423	0.0483595	6.8681e-13	0.00244913	0.0801505	0.000145376	0.000293844	0.646265	0.00737132	0.147731	3.53701e-11	0.0099948	0.116188	0.000360088	0.000626425	716	1	.	0	GAA32995.1	7e-06	hypothetical protein CLF_102994 [Clonorchis sinensis]	.	.	.
8	SMED30024419	-1.6355	0.270656	1.46123	2.49351	0.933382	-0.494095	-1.80235	-1.22684	-1.18299	0.0588189	0.590629	0.000483023	2.54366e-12	0.0116462	0.211507	8.24157e-05	0.00310836	0.113013	0.932422	0.00290518	1.19926e-10	0.0361755	0.27045	0.000213201	0.0055998	1227	1	.	0	ESO93311.1	1e-53	hypothetical protein LOTGIDRAFT_119455, partial [Lottia gigantea]	Q99816	2e-43	Tumor susceptibility gene 101 protein
8	SMED30027227	-5.56211	1.57489	2.21324	3.31936	3.25406	-1.41141	-0.400876	-2.98716	-1.14729	0.00737596	0.0297013	0.000805632	4.00583e-08	3.49122e-08	0.989442	0.86314	0.999953	0.0183543	0.104205	0.00454178	6.80292e-07	6.63597e-07	1	0.898512	1	611	1	.	0	.	.	.	.	.	.
8	SMED30029606	-7.18921	0.603489	1.30063	2.52968	1.58462	0.854312	0.368004	-0.0515278	-0.12725	5.01463e-07	0.230605	0.00664758	5.43238e-11	0.000108835	0.0499862	0.357823	0.700913	2.87052e-06	0.497739	0.0279826	1.93682e-09	0.000717146	0.0767355	0.417867	0.755677	911	1	.	0	.	.	.	.	.	.
8	SMED30029627	-5.82139	1.08066	1.02789	3.12681	2.03761	-0.727779	-0.300574	-0.423229	-1.27957	0.00210772	0.109109	0.11461	6.36655e-09	0.000228209	0.943234	0.838476	0.879177	0.00598768	0.289425	0.294541	1.34789e-07	0.00135233	0.971582	0.876957	0.916441	880	1	.	0	.	.	.	.	.	.
8	SMED30029961	-5.7259	1.27463	2.22827	2.70601	1.71265	-0.168601	-1.1787	-0.848356	-1.38137	0.00133786	0.0295283	6.32958e-06	9.63851e-10	0.000132262	0.774678	0.982066	0.957905	0.0039808	0.103731	6.51046e-05	2.50111e-08	0.000847258	0.826267	0.998481	0.98193	523	1	.	0	.	.	.	.	.	.
8	SMED30031069	-9.59582	1.62097	2.13868	2.67111	1.94043	0.999642	0.279753	-0.0547703	2.22306	3.51847e-19	3.04033e-05	1.7541e-09	3.3053e-16	4.77564e-08	0.0150774	0.423245	0.695903	1.08719e-17	0.000271718	3.772e-08	2.75079e-14	8.76756e-07	0.0267229	0.484538	0.75102	1261	1	.	0	.	.	.	.	.	.
8	SMED30031146	-6.67536	2.33331	2.50446	3.06876	3.07624	-1.07449	-1.90355	-1.32938	-0.168028	6.5722e-05	4.95144e-06	4.15967e-07	2.89522e-11	1.39506e-12	0.974447	0.996912	0.986478	0.000256278	5.29343e-05	5.70666e-06	1.09854e-09	8.3037e-11	0.995797	1	1	1533	2	.	0	.	.	.	.	.	.
8	SMED30036009	-5.21444	1.21173	0.917675	2.66933	1.64338	-0.147938	-0.48098	-0.598757	-1.79765	0.00720603	0.0657906	0.163152	1.49544e-07	0.00105686	0.772529	0.898284	0.924545	0.0179641	0.195799	0.386938	2.17236e-06	0.00494345	0.824333	0.929283	0.956024	390	1	.	0	.	.	.	.	.	.

## Sheet: S4 RPKM AND ANNOTATION
Cluster #	Transcript (smed20140614 id)	Smed gene name(s)	Comparison	Y Average RPKM	S2 Average RPKM	S3 Average RPKM	S4 Average RPKM	S5 Average RPKM	S6 Average RPKM	S7 Average RPKM	S8 Average RPKM	C4 Average RPKM	SX Average RPKM	Top Hit NR BLASTx	NR BLASTx Hit E Value	Top NR BLASTx hit description	Top Swiss Prot BLASTx hit	Top Swiss Prot BLASTx hit E Value	Top Swiss Prot BLASTx hit description	C.elegans Ensembl ID Top BLASTX Hit	C.elegans Top BLASTX Hit E Value	C. elegans Top BLASTX hit description	D.melanogaster Ensembl ID Top BLASTX Hit	D.melanogaster Top BLASTX Hit E Value	D. melanogaster Top BLAST hit description	D. rerio Ensembl ID Top BLASTX Hit	D. rerio Top BLASTX Hit E Value	D. rerio Top BLASTX hit description	X. tropicalis Ensembl ID Top BLASTX Hit	X. tropicalis Top BLASTX Hit E Value	X. tropicalis Top BLASTX hit description	M. musculus Ensembl ID Top BLASTX Hit	M. musculus Top BLASTX Hit E Value	M. musculus Top BLASTX hit description	H. sapiens Ensembl ID Top BLASTX Hit	H. sapiens Top BLASTX Hit E Value	H. sapiens Top BLASTX hit description
1	SMED30000104		mixed stage reference	0.484979	150.716	133.767	37.1704	6.45474	0.220304	0.0824691	0.0332642	0.00855956	0	EUB59905.1	9e-53	Sodium/potassium-transporting ATPase subunit beta-1 [Echinococcus granulosus]	Q93235	2e-27	Sodium/potassium-transporting ATPase subunit beta-1	C17E4.9.2	1e-28	NKB-1 (nkb-1)	FBpp0079012	7e-22	nervana 1	ENSDARP00000003281	1e-21	ATPase, Na+/K+ transporting, beta 1a polypeptide	ENSXETP00000005145	4e-21	ATPase, Na+/K+ transporting, beta 1 polypeptide	ENSMUSP00000027863	5e-20	ATPase, Na+/K+ transporting, beta 1 polypeptide	ENSP00000356789	4e-18	ATPase, Na+/K+ transporting, beta 1 polypeptide
1	SMED30000124		mixed stage reference	0.397216	275.48	301.32	33.028	0.465799	0.107532	0.0994768	0.0351359	0.0723647	0.0402727	XP_002593070.1	3e-116	hypothetical protein BRAFLDRAFT_120194 [Branchiostoma floridae]	Q51330	9e-19	Oxalate:formate antiporter	Y59A8B.21	5e-64	Y59A8B.21 (Y59A8B.21)	FBpp0082135	4e-05	karmoisin	ENSDARP00000134789	2e-05	solute carrier family 16, member 9b	ENSXETP00000011138	1e-05	solute carrier family 16, member 9	ENSMUSP00000009522	3e-09	solute carrier family 16 (monocarboxylic acid transporters), member 12	ENSP00000309751	3e-06	solute carrier family 16, member 13
1	SMED30000136		mixed stage reference	0	10.7868	16.3063	9.4917	2.60247	0.43077	0.479005	0.311344	0.13271	0.178511	.	.	.	.	.	.	NA	NA	NA	NA	NA	NA	NA	NA	NA	NA	NA	NA	NA	NA	NA	NA	NA	NA
1	SMED30000139		mixed stage reference	0.30916	37.5437	47.2377	16.1044	0.599437	0.192756	0.126607	0.161877	0.0122587	0.0172759	XP_004667643.1	2e-120	macrophage-expressed gene 1 protein-like [Jaculus jaculus]	Q5RBP9	2e-119	Macrophage-expressed gene 1 protein	NA	NA	NA	NA	NA	NA	ENSDARP00000072103	7e-103	macrophage expressed 1, tandem duplicate 1	NA	NA	NA	ENSMUSP00000108573	3e-119	macrophage expressed gene 1	ENSP00000354335	3e-118	macrophage expressed 1
1	SMED30000217		mixed stage reference	1.09636	273.636	394.061	181.27	2.83517	0.740915	0.890891	0.608373	0.592924	1.11496	XP_003200708.2	9e-05	interphotoreceptor matrix proteoglycan 1 [Danio rerio]	Q8JIR8	7e-06	Interphotoreceptor matrix proteoglycan 1	NA	NA	NA	FBpp0297621	0.0007	NA	ENSDARP00000123151	2e-08	interphotoreceptor matrix proteoglycan 1a	ENSXETP00000029310	2e-05	interphotoreceptor matrix proteoglycan 2	NA	NA	NA	ENSP00000481913	6e-06	interphotoreceptor matrix proteoglycan 1
1	SMED30000956		mixed stage reference	0	26.258	25.7229	9.2373	1.84086	0.597962	0.45589	0.230893	0.191015	0.0942399	.	.	.	.	.	.	NA	NA	NA	NA	NA	NA	NA	NA	NA	NA	NA	NA	NA	NA	NA	NA	NA	NA
1	SMED30001128		mixed stage reference	1.04571	360.889	290.09	158.415	12.9838	0.257866	0.196697	0.081125	0.0671862	0.00153556	GAA31679.2	0	collagen alpha-1(IV) chain [Clonorchis sinensis]	P08120	7e-126	Collagen alpha-1(IV) chain	K04H4.1b	6e-119	EMB-9, isoform a (emb-9)	FBpp0078642	9e-127	Collagen type IV	ENSDARP00000111488	1e-113	collagen, type IV, alpha 1	ENSXETP00000005670	2e-117	collagen, type IV, alpha 1	ENSMUSP00000098765	2e-115	collagen, type IV, alpha 6	ENSP00000482970	3e-119	collagen, type IV, alpha 6
1	SMED30002058		mixed stage reference	0.194544	37.4671	27.8391	5.05602	0.454123	0.120188	0.042117	0.0665495	0.00673855	0.0699631	.	.	.	.	.	.	NA	NA	NA	NA	NA	NA	NA	NA	NA	NA	NA	NA	NA	NA	NA	NA	NA	NA
1	SMED30002247		mixed stage reference	0.113441	4.30702	3.93757	3.05344	0.0998222	0.0295421	0.0527642	0.0610942	0.0866933	0.118587	.	.	.	.	.	.	NA	NA	NA	NA	NA	NA	NA	NA	NA	NA	NA	NA	NA	NA	NA	NA	NA	NA
1	SMED30002889		mixed stage reference	10.7376	178.83	242.37	121.116	8.10267	1.79569	1.57614	0.546784	0.241719	0.13438	.	.	.	.	.	.	NA	NA	NA	NA	NA	NA	NA	NA	NA	NA	NA	NA	NA	NA	NA	NA	NA	NA
1	SMED30002986		mixed stage reference	0.0611884	2.38847	2.37153	2.6276	0.882008	0.0621376	0.0301558	0.0216134	0.190317	0.0460602	.	.	.	.	.	.	NA	NA	NA	NA	NA	NA	NA	NA	NA	NA	NA	NA	NA	NA	NA	NA	NA	NA
1	SMED30003028		mixed stage reference	0	19.8625	14.8114	2.69048	0.228397	0	0	0.00772692	0	4.6386	GAA30630.2	2e-14	TBC1 domain family member 24 [Clonorchis sinensis]	Q9ULP9	4e-06	TBC1 domain family member 24 [Homo sapiens]	C31H2.1a	9e-05	TBC-7, isoform a (tbc-7)	FBpp0303287	2e-08	skywalker	ENSDARP00000128484	2e-05	TBC1 domain family, member 24	ENSXETP00000042275	3e-06	TBC1 domain family, member 24, gene 2	ENSMUSP00000127005	4e-06	TBC1 domain family, member 24	ENSP00000293970	9e-07	TBC1 domain family, member 24
1	SMED30003029		mixed stage reference	0	14.7627	13.0584	7.67902	0.119639	0.0293641	0.0362023	0	0	0	.	.	.	.	.	.	NA	NA	NA	NA	NA	NA	NA	NA	NA	NA	NA	NA	NA	NA	NA	NA	NA	NA
1	SMED30003202		mixed stage reference	0.526252	85.414	91.4364	73.8194	24.9353	10.5282	4.89281	2.48526	0.0513596	0.130142	BAF57644.1	0	eIF4A isoform 1A protein [Dugesia japonica]	Q2HFP1	0	ATP-dependent RNA helicase eIF4A	F57B9.6a.2	8e-172	INF-1, isoform a.	FBpp0078806	1e-175	Eukaryotic initiation factor 4a	ENSDARP00000058912	0	eukaryotic translation initiation factor 4A1A	ENSXETP00000043428	0	eukaryotic translation initiation factor 4A1	ENSMUSP00000127034	0	eukaryotic translation initiation factor 4A1	ENSP00000293831	0	eukaryotic translation initiation factor 4A1
1	SMED30003284		mixed stage reference	0.142886	84.3668	65.4768	15.1074	0.839584	0.237042	0.039862	0.00979541	0	0	.	.	.	.	.	.	NA	NA	NA	NA	NA	NA	NA	NA	NA	NA	NA	NA	NA	NA	NA	NA	NA	NA
1	SMED30003333		mixed stage reference	6.29481	619.896	599.054	540.932	70.0955	7.15995	3.07186	1.74799	1.8422	1.75346	CAX72121.1	4e-49	ribosomal protein S14 [Schistosoma japonicum]	P62263	2e-48	40S ribosomal protein S14 [Homo sapiens] gi|50403753|sp|P62264.3|RS14_MOUSE RecName: Full=40S ribosomal protein S14 [Mus musculus] gi|50403754|sp|P62265.3|RS14_CRIGR RecName: Full=40S ribosomal protein S14	F37C12.9.2	3e-46	RPS-14 (rps-14)	FBpp0071052	1e-46	Ribosomal protein S14b	ENSDARP00000053207	9e-50	ribosomal protein S14	ENSXETP00000034484	1e-49	ribosomal protein S14	ENSMUSP00000113504	2e-49	ribosomal protein S14	ENSP00000385425	3e-49	ribosomal protein S14
1	SMED30003779		mixed stage reference	0.128138	47.298	36.2427	9.64894	0.745435	0.0574065	0.0363437	0.0057463	0	0	XP_003493731.1	1e-52	monocarboxylate transporter 14-like [Bombus impatiens]	Q503M4	1e-27	Monocarboxylate transporter 12-B	C10E2.6	1e-35	C10E2.6 (C10E2.6)	FBpp0309617	2e-35	Monocarboxylate transporter 1	ENSDARP00000115335	2e-28	solute carrier family 16, member 12b	ENSXETP00000047170	7e-24	solute carrier family 16, member 12	ENSMUSP00000053218	9e-23	solute carrier family 16 (monocarboxylic acid transporters), member 13	ENSP00000309751	1e-24	solute carrier family 16, member 13
1	SMED30004192		mixed stage reference	1.29401	272.828	346.013	151.352	2.33386	0.329343	0.259878	0.187806	0.161909	0.0301284	XP_007622405.1	3e-53	dynein light chain 2, cytoplasmic isoform X1 [Cricetulus griseus]	Q22799	2e-53	Dynein light chain 1, cytoplasmic [Caenorhabditis elegans]	T26A5.9.3	2e-54	DLC-1 (dlc-1)	FBpp0070674	7e-53	cut up	ENSDARP00000108873	4e-54	dynein, light chain, LC8-type 2a	ENSXETP00000031995	7e-54	dynein, light chain, LC8-type 2	ENSMUSP00000020775	1e-53	dynein light chain LC8-type 2	ENSP00000477310	2e-53	dynein, light chain, LC8-type 2
1	SMED30004295		mixed stage reference	3.47153	1000.08	990.721	951.227	74.288	7.59434	2.08233	2.55253	0.297966	0.147607	CBW31641.1	7e-165	elongation factor 1 alpha [Macrostomum lignano]	P62630	7e-164	Elongation factor 1-alpha 1	R03G5.1a.3	9e-157	EEF-1A.2, isoform a.	FBpp0304260	5e-164	Elongation factor 1alpha48D	ENSDARP00000029296	1e-163	eukaryotic translation elongation factor 1 alpha 1, like 1	ENSXETP00000002561	9e-165	eukaryotic translation elongation factor 1 alpha 1	ENSMUSP00000042457	1e-164	eukaryotic translation elongation factor 1 alpha 1	ENSP00000330054	5e-164	eukaryotic translation elongation factor 1 alpha 1
1	SMED30004397		mixed stage reference	0	5.0998	3.78205	4.46607	2.49745	0.744794	0.280478	0.402348	0.0942021	0.536167	.	.	.	.	.	.	NA	NA	NA	NA	NA	NA	NA	NA	NA	NA	NA	NA	NA	NA	NA	NA	NA	NA
1	SMED30004615		mixed stage reference	0	24.0461	20.0539	14.712	0.0792684	0.0333311	0	0	0	0.119921	CDJ22382.1	2e-22	dna directed rna polymerases i ii and iii [Echinococcus granulosus]	A8XT81	2e-19	Probable DNA-directed RNA polymerases I, II, and III subunit RPABC3	F26F4.11	2e-18	RPB-8 (rpb-8)	FBpp0078086	2e-20	Rpb8	ENSDARP00000056187	1e-19	info polymerase (RNA) II (DNA directed) polypeptide H	ENSXETP00000037641	2e-18	polymerase (RNA) II (DNA directed) polypeptide H	ENSMUSP00000021405	2e-18	polymerase (RNA) II (DNA directed) polypeptide H	ENSP00000392913	3e-18	polymerase (RNA) II (DNA directed) polypeptide H
1	SMED30004772		mixed stage reference	0	5.06413	3.94502	3.10416	0.334988	0.0234313	0.0838721	0.047032	0	0.0134562	.	.	.	.	.	.	NA	NA	NA	NA	NA	NA	NA	NA	NA	NA	NA	NA	NA	NA	NA	NA	NA	NA
1	SMED30004839		mixed stage reference	0.21421	126.303	90.5954	22.6356	1.31456	0.770631	0.293072	0.2268	0.774791	0.0909278	CAP23915.2	2e-05	Protein CBG02635 [Caenorhabditis briggsae]	P29129	2e-07	E3 ubiquitin-protein ligase ICP0	C32D5.11	4e-06	C32D5.11 (C32D5.11)	FBpp0304302	0.0002	Topoisomerase I-interacting protein	ENSDARP00000130234	0.0001	topoisomerase I binding, arginine/serine-rich b	ENSXETP00000032271	0.0005	topoisomerase I binding, arginine/serine-rich, E3 ubiquitin protein ligase	NA	NA	NA	NA	NA	NA
1	SMED30005227		mixed stage reference	1.03735	454.532	489.759	372.331	31.7471	2.46137	0.467134	0.163658	0.19312	0.0108376	BAB24792.2	7e-168	unnamed protein product [Mus musculus]	Q91240	1e-168	Tubulin beta chain	B0272.1	4e-166	TBB-4 (tbb-4)	FBpp0081524	2e-168	beta-Tubulin at 85D	ENSDARP00000041278	6e-169	tubulin, beta 4B class IVb	ENSXETP00000050676	3e-169	tubulin, beta 4B class IVb	ENSMUSP00000001566	6e-169	tubulin, beta 5 class I	ENSP00000383378	5e-169	tubulin, beta class I
1	SMED30005636		mixed stage reference	0.783826	255.29	247.345	57.5342	3.37774	0.553972	0.369884	0.50795	0.278023	0.245288	EWC47967.1	5e-05	hypothetical protein DRE_02849 [Drechslerella stenobrocha 248]	Q07167	4e-05	16 kDa calcium-binding protein	C18E9.1	6e-05	CAL-2 (cal-2)	FBpp0292482	3e-05	Ecdysone-induced protein 63F 1	ENSDARP00000105669	4e-05	solute carrier family 25 (mitochondrial carrier; phosphate carrier), member 24, like	ENSXETP00000032547	0.001	troponin C type 2 (fast)	ENSMUSP00000041636	0.0001	calmodulin 4	ENSP00000288861	0.0002	calcium and integrin binding family member 4
1	SMED30005686		mixed stage reference	0.35113	76.1124	61.007	22.4827	1.16159	0.158265	0.169636	0.251961	0.114554	0.409896	.	.	.	.	.	.	NA	NA	NA	NA	NA	NA	NA	NA	NA	NA	NA	NA	NA	NA	NA	NA	NA	NA
1	SMED30005792		mixed stage reference	0	33.9477	25.0103	6.26519	0.770913	0.217007	0.207852	0.128059	0.0976875	0.0691781	.	.	.	.	.	.	NA	NA	NA	NA	NA	NA	NA	NA	NA	NA	NA	NA	NA	NA	NA	NA	NA	NA
1	SMED30005871		mixed stage reference	0	5.39582	5.3882	3.2283	0.456585	0.082764	0.0102774	0.00754907	0.00803929	0	.	.	.	.	.	.	NA	NA	NA	NA	NA	NA	NA	NA	NA	NA	NA	NA	NA	NA	NA	NA	NA	NA
1	SMED30005906		mixed stage reference	0.0883463	55.7616	48.2652	4.99483	0.280858	0.0984928	0.0773891	0.0229109	0.0243987	0.429376	CCC86588.1	3e-20	mmp1 protein [Schmidtea mediterranea]	.	.	.	NA	NA	NA	NA	NA	NA	NA	NA	NA	NA	NA	NA	NA	NA	NA	NA	NA	NA
1	SMED30005910		mixed stage reference	1.23834	110.224	108.289	21.0427	1.89932	0.31755	0.186796	0.0959619	0.0534872	3.45261	EZA45938.1	2e-11	NTF2-related export-like protein [Microplitis demolitor]	Q9V3H8	1e-10	NTF2-related export protein	NA	NA	NA	FBpp0072150	2e-11	NTF2-related export protein 1	ENSDARP00000114020	2e-07	nuclear transport factor 2-like export factor 2	ENSXETP00000018672	2e-10	nuclear transport factor 2-like export factor 2	ENSMUSP00000105587	1e-09	NTF2-related export protein 1	ENSP00000254998	1e-09	nuclear transport factor 2-like export factor 1
1	SMED30005918		mixed stage reference	2.34735	416.928	311.34	79.9873	5.37782	0.931854	0.459324	0.198769	0.215869	0.22807	EGZ27047.1	0.0001	hypothetical protein PHYSODRAFT_358215 [Phytophthora sojae]	Q8NHY2	0.0001	E3 ubiquitin-protein ligase RFWD2	NA	NA	NA	NA	NA	NA	ENSDARP00000101197	6e-06	ring finger and WD repeat domain 2	ENSXETP00000020180	1e-05	ring finger and WD repeat domain 2, E3 ubiquitin protein ligase	ENSMUSP00000076160	2e-05	ring finger and WD repeat domain 2	ENSP00000310943	2e-05	ring finger and WD repeat domain 2, E3 ubiquitin protein ligase
1	SMED30005998		mixed stage reference	2.28274	162.816	154.713	120.933	19.3573	3.15692	2.3306	1.85534	5.14513	1.22294	CDJ23698.1	9e-124	ribosomal protein L3 [Echinococcus granulosus]	O16797	2e-120	60S ribosomal protein L3 [Drosophila melanogaster]	F13B10.2d.2	8e-105	RPL-3, isoform a (rpl-3)	FBpp0307759	2e-121	Ribosomal protein L3	ENSDARP00000003700	2e-116	ribosomal protein L3	ENSXETP00000015108	1e-117	ribosomal protein L3	ENSMUSP00000080354	6e-115	ribosomal protein L3	ENSP00000386101	2e-115	ribosomal protein L3
1	SMED30006008		mixed stage reference	0	1.9446	1.54846	1.70019	0.526883	0.236097	0.337504	0.417577	0.236517	1.5811	XP_007981684.1	9e-41	arf-GAP with GTPase, ANK repeat and PH domain-containing protein 3 isoform X5 [Chlorocebus sabaeus]	Q96P47	4e-31	Arf-GAP with GTPase, ANK repeat and PH domain-containing protein 3	Y39A1A.15b	3e-28	CNT-2, isoform b.	FBpp0080124	2e-30	Centaurin gamma 1A	ENSDARP00000083878	2e-32	ArfGAP with GTPase domain, ankyrin repeat and PH domain 1	ENSXETP00000007118	1e-31	ArfGAP with GTPase domain, ankyrin repeat and PH domain 1	ENSMUSP00000142875	1e-38	ArfGAP with GTPase domain, ankyrin repeat and PH domain 3	ENSP00000418016	2e-38	ArfGAP with GTPase domain, ankyrin repeat and PH domain 3
1	SMED30006355		mixed stage reference	0.0814431	14.6875	11.9975	7.18145	2.45229	0.424405	0.121572	0.136439	0.032051	0.0316292	XP_002408177.1	1e-123	guanylate-binding protein, putative [Ixodes scapularis]	Q8NHH9	1e-115	Atlastin-2	Y54G2A.2a	7e-114	Y54G2A.2, isoform a.	FBpp0084037	4e-104	atlastin	ENSDARP00000101056	7e-116	atlastin GTPase 1	ENSXETP00000020022	1e-122	atlastin GTPase 1	ENSMUSP00000064758	7e-116	atlastin GTPase 2	ENSP00000368237	3e-116	atlastin GTPase 2
1	SMED30006590		mixed stage reference	0	13.4789	9.66578	9.22557	1.29274	0.310774	0.322277	0.289333	0.080985	0.170966	.	.	.	.	.	.	NA	NA	NA	NA	NA	NA	NA	NA	NA	NA	NA	NA	NA	NA	NA	NA	NA	NA
1	SMED30007201		mixed stage reference	0	2.83659	2.25514	2.48609	0.205705	0	0.0188302	0.0145831	0.0515349	0.0077786	XP_007239447.1	3e-21	G-protein-signaling modulator 2-like isoform X3 [Astyanax mexicanus]	Q9R080	1e-21	G-protein-signaling modulator 1	F32A6.4a	9e-10	AGS-3, isoform a.	FBpp0084559	7e-20	partner of inscuteable	ENSDARP00000026291	2e-20	G-protein signaling modulator 2	ENSXETP00000011433	1e-18	G-protein signaling modulator 2	ENSMUSP00000077686	2e-22	G-protein signalling modulator 1 (AGS3-like, C. elegans)	ENSP00000479405	4e-21	G-protein signaling modulator 1
1	SMED30007345		mixed stage reference	0.0968281	2.96816	2.86971	2.70282	1.18723	0.280798	0.219233	0.0791609	0.112347	3.28263	CCD77435.1	2e-118	hypothetical protein Smp_148440 [Schistosoma mansoni]	Q5FWP8	2e-107	PCI domain-containing protein 2	C27F2.10	6e-93	C27F2.10 (C27F2.10)	FBpp0075833	2e-94	PCI domain-containing protein 2	ENSDARP00000009441	4e-96	PCI domain containing 2	ENSXETP00000058894	6e-94	PCI domain containing 2	ENSMUSP00000133204	9e-102	PCI domain containing 2	ENSP00000364628	1e-105	PCI domain containing 2
1	SMED30007476		mixed stage reference	0.326492	28.9238	24.2999	17.8587	1.1458	0.677498	0.312984	0.542123	0.0759559	0.69104	.	.	.	.	.	.	NA	NA	NA	NA	NA	NA	NA	NA	NA	NA	NA	NA	NA	NA	NA	NA	NA	NA
1	SMED30007988		mixed stage reference	0	29.2376	30.447	23.8587	0.230146	0.0189801	0.0142235	0	0	0.0104683	ELU18873.1	1e-48	hypothetical protein CAPTEDRAFT_161622 [Capitella teleta]	Q5PPY6	6e-46	Eukaryotic translation initiation factor 3 subunit H	C41D11.2	6e-30	EIF-3.H (eif-3.H)	FBpp0078667	1e-38	Eukaryotic initiation factor 3 p40 subunit	ENSDARP00000129950	4e-44	eukaryotic translation initiation factor 3, subunit H, a	ENSXETP00000016127	3e-40	eukaryotic translation initiation factor 3, subunit H	ENSMUSP00000022925	1e-45	eukaryotic translation initiation factor 3, subunit H	ENSP00000429931	4e-44	eukaryotic translation initiation factor 3, subunit H
1	SMED30008130		mixed stage reference	0.0821801	126.696	199.082	9.97373	0.447507	0.137022	0.129859	0.0345703	0.0409146	0.230958	BAB24792.2	0	unnamed protein product [Mus musculus]	P11833	0	Tubulin beta chain	B0272.1	0	TBB-4 (tbb-4)	FBpp0085720	0	beta-Tubulin at 56D	ENSDARP00000041278	0	tubulin, beta 4B class IVb	ENSXETP00000050676	0	tubulin, beta 4B class IVb	ENSMUSP00000042342	0	tubulin, beta 4B class IVB	ENSP00000341289	0	tubulin, beta 4B class IVb
1	SMED30008237		mixed stage reference	1.92137	383.143	420.896	340.613	91.4362	21.9096	6.73015	2.41455	0.154634	0.0529238	ADF47431.1	2e-68	eukaryotic initiation factor-5A, partial [Dugesia japonica]	P19211	7e-53	Eukaryotic translation initiation factor 5A-2	T05G5.10b.2	8e-45	IFF-1, isoform b.	FBpp0072081	2e-51	eIF-5A	ENSDARP00000117595	2e-48	eukaryotic translation initiation factor 5A	ENSXETP00000055749	3e-48	eukaryotic translation initiation factor 5A	ENSMUSP00000132717	4e-46	eukaryotic translation initiation factor 5A	ENSP00000396073	7e-46	eukaryotic translation initiation factor 5A
1	SMED30008464		mixed stage reference	2.74668	556.447	608.334	293.43	65.0468	35.6448	4.37276	1.50519	0.289605	0.832574	BAI49952.1	0	glyceraldehyde 3-phosphate dehydrogenase [Dugesia japonica]	P20287	0	Glyceraldehyde-3-phosphate dehydrogenase	K10B3.7.2	5e-173	GPD-3 (gpd-3)	FBpp0099914	1e-175	Glyceraldehyde 3 phosphate dehydrogenase 1	ENSDARP00000058383	0	glyceraldehyde-3-phosphate dehydrogenase, spermatogenic	ENSXETP00000055696	6e-179	glyceraldehyde-3-phosphate dehydrogenase	ENSMUSP00000073289	0	glyceraldehyde-3-phosphate dehydrogenase	ENSP00000380068	0	glyceraldehyde-3-phosphate dehydrogenase
1	SMED30008523		mixed stage reference	0	156.704	119.216	17.9967	0.72565	0.450741	0.252784	0.090776	0.0500119	0.0319773	AHY82409.1	1e-38	polyadenylate-binding protein 2 [Schmidtea mediterranea]	Q6TY21	6e-30	Embryonic polyadenylate-binding protein 2-B	C17E4.5	7e-28	PABP-2 (pabp-2)	FBpp0087863	1e-30	Pabp2	ENSDARP00000121304	3e-34	poly(A) binding protein, nuclear 1-like (cytoplasmic)	ENSXETP00000024583	7e-31	poly(A) binding protein, nuclear 1-like (cytoplasmic)	ENSMUSP00000115294	3e-30	poly(A) binding protein, nuclear 1	ENSP00000451970	8e-30	poly(A) binding protein, nuclear 1
1	SMED30008976		mixed stage reference	0.346297	58.9348	43.6962	8.14475	0.511414	0.0798755	0.0663452	0	0.017602	0	XP_001894313.1	2e-26	NLI interacting factor-like phosphatase family protein [Brugia malayi]	Q9Y5B0	7e-21	RNA polymerase II subunit A C-terminal domain phosphatase	F36F2.6	1e-26	FCP-1 (fcp-1)	FBpp0072249	3e-22	NA	ENSDARP00000097776	5e-22	CTD (carboxy-terminal domain, RNA polymerase II, polypeptide A) phosphatase, subunit 1	ENSXETP00000001901	2e-22	CTD (carboxy-terminal domain, RNA polymerase II, polypeptide A) phosphatase, subunit 1	ENSMUSP00000038938	2e-21	CTD (carboxy-terminal domain, RNA polymerase II, polypeptide A) phosphatase, subunit 1	ENSP00000465119	1e-21	CTD (carboxy-terminal domain, RNA polymerase II, polypeptide A) phosphatase, subunit 1
1	SMED30009122	spermatid elongation defective 1 (ADG08185.1)	mixed stage reference	0	6.86688	8.50068	2.71696	0.204602	0	0.0137933	0.0437783	0.095588	542.951	ADG08185.1	2e-139	spermatid elongation defective 1 [Schmidtea mediterranea]	.	.	.	NA	NA	NA	NA	NA	NA	NA	NA	NA	NA	NA	NA	NA	NA	NA	NA	NA	NA
1	SMED30009264		mixed stage reference	0.41874	141.458	118.899	64.5527	12.3477	0.251461	0.180618	0.16152	0.056294	0.0761899	AAW25909.1	8e-131	SJCHGC02274 protein [Schistosoma japonicum]	P13743	3e-132	L-lactate dehydrogenase B chain	F13D12.2	1e-126	LDH-1 (ldh-1)	FBpp0304375	4e-123	Ecdysone-inducible gene L3	ENSDARP00000140963	1e-130	lactate dehydrogenase A4	ENSXETP00000036972	1e-127	lactate dehydrogenase B	ENSMUSP00000032373	6e-130	lactate dehydrogenase B	ENSP00000229319	5e-130	lactate dehydrogenase B
1	SMED30009924		mixed stage reference	0	13.5763	12.2227	3.87388	0.80367	0.0501437	0.0153365	0.00972716	0	0	.	.	.	.	.	.	NA	NA	NA	NA	NA	NA	NA	NA	NA	NA	NA	NA	NA	NA	NA	NA	NA	NA
1	SMED30010634		mixed stage reference	10.664	3904.16	2944.24	1896.82	90.6966	10.7782	2.77277	1.46098	0.933009	0.490794	XP_002660651.2	0.0004	B-cell receptor CD22-like [Danio rerio]	.	.	.	NA	NA	NA	FBpp0301133	8e-05	sidestep	ENSDARP00000104519	4e-07	sialic acid binding Ig-like lectin 1, sialoadhesin	ENSXETP00000046532	2e-05	sialic acid binding Ig-like lectin 1, sialoadhesin	ENSMUSP00000139871	0.0002	CD22 antigen	NA	NA	NA
1	SMED30010862		mixed stage reference	0	27.8155	27.3471	25.3043	1.42757	0.268618	0.267261	0.278051	0.105953	0.180746	GAA55848.1	4e-45	probable histone H2A.1 [Clonorchis sinensis]	Q9LZ46	3e-40	Probable histone H2A.4	C50F4.13	9e-38	HIS-35 (his-35)	FBpp0091099	2e-37	His2A:CG33853	ENSDARP00000067893	2e-37	si:ch211-113a14.16	ENSXETP00000025925	4e-41	histone cluster 1, H2aa	ENSMUSP00000020283	1e-38	H2A histone family, member Y2	ENSP00000362352	2e-38	H2A histone family, member Y2
1	SMED30010931		mixed stage reference	2.37658	626.529	633.705	638.504	58.6311	3.46515	1.76204	0.947003	0.237777	0.176504	XP_003694932.1	0	heat shock protein 83-like [Apis florea]	Q9BLC5	0	Heat shock protein 83	C47E8.5.4	0	DAF-21 (daf-21)	FBpp0072904	0	Heat shock protein 83	ENSDARP00000137112	0	heat shock protein 90, alpha (cytosolic), class A member 1, tandem duplicate 2	ENSXETP00000022600	0	heat shock protein 90kDa alpha (cytosolic), class A member 1, gene 1	ENSMUSP00000021698	0	heat shock protein 90, alpha (cytosolic), class A member 1	ENSP00000216281	0	heat shock protein 90kDa alpha (cytosolic), class A member 1
1	SMED30011039		mixed stage reference	0	8.33743	7.60019	9.16573	2.52368	0.794246	0.491708	0.492448	0.320183	1.08984	CDJ24514.1	2e-97	DNA directed RNA polymerase II subunit RPB3 [Echinococcus granulosus]	Q3T0Q3	3e-92	DNA-directed RNA polymerase II subunit RPB3	C36B1.3	4e-66	RPB-3 (rpb-3)	FBpp0080121	2e-91	RNA polymerase II 33kD subunit	ENSDARP00000043811	2e-91	polymerase (RNA) II (DNA directed) polypeptide C	ENSXETP00000060613	2e-79	polymerase (RNA) II (DNA directed) polypeptide C, 33kDa	ENSMUSP00000105147	2e-92	polymerase (RNA) II (DNA directed) polypeptide C	ENSP00000219252	5e-92	polymerase (RNA) II (DNA directed) polypeptide C, 33kDa
1	SMED30011143		mixed stage reference	0	8.9772	9.07471	2.0511	0	0	0.0313942	0	0.0341956	0	Q2Q5Y8	6e-73	Piwi-like protein 2	Q2Q5Y8	6e-75	Piwi-like protein 2	NA	NA	NA	FBpp0079755	0.0001	piwi	NA	NA	NA	NA	NA	NA	NA	NA	NA	ENSP00000479524	0.0002	piwi-like RNA-mediated gene silencing 3
1	SMED30011345		mixed stage reference	1.44095	557.917	757.83	217.22	18.887	2.25093	0.960222	0.83172	1.31341	0.536039	XP_005962028.1	2e-53	dynein light chain 1, cytoplasmic [Pantholops hodgsonii]	Q78P75	3e-53	Dynein light chain 2, cytoplasmic	T26A5.9.3	3e-53	DLC-1 (dlc-1)	FBpp0070674	8e-54	cut up	ENSDARP00000092617	1e-54	dynein, light chain, LC8-type 1	ENSXETP00000031995	2e-54	dynein, light chain, LC8-type 2	ENSMUSP00000020775	4e-54	dynein light chain LC8-type 2	ENSP00000477310	6e-54	dynein, light chain, LC8-type 2
1	SMED30011373		mixed stage reference	0.634736	172.938	133.443	18.3754	2.29984	0.302195	0.330055	0.284863	0.247365	0.158266	XP_003557532.1	5e-25	zinc finger A20 and AN1 domain-containing stress-associated protein 9-like isoform 1 [Brachypodium distachyon]	Q852K5	1e-25	Zinc finger A20 and AN1 domain-containing stress-associated protein 6	F22D6.2.2	2e-16	F22D6.2 (F22D6.2)	FBpp0310743	2e-17	NA	ENSDARP00000136708	1e-19	zinc finger, AN1-type domain 6	ENSXETP00000031419	2e-20	zinc finger, AN1-type domain 5	ENSMUSP00000025659	6e-20	zinc finger, AN1-type domain 5	ENSP00000237937	6e-20	zinc finger, AN1-type domain 5
1	SMED30011375		mixed stage reference	0.763587	217.977	225.222	147.216	2.1506	0.499427	0.26868	0.268208	0.0536309	0.727154	.	.	.	.	.	.	NA	NA	NA	NA	NA	NA	NA	NA	NA	NA	NA	NA	NA	NA	NA	NA	NA	NA
1	SMED30011531		mixed stage reference	0.0746357	13.1652	21.5003	6.38247	2.00693	0.42087	0.436601	0.394684	0.420264	0.333425	.	.	.	.	.	.	NA	NA	NA	NA	NA	NA	NA	NA	NA	NA	NA	NA	NA	NA	NA	NA	NA	NA
1	SMED30012066		mixed stage reference	0.666716	232.529	259.233	114.389	6.72501	1.00128	0.0727798	0.0612337	0.0637619	0	AAP06498.1	6e-90	similar to GenBank Accession Number Z29075 myophilin antigen in Echinococcus granulosus [Schistosoma japonicum]	Q24799	1e-84	Myophilin	F43G9.9.2	5e-37	CPN-1 (cpn-1)	FBpp0086858	4e-58	Muscle protein 20	ENSDARP00000049899	2e-38	transgelin 2	ENSXETP00000056922	5e-41	transgelin 2	ENSMUSP00000001384	3e-39	calponin 1	ENSP00000252456	2e-38	calponin 1, basic, smooth muscle
1	SMED30012416		mixed stage reference	0.172019	13.1809	10.6564	5.82316	0.202952	0.206757	0.147151	0.0953458	0	0.121323	XP_002399649.1	2e-53	RNA polymerase II subunit, putative [Ixodes scapularis]	P36958	7e-51	DNA-directed RNA polymerase II subunit RPB9	Y97E10AR.5	6e-45	RPB-9 (rpb-9)	FBpp0312065	9e-52	RNA polymerase II 15kD subunit	ENSDARP00000059195	1e-51	polymerase (RNA) II (DNA directed) polypeptide I	ENSXETP00000002495	8e-07	polymerase (RNA) III (DNA directed) polypeptide K, 12.3 kDa	ENSMUSP00000019882	3e-51	polymerase (RNA) II (DNA directed) polypeptide I	ENSP00000221859	5e-51	polymerase (RNA) II (DNA directed) polypeptide I, 14.5kDa
1	SMED30012543		mixed stage reference	0.317368	53.501	45.0896	18.0122	3.3532	0.108355	0.0621011	0.0474253	0.00645263	0	CDJ12295.1	2e-135	SPONdin (extracellular matrix glycoprotein) [Hymenolepis microstoma]	Q9HCB6	1e-42	Spondin-1	F10E7.4	4e-56	SPON-1 (spon-1)	FBpp0086129	6e-52	fat-spondin	ENSDARP00000026964	1e-41	spondin 1a	ENSXETP00000019866	3e-38	spondin 1, extracellular matrix protein	ENSMUSP00000041157	1e-42	spondin 1, (f-spondin) extracellular matrix protein	ENSP00000460236	3e-43	spondin 1, extracellular matrix protein
1	SMED30012738		mixed stage reference	0.384431	307.579	367.985	96.3539	0.636797	1.67936	1.39678	0.92654	1.00121	1.18519	EFA75057.1	3e-15	cytoplasmic dynein light chain [Polysphondylium pallidum PN500]	Q86A88	2e-15	Dynein light chain, cytoplasmic	T26A5.9.3	1e-14	DLC-1 (dlc-1)	FBpp0070674	1e-13	cut up	ENSDARP00000092617	4e-14	dynein, light chain, LC8-type 1	ENSXETP00000031995	1e-13	dynein, light chain, LC8-type 2	ENSMUSP00000107720	1e-13	dynein light chain LC8-type 1	ENSP00000446614	2e-13	dynein, light chain, LC8-type 1
1	SMED30012779		mixed stage reference	0.433937	33.7768	34.2462	33.4625	4.01192	0.276518	0.0506409	0.0308104	0.139525	0.045093	CAZ37391.1	3e-47	eukaryotictranslation initiation factor,putative [Schistosoma mansoni]	P41035	5e-44	Eukaryotic translation initiation factor 2 subunit 2	K04G2.1.3	8e-38	IFTB-1 (iftb-1)	FBpp0075700	5e-43	Eukaryotic initiation factor 2beta	ENSDARP00000069494	7e-44	eukaryotic translation initiation factor 2, subunit 2 beta	ENSXETP00000042239	1e-45	eukaryotic translation initiation factor 2, subunit 2 beta, 38kDa	ENSMUSP00000128257	1e-44	eukaryotic translation initiation factor 2, subunit 2 (beta)	ENSP00000364119	1e-44	eukaryotic translation initiation factor 2, subunit 2 beta, 38kDa
1	SMED30013105		mixed stage reference	0.471419	131.876	126.244	42.4713	6.87908	2.88542	1.60725	0.746249	0.763342	5.89932	AAC47636.1	2e-97	enolase, partial [Girardia cf. dorotocephala]	Q27877	3e-88	Enolase	T21B10.2c.2	1e-77	ENOL-1, isoform c.	FBpp0077575	4e-80	Enolase	ENSDARP00000115703	1e-84	enolase 3, (beta, muscle)	ENSXETP00000026001	3e-86	enolase 1, (alpha)	ENSMUSP00000115726	1e-88	enolase 3, beta muscle	ENSP00000467444	2e-88	enolase 3 (beta, muscle)
1	SMED30013113		mixed stage reference	0.78113	335.563	369.04	218.394	15.1796	0.258157	0.147481	0.0785687	0.0759546	0.0105358	P42638	2e-91	Tropomyosin-2	P42638	2e-93	Tropomyosin-2	Y105E8B.1a	1e-64	LEV-11, isoform e.	FBpp0088903	3e-65	Tropomyosin 1	ENSDARP00000004352	6e-54	tropomyosin 3	ENSXETP00000021409	1e-54	tropomyosin 1 (alpha)	ENSMUSP00000109315	1e-52	tropomyosin 1, alpha	ENSP00000453062	2e-52	tropomyosin 1 (alpha)
1	SMED30013217		mixed stage reference	0.117249	23.7713	24.3922	13.2823	1.34319	0.038916	0.0166593	0.0322011	0.0096723	0	ESO00772.1	2e-21	hypothetical protein HELRODRAFT_82658, partial [Helobdella robusta]	Q86V86	1e-17	Serine/threonine-protein kinase pim-3 [Homo sapiens]	C06E8.3c	1e-15	PRK-1, isoform b (prk-1)	FBpp0072069	3e-14	PAS kinase	ENSDARP00000133779	6e-23	si:ch211-215j19.6	ENSXETP00000031787	1e-18	Pim-3 proto-oncogene, serine/threonine kinase	ENSMUSP00000044603	5e-17	proviral integration site 3	ENSP00000353824	2e-18	Pim-3 proto-oncogene, serine/threonine kinase
1	SMED30013348		mixed stage reference	0.363696	46.983	40.8869	14.553	0.740133	0.173699	0.0421487	0.0183411	0.0191645	0.00620418	XP_003700739.1	7e-48	monocarboxylate transporter 12-B-like [Megachile rotundata]	Q8R0M8	2e-45	Monocarboxylate transporter 5	C10E2.6	2e-27	C10E2.6 (C10E2.6)	FBpp0307642	1e-28	NA	ENSDARP00000073117	1e-46	solute carrier family 16, member 4	ENSXETP00000063617	1e-40	solute carrier family 16, member 14	ENSMUSP00000029502	3e-46	solute carrier family 16 (monocarboxylic acid transporters), member 4	ENSP00000360855	3e-43	solute carrier family 16, member 12
1	SMED30013531		mixed stage reference	3.07545	524.004	677.954	450.803	58.9697	3.22614	0.723111	0.318451	0.684181	0.199779	AHD24756.1	0.0007	X1.D.A5.1 [Schmidtea mediterranea]	.	.	.	NA	NA	NA	NA	NA	NA	NA	NA	NA	NA	NA	NA	NA	NA	NA	NA	NA	NA
1	SMED30013636		mixed stage reference	0.158489	57.1866	49.2784	12.2719	1.29184	0.167494	0.0442151	0.0447872	0.0706536	0.0369305	XP_003214919.1	3e-06	tetraspanin-6-like [Anolis carolinensis]	.	.	.	NA	NA	NA	FBpp0088099	0.0006	Tetraspanin 42Ei	NA	NA	NA	NA	NA	NA	NA	NA	NA	NA	NA	NA
1	SMED30013710		mixed stage reference	0.588021	112.929	95.5648	26.0927	2.47179	0.799263	0.587792	0.440554	0.174759	0.590738	O17453	4e-33	26S proteasome non-ATPase regulatory subunit 4	O17453	7e-35	26S proteasome non-ATPase regulatory subunit 4	B0205.3.2	6e-27	RPN-10 (rpn-10)	FBpp0078024	1e-14	Regulatory particle non-ATPase 10	ENSDARP00000003398	1e-31	proteasome (prosome, macropain) 26S subunit, non-ATPase, 4b	ENSXETP00000043319	2e-18	proteasome (prosome, macropain) 26S subunit, non-ATPase, 4	ENSMUSP00000113554	1e-31	proteasome (prosome, macropain) 26S subunit, non-ATPase, 4	ENSP00000357876	2e-31	proteasome (prosome, macropain) 26S subunit, non-ATPase, 4
1	SMED30013711		mixed stage reference	0.453224	90.158	71.1543	12.3688	0.757712	0.183145	0.0539902	0.055801	0.0183061	0.0847409	XP_004080345.1	1e-69	protein pelota homolog [Oryzias latipes]	Q7ZWC4	6e-69	Protein pelota homolog [Danio rerio]	R74.6	2e-47	R74.6 (R74.6)	FBpp0079444	2e-63	pelota	ENSDARP00000072295	7e-70	pelota homolog (Drosophila)	ENSXETP00000039788	3e-51	pelota homolog	ENSMUSP00000104849	2e-65	pelota homolog (Drosophila)	ENSP00000274311	6e-66	pelota homolog (Drosophila)
1	SMED30013796		mixed stage reference	3.83161	608.926	603.88	525.498	46.7135	2.84587	0.789701	0.368065	0.300982	0.19237	XP_001897742.1	7e-82	60S acidic ribosomal protein P0 [Brugia malayi]	P19889	5e-77	60S acidic ribosomal protein P0	F25H2.10	4e-77	RLA-0 (rla-0)	FBpp0306232	7e-78	Ribosomal protein LP0	ENSDARP00000067953	4e-74	ribosomal protein, large, P0	ENSXETP00000062923	5e-76	ribosomal protein, large, P0	ENSMUSP00000132472	4e-73	predicted pseudogene 8730	ENSP00000339027	1e-73	ribosomal protein, large, P0
1	SMED30014581		mixed stage reference	0.977947	58.591	46.8631	36.494	3.74752	0.79661	0.374801	0.775293	0.150798	0.809294	ESN94749.1	3e-174	hypothetical protein HELRODRAFT_186030 [Helobdella robusta]	P20478	2e-164	Glutamine synthetase 2 cytoplasmic	Y105C5B.28b	9e-154	GLN-3, isoform c (gln-3)	FBpp0073345	3e-165	Glutamine synthetase 2	ENSDARP00000131775	1e-158	glutamate-ammonia ligase (glutamine synthase) b	ENSXETP00000000816	1e-153	glutamate-ammonia ligase	ENSMUSP00000083375	1e-158	glutamate-ammonia ligase (glutamine synthetase)	ENSP00000398320	1e-157	glutamate-ammonia ligase
1	SMED30014888		mixed stage reference	0.28439	162.761	178.51	36.3903	0.147025	0.110203	0.210147	0.260077	0.0482583	0.146454	CCD77819.1	7e-09	cd63 antigen-like [Schistosoma mansoni]	P28648	2e-09	CD63 antigen	NA	NA	NA	FBpp0076233	7e-07	Tetraspanin 66E	ENSDARP00000089342	9e-07	CD53 molecule	ENSXETP00000006293	6e-07	tetraspanin 4	ENSMUSP00000026407	2e-08	CD63 antigen	ENSP00000446807	1e-08	CD63 molecule
1	SMED30014949		mixed stage reference	0.093061	72.0586	91.1196	12.4806	1.42007	0.225442	0.0520183	0.0272711	0.0676955	0.0189663	.	.	.	.	.	.	NA	NA	NA	NA	NA	NA	NA	NA	NA	NA	NA	NA	NA	NA	NA	NA	NA	NA
1	SMED30015254		mixed stage reference	0	54.4013	64.7161	15.4684	0.369832	0.188079	0	0.0210816	0	0	CCC51366.1	0.0007	predicted zinc finger protein [Trypanosoma vivax Y486]	.	.	.	B0432.13.2	0.0006	B0432.13 (B0432.13)	NA	NA	NA	ENSDARP00000114730	2e-05	tetratricopeptide repeat domain 3	NA	NA	NA	NA	NA	NA	NA	NA	NA
1	SMED30015312		mixed stage reference	0.162681	33.1443	27.2755	2.59951	0.145735	0.0123152	0.0167852	0	0	0	EFX81864.1	2e-16	hypothetical protein DAPPUDRAFT_302833 [Daphnia pulex]	O94168	4e-13	Carbon catabolite-derepressing protein kinase	F45H7.4.2	1e-10	PRK-2 (prk-2)	FBpp0072069	7e-14	PAS kinase	ENSDARP00000064978	2e-19	si:ch73-272h16.3	ENSXETP00000020613	5e-14	Pim-1 proto-oncogene, serine/threonine kinase	ENSMUSP00000024811	1e-11	proviral integration site 1	ENSP00000365692	7e-10	Pim-2 proto-oncogene, serine/threonine kinase
1	SMED30015345		mixed stage reference	1.1318	356.473	376.552	181.395	30.0583	4.07264	0.466245	0.146546	0.0495835	3.41042	O16127	7e-74	Tropomyosin A	O16127	8e-76	Tropomyosin A	Y105E8B.1a	1e-45	LEV-11, isoform e.	FBpp0088903	2e-50	Tropomyosin 1	ENSDARP00000039656	2e-37	alpha-tropomyosin	ENSXETP00000021409	2e-37	tropomyosin 1 (alpha)	ENSMUSP00000051888	3e-38	tropomyosin 1, alpha	ENSP00000288398	7e-38	tropomyosin 1 (alpha)
1	SMED30015613	GLI-2 (ACZ64515.1)	mixed stage reference	0.353874	3.8019	3.31596	3.32442	1.0795	0.242093	0.164331	0.149818	0.156371	0.506681	ACZ64515.1	0	GLI-2 [Schmidtea mediterranea]	P19538	5e-70	Transcriptional activator cubitus interruptus	Y47D3A.6a	3e-58	TRA-1, isoform a.	FBpp0297298	3e-71	cubitus interruptus	ENSDARP00000015266	1e-70	GLI family zinc finger 2b	ENSXETP00000037381	1e-70	GLI family zinc finger 1	ENSMUSP00000106137	3e-67	GLI-Kruppel family member GLI3	ENSP00000312694	3e-70	GLI family zinc finger 2
1	SMED30016085		mixed stage reference	0.165802	34.3019	42.6104	14.0118	0.159912	0.0570265	0.0830426	0.0785482	0.0266625	0.0964675	XP_001629942.1	5e-121	predicted protein [Nematostella vectensis]	Q5RBP9	4e-110	Macrophage-expressed gene 1 protein	NA	NA	NA	NA	NA	NA	ENSDARP00000063271	6e-96	macrophage expressed 1, tandem duplicate 2	NA	NA	NA	ENSMUSP00000126346	1e-114	pore forming protein-like	ENSP00000354335	2e-108	macrophage expressed 1
1	SMED30016206		mixed stage reference	0.829137	533.522	576.011	317.197	13.5831	13.9578	14.4991	18.8427	17.1225	11.495	CAX73596.1	1e-47	Kazal-type serine protease inhibitor domain-containing protein 1 precursor [Schistosoma japonicum]	G4V4G1	2e-24	Insulin-like growth factor-binding protein-related protein 1	C09E7.3	0.0002	OIG-1 (oig-1)	FBpp0304923	7e-06	sallimus	ENSDARP00000070032	2e-25	Kazal-type serine peptidase inhibitor domain 3	ENSXETP00000017639	1e-25	Kazal-type serine peptidase inhibitor domain 1	ENSMUSP00000045057	7e-23	insulin-like growth factor binding protein 7	ENSP00000295666	5e-21	insulin-like growth factor binding protein 7
1	SMED30016415		mixed stage reference	0	2.49928	1.80144	1.65061	0.662827	0.12132	0.0479022	0.0456225	0	0	CAX69477.1	7e-77	Cell division protein kinase 9-B [Schistosoma japonicum]	P50750	5e-76	Cyclin-dependent kinase 9	H25P06.2a	2e-63	CDK-9, isoform a (M04D5.4)	FBpp0071848	2e-72	Cyclin-dependent kinase 9	ENSDARP00000065858	3e-77	cyclin-dependent kinase 9 (CDC2-related kinase)	ENSXETP00000031527	8e-74	cyclin-dependent kinase 9	ENSMUSP00000009699	1e-76	cyclin-dependent kinase 9 (CDC2-related kinase)	ENSP00000362361	1e-76	cyclin-dependent kinase 9
1	SMED30016557		mixed stage reference	0.189513	208.983	294.083	97.2479	0.589615	2.9956	8.01338	9.40876	16.551	7.86716	AEP14559.1	5e-38	aquaporin 5 [Milnesium tardigradum]	Q9NHW7	6e-39	Aquaporin AQPAe.a [Aedes aegypti]	C32C4.2c	6e-25	AQP-6, isoform b.	FBpp0303805	1e-36	Drip	ENSDARP00000021578	2e-32	aquaporin 4	ENSXETP00000043976	2e-30	aquaporin 2 (collecting duct)	ENSMUSP00000078088	3e-37	aquaporin 4	ENSP00000372654	8e-37	aquaporin 4
1	SMED30016761		mixed stage reference	0.568879	138.783	98.7012	27.8366	2.28033	0.344729	0.155002	0.153309	0	0.0637467	.	.	.	.	.	.	NA	NA	NA	NA	NA	NA	NA	NA	NA	NA	NA	NA	NA	NA	NA	NA	NA	NA
1	SMED30016785		mixed stage reference	0	6.21771	4.42275	2.71365	1.15946	0.0430612	0.0956932	0.0677916	0.076663	0.0269049	CCD75647.1	0	putative sodium/calcium exchanger [Schistosoma mansoni]	P48767	0	Sodium/calcium exchanger 1	C10G8.5b	0	NCX-2, isoform d.	FBpp0301142	0	Na/Ca-exchange protein	ENSDARP00000084352	0	solute carrier family 8 (sodium/calcium exchanger), member 1b	ENSXETP00000019736	0	solute carrier family 8 (sodium/calcium exchanger), member 1	ENSMUSP00000132809	0	solute carrier family 8 (sodium/calcium exchanger), member 1	ENSP00000385678	0	solute carrier family 8 (sodium/calcium exchanger), member 1
1	SMED30016910		mixed stage reference	0.257822	7.71427	5.1378	4.11901	0.0752831	0.0213119	0.0395998	0.0929631	0	0.0768333	CDJ20671.1	4e-24	n alpha acetyltransferase 50 NatE catalytic [Echinococcus granulosus]	Q9NHD5	2e-22	Probable N-acetyltransferase san	F40F4.7	2e-18	F40F4.7 (F40F4.7)	FBpp0087227	2e-23	separation anxiety	ENSDARP00000128760	1e-22	N(alpha)-acetyltransferase 50, NatE catalytic subunit	ENSXETP00000021826	5e-23	N(alpha)-acetyltransferase 50, NatE catalytic subunit	ENSMUSP00000124291	8e-23	N(alpha)-acetyltransferase 50, NatE catalytic subunit	ENSP00000417837	1e-22	N(alpha)-acetyltransferase 50, NatE catalytic subunit
1	SMED30016992		mixed stage reference	0.327883	116.764	95.486	11.8657	0.908443	0.12286	0.052488	0.0320451	0.00535491	0.00571503	XP_004930921.1	3e-68	monocarboxylate transporter 5-like [Bombyx mori]	Q8BGC3	1e-38	Monocarboxylate transporter 12	C10E2.6	1e-39	C10E2.6 (C10E2.6)	FBpp0311256	1e-38	NA	ENSDARP00000108793	3e-42	solute carrier family 16, member 9a	ENSXETP00000046435	6e-33	solute carrier family 16 (monocarboxylate transporter), member 7	ENSMUSP00000009522	2e-39	solute carrier family 16 (monocarboxylic acid transporters), member 12	ENSP00000358794	1e-34	solute carrier family 16, member 4
1	SMED30017448		mixed stage reference	0.943665	173.808	135.454	137.983	29.34	13.5565	10.5072	9.1206	8.23208	19.658	ABS52704.1	0	heat shock protein 70 [Fasciola hepatica]	Q91233	0	Heat shock 70 kDa protein	F26D10.3.2	0	HSP-1 (hsp-1)	FBpp0075504	0	Heat shock protein cognate 1	ENSDARP00000109199	0	heat shock cognate 70-kd protein, tandem duplicate 1	ENSXETP00000051948	0	heat shock 70kDa protein	ENSMUSP00000015800	0	heat shock protein 8	ENSP00000227378	0	heat shock 70kDa protein 8
1	SMED30017711		mixed stage reference	0.121285	74.8865	58.568	15.8569	0.554534	0.0871159	0.0238336	0.0351645	0	0	.	.	.	.	.	.	NA	NA	NA	NA	NA	NA	NA	NA	NA	NA	NA	NA	NA	NA	NA	NA	NA	NA
1	SMED30017851		mixed stage reference	0.346581	173.182	135.376	134.1	4.13448	0.389255	0.139376	0.0875498	0.012914	0.0955435	XP_003735601.1	1e-07	LOW QUALITY PROTEIN: B-cell receptor CD22-like [Callithrix jacchus]	P35329	5e-06	B-cell receptor CD22	C26G2.1	0.0004	SYG-2 (syg-2)	FBpp0077154	8e-05	echinoid	ENSDARP00000106110	4e-07	sialic acid binding Ig-like lectin 1, sialoadhesin	ENSXETP00000027600	1e-06	Uncharacterized protein	ENSMUSP00000139871	8e-07	CD22 antigen	ENSP00000343764	4e-06	titin
1	SMED30017897		mixed stage reference	1.58977	397.592	392.871	293.94	29.0498	2.49804	0.693149	0.217691	0.214543	0.0568352	XP_004005609.1	6e-61	tubulin beta-4B chain [Ovis aries]	P18699	3e-62	Tubulin beta chain	C54C6.2	7e-59	BEN-1 (ben-1)	FBpp0085720	1e-58	beta-Tubulin at 56D	ENSDARP00000002175	2e-59	zgc:65894	ENSXETP00000050676	9e-60	tubulin, beta 4B class IVb	ENSMUSP00000060246	2e-59	tubulin, beta 2A class IIA	ENSP00000341289	3e-59	tubulin, beta 4B class IVb
1	SMED30018044		mixed stage reference	0.521004	140.373	218.502	6.70483	0.0534382	0.0492966	0	0	0	0	AAW30622.1	2e-85	unknown, partial [Sus scrofa]	Q5R1W4	1e-84	Tubulin alpha-1B chain	C44B11.3	9e-82	MEC-12 (mec-12)	FBpp0081062	7e-85	alpha-Tubulin at 84D	ENSDARP00000133394	1e-85	tubulin, alpha 1c	ENSXETP00000024446	1e-85	tubulin, alpha 1c	ENSMUSP00000076777	3e-85	tubulin, alpha 1B	ENSP00000449325	8e-88	tubulin, alpha 1b
1	SMED30018253		mixed stage reference	0.632622	252.008	145.552	64.9789	5.03514	0.730661	0.242913	0.11963	0.0522329	2.13502	CDJ19896.1	1e-58	innexin unc 9 [Echinococcus granulosus]	O01393	1e-31	Innexin unc-9	C16E9.4b	3e-35	INX-1, isoform b (inx-1)	FBpp0070965	3e-10	Innexin 2	NA	NA	NA	NA	NA	NA	NA	NA	NA	NA	NA	NA
1	SMED30018553		mixed stage reference	0.396054	18.026	20.1067	15.9563	18.3557	2.11887	0.572075	0.30502	0.133685	0.310775	.	.	.	.	.	.	NA	NA	NA	NA	NA	NA	NA	NA	NA	NA	NA	NA	NA	NA	NA	NA	NA	NA
1	SMED30018737		mixed stage reference	0	5.75031	4.37289	3.85327	0.388407	0.0439503	0.0324541	0.00653283	0.00619993	0	CCD80844.1	2e-29	putative zinc finger protein [Schistosoma mansoni]	Q9BUG6	5e-16	Zinc finger and SCAN domain-containing protein 5A	T27B1.2	4e-16	PAT-9 (pat-9)	FBpp0085317	6e-15	Chromatin-linked adaptor for MSL proteins	ENSDARP00000103355	3e-16	zinc finger protein 526	ENSXETP00000063049	4e-16	zinc finger protein 630	ENSMUSP00000074055	6e-18	zinc finger protein 772	ENSP00000468736	4e-18	zinc finger protein 420
1	SMED30019060		mixed stage reference	0.700589	101.09	129.082	53.7079	2.59451	4.21849	5.68156	7.54323	8.8303	11.5962	GAA41404.1	2e-11	hypothetical protein CLF_106005 [Clonorchis sinensis]	.	.	.	NA	NA	NA	NA	NA	NA	NA	NA	NA	NA	NA	NA	NA	NA	NA	NA	NA	NA
1	SMED30019960		mixed stage reference	0.201533	16.3444	27.2385	8.18853	1.02471	0.25983	0.0801212	0.037671	0.0525788	0.0203552	XP_005439651.1	2e-31	septin-4-like [Falco cherrug]	Q9Z2Q6	3e-31	Septin-5	Y50E8A.4a	6e-29	UNC-61, isoform a.	FBpp0076897	4e-29	Septin 1	ENSDARP00000003666	3e-32	septin 4a	ENSXETP00000040281	1e-31	Septin-2A	ENSMUSP00000094750	6e-32	septin 5	ENSP00000391311	9e-32	septin 5
1	SMED30020288		mixed stage reference	0.128203	10.9237	11.5996	11.4775	3.19616	1.58023	1.12726	0.9849	0.347319	0.654956	CCD81858.1	4e-109	GTP-binding protein-related [Schistosoma mansoni]	Q9NTK5	1e-100	Obg-like ATPase 1	W08E3.3a	4e-89	OLA-1, isoform a.	FBpp0088411	2e-100	NA	ENSDARP00000130715	1e-98	Obg-like ATPase 1	ENSXETP00000018601	3e-99	Obg-like ATPase 1	ENSMUSP00000028517	2e-101	Obg-like ATPase 1	ENSP00000284719	3e-101	Obg-like ATPase 1
1	SMED30020360		mixed stage reference	0.465619	138.315	104.562	34.6511	2.44508	0.164113	0.10374	0.0223498	0.0256936	0.00837837	CDJ10443.1	3e-42	troponin i [Hymenolepis microstoma]	O44572	8e-21	Troponin I 4	W03F8.1	7e-22	TNI-4 (tni-4)	FBpp0074297	3e-15	wings up A	ENSDARP00000109710	1e-14	troponin I type 1b (skeletal, slow)	ENSXETP00000037243	1e-13	troponin I type 1 (skeletal, slow)	ENSMUSP00000123509	5e-12	troponin I, skeletal, slow 1	ENSP00000356281	5e-12	troponin I type 1 (skeletal, slow)
1	SMED30020395		mixed stage reference	2.16547	282.394	367.266	192.677	44.3044	1.83202	0.373679	0.215016	0.16368	0.0936616	ELU06805.1	1e-17	hypothetical protein CAPTEDRAFT_21201 [Capitella teleta]	Q9JK92	6e-07	Heat shock protein beta-8	C09B8.6c	4e-09	HSP-25, isoform a.	FBpp0297990	1e-07	NA	ENSDARP00000131466	2e-07	heat shock protein b8	ENSXETP00000022441	4e-07	crystallin, alpha B	ENSMUSP00000037007	9e-08	heat shock protein 8	ENSP00000281938	2e-07	heat shock 22kDa protein 8
1	SMED30020435		mixed stage reference	0.790017	136.136	79.7245	37.8764	2.68061	0.114349	0.157318	0.0657242	0.0251538	0.0685545	CCD60631.1	0	myosin heavy chain [Schistosoma mansoni]	P24733	0	Myosin heavy chain, striated muscle [Argopecten irradians]	F11C3.3.3	0	UNC-54 (unc-54)	FBpp0080462	0	Myosin heavy chain	ENSDARP00000088845	0	wu:fd14a01	ENSXETP00000026213	0	myosin, heavy chain 4, skeletal muscle	ENSMUSP00000127514	0	myosin, heavy polypeptide 4, skeletal muscle	ENSP00000226207	0	myosin, heavy chain 1, skeletal muscle, adult
1	SMED30020489		mixed stage reference	0	2.68198	2.87622	3.21671	1.01664	0.0717361	0.0460127	0.0238933	0.00938562	0.0311319	CDJ16149.1	6e-150	serine:threonine protein kinase tousled [Echinococcus granulosus]	Q1ECX4	3e-141	Serine/threonine-protein kinase tousled-like 2	C07A9.3d	4e-123	TLK-1, isoform d (tlk-1)	FBpp0288854	6e-125	Tousled-like kinase	ENSDARP00000114778	3e-142	tousled-like kinase 2	ENSXETP00000058437	3e-140	tousled-like kinase 2	ENSMUSP00000015107	7e-141	tousled-like kinase 2 (Arabidopsis)	ENSP00000463595	5e-142	tousled-like kinase 2
1	SMED30020831		mixed stage reference	0.501006	3.66026	5.30464	2.18252	0.32988	0.152839	0.0897687	0.0230667	0.00494431	0	.	.	.	.	.	.	NA	NA	NA	NA	NA	NA	NA	NA	NA	NA	NA	NA	NA	NA	NA	NA	NA	NA
1	SMED30020868		mixed stage reference	0	7.75012	7.99049	1.81973	0.549314	0.0184377	0.00981401	0	0.00966944	0.00722299	XP_003493731.1	2e-78	monocarboxylate transporter 14-like [Bombus impatiens]	Q8K1C7	4e-45	Monocarboxylate transporter 14	Y19D10A.12	2e-41	Y19D10A.12 (Y19D10A.12)	FBpp0309617	7e-34	Monocarboxylate transporter 1	ENSDARP00000108793	7e-45	solute carrier family 16, member 9a	ENSXETP00000063617	5e-49	solute carrier family 16, member 14	ENSMUSP00000027422	6e-46	solute carrier family 16 (monocarboxylic acid transporters), member 14	ENSP00000295190	3e-45	solute carrier family 16, member 14
1	SMED30020916		mixed stage reference	4.66021	737.074	744.243	662.795	60.4409	4.50197	0.974428	0.362688	0.248412	0.0659915	XP_007297975.1	1e-88	ribosomal protein S3 [Stereum hirsutum FP-91666 SS1]	Q06559	2e-86	40S ribosomal protein S3 [Drosophila melanogaster]	C23G10.3.2	2e-85	RPS-3 (rps-3)	FBpp0083802	3e-87	Ribosomal protein S3	ENSDARP00000132180	1e-86	ribosomal protein S3	ENSXETP00000023473	1e-84	ribosomal protein S3	ENSMUSP00000032998	7e-86	ribosomal protein S3	ENSP00000433821	3e-86	ribosomal protein S3
1	SMED30020995		mixed stage reference	0.185587	14.0099	10.6057	10.0315	4.93649	0.227714	0.00866046	0.00636139	0	0.00733709	GAA51671.1	2e-35	solute carrier family 43 member 3 [Clonorchis sinensis]	Q8NBI5	7e-20	Solute carrier family 43 member 3	NA	NA	NA	NA	NA	NA	ENSDARP00000130308	2e-25	solute carrier family 43, member 3a	ENSXETP00000048215	3e-14	large neutral amino acids transporter small subunit 3	ENSMUSP00000088227	3e-17	solute carrier family 43, member 3	ENSP00000436254	2e-20	solute carrier family 43, member 3
1	SMED30021690		mixed stage reference	0	17.8149	11.0822	5.79821	0.557212	0.128764	0.119701	0.123161	0.0321497	0.0551057	EIE91735.1	2e-44	histone H2A [Rhizopus delemar RA 99-880]	Q96KK5	2e-45	Histone H2A type 1-H	F54E12.5b	9e-44	HIS-57, isoform b.	FBpp0091099	1e-44	His2A:CG33853	ENSDARP00000108828	3e-46	zgc:195633	ENSXETP00000046594	8e-47	Histone H2A	ENSMUSP00000088288	6e-46	histone cluster 2, H2ac	ENSP00000366679	4e-46	histone cluster 1, H2ah
1	SMED30022419		mixed stage reference	2.98418	454.533	609.547	406.217	31.3299	1.47228	0.252476	0.128701	0.124298	0.0208716	AFJ24773.1	4e-100	low density lipoprotein receptor-1, partial [Schmidtea mediterranea]	P98160	9e-33	Basement membrane-specific heparan sulfate proteoglycan core protein	ZC101.2e	7e-28	UNC-52, isoform e.	FBpp0309642	2e-28	terribly reduced optic lobes	ENSDARP00000135890	1e-32	heparan sulfate proteoglycan 2	ENSXETP00000038816	3e-32	heparan sulfate proteoglycan 2	ENSMUSP00000030547	9e-33	perlecan (heparan sulfate proteoglycan 2)	ENSP00000363827	2e-33	heparan sulfate proteoglycan 2
1	SMED30022866		mixed stage reference	0	7.06714	7.21174	5.58328	0.172037	0.171662	0.104373	0.368213	0.282899	0.0401118	CAX73596.1	2e-23	Kazal-type serine protease inhibitor domain-containing protein 1 precursor [Schistosoma japonicum]	Q61581	3e-12	Insulin-like growth factor-binding protein 7	NA	NA	NA	FBpp0309659	0.0001	terribly reduced optic lobes	ENSDARP00000070032	1e-09	Kazal-type serine peptidase inhibitor domain 3	ENSXETP00000032269	2e-11	insulin-like growth factor binding protein-like 1	ENSMUSP00000045057	4e-13	insulin-like growth factor binding protein 7	ENSP00000295666	7e-12	insulin-like growth factor binding protein 7
1	SMED30023505		mixed stage reference	0.0702087	24.1592	27.9316	13.8878	3.66071	0.046128	0.0369481	0.0148749	0.0173754	0.0431936	CDJ11802.1	2e-06	expressed conserved protein [Hymenolepis microstoma]	.	.	.	NA	NA	NA	NA	NA	NA	NA	NA	NA	NA	NA	NA	NA	NA	NA	NA	NA	NA
1	SMED30024222		mixed stage reference	2.93951	838.92	834.144	695.29	38.4881	3.31311	0.660072	0.39893	0.168335	0.0224973	CDH51884.1	2e-65	elongation factor 1-alpha [Lichtheimia corymbifera JMRC:FSU:9682]	P28295	3e-65	Elongation factor 1-alpha	R03G5.1d.3	4e-61	EEF-1A.2, isoform a.	FBpp0304260	6e-63	Elongation factor 1alpha48D	ENSDARP00000029296	5e-63	eukaryotic translation elongation factor 1 alpha 1, like 1	ENSXETP00000042318	2e-62	eukaryotic translation elongation factor 1 alpha 2	ENSMUSP00000042457	4e-62	eukaryotic translation elongation factor 1 alpha 1	ENSP00000217182	2e-62	eukaryotic translation elongation factor 1 alpha 2
1	SMED30024518		mixed stage reference	1.45802	506.816	432.655	296.764	34.1281	1.53431	0.202234	0.120488	0.140511	0.0589699	CCD82476.1	3e-11	low-density lipoprotein receptor (ldl) [Schistosoma mansoni]	.	.	.	NA	NA	NA	FBpp0309645	6e-05	terribly reduced optic lobes	ENSDARP00000137248	0.001	vascular cell adhesion molecule 1	ENSXETP00000032875	0.0002	Uncharacterized protein	NA	NA	NA	ENSP00000415697	2e-05	natural cytotoxicity triggering receptor 3
1	SMED30024552		mixed stage reference	0.180319	83.4745	49.4791	25.2555	1.74651	0.0368965	0.101524	0.08757	0.0206848	0.00384282	BAA34954.1	0	myosin heavy chain [Dugesia japonica]	P24733	0	Myosin heavy chain, striated muscle [Argopecten irradians]	F58G4.1	0	MYO-5 (myo-5)	FBpp0291041	0	Myosin heavy chain	ENSDARP00000088086	0	myosin, heavy chain 7B, cardiac muscle, beta a	ENSXETP00000035534	0	myosin, heavy chain 6, cardiac muscle, alpha	ENSMUSP00000126840	0	myosin, heavy polypeptide 7, cardiac muscle, beta	ENSP00000347507	0	myosin, heavy chain 7, cardiac muscle, beta
1	SMED30024691		mixed stage reference	1.00155	406.743	272.479	154.883	13.0878	0.454175	0.488139	0.440019	0.14926	0.271482	EUB56501.1	3e-95	Collagen alpha-1(IV) chain [Echinococcus granulosus]	P27393	1e-76	Collagen alpha-2(IV) chain	F01G12.5a.2	8e-70	LET-2, isoform b (let-2)	FBpp0078642	3e-76	Collagen type IV	ENSDARP00000111488	1e-79	collagen, type IV, alpha 1	ENSXETP00000005650	5e-74	collagen, type IV, alpha 2	ENSMUSP00000098765	8e-71	collagen, type IV, alpha 6	ENSP00000353654	4e-72	collagen, type IV, alpha 2
1	SMED30024925		mixed stage reference	5.6435	667.6	936.351	272.229	20.7015	2.3001	1.15546	0.997775	1.58723	0.576636	XP_006154718.1	3e-54	dynein light chain 2, cytoplasmic isoform X1 [Tupaia chinensis]	Q78P75	8e-55	Dynein light chain 2, cytoplasmic	T26A5.9.3	9e-55	DLC-1 (dlc-1)	FBpp0070674	2e-55	cut up	ENSDARP00000092617	3e-56	dynein, light chain, LC8-type 1	ENSXETP00000031995	6e-56	dynein, light chain, LC8-type 2	ENSMUSP00000020775	1e-55	dynein light chain LC8-type 2	ENSP00000477310	2e-55	dynein, light chain, LC8-type 2
1	SMED30025229		mixed stage reference	0.170729	63.0795	58.2022	39.0515	4.91088	0.089289	0.0333186	0.0751771	0.0261287	0	CDJ20525.1	4e-34	Four and a half LIM domains protein 3 [Echinococcus granulosus]	Q9JKS4	4e-22	LIM domain-binding protein 3	T11B7.4d	3e-27	ALP-1, isoform d.	FBpp0099801	6e-21	Z band alternatively spliced PDZ-motif protein 52	ENSDARP00000121030	7e-19	four and a half LIM domains 3a	ENSXETP00000007884	2e-21	LIM domain binding 3	ENSMUSP00000022328	4e-23	LIM domain binding 3	ENSP00000401437	5e-23	LIM domain binding 3
1	SMED30025427		mixed stage reference	2.11027	373.514	360.539	387.04	20.6843	3.96104	0.689863	0.203655	0.140075	0.0531207	XP_004349715.1	5e-58	translationally-controlled tumor protein [Capsaspora owczarzaki ATCC 30864]	P91800	1e-55	Translationally-controlled tumor protein homolog	F25H2.11	2e-30	TCT-1 (tct-1)	FBpp0081820	8e-38	Translationally controlled tumor protein ortholog (H. sapiens)	ENSDARP00000092887	5e-44	tumor protein, translationally-controlled 1	ENSXETP00000032120	5e-38	tumor protein, translationally-controlled 1	ENSMUSP00000106519	5e-42	tumor protein, translationally-controlled 1	ENSP00000431872	7e-42	tumor protein, translationally-controlled 1
1	SMED30025586		mixed stage reference	0.203415	93.0695	69.1098	15.9529	0.787745	0.157121	0.209848	0.117517	0.0800519	0	AFV96170.1	1e-37	ubiquitin conjugating enzyme J2 [Camellia oleifera]	Q9SHI7	2e-38	Ubiquitin-conjugating enzyme E2 34	Y110A2AR.2	8e-33	UBC-15 (ubc-15)	FBpp0082929	2e-28	NA	ENSDARP00000081358	5e-33	ubiquitin-conjugating enzyme E2, J2 (UBC6 homolog, yeast)	ENSXETP00000002268	3e-33	ubiquitin-conjugating enzyme E2, J2	ENSMUSP00000127712	1e-32	ubiquitin-conjugating enzyme E2J 2	ENSP00000393301	4e-33	ubiquitin-conjugating enzyme E2, J2
1	SMED30025875		mixed stage reference	0	9.47205	11.3516	7.93798	0.328395	0.0270311	0.0268891	0.0232776	0.0371034	0	XP_004930921.1	4e-45	monocarboxylate transporter 5-like [Bombyx mori]	Q8BGC3	5e-32	Monocarboxylate transporter 12	C10E2.6	9e-37	C10E2.6 (C10E2.6)	FBpp0309617	2e-40	Monocarboxylate transporter 1	ENSDARP00000052903	2e-32	solute carrier family 16, member 13	ENSXETP00000063617	1e-29	solute carrier family 16, member 14	ENSMUSP00000009522	7e-33	solute carrier family 16 (monocarboxylic acid transporters), member 12	ENSP00000395775	6e-31	solute carrier family 16, member 14
1	SMED30026384		mixed stage reference	0.647462	47.3487	39.2223	12.1379	1.25179	0.102884	0.0334021	0	0	0.0718914	.	.	.	.	.	.	NA	NA	NA	NA	NA	NA	NA	NA	NA	NA	NA	NA	NA	NA	NA	NA	NA	NA
1	SMED30026463		mixed stage reference	0.483155	149.047	113.189	19.6435	1.9915	0.369203	0.117307	0.0407109	0.0442237	0.0662262	XP_002424443.1	0.0004	conserved hypothetical protein [Pediculus humanus corporis]	.	.	.	H10E21.5	0.0008	H10E21.5 (H10E21.5)	NA	NA	NA	ENSDARP00000134947	0.0005	NA	NA	NA	NA	NA	NA	NA	NA	NA	NA
1	SMED30026563		mixed stage reference	3.15694	591.046	578.421	384.321	39.4688	1.77602	0.397714	0.244154	0.1552	0.130061	GAA55405.1	3e-104	basement membrane-specific heparan sulfate proteoglycan core protein, partial [Clonorchis sinensis]	P98160	4e-32	Basement membrane-specific heparan sulfate proteoglycan core protein	ZC101.2e	1e-26	UNC-52, isoform e.	FBpp0309657	1e-27	terribly reduced optic lobes	ENSDARP00000138524	4e-31	heparan sulfate proteoglycan 2	ENSXETP00000038816	1e-29	heparan sulfate proteoglycan 2	ENSMUSP00000030547	1e-29	perlecan (heparan sulfate proteoglycan 2)	ENSP00000363827	9e-33	heparan sulfate proteoglycan 2
1	SMED30026652		mixed stage reference	14.8412	105.51	130.892	55.2674	8.21377	2.19063	1.12548	0.0633216	0.0280113	0.105472	XP_004526120.1	0	peroxidasin-like [Ceratitis capitata]	Q92626	0	Peroxidasin homolog	ZK994.3	0	PXN-1 (pxn-1)	FBpp0089205	0	Peroxidasin	ENSDARP00000131814	0	peroxidasin	ENSXETP00000015184	0	peroxidasin homolog	ENSMUSP00000113703	0	peroxidasin homolog (Drosophila)	ENSP00000252804	0	peroxidasin
1	SMED30026742		mixed stage reference	1.08829	207.481	284.6	155.437	15.492	5.72432	5.18118	4.75232	3.54087	2.31426	CAX73441.1	0	Calpain B [Schistosoma japonicum]	Q9VT65	0	Calpain-B	C06G4.2b.2	2e-150	CLP-1, isoform c (clp-1)	FBpp0293217	0	Calpain-B	ENSDARP00000016353	0	calpain 9	ENSXETP00000050369	0	calpain 9	ENSMUSP00000090717	0	calpain 9	ENSP00000271971	0	calpain 9
1	SMED30027130		mixed stage reference	3.20351	33.6272	36.7731	16.0987	1.71447	0.305297	0.218949	0.12047	0.459157	0.16388	ESP05586.1	2e-07	hypothetical protein LOTGIDRAFT_152443 [Lottia gigantea]	.	.	.	NA	NA	NA	NA	NA	NA	NA	NA	NA	NA	NA	NA	NA	NA	NA	NA	NA	NA
1	SMED30027646		mixed stage reference	0.711752	412.336	373.208	253.133	29.8918	1.96655	0.749719	0.378603	0.240896	0.197686	AEE62318.1	6e-28	unknown [Dendroctonus ponderosae]	Q18885	5e-29	Transcription factor BTF3 homolog	C56C10.8.2	4e-30	ICD-1 (icd-1)	FBpp0086896	7e-24	bicaudal	ENSDARP00000094888	1e-25	basic transcription factor 3-like 4	ENSXETP00000017657	2e-26	basic transcription factor 3-like 4	ENSMUSP00000099803	3e-24	basic transcription factor 3-like 4	ENSP00000433418	3e-24	basic transcription factor 3-like 4
1	SMED30027751		mixed stage reference	0.155625	120.663	92.3434	32.2655	2.93934	0.64537	0.443838	0.373933	0.224801	0.173882	AGW01144.1	7e-06	ICP0 [Suid herpesvirus 1]	P29129	8e-08	E3 ubiquitin-protein ligase ICP0	R02E12.4	0.0002	R02E12.4 (R02E12.4)	FBpp0304302	0.0005	Topoisomerase I-interacting protein	ENSDARP00000130234	0.0006	topoisomerase I binding, arginine/serine-rich b	NA	NA	NA	NA	NA	NA	NA	NA	NA
1	SMED30027920		mixed stage reference	20.083	569.944	586.365	440.035	67.8797	39.8652	34.8706	28.6273	23.6509	11.5638	ADX32515.1	0	heat shock cognate 70 kDa protein [Ctenopharyngodon idella]	P63018	0	Heat shock cognate 71 kDa protein	F26D10.3.2	0	HSP-1 (hsp-1)	FBpp0082519	0	Heat shock protein cognate 4	ENSDARP00000030050	0	heat shock cognate 70-kd protein, like	ENSXETP00000008857	0	heat shock 70kDa protein 1A	ENSMUSP00000015800	0	heat shock protein 8	ENSP00000227378	0	heat shock 70kDa protein 8
1	SMED30028127		mixed stage reference	0.528699	189.035	154.376	17.5691	0.600573	0.159775	0.209882	0.0329845	0.0655596	6.81189	XP_003537987.1	1e-40	ubiquitin fusion degradation protein 1 homolog [Glycine max]	Q92890	9e-38	Ubiquitin fusion degradation protein 1 homolog	F19B6.2b	2e-35	UFD-1, isoform b (ufd-1)	FBpp0075952	9e-36	Ubiquitin fusion-degradation 1-like	ENSDARP00000035108	2e-36	ubiquitin fusion degradation 1 like (yeast)	ENSXETP00000040258	3e-36	ubiquitin fusion degradation 1 like	ENSMUSP00000005394	3e-38	ubiquitin fusion degradation 1 like	ENSP00000263202	2e-38	ubiquitin fusion degradation 1 like (yeast)
1	SMED30028190		mixed stage reference	0.331609	55.7349	73.1021	30.1579	5.69565	0.608247	0.999899	0.910914	1.17005	1.08375	.	.	.	.	.	.	NA	NA	NA	NA	NA	NA	NA	NA	NA	NA	NA	NA	NA	NA	NA	NA	NA	NA
1	SMED30028528		mixed stage reference	0.188912	60.9927	54.0506	7.12839	0.186216	0.0629237	0.0329863	0.0664703	0	0.0703813	WP_007432256.1	1e-31	cytidine deaminase [Paenibacillus sp. Aloe-11]	P19079	4e-31	Cytidine deaminase	F49E8.4	3e-21	CDD-2 (cdd-2)	FBpp0088874	1e-23	NA	ENSDARP00000055693	8e-27	cytidine deaminase	NA	NA	NA	ENSMUSP00000030535	2e-26	cytidine deaminase	ENSP00000364212	3e-28	cytidine deaminase
1	SMED30028665		mixed stage reference	7.41421	537.364	503.2	420.724	98.7617	15.949	10.5573	7.23815	4.29049	7.31558	ADV40166.1	1e-84	putative ribosomal protein SA [Latrodectus hesperus]	Q6P8D1	2e-82	40S ribosomal protein SA	B0393.1.2	6e-67	RPS-0 (rps-0)	FBpp0070277	2e-81	stubarista	ENSDARP00000123183	2e-82	ribosomal protein SA	ENSXETP00000057070	1e-83	ribosomal protein SA	ENSMUSP00000035105	1e-81	ribosomal protein SA	ENSP00000410848	1e-81	ribosomal protein SA
1	SMED30028736		mixed stage reference	0.203252	62.4364	78.4934	6.54706	0.180568	0.0486591	0.0715771	0.0701174	0.0236346	0.0275618	.	.	.	.	.	.	NA	NA	NA	NA	NA	NA	NA	NA	NA	NA	NA	NA	NA	NA	NA	NA	NA	NA
1	SMED30028855		mixed stage reference	0.0340607	15.7793	21.0933	3.26699	0.805531	0.136041	0.0105947	0	0.00654918	0	ESO90718.1	0	hypothetical protein LOTGIDRAFT_123129, partial [Lottia gigantea]	Q95ZJ1	0	Polypeptide N-acetylgalactosaminyltransferase 5	Y39E4B.12a.2	0	GLY-5, isoform a (gly-5)	FBpp0086259	0	NA	ENSDARP00000081802	2e-143	UDP-N-acetyl-alpha-D-galactosamine:polypeptide N-acetylgalactosaminyltransferase 1	ENSXETP00000046961	1e-143	polypeptide N-acetylgalactosaminyltransferase 13	ENSMUSP00000137427	1e-143	UDP-N-acetyl-alpha-D-galactosamine:polypeptide N-acetylgalactosaminyltransferase 1	ENSP00000376570	2e-143	polypeptide N-acetylgalactosaminyltransferase 13
1	SMED30029484		mixed stage reference	0	4.03343	3.63668	3.7768	0.339741	0.0779004	0.0206427	0.0314886	0	0.0174884	AHY82409.1	1e-50	polyadenylate-binding protein 2 [Schmidtea mediterranea]	Q28ZX3	1e-44	Polyadenylate-binding protein 2	C17E4.5	5e-35	PABP-2 (pabp-2)	FBpp0087863	5e-45	Pabp2	ENSDARP00000113199	3e-42	poly(A) binding protein, nuclear 1	ENSXETP00000024583	2e-41	poly(A) binding protein, nuclear 1-like (cytoplasmic)	ENSMUSP00000133405	4e-43	poly(A) binding protein, nuclear 1	ENSP00000451970	8e-43	poly(A) binding protein, nuclear 1
1	SMED30030389		mixed stage reference	0.677711	92.2487	112.748	31.0968	2.12347	0.863389	0.815363	1.63685	0.621552	3.93879	BAH10155.1	2e-07	tropomyosin [Tresus keenae]	Q25145	0.0001	Tropomyosin	NA	NA	NA	NA	NA	NA	ENSDARP00000131208	0.0002	tropomyosin 2 (beta)	NA	NA	NA	NA	NA	NA	NA	NA	NA
1	SMED30030651		mixed stage reference	0.0873325	115.591	104.877	26.4817	4.44739	0.129004	0.136334	0.0357238	0.288413	6.02774	ACI31185.1	8e-89	aquaporin [Schistosoma mansoni]	P47862	4e-59	Aquaporin-3	M02F4.8.2	1e-49	AQP-7 (aqp-7)	FBpp0087240	6e-16	Drip	ENSDARP00000106803	3e-57	aquaporin 10a	ENSXETP00000023755	1e-48	aquaporin 9	ENSMUSP00000055110	3e-59	aquaporin 3	ENSP00000297991	3e-58	aquaporin 3 (Gill blood group)
1	SMED30030836		mixed stage reference	0.134271	23.8714	27.9223	20.9528	5.39978	0.341247	0.0552362	0.0287386	0.00804349	0	CAX73970.1	7e-45	hypothetical protein [Schistosoma japonicum]	.	.	.	C31H1.6b	2e-20	LNTL-1, isoform b (lntl-1)	NA	NA	NA	NA	NA	NA	NA	NA	NA	NA	NA	NA	NA	NA	NA
1	SMED30031347		mixed stage reference	0.320228	106.594	95.4799	37.4711	0.52311	0.135273	0.0889609	0.0231792	0.077004	0.0506955	XP_001628380.1	3e-107	predicted protein [Nematostella vectensis]	Q8K268	1e-93	ATP-binding cassette sub-family F member 3 [Mus musculus]	F42A10.1.2	2e-88	ABCF-3 (abcf-3)	FBpp0074708	5e-98	NA	ENSDARP00000048976	5e-74	ATP-binding cassette, sub-family F (GCN20), member 1	ENSXETP00000037613	5e-94	ATP-binding cassette, sub-family F (GCN20), member 3	ENSMUSP00000003319	1e-94	ATP-binding cassette, sub-family F (GCN20), member 3	ENSP00000411471	2e-91	ATP-binding cassette, sub-family F (GCN20), member 3
1	SMED30031394	nlg-4 (ACO06229.1)	mixed stage reference	0.278982	26.7532	35.2004	15.4546	20.0283	6.28168	0.116536	0.118412	0.0338234	0.0216221	ACO06229.1	0	noggin-like protein 4 [Schmidtea mediterranea]	Q9W740	3e-15	Noggin-2	NA	NA	NA	NA	NA	NA	ENSDARP00000111870	4e-16	noggin 2	ENSXETP00000056987	2e-17	noggin 4	ENSMUSP00000061427	2e-12	noggin	ENSP00000328181	3e-12	noggin
1	SMED30031626		mixed stage reference	0.125895	18.8318	23.1629	1.8601	0	0	0	0	0	0.228424	ESO94553.1	4e-24	hypothetical protein LOTGIDRAFT_161254 [Lottia gigantea]	P14184	5e-07	Lipopolysaccharide cholinephosphotransferase LicD [Haemophilus influenzae Rd KW20]	NA	NA	NA	NA	NA	NA	NA	NA	NA	NA	NA	NA	NA	NA	NA	NA	NA	NA
1	SMED30032088		mixed stage reference	0.139851	63.8593	40.7518	26.1943	3.06648	0.0231141	0.00678793	0.0394628	0.02883	0.011046	CDJ12295.1	2e-95	SPONdin (extracellular matrix glycoprotein) [Hymenolepis microstoma]	P35446	3e-16	Spondin-1	F10E7.4	2e-24	SPON-1 (spon-1)	FBpp0086129	1e-19	fat-spondin	ENSDARP00000034007	1e-19	spondin 1b	ENSXETP00000019866	2e-16	spondin 1, extracellular matrix protein	ENSMUSP00000041157	5e-17	spondin 1, (f-spondin) extracellular matrix protein	ENSP00000460236	1e-16	spondin 1, extracellular matrix protein
1	SMED30032214		mixed stage reference	0.0828862	75.0313	80.9303	5.45322	0.10762	0.0650722	0.0190581	0.00954509	0.00743308	1.2912	.	.	.	.	.	.	NA	NA	NA	NA	NA	NA	NA	NA	NA	NA	NA	NA	NA	NA	NA	NA	NA	NA
1	SMED30032680		mixed stage reference	1.23864	140.412	139.557	108.309	15.4319	3.21299	1.87347	1.42151	4.11755	0.710919	ESN90954.1	1e-81	hypothetical protein HELRODRAFT_182425 [Helobdella robusta]	P27659	1e-80	60S ribosomal protein L3	F13B10.2c	2e-70	RPL-3, isoform a (rpl-3)	FBpp0307759	1e-75	Ribosomal protein L3	ENSDARP00000003700	1e-71	ribosomal protein L3	ENSXETP00000015712	3e-73	ribosomal protein L3-like	ENSMUSP00000140228	8e-83	ribosomal protein L3	ENSP00000412713	2e-79	ribosomal protein L3
1	SMED30033035		mixed stage reference	0	17.7085	13.3174	9.6307	0.042532	0.00831374	0.124469	0.00877768	0.00979241	0	BAE23185.1	4e-71	unnamed protein product [Mus musculus]	Q7TQ20	6e-70	DnaJ homolog subfamily C member 2	F38A5.13	2e-54	DNJ-11 (dnj-11)	FBpp0293954	3e-62	NA	ENSDARP00000094239	1e-69	DnaJ (Hsp40) homolog, subfamily C, member 2	ENSXETP00000063020	6e-71	DnaJ (Hsp40) homolog, subfamily C, member 2	ENSMUSP00000110849	4e-70	DnaJ (Hsp40) homolog, subfamily C, member 2	ENSP00000249270	2e-70	DnaJ (Hsp40) homolog, subfamily C, member 2
1	SMED30033066		mixed stage reference	0	13.205	15.8192	5.70385	0.665149	0.170682	0.0566462	0.0414727	0.00559902	0.0144877	EUB62670.1	2e-56	Innexin unc-9 [Echinococcus granulosus]	O01393	5e-30	Innexin unc-9	F26D11.10	3e-31	CHE-7 (che-7)	FBpp0084719	4e-16	Innexin 3	NA	NA	NA	NA	NA	NA	NA	NA	NA	NA	NA	NA
1	SMED30033072		mixed stage reference	0.0845034	32.6014	41.4289	7.92865	0.160501	0.0328539	0.0217214	0.0249068	0	0	CDH16484.1	1e-56	probable Fructose-2,6-bisphosphatase [Zygosaccharomyces bailii ISA1307]	Q91309	7e-55	6-phosphofructo-2-kinase/fructose-2,6-bisphosphatase	Y110A7A.6b.2	5e-53	Y110A7A.6, isoform b (Y110A7A.6)	FBpp0298021	8e-50	6-phosphofructo-2-kinase	ENSDARP00000120723	9e-55	6-phosphofructo-2-kinase/fructose-2,6-biphosphatase 4a	ENSXETP00000047683	9e-55	6-phosphofructo-2-kinase/fructose-2,6-biphosphatase 1	ENSMUSP00000079692	3e-53	6-phosphofructo-2-kinase/fructose-2,6-biphosphatase 1	ENSP00000373240	4e-54	6-phosphofructo-2-kinase/fructose-2,6-biphosphatase 4
1	SMED30033266		mixed stage reference	0	4.56784	4.16795	2.69526	0.107033	0.0405944	0.0396044	0.0277739	0.0100107	0.0600892	AFP65589.1	4e-11	TATA binding protein of transcription factor IID [Chroomonas mesostigmatica CCMP1168]	Q27850	3e-11	TATA-box-binding protein	T20B12.2.2	4e-09	TBP-1 (tbp-1)	FBpp0071596	1e-06	TATA binding protein	ENSDARP00000134538	1e-08	TBP-like 1	ENSXETP00000000222	5e-09	TBP-like 1	ENSMUSP00000114471	1e-09	TATA box binding protein	ENSP00000442132	2e-08	TATA box binding protein
1	SMED30033715		mixed stage reference	0.208149	72.6355	61.8532	29.4147	5.77482	0.44577	0.316684	0.372264	0.265705	0.149894	GAA55405.1	3e-105	basement membrane-specific heparan sulfate proteoglycan core protein, partial [Clonorchis sinensis]	P98160	6e-24	Basement membrane-specific heparan sulfate proteoglycan core protein	ZC101.2e	8e-20	UNC-52, isoform e.	FBpp0309647	5e-23	terribly reduced optic lobes	ENSDARP00000135890	2e-26	heparan sulfate proteoglycan 2	ENSXETP00000038816	5e-24	heparan sulfate proteoglycan 2	ENSMUSP00000030547	5e-24	perlecan (heparan sulfate proteoglycan 2)	ENSP00000363827	1e-24	heparan sulfate proteoglycan 2
1	SMED30033878	S6K1-like (ACT98285.1)	mixed stage reference	0	5.73623	6.60014	3.26145	0.415259	0.186428	0.108664	0.110941	0.0076172	0.0225168	ACT98285.1	3e-115	S6K1-like protein [Schmidtea mediterranea]	Q8BSK8	5e-92	Ribosomal protein S6 kinase beta-1	Y47D3A.16	9e-96	RSKS-1 (rsks-1)	FBpp0076820	4e-87	RPS6-p70-protein kinase	ENSDARP00000075502	2e-93	ribosomal protein S6 kinase b, polypeptide 1b	ENSXETP00000023476	3e-91	ribosomal protein S6 kinase, 70kDa, polypeptide 1	ENSMUSP00000119715	7e-93	ribosomal protein S6 kinase, polypeptide 1	ENSP00000384335	2e-93	ribosomal protein S6 kinase, 70kDa, polypeptide 1
1	SMED30034049		mixed stage reference	0.0881353	140.797	104.591	34.6391	1.65291	0.287262	0.0641685	0.0187838	0.0574671	0.00843536	XP_008299696.1	3e-25	UDP-xylose and UDP-N-acetylglucosamine transporter [Stegastes partitus]	Q7ZW46	6e-26	UDP-xylose and UDP-N-acetylglucosamine transporter	F15B10.1b	2e-22	NSTP-2, isoform a.	FBpp0070840	2e-22	ER GDP-fucose transporter	ENSDARP00000095658	3e-27	solute carrier family 35, member B4	NA	NA	NA	ENSMUSP00000019143	2e-21	solute carrier family 35, member B4	ENSP00000367770	2e-22	solute carrier family 35 (UDP-xylose/UDP-N-acetylglucosamine transporter), member B4
1	SMED30034072		mixed stage reference	0	51.3667	45.0837	8.35281	1.0504	0.215308	0.0488331	0.0456848	0	0	.	.	.	.	.	.	NA	NA	NA	NA	NA	NA	NA	NA	NA	NA	NA	NA	NA	NA	NA	NA	NA	NA
1	SMED30034495		mixed stage reference	0	6.26317	7.96689	5.99397	0.295069	0.0407474	0.030489	0	0.0303536	0	ESO98864.1	2e-37	hypothetical protein LOTGIDRAFT_213657 [Lottia gigantea]	Q8R0M8	1e-19	Monocarboxylate transporter 5	C10E2.6	2e-26	C10E2.6 (C10E2.6)	FBpp0309617	2e-29	Monocarboxylate transporter 1	ENSDARP00000073117	2e-19	solute carrier family 16, member 4	ENSXETP00000002722	5e-12	solute carrier family 16, member 6	ENSMUSP00000029502	2e-20	solute carrier family 16 (monocarboxylic acid transporters), member 4	ENSP00000432495	3e-20	solute carrier family 16, member 4
1	SMED30034570		mixed stage reference	0.790116	265.093	312.377	91.8565	1.16885	0.201908	0.332281	0.923555	21.0215	10.5451	.	.	.	.	.	.	NA	NA	NA	NA	NA	NA	NA	NA	NA	NA	NA	NA	NA	NA	NA	NA	NA	NA
1	SMED30034679		mixed stage reference	0	5.27221	5.57409	4.92549	0.535052	0.128373	0.115171	0.417384	0.111018	1.33977	AAX27764.2	7e-61	SJCHGC03746 protein [Schistosoma japonicum]	Q9UKF6	2e-49	Cleavage and polyadenylation specificity factor subunit 3	Y67H2A.1	5e-49	CPSF-3 (cpsf-3)	FBpp0083105	6e-48	Cleavage and polyadenylation specificity factor 73	ENSDARP00000040291	2e-50	cleavage and polyadenylation specific factor 3	ENSXETP00000018123	9e-51	cleavage and polyadenylation specific factor 3, 73kDa	ENSMUSP00000068148	3e-50	cleavage and polyadenylation specificity factor 3	ENSP00000419744	2e-52	cleavage and polyadenylation specific factor 3, 73kDa
1	SMED30034696		mixed stage reference	0.064295	28.3289	34.3795	5.94845	0.0868463	0.0270777	0.0165743	0.0364099	0.0343658	0.00910452	XP_001629942.1	3e-98	predicted protein [Nematostella vectensis]	Q2KJC3	1e-94	Macrophage-expressed gene 1 protein	NA	NA	NA	NA	NA	NA	ENSDARP00000072103	5e-84	macrophage expressed 1, tandem duplicate 1	NA	NA	NA	ENSMUSP00000108573	2e-93	macrophage expressed gene 1	ENSP00000354335	2e-92	macrophage expressed 1
1	SMED30034834		mixed stage reference	0	67.9405	59.8852	11.984	0.650353	0.0863463	0	0.030963	0	0	ACM68458.1	1e-20	stress-associated protein 8 [Solanum pennellii]	Q7Y1W9	1e-18	Zinc finger A20 and AN1 domain-containing stress-associated protein 9	F22D6.2.2	3e-13	F22D6.2 (F22D6.2)	FBpp0310743	1e-13	NA	ENSDARP00000113136	1e-14	zinc finger, AN1-type domain 5a	ENSXETP00000054072	2e-15	zinc finger, AN1-type domain 6	ENSMUSP00000025659	3e-14	zinc finger, AN1-type domain 5	ENSP00000237937	5e-14	zinc finger, AN1-type domain 5
1	SMED30034872		mixed stage reference	0.645844	124.918	169.507	47.7642	1.72923	0.323436	0.0301384	0.047652	0.0850001	0	.	.	.	.	.	.	NA	NA	NA	NA	NA	NA	NA	NA	NA	NA	NA	NA	NA	NA	NA	NA	NA	NA
1	SMED30035179		mixed stage reference	0.43647	82.8569	53.7464	34.0946	3.92282	0.0750508	0.0374553	0.0111771	0.0681643	0.0114885	XP_006747960.1	2e-19	spondin-1-like, partial [Leptonychotes weddellii]	Q9GLX9	1e-18	Spondin-1	F10E7.4	1e-11	SPON-1 (spon-1)	FBpp0087006	7e-16	NA	ENSDARP00000034007	3e-19	spondin 1b	ENSXETP00000019866	1e-17	spondin 1, extracellular matrix protein	ENSMUSP00000081746	3e-20	spondin 1, (f-spondin) extracellular matrix protein	ENSP00000460236	3e-19	spondin 1, extracellular matrix protein
1	SMED30035301		mixed stage reference	1.2672	143.127	191.123	98.8683	36.3827	0.710828	0.345964	0.380028	0.096534	0.0970482	CCD60769.1	3e-59	calponin-related [Schistosoma mansoni]	Q24799	4e-60	Myophilin	F43G9.9.2	3e-22	CPN-1 (cpn-1)	FBpp0086858	1e-35	Muscle protein 20	ENSDARP00000134744	1e-22	calponin 1, basic, smooth muscle, b	ENSXETP00000036492	7e-23	calponin 2	ENSMUSP00000001384	3e-23	calponin 1	ENSP00000252456	8e-23	calponin 1, basic, smooth muscle
1	SMED30035628		mixed stage reference	0.323191	56.6879	48.4551	9.91505	0.240443	0.0912516	0.0378258	0.0401926	0.0109517	0.00818083	XP_006370193.1	2e-19	hypothetical protein POPTR_0001s40500g [Populus trichocarpa]	Q9FPS2	4e-16	Ubiquitin carboxyl-terminal hydrolase 25	Y71A12B.9	4e-14	USP-3 (usp-3)	FBpp0085202	4e-11	fat facets	ENSDARP00000129176	4e-14	ubiquitin specific peptidase 3	ENSXETP00000018089	5e-16	Uncharacterized protein	ENSMUSP00000092538	5e-15	ubiquitin specific peptidase 24	ENSP00000410621	1e-15	ubiquitin specific peptidase 17-like family member 15
1	SMED30035765		mixed stage reference	2.34951	633.844	850.877	223.909	4.28197	1.35762	0.809804	0.566505	0.422262	0.0968183	CCD76406.1	6e-09	hypothetical protein Smp_195090 [Schistosoma mansoni]	P14202	9e-05	Tegument antigen	NA	NA	NA	NA	NA	NA	NA	NA	NA	NA	NA	NA	NA	NA	NA	NA	NA	NA
1	SMED30036022		mixed stage reference	0.113768	19.2669	22.6669	14.0233	6.42666	1.37362	1.22044	1.87215	8.53818	5.36311	XP_004040901.1	0	lysosomal alpha-glucosidase [Gorilla gorilla gorilla]	Q5R7A9	0	Lysosomal alpha-glucosidase	D2096.3.3	2e-153	AAGR-1 (aagr-1)	FBpp0070061	6e-73	NA	ENSDARP00000101564	0	si:ch73-12o23.1	ENSXETP00000002742	0	glucosidase, alpha; acid	ENSMUSP00000026666	0	glucosidase, alpha, acid	ENSP00000305692	0	glucosidase, alpha; acid
2	SMED30000077		mixed stage reference	0.441413	607.256	306.929	110.245	3.24259	0.623301	0.35132	0.147155	0.0842534	0.00597123	CDJ19896.1	5e-51	innexin unc 9 [Echinococcus granulosus]	O01393	1e-26	Innexin unc-9	C16E9.4a	7e-29	INX-1, isoform b (inx-1)	FBpp0070965	9e-13	Innexin 2	ENSDARP00000120825	0.0002	pannexin 3	NA	NA	NA	NA	NA	NA	NA	NA	NA
2	SMED30000185		mixed stage reference	0.135681	101.806	73.2631	14.323	0.576724	0.0224313	0.0393258	0.0208749	0.0671891	0.0379559	ELT91652.1	4e-38	hypothetical protein CAPTEDRAFT_148295 [Capitella teleta]	Q8W490	8e-32	Serine/threonine-protein kinase PEPKR2	K11E8.1k.3	2e-31	UNC-43, isoform r (unc-43)	FBpp0310184	1e-36	Phosphorylase kinase gamma	ENSDARP00000130463	4e-32	phosphorylase kinase, gamma 2 (testis)	ENSXETP00000045687	3e-30	phosphorylase kinase, gamma 2 (testis)	ENSMUSP00000065101	8e-29	calcium/calmodulin-dependent protein kinase II, beta	ENSP00000388571	2e-29	phosphorylase kinase, gamma 2 (testis)
2	SMED30000232		mixed stage reference	0.227574	94.3324	43.1647	6.27896	0.37573	0.0676453	0.0257842	0.0303102	0.00990034	0.0112215	.	.	.	.	.	.	NA	NA	NA	NA	NA	NA	NA	NA	NA	NA	NA	NA	NA	NA	NA	NA	NA	NA
2	SMED30000410		mixed stage reference	0.429313	293.848	161.936	27.95	1.09295	0.24983	0.0436588	0.0546606	0.0242458	0	XP_003888343.1	7e-05	hypothetical protein EHEL_110880 [Encephalitozoon hellem ATCC 50504]	Q9SUS4	5e-06	RING-H2 zinc finger protein RHA1a [Arabidopsis thaliana]	Y47D3B.11	1e-05	Y47D3B.11 (Y47D3B.11)	FBpp0293055	0.0007	Cnot 4 homologue	ENSDARP00000107206	7e-06	si:dkey-51a16.9	ENSXETP00000004079	0.0002	ring finger protein 103	ENSMUSP00000046843	0.001	topoisomerase I binding, arginine/serine-rich	NA	NA	NA
2	SMED30000737		mixed stage reference	0.091299	255.029	147.414	32.9046	1.25047	0.308901	0.0178174	0.109629	0.030162	0.0131134	XP_002525234.1	3e-06	conserved hypothetical protein [Ricinus communis]	.	.	.	B0432.13.2	3e-05	B0432.13 (B0432.13)	NA	NA	NA	ENSDARP00000024931	0.0008	TRAF-interacting protein	ENSXETP00000004079	0.0008	ring finger protein 103	ENSMUSP00000112801	0.0004	tetratricopeptide repeat domain 3	ENSP00000419556	0.0004	TRAF interacting protein
2	SMED30000979		mixed stage reference	1.64756	228.8	124.82	32.1632	1.80398	0.19323	0.126259	0.100347	0	0	GAA42657.1	7e-08	hypothetical protein CLF_106912 [Clonorchis sinensis]	.	.	.	NA	NA	NA	NA	NA	NA	NA	NA	NA	NA	NA	NA	NA	NA	NA	NA	NA	NA
2	SMED30001072		mixed stage reference	0.306041	127.742	75.2686	18.4306	1.66404	0.649025	0.164713	0.076434	0.0712793	0.0834368	.	.	.	.	.	.	NA	NA	NA	NA	NA	NA	NA	NA	NA	NA	NA	NA	NA	NA	NA	NA	NA	NA
2	SMED30001165		mixed stage reference	0.415745	183.021	88.6629	20.5578	0.793675	0.197914	0.0569321	0.0321658	0.00913558	0	CDJ06538.1	3e-55	Mitochondrial substrate solute carrier [Hymenolepis microstoma]	Q9UBX3	8e-47	Mitochondrial dicarboxylate carrier	K11G12.5	4e-45	K11G12.5 (K11G12.5)	FBpp0087946	2e-45	Dicarboxylate carrier 3	ENSDARP00000098538	7e-49	si:ch1073-100f3.2	ENSXETP00000042651	6e-42	solute carrier family 25 (mitochondrial carrier; dicarboxylate transporter), member 10	ENSMUSP00000026899	1e-47	solute carrier family 25 (mitochondrial carrier, dicarboxylate transporter), member 10	ENSP00000345580	2e-47	solute carrier family 25 (mitochondrial carrier; dicarboxylate transporter), member 10
2	SMED30001270		mixed stage reference	0.852842	85.3358	51.4487	12.7667	1.36401	0.324101	0.0170514	0.0645456	0.0429039	0	XP_005243250.1	6e-19	rho-related GTP-binding protein RhoH [Falco peregrinus]	Q9D3G9	9e-18	Rho-related GTP-binding protein RhoH	Y32F6B.3	2e-14	CRP-1 (crp-1)	FBpp0072614	3e-13	Rac1	ENSDARP00000046359	1e-14	ras homolog family member Ua	ENSXETP00000060778	3e-15	ras homolog family member H	ENSMUSP00000031106	1e-18	ras homolog gene family, member H	ENSP00000478248	3e-17	ras homolog family member H
2	SMED30001683		mixed stage reference	0.745204	274.099	123.699	41.6524	2.79452	0.416393	0.261733	0.166774	0.0433869	0.0758831	.	.	.	.	.	.	NA	NA	NA	NA	NA	NA	NA	NA	NA	NA	NA	NA	NA	NA	NA	NA	NA	NA
2	SMED30001832		mixed stage reference	0.272508	144.573	71.877	18.035	1.17891	0.256766	0.083379	0.0118888	0.0146758	0.0140802	.	.	.	.	.	.	NA	NA	NA	NA	NA	NA	NA	NA	NA	NA	NA	NA	NA	NA	NA	NA	NA	NA
2	SMED30001859		mixed stage reference	0	43.6909	22.1677	2.42536	0.0187774	0.0484465	0.0670467	0.00964603	0	0.0201214	.	.	.	.	.	.	NA	NA	NA	NA	NA	NA	ENSDARP00000139213	0.0001	deltex 2, E3 ubiquitin ligase	NA	NA	NA	NA	NA	NA	NA	NA	NA
2	SMED30001872		mixed stage reference	0	86.739	38.1944	12.7326	0.70369	0.186517	0.023799	0	0	0	.	.	.	.	.	.	NA	NA	NA	NA	NA	NA	NA	NA	NA	NA	NA	NA	NA	NA	NA	NA	NA	NA
2	SMED30002288		mixed stage reference	0	24.9607	13.5895	11.1607	2.80108	0.373482	0.16569	0.209979	0	0.102127	AAW24918.1	7e-91	SJCHGC05540 protein [Schistosoma japonicum]	P83876	1e-88	Thioredoxin-like protein 4A	Y54G2A.75	1e-87	Y54G2A.75 (Y54G2A.75)	FBpp0077125	2e-90	Dim1	ENSDARP00000120884	3e-89	thioredoxin-like 4A	ENSXETP00000032404	2e-89	thioredoxin-like 4A	ENSMUSP00000115320	1e-89	thioredoxin-like 4A	ENSP00000269601	2e-89	thioredoxin-like 4A
2	SMED30002485		mixed stage reference	0.173974	49.5389	17.2499	2.89222	0.133166	0.028668	0.00587111	0.00762465	0.00993885	0	.	.	.	.	.	.	NA	NA	NA	NA	NA	NA	NA	NA	NA	NA	NA	NA	NA	NA	NA	NA	NA	NA
2	SMED30003082		mixed stage reference	0.467438	195.014	101.316	22.8727	1.6342	0.185941	0.133399	0.0788492	0.116616	0.00996166	ADF47407.1	4e-54	exoribonuclease-2, partial [Dugesia japonica]	Q9FQ04	5e-50	5'-3' exoribonuclease 4	Y48B6A.3	5e-48	XRN-2 (xrn-2)	FBpp0304602	3e-44	NA	ENSDARP00000137023	4e-49	5'-3' exoribonuclease 2	ENSXETP00000050719	1e-49	5'-3' exoribonuclease 2	ENSMUSP00000028921	7e-48	5'-3' exoribonuclease 2	ENSP00000366396	2e-49	5'-3' exoribonuclease 2
2	SMED30003190		mixed stage reference	0.249796	50.4147	20.6264	2.58453	0.144945	0.025906	0.00478824	0	0.0120276	0	.	.	.	.	.	.	NA	NA	NA	NA	NA	NA	NA	NA	NA	NA	NA	NA	NA	NA	NA	NA	NA	NA
2	SMED30003263		mixed stage reference	1.1241	433.32	214.526	40.3986	1.9532	0.27036	0.27093	0.219608	0.104757	0.128497	XP_001459876.1	2e-19	hypothetical protein [Paramecium tetraurelia strain d4-2]	B1AY13	2e-15	Ubiquitin carboxyl-terminal hydrolase 24	Y71A12B.9	5e-10	USP-3 (usp-3)	FBpp0308327	7e-12	fat facets	ENSDARP00000078325	4e-15	ubiquitin specific peptidase 24	ENSXETP00000054498	2e-16	ubiquitin specific peptidase 24	ENSMUSP00000133095	3e-16	ubiquitin specific peptidase 24	ENSP00000294383	7e-16	ubiquitin specific peptidase 24
2	SMED30003499	non-gastric H+,K+-ATPase alpha subunit (AGF90974.1)	mixed stage reference	0.0582794	53.4168	35.6659	4.23589	0.207528	0.216572	0.0699512	0.0361851	0.0292105	0.864152	AGF90974.1	0	non-gastric H+,K+-ATPase alpha subunit [Schmidtea mediterranea]	Q6RWA9	0	Sodium/potassium-transporting ATPase subunit alpha	B0365.3.2	0	EAT-6 (eat-6)	FBpp0088981	0	Na pump alpha subunit	ENSDARP00000141612	0	ATPase, Na+/K+ transporting, alpha 3b polypeptide	ENSXETP00000017800	0	ATPase, Na+/K+ transporting, alpha 2 polypeptide	ENSMUSP00000083077	0	ATPase, Na+/K+ transporting, alpha 2 polypeptide	ENSP00000354490	0	ATPase, Na+/K+ transporting, alpha 2 polypeptide
2	SMED30003597		mixed stage reference	0.399903	32.7978	20.7281	3.36603	0.0954028	0.19225	0.135734	0.0580409	0.0177172	0.157738	ESN95977.1	1e-12	hypothetical protein HELRODRAFT_86213 [Helobdella robusta]	Q9XUJ7	4e-12	Serine/threonine-protein kinase dkf-1 [Caenorhabditis elegans]	W09C5.5	4e-13	DKF-1 (dkf-1)	FBpp0083011	5e-11	Protein Kinase D	ENSDARP00000137579	4e-13	si:dkey-74k8.6	ENSXETP00000022592	3e-11	protein kinase D1	ENSMUSP00000002765	5e-10	protein kinase D1	ENSP00000390535	6e-10	protein kinase D1
2	SMED30003954		mixed stage reference	0.18685	70.5786	49.8327	8.56985	0.743448	0.0838058	0	0	0.0415716	0	.	.	.	.	.	.	NA	NA	NA	NA	NA	NA	NA	NA	NA	NA	NA	NA	NA	NA	NA	NA	NA	NA
2	SMED30004001		mixed stage reference	0.318506	110.433	58.917	16.392	1.05207	0.374107	0.173798	0.165342	0.0599418	0.0583564	.	.	.	.	.	.	NA	NA	NA	NA	NA	NA	NA	NA	NA	NA	NA	NA	NA	NA	NA	NA	NA	NA
2	SMED30004104		mixed stage reference	0.228415	15.7931	9.52072	2.54197	0.252332	0.030677	0.0331018	0	0.0136832	0	.	.	.	.	.	.	NA	NA	NA	NA	NA	NA	NA	NA	NA	NA	NA	NA	NA	NA	NA	NA	NA	NA
2	SMED30004552		mixed stage reference	0	78.1798	28.9108	3.29598	0.217296	0.0572207	0.0231431	0	0	0	.	.	.	.	.	.	NA	NA	NA	NA	NA	NA	NA	NA	NA	NA	NA	NA	NA	NA	NA	NA	NA	NA
2	SMED30004655		mixed stage reference	0.0541648	56.952	36.8806	6.13722	0.707087	0.418378	0.23023	0.178559	0.273169	0.313142	CCC86588.1	1e-10	mmp1 protein [Schmidtea mediterranea]	.	.	.	NA	NA	NA	NA	NA	NA	NA	NA	NA	NA	NA	NA	NA	NA	NA	NA	NA	NA
2	SMED30004849		mixed stage reference	0.0692965	44.9461	23.7492	4.59857	0.357949	0.0397545	0.00714991	0.0102258	0.0223916	0	.	.	.	.	.	.	NA	NA	NA	NA	NA	NA	NA	NA	NA	ENSXETP00000020954	0.0005	ring finger protein 41, E3 ubiquitin protein ligase	ENSMUSP00000132751	0.001	ring finger protein 41	NA	NA	NA
2	SMED30004927		mixed stage reference	0.0790151	54.688	27.9471	4.6482	0.171465	0.0563243	0.0220794	0.00810902	0.0172712	0	.	.	.	.	.	.	NA	NA	NA	NA	NA	NA	NA	NA	NA	NA	NA	NA	NA	NA	NA	NA	NA	NA
2	SMED30005037		mixed stage reference	2.41591	499.322	264.26	78.0338	4.21156	0.511803	0.173631	0.0944525	0.0443958	0	.	.	.	.	.	.	NA	NA	NA	NA	NA	NA	NA	NA	NA	NA	NA	NA	NA	NA	NA	NA	NA	NA
2	SMED30005085		mixed stage reference	0	41.4535	25.3114	5.26471	0.213272	0.0236337	0.012864	0.0183899	0	0	XP_003112237.1	3e-19	CRE-FCP-1 protein [Caenorhabditis remanei]	Q8SV03	4e-18	RNA polymerase II subunit A C-terminal domain phosphatase	F36F2.6	2e-21	FCP-1 (fcp-1)	FBpp0072249	7e-20	NA	ENSDARP00000097776	1e-13	CTD (carboxy-terminal domain, RNA polymerase II, polypeptide A) phosphatase, subunit 1	ENSXETP00000059129	1e-14	CTD (carboxy-terminal domain, RNA polymerase II, polypeptide A) phosphatase, subunit 1	ENSMUSP00000038938	6e-13	CTD (carboxy-terminal domain, RNA polymerase II, polypeptide A) phosphatase, subunit 1	ENSP00000465119	6e-13	CTD (carboxy-terminal domain, RNA polymerase II, polypeptide A) phosphatase, subunit 1
2	SMED30005219		mixed stage reference	0.102841	65.6465	43.7638	8.96003	0.427873	0.0637489	0.036005	0.0149614	0.0061607	0.243064	.	.	.	.	.	.	NA	NA	NA	NA	NA	NA	NA	NA	NA	NA	NA	NA	NA	NA	NA	NA	NA	NA
2	SMED30005411		mixed stage reference	0.252445	58.0992	34.6214	9.98976	1.0378	0.351546	0.253195	0.268807	0.104349	0.127989	EUB61935.1	5e-19	hypothetical protein EGR_03208 [Echinococcus granulosus]	.	.	.	NA	NA	NA	NA	NA	NA	NA	NA	NA	NA	NA	NA	NA	NA	NA	NA	NA	NA
2	SMED30005581		mixed stage reference	0.0892666	52.5146	28.6643	7.48941	0.307359	0.0825625	0.0249034	0.0242005	0.0118645	0	.	.	.	.	.	.	NA	NA	NA	NA	NA	NA	NA	NA	NA	NA	NA	NA	NA	NA	NA	NA	NA	NA
2	SMED30006010		mixed stage reference	0.301632	114.218	54.5051	21.2947	1.21625	0.22002	0.071988	0.0307443	0.00852185	0	.	.	.	.	.	.	NA	NA	NA	NA	NA	NA	NA	NA	NA	NA	NA	NA	NA	NA	NA	NA	NA	NA
2	SMED30006055		mixed stage reference	0.20125	56.1086	27.6364	6.58231	0.40754	0.0729649	0.0270796	0.0229039	0.00476762	0	XP_004086384.1	4e-13	serine/threonine-protein kinase pim-2-like [Oryzias latipes]	Q9YHZ5	7e-12	Serine/threonine-protein kinase pim-2	H39E23.1b	6e-11	PAR-1, isoform a.	FBpp0081533	9e-12	NA	ENSDARP00000073561	6e-14	si:dkey-45j10.1	ENSXETP00000020613	7e-11	Pim-1 proto-oncogene, serine/threonine kinase	ENSMUSP00000002765	1e-09	protein kinase D1	ENSP00000353824	1e-09	Pim-3 proto-oncogene, serine/threonine kinase
2	SMED30006157		mixed stage reference	0.534093	75.9931	43.0763	9.55393	0.511995	0.242145	0.217713	0.148241	0.304551	0.30872	XP_005143716.1	2e-171	6-phosphogluconate dehydrogenase, decarboxylating [Melopsittacus undulatus]	P52209	2e-171	6-phosphogluconate dehydrogenase, decarboxylating [Homo sapiens]	T25B9.9	2e-158	T25B9.9.	FBpp0303827	3e-155	Phosphogluconate dehydrogenase	ENSDARP00000007588	2e-170	phosphogluconate dehydrogenase	ENSXETP00000047969	2e-142	phosphogluconate dehydrogenase	ENSMUSP00000081141	3e-166	phosphogluconate dehydrogenase	ENSP00000270776	6e-172	phosphogluconate dehydrogenase
2	SMED30006197		mixed stage reference	0.0744918	39.9287	23.16	4.77298	0.447707	0.187518	0.0696689	0.05999	0	0.0997524	.	.	.	.	.	.	NA	NA	NA	NA	NA	NA	NA	NA	NA	NA	NA	NA	NA	NA	NA	NA	NA	NA
2	SMED30006329		mixed stage reference	0.0355568	49.7838	30.2843	6.56921	0.530984	0.195008	0.12743	0.121555	0.0891106	0.0372412	CCH41319.1	2e-19	hypothetical protein BN7_858 [Wickerhamomyces ciferrii]	Q90XF2	2e-19	Protein kinase C iota type	T01H8.1c	7e-18	RSKN-1, isoform e.	FBpp0292489	2e-18	atypical protein kinase C	ENSDARP00000005309	3e-20	protein kinase C, iota	ENSXETP00000058856	3e-21	Uncharacterized protein	ENSMUSP00000103884	4e-20	protein kinase C, iota	ENSP00000295797	6e-20	protein kinase C, iota
2	SMED30006446		mixed stage reference	7.1016	97.8176	48.6841	21.5285	2.61962	0.843496	0.398598	0.0604382	0.00663623	0.0286337	.	.	.	.	.	.	NA	NA	NA	NA	NA	NA	NA	NA	NA	NA	NA	NA	NA	NA	NA	NA	NA	NA
2	SMED30006555		mixed stage reference	0	14.6589	8.14493	1.97481	0.354131	0.0798614	0.0402197	0.0465599	0.387994	0.0266607	CDJ16313.1	0	eukaryotic peptide chain release factor subunit [Echinococcus granulosus]	Q9GR88	0	Eukaryotic peptide chain release factor subunit 1	T05H4.6b.2	0	ETF-1 (etf-1)	FBpp0077834	0	eukaryotic release factor 1	ENSDARP00000064557	0	eukaryotic translation termination factor 1b	ENSXETP00000025940	0	eukaryotic translation termination factor 1	ENSMUSP00000025218	0	eukaryotic translation termination factor 1	ENSP00000353741	0	eukaryotic translation termination factor 1
2	SMED30006700		mixed stage reference	0.227391	128.413	58.3814	10.3968	0.550465	0.0355887	0.0453796	0.0222901	0	0.0123797	XP_002786620.1	0.0002	RING-H2 finger protein ATL2E, putative [Perkinsus marinus ATCC 50983]	Q9SUS4	5e-05	RING-H2 zinc finger protein RHA1a [Arabidopsis thaliana]	ZK637.14	0.0003	ZK637.14 (ZK637.14)	NA	NA	NA	ENSDARP00000136621	4e-05	ring finger protein 24	ENSXETP00000039002	0.0005	ring finger protein 24	ENSMUSP00000129843	0.0008	ring finger protein 24	ENSP00000388550	0.0006	ring finger protein 24
2	SMED30006705		mixed stage reference	0	23.6062	14.4736	3.24508	0.113542	0.0910577	0.0300384	0.0275891	0.0132575	0.0120382	AFJ24755.1	2e-09	high mobility group-2 [Schmidtea mediterranea]	Q05344	1e-05	FACT complex subunit Ssrp1	NA	NA	NA	FBpp0072151	1e-06	Structure specific recognition protein	NA	NA	NA	NA	NA	NA	NA	NA	NA	NA	NA	NA
2	SMED30006722		mixed stage reference	0	26.9024	16.7046	3.47308	0.48694	0.104195	0.0345995	0.0372363	0.0457325	0.0635988	XP_004444258.1	2e-43	GA11291, isoform D [Drosophila pseudoobscura pseudoobscura]	Q9V8R9	2e-39	Protein 4.1 homolog	T04C9.6b.2	3e-24	FRM-2, isoform a (frm-2)	FBpp0085694	4e-44	coracle	ENSDARP00000117620	3e-40	erythrocyte membrane protein band 4.1-like 1	ENSXETP00000031526	5e-38	erythrocyte membrane protein band 4.1	ENSMUSP00000101590	4e-39	erythrocyte protein band 4.1	ENSP00000362906	1e-39	erythrocyte membrane protein band 4.1
2	SMED30006790		mixed stage reference	15.1121	600.043	339.245	103.766	9.71521	1.83514	1.07486	0.266553	0.155671	0.128065	.	.	.	.	.	.	NA	NA	NA	NA	NA	NA	NA	NA	NA	NA	NA	NA	NA	NA	NA	NA	NA	NA
2	SMED30006831		mixed stage reference	0.249601	97.509	55.3858	8.76822	0.237136	0.0799418	0.0410481	0.0184162	0	0	XP_001919964.4	4e-14	serine/threonine-protein kinase pim-2-like [Danio rerio]	Q6Z9F4	1e-09	CBL-interacting protein kinase 6	C06E8.3c	1e-10	PRK-1, isoform b (prk-1)	FBpp0072069	5e-10	PAS kinase	ENSDARP00000133779	6e-17	si:ch211-215j19.6	ENSXETP00000063487	9e-11	PAS domain containing serine/threonine kinase	ENSMUSP00000027493	7e-10	PAS domain containing serine/threonine kinase	ENSP00000467357	4e-09	BR serine/threonine kinase 1
2	SMED30007130		mixed stage reference	1.12902	388.664	204.276	77.7543	4.43923	0.713106	0.393642	0.457601	1.15632	0.036291	BAE78817.1	2e-52	innexin9 [Dugesia japonica]	A8WVX4	3e-32	Innexin-19	T16H5.1a	2e-31	INX-19, isoform a.	FBpp0070965	2e-08	Innexin 2	NA	NA	NA	NA	NA	NA	NA	NA	NA	NA	NA	NA
2	SMED30007213		mixed stage reference	0.118733	12.1178	7.45799	2.36907	0.0951995	0.0574341	0.0419835	0.0112089	0.0579858	0	.	.	.	.	.	.	NA	NA	NA	NA	NA	NA	NA	NA	NA	NA	NA	NA	NA	NA	NA	NA	NA	NA
2	SMED30007291		mixed stage reference	0	93.9959	36.6595	6.21363	0.231454	0.200799	0.184621	0.279192	0.11103	0.287284	XP_002901361.1	8e-05	conserved hypothetical protein [Phytophthora infestans T30-4]	Q8SV35	0.001	Uncharacterized RING finger protein ECU07_0330	B0432.13.2	3e-05	B0432.13 (B0432.13)	FBpp0302591	6e-05	NA	ENSDARP00000107206	2e-05	si:dkey-51a16.9	ENSXETP00000055088	0.0003	ring finger protein 2	ENSMUSP00000075476	0.0006	ring finger protein 2	ENSP00000356480	0.0009	ring finger protein 2
2	SMED30007313		mixed stage reference	0.135992	71.6249	38.7685	12.4742	0.951568	0.538956	0.429406	0.377348	0.144565	0.288696	XP_002515019.1	0.001	protein binding protein, putative [Ricinus communis]	.	.	.	NA	NA	NA	NA	NA	NA	ENSDARP00000138760	0.0007	ring finger protein 103	NA	NA	NA	NA	NA	NA	NA	NA	NA
2	SMED30007435		mixed stage reference	0	40.7842	24.7344	4.79115	0.212505	0.0109373	0.0327595	0.028066	0.0827843	0.142055	.	.	.	.	.	.	NA	NA	NA	NA	NA	NA	NA	NA	NA	NA	NA	NA	NA	NA	NA	NA	NA	NA
2	SMED30007542		mixed stage reference	0.474304	365.668	183.398	29.6834	0.565296	0.158524	0.0980616	0.0958011	0.0770412	0	AGE13483.1	8e-25	decapping protein 2 [Bombyx mori]	Q5REQ8	4e-22	m7GpppN-mRNA hydrolase	F52G2.1c	5e-18	DCAP-2, isoform b (dcap-2)	FBpp0293514	8e-20	Decapping protein 2	ENSDARP00000137328	4e-24	decapping mRNA 2	ENSXETP00000046507	1e-20	decapping mRNA 2	ENSMUSP00000025350	2e-22	DCP2 decapping enzyme homolog (S. cerevisiae)	ENSP00000425770	6e-23	decapping mRNA 2
2	SMED30007810		mixed stage reference	0	119.125	75.2244	15.1639	0.571473	0.118045	0.22909	0.107454	0.0161542	0.0747076	XP_002628061.1	0.0001	RING finger domain-containing protein [Ajellomyces dermatitidis SLH14081]	.	.	.	W02A11.3	3e-05	TOE-4 (toe-4)	FBpp0081908	0.0004	NA	NA	NA	NA	NA	NA	NA	ENSMUSP00000141725	0.0004	E3 ubiquitin-protein ligase RNF181	NA	NA	NA
2	SMED30008175		mixed stage reference	0.214329	157.662	86.6638	22.5793	2.39862	0.900045	0.347387	0.184792	0.0230851	0.1558	.	.	.	.	.	.	NA	NA	NA	FBpp0071136	0.0002	TNF-receptor-associated factor 6	NA	NA	NA	ENSXETP00000020954	0.0008	ring finger protein 41, E3 ubiquitin protein ligase	NA	NA	NA	NA	NA	NA
2	SMED30008183		mixed stage reference	0.427041	177.777	93.3859	18.4255	1.15955	0.414119	0.289385	0.0550428	0.0968409	0.055009	ADF47407.1	2e-30	exoribonuclease-2, partial [Dugesia japonica]	Q9VM71	2e-28	5'-3' exoribonuclease 2 homolog	Y48B6A.3	2e-27	XRN-2 (xrn-2)	FBpp0304602	2e-29	NA	ENSDARP00000138850	1e-22	5'-3' exoribonuclease 2	ENSXETP00000059293	4e-23	5'-3' exoribonuclease 1	ENSMUSP00000028921	8e-26	5'-3' exoribonuclease 2	ENSP00000366396	3e-25	5'-3' exoribonuclease 2
2	SMED30008483		mixed stage reference	0.277782	62.1354	44.0145	14.2552	1.49764	0.111243	0.134817	0.0213687	0	0.289757	.	.	.	.	.	.	NA	NA	NA	NA	NA	NA	NA	NA	NA	NA	NA	NA	NA	NA	NA	NA	NA	NA
2	SMED30008512		mixed stage reference	0	157.76	59.6437	6.44754	0.100578	0.0367501	0.0264527	0	0.0125735	0	.	.	.	.	.	.	NA	NA	NA	NA	NA	NA	NA	NA	NA	NA	NA	NA	NA	NA	NA	NA	NA	NA
2	SMED30008673		mixed stage reference	0	111.878	47.1789	10.3162	0.634667	0.110299	0.0204328	0.0168414	0	0	.	.	.	.	.	.	NA	NA	NA	NA	NA	NA	NA	NA	NA	NA	NA	NA	NA	NA	NA	NA	NA	NA
2	SMED30009253		mixed stage reference	0	19.5593	9.36818	1.86719	0.178664	0.0602931	0.0166554	0.0422738	0	0.0195741	XP_003291997.1	2e-05	hypothetical protein DICPUDRAFT_156679 [Dictyostelium purpureum]	Q00940	2e-05	Peroxisome biogenesis factor 10	C32D5.11	0.0003	C32D5.11 (C32D5.11)	FBpp0072626	7e-05	Peroxin 10	ENSDARP00000073848	0.0001	Uncharacterized protein	ENSXETP00000013295	7e-05	PHD and ring finger domains 1	ENSMUSP00000019333	0.0007	ring finger protein 145	ENSP00000429071	0.0005	ring finger protein 145
2	SMED30009605		mixed stage reference	0.0655936	67.1573	26.6967	4.06639	0.160045	0.0511066	0.0270701	0.0303993	0	5.67864	.	.	.	.	.	.	NA	NA	NA	NA	NA	NA	NA	NA	NA	NA	NA	NA	NA	NA	NA	NA	NA	NA
2	SMED30009676		mixed stage reference	0	52.9726	31.118	5.41594	0.286145	0.0314354	0	0	0.00828462	0.0105019	.	.	.	.	.	.	NA	NA	NA	NA	NA	NA	NA	NA	NA	NA	NA	NA	NA	NA	NA	NA	NA	NA
2	SMED30009775		mixed stage reference	0	104.466	60.6692	8.65284	0.726238	0.32001	0.146195	0.0658182	0.0180203	0.0188861	XP_007474369.1	1e-58	deoxynucleoside triphosphate triphosphohydrolase SAMHD1 isoform X2 [Monodelphis domestica]	Q9Y3Z3	6e-56	Deoxynucleoside triphosphate triphosphohydrolase SAMHD1	ZK177.8b.2	1e-39	ZK177.8, isoform a.	FBpp0312519	5e-23	falten	ENSDARP00000096087	1e-52	SAM domain and HD domain 1	ENSXETP00000016138	7e-55	SAM domain and HD domain 1	ENSMUSP00000105176	5e-57	SAM domain and HD domain, 1	ENSP00000262878	1e-56	SAM domain and HD domain 1
2	SMED30009880		mixed stage reference	5.26574	1017.11	548.786	106.814	9.18894	1.45508	0.778095	0.36053	0.221836	0.186771	XP_002733137.1	3e-35	ubiquitin-conjugating enzyme E2 N-like [Saccoglossus kowalevskii]	P35128	2e-35	Ubiquitin-conjugating enzyme E2 N	Y54G2A.31	7e-34	UBC-13 (ubc-13)	FBpp0289793	3e-36	bendless	ENSDARP00000003705	9e-36	ubiquitin-conjugating enzyme E2Na	ENSXETP00000028257	1e-33	ubiquitin-conjugating enzyme E2N	ENSMUSP00000096932	2e-35	ubiquitin-conjugating enzyme E2N	ENSP00000316176	3e-35	ubiquitin-conjugating enzyme E2N
2	SMED30009890		mixed stage reference	1.0039	81.689	45.1569	13.1363	1.31449	0.568177	0.227829	0.345673	0.0270764	0.150772	.	.	.	.	.	.	NA	NA	NA	NA	NA	NA	NA	NA	NA	NA	NA	NA	NA	NA	NA	NA	NA	NA
2	SMED30010422		mixed stage reference	0.564672	168.009	79.8384	21.155	1.09456	0.235705	0.0538054	0.0309571	0.0445361	0	.	.	.	.	.	.	NA	NA	NA	NA	NA	NA	NA	NA	NA	NA	NA	NA	NA	NA	NA	NA	NA	NA
2	SMED30010489		mixed stage reference	0.123733	100.324	51.3664	6.72072	0.3096	0.118354	0.049897	0.0877098	0.019012	0.0137916	ESO92434.1	3e-17	hypothetical protein LOTGIDRAFT_162739 [Lottia gigantea]	O35179	3e-12	Endophilin-A1	T04D1.3d	1e-12	UNC-57, isoform c.	FBpp0083112	1e-12	Endophilin A	ENSDARP00000140184	3e-15	SH3-domain GRB2-like 3a	ENSXETP00000039086	3e-14	SH3-domain GRB2-like 1	ENSMUSP00000102807	1e-13	SH3-domain GRB2-like 2	ENSP00000369981	6e-13	SH3-domain GRB2-like 2
2	SMED30010575		mixed stage reference	0.549307	192.984	81.2577	15.7012	0.752706	0.0817657	0.160246	0.060296	0.0247537	0.0145894	XP_008199757.1	1e-179	phosphoenolpyruvate carboxykinase [GTP] isoform X2 [Tribolium castaneum]	P20007	1e-172	Phosphoenolpyruvate carboxykinase [GTP]	R11A5.4c.3	2e-157	PCK-2, isoform b.	FBpp0085880	2e-173	Phosphoenolpyruvate carboxykinase	ENSDARP00000005448	6e-168	phosphoenolpyruvate carboxykinase 2 (mitochondrial)	ENSXETP00000031961	5e-173	phosphoenolpyruvate carboxykinase 2 (mitochondrial)	ENSMUSP00000029017	2e-170	phosphoenolpyruvate carboxykinase 1, cytosolic	ENSP00000454011	4e-171	phosphoenolpyruvate carboxykinase 2 (mitochondrial)
2	SMED30010671		mixed stage reference	0.0688424	158.947	76.3523	13.7501	0.406591	0.151815	0.0498927	0.00852107	0.013237	0	CDJ06538.1	7e-79	Mitochondrial substrate solute carrier [Hymenolepis microstoma]	Q9UBX3	1e-70	Mitochondrial dicarboxylate carrier	K11G12.5	5e-69	K11G12.5 (K11G12.5)	FBpp0082215	6e-70	Dicarboxylate carrier 1	ENSDARP00000098538	2e-65	si:ch1073-100f3.2	ENSXETP00000042651	9e-65	solute carrier family 25 (mitochondrial carrier; dicarboxylate transporter), member 10	ENSMUSP00000026899	8e-70	solute carrier family 25 (mitochondrial carrier, dicarboxylate transporter), member 10	ENSP00000345580	2e-71	solute carrier family 25 (mitochondrial carrier; dicarboxylate transporter), member 10
2	SMED30010724		mixed stage reference	0	89.3631	34.8598	6.12979	0.361125	0.0432486	0.0183217	0.0605625	0.0179117	0.0654636	CDQ60785.1	3e-31	unnamed protein product [Oncorhynchus mykiss]	P20007	7e-29	Phosphoenolpyruvate carboxykinase [GTP]	R11A5.4a.2	3e-27	PCK-2, isoform b.	FBpp0112006	3e-30	NA	ENSDARP00000018261	8e-26	phosphoenolpyruvate carboxykinase 1 (soluble)	ENSXETP00000031961	1e-26	phosphoenolpyruvate carboxykinase 2 (mitochondrial)	ENSMUSP00000029017	1e-25	phosphoenolpyruvate carboxykinase 1, cytosolic	ENSP00000319814	2e-27	phosphoenolpyruvate carboxykinase 1 (soluble)
2	SMED30010895		mixed stage reference	0	41.5766	15.2066	2.30412	0.0439906	0.00431132	0.0207751	0.00571239	0.00416685	0.00528208	CDO97783.1	3e-05	unnamed protein product [Coffea canephora]	Q8W571	7e-06	RING-H2 finger protein ATL32	H10E21.5	8e-05	H10E21.5 (H10E21.5)	FBpp0297426	1e-05	goliath	ENSDARP00000129621	2e-06	si:ch211-59o9.10	ENSXETP00000009953	1e-05	ring finger protein, LIM domain interacting	ENSMUSP00000070662	2e-05	ring finger protein, LIM domain interacting	ENSP00000253571	3e-05	ring finger protein, LIM domain interacting
2	SMED30011001		mixed stage reference	0	37.4287	25.8031	5.08498	0.366604	0.00982347	0.0097116	0	0	0	EFX83133.1	0.0007	hypothetical protein DAPPUDRAFT_48477 [Daphnia pulex]	Q7L0R7	0.0002	RING finger protein 44	NA	NA	NA	NA	NA	NA	ENSDARP00000130234	0.0002	topoisomerase I binding, arginine/serine-rich b	ENSXETP00000023911	0.0001	ring finger protein 44	ENSMUSP00000118474	5e-05	ring finger protein 44	ENSP00000274811	4e-05	ring finger protein 44
2	SMED30011137		mixed stage reference	7.35319	1307.19	715.362	128.508	7.41751	1.80085	1.02704	0.4698	0.267377	0.173868	XP_001952053.1	1e-177	eukaryotic initiation factor 4A [Acyrthosiphon pisum]	Q7RV88	1e-169	ATP-dependent RNA helicase eIF4A	F57B9.6a.2	3e-169	INF-1, isoform a.	FBpp0081324	3e-163	eIF4AIII	ENSDARP00000058912	3e-162	eukaryotic translation initiation factor 4A1A	ENSXETP00000043428	2e-163	eukaryotic translation initiation factor 4A1	ENSMUSP00000127034	2e-164	eukaryotic translation initiation factor 4A1	ENSP00000293831	4e-164	eukaryotic translation initiation factor 4A1
2	SMED30011151		mixed stage reference	0	108.153	49.4178	14.2041	0.702997	0.118153	0.0646522	0	0.073963	0.0086746	.	.	.	.	.	.	NA	NA	NA	NA	NA	NA	NA	NA	NA	NA	NA	NA	NA	NA	NA	NA	NA	NA
2	SMED30011166		mixed stage reference	0.05363	156.93	78.3445	20.6708	0.708383	0.124324	0.0282234	0.0459612	0.0269475	0	.	.	.	.	.	.	NA	NA	NA	NA	NA	NA	ENSDARP00000002609	0.0002	ring finger protein 2	ENSXETP00000043941	0.0001	ring finger protein 1	ENSMUSP00000075476	0.0003	ring finger protein 2	ENSP00000400722	0.0002	ring finger protein 2
2	SMED30011428		mixed stage reference	0.60337	153.34	99.4674	23.8212	1.74948	0.404876	0.226564	0.14804	0.171573	0.126831	CDJ20388.1	0	glycogen phosphorylase [Echinococcus granulosus]	P11217	0	Glycogen phosphorylase, muscle form	T22F3.3b.3	0	T22F3.3, isoform b (T22F3.3)	FBpp0099923	0	Glycogen phosphorylase	ENSDARP00000025885	0	phosphorylase, glycogen; brain	ENSXETP00000035953	0	phosphorylase, glycogen, liver	ENSMUSP00000047564	0	muscle glycogen phosphorylase	ENSP00000164139	0	phosphorylase, glycogen, muscle
2	SMED30011514		mixed stage reference	0	29.0576	16.3338	3.5209	0.350997	0.0119256	0.0107733	0.0172135	0.00586734	0	EPX73214.1	7e-38	kinesin-like protein Klp3 [Schizosaccharomyces octosporus yFS286]	Q9US60	4e-36	Kinesin-like protein 3	R05D3.7	8e-33	UNC-116 (unc-116)	FBpp0072616	2e-35	Kinesin-like protein at 61F	ENSDARP00000085067	8e-37	kinesin family member 5A, b	ENSXETP00000025503	6e-36	kinesin family member 5B	ENSMUSP00000012587	3e-36	kinesin family member 11	ENSP00000260731	1e-36	kinesin family member 11
2	SMED30011541		mixed stage reference	0	19.5957	10.6104	6.25314	8.45578	0.754878	0.28431	0.255216	0.102359	0.268351	EKC18237.1	0	Putative cation-transporting ATPase 13A3, partial [Crassostrea gigas]	Q9H7F0	0	Probable cation-transporting ATPase 13A3	W08D2.5a	0	CATP-6, isoform c.	FBpp0305364	0	NA	ENSDARP00000083210	0	ATPase type 13A2	ENSXETP00000006317	0	ATPase type 13A3	ENSMUSP00000051645	0	ATPase type 13A3	ENSP00000256031	0	ATPase type 13A3
2	SMED30012068		mixed stage reference	0	16.2478	11.0271	3.12674	0.125488	0	0.018491	0	0.0561409	0.0185389	.	.	.	.	.	.	NA	NA	NA	NA	NA	NA	NA	NA	NA	NA	NA	NA	NA	NA	NA	NA	NA	NA
2	SMED30012126		mixed stage reference	0.2177	74.8858	35.4859	10.0306	0.4088	0.167839	0.101164	0.0941774	0.0043471	0.0160136	.	.	.	.	.	.	NA	NA	NA	FBpp0303662	0.0003	NA	NA	NA	NA	ENSXETP00000061019	0.0008	ring finger protein 207	NA	NA	NA	NA	NA	NA
2	SMED30012454		mixed stage reference	0.562827	141.316	68.1949	17.1551	0.897046	0.211812	0.110315	0.0184159	0	0.0222511	.	.	.	.	.	.	NA	NA	NA	NA	NA	NA	NA	NA	NA	NA	NA	NA	NA	NA	NA	NA	NA	NA
2	SMED30012730		mixed stage reference	0.0537837	44.9989	26.605	6.73705	0.537488	0.168767	0.064956	0.0728967	0.0135221	0.0335774	.	.	.	.	.	.	NA	NA	NA	NA	NA	NA	NA	NA	NA	NA	NA	NA	NA	NA	NA	NA	NA	NA
2	SMED30012849		mixed stage reference	0.731092	481.936	312.833	85.1154	9.00437	0.825596	0.217443	0.108518	0.0493356	0	.	.	.	.	.	.	NA	NA	NA	NA	NA	NA	NA	NA	NA	NA	NA	NA	NA	NA	NA	NA	NA	NA
2	SMED30013055		mixed stage reference	0.15805	62.0434	32.2254	16.0355	2.88631	0.203459	0.183404	0.0609569	0.0170875	0.0173777	CAX69383.1	0	procollagen-lysine, 2-oxoglutarate 5-dioxygenase 3 [Schistosoma japonicum]	P24802	0	Procollagen-lysine,2-oxoglutarate 5-dioxygenase 1	F52H3.1.3	7e-158	LET-268 (let-268)	FBpp0075918	7e-177	procollagen lysyl hydroxylase	ENSDARP00000097266	0	procollagen-lysine, 2-oxoglutarate 5-dioxygenase 2	ENSXETP00000028621	5e-164	procollagen-lysine, 2-oxoglutarate 5-dioxygenase 1	ENSMUSP00000004968	0	procollagen-lysine, 2-oxoglutarate 5-dioxygenase 3	ENSP00000196061	0	procollagen-lysine, 2-oxoglutarate 5-dioxygenase 1
2	SMED30013088		mixed stage reference	0.212076	462.085	276.467	49.3152	1.66355	0.472428	0.214863	0.1663	0.0573542	0.0147066	.	.	.	.	.	.	NA	NA	NA	NA	NA	NA	NA	NA	NA	NA	NA	NA	NA	NA	NA	NA	NA	NA
2	SMED30013090		mixed stage reference	0.192248	133.841	88.7934	22.2247	1.38529	0.231196	0.0431681	0.032703	0.0426168	0.0166452	ELT98460.1	1e-70	hypothetical protein CAPTEDRAFT_177636 [Capitella teleta]	Q8BGC3	2e-47	Monocarboxylate transporter 12	C10E2.6	2e-36	C10E2.6 (C10E2.6)	FBpp0309617	1e-39	Monocarboxylate transporter 1	ENSDARP00000108793	3e-45	solute carrier family 16, member 9a	ENSXETP00000002722	2e-44	solute carrier family 16, member 6	ENSMUSP00000009522	3e-48	solute carrier family 16 (monocarboxylic acid transporters), member 12	ENSP00000360855	7e-48	solute carrier family 16, member 12
2	SMED30013099		mixed stage reference	0.63143	173.49	86.5108	22.0917	0.910121	0.207259	0.0545841	0.0457765	0.0367135	0	XP_002631701.1	2e-147	C. briggsae CBR-XRN-2 protein [Caenorhabditis briggsae]	Q9VM71	8e-130	5'-3' exoribonuclease 2 homolog	Y48B6A.3	1e-98	XRN-2 (xrn-2)	FBpp0304602	1e-130	NA	ENSDARP00000137023	6e-98	5'-3' exoribonuclease 2	ENSXETP00000050719	2e-99	5'-3' exoribonuclease 2	ENSMUSP00000028921	1e-95	5'-3' exoribonuclease 2	ENSP00000366396	2e-98	5'-3' exoribonuclease 2
2	SMED30013238		mixed stage reference	0.0973657	47.358	22.65	6.59475	0.412013	0.0615474	0.0303336	0.0285987	0.0102981	0.0306299	EUB61935.1	2e-29	hypothetical protein EGR_03208 [Echinococcus granulosus]	.	.	.	NA	NA	NA	NA	NA	NA	NA	NA	NA	NA	NA	NA	NA	NA	NA	NA	NA	NA
2	SMED30013329		mixed stage reference	0	32.372	19.8997	1.97793	0.0492776	0	0.0146659	0.0102833	0	0	.	.	.	.	.	.	NA	NA	NA	NA	NA	NA	NA	NA	NA	NA	NA	NA	NA	NA	NA	NA	NA	NA
2	SMED30013469		mixed stage reference	1.54803	58.0727	25.0822	5.1546	0.46551	0.116391	0.113842	0.0283722	0.0877967	2.91559	ELU11017.1	2e-114	hypothetical protein CAPTEDRAFT_176214 [Capitella teleta]	Q0IJ05	2e-106	Oxysterol-binding protein-related protein 9	C32F10.1b	3e-88	OBR-4, isoform a.	FBpp0304288	9e-104	NA	ENSDARP00000091500	1e-102	oxysterol binding protein-like 9	ENSXETP00000006165	1e-107	oxysterol binding protein-like 9	ENSMUSP00000124112	1e-105	oxysterol binding protein-like 9	ENSP00000431980	9e-107	oxysterol binding protein-like 9
2	SMED30013987		mixed stage reference	0.378879	434.56	209.279	58.787	1.87297	0.300229	0.191934	0.209362	0.329317	0.211822	CDJ19896.1	1e-32	innexin unc 9 [Echinococcus granulosus]	A8WVX4	2e-18	Innexin-19	C18H7.2a	1e-25	INX-18, isoform b (inx-18)	NA	NA	NA	ENSDARP00000088509	2e-05	pannexin 1b	NA	NA	NA	ENSMUSP00000011262	0.0005	pannexin 3	NA	NA	NA
2	SMED30014175		mixed stage reference	0.194239	103.106	40.7493	9.45446	0.770119	0.0602075	0.0381696	0	0.0157165	0	.	.	.	.	.	.	NA	NA	NA	NA	NA	NA	NA	NA	NA	NA	NA	NA	NA	NA	NA	NA	NA	NA
2	SMED30014239		mixed stage reference	0	90.1639	43.5898	3.52779	0.205822	0.0284616	0.0133274	0.00885505	0.00943009	0.0102132	.	.	.	.	.	.	NA	NA	NA	NA	NA	NA	NA	NA	NA	NA	NA	NA	NA	NA	NA	NA	NA	NA
2	SMED30014431		mixed stage reference	0.961826	409.439	198.706	82.3735	5.00687	1.10563	0.317424	0.250866	0.159182	2.90995	GAA35933.1	2e-38	innexin unc-9 [Clonorchis sinensis]	O01634	1e-22	Innexin-12	C16E9.4a	6e-26	INX-1, isoform b (inx-1)	FBpp0077031	3e-06	Innexin 6	NA	NA	NA	NA	NA	NA	NA	NA	NA	NA	NA	NA
2	SMED30014566		mixed stage reference	0.372703	300.735	130.919	43.1862	2.47722	0.493741	0.316444	0.22793	0.0860568	0.170303	.	.	.	.	.	.	NA	NA	NA	NA	NA	NA	NA	NA	NA	NA	NA	NA	NA	NA	NA	NA	NA	NA
2	SMED30014834		mixed stage reference	0.0693337	137.76	57.0044	11.2841	0.385541	0.109531	0.0975963	0.15086	0.0124603	0.103043	EKC27094.1	0	Phosphoenolpyruvate carboxykinase, cytosolic [GTP] [Crassostrea gigas]	Q5R5J1	0	Phosphoenolpyruvate carboxykinase, cytosolic [GTP]	R11A5.4a.2	0	PCK-2, isoform b.	FBpp0085880	0	Phosphoenolpyruvate carboxykinase	ENSDARP00000018261	0	phosphoenolpyruvate carboxykinase 1 (soluble)	ENSXETP00000031961	0	phosphoenolpyruvate carboxykinase 2 (mitochondrial)	ENSMUSP00000029017	0	phosphoenolpyruvate carboxykinase 1, cytosolic	ENSP00000319814	0	phosphoenolpyruvate carboxykinase 1 (soluble)
2	SMED30015065		mixed stage reference	0.241307	49.5056	29.107	3.95467	0.33622	0.0658819	0.0229896	0.00914816	0.0102057	0.00893746	.	.	.	.	.	.	NA	NA	NA	NA	NA	NA	NA	NA	NA	NA	NA	NA	NA	NA	NA	NA	NA	NA
2	SMED30015327		mixed stage reference	0.0467431	47.4505	22.4511	3.415	0.0553033	0.0249608	0.0400751	0.0145214	0.00645455	0.00671377	.	.	.	.	.	.	C18B12.4	0.0002	C18B12.4 (C18B12.4)	FBpp0071136	0.0008	TNF-receptor-associated factor 6	NA	NA	NA	ENSXETP00000043285	0.0006	ring finger and CCCH-type domains 1	NA	NA	NA	NA	NA	NA
2	SMED30015571		mixed stage reference	0.385352	110.398	55.5951	15.7306	0.852907	0.17916	0.157932	0.057377	0.0431398	0.0144652	.	.	.	.	.	.	NA	NA	NA	NA	NA	NA	NA	NA	NA	NA	NA	NA	NA	NA	NA	NA	NA	NA
2	SMED30015830		mixed stage reference	0	13.4603	6.27599	1.90544	0.0980309	0.0539061	0.0196662	0	0	0.0163667	AFJ24755.1	5e-44	high mobility group-2 [Schmidtea mediterranea]	Q24537	4e-26	High mobility group protein DSP1	F47D12.4c.2	2e-21	HMG-1.2, isoform b (hmg-1.2)	FBpp0088319	4e-27	Dorsal switch protein 1	ENSDARP00000047158	2e-27	high mobility group box 2a	ENSXETP00000041556	1e-27	high mobility group box 1	ENSMUSP00000086260	1e-25	high mobility group box 3	ENSP00000410354	1e-25	high mobility group box 3
2	SMED30016232		mixed stage reference	0.0937875	78.3921	36.2886	4.59343	0.912206	0.100694	0.0808474	0.040414	0.00841069	0	XP_827832.1	6e-17	protein kinase [Trypanosoma brucei brucei strain 927/4 GUTat10.1]	B4LDJ6	2e-18	Serine/threonine-protein kinase PLK4	F58H12.1	1e-15	KIN-29 (kin-29)	FBpp0078042	6e-16	Sak kinase	ENSDARP00000060792	4e-16	si:ch211-215j19.4	ENSXETP00000040814	5e-16	serine/threonine kinase 36	ENSMUSP00000032409	4e-15	calcium/calmodulin-dependent protein kinase I	ENSP00000403527	4e-16	serine/threonine kinase 36
2	SMED30016236		mixed stage reference	0.185933	86.7195	44.8404	7.29962	0.464391	0.0586236	0.0591534	0.0262861	0.0072861	0	CAP31399.2	5e-22	Protein CBR-FCP-1 [Caenorhabditis briggsae]	Q8SV03	4e-17	RNA polymerase II subunit A C-terminal domain phosphatase	F36F2.6	4e-21	FCP-1 (fcp-1)	FBpp0072249	3e-19	NA	ENSDARP00000097776	6e-15	CTD (carboxy-terminal domain, RNA polymerase II, polypeptide A) phosphatase, subunit 1	ENSXETP00000059129	3e-15	CTD (carboxy-terminal domain, RNA polymerase II, polypeptide A) phosphatase, subunit 1	ENSMUSP00000038938	8e-15	CTD (carboxy-terminal domain, RNA polymerase II, polypeptide A) phosphatase, subunit 1	ENSP00000465119	1e-14	CTD (carboxy-terminal domain, RNA polymerase II, polypeptide A) phosphatase, subunit 1
2	SMED30016555		mixed stage reference	0	43.4134	19.1868	5.53425	0.257064	0.0394601	0.0144048	0.0130095	0.0186565	0.00386024	EFX89262.1	3e-27	hypothetical protein DAPPUDRAFT_303133 [Daphnia pulex]	Q4R628	3e-24	Kinesin-like protein KIF3A	F20C5.2a	8e-27	KLP-11, isoform b.	FBpp0076861	1e-28	Kinesin-like protein at 64D	ENSDARP00000107221	5e-25	kinesin family member 3A	ENSXETP00000009025	3e-25	kinesin family member 3A	ENSMUSP00000056197	7e-25	kinesin family member 3A	ENSP00000483023	6e-25	kinesin family member 3A
2	SMED30016628		mixed stage reference	0.332326	117.516	67.673	18.8857	0.870276	0.11177	0.0849305	0.049069	0.0100786	0	.	.	.	.	.	.	NA	NA	NA	NA	NA	NA	NA	NA	NA	NA	NA	NA	NA	NA	NA	NA	NA	NA
2	SMED30016812		mixed stage reference	0.887898	162.872	71.3052	17.3066	1.39384	0.243431	0.102408	0.0111811	0.0227089	0	.	.	.	.	.	.	NA	NA	NA	NA	NA	NA	ENSDARP00000092336	6e-05	bloodthirsty-related gene family, member 2	NA	NA	NA	ENSMUSP00000057928	0.0006	tripartite motif-containing 10	NA	NA	NA
2	SMED30016908		mixed stage reference	0.811192	314.029	168.372	41.269	1.47616	0.211925	0.119149	0.0622227	0.0681633	0.00676349	CCD58756.1	6e-36	sh3-containing grb2-like protein 3 (endophilin III) [Schistosoma mansoni]	Q8AXV0	2e-32	Endophilin-A2	T04D1.3c	9e-31	UNC-57, isoform c.	FBpp0083112	1e-22	Endophilin A	ENSDARP00000110333	1e-32	SH3-domain GRB2-like 1a	ENSXETP00000039086	3e-33	SH3-domain GRB2-like 1	ENSMUSP00000003268	2e-29	SH3-domain GRB2-like 1	ENSP00000269886	1e-29	SH3-domain GRB2-like 1
2	SMED30017097		mixed stage reference	0	44.5001	25.4179	4.46302	0.13509	0.054487	0	0	0.0155273	0	ABK24854.1	0.0002	unknown [Picea sitchensis]	.	.	.	NA	NA	NA	FBpp0305750	0.0001	early girl	ENSDARP00000118247	0.0003	ligand of numb-protein X 1	ENSXETP00000013295	6e-05	PHD and ring finger domains 1	NA	NA	NA	ENSP00000266589	0.001	SR-related CTD-associated factor 11
2	SMED30017273		mixed stage reference	0.240909	95.3558	52.4336	17.9046	0.814305	0.222617	0.0209949	0.0146486	0.0300617	0	XP_001382567.2	4e-24	hypothetical protein PICST_67022 [Scheffersomyces stipitis CBS 6054]	Q2PQA9	7e-22	Kinesin-1 heavy chain	R05D3.7	2e-13	UNC-116 (unc-116)	FBpp0086328	2e-13	Kinesin heavy chain	ENSDARP00000138324	3e-22	kinesin family member 5B, b	ENSXETP00000025503	5e-22	kinesin family member 5B	ENSMUSP00000130750	1e-23	kinesin family member 5B	ENSP00000307078	2e-22	kinesin family member 5B
2	SMED30017730		mixed stage reference	0.288755	81.7533	54.143	9.71316	0.836059	0.173005	0.0814788	0.038161	0	0.0125625	AAF66823.1	7e-28	poly(A)-binding protein [Nicotiana tabacum]	Q9FXA2	1e-28	Polyadenylate-binding protein 8	Y106G6H.2a.5	2e-23	PAB-1, isoform a (pab-1)	FBpp0085915	1e-23	NA	ENSDARP00000034822	1e-25	poly A binding protein, cytoplasmic 1 b	ENSXETP00000014537	2e-24	poly(A) binding protein, cytoplasmic 1	ENSMUSP00000050792	3e-26	poly(A) binding protein, cytoplasmic 6	ENSP00000478108	3e-27	poly(A) binding protein, cytoplasmic 1
2	SMED30017844		mixed stage reference	0.479753	181.396	76.4555	26.8169	1.7045	0.200058	0.0620767	0.0205107	0.0139948	0	.	.	.	.	.	.	NA	NA	NA	NA	NA	NA	NA	NA	NA	NA	NA	NA	NA	NA	NA	NA	NA	NA
2	SMED30017981		mixed stage reference	0.25109	107.726	69.4254	20.2449	1.29486	0.206672	0.0600335	0.0538161	0.0147873	0	.	.	.	.	.	.	NA	NA	NA	NA	NA	NA	NA	NA	NA	NA	NA	NA	NA	NA	NA	NA	NA	NA
2	SMED30018021		mixed stage reference	0.227983	63.6255	36.2267	7.70514	0.654311	0.058354	0.0887534	0.00864305	0.0213384	1.10203	ABK42516.1	2e-13	MarkmA2 [synthetic construct]	Q9YHZ5	5e-09	Serine/threonine-protein kinase pim-2	F45H7.4.2	3e-07	PRK-2 (prk-2)	FBpp0074608	4e-07	polo	ENSDARP00000132262	2e-12	si:dkey-43b14.7	ENSXETP00000020613	9e-10	Pim-1 proto-oncogene, serine/threonine kinase	ENSMUSP00000120476	1e-09	polo-like kinase 3	ENSP00000361275	5e-09	polo-like kinase 3
2	SMED30018065		mixed stage reference	0	53.0443	30.4827	6.59137	0.229699	0.0607377	0.0348392	0.00930153	0	0	KDO69830.1	1e-20	hypothetical protein CISIN_1g013249mg [Citrus sinensis]	Q63531	7e-21	Ribosomal protein S6 kinase alpha-1	T01H8.1d	3e-18	RSKN-1, isoform e.	FBpp0305864	1e-18	Ribosomal protein S6 kinase II	ENSDARP00000044377	3e-22	ribosomal protein S6 kinase a, polypeptide 1	ENSXETP00000026921	3e-21	ribosomal protein S6 kinase, 90kDa, polypeptide 1	ENSMUSP00000119328	3e-21	ribosomal protein S6 kinase polypeptide 1	ENSP00000486881	6e-21	ribosomal protein S6 kinase, 90kDa, polypeptide 1
2	SMED30018175		mixed stage reference	0.418699	226.478	151.17	53.0394	3.87074	0.676695	0.27373	0.25279	0.0499347	0.10415	XP_006630507.1	4e-41	eukaryotic translation initiation factor 4E-like [Lepisosteus oculatus]	O77210	5e-41	Eukaryotic translation initiation factor 4E	B0348.6a.2	1e-38	IFE-3, isoform b (ife-3)	FBpp0076464	1e-39	eIF4E-5	ENSDARP00000031553	3e-41	eukaryotic translation initiation factor 4E family member 1c	ENSXETP00000061620	2e-40	eukaryotic translation initiation factor 4E	ENSMUSP00000029803	3e-39	eukaryotic translation initiation factor 4E	ENSP00000323714	1e-40	eukaryotic translation initiation factor 4E family member 1B
2	SMED30018256		mixed stage reference	0.11691	43.9453	24.8695	4.45219	0.246934	0.120897	0.121873	0.132472	0.0179592	0.176077	.	.	.	.	.	.	NA	NA	NA	NA	NA	NA	NA	NA	NA	NA	NA	NA	NA	NA	NA	NA	NA	NA
2	SMED30018306		mixed stage reference	0.423311	211.609	105.635	44.132	3.98821	0.97839	0.442667	0.258819	0.116063	0.132643	XP_005794451.1	0.0005	hypothetical protein EMIHUDRAFT_59821, partial [Emiliania huxleyi CCMP1516]	Q09268	0.0003	Uncharacterized RING finger protein C32D5.10 [Caenorhabditis elegans]	C32D5.10	3e-05	C32D5.10 (C32D5.10)	NA	NA	NA	NA	NA	NA	NA	NA	NA	NA	NA	NA	ENSP00000421714	0.0008	SH3 domain containing ring finger 1
2	SMED30018457		mixed stage reference	0.268999	82.7528	41.8849	12.7334	0.812798	0.106965	0.0311763	0.024222	0.0570336	0.00639011	.	.	.	.	.	.	NA	NA	NA	NA	NA	NA	NA	NA	NA	NA	NA	NA	NA	NA	NA	NA	NA	NA
2	SMED30018488		mixed stage reference	0.115432	94.9278	33.9453	21.6312	0.911391	0.128204	0.145331	0.0436661	0.0586741	0.0270588	.	.	.	.	.	.	NA	NA	NA	NA	NA	NA	NA	NA	NA	NA	NA	NA	NA	NA	NA	NA	NA	NA
2	SMED30018523		mixed stage reference	0.46752	321.296	148.411	33.6965	2.18884	0.426797	0.260747	0.0781634	0.0186164	0.0672938	.	.	.	.	.	.	NA	NA	NA	NA	NA	NA	NA	NA	NA	NA	NA	NA	NA	NA	NA	NA	NA	NA
2	SMED30018584		mixed stage reference	0.289352	52.7874	25.6344	7.02311	0.273743	0.107504	0.0358139	0.0199568	0	0	.	.	.	.	.	.	NA	NA	NA	NA	NA	NA	NA	NA	NA	NA	NA	NA	NA	NA	NA	NA	NA	NA
2	SMED30018629		mixed stage reference	0.0865742	73.2059	32.2031	6.8129	0.262385	0.152651	0.0855967	0.0580307	0.0388193	0.617202	.	.	.	.	.	.	NA	NA	NA	NA	NA	NA	NA	NA	NA	NA	NA	NA	NA	NA	NA	NA	NA	NA
2	SMED30018638		mixed stage reference	0.19602	78.7201	26.0745	10.178	0.888602	0.176941	0.0955624	0.0504132	0.180621	0.0903017	XP_006634421.1	1e-115	transcriptional repressor NF-X1-like [Lepisosteus oculatus]	A6QLA0	1e-110	Transcriptional repressor NF-X1	C16A3.7	2e-98	NFX-1 (nfx-1)	FBpp0304749	1e-102	shuttle craft	ENSDARP00000124661	8e-56	nuclear transcription factor, X-box binding-like 1	ENSXETP00000032804	1e-68	nuclear transcription factor, X-box binding 1	ENSMUSP00000095747	2e-110	nuclear transcription factor, X-box binding 1	ENSP00000368856	1e-109	nuclear transcription factor, X-box binding 1
2	SMED30018810		mixed stage reference	0.511053	77.1653	40.8758	12.8873	2.4217	0.430577	0.0753199	0.0447395	0.0223157	0.0178705	XP_977970.4	6e-21	sperm motility kinase Y-like [Mus musculus]	A0AUV4	9e-22	Sperm motility kinase Y [Mus musculus]	Y39H10A.7a.2	3e-20	CHK-1, isoform a.	FBpp0306552	8e-14	bent	ENSDARP00000081625	1e-15	MAP/microtubule affinity-regulating kinase 4a	ENSXETP00000032528	4e-17	checkpoint kinase 1	ENSMUSP00000140965	7e-24	predicted gene 7356	ENSP00000278916	1e-16	checkpoint kinase 1
2	SMED30018852		mixed stage reference	0.663646	121.812	68.2762	21.6777	1.57584	0.534549	0.482921	0.380511	0.0772988	0.435713	.	.	.	.	.	.	NA	NA	NA	NA	NA	NA	NA	NA	NA	NA	NA	NA	NA	NA	NA	NA	NA	NA
2	SMED30018918		mixed stage reference	0.62221	73.8957	36.1759	10.6799	0.826471	0.157255	0.0999654	0.181622	0.342055	0.237307	XP_005237894.1	1e-180	6-phosphogluconate dehydrogenase, decarboxylating [Falco peregrinus]	P52209	2e-180	6-phosphogluconate dehydrogenase, decarboxylating [Homo sapiens]	T25B9.9	4e-163	T25B9.9.	FBpp0303827	1e-164	Phosphogluconate dehydrogenase	ENSDARP00000007588	3e-179	phosphogluconate dehydrogenase	ENSXETP00000047969	2e-150	phosphogluconate dehydrogenase	ENSMUSP00000081141	5e-175	phosphogluconate dehydrogenase	ENSP00000270776	0	phosphogluconate dehydrogenase
2	SMED30018930		mixed stage reference	0.130328	27.549	15.6915	2.8553	0.183391	0.112752	0.0855761	0.0240791	0	0.111248	.	.	.	.	.	.	NA	NA	NA	NA	NA	NA	NA	NA	NA	NA	NA	NA	NA	NA	NA	NA	NA	NA
2	SMED30019072		mixed stage reference	0.193058	104.504	63.1679	15.6222	0.628982	0.161358	0.21258	0.184612	0.0202161	0.0179799	.	.	.	.	.	.	NA	NA	NA	NA	NA	NA	NA	NA	NA	NA	NA	NA	NA	NA	NA	NA	NA	NA
2	SMED30019179		mixed stage reference	0.276576	177.733	82.5997	14.6271	1.08728	0.350552	0.225584	0.147419	0.0570064	0.101557	XP_001459876.1	1e-21	hypothetical protein [Paramecium tetraurelia strain d4-2]	Q9VYQ8	4e-13	Ubiquitin carboxyl-terminal hydrolase 7	Y71A12B.9	5e-10	USP-3 (usp-3)	FBpp0309600	4e-14	Ubiquitin-specific protease 7	ENSDARP00000111119	3e-13	ubiquitin specific peptidase 36	ENSXETP00000018089	2e-15	Uncharacterized protein	ENSMUSP00000090036	4e-13	ubiquitin specific peptidase 36	ENSP00000401119	3e-14	ubiquitin specific peptidase 36
2	SMED30019564		mixed stage reference	6.99581	785.814	472.354	133.507	12.3095	2.50601	1.65078	0.78191	0.75218	0.0114399	XP_002618152.1	0.0004	hypothetical protein CLUG_01611 [Clavispora lusitaniae ATCC 42720]	P29128	0.0006	E3 ubiquitin-protein ligase ICP0	NA	NA	NA	NA	NA	NA	ENSDARP00000130234	0.0001	topoisomerase I binding, arginine/serine-rich b	ENSXETP00000032271	7e-05	topoisomerase I binding, arginine/serine-rich, E3 ubiquitin protein ligase	NA	NA	NA	NA	NA	NA
2	SMED30019605		mixed stage reference	0.116771	96.0738	57.9819	11.3822	0.752185	0.0886715	0.0292688	0.017148	0.00557664	0.209704	.	.	.	.	.	.	NA	NA	NA	NA	NA	NA	NA	NA	NA	NA	NA	NA	NA	NA	NA	NA	NA	NA
2	SMED30020339		mixed stage reference	0	93.3302	50.5778	13.8051	0.345558	0.0519722	0.0641003	0.0349834	0	0	.	.	.	.	.	.	NA	NA	NA	NA	NA	NA	NA	NA	NA	NA	NA	NA	NA	NA	NA	NA	NA	NA
2	SMED30020415		mixed stage reference	0.15081	65.0212	37.5277	11.5765	0.695965	0.198297	0.09948	0.0435629	0.0100221	0	.	.	.	.	.	.	NA	NA	NA	NA	NA	NA	NA	NA	NA	NA	NA	NA	NA	NA	NA	NA	NA	NA
2	SMED30020553		mixed stage reference	0	105.361	53.7191	7.92665	0.273232	0.188288	0.242897	0.162575	0.104923	1.75886	XP_005103156.1	2e-38	coiled-coil domain-containing protein 124-like [Aplysia californica]	Q28HN4	2e-34	Coiled-coil domain-containing protein 124 [Xenopus (Silurana) tropicalis]	Y73E7A.1a	4e-27	Y73E7A.1, isoform a.	FBpp0083128	4e-27	NA	ENSDARP00000063862	4e-33	coiled-coil domain containing 124	ENSXETP00000029677	2e-34	coiled-coil domain containing 124	ENSMUSP00000007865	1e-28	coiled-coil domain containing 124	ENSP00000471455	4e-28	coiled-coil domain containing 124
2	SMED30020646		mixed stage reference	0.139007	92.4504	49.301	16.6166	1.31894	0.261965	0.0440181	0.035482	0.0409324	0	XP_002435427.1	6e-62	monocarboxylate transporter, putative [Ixodes scapularis]	Q6P2X9	1e-37	Monocarboxylate transporter 12	C10E2.6	8e-34	C10E2.6 (C10E2.6)	FBpp0309617	3e-35	Monocarboxylate transporter 1	ENSDARP00000115335	6e-31	solute carrier family 16, member 12b	ENSXETP00000002722	5e-31	solute carrier family 16, member 6	ENSMUSP00000009522	6e-38	solute carrier family 16 (monocarboxylic acid transporters), member 12	ENSP00000360855	6e-35	solute carrier family 16, member 12
2	SMED30020719		mixed stage reference	0	132.049	58.6117	8.91008	0.900907	0.155297	0.155058	0.0307964	0.0659861	0.113571	EFO27947.2	4e-30	hypothetical protein LOAG_00540 [Loa loa]	Q9P376	2e-20	RNA polymerase II subunit A C-terminal domain phosphatase	F36F2.6	1e-26	FCP-1 (fcp-1)	FBpp0072249	1e-22	NA	ENSDARP00000097776	1e-17	CTD (carboxy-terminal domain, RNA polymerase II, polypeptide A) phosphatase, subunit 1	ENSXETP00000001901	1e-17	CTD (carboxy-terminal domain, RNA polymerase II, polypeptide A) phosphatase, subunit 1	ENSMUSP00000038938	1e-18	CTD (carboxy-terminal domain, RNA polymerase II, polypeptide A) phosphatase, subunit 1	ENSP00000465119	2e-18	CTD (carboxy-terminal domain, RNA polymerase II, polypeptide A) phosphatase, subunit 1
2	SMED30021141		mixed stage reference	0.986873	185.164	98.9895	23.7696	1.63014	0.325278	0.210042	0.0535874	0.00909363	0.0178124	.	.	.	.	.	.	NA	NA	NA	NA	NA	NA	NA	NA	NA	NA	NA	NA	NA	NA	NA	NA	NA	NA
2	SMED30021432		mixed stage reference	0.33109	112.415	64.4276	18.9441	1.30918	0.211806	0.101333	0.0394948	0.00445471	0	CDH49238.1	1e-44	rab gdp-dissociation inhibitor [Lichtheimia corymbifera JMRC:FSU:9682]	P21856	3e-42	Rab GDP dissociation inhibitor alpha	Y57G11C.10a	2e-39	GDI-1, isoform a.	FBpp0297299	8e-41	GDP dissociation inhibitor	ENSDARP00000063387	4e-42	GDP dissociation inhibitor 1	ENSXETP00000020569	1e-39	Uncharacterized protein	ENSMUSP00000015435	1e-42	guanosine diphosphate (GDP) dissociation inhibitor 1	ENSP00000394071	2e-42	GDP dissociation inhibitor 1
2	SMED30021649		mixed stage reference	0	35.7993	19.399	4.63625	0.397545	0.361835	0.449371	0.377118	0.202658	0.524734	XP_001459013.1	0.0001	hypothetical protein [Paramecium tetraurelia strain d4-2]	Q9P1Y6	0.0001	PHD and RING finger domain-containing protein 1 [Homo sapiens]	Y54E10BR.3	0.0004	Y54E10BR.3 (Y54E10BR.3)	FBpp0072626	0.0001	Peroxin 10	ENSDARP00000105056	0.0001	PHD and ring finger domains 1	ENSXETP00000013295	8e-06	PHD and ring finger domains 1	ENSMUSP00000101648	0.0001	PHD and ring finger domains 1	ENSP00000435360	3e-05	PHD and ring finger domains 1
2	SMED30021713		mixed stage reference	0	31.1225	16.4326	4.87475	0.19484	0.0330785	0.0141052	0.0322715	0	0.00548354	.	.	.	.	.	.	NA	NA	NA	NA	NA	NA	NA	NA	NA	NA	NA	NA	NA	NA	NA	NA	NA	NA
2	SMED30021849		mixed stage reference	0.18166	43.6657	28.051	4.54239	0.516459	0.103602	0.0145158	0.023682	0.0109508	0	EDK99829.1	5e-11	pleckstrin homology domain containing, family G (with RhoGef domain) member 6, isoform CRA_a [Mus musculus]	Q8R0J1	8e-13	Pleckstrin homology domain-containing family G member 6	NA	NA	NA	NA	NA	NA	ENSDARP00000141299	4e-08	pleckstrin homology domain containing, family G (with RhoGef domain) member 5	NA	NA	NA	ENSMUSP00000037004	1e-13	pleckstrin homology domain containing, family G (with RhoGef domain) member 6	ENSP00000380185	9e-08	pleckstrin homology domain containing, family G (with RhoGef domain) member 6
2	SMED30022146		mixed stage reference	0.799903	359.693	176.427	32.8872	2.12839	0.768254	0.263385	0.253956	0	0.0306704	BAE87228.1	9e-33	unnamed protein product [Macaca fascicularis]	Q5R5F5	1e-33	Eukaryotic initiation factor 4A-I	Y65B4A.6b	9e-33	Y65B4A.6 (Y65B4A.6)	FBpp0078806	5e-31	Eukaryotic initiation factor 4a	ENSDARP00000058912	5e-34	eukaryotic translation initiation factor 4A1A	ENSXETP00000043428	7e-34	eukaryotic translation initiation factor 4A1	ENSMUSP00000127034	2e-34	eukaryotic translation initiation factor 4A1	ENSP00000463067	2e-35	eukaryotic translation initiation factor 4A1
2	SMED30022159		mixed stage reference	0	197.155	74.769	15.4413	0.633345	0.196041	0.16576	0.0250167	0.0242419	0.0237422	XP_003464207.1	0.0007	E3 ubiquitin-protein ligase DTX3L [Cavia porcellus]	.	.	.	NA	NA	NA	NA	NA	NA	NA	NA	NA	NA	NA	NA	NA	NA	NA	NA	NA	NA
2	SMED30022418		mixed stage reference	0.0968569	38.4667	19.1269	5.15871	0.154905	0.0386562	0.0445458	0.0121321	0.0161015	0.00870146	EKC39660.1	6e-05	Pleckstrin-like protein domain-containing family G member 5 [Crassostrea gigas]	.	.	.	NA	NA	NA	NA	NA	NA	ENSDARP00000100489	0.0004	MCF.2 cell line derived transforming sequence-like 2	NA	NA	NA	NA	NA	NA	NA	NA	NA
2	SMED30022477		mixed stage reference	0.389649	73.4416	48.8075	9.90308	0.315822	0.121132	0.0181831	0	0.0198056	0	.	.	.	.	.	.	NA	NA	NA	NA	NA	NA	NA	NA	NA	NA	NA	NA	NA	NA	NA	NA	NA	NA
2	SMED30022556		mixed stage reference	0	2.8548	0.819884	1.56172	0	0	0	0	0.0086553	0.029899	KDR23338.1	5e-08	Nuclear pore complex protein Nup98-Nup96 [Zootermopsis nevadensis]	P52948	1e-05	Nuclear pore complex protein Nup98-Nup96	ZK328.5a	4e-06	NPP-10, isoform b (npp-10)	FBpp0293109	1e-06	Nucleoporin 98-96kD	ENSDARP00000104598	3e-08	nucleoporin 98	ENSXETP00000010660	5e-08	nucleoporin 98kDa	ENSMUSP00000068530	4e-07	nucleoporin 98	ENSP00000380202	4e-07	nucleoporin 98kDa
2	SMED30022698		mixed stage reference	0.171996	208.363	140.182	34.7238	2.09924	0.500832	0.14404	0.0343021	0	0.037955	.	.	.	.	.	.	NA	NA	NA	NA	NA	NA	NA	NA	NA	NA	NA	NA	NA	NA	NA	NA	NA	NA
2	SMED30022767		mixed stage reference	0.0934527	90.0622	42.6765	5.30839	0.196713	0.0587618	0.117339	0.0308616	0.0103174	0.0441436	AEI72266.1	4e-06	ring zinc finger transcription factor [Citrus trifoliata]	Q7X843	1e-06	RING-H2 finger protein ATL48	C32D5.11	0.0001	C32D5.11 (C32D5.11)	FBpp0305750	0.0001	early girl	ENSDARP00000131634	9e-05	ring finger protein (C3H2C3 type) 6	ENSXETP00000059164	0.0001	ring finger protein 8, E3 ubiquitin protein ligase	ENSMUSP00000109225	8e-05	ring finger 111	ENSP00000358374	4e-06	SR-related CTD-associated factor 11
2	SMED30022781		mixed stage reference	0.529116	102.786	66.626	11.9346	0.822955	0.356948	0.282077	0.152256	0.299456	0.221856	XP_003375701.1	2e-13	RNA exonuclease 4 [Trichinella spiralis]	O94375	6e-12	RNA exonuclease 4 [Schizosaccharomyces pombe 972h-]	Y17G7B.12.2	8e-08	Y17G7B.12 (Y17G7B.12)	FBpp0291625	8e-15	NA	ENSDARP00000128266	9e-11	interferon stimulated exonuclease gene	ENSXETP00000016519	1e-12	apoptosis enhancing nuclease	ENSMUSP00000059783	2e-11	interferon stimulated exonuclease gene 20-like 2	ENSP00000331944	5e-11	apoptosis enhancing nuclease
2	SMED30022875		mixed stage reference	0.130276	125.086	66.8699	21.1553	2.19498	0.276221	0.139067	0.0667473	0.010747	0	.	.	.	.	.	.	NA	NA	NA	NA	NA	NA	NA	NA	NA	NA	NA	NA	NA	NA	NA	NA	NA	NA
2	SMED30022894		mixed stage reference	0	45.0144	16.3611	2.27749	0.219397	0.0151022	0.0168664	0.0275289	0	0	.	.	.	.	.	.	NA	NA	NA	NA	NA	NA	NA	NA	NA	NA	NA	NA	NA	NA	NA	NA	NA	NA
2	SMED30022945		mixed stage reference	0	78.8859	32.779	7.30748	1.19926	0.241294	0.0843917	0.0664299	0.0287722	0.0264703	CCD60812.1	9e-23	zinc finger protein, putative [Schistosoma mansoni]	Q96NC0	3e-21	Zinc finger matrin-type protein 2 [Homo sapiens] gi|52783533|sp|Q9CPW7.1|ZMAT2_MOUSE RecName: Full=Zinc finger matrin-type protein 2 [Mus musculus]	ZK686.4	5e-18	SNU-23 (snu-23)	FBpp0073099	5e-18	NA	ENSDARP00000002108	2e-20	zinc finger, matrin-type 2	ENSXETP00000058809	2e-13	zinc finger, matrin-type 2	ENSMUSP00000001419	4e-22	zinc finger, matrin type 2	ENSP00000274712	6e-22	zinc finger, matrin-type 2
2	SMED30023024		mixed stage reference	0.121399	35.1352	18.4592	3.33917	0.21825	0.0484784	0.023856	0.0518423	0	0	XP_004397287.1	5e-46	phosphorylase b kinase gamma catalytic chain, liver/testis isoform isoform 1 [Odobenus rosmarus divergens]	Q2KJ16	2e-47	Phosphorylase b kinase gamma catalytic chain, liver/testis isoform	Y50D7A.3a	9e-35	Y50D7A.3, isoform a.	FBpp0310184	1e-43	Phosphorylase kinase gamma	ENSDARP00000045984	6e-43	phosphorylase kinase, gamma 1a (muscle)	ENSXETP00000045687	1e-43	phosphorylase kinase, gamma 2 (testis)	ENSMUSP00000033086	3e-48	phosphorylase kinase, gamma 2 (testis)	ENSP00000388571	4e-48	phosphorylase kinase, gamma 2 (testis)
2	SMED30023119		mixed stage reference	0.299175	51.0948	27.1587	5.41272	0.286561	0.0784375	0.0123002	0.0170234	0.0235961	0.00591386	XP_006636510.1	2e-25	serine/threonine-protein kinase 17B-like [Lepisosteus oculatus]	Q9GM70	7e-24	Serine/threonine-protein kinase 17A	Y50D7A.3a	3e-17	Y50D7A.3, isoform a.	FBpp0080860	2e-17	loki	ENSDARP00000005376	6e-27	serine/threonine kinase 17b (apoptosis-inducing)	ENSXETP00000016605	3e-21	serine/threonine kinase 17a	ENSMUSP00000027263	6e-22	serine/threonine kinase 17b (apoptosis-inducing)	ENSP00000319192	3e-24	serine/threonine kinase 17a
2	SMED30023165		mixed stage reference	0	88.0381	50.6983	13.428	0.754281	0.108592	0.0179129	0.0803549	0	0	CAP31399.2	1e-06	Protein CBR-FCP-1 [Caenorhabditis briggsae]	.	.	.	F36F2.6	7e-07	FCP-1 (fcp-1)	NA	NA	NA	NA	NA	NA	NA	NA	NA	NA	NA	NA	NA	NA	NA
2	SMED30023181		mixed stage reference	0	149.504	59.1058	14.4792	0.602937	0.433093	0.478113	0.330241	0.725969	0.344618	.	.	.	.	.	.	NA	NA	NA	NA	NA	NA	NA	NA	NA	NA	NA	NA	NA	NA	NA	NA	NA	NA
2	SMED30023194		mixed stage reference	2.14924	93.1852	57.596	12.7788	1.04964	0.222844	0.139839	0.0805651	0.0239548	0.0532098	.	.	.	.	.	.	NA	NA	NA	NA	NA	NA	NA	NA	NA	NA	NA	NA	NA	NA	NA	NA	NA	NA
2	SMED30023259		mixed stage reference	0.0365979	87.6597	35.5101	7.48313	0.246417	0.0425709	0.033596	0.0212246	0.0162374	0	.	.	.	.	.	.	NA	NA	NA	NA	NA	NA	NA	NA	NA	NA	NA	NA	NA	NA	NA	NA	NA	NA
2	SMED30023673		mixed stage reference	0	4.26917	1.66942	1.86906	0	0.0183155	0	0.00911952	0	0	XP_002605576.1	1e-19	hypothetical protein BRAFLDRAFT_282155 [Branchiostoma floridae]	O55201	5e-20	Transcription elongation factor SPT5	K08E4.1	2e-14	SPT-5 (spt-5)	FBpp0085716	4e-08	Spt5	ENSDARP00000132237	1e-09	suppressor of Ty 5 homolog (S. cerevisiae)	ENSXETP00000061419	2e-08	suppressor of Ty 5 homolog	ENSMUSP00000003527	9e-21	suppressor of Ty 5	ENSP00000384505	1e-08	suppressor of Ty 5 homolog (S. cerevisiae)
2	SMED30023842		mixed stage reference	0	16.5721	9.41438	2.88126	0	0	0.0216004	0.0161044	0	0	BAI67939.1	5e-116	DjPiwiB [Dugesia japonica]	Q2Q5Y8	3e-113	Piwi-like protein 2	C01G5.2a	0.0001	PRG-2 (prg-2)	FBpp0079754	3e-08	aubergine	ENSDARP00000061114	3e-10	piwi-like RNA-mediated gene silencing 1	ENSXETP00000023096	3e-09	piwi-like RNA-mediated gene silencing 2	ENSMUSP00000076213	1e-09	piwi-like RNA-mediated gene silencing 4	ENSP00000413838	3e-08	piwi-like RNA-mediated gene silencing 4
2	SMED30024159		mixed stage reference	0	34.9514	13.7626	1.93785	0.0496092	0.0229661	0.0430031	0.0305443	0.00510412	0.00544737	XP_001198994.2	2e-05	uncharacterized protein LOC763117 [Strongylocentrotus purpuratus]	.	.	.	NA	NA	NA	NA	NA	NA	NA	NA	NA	NA	NA	NA	NA	NA	NA	NA	NA	NA
2	SMED30024876		mixed stage reference	0.0512168	36.5956	14.7984	2.66647	0.25884	0.0293241	0.0274394	0.0224599	0.00414413	0.0038893	CAX73065.1	0	Phosphofructokinase [Schistosoma japonicum]	Q27778	0	6-phosphofructokinase	C50F4.2	7e-143	PFK-2 (pfk-2)	FBpp0087507	0	Phosphofructokinase	ENSDARP00000029635	0	phosphofructokinase, platelet a	ENSXETP00000015829	0	phosphofructokinase, muscle	ENSMUSP00000117030	0	phosphofructokinase, platelet	ENSP00000309438	0	phosphofructokinase, muscle
2	SMED30025002		mixed stage reference	0.278681	265.994	162.07	43.9478	2.78722	0.259643	0.0792594	0.0737142	0.0166944	0	EYC01942.1	4e-29	hypothetical protein Y032_0103g3549 [Ancylostoma ceylanicum]	Q7TSG2	2e-20	RNA polymerase II subunit A C-terminal domain phosphatase	F36F2.6	1e-28	FCP-1 (fcp-1)	FBpp0072249	1e-28	NA	ENSDARP00000097776	1e-20	CTD (carboxy-terminal domain, RNA polymerase II, polypeptide A) phosphatase, subunit 1	ENSXETP00000059129	2e-20	CTD (carboxy-terminal domain, RNA polymerase II, polypeptide A) phosphatase, subunit 1	ENSMUSP00000038938	3e-21	CTD (carboxy-terminal domain, RNA polymerase II, polypeptide A) phosphatase, subunit 1	ENSP00000484525	6e-21	CTD (carboxy-terminal domain, RNA polymerase II, polypeptide A) phosphatase, subunit 1
2	SMED30025183		mixed stage reference	0	70.9049	29.027	4.06031	0.108409	0.0328419	0	0.0210196	0	0.0109718	.	.	.	.	.	.	NA	NA	NA	NA	NA	NA	NA	NA	NA	NA	NA	NA	NA	NA	NA	NA	NA	NA
2	SMED30025362		mixed stage reference	0	4.05487	2.13555	1.96469	0.0128755	0.00508972	0.00766393	0	0.00664431	0	XP_007654905.1	7e-90	transcription elongation factor SPT5 [Ornithorhynchus anatinus]	O55201	3e-91	Transcription elongation factor SPT5	K08E4.1	2e-68	SPT-5 (spt-5)	FBpp0085716	6e-86	Spt5	ENSDARP00000062673	2e-89	suppressor of Ty 5 homolog (S. cerevisiae)	ENSXETP00000061419	1e-89	suppressor of Ty 5 homolog	ENSMUSP00000003527	4e-92	suppressor of Ty 5	ENSP00000404029	1e-91	suppressor of Ty 5 homolog (S. cerevisiae)
2	SMED30025512		mixed stage reference	0	66.0452	42.8679	11.2652	0.575908	0.16965	0.105458	0.133878	0.0357302	0.0760453	XP_003385520.1	0.0003	tetraspanin-7-like [Amphimedon queenslandica]	.	.	.	NA	NA	NA	FBpp0309228	0.0002	Tetraspanin 29Fa	NA	NA	NA	ENSXETP00000048419	0.0002	Novel Tetraspanin family protein	NA	NA	NA	NA	NA	NA
2	SMED30025959		mixed stage reference	0.535763	230.886	145.822	37.2777	1.94464	0.331645	0.179731	0.0977346	0.0627787	0	XP_003493731.1	1e-71	monocarboxylate transporter 14-like [Bombus impatiens]	Q6P2X9	7e-48	Monocarboxylate transporter 12	C10E2.6	3e-38	C10E2.6 (C10E2.6)	FBpp0309617	5e-41	Monocarboxylate transporter 1	ENSDARP00000073117	1e-44	solute carrier family 16, member 4	ENSXETP00000002722	4e-42	solute carrier family 16, member 6	ENSMUSP00000009522	3e-46	solute carrier family 16 (monocarboxylic acid transporters), member 12	ENSP00000360855	1e-43	solute carrier family 16, member 12
2	SMED30025975		mixed stage reference	0.552248	181.408	125.606	18.4889	1.27373	0.298211	0.248451	0.19802	0.288108	1.17518	CDJ14179.1	3e-152	phosphatidylserine synthase 1 [Hymenolepis microstoma]	B1H3H9	4e-125	Phosphatidylserine synthase 1	ZC506.3.3	3e-116	PSSY-1 (pssy-1)	FBpp0303956	1e-119	NA	ENSDARP00000026303	2e-122	phosphatidylserine synthase 1a	ENSXETP00000056764	8e-60	Phosphatidylserine synthase 2	ENSMUSP00000021990	5e-125	phosphatidylserine synthase 1	ENSP00000430548	4e-125	phosphatidylserine synthase 1
2	SMED30026082		mixed stage reference	1.03579	219.787	105.793	31.3906	1.67244	0.283868	0.184562	0.0334295	0.0277252	0.0135515	EKC40830.1	0	6-phosphogluconate dehydrogenase, decarboxylating [Crassostrea gigas]	P52209	6e-176	6-phosphogluconate dehydrogenase, decarboxylating [Homo sapiens]	T25B9.9	2e-166	T25B9.9.	FBpp0303827	1e-162	Phosphogluconate dehydrogenase	ENSDARP00000007588	0	phosphogluconate dehydrogenase	ENSXETP00000047969	1e-151	phosphogluconate dehydrogenase	ENSMUSP00000081141	9e-171	phosphogluconate dehydrogenase	ENSP00000270776	1e-176	phosphogluconate dehydrogenase
2	SMED30026111		mixed stage reference	0	36.1386	24.219	5.50871	0.356013	0.0695929	0.0429768	0.031162	0.00675992	0.00732132	.	.	.	.	.	.	NA	NA	NA	NA	NA	NA	NA	NA	NA	NA	NA	NA	NA	NA	NA	NA	NA	NA
2	SMED30026536		mixed stage reference	0.316446	90.4747	46.0061	14.8438	1.04008	0.181158	0.11222	0.0531693	0.0181194	0.0267273	BAE78817.1	7e-35	innexin9 [Dugesia japonica]	O61715	8e-13	Innexin-19	T16H5.1a	7e-14	INX-19, isoform a.	NA	NA	NA	NA	NA	NA	NA	NA	NA	NA	NA	NA	NA	NA	NA
2	SMED30026610		mixed stage reference	0.244988	54.2653	24.4422	3.79845	0.0254084	0.0121318	0.0297518	0.0109864	0.0325834	0	.	.	.	Q9SUS4	0.0001	RING-H2 zinc finger protein RHA1a [Arabidopsis thaliana]	NA	NA	NA	NA	NA	NA	NA	NA	NA	NA	NA	NA	NA	NA	NA	NA	NA	NA
2	SMED30026856		mixed stage reference	0	108.721	56.5975	17.5677	1.82654	2.30889	1.67337	1.35574	1.05002	2.56616	.	.	.	.	.	.	NA	NA	NA	NA	NA	NA	NA	NA	NA	NA	NA	NA	NA	NA	NA	NA	NA	NA
2	SMED30027061		mixed stage reference	0	42.8886	17.7751	2.30973	0.152456	0.0410182	0.0334424	0	0	0	ESN98945.1	1e-30	hypothetical protein HELRODRAFT_162417 [Helobdella robusta]	Q7TSG2	5e-29	RNA polymerase II subunit A C-terminal domain phosphatase	F36F2.6	2e-25	FCP-1 (fcp-1)	FBpp0072249	4e-29	NA	ENSDARP00000097776	8e-29	CTD (carboxy-terminal domain, RNA polymerase II, polypeptide A) phosphatase, subunit 1	ENSXETP00000001901	7e-29	CTD (carboxy-terminal domain, RNA polymerase II, polypeptide A) phosphatase, subunit 1	ENSMUSP00000038938	6e-30	CTD (carboxy-terminal domain, RNA polymerase II, polypeptide A) phosphatase, subunit 1	ENSP00000465119	3e-29	CTD (carboxy-terminal domain, RNA polymerase II, polypeptide A) phosphatase, subunit 1
2	SMED30027079		mixed stage reference	0.41674	148.332	66.932	26.2378	1.98275	0.269437	0.127143	0.0478253	0.0320758	0.00423083	EUB61935.1	4e-22	hypothetical protein EGR_03208 [Echinococcus granulosus]	.	.	.	NA	NA	NA	NA	NA	NA	NA	NA	NA	NA	NA	NA	NA	NA	NA	NA	NA	NA
2	SMED30027124		mixed stage reference	0.488658	215.669	108.739	23.4849	0.496187	0.286861	0.131242	0.0714396	0.061568	0.0232931	.	.	.	.	.	.	NA	NA	NA	NA	NA	NA	NA	NA	NA	NA	NA	NA	NA	NA	NA	NA	NA	NA
2	SMED30027509		mixed stage reference	0.309366	155.248	96.8189	27.7606	1.06833	0.210509	0.0736779	0.0192517	0.0146296	0	GAA32864.1	2e-20	serine/threonine-protein kinase psk1 [Clonorchis sinensis]	P18652	7e-17	Ribosomal protein S6 kinase 2 alpha	T01H8.1e	7e-15	RSKN-1, isoform e.	FBpp0305864	1e-15	Ribosomal protein S6 kinase II	ENSDARP00000104901	2e-16	ribosomal protein S6 kinase a, polypeptide 1	ENSXETP00000008237	9e-19	Uncharacterized protein	ENSMUSP00000024575	2e-17	ribosomal protein S6 kinase, polypeptide 2	ENSP00000487553	5e-16	ribosomal protein S6 kinase, 90kDa, polypeptide 1
2	SMED30027580		mixed stage reference	0.910566	199.271	106.175	21.1197	1.53957	0.246286	0.118726	0.0823178	0.305442	0.171752	EYC10398.1	3e-15	hypothetical protein Y032_0055g2540 [Ancylostoma ceylanicum]	O44997	1e-13	Death-associated protein kinase dapk-1 [Caenorhabditis elegans]	K12C11.4a	1e-14	DAPK-1 (dapk-1)	FBpp0290718	3e-10	par-1	ENSDARP00000071912	5e-13	Pim-3 proto-oncogene, serine/threonine kinase	ENSXETP00000060016	1e-14	PAS domain containing serine/threonine kinase	ENSMUSP00000094997	4e-12	predicted gene 7168	ENSP00000365692	4e-11	Pim-2 proto-oncogene, serine/threonine kinase
2	SMED30027642		mixed stage reference	0.0431457	44.044	27.1267	4.92062	0.224185	0.0127459	0.00918598	0.0170989	0.00433767	0	EUB63721.1	4e-128	Metal transporter CNNM4 [Echinococcus granulosus]	A0JPA0	7e-114	Metal transporter CNNM4	C52D10.12.2	2e-75	C52D10.12 (C52D10.12)	FBpp0291436	4e-102	unextended	ENSDARP00000103066	1e-120	cyclin and CBS domain divalent metal cation transport mediator 4b	ENSXETP00000002693	5e-115	cyclin and CBS domain divalent metal cation transport mediator 2	ENSMUSP00000121317	2e-110	cyclin M4	ENSP00000366275	2e-110	cyclin and CBS domain divalent metal cation transport mediator 4
2	SMED30027729		mixed stage reference	0.153589	40.782	23.9123	4.83314	0.588255	0.0688261	0.00716728	0.00590752	0.00460038	0	.	.	.	.	.	.	NA	NA	NA	NA	NA	NA	NA	NA	NA	NA	NA	NA	NA	NA	NA	NA	NA	NA
2	SMED30027894		mixed stage reference	0.121849	133.801	67.758	29.4126	1.66854	0.196199	0.0787427	0.0606509	0.0429813	10.0447	.	.	.	.	.	.	NA	NA	NA	NA	NA	NA	NA	NA	NA	NA	NA	NA	NA	NA	NA	NA	NA	NA
2	SMED30027923		mixed stage reference	0.109931	102.612	64.0725	18.1458	2.19142	0.324132	0.296352	0.119482	1.33728	0.0340801	.	.	.	.	.	.	NA	NA	NA	NA	NA	NA	NA	NA	NA	NA	NA	NA	NA	NA	NA	NA	NA	NA
2	SMED30027981		mixed stage reference	0.0439457	7.65073	2.68932	2.7232	0.283456	0.0383444	0.0281308	0.0741969	0.133518	0.0677675	XP_002731071.2	7e-31	stimulated by retinoic acid gene 6 protein homolog [Saccoglossus kowalevskii]	Q0V8E7	2e-08	Stimulated by retinoic acid gene 6 protein homolog	NA	NA	NA	NA	NA	NA	ENSDARP00000084813	3e-16	STRA6-like	ENSXETP00000011240	7e-05	stimulated by retinoic acid 6	ENSMUSP00000103411	3e-19	STRA6-like	ENSP00000458827	2e-07	stimulated by retinoic acid 6
2	SMED30027996		mixed stage reference	1.32069	399.94	203.373	80.1822	5.70622	0.927208	0.31357	0.218334	0.0487778	0.0693383	ESO10889.1	2e-24	hypothetical protein HELRODRAFT_134359, partial [Helobdella robusta]	G5CEW6	3e-24	Eukaryotic translation initiation factor 4G	M110.4b	1e-07	IFG-1, isoform a.	FBpp0306828	2e-18	NAT1	ENSDARP00000135501	7e-19	eukaryotic translation initiation factor 4 gamma, 1	ENSXETP00000020922	2e-18	eukaryotic translation initiation factor 4 gamma, 3	ENSMUSP00000115946	3e-19	eukaryotic translation initiation factor 4 gamma, 3	ENSP00000364071	3e-19	eukaryotic translation initiation factor 4 gamma, 3
2	SMED30028213		mixed stage reference	0.487718	80.9269	32.2576	5.36771	0.31917	0.057052	0.0996884	0.023494	0.0280556	0.00533476	.	.	.	.	.	.	NA	NA	NA	NA	NA	NA	NA	NA	NA	NA	NA	NA	NA	NA	NA	NA	NA	NA
2	SMED30028215		mixed stage reference	0.0899317	85.0119	60.6927	7.72004	0.558171	0.306481	0.0243363	0.0559817	0	0.00940443	EFX85757.1	2e-11	hypothetical protein DAPPUDRAFT_237230 [Daphnia pulex]	Q9UNN5	1e-08	FAS-associated factor 1	NA	NA	NA	FBpp0308803	2e-06	caspar	ENSDARP00000037156	4e-08	Fas (TNFRSF6) associated factor 1	ENSXETP00000006213	2e-08	Fas (TNFRSF6) associated factor 1	ENSMUSP00000099785	3e-09	Fas-associated factor 1	ENSP00000360843	2e-09	Fas (TNFRSF6) associated factor 1
2	SMED30028444		mixed stage reference	0	34.6788	21.9881	2.24897	0.0977393	0.0620571	0.0572069	0.00863422	0.00790382	0	EPB87299.1	3e-17	CAMK/CAMKL/PASK protein kinase [Mucor circinelloides f. circinelloides 1006PhL]	Q08217	8e-12	Serine/threonine-protein kinase PSK2	C06E8.3c	2e-13	PRK-1, isoform b (prk-1)	FBpp0306195	5e-09	sugar-free frosting	ENSDARP00000132579	1e-13	si:ch211-215j19.3	ENSXETP00000063487	4e-15	PAS domain containing serine/threonine kinase	ENSMUSP00000027493	1e-12	PAS domain containing serine/threonine kinase	ENSP00000441374	2e-12	PAS domain containing serine/threonine kinase
2	SMED30028482		mixed stage reference	0.467567	185.589	97.9929	22.5786	0.601626	0.155122	0.105675	0.0393223	0.0567195	0.0116889	XP_001865012.1	2e-18	conserved hypothetical protein [Culex quinquefasciatus]	Q9LP51	2e-18	CBL-interacting serine/threonine-protein kinase 18	W09C5.5	4e-16	DKF-1 (dkf-1)	FBpp0072069	3e-14	PAS kinase	ENSDARP00000137209	7e-17	si:ch211-215j19.6	ENSXETP00000055223	2e-15	Uncharacterized protein	ENSMUSP00000000421	4e-15	testis-specific serine kinase 3	ENSP00000365692	1e-14	Pim-2 proto-oncogene, serine/threonine kinase
2	SMED30028536		mixed stage reference	0.199797	90.9414	54.812	14.9187	1.12924	0.125401	0.0877139	0.0349759	0.00729319	0.0740003	.	.	.	Q9P1Y6	0.0003	PHD and RING finger domain-containing protein 1 [Homo sapiens]	NA	NA	NA	NA	NA	NA	NA	NA	NA	ENSXETP00000013295	2e-05	PHD and ring finger domains 1	ENSMUSP00000101648	0.0001	PHD and ring finger domains 1	ENSP00000435360	7e-05	PHD and ring finger domains 1
2	SMED30028593		mixed stage reference	0.347851	114.109	53.2707	13.2428	1.84007	0.428616	0.685977	0.241696	0.138476	0.277544	.	.	.	.	.	.	NA	NA	NA	NA	NA	NA	NA	NA	NA	NA	NA	NA	NA	NA	NA	NA	NA	NA
2	SMED30028969		mixed stage reference	0.301093	130.676	73.1128	24.4695	1.73317	0.402453	0.143093	0.0539688	0.0153043	0	.	.	.	.	.	.	NA	NA	NA	NA	NA	NA	NA	NA	NA	NA	NA	NA	NA	NA	NA	NA	NA	NA
2	SMED30029185		mixed stage reference	0.49006	273.705	190.05	22.2945	0.746065	0.476484	0.69244	0.614031	0.059302	0.157566	.	.	.	.	.	.	NA	NA	NA	NA	NA	NA	NA	NA	NA	NA	NA	NA	NA	NA	NA	NA	NA	NA
2	SMED30029330		mixed stage reference	0	25.6876	14.8792	3.06028	0.387205	0.102604	0.0993107	0.0255271	0.0378329	0.0426544	.	.	.	.	.	.	NA	NA	NA	NA	NA	NA	NA	NA	NA	NA	NA	NA	NA	NA	NA	NA	NA	NA
2	SMED30029478		mixed stage reference	0.0695843	102.261	37.7896	9.32097	0.386289	0.0503267	0.0602786	0.0352807	0.0105896	0.0226611	.	.	.	.	.	.	NA	NA	NA	NA	NA	NA	NA	NA	NA	NA	NA	NA	NA	NA	NA	NA	NA	NA
2	SMED30029580		mixed stage reference	0.13286	63.3339	30.3352	3.85505	0.097664	0.0378039	0.0566321	0.0266168	0	0	XP_008462235.1	2e-07	RING-H2 finger protein ATL60-like [Cucumis melo]	Q7X843	4e-08	RING-H2 finger protein ATL48	C32D5.11	6e-06	C32D5.11 (C32D5.11)	FBpp0071136	5e-06	TNF-receptor-associated factor 6	ENSDARP00000131634	6e-06	ring finger protein (C3H2C3 type) 6	ENSXETP00000023214	1e-05	ring finger protein 8, E3 ubiquitin protein ligase	ENSMUSP00000109225	1e-05	ring finger 111	ENSP00000266589	7e-07	SR-related CTD-associated factor 11
2	SMED30029646		mixed stage reference	0.880019	281.799	81.2371	27.3875	2.58299	0.368636	0.136594	0.0453171	0.0379664	0	CAZ29822.1	1e-136	glutamine synthetase bacteria, putative [Schistosoma mansoni]	Q7TT51	1e-53	Lengsin	NA	NA	NA	NA	NA	NA	ENSDARP00000025002	4e-47	lengsin, lens protein with glutamine synthetase domain	ENSXETP00000009680	9e-48	lengsin, lens protein with glutamine synthetase domain	ENSMUSP00000059871	3e-52	lengsin, lens protein with glutamine synthetase domain	ENSP00000359691	6e-53	lengsin, lens protein with glutamine synthetase domain
2	SMED30029749		mixed stage reference	0.244406	30.2638	13.707	3.56266	0.232617	0.0555478	0.0810403	0.0257752	0.00988789	0.03478	XP_004251547.1	0.0002	RING-H2 finger protein ATL10-like [Solanum lycopersicum]	.	.	.	B0432.13.2	2e-05	B0432.13 (B0432.13)	NA	NA	NA	NA	NA	NA	NA	NA	NA	ENSMUSP00000049331	0.0007	ring finger protein 13	NA	NA	NA
2	SMED30029908		mixed stage reference	13.0414	10815.7	5308.43	662.258	24.6989	5.41668	3.31727	1.97623	1.03499	0.0144884	.	.	.	.	.	.	NA	NA	NA	NA	NA	NA	NA	NA	NA	NA	NA	NA	NA	NA	NA	NA	NA	NA
2	SMED30030145		mixed stage reference	0.528526	77.3836	43.853	10.0729	1.28749	0.182763	0.0646962	0.0273557	0.0337685	0	.	.	.	.	.	.	NA	NA	NA	NA	NA	NA	NA	NA	NA	NA	NA	NA	NA	NA	NA	NA	NA	NA
2	SMED30030216		mixed stage reference	0.0975595	86.3414	42.6244	13.6883	0.918977	0.434213	0.279845	0.313286	0.110879	0.115684	.	.	.	.	.	.	NA	NA	NA	NA	NA	NA	NA	NA	NA	NA	NA	NA	NA	NA	NA	NA	NA	NA
2	SMED30030231		mixed stage reference	0	36.705	16.8732	2.50245	0.130604	0.0145835	0	0.0491432	0	0	XP_005717203.1	2e-28	Calcium-dependent protein kinase [Chondrus crispus]	Q869W6	1e-26	Probable myosin light chain kinase DDB_G0275057 [Dictyostelium discoideum]	K11E8.1k.3	1e-25	UNC-43, isoform r (unc-43)	FBpp0305826	2e-23	Calcium/calmodulin-dependent protein kinase I	ENSDARP00000095447	2e-27	calcium/calmodulin-dependent protein kinase 1Da	ENSXETP00000016776	1e-26	pregnancy up-regulated nonubiquitous CaM kinase	ENSMUSP00000110638	3e-26	calcium/calmodulin-dependent protein kinase ID	ENSP00000368122	3e-26	calcium/calmodulin-dependent protein kinase ID
2	SMED30030376		mixed stage reference	0.855422	105.491	53.7501	15.7142	1.30159	0.254518	0.162559	0.212939	0.0312352	0.0135275	.	.	.	.	.	.	NA	NA	NA	NA	NA	NA	NA	NA	NA	NA	NA	NA	NA	NA	NA	NA	NA	NA
2	SMED30030649		mixed stage reference	0	90.978	41.1149	7.44687	0.361911	0.143639	0.0328121	0.0180689	0.0150993	0	XP_006086673.1	8e-14	serine/threonine-protein kinase MARK2-like [Myotis lucifugus]	Q9LP51	2e-12	CBL-interacting serine/threonine-protein kinase 18	C06E8.3c	9e-13	PRK-1, isoform b (prk-1)	FBpp0085688	8e-09	hippo	ENSDARP00000132262	1e-15	si:dkey-43b14.7	ENSXETP00000047665	5e-10	SNF related kinase	ENSMUSP00000119878	1e-09	SNF related kinase	ENSP00000296088	6e-10	SNF related kinase
2	SMED30030688		mixed stage reference	0.230658	205.295	114.193	16.5518	0.655599	0.167936	0.0771741	0.0668753	0.0676536	0.101941	XP_002406889.1	6e-38	lysophosphatidic acid acyltransferase endophilin, putative [Ixodes scapularis]	Q8AXV0	9e-29	Endophilin-A2	T04D1.3c	5e-28	UNC-57, isoform c.	FBpp0083112	5e-22	Endophilin A	ENSDARP00000133533	7e-28	SH3-domain GRB2-like 1b	ENSXETP00000039086	2e-31	SH3-domain GRB2-like 1	ENSMUSP00000030212	3e-27	SH3-domain GRB2-like 2	ENSP00000269886	1e-27	SH3-domain GRB2-like 1
2	SMED30030723		mixed stage reference	0.18912	48.5725	29.7863	3.60661	0.210735	0.0640143	0	0.0408724	0.0788897	0.0146893	.	.	.	.	.	.	NA	NA	NA	NA	NA	NA	NA	NA	NA	NA	NA	NA	NA	NA	NA	NA	NA	NA
2	SMED30030898		mixed stage reference	0	65.7601	29.1804	3.12837	0.103077	0	0.0134757	0	0	0	.	.	.	Q7ZW16	0.0007	E3 ubiquitin-protein ligase NRDP1	NA	NA	NA	NA	NA	NA	ENSDARP00000053471	0.0001	ring finger protein 41	ENSXETP00000020954	0.0005	ring finger protein 41, E3 ubiquitin protein ligase	ENSMUSP00000132751	0.001	ring finger protein 41	NA	NA	NA
2	SMED30030949		mixed stage reference	0.31659	74.3904	32.9324	9.03574	0.257699	0.207752	0.325596	0.327419	0.066443	0.161425	.	.	.	.	.	.	NA	NA	NA	NA	NA	NA	NA	NA	NA	NA	NA	NA	NA	NA	NA	NA	NA	NA
2	SMED30031170		mixed stage reference	0.383638	196.666	65.0674	7.89024	0.342914	0.0725232	0.0519426	0.0481333	0.0232387	0	.	.	.	.	.	.	NA	NA	NA	NA	NA	NA	NA	NA	NA	NA	NA	NA	NA	NA	NA	NA	NA	NA
2	SMED30031242		mixed stage reference	1.82238	344.026	182.274	83.6722	5.7542	0.991261	0.352952	0.102091	0.0547087	0.00530052	CDJ11678.1	1e-39	innexin unc 9 [Hymenolepis microstoma]	O01393	1e-22	Innexin unc-9	C16E9.4a	2e-24	INX-1, isoform b (inx-1)	NA	NA	NA	NA	NA	NA	NA	NA	NA	NA	NA	NA	NA	NA	NA
2	SMED30031392		mixed stage reference	0	136.083	57.858	8.20625	0.327909	0.0593876	0.0404719	0.0216953	0.0286705	0	WP_019590888.1	8e-23	MULTISPECIES: hypothetical protein [Thioalkalivibrio]	Q55DU7	6e-19	Probable serine/threonine-protein kinase gdt4	B0496.3e.2	1e-17	UNC-82, isoform e.	FBpp0078042	4e-16	Sak kinase	ENSDARP00000070968	8e-20	serine/threonine kinase 33	ENSXETP00000001334	3e-19	myosin light chain kinase family, member 4	ENSMUSP00000100988	1e-18	polo-like kinase 5	ENSP00000403527	5e-19	serine/threonine kinase 36
2	SMED30031647		mixed stage reference	0.349105	73.0341	49.5357	5.47985	0.203875	0.046033	0.0682486	0.0239326	0.0209131	1.75133	XP_004301645.1	5e-14	ubiquitin fusion degradation protein 1 homolog [Fragaria vesca subsp. vesca]	Q19584	2e-09	Ubiquitin fusion degradation protein 1 homolog	F19B6.2b	1e-10	UFD-1, isoform b (ufd-1)	FBpp0075952	7e-09	Ubiquitin fusion-degradation 1-like	ENSDARP00000035108	9e-08	ubiquitin fusion degradation 1 like (yeast)	ENSXETP00000040258	1e-08	ubiquitin fusion degradation 1 like	ENSMUSP00000005394	5e-08	ubiquitin fusion degradation 1 like	ENSP00000402136	1e-08	ubiquitin fusion degradation 1 like (yeast)
2	SMED30031695		mixed stage reference	0.580032	398.927	178.762	48.4537	2.56584	0.729109	0.881695	0.606306	0.533214	0.971937	.	.	.	.	.	.	NA	NA	NA	NA	NA	NA	NA	NA	NA	NA	NA	NA	NA	NA	NA	NA	NA	NA
2	SMED30031733		mixed stage reference	0.127476	113.327	56.3949	15.1351	1.34881	0.824729	0.620858	0.916378	0.330007	0.522151	.	.	.	.	.	.	NA	NA	NA	NA	NA	NA	NA	NA	NA	NA	NA	NA	NA	NA	NA	NA	NA	NA
2	SMED30031750		mixed stage reference	0.417023	186.256	129.299	28.4371	1.50535	0.36396	0.0522635	0.0598139	0	0	.	.	.	.	.	.	NA	NA	NA	NA	NA	NA	NA	NA	NA	NA	NA	NA	NA	NA	NA	NA	NA	NA
2	SMED30031825		mixed stage reference	1.36664	93.032	46.4478	12.3377	0.538776	0.0846622	0.235051	0.0540001	0	0.0091251	.	.	.	.	.	.	NA	NA	NA	NA	NA	NA	NA	NA	NA	NA	NA	NA	NA	NA	NA	NA	NA	NA
2	SMED30032107		mixed stage reference	0.160614	282.394	119.96	19.7601	0.750068	0.0685582	0.0614803	0.0151628	0.0161474	0	XP_001179448.2	2e-86	phosphoenolpyruvate carboxykinase, cytosolic [GTP], partial [Strongylocentrotus purpuratus]	Q8BH04	5e-78	Phosphoenolpyruvate carboxykinase [GTP], mitochondrial	R11A5.4b.2	3e-76	PCK-2, isoform b.	FBpp0085880	2e-76	Phosphoenolpyruvate carboxykinase	ENSDARP00000018261	4e-79	phosphoenolpyruvate carboxykinase 1 (soluble)	ENSXETP00000031961	4e-81	phosphoenolpyruvate carboxykinase 2 (mitochondrial)	ENSMUSP00000038555	1e-78	phosphoenolpyruvate carboxykinase 2 (mitochondrial)	ENSP00000380171	1e-77	phosphoenolpyruvate carboxykinase 2 (mitochondrial)
2	SMED30032223		mixed stage reference	2.77214	1573.88	901.204	173.414	10.056	1.58468	0.702249	0.365591	0.188626	0.0084778	.	.	.	.	.	.	NA	NA	NA	NA	NA	NA	NA	NA	NA	NA	NA	NA	NA	NA	NA	NA	NA	NA
2	SMED30032323		mixed stage reference	0	70.7816	44.2797	17.0484	1.24282	0.265191	0.00900326	0.0361913	0	0.00749274	XP_005898415.1	0.0003	RING finger protein 11-like [Bos mutus]	Q9ZU51	0.0002	Probable E3 ubiquitin-protein ligase RHA2B	NA	NA	NA	NA	NA	NA	NA	NA	NA	NA	NA	NA	NA	NA	NA	NA	NA	NA
2	SMED30032579		mixed stage reference	0.465728	724.959	362.05	35.9331	0.866608	0.334865	0.1638	0.239975	0.096553	0.489172	AEI91098.1	1e-105	lactate dehydrogenase A [Eospalax baileyi]	P04642	2e-106	L-lactate dehydrogenase A chain	F13D12.2	1e-94	LDH-1 (ldh-1)	FBpp0304375	2e-97	Ecdysone-inducible gene L3	ENSDARP00000140963	1e-105	lactate dehydrogenase A4	ENSXETP00000036972	7e-103	lactate dehydrogenase B	ENSMUSP00000032373	7e-107	lactate dehydrogenase B	ENSP00000229319	4e-107	lactate dehydrogenase B
2	SMED30032606		mixed stage reference	0.291113	88.038	52.0702	18.9568	1.44868	0.191424	0.0797467	0.0514415	0.0117033	0	.	.	.	.	.	.	NA	NA	NA	NA	NA	NA	NA	NA	NA	NA	NA	NA	NA	NA	NA	NA	NA	NA
2	SMED30032802		mixed stage reference	0.259375	311.955	150.236	53.1098	4.26988	0.66187	0.23761	0.0951538	0	0.0205085	.	.	.	.	.	.	NA	NA	NA	NA	NA	NA	NA	NA	NA	NA	NA	NA	NA	NA	NA	NA	NA	NA
2	SMED30032954		mixed stage reference	0.196968	146.976	67.0697	11.3614	0.421167	0.0819662	0.0106496	0.025378	0.0511647	0	XP_975997.1	9e-180	phosphoenolpyruvate carboxykinase [GTP] isoform X1 [Tribolium castaneum]	P20007	1e-172	Phosphoenolpyruvate carboxykinase [GTP]	R11A5.4c.3	7e-158	PCK-2, isoform b.	FBpp0085880	2e-173	Phosphoenolpyruvate carboxykinase	ENSDARP00000005448	6e-168	phosphoenolpyruvate carboxykinase 2 (mitochondrial)	ENSXETP00000031961	2e-172	phosphoenolpyruvate carboxykinase 2 (mitochondrial)	ENSMUSP00000029017	1e-171	phosphoenolpyruvate carboxykinase 1, cytosolic	ENSP00000319814	2e-171	phosphoenolpyruvate carboxykinase 1 (soluble)
2	SMED30033051		mixed stage reference	0	63.8869	38.4338	2.99507	0.0810601	0.0184294	0.0124926	0.00875948	0	0	EPB87299.1	3e-19	CAMK/CAMKL/PASK protein kinase [Mucor circinelloides f. circinelloides 1006PhL]	Q9UTH3	2e-15	Serine/threonine-protein kinase ppk6 [Schizosaccharomyces pombe 972h-]	F15A2.6b	2e-14	SAD-1, isoform b (sad-1)	FBpp0306196	2e-16	sugar-free frosting	ENSDARP00000060792	5e-20	si:ch211-215j19.4	ENSXETP00000063487	7e-19	PAS domain containing serine/threonine kinase	ENSMUSP00000039517	7e-16	BR serine/threonine kinase 1	ENSP00000467357	2e-17	BR serine/threonine kinase 1
2	SMED30033061		mixed stage reference	0.55523	94.8725	45.2716	9.89344	1.25477	0.118215	0.187319	0.0865374	0.00763436	0.0861351	XP_001459876.1	5e-20	hypothetical protein [Paramecium tetraurelia strain d4-2]	Q09738	1e-13	Probable ubiquitin carboxyl-terminal hydrolase 8	Y71A12B.9	8e-11	USP-3 (usp-3)	FBpp0073474	2e-14	Ubiquitin-specific protease 7	ENSDARP00000111119	2e-13	ubiquitin specific peptidase 36	ENSXETP00000018089	2e-16	Uncharacterized protein	ENSMUSP00000090036	3e-13	ubiquitin specific peptidase 36	ENSP00000401119	2e-14	ubiquitin specific peptidase 36
2	SMED30033063		mixed stage reference	0.244972	129.521	79.1334	28.313	1.98532	0.196818	0.0552691	0.0319736	0.0419154	0.00469484	XP_002435427.1	1e-62	monocarboxylate transporter, putative [Ixodes scapularis]	Q6ZSM3	3e-44	Monocarboxylate transporter 12	C10E2.6	1e-32	C10E2.6 (C10E2.6)	FBpp0309617	2e-33	Monocarboxylate transporter 1	ENSDARP00000108793	3e-43	solute carrier family 16, member 9a	ENSXETP00000002722	7e-41	solute carrier family 16, member 6	ENSMUSP00000009522	4e-44	solute carrier family 16 (monocarboxylic acid transporters), member 12	ENSP00000360855	9e-45	solute carrier family 16, member 12
2	SMED30033111		mixed stage reference	0.0481945	145.462	71.105	7.00059	0.632557	0.186899	0.232852	0.158757	0.114536	0.661579	XP_004593790.1	4e-74	L-lactate dehydrogenase A chain isoform X1 [Ochotona princeps]	A5A6N7	2e-76	L-lactate dehydrogenase B chain	F13D12.2	9e-69	LDH-1 (ldh-1)	FBpp0304375	8e-76	Ecdysone-inducible gene L3	ENSDARP00000140963	2e-72	lactate dehydrogenase A4	ENSXETP00000036972	1e-73	lactate dehydrogenase B	ENSMUSP00000032373	2e-76	lactate dehydrogenase B	ENSP00000229319	5e-77	lactate dehydrogenase B
2	SMED30033162		mixed stage reference	0.0491608	31.1925	17.7236	4.07775	0.149983	0.0359013	0.0132348	0.00984879	0.00988479	0	.	.	.	.	.	.	NA	NA	NA	NA	NA	NA	NA	NA	NA	NA	NA	NA	NA	NA	NA	NA	NA	NA
2	SMED30033465		mixed stage reference	0	105.789	47.3097	10.98	0.359557	0.0449423	0.0835385	0.0273196	0	0.0109817	.	.	.	.	.	.	NA	NA	NA	NA	NA	NA	NA	NA	NA	NA	NA	NA	NA	NA	NA	NA	NA	NA
2	SMED30033589		mixed stage reference	0.259124	199.317	75.2446	17.3709	0.724721	0.107007	0.194387	0.0641144	0.06495	0.0551514	GAA38235.1	0	phosphoenolpyruvate carboxykinase (GTP) [Clonorchis sinensis]	P35558	0	Phosphoenolpyruvate carboxykinase, cytosolic [GTP]	R11A5.4b.2	0	PCK-2, isoform b.	FBpp0085880	0	Phosphoenolpyruvate carboxykinase	ENSDARP00000018261	0	phosphoenolpyruvate carboxykinase 1 (soluble)	ENSXETP00000031961	0	phosphoenolpyruvate carboxykinase 2 (mitochondrial)	ENSMUSP00000038555	0	phosphoenolpyruvate carboxykinase 2 (mitochondrial)	ENSP00000319814	0	phosphoenolpyruvate carboxykinase 1 (soluble)
2	SMED30033612		mixed stage reference	0	25.9891	14.8798	3.37241	0.204003	0.0205838	0.0308505	0.0335616	0	0	.	.	.	.	.	.	NA	NA	NA	NA	NA	NA	NA	NA	NA	NA	NA	NA	NA	NA	NA	NA	NA	NA
2	SMED30033668		mixed stage reference	0	59.5309	26.4773	4.46185	0.283448	0.0360651	0.0554685	0.00372012	0.00491618	0	.	.	.	.	.	.	NA	NA	NA	NA	NA	NA	NA	NA	NA	NA	NA	NA	NA	NA	NA	NA	NA	NA
2	SMED30033700		mixed stage reference	0.306477	414.95	190.58	68.3209	4.14556	1.12156	0.439838	0.126798	0.0780982	0	.	.	.	.	.	.	NA	NA	NA	NA	NA	NA	NA	NA	NA	NA	NA	NA	NA	NA	NA	NA	NA	NA
2	SMED30033871		mixed stage reference	5.07418	763.895	509.614	130.821	6.61802	1.24912	0.828826	0.580322	0.321597	1.00323	XP_003382495.1	4e-54	ubiquitin-conjugating enzyme E2 K-like [Amphimedon queenslandica]	P61085	1e-47	Ubiquitin-conjugating enzyme E2 K	C06E2.3	2e-47	UBC-21 (ubc-21)	FBpp0076124	1e-45	Ubiquitin conjugating enzyme 4	ENSDARP00000120324	2e-48	ubiquitin-conjugating enzyme E2Kb (UBC1 homolog, yeast)	ENSXETP00000028042	8e-40	ubiquitin-conjugating enzyme E2K	ENSMUSP00000122471	2e-48	ubiquitin-conjugating enzyme E2K	ENSP00000261427	3e-48	ubiquitin-conjugating enzyme E2K
2	SMED30034596		mixed stage reference	0.283053	188.883	88.6065	29.336	1.99273	0.244327	0.117642	0.0674019	0.0426121	0	EUB61935.1	1e-19	hypothetical protein EGR_03208 [Echinococcus granulosus]	.	.	.	NA	NA	NA	NA	NA	NA	NA	NA	NA	NA	NA	NA	NA	NA	NA	NA	NA	NA
2	SMED30034868		mixed stage reference	0	66.3611	28.1975	4.32086	0.161299	0.089128	0.0954868	0.13242	0	0.126845	.	.	.	.	.	.	NA	NA	NA	NA	NA	NA	NA	NA	NA	NA	NA	NA	NA	NA	NA	NA	NA	NA
2	SMED30035164		mixed stage reference	0.0854714	61.5911	32.593	6.43685	0.24763	0.0901908	0.0265862	0.0446775	0.0446712	0.0636867	.	.	.	.	.	.	NA	NA	NA	NA	NA	NA	NA	NA	NA	NA	NA	NA	NA	NA	NA	NA	NA	NA
2	SMED30035167		mixed stage reference	0.105991	99.7955	46.1239	9.06084	0.417751	0.110492	0.265039	0.26322	0.0222337	0.261283	GAA38235.1	0	phosphoenolpyruvate carboxykinase (GTP) [Clonorchis sinensis]	Q5R5J1	0	Phosphoenolpyruvate carboxykinase, cytosolic [GTP]	R11A5.4a.2	0	PCK-2, isoform b.	FBpp0085880	0	Phosphoenolpyruvate carboxykinase	ENSDARP00000018261	0	phosphoenolpyruvate carboxykinase 1 (soluble)	ENSXETP00000031961	0	phosphoenolpyruvate carboxykinase 2 (mitochondrial)	ENSMUSP00000029017	0	phosphoenolpyruvate carboxykinase 1, cytosolic	ENSP00000319814	0	phosphoenolpyruvate carboxykinase 1 (soluble)
2	SMED30035196		mixed stage reference	0	69.2412	36.6291	5.52425	0.185479	0.0181078	0.0246804	0.031307	0	0	.	.	.	.	.	.	NA	NA	NA	NA	NA	NA	NA	NA	NA	NA	NA	NA	NA	NA	NA	NA	NA	NA
2	SMED30035245		mixed stage reference	0	44.5513	17.0744	2.80985	0.282252	0.0167843	0.0252733	0	0	0	.	.	.	.	.	.	NA	NA	NA	NA	NA	NA	ENSDARP00000130549	0.0003	ring finger protein 168	NA	NA	NA	NA	NA	NA	NA	NA	NA
2	SMED30035860		mixed stage reference	0	100.856	50.5052	5.10172	0.324373	0.0850629	0.0276266	0.0787248	0.0286933	0.454705	XP_005103156.1	1e-41	coiled-coil domain-containing protein 124-like [Aplysia californica]	Q28HN4	2e-35	Coiled-coil domain-containing protein 124 [Xenopus (Silurana) tropicalis]	Y73E7A.1a	9e-29	Y73E7A.1, isoform a.	FBpp0083128	4e-29	NA	ENSDARP00000063862	2e-34	coiled-coil domain containing 124	ENSXETP00000029677	4e-36	coiled-coil domain containing 124	ENSMUSP00000007865	4e-31	coiled-coil domain containing 124	ENSP00000471455	4e-30	coiled-coil domain containing 124
3	SMED30006660		mixed stage reference	0.0752731	4.63881	24.7288	2.15693	0.160819	0.0441303	0.0448031	0.0374619	2.5755	0.332381	XP_005425952.1	0	pyruvate kinase PKM isoform X2 [Geospiza fortis]	P00548	0	Pyruvate kinase PKM [Gallus gallus]	F25H5.3a	0	PYK-1, isoform e (pyk-1)	FBpp0083610	0	Pyruvate kinase	ENSDARP00000140346	0	pyruvate kinase, muscle, a	ENSXETP00000053443	0	pyruvate kinase, muscle	ENSMUSP00000128770	0	pyruvate kinase, muscle	ENSP00000320171	0	pyruvate kinase, muscle
4	SMED30004407		mixed stage reference	0.0263554	2.56156	3.16872	9.64521	9.20783	4.26233	2.91918	2.61175	1.62886	2.87502	EKC19859.1	0	DNA polymerase delta catalytic subunit [Crassostrea gigas]	P28339	0	DNA polymerase delta catalytic subunit	F10C2.4	0	F10C2.4 (F10C2.4)	FBpp0075277	0	DNA-polymerase-delta	ENSDARP00000055858	0	polymerase (DNA directed), delta 1, catalytic subunit	ENSXETP00000019806	0	polymerase (DNA directed), delta 1, catalytic subunit	ENSMUSP00000039776	0	polymerase (DNA directed), delta 1, catalytic subunit	ENSP00000473052	0	polymerase (DNA directed), delta 1, catalytic subunit
4	SMED30005325		mixed stage reference	0.346737	14.7096	25.3393	35.5132	50.8123	16.9791	1.8709	0.203469	0.300327	0.0943802	AAW26577.1	2e-35	SJCHGC05678 protein [Schistosoma japonicum]	B8XY56	2e-28	Ribonuclease T2	K10C9.3	4e-25	K10C9.3 (K10C9.3)	FBpp0076469	3e-22	Ribonuclease X25	ENSDARP00000111898	2e-29	ribonuclease T2	ENSXETP00000035414	1e-22	ribonuclease T2	ENSMUSP00000086519	2e-19	ribonuclease T2B	ENSP00000422846	3e-20	ribonuclease T2
4	SMED30005389		mixed stage reference	0.127263	0.527618	3.26776	5.71198	6.61352	1.64383	0.964938	0.217755	0.123666	0.170454	.	.	.	.	.	.	NA	NA	NA	NA	NA	NA	NA	NA	NA	NA	NA	NA	NA	NA	NA	NA	NA	NA
4	SMED30008162		mixed stage reference	0	0.153442	0.582785	4.04952	3.33132	0.0547378	0.542661	0.289814	0.0191006	27.4082	GAA49637.1	2e-17	hypothetical protein CLF_103321, partial [Clonorchis sinensis]	.	.	.	NA	NA	NA	NA	NA	NA	NA	NA	NA	NA	NA	NA	NA	NA	NA	NA	NA	NA
4	SMED30008368	RTEL1 (AFD29612.1)	mixed stage reference	0.0207763	1.0068	2.1944	5.42948	4.64609	1.86663	1.58333	1.52945	1.36969	2.0282	AFD29612.1	0	RTEL1 [Schmidtea mediterranea]	P0C928	0	Regulator of telomere elongation helicase 1	F25H2.13.2	8e-124	RTEL-1 (rtel-1)	FBpp0070773	1e-161	NA	ENSDARP00000105420	0	regulator of telomere elongation helicase 1	ENSXETP00000023459	7e-86	BRCA1 interacting protein C-terminal helicase 1	ENSMUSP00000043563	7e-178	regulator of telomere elongation helicase 1	ENSP00000359035	0	regulator of telomere elongation helicase 1
4	SMED30010459		mixed stage reference	3.42338	10.2761	63.0009	145.181	422.499	23.5409	1.22486	0.262484	0.164592	13.1167	XP_002114497.1	3e-130	expressed hypothetical protein [Trichoplax adhaerens]	Q4R5M2	7e-120	Cathepsin B	F57F5.1	5e-96	F57F5.1 (F57F5.1)	FBpp0311925	3e-99	Cathepsin B1	ENSDARP00000071885	8e-111	cathepsin Ba	ENSXETP00000001470	2e-118	cathepsin B	ENSMUSP00000006235	4e-118	cathepsin B	ENSP00000434217	2e-119	cathepsin B
4	SMED30011838		mixed stage reference	0	2.05905	3.83708	6.1219	6.16113	2.67086	1.80669	1.29001	1.30365	3.27818	AFJ24729.1	0	TRAF interacting protein [Schmidtea mediterranea]	Q8VIG6	3e-11	E3 ubiquitin-protein ligase TRAIP	B0432.13.2	9e-13	B0432.13 (B0432.13)	FBpp0085929	4e-10	no poles	ENSDARP00000024931	2e-13	TRAF-interacting protein	ENSXETP00000059045	5e-13	TRAF interacting protein	ENSMUSP00000040001	4e-12	TRAF-interacting protein	ENSP00000328203	9e-12	TRAF interacting protein
4	SMED30013701		mixed stage reference	0	1.02188	1.10868	3.09777	2.32784	0.958787	0.798205	0.629279	0.295832	1.34596	AAI67300.1	4e-143	sbno1 protein [Xenopus (Silurana) tropicalis]	Q5F371	8e-137	Protein strawberry notch homolog 1	F20H11.2	8e-132	LET-765 (let-765)	FBpp0309424	1e-129	strawberry notch	ENSDARP00000141425	2e-142	strawberry notch homolog 1 (Drosophila)	ENSXETP00000060567	5e-145	strawberry notch homolog 1 (Drosophila)	ENSMUSP00000143084	5e-143	sno, strawberry notch homolog 1 (Drosophila)	ENSP00000387361	7e-136	strawberry notch homolog 1 (Drosophila)
4	SMED30015259		mixed stage reference	0	0.733497	0.845782	2.56746	2.49936	0.915102	0.705646	0.640838	0.267888	3.05063	CCD75948.1	3e-12	hypothetical protein Smp_167240 [Schistosoma mansoni]	.	.	.	NA	NA	NA	NA	NA	NA	NA	NA	NA	NA	NA	NA	NA	NA	NA	NA	NA	NA
4	SMED30015789		mixed stage reference	0	3.00599	4.36404	7.60034	8.31904	3.39124	2.62964	1.90818	2.05352	5.31602	AFJ24787.1	5e-13	hypothetical protein [Schmidtea mediterranea]	.	.	.	NA	NA	NA	NA	NA	NA	NA	NA	NA	NA	NA	NA	NA	NA	NA	NA	NA	NA
4	SMED30016473		mixed stage reference	0	0.655014	1.32641	2.76708	2.36902	1.43534	0.952409	0.811364	0.581477	1.89794	.	.	.	.	.	.	NA	NA	NA	NA	NA	NA	NA	NA	NA	NA	NA	NA	NA	NA	NA	NA	NA	NA
4	SMED30017787		mixed stage reference	0	0.100204	0.191142	1.44418	1.4064	0.760284	0.50492	0.441059	0.0611467	3.67623	CAX69469.1	3e-87	Bestrophin-3 (Vitelliform macular dystrophy 2-like protein 3) [Schistosoma japonicum]	O88870	3e-66	Bestrophin-1	C01B12.5	1e-67	BEST-4 (best-4)	FBpp0081661	5e-71	Bestrophin 1	ENSDARP00000120902	7e-68	bestrophin 4	ENSXETP00000014724	1e-70	bestrophin 1	ENSMUSP00000113053	4e-67	bestrophin 1	ENSP00000329064	2e-67	bestrophin 3
4	SMED30022150		mixed stage reference	0	0.728499	2.9773	5.70369	8.34003	0.824961	0.128342	0.0285089	0.0221435	0.050305	.	.	.	.	.	.	NA	NA	NA	NA	NA	NA	NA	NA	NA	NA	NA	NA	NA	NA	NA	NA	NA	NA
4	SMED30026704		mixed stage reference	0	0.715157	1.00842	3.54837	3.34594	1.69181	1.26989	1.04083	1.08567	1.2862	.	.	.	.	.	.	NA	NA	NA	NA	NA	NA	NA	NA	NA	NA	NA	NA	NA	NA	NA	NA	NA	NA
4	SMED30027106		mixed stage reference	0	1.08529	1.97392	3.60149	3.54231	1.56773	0.990568	0.646071	0.778388	0.568595	.	.	.	.	.	.	NA	NA	NA	NA	NA	NA	ENSDARP00000127501	3e-05	si:dkey-172k15.4	ENSXETP00000052694	8e-05	zinc finger protein	NA	NA	NA	NA	NA	NA
4	SMED30027700		mixed stage reference	0	0.61188	1.29825	2.79413	1.97847	0.626666	0.550256	0.466933	0.518712	1.2079	XP_008204887.1	3e-44	acidic repeat-containing protein-like [Nasonia vitripennis]	Q96QF7	1e-23	Acidic repeat-containing protein [Homo sapiens]	ZK328.4	2e-29	ZK328.4 (ZK328.4)	FBpp0308578	1e-44	NA	ENSDARP00000141634	2e-41	acidic repeat containing	NA	NA	NA	NA	NA	NA	ENSP00000362799	3e-24	acidic repeat containing
4	SMED30029980		mixed stage reference	1.43141	29.473	74.6385	130.208	110.671	31.1732	26.301	19.1797	12.4212	14.3378	ESO85092.1	3e-70	hypothetical protein LOTGIDRAFT_196086 [Lottia gigantea]	P33316	3e-66	Deoxyuridine 5'-triphosphate nucleotidohydrolase, mitochondrial	K07A1.2.3	8e-50	DUT-1 (dut-1)	FBpp0079745	3e-66	Deoxyuridine triphosphatase	ENSDARP00000133795	5e-48	deoxyuridine triphosphatase	NA	NA	NA	ENSMUSP00000057854	3e-65	deoxyuridine triphosphatase	ENSP00000454183	2e-68	deoxyuridine triphosphatase
4	SMED30032732		mixed stage reference	0	0.533903	2.74716	6.04876	5.05545	2.75889	3.44769	3.0826	2.91509	1.90094	.	.	.	.	.	.	NA	NA	NA	NA	NA	NA	NA	NA	NA	NA	NA	NA	NA	NA	NA	NA	NA	NA
4	SMED30035604		mixed stage reference	0	0.875074	1.20776	3.39937	3.04035	0.638339	0.554835	0.378934	0.0171191	2.82842	XP_001968387.1	7e-09	GG24536 [Drosophila erecta]	Q9H4G4	3e-09	Golgi-associated plant pathogenesis-related protein 1	F09B9.5	0.0004	F09B9.5 (F09B9.5)	FBpp0291567	3e-10	NA	ENSDARP00000024304	5e-06	GLI pathogenesis-related 2, like	ENSXETP00000050650	5e-06	GLI pathogenesis-related 2	ENSMUSP00000030202	1e-08	GLI pathogenesis-related 2	ENSP00000367196	8e-10	GLI pathogenesis-related 2
5	SMED30035357	follistatin (AFJ24723.1)	common	0.190541	2.3191	1.4263	18.0194	3.21758	6.93369	7.21699	7.02601	4.80287	5.37859	AFJ24723.1	0	follistatin [Schmidtea mediterranea]	O62650	4e-10	Follistatin	F41G3.12	8e-07	AGR-1 (agr-1)	FBpp0309015	2e-07	Follistatin	ENSDARP00000099856	7e-12	follistatin b	ENSXETP00000057786	1e-08	follistatin	ENSMUSP00000071229	3e-09	agrin	ENSP00000380151	8e-10	follistatin
6	SMED30000367		mixed stage reference	0.190907	0.383044	1.73771	5.43878	0.49023	1.1451	1.44994	1.37163	1.81256	0.893113	CAA50741.1	1e-48	fkh-1 [Mus musculus]	Q9PVZ3	7e-49	Forkhead box protein C1-A	C47G2.2	2e-37	UNC-130 (unc-130)	FBpp0078049	5e-47	crocodile	ENSDARP00000105372	8e-49	forkhead box C1a	ENSXETP00000035768	1e-49	forkhead box C2 (MFH-1, mesenchyme forkhead 1)	ENSMUSP00000055290	8e-49	forkhead box C2	ENSP00000326371	1e-48	forkhead box C2
6	SMED30001481		mixed stage reference	0.279586	0.216297	0.555046	1.73499	0.170293	0.0984715	0.183769	0.0857254	0.104953	0.118679	.	.	.	.	.	.	NA	NA	NA	NA	NA	NA	NA	NA	NA	NA	NA	NA	NA	NA	NA	NA	NA	NA
6	SMED30001798		common	0	0.204774	0.216056	12.7809	0.334271	0.111154	0	0.132471	0	0.0934208	AFJ24722.1	6e-32	inhibin-1 [Schmidtea mediterranea]	P16047	6e-06	Transforming growth factor beta-3	B0412.2	3e-05	DAF-7 (daf-7)	FBpp0088172	5e-05	maverick	ENSDARP00000122056	8e-08	transforming growth factor, beta 1b	ENSXETP00000003924	2e-07	inhibin, beta A	ENSMUSP00000026472	2e-06	inhibin beta-C	ENSP00000397197	5e-06	inhibin, beta A
6	SMED30005683		mixed stage reference	0	0.674083	0.967109	2.48611	0.57418	0.0433536	0.0253601	0.0293403	0.00589325	0.534442	GAA51896.1	3e-06	hypothetical protein CLF_106977 [Clonorchis sinensis]	.	.	.	NA	NA	NA	NA	NA	NA	NA	NA	NA	NA	NA	NA	NA	NA	NA	NA	NA	NA
6	SMED30006440	hesl-1 (AGZ94925.1)	mixed stage reference	0	1.90078	2.57029	7.54331	0.737215	0.261997	0.286218	0.164636	0.113816	0.135256	AGZ94925.1	3e-106	hesl-1 protein, partial [Schmidtea mediterranea]	Q00P32	1e-06	Transcription factor HES-2	Y54G2A.1	0.0008	LIN-22 (lin-22)	FBpp0084334	1e-05	Enhancer of split m7, helix-loop-helix	ENSDARP00000121910	1e-07	hes family bHLH transcription factor 2, tandem duplicate 1	ENSXETP00000002530	8e-07	hes family bHLH transcription factor 2	ENSMUSP00000023171	0.0001	hairy and enhancer of split 1 (Drosophila)	ENSP00000465270	4e-05	hes family bHLH transcription factor 2
6	SMED30007771		mixed stage reference	0	0.950964	0.939334	2.411	0.462442	0.140599	0.146408	0.0317577	0.269399	0.0706303	.	.	.	.	.	.	NA	NA	NA	NA	NA	NA	NA	NA	NA	NA	NA	NA	NA	NA	NA	NA	NA	NA
6	SMED30007933		mixed stage reference	0	0.237715	1.02763	2.28574	0.622563	0.0762942	0.252019	0.0400475	0.0558301	0.0559156	.	.	.	.	.	.	NA	NA	NA	NA	NA	NA	NA	NA	NA	NA	NA	NA	NA	NA	NA	NA	NA	NA
6	SMED30009243		mixed stage reference	0	0.126633	1.20432	2.95172	0.312021	0.20825	0.157741	0.0572877	0.0650123	1.38623	.	.	.	.	.	.	NA	NA	NA	NA	NA	NA	NA	NA	NA	NA	NA	NA	NA	NA	NA	NA	NA	NA
6	SMED30015313		mixed stage reference	5.25533	217.518	377.159	878.644	126.315	22.1961	1.18746	0.684654	1.22915	0.599742	CDJ14117.1	4e-34	venom allergen (val) protein [Hymenolepis microstoma]	Q7T141	3e-25	Peptidase inhibitor 15-A	C39E9.2	2e-16	SCL-5 (scl-5)	FBpp0082250	4e-20	NA	ENSDARP00000117953	4e-26	peptidase inhibitor 15a	ENSXETP00000029363	2e-25	cysteine-rich secretory protein LCCL domain containing 2	ENSMUSP00000085826	4e-25	peptidase inhibitor 15	ENSP00000428567	4e-25	peptidase inhibitor 15
6	SMED30015702		mixed stage reference	0	3.89342	3.38254	14.9158	0.391987	0.0842209	0.00641927	0	0	0.0509844	AFJ24722.1	3e-38	inhibin-1 [Schmidtea mediterranea]	P58166	2e-08	Inhibin beta E chain	B0412.2	2e-05	DAF-7 (daf-7)	FBpp0088172	3e-05	maverick	ENSDARP00000013686	6e-07	bone morphogenetic protein 2a	ENSXETP00000009037	2e-07	growth differentiation factor 9	ENSMUSP00000053977	2e-08	inhibin beta E	ENSP00000266646	5e-09	inhibin, beta E
6	SMED30016167		mixed stage reference	0	0.621396	0.789805	1.95276	0.449325	0.0802803	0.0453209	0.106459	0.0531772	0	.	.	.	.	.	.	NA	NA	NA	NA	NA	NA	NA	NA	NA	NA	NA	NA	NA	NA	NA	NA	NA	NA
6	SMED30018299		mixed stage reference	0.0368547	0.248809	8.02006	20.935	3.07228	0.133203	0.0202041	0	0	0.00975015	EKC23401.1	8e-70	Leishmanolysin-like peptidase [Crassostrea gigas]	Q9VH19	2e-65	Leishmanolysin-like peptidase	Y43F4A.1a	9e-60	Y43F4A.1, isoform a.	FBpp0081659	2e-66	Invadolysin	ENSDARP00000081663	2e-63	leishmanolysin-like (metallopeptidase M8 family)	NA	NA	NA	ENSMUSP00000023497	7e-55	leishmanolysin-like (metallopeptidase M8 family)	ENSP00000418324	6e-55	leishmanolysin-like (metallopeptidase M8 family)
6	SMED30018840		mixed stage reference	0.0526536	0.865233	1.31366	2.53484	0.511313	0.213312	0.257584	0.10184	0.0630971	0.511462	.	.	.	.	.	.	NA	NA	NA	NA	NA	NA	NA	NA	NA	NA	NA	NA	NA	NA	NA	NA	NA	NA
6	SMED30019407		mixed stage reference	1.69872	2.46772	2.43685	16.4122	1.77715	0.629735	1.02462	1.0437	4.86703	0.685308	XP_006403882.1	5e-05	hypothetical protein EUTSA_v10010632mg [Eutrema salsugineum]	Q8RX71	3e-06	BAG family molecular chaperone regulator 4	ZK1010.1	0.0003	UBQ-2 (ubq-2)	FBpp0076506	5e-05	NA	ENSDARP00000088354	0.0002	ubiquitin B	ENSXETP00000005320	0.0002	BCL2-associated athanogene 6	ENSMUSP00000141419	0.0003	predicted pseudogene 8797	ENSP00000464510	0.0007	ubiquitin B
6	SMED30020808		mixed stage reference	0	0.82524	0.752288	2.61389	0.215246	0.0533231	0.0930097	0.130472	0.390973	0.0556275	.	.	.	.	.	.	NA	NA	NA	NA	NA	NA	NA	NA	NA	NA	NA	NA	NA	NA	NA	NA	NA	NA
6	SMED30021818		mixed stage reference	6.90682	298.223	489.354	1231.08	166.844	32.396	1.38734	1.0602	0.998896	0.517636	AFJ24739.1	6e-18	GLI pathogenesis related-1, partial [Schmidtea mediterranea]	P85840	4e-12	Venom allergen 5	C39E9.5	3e-08	SCL-7 (scl-7)	FBpp0082250	1e-13	NA	ENSDARP00000137324	1e-08	cysteine-rich secretory protein 3	ENSXETP00000024391	5e-07	cysteine-rich secretory protein 1	ENSMUSP00000110347	3e-11	peptidase inhibitor 16	ENSP00000389026	5e-10	cysteine-rich secretory protein 3
6	SMED30024649		mixed stage reference	1.6228	2.26768	3.69774	14.4313	1.38583	1.09545	0.977751	1.08936	5.11092	1.40184	XP_006403882.1	7e-05	hypothetical protein EUTSA_v10010632mg [Eutrema salsugineum]	Q8RX71	2e-06	BAG family molecular chaperone regulator 4	ZK1010.1	0.0004	UBQ-2 (ubq-2)	FBpp0076506	7e-05	NA	ENSDARP00000088354	0.0004	ubiquitin B	ENSXETP00000005320	0.0003	BCL2-associated athanogene 6	ENSMUSP00000141419	0.0004	predicted pseudogene 8797	NA	NA	NA
6	SMED30025776		mixed stage reference	0	0.320985	0.353147	2.61383	0.0412886	0	0.0878717	0.105581	0	0.1802	AAH95137.1	2e-10	Srrm2 protein [Danio rerio]	Q80WV7	3e-08	Serine/arginine repetitive matrix protein 3 [Mus musculus]	Y57A10A.19	8e-07	RSR-2 (rsr-2)	FBpp0072689	3e-09	NA	ENSDARP00000110322	1e-12	serine/arginine repetitive matrix 2	ENSXETP00000059848	8e-06	serine/arginine repetitive matrix 2	ENSMUSP00000122821	3e-11	serine/arginine repetitive matrix 3	ENSP00000480851	8e-08	serine/arginine repetitive matrix 3
6	SMED30027182		mixed stage reference	0.971193	258.718	475.396	746.239	45.3502	2.15879	0.29568	0.587336	0.378616	0.136684	.	.	.	.	.	.	NA	NA	NA	NA	NA	NA	NA	NA	NA	NA	NA	NA	NA	NA	NA	NA	NA	NA
6	SMED30031438		mixed stage reference	2.30771	12.3086	42.2437	83.6268	11.3133	0.801055	0.0793413	0.135864	0.0156636	0.164213	XP_003703584.1	4e-27	superoxide dismutase [Cu-Zn], chloroplastic-like [Megachile rotundata]	P11418	2e-26	Superoxide dismutase [Prionace glauca]	F55H2.1b	2e-25	SOD-4, isoform b.	FBpp0075958	1e-22	Superoxide dismutase	ENSDARP00000120216	5e-24	copper chaperone for superoxide dismutase	ENSXETP00000015994	3e-19	superoxide dismutase 1, soluble	ENSMUSP00000023707	1e-23	superoxide dismutase 1, soluble	ENSP00000374645	5e-23	superoxide dismutase 1, soluble
6	SMED30034461		mixed stage reference	22.5095	827.068	1353.62	2808.23	209.69	2.89706	1.41557	0.740782	0.98939	0.416735	.	.	.	.	.	.	NA	NA	NA	NA	NA	NA	NA	NA	NA	NA	NA	NA	NA	NA	NA	NA	NA	NA
7	SMED30000081		mixed stage reference	0.217822	84.2131	76.9162	97.4598	6.34666	0.278138	0.0853875	0.0310107	0.0743955	0	GAA49392.1	9e-48	translation initiation factor 1A [Clonorchis sinensis]	P47815	1e-40	Eukaryotic translation initiation factor 1A	H06H21.3	2e-39	EIF-1.A (eif-1.A)	FBpp0089421	1e-42	Eukaryotic initiation factor 1A	ENSDARP00000118291	1e-41	eukaryotic translation initiation factor 1A, X-linked, b	ENSXETP00000054137	9e-42	eukaryotic translation initiation factor 1A, X-linked	ENSMUSP00000084387	2e-41	eukaryotic translation initiation factor 1A, X-linked	ENSP00000368927	4e-41	eukaryotic translation initiation factor 1A, X-linked
7	SMED30000326		mixed stage reference	0.741496	11.5111	10.722	20.6824	2.7192	0.162576	0.024809	0.0182779	0.0572359	0.0662341	AGH39950.1	2e-28	transformer 2 transcript variant 266 [Bemisia tabaci]	O02008	5e-28	Transformer-2 sex-determining protein	C18D11.4a.2	1e-24	RSP-8, isoform a.	FBpp0088561	2e-27	transformer 2	ENSDARP00000010426	5e-27	transformer 2 alpha homolog (Drosophila)	ENSXETP00000016108	1e-27	transformer 2 alpha homolog	ENSMUSP00000023564	2e-27	transformer 2 beta homolog (Drosophila)	ENSP00000376290	3e-27	transformer 2 alpha homolog (Drosophila)
7	SMED30000348		mixed stage reference	0.651684	107.338	81.4913	155.329	2.71122	0.0528457	0.127756	0.0629069	0.0778304	0	.	.	.	.	.	.	NA	NA	NA	NA	NA	NA	NA	NA	NA	NA	NA	NA	NA	NA	NA	NA	NA	NA
7	SMED30000416		mixed stage reference	0	1.67939	1.91765	2.03967	0.167879	0	0	0	0	0.0300884	ESN98569.1	7e-30	hypothetical protein HELRODRAFT_101736 [Helobdella robusta]	Q24368	4e-30	Chromatin-remodeling complex ATPase chain Iswi	F37A4.8	6e-22	ISW-1 (isw-1)	FBpp0086954	4e-31	Imitation SWI	ENSDARP00000138248	5e-20	SWI/SNF related, matrix associated, actin dependent regulator of chromatin, subfamily a, member 1	ENSXETP00000003192	7e-24	SWI/SNF related, matrix associated, actin dependent regulator of chromatin, subfamily a, member 1	ENSMUSP00000099138	8e-29	SWI/SNF related, matrix associated, actin dependent regulator of chromatin, subfamily a, member 1	ENSP00000360164	4e-20	SWI/SNF related, matrix associated, actin dependent regulator of chromatin, subfamily a, member 1
7	SMED30001027		mixed stage reference	3.74178	179.512	370.667	367.14	214.348	25.7427	5.1214	3.90046	24.767	9.46228	BAN20648.1	2e-86	cathepsin L [Riptortus pedestris]	Q26636	3e-83	Cathepsin L	T03E6.7a	3e-83	CPL-1, isoform a.	FBpp0086718	2e-82	Cysteine proteinase-1	ENSDARP00000021632	2e-84	cathepsin L.1	ENSXETP00000057468	5e-71	cathepsin V	ENSMUSP00000021933	1e-73	cathepsin L	ENSP00000445052	3e-75	cathepsin V
7	SMED30001572		mixed stage reference	0	9.90377	7.49134	14.5544	7.22469	1.59739	0.240906	0.154734	0.0939271	0.0967433	.	.	.	.	.	.	NA	NA	NA	NA	NA	NA	NA	NA	NA	NA	NA	NA	NA	NA	NA	NA	NA	NA
7	SMED30002378		mixed stage reference	0	1.45236	1.42885	4.04884	0.0861147	0.0169263	0.0788739	0.0224269	0.0277613	0.0390517	.	.	.	.	.	.	NA	NA	NA	NA	NA	NA	NA	NA	NA	NA	NA	NA	NA	NA	NA	NA	NA	NA
7	SMED30003042		mixed stage reference	0.256668	3.68069	5.15077	5.93019	0.237591	0.0340556	0.0534447	0.015058	0.0197955	0.0477386	EUB57105.1	3e-32	Thyroid hormone receptor alpha-A [Echinococcus granulosus]	Q25604	4e-27	Nuclear hormone receptor-like 1	T23H4.2	1e-19	NHR-69 (nhr-69)	FBpp0085349	1e-20	Ecdysone receptor	ENSDARP00000137456	5e-24	thyroid hormone receptor beta	ENSXETP00000008403	4e-26	thyroid hormone receptor, beta	ENSMUSP00000022304	4e-25	thyroid hormone receptor beta	ENSP00000280696	8e-25	thyroid hormone receptor, beta
7	SMED30003230		mixed stage reference	8.46415	13.9101	17.2452	19.4796	3.90871	1.83932	1.13273	0.72736	0.106487	0.394604	CBK23290.2	0.0003	unnamed protein product [Blastocystis hominis]	.	.	.	NA	NA	NA	NA	NA	NA	NA	NA	NA	NA	NA	NA	NA	NA	NA	NA	NA	NA
7	SMED30003973		mixed stage reference	0.0995136	8.32126	8.07619	9.66589	1.42972	0.0680405	0.0255523	0.0365074	0.0101164	0.0139191	CCD60736.1	0	26S protease regulatory subunit 6a, putative [Schistosoma mansoni]	O88685	0	26S protease regulatory subunit 6A	F56H1.4	0	RPT-5 (rpt-5)	FBpp0083843	0	Regulatory particle triple-A ATPase 5	ENSDARP00000136258	0	proteasome (prosome, macropain) 26S subunit, ATPase, 3	ENSXETP00000017362	0	proteasome (prosome, macropain) 26S subunit, ATPase, 3	ENSMUSP00000071054	0	proteasome (prosome, macropain) 26S subunit, ATPase 3	ENSP00000473652	0	proteasome (prosome, macropain) 26S subunit, ATPase, 3
7	SMED30004166		mixed stage reference	0.554536	17.183	18.0611	24.8714	5.88481	2.68104	2.68441	2.10229	1.58706	1.75147	GAA50893.1	9e-175	ATP-dependent RNA helicase DDX5/DBP2 [Clonorchis sinensis]	P19109	4e-169	ATP-dependent RNA helicase p62 [Drosophila melanogaster]	F58E10.3a.5	2e-151	F58E10.3, isoform a (F58E10.3)	FBpp0078302	1e-171	Rm62	ENSDARP00000121201	3e-170	DEAD (Asp-Glu-Ala-Asp) box helicase 5	ENSXETP00000015093	9e-167	DEAD (Asp-Glu-Ala-Asp) box helicase 17	ENSMUSP00000021062	4e-167	DEAD (Asp-Glu-Ala-Asp) box polypeptide 5	ENSP00000462885	1e-167	DEAD (Asp-Glu-Ala-Asp) box helicase 5
7	SMED30005010		mixed stage reference	0.116211	2.86859	4.60947	4.17464	0.828368	0.0200063	0.0179857	0	0.00348081	0	.	.	.	.	.	.	NA	NA	NA	NA	NA	NA	NA	NA	NA	NA	NA	NA	NA	NA	NA	NA	NA	NA
7	SMED30005752		mixed stage reference	0	8.97445	6.42493	9.84142	1.12011	0.261224	0.212012	0.203243	0.0061024	0.122364	CAX73646.1	0	putative methionyl aminopeptidase 2 [Schistosoma japonicum]	Q3ZC89	0	Methionine aminopeptidase 2	Y116A8A.9a.3	0	MAP-2, isoform b (map-2)	FBpp0311454	0	uninitiated	ENSDARP00000139312	0	methionyl aminopeptidase 2b	ENSXETP00000020290	0	methionyl aminopeptidase 2	ENSMUSP00000138006	0	methionine aminopeptidase 2	ENSP00000261220	0	methionyl aminopeptidase 2
7	SMED30006388		mixed stage reference	11.7385	369.559	381.958	501.648	138.279	53.6074	44.0926	42.4691	60.8505	43.7109	ADY88065.1	4e-75	cyclophilin A [Clonorchis sinensis]	P18253	2e-74	Peptidyl-prolyl cis-trans isomerase	Y75B12B.5	3e-68	CYN-3 (cyn-3)	FBpp0074017	2e-65	Cyclophilin 1	ENSDARP00000003641	7e-65	peptidylprolyl isomerase Aa (cyclophilin A)	ENSXETP00000041184	9e-69	peptidylprolyl isomerase A (cyclophilin A)	ENSMUSP00000117987	3e-68	peptidylprolyl isomerase A	ENSP00000419425	3e-68	peptidylprolyl isomerase A (cyclophilin A)
7	SMED30006522		mixed stage reference	0.0908218	16.207	12.4755	17.7095	2.00905	1.41939	0.914853	0.691536	0.040082	4.21549	CBI17170.3	0	unnamed protein product [Vitis vinifera]	P23787	0	Transitional endoplasmic reticulum ATPase	C41C4.8.2	0	CDC-48.2 (cdc-48.2)	FBpp0111819	0	TER94	ENSDARP00000012048	0	valosin containing protein	ENSXETP00000054726	0	valosin containing protein	ENSMUSP00000030164	0	valosin containing protein	ENSP00000351777	0	valosin containing protein
7	SMED30006841		mixed stage reference	0	2.67748	3.20121	6.20352	2.30316	0.700049	0.645503	0.54879	0.536077	1.26793	ESO09396.1	7e-140	hypothetical protein HELRODRAFT_156455 [Helobdella robusta]	P62137	1e-141	Serine/threonine-protein phosphatase PP1-alpha catalytic subunit	F56C9.1	2e-141	GSP-2 (gsp-2)	FBpp0082067	2e-139	Protein phosphatase 1 at 87B	ENSDARP00000141959	1e-141	protein phosphatase 1, catalytic subunit, gamma isozyme	ENSXETP00000052896	3e-142	protein phosphatase 1, catalytic subunit, gamma isozyme	ENSMUSP00000137997	2e-142	Serine/threonine-protein phosphatase PP1-alpha catalytic subunit	ENSP00000365936	8e-142	protein phosphatase 1, catalytic subunit, alpha isozyme
7	SMED30006908		mixed stage reference	0.22882	4.07488	3.62768	5.14363	0.490281	0.417217	0.823667	0.802802	0.965869	0.360705	EKC37184.1	2e-17	hypothetical protein CGI_10008673 [Crassostrea gigas]	.	.	.	NA	NA	NA	NA	NA	NA	NA	NA	NA	NA	NA	NA	NA	NA	NA	NA	NA	NA
7	SMED30007251		mixed stage reference	0	6.34605	7.88129	15.1479	6.34885	0.298096	0.045177	0.0205144	0	0.00483785	BAF57634.1	2e-103	rnpc2 protein [Dugesia japonica]	Q5RC80	2e-71	RNA-binding protein 39	Y55F3AM.3c.2	4e-71	Y55F3AM.3, isoform a.	FBpp0088579	1e-72	Caper	ENSDARP00000061327	1e-74	RNA binding motif protein 39b	ENSXETP00000016191	2e-69	RNA binding motif protein 39	ENSMUSP00000029149	2e-72	RNA binding motif protein 39	ENSP00000354437	3e-72	RNA binding motif protein 39
7	SMED30007706		mixed stage reference	0	2.73724	1.96974	3.36936	1.22235	0.303335	0.38123	0.302145	0.112236	0.959114	XP_007423220.1	6e-43	DNA replication ATP-dependent helicase/nuclease DNA2 [Python bivittatus]	E1BMP7	2e-42	DNA replication ATP-dependent helicase/nuclease DNA2	F43G6.1a	8e-33	DNA-2, isoform a.	FBpp0111884	5e-38	NA	ENSDARP00000103307	2e-38	DNA replication helicase/nuclease 2	ENSXETP00000016310	2e-35	DNA replication helicase/nuclease 2	ENSMUSP00000115750	5e-43	DNA replication helicase 2 homolog (yeast)	ENSP00000389713	6e-43	DNA replication helicase/nuclease 2
7	SMED30007815		mixed stage reference	0.299877	24.3944	24.3138	33.3842	5.73079	3.0972	2.72305	2.29414	0.938991	2.10187	CDJ17281.1	2e-148	ATP dependent RNA helicase DDX5 [Echinococcus granulosus]	P19109	2e-144	ATP-dependent RNA helicase p62 [Drosophila melanogaster]	F58E10.3a.5	8e-124	F58E10.3, isoform a (F58E10.3)	FBpp0301223	7e-150	Rm62	ENSDARP00000055444	3e-149	DEAD (Asp-Glu-Ala-Asp) box helicase 5	ENSXETP00000015093	8e-141	DEAD (Asp-Glu-Ala-Asp) box helicase 17	ENSMUSP00000138237	4e-145	DEAD (Asp-Glu-Ala-Asp) box polypeptide 5	ENSP00000225792	6e-142	DEAD (Asp-Glu-Ala-Asp) box helicase 5
7	SMED30008247		mixed stage reference	0.225386	2.85174	4.47086	3.97963	0.422139	0.322197	0.182998	0.192709	0.0969099	0.298775	CDJ14117.1	1e-24	venom allergen (val) protein [Hymenolepis microstoma]	Q05108	4e-21	Venom allergen 5	F48E8.1b	3e-12	LON-1, isoform a (lon-1)	FBpp0082250	2e-23	NA	ENSDARP00000066490	4e-14	GLI pathogenesis-related 1a	ENSXETP00000003687	3e-13	R3H domain containing-like	ENSMUSP00000104600	8e-15	cysteine-rich secretory protein LCCL domain containing 2	ENSP00000482890	6e-15	cysteine-rich secretory protein 2
7	SMED30008930		mixed stage reference	5.43178	279.274	315.669	347.702	27.1364	5.95471	2.4551	1.06432	0.24471	0.511331	NP_001086877.1	0	eukaryotic translation elongation factor 2, gene 2 [Xenopus laevis]	P29691	0	Elongation factor 2	F25H5.4a.2	0	EEF-2, isoform b (eef-2)	FBpp0085266	0	Elongation factor 2	ENSDARP00000051080	0	eukaryotic translation elongation factor 2, like 2	ENSXETP00000046514	0	eukaryotic translation elongation factor 2, gene 2	ENSMUSP00000046101	0	eukaryotic translation elongation factor 2	ENSP00000307940	0	eukaryotic translation elongation factor 2
7	SMED30009061		mixed stage reference	0.159862	45.6297	47.8426	61.0695	22.3877	1.37441	0.0909325	0.034216	0.0525282	2.28242	CCD76108.1	4e-55	hypothetical protein Smp_006860.2 [Schistosoma mansoni]	A1ZA47	6e-10	PDZ and LIM domain protein Zasp	W03F11.6b	7e-06	AFD-1, isoform a.	FBpp0302944	4e-11	Z band alternatively spliced PDZ-motif protein 52	ENSDARP00000090750	8e-07	PDZ and LIM domain 4	ENSXETP00000022059	1e-07	synaptopodin 2-like	ENSMUSP00000119222	4e-07	PDZ and LIM domain 2	ENSP00000412623	6e-07	synaptopodin 2
7	SMED30009343		mixed stage reference	0	5.43091	3.90075	7.75281	0.171849	0	0	0	0	0.0235277	ABP68348.1	2e-40	ribosomal polymerase B2 [Beauveria bassiana]	Q54J75	2e-40	DNA-directed RNA polymerase II subunit rpb2	C26E6.4	3e-40	RPB-2 (rpb-2)	FBpp0310926	3e-40	RNA polymerase II 140kD subunit	ENSDARP00000142035	2e-37	polymerase (RNA) II (DNA directed) polypeptide B	ENSXETP00000011733	5e-37	polymerase (RNA) II (DNA directed) polypeptide B, 140kDa	ENSMUSP00000031167	9e-37	polymerase (RNA) II (DNA directed) polypeptide B	ENSP00000391452	1e-36	polymerase (RNA) II (DNA directed) polypeptide B, 140kDa
7	SMED30010025		mixed stage reference	3.51205	15.1332	23.0319	22.8514	3.68514	0.394694	0.288612	0.076427	0.0143762	0.804749	XP_003726783.1	4e-39	uncharacterized protein LOC100892181 [Strongylocentrotus purpuratus]	Q6UWM5	4e-38	GLIPR1-like protein 1	C39E9.2	3e-29	SCL-5 (scl-5)	FBpp0082250	7e-31	NA	ENSDARP00000138527	5e-33	GLI pathogenesis-related 1a	ENSXETP00000029363	2e-27	cysteine-rich secretory protein LCCL domain containing 2	ENSMUSP00000110347	3e-36	peptidase inhibitor 16	ENSP00000310770	1e-39	GLI pathogenesis-related 1 like 1
7	SMED30010057		mixed stage reference	0.329043	0.930173	0.763904	1.80761	0.351341	0.208799	0.159303	0.120317	0.112029	0.150031	ESO93618.1	9e-26	hypothetical protein LOTGIDRAFT_119041, partial [Lottia gigantea]	Q80VD1	9e-21	Protein FAM98B [Mus musculus]	C33H5.10	1e-08	TAG-322 (tag-322)	FBpp0084312	7e-15	NA	ENSDARP00000128597	5e-19	family with sequence similarity 98, member A	ENSXETP00000039186	2e-14	family with sequence similarity 98, member B	ENSMUSP00000028825	1e-21	family with sequence similarity 98, member B	ENSP00000380734	1e-23	family with sequence similarity 98, member B
7	SMED30010210		mixed stage reference	0.0855785	1.65502	3.40768	2.21513	0.546215	0.124227	0.0600216	0.053467	0.335107	0.382516	.	.	.	.	.	.	NA	NA	NA	NA	NA	NA	NA	NA	NA	NA	NA	NA	NA	NA	NA	NA	NA	NA
7	SMED30010295		mixed stage reference	0.180656	26.737	30.6675	37.0462	1.14822	0.0598919	0.0168606	0.0247694	0.0216443	0	AAW27137.1	4e-10	SJCHGC06320 protein [Schistosoma japonicum]	A0JPM9	1e-07	Eukaryotic translation initiation factor 3 subunit J	NA	NA	NA	NA	NA	NA	ENSDARP00000128729	7e-09	eukaryotic translation initiation factor 3, subunit J	ENSXETP00000017141	3e-06	eukaryotic translation initiation factor 3, subunit J	ENSMUSP00000028668	2e-08	eukaryotic translation initiation factor 3, subunit J1	ENSP00000443563	1e-08	eukaryotic translation initiation factor 3, subunit J
7	SMED30010449		mixed stage reference	0	1.51771	1.07009	3.50178	0.0680554	0	0	0	0	0	XP_004708408.1	1e-19	oxysterols receptor LXR-alpha isoform X3 [Echinops telfairi]	Q9R1A7	2e-19	Nuclear receptor subfamily 1 group I member 2	F44A6.2.2	1e-18	SEX-1 (sex-1)	FBpp0305533	5e-20	Hr4	ENSDARP00000138028	2e-19	RAR-related orphan receptor C	ENSXETP00000015821	8e-19	retinoic acid receptor, beta	ENSMUSP00000106987	9e-22	nuclear receptor subfamily 1, group H, member 3	ENSP00000385073	6e-21	nuclear receptor subfamily 1, group H, member 3
7	SMED30010840		mixed stage reference	0.0956591	1.73365	3.25898	2.53629	1.79591	0.222326	0.0839405	0.154113	0.554505	0.683916	ENN81766.1	8e-37	hypothetical protein YQE_01859, partial [Dendroctonus ponderosae]	Q16566	4e-33	Calcium/calmodulin-dependent protein kinase type IV	ZK617.1e.2	8e-31	UNC-22, isoform f (unc-22)	FBpp0306552	6e-26	bent	ENSDARP00000108452	5e-33	calcium/calmodulin-dependent protein kinase IV	ENSXETP00000015124	1e-32	calcium/calmodulin-dependent protein kinase IV	ENSMUSP00000046539	8e-34	calcium/calmodulin-dependent protein kinase IV	ENSP00000282356	8e-34	calcium/calmodulin-dependent protein kinase IV
7	SMED30011932		mixed stage reference	0	6.55515	10.0813	8.49291	5.3726	0.147405	0.0678021	0	0.109501	0.0638981	.	.	.	.	.	.	NA	NA	NA	NA	NA	NA	NA	NA	NA	NA	NA	NA	NA	NA	NA	NA	NA	NA
7	SMED30012165		mixed stage reference	3.46123	522.219	507.697	693.907	121.032	15.6288	5.37241	5.10095	0.263268	0.700525	CBW31641.1	0	elongation factor 1 alpha [Macrostomum lignano]	P62630	0	Elongation factor 1-alpha 1	R03G5.1a.3	0	EEF-1A.2, isoform a.	FBpp0304260	0	Elongation factor 1alpha48D	ENSDARP00000029296	0	eukaryotic translation elongation factor 1 alpha 1, like 1	ENSXETP00000002561	0	eukaryotic translation elongation factor 1 alpha 1	ENSMUSP00000042457	0	eukaryotic translation elongation factor 1 alpha 1	ENSP00000330054	0	eukaryotic translation elongation factor 1 alpha 1
7	SMED30013254		mixed stage reference	0	1.16119	1.20309	1.96057	0	0	0	0	0	0	.	.	.	.	.	.	NA	NA	NA	NA	NA	NA	NA	NA	NA	NA	NA	NA	NA	NA	NA	NA	NA	NA
7	SMED30013669		mixed stage reference	0.210815	5.62155	5.44283	7.77795	2.58179	0.603088	0.0899576	0.104958	0.0382175	0	ESO03126.1	2e-45	hypothetical protein HELRODRAFT_80977 [Helobdella robusta]	P29052	9e-45	Transcription initiation factor IIB	W03F9.5.3	2e-25	TTB-1 (ttb-1)	FBpp0305673	1e-45	Transcription factor IIB	ENSDARP00000137822	2e-31	general transcription factor IIB	ENSXETP00000032991	6e-31	general transcription factor 2B	ENSMUSP00000029938	2e-31	general transcription factor IIB	ENSP00000415741	3e-31	general transcription factor IIB
7	SMED30014873		mixed stage reference	0.318071	6.30827	10.2762	11.1709	0.534459	0.011421	0.0682676	0.0246904	0.0110383	0.0139926	XP_003739932.1	6e-12	UV excision repair protein RAD23 homolog B-like [Metaseiulus occidentalis]	Q84L33	0.001	Ubiquitin receptor RAD23b	ZK20.3.2	3e-08	RAD-23 (rad-23)	FBpp0083927	3e-05	NA	NA	NA	NA	NA	NA	NA	NA	NA	NA	NA	NA	NA
7	SMED30014940		mixed stage reference	2.82006	192.58	330.183	229.462	33.3092	1.84105	0.282899	0.174737	0.140407	0.0559442	ESO95278.1	4e-39	hypothetical protein LOTGIDRAFT_214936 [Lottia gigantea]	Q7JQD3	5e-33	Gelsolin-like protein 1	K06A4.3	1e-06	GSNL-1 (gsnl-1)	FBpp0078607	3e-12	Gelsolin	ENSDARP00000026895	2e-13	gelsolin a	ENSXETP00000042888	2e-12	gelsolin	ENSMUSP00000027366	2e-12	villin 1	ENSP00000412657	2e-14	villin 1
7	SMED30014959		mixed stage reference	0	0.861286	0.902419	1.58491	0.384424	0.0523893	0.0413013	0.0276643	0.0127738	0.5231	CDJ08879.1	1e-08	Zinc finger, C2H2 [Hymenolepis microstoma]	.	.	.	NA	NA	NA	NA	NA	NA	NA	NA	NA	NA	NA	NA	NA	NA	NA	NA	NA	NA
7	SMED30015606		mixed stage reference	0.145505	5.97509	6.39197	9.18267	0.328758	0	0.0201089	0	0.0159023	0.0311492	XP_003201781.2	2e-81	DNA-directed RNA polymerase II subunit RPB2-like [Danio rerio]	Q8CFI7	4e-76	DNA-directed RNA polymerase II subunit RPB2	C26E6.4	6e-76	RPB-2 (rpb-2)	FBpp0310926	6e-75	RNA polymerase II 140kD subunit	ENSDARP00000137138	4e-83	polymerase (RNA) II (DNA directed) polypeptide B	ENSXETP00000011733	5e-75	polymerase (RNA) II (DNA directed) polypeptide B, 140kDa	ENSMUSP00000031167	6e-77	polymerase (RNA) II (DNA directed) polypeptide B	ENSP00000391452	1e-76	polymerase (RNA) II (DNA directed) polypeptide B, 140kDa
7	SMED30016718		mixed stage reference	0	21.1201	30.0306	35.453	8.04033	2.48178	0.649963	0.437678	0.486006	0.45487	.	.	.	.	.	.	NA	NA	NA	NA	NA	NA	NA	NA	NA	NA	NA	NA	NA	NA	NA	NA	NA	NA
7	SMED30016775		mixed stage reference	0.0713639	3.50823	4.68904	3.4966	0.879737	0.0797647	0.0132486	0.0048923	0	0	EKC34933.1	9e-45	Monocarboxylate transporter 9 [Crassostrea gigas]	B1AT66	3e-30	Monocarboxylate transporter 7	C10E2.6	2e-34	C10E2.6 (C10E2.6)	FBpp0086662	7e-22	NA	ENSDARP00000073117	3e-32	solute carrier family 16, member 4	ENSXETP00000002722	2e-26	solute carrier family 16, member 6	ENSMUSP00000067423	2e-31	solute carrier family 16 (monocarboxylic acid transporters), member 6	ENSP00000462985	4e-29	solute carrier family 16, member 6
7	SMED30016896		mixed stage reference	0.117536	2.8598	5.2066	4.85042	2.8342	0.628374	0.226037	0.189887	0	2.67148	.	.	.	.	.	.	NA	NA	NA	NA	NA	NA	NA	NA	NA	NA	NA	NA	NA	NA	NA	NA	NA	NA
7	SMED30016957		mixed stage reference	0	6.19569	5.7643	7.51072	2.40736	0.221333	0.0491753	0.0252127	0.0102352	0.0135096	EFB29446.1	2e-27	hypothetical protein PANDA_010269 [Ailuropoda melanoleuca]	Q6PFR5	2e-28	Transformer-2 protein homolog alpha	C18D11.4a.2	3e-24	RSP-8, isoform a.	FBpp0088561	6e-27	transformer 2	ENSDARP00000126162	2e-30	transformer 2 alpha homolog (Drosophila)	ENSXETP00000016359	9e-29	transformer 2 beta homolog	ENSMUSP00000031841	3e-29	transformer 2 alpha homolog (Drosophila)	ENSP00000376290	9e-30	transformer 2 alpha homolog (Drosophila)
7	SMED30018399		mixed stage reference	0.960898	45.5906	73.4971	91.6089	33.8131	0.761315	0.380936	0.20003	0.112611	0.036516	CCD76951.1	2e-112	subfamily T1A non-peptidase homologue (T01 family) [Schistosoma mansoni]	Q9Z2U1	9e-103	Proteasome subunit alpha type-5	F25H2.9.2	1e-84	PAS-5 (pas-5)	FBpp0086066	5e-95	Proteasome alpha5 subunit	ENSDARP00000120863	2e-103	proteasome (prosome, macropain) subunit, alpha type, 5	ENSXETP00000054631	4e-60	proteasome (prosome, macropain) subunit, alpha type, 5	ENSMUSP00000088057	1e-103	proteasome (prosome, macropain) subunit, alpha type 5	ENSP00000271308	2e-103	proteasome (prosome, macropain) subunit, alpha type, 5
7	SMED30018483		mixed stage reference	0.0793167	19.1957	16.6219	20.1985	0.880215	0.181229	0.130022	0.155733	0.0379136	0.101278	AFJ24787.1	2e-05	hypothetical protein [Schmidtea mediterranea]	.	.	.	NA	NA	NA	NA	NA	NA	NA	NA	NA	NA	NA	NA	NA	NA	NA	NA	NA	NA
7	SMED30018602		mixed stage reference	0.734654	30.2866	26.3054	38.2523	1.80084	0.943511	0.389238	0.256926	0.307996	0.303651	GAA50893.1	3e-50	ATP-dependent RNA helicase DDX5/DBP2 [Clonorchis sinensis]	P46942	8e-45	ATP-dependent RNA helicase-like protein DB10	F58E10.3a.5	2e-42	F58E10.3, isoform a (F58E10.3)	FBpp0078302	8e-46	Rm62	ENSDARP00000132531	2e-41	DEAD (Asp-Glu-Ala-Asp) box helicase 5	ENSXETP00000015093	1e-42	DEAD (Asp-Glu-Ala-Asp) box helicase 17	ENSMUSP00000055535	5e-43	DEAD (Asp-Glu-Ala-Asp) box polypeptide 17	ENSP00000385536	1e-42	DEAD (Asp-Glu-Ala-Asp) box helicase 17
7	SMED30018682		mixed stage reference	0	1.18963	0.629842	1.96381	0.107495	0.0204862	0.0218973	0.0116315	0.01034	0.0308112	AAW26946.1	9e-92	SJCHGC05810 protein [Schistosoma japonicum]	P13863	2e-84	Cyclin-dependent kinase 1	T05G5.3.2	4e-82	CDK-1 (cdk-1)	FBpp0079641	6e-80	Cyclin-dependent kinase 1	ENSDARP00000109027	2e-80	cyclin-dependent kinase 1	ENSXETP00000020815	1e-76	cyclin-dependent kinase 2	ENSMUSP00000113184	4e-83	cyclin-dependent kinase 1	ENSP00000378699	5e-83	cyclin-dependent kinase 1
7	SMED30018726		mixed stage reference	0.979659	65.0056	73.2811	79.8462	45.0595	4.93589	2.75856	3.08856	3.30782	2.70598	.	.	.	.	.	.	NA	NA	NA	NA	NA	NA	NA	NA	NA	NA	NA	NA	NA	NA	NA	NA	NA	NA
7	SMED30018792		mixed stage reference	0	7.01391	7.72169	10.1634	0.0972712	0.0366026	0.0290314	0.0222631	0.0317944	0.0123647	EFN64554.1	0.0002	D site-binding protein [Camponotus floridanus]	B3P5D2	7e-05	Transcription factor kayak	NA	NA	NA	FBpp0288515	7e-05	kayak	NA	NA	NA	ENSXETP00000009388	0.0009	hepatic leukemia factor	ENSMUSP00000023024	0.0007	thyrotroph embryonic factor	NA	NA	NA
7	SMED30020231		mixed stage reference	0.225425	15.9566	25.6417	27.1166	9.67426	1.16793	1.73824	2.84125	10.4848	7.27202	CCD74958.1	4e-38	hypothetical protein Smp_035560.2 [Schistosoma mansoni]	.	.	.	NA	NA	NA	FBpp0311525	7e-22	NA	NA	NA	NA	NA	NA	NA	NA	NA	NA	NA	NA	NA
7	SMED30020474		mixed stage reference	0	2.04251	3.9736	3.66532	1.60845	0.727476	0.484525	0.248323	0.321941	1.00857	CDJ19021.1	1e-13	leucine rich repeat containing protein 42 [Echinococcus granulosus]	.	.	.	NA	NA	NA	NA	NA	NA	NA	NA	NA	NA	NA	NA	NA	NA	NA	NA	NA	NA
7	SMED30020921		mixed stage reference	0	6.44947	10.3925	17.6925	5.30645	2.0442	0.175251	0.048393	0.024816	0	.	.	.	.	.	.	NA	NA	NA	NA	NA	NA	NA	NA	NA	NA	NA	NA	NA	NA	NA	NA	NA	NA
7	SMED30021912		mixed stage reference	0	5.13928	4.22547	9.95075	0.734666	0.0105205	0.0156696	0	0.0172551	0	.	.	.	.	.	.	NA	NA	NA	NA	NA	NA	NA	NA	NA	NA	NA	NA	NA	NA	NA	NA	NA	NA
7	SMED30021938		mixed stage reference	4.04708	17.3046	19.0458	20.3225	1.67033	0.310284	0.736368	0.32036	2.64744	0.240255	WP_006641366.1	9e-31	MULTISPECIES: hypothetical protein [Brucella]	.	.	.	NA	NA	NA	NA	NA	NA	NA	NA	NA	NA	NA	NA	NA	NA	NA	NA	NA	NA
7	SMED30022068		mixed stage reference	0.11474	6.28911	8.3585	9.41663	1.45153	0.328341	0.289439	0.224181	0.505258	0.474551	EPB92772.1	7e-33	calmodulin, partial [Mucor circinelloides f. circinelloides 1006PhL]	P27482	5e-33	Calmodulin-like protein 3	T21H3.3	9e-33	CMD-1 (cmd-1)	FBpp0311269	4e-32	Calmodulin	ENSDARP00000065391	6e-32	calmodulin 3b (phosphorylase kinase, delta)	ENSXETP00000000663	3e-32	calmodulin 2 (phosphorylase kinase, delta)	ENSMUSP00000048857	6e-32	calmodulin 2	ENSP00000315299	1e-33	calmodulin-like 3
7	SMED30022124		mixed stage reference	3.84218	268.962	474.752	300.087	46.2909	2.88766	0.458422	0.218696	0.203473	0.0984391	GAA50279.1	5e-94	severin [Clonorchis sinensis]	Q24800	2e-71	Severin [Echinococcus granulosus]	K06A4.3	1e-28	GSNL-1 (gsnl-1)	FBpp0078607	2e-33	Gelsolin	ENSDARP00000048939	4e-36	villin-like	ENSXETP00000040420	3e-33	Uncharacterized protein	ENSMUSP00000027366	3e-35	villin 1	ENSP00000409270	5e-38	villin 1
7	SMED30022136		mixed stage reference	0.0532874	4.36588	5.2827	8.55164	3.16066	0.69638	0.293612	0.158949	0.00319218	0.00421338	CCD76231.1	4e-145	putative wd-repeat protein [Schistosoma mansoni]	Q8K4P0	6e-143	pre-mRNA 3' end processing protein WDR33	R06A4.9a	1e-112	PFS-2 (pfs-2)	FBpp0078363	3e-140	NA	ENSDARP00000027484	6e-140	WD repeat domain 33	ENSXETP00000058359	5e-127	WD repeat domain 33	ENSMUSP00000025264	9e-144	WD repeat domain 33	ENSP00000325377	3e-143	WD repeat domain 33
7	SMED30023593		mixed stage reference	0.951473	19.9964	28.0408	33.2143	7.61173	0.0345877	0.104706	0.0411284	0.0145978	0.0195497	ESO98632.1	3e-96	hypothetical protein LOTGIDRAFT_201560 [Lottia gigantea]	P34710	2e-94	Netrin unc-6	F41C6.1.2	2e-95	UNC-6 (unc-6)	FBpp0073759	4e-70	Netrin-A	ENSDARP00000141078	6e-96	netrin 1a	ENSXETP00000042263	2e-90	netrin 1	ENSMUSP00000021284	6e-92	netrin 1	ENSP00000173229	6e-92	netrin 1
7	SMED30024001		mixed stage reference	1.42062	341.141	508.779	431.869	330.743	15.1267	1.16727	0.42081	0.317759	0.21122	.	.	.	.	.	.	NA	NA	NA	NA	NA	NA	NA	NA	NA	NA	NA	NA	NA	NA	NA	NA	NA	NA
7	SMED30024471		mixed stage reference	0.136644	3.08935	3.40788	7.00534	2.39505	0.422917	0.212092	0.147456	0.021369	0.0287819	GAA51533.1	1e-20	transcription initiation factor TFIID TATA-box-binding protein [Clonorchis sinensis]	Q6DIY4	2e-21	TATA box-binding protein-like protein 1	F39H11.2b	1e-10	TLF-1, isoform b (tlf-1)	FBpp0305892	5e-14	TATA box binding protein-related factor 2	ENSDARP00000134538	6e-20	TBP-like 1	ENSXETP00000000222	2e-22	TBP-like 1	ENSMUSP00000093470	7e-21	TATA box binding protein-like 1	ENSP00000478795	1e-20	TBP-like 1
7	SMED30024483		mixed stage reference	0.0895812	6.73832	22.4754	18.274	4.3535	1.95358	0.732126	0.44111	0.138812	0.111556	XP_004209575.1	3e-09	uncharacterized protein KIAA1586-like [Hydra vulgaris]	.	.	.	NA	NA	NA	NA	NA	NA	NA	NA	NA	NA	NA	NA	NA	NA	NA	NA	NA	NA
7	SMED30024956		mixed stage reference	0.135214	1.85923	2.99287	2.28756	0.701719	0.146893	0.102402	0.11747	0.0818878	0.13954	XP_007441514.1	9e-98	general transcription factor II-I repeat domain-containing protein 2-like isoform X2 [Python bivittatus]	A4Z943	2e-28	Zinc finger BED domain-containing protein 5	NA	NA	NA	NA	NA	NA	ENSDARP00000137673	7e-67	GTF2I repeat domain containing 2B	ENSXETP00000013585	2e-33	Uncharacterized protein	ENSMUSP00000016086	4e-26	GTF2I repeat domain containing 2	ENSP00000415939	5e-28	zinc finger, BED-type containing 5
7	SMED30025533		mixed stage reference	0	1.54007	1.38601	3.08575	1.32305	0.273101	0.286792	0.163997	0.0583677	0.907399	XP_005100445.1	6e-40	DNA replication ATP-dependent helicase/nuclease DNA2-like [Aplysia californica]	Q5ZKG3	2e-35	DNA replication ATP-dependent helicase/nuclease DNA2	F43G6.1b	1e-32	DNA-2, isoform a.	FBpp0111884	3e-30	NA	ENSDARP00000112574	2e-34	DNA replication helicase/nuclease 2	ENSXETP00000016310	8e-31	DNA replication helicase/nuclease 2	ENSMUSP00000090119	6e-33	DNA replication helicase 2 homolog (yeast)	ENSP00000382133	1e-31	DNA replication helicase/nuclease 2
7	SMED30025728		mixed stage reference	0	1.83465	1.31227	2.43954	0.491752	0.432217	0.652114	0.64148	1.21051	0.327075	CDJ11609.1	9e-31	small GTPase Ras dva 3 [Hymenolepis microstoma]	Q5R6S2	4e-23	GTP-binding protein Di-Ras2	C14A11.7	3e-25	SSR-2 (ssr-2)	FBpp0085498	3e-26	NA	ENSDARP00000135840	1e-26	zgc:153845	ENSXETP00000022756	1e-26	ras-related protein ras-dva	ENSMUSP00000055416	2e-23	DIRAS family, GTP-binding RAS-like 2	ENSP00000364919	3e-23	DIRAS family, GTP-binding RAS-like 2
[truncated: 35 more rows]

## Sheet: Stage 4 GO BP Categories
Stage 4 enriched transcripts: Select BP GO IDs, manually grouped into categories
DEVELOPMENT: REGULATION OF CELL FATE SPECIFICATION AND DIFFERENTIATION
go_id	Term	Ontol	p-value	BH corrected p-value	# transcripts	Transcripts (smed20140614 ids)
[truncated: 723 more rows]

## Sheet: Stage 4 GO (All)
go_id	Term	Ontol	p-value	BH corrected p-value	# transcripts	Transcripts (smed20140614 ids)
[truncated: 1,475 more rows]
