# Supplementary material for: Embryonic origin of adult stem cells required for tissue homeostasis and regeneration
Source: eLife. 2017 Jan 10;6:e21052. doi: 10.7554/eLife.21052 (PMC5293490; doi:10.7554/eLife.21052)
Supplement: Figure 1—source data 5. — Criteria for inclusion are indicated in Figure 1—source data 1, as well as the legends for Figure 1—figure supplements 2–3. Tabs in this excel file contain; (1) pairwise comparison data (if applicable), (2) mixed stage reference comparison data, (3) cluster membership (see Figure 1F), average RPKM values across embryogenesis (Y–S8), and in C4 and SX adults, as well as best BLASTx hits (E < 0.001) versus the NR, Swiss-Prot, C. elegans, D. melanogaster, D. rerio, X. tropicalis, M. musculus and H. sapiens RefSeq databases, (4) GO analysis: manually curated and categorized biological process (BP) GO IDs, and (5) GO analysis: unabridged results. See also Figure 1—figure supplement 7. DOI: http://dx.doi.org/10.7554/eLife.21052.008 [file elife-21052-fig1-data5.xls]

## Sheet: S5 enriched pairwise
Transcript (smed20140614 id)	log 2(S2/Y)	log 2(S3/S2)	log2(S4/S3)	log2(S5/S4)	log2(S6/S5)	log2(S7/S6)	log2(S8/S7)	Avg log CPM	S2 vs Y p-value	S3 vs S2 p-value	S4 vs S3 p-value	S5 vs S4 p-value	S6 vs S5 p-value	S7 vs S6 p-value	S8 vs S7 p-value	S2 vs Y adjusted p-value	S3 vs S2 adjusted p-value	S4 vs S3 adjusted p-value	S5 vs S4 adjusted p-value	S6 vs S5 adjusted p-value	S7 vs S6 adjusted p-value	S8 vs S7 adjusted p-value	length	# ORFs	Signal Peptide?	# TMHMMs	Top Hit NR BLASTx	NR BLASTx Hit E Value	Top NR BLASTx hit description	Top Swiss Prot BLASTx hit	Top Swiss Prot BLASTx hit E Value	Top Swiss Prot BLASTx hit description
SMED30000040	1.13528	0.742783	0.114993	3.26609	0.559625	-0.433275	0.469384	1.54079	0.419196	0.400141	0.878364	2.72212e-13	0.0211238	0.0578805	0.0385373	0.594824	0.75568	1	4.50262e-11	0.0645413	0.365883	0.424352	1193	2	.	7	XP_004208930.1	0.0003	probable G-protein coupled receptor 157-like [Hydra vulgaris]	.	.	.
SMED30000058	1.26392	-0.568879	-1.88311	4.43551	2.6375	0.184979	0.0727193	3.97216	0.134762	0.446556	0.0404432	2.08463e-07	7.29698e-05	0.766535	0.907034	0.301234	0.8017	0.286592	5.65571e-06	0.000601551	0.958612	0.998889	386	1	YES	0	.	.	.	.	.	.
SMED30000146	2.10723	-0.0881822	-0.159771	2.79435	0.00954836	-0.512658	0.351473	0.619995	0.0848785	0.905117	0.83168	1.15986e-08	0.971293	0.0439473	0.165968	0.220555	1	1	4.8616e-07	0.988384	0.315097	0.762155	1892	1	.	0	ACZ64516.1	0	GLI-3 [Schmidtea mediterranea]	Q8NEA6	1e-71	Zinc finger protein GLIS3
SMED30000153	0.917342	-1.36889	-1.36234	5.38279	1.30139	-0.0512049	0.0368288	2.32495	0.297362	0.0967546	0.243048	5.73225e-12	0.00396465	0.906815	0.932832	0.509351	0.462818	0.57303	6.8092e-10	0.0171851	0.991227	0.998948	1945	1	YES	0	XP_004065831.1	1e-96	netrin-1-like [Oryzias latipes]	O95631	2e-95	Netrin-1
SMED30000242	1.63896	-0.147779	-0.849141	2.64259	1.88568	0.890013	0.0283066	3.12921	0.0251812	0.769734	0.137247	1.5542e-09	5.97145e-12	0.000326754	0.907659	0.087947	1	0.488889	8.6624e-08	2.47932e-10	0.00857758	0.998889	785	1	.	0	AAW27309.1	4e-48	SJCHGC05979 protein [Schistosoma japonicum]	Q9GUM7	2e-23	Putative complexin-1 [Caenorhabditis elegans]
SMED30000247	-0.245424	0.166497	-0.291638	2.55821	-0.0754388	-0.174488	-0.0345925	3.22323	0.487982	0.606819	0.370307	3.92598e-20	0.73247	0.423392	0.873788	0.675908	0.91258	0.700234	2.87588e-17	0.833496	0.841436	0.998155	2780	3	YES	1	.	.	.	.	.	.
SMED30000258	1.01957	-0.0308999	0.0201303	2.6357	1.37086	0.45148	0.249157	4.4625	0.0913371	0.95224	0.969016	1.15963e-07	0.00221539	0.303298	0.569193	0.234232	1	1	3.4807e-06	0.0106915	0.766303	0.968284	4827	2	.	17	XP_006013063.1	0	multidrug resistance-associated protein 1-like isoform X3 [Latimeria chalumnae]	Q5F364	0	Multidrug resistance-associated protein 1
SMED30000261	0.305473	-0.748473	-0.034471	2.56162	1.21377	-0.327065	-0.0807427	2.93857	0.495649	0.076397	0.94011	1.15061e-12	3.20904e-06	0.189962	0.746333	0.6852	0.44965	1	1.66195e-10	3.83784e-05	0.64808	0.991237	1793	1	.	1	AFJ24869.1	3e-31	slit-2 [Schmidtea mediterranea]	D4ABX8	2e-17	Leucine-rich repeat and fibronectin type-III domain-containing protein 4
SMED30000289	1.48081	-0.62471	-0.986998	4.05551	1.08256	-0.54819	0.0985153	1.91838	0.0798743	0.319955	0.211689	5.01082e-15	8.46652e-05	0.0356828	0.705985	0.209714	0.671882	0.57303	1.28469e-12	0.000685116	0.277718	0.982648	1935	1	.	0	ESO92595.1	6e-38	hypothetical protein LOTGIDRAFT_233043 [Lottia gigantea]	A2AGB2	9e-08	Uncharacterized protein C1orf87 homolog [Mus musculus]
SMED30000446	-0.89919	0.0363172	0.0445323	3.04789	0.396715	-0.278102	-0.153987	3.02327	0.100119	0.945452	0.934791	6.61703e-10	0.338489	0.499411	0.70839	0.239848	1	1	4.08169e-08	0.498633	0.876991	0.982727	2401	1	.	0	EFN79495.1	1e-25	DNA-binding protein SATB1 [Harpegnathos saltator]	.	.	.
SMED30000513	-1.735	2.22947	0.839284	5.2316	0.0405477	-2.42622	-0.852427	6.11712	0.0311241	0.0042221	0.228396	7.76426e-11	0.951663	0.000578143	0.206095	0.105012	0.125626	0.57303	6.50886e-09	0.979521	0.0134243	0.816315	366	1	.	0	.	.	.	.	.	.
SMED30000607	-0.704191	-2.62792	0	7.77216	0.396349	-1.51969	0.275195	0.285164	0.710419	0.245284	1	1.86612e-07	0.557493	0.0272804	0.68552	0.909469	0.604384	1	5.1584e-06	0.700733	0.235827	0.978678	337	1	.	0	.	.	.	.	.	.
SMED30000647	2.24171	-0.608597	-0.94205	3.23944	2.23351	0.446753	0.315931	2.9225	0.0168056	0.340165	0.225535	2.15346e-08	6.3826e-10	0.177083	0.337572	0.0647842	0.691158	0.57303	8.29205e-07	1.73469e-08	0.630267	0.904014	943	1	.	1	GAA51140.1	1e-50	NAD dependent epimerase/dehydratase [Clonorchis sinensis]	.	.	.
SMED30000689	-0.697025	1.42649	-2.40298	4.91315	0.556013	-0.30358	0.841853	0.782003	0.609242	0.177377	0.046779	7.7237e-11	0.0375905	0.204779	0.000278445	0.810939	0.604384	0.296383	6.50886e-09	0.100331	0.66988	0.0189702	1143	1	.	7	EKC22831.1	4e-08	hypothetical protein CGI_10001398 [Crassostrea gigas]	.	.	.
SMED30000699	2.1204	-1.17528	-0.860941	4.5175	0.791025	0.00503105	0.000739454	3.18301	0.00287633	0.037637	0.212325	9.18459e-16	0.048782	0.989853	0.998508	0.0158874	0.342786	0.57303	2.79775e-13	0.122048	1	1	1714	1	.	1	AFJ24869.1	5e-56	slit-2 [Schmidtea mediterranea]	P0C192	2e-16	Leucine-rich repeat-containing protein 4B
SMED30000707	2.86114	-2.98695	-4.67481	8.04816	2.84031	-0.410709	-0.0597115	2.73038	0.00082716	0.000100215	0.0131794	3.61665e-10	1.37306e-07	0.40677	0.903879	0.00569953	0.0246009	0.150225	2.443e-08	2.23629e-06	0.833358	0.998772	2796	1	YES	11	XP_004078493.1	6e-63	sodium/hydrogen exchanger 1-like [Oryzias latipes]	Q01345	3e-62	Na(+)/H(+) exchanger beta
SMED30000819	1.34511	-1.81973	-2.16286	5.28425	1.2488	0.293228	0.809258	1.93372	0.0960831	0.0153943	0.0959461	5.47238e-10	0.00171411	0.433737	0.030043	0.238794	0.230209	0.41722	3.48578e-08	0.00865947	0.846845	0.375428	1598	1	YES	1	GAA35962.2	2e-51	acid sphingomyelinase-like phosphodiesterase 3b [Clonorchis sinensis]	Q92485	2e-44	Acid sphingomyelinase-like phosphodiesterase 3b
SMED30000938	2.23303	-1.54867	-1.41954	5.24418	0.505368	-0.0890458	0.133286	0.941431	0.0653794	0.087319	0.313493	1.52543e-11	0.110887	0.763091	0.649747	0.177677	0.462818	0.642516	1.57588e-09	0.223924	0.957601	0.97055	1645	1	.	0	ESO86168.1	5e-51	hypothetical protein LOTGIDRAFT_179424 [Lottia gigantea]	Q6NZ04	1e-48	Homeobox protein six1b
SMED30000946	2.54008	-1.76837	-2.05709	4.816	1.51543	0.400532	0.331398	4.39459	7.25926e-05	0.00193795	0.00379005	1.387e-12	0.0032151	0.424722	0.508517	0.000706591	0.0876806	0.069698	1.92219e-10	0.0145251	0.842001	0.96023	2590	1	.	0	GAA56448.1	0	calpain-B [Clonorchis sinensis]	Q9VT65	0	Calpain-B
SMED30000949	3.14236	-1.15624	-1.58498	6.37056	-0.128484	-1.28518	-0.254189	2.82822	0.000297807	0.0476495	0.0449403	4.44075e-27	0.728826	0.000653569	0.496804	0.00240731	0.354082	0.291496	1.7078e-23	0.831095	0.0148287	0.958061	1610	1	.	0	.	.	.	.	.	.
SMED30000989	4.08499	-1.48453	-0.0258881	4.42924	0.0672343	-0.353271	0.106761	-0.181535	0.0978519	0.291774	0.988002	1.38245e-07	0.844237	0.267307	0.736543	0.238794	0.642699	1	4.02008e-06	0.906305	0.737507	0.988542	605	1	.	1	.	.	.	.	.	.
SMED30001010	0.747277	-0.592254	-0.0421922	4.44166	0.777097	0.329622	0.10882	1.36242	0.615393	0.629225	0.975473	1.128e-11	0.0053593	0.186438	0.657341	0.815768	0.925093	1	1.2092e-09	0.0218188	0.643261	0.971781	888	1	.	1	ESO86717.1	3e-08	hypothetical protein LOTGIDRAFT_166990 [Lottia gigantea]	.	.	.
SMED30001112	-0.0434916	0.579828	-1.37534	4.06333	0.399059	-0.0379052	0.547657	1.17647	0.967243	0.478952	0.1324	4.24528e-12	0.138097	0.87867	0.0239121	1	0.832185	0.477597	5.18294e-10	0.262475	0.982721	0.336081	1217	1	.	1	CDJ18203.1	0.0004	protein FAM154A [Echinococcus granulosus]	.	.	.
SMED30001121	0.927668	-1.42297	-0.356252	4.53885	-0.251928	0.61469	0.917979	1.93919	0.249469	0.0552608	0.709562	4.02728e-18	0.344232	0.0158692	0.00020662	0.444421	0.37639	0.972026	2.06506e-15	0.505038	0.162853	0.0152078	3098	1	YES	7	XP_003739342.1	7e-105	metabotropic glutamate receptor-like [Metaseiulus occidentalis]	P31422	1e-79	Metabotropic glutamate receptor 3
SMED30001191	1.99805	-0.719553	-3.01284	5.41919	1.22042	0.0331454	-0.0132146	3.0928	0.00979145	0.270664	0.000588143	4.4961e-11	0.0332866	0.952929	0.981218	0.0423333	0.619724	0.0199502	4.06844e-09	0.0915516	1	0.999639	2941	1	.	0	AGV98898.1	1e-180	soxB [Dugesia japonica]	P48430	5e-38	Transcription factor SOX-2
SMED30001259	1.04502	-1.94479	0.447568	4.03392	1.43059	0.135648	0.0802131	3.08497	0.156271	0.00710686	0.603524	8.28758e-12	0.000588564	0.736306	0.841948	0.340908	0.159106	0.900901	9.23825e-10	0.00351675	0.952519	0.997358	3876	1	YES	1	GAA41554.2	2e-35	macrophage colony-stimulating factor 1 receptor [Clonorchis sinensis]	Q5MD89	3e-30	Vascular endothelial growth factor receptor 3
SMED30001290	2.74077	-2.15433	-0.611726	4.50915	0.917864	-0.392637	0.134815	2.73975	0.00337698	0.00894137	0.51558	1.22968e-07	0.174056	0.556955	0.839948	0.0181047	0.176793	0.853428	3.65178e-06	0.310615	0.900649	0.997358	3320	1	.	2	XP_005427981.1	5e-48	semaphorin-5A [Geospiza fortis]	D3ZTD8	1e-49	Semaphorin-5A
SMED30001300	1.84374	0.0327265	0.438101	2.48768	0.713935	-0.198501	0.0774138	4.16704	0.00110121	0.939017	0.295194	2.5689e-10	0.0428335	0.569787	0.82449	0.00720538	1	0.624624	1.85964e-08	0.11075	0.904482	0.997358	1447	1	.	0	ESO82808.1	6e-50	hypothetical protein LOTGIDRAFT_61530, partial [Lottia gigantea]	Q9Y3Z3	5e-46	Deoxynucleoside triphosphate triphosphohydrolase SAMHD1
SMED30001515	2.29112	-0.377021	-1.09884	2.66015	2.09222	0.460138	0.0894197	6.20888	1.42473e-05	0.42495	0.0249113	1.08759e-07	1.05793e-05	0.313437	0.844361	0.000169371	0.781565	0.214864	3.29014e-06	0.00010996	0.774368	0.997358	1229	1	.	0	XP_004988766.1	7e-102	annexin A7 [Salpingoeca rosetta]	P20072	4e-94	Annexin A7
SMED30001567	0.65794	-0.467411	-2.13019	5.36654	1.93429	0.247321	0.214915	3.58302	0.414774	0.519054	0.0269479	4.99039e-11	0.000424268	0.638615	0.682996	0.589829	0.870542	0.225846	4.39926e-09	0.00268415	0.930097	0.977451	542	1	YES	0	.	.	.	.	.	.
SMED30001656	2.4125	0.164239	0.306998	2.50489	0.647477	0.0748619	-0.0259268	1.84133	0.0380753	0.795592	0.598745	2.49251e-11	0.00372125	0.713203	0.897797	0.1199	1	0.896878	2.41908e-09	0.0163158	0.947528	0.998555	1275	1	.	0	.	.	.	.	.	.
SMED30001672	0.719307	-0.469232	-0.482086	2.61124	1.19791	0.350012	0.14318	2.86863	0.168639	0.288797	0.328744	5.67011e-12	2.56541e-06	0.143269	0.546481	0.34325	0.640786	0.652859	6.7615e-10	3.15205e-05	0.577922	0.966418	839	1	.	0	XP_005107636.1	2e-83	NADH dehydrogenase [ubiquinone] iron-sulfur protein 7, mitochondrial-like [Aplysia californica]	P42026	1e-76	NADH dehydrogenase [ubiquinone] iron-sulfur protein 7, mitochondrial
SMED30001826	1.21137	-0.94283	-0.984394	5.17096	0.690929	-0.177258	0.138388	2.2632	0.235812	0.289806	0.378038	3.72455e-09	0.245048	0.763321	0.814012	0.423575	0.641405	0.710463	1.85121e-07	0.396734	0.957607	0.997358	2247	1	YES	1	.	.	.	.	.	.
SMED30001836	3.2534	-0.147941	-0.522529	2.56943	0.673412	0.224632	0.0980759	1.79288	0.00195196	0.789312	0.383902	1.64823e-08	0.0226743	0.419411	0.722082	0.0115474	1	0.718045	6.61142e-07	0.0682581	0.840198	0.985931	1247	2	.	0	.	.	.	.	.	.
SMED30001942	0.418546	-0.095922	-0.596085	3.16063	0.595401	0.0594813	0.670779	2.1448	0.561208	0.875844	0.375464	1.40162e-09	0.09648	0.863705	0.0522131	0.76136	1	0.706931	7.95787e-08	0.201802	0.978702	0.487819	714	1	.	0	AFJ24792.1	3e-29	TNF receptor associated factor-2, partial [Schmidtea mediterranea]	Q3ZCC3	7e-06	TNF receptor-associated factor 6
SMED30001955	4.21575	-1.39376	1.41147	2.72509	0.888341	-0.323811	-0.506833	3.11721	2.04759e-05	0.0162962	0.0143384	3.76041e-09	0.0252297	0.407964	0.196578	0.000234012	0.237507	0.157943	1.86601e-07	0.074109	0.834282	0.806284	2304	2	.	0	.	.	.	.	.	.
SMED30002081	-0.114122	0.145361	-0.582487	3.12891	-0.0904536	-0.472101	0.103921	2.18631	0.818046	0.741723	0.212987	6.69587e-19	0.699584	0.0406594	0.652669	1	0.998113	0.57303	4.20419e-16	0.811377	0.300271	0.970729	579	1	.	0	.	.	.	.	.	.
SMED30002134	1.36419	-1.56979	-0.623983	4.42516	2.39351	-0.419178	0.355964	7.20321	0.0381035	0.0166404	0.344947	1.41116e-09	0.000274381	0.503063	0.569376	0.119964	0.240675	0.670031	7.99554e-08	0.00185493	0.879217	0.968284	616	1	.	1	.	.	.	.	.	.
SMED30002156	0.874052	-0.988275	-0.408041	3.0212	0.464028	0.102173	0.419603	3.48663	0.0472359	0.0172063	0.374985	1.26503e-13	0.157992	0.752728	0.195393	0.142815	0.242736	0.706391	2.30295e-11	0.28928	0.955819	0.80478	2230	2	.	0	AFJ24792.1	3e-12	TNF receptor associated factor-2, partial [Schmidtea mediterranea]	.	.	.
SMED30002242	3.83316	-1.4843	-0.952026	5.04285	0.924722	-0.368358	-0.080799	2.74344	0.000192	0.0192847	0.261225	3.7008e-16	0.0200478	0.346233	0.836211	0.00164772	0.250182	0.581706	1.29385e-13	0.0619439	0.79765	0.997358	1242	1	YES	0	ELT97554.1	1e-33	hypothetical protein CAPTEDRAFT_183512 [Capitella teleta]	Q63083	5e-31	Nucleobindin-1
SMED30002298	1.0871	-0.44061	0.528069	2.8173	0.386916	-0.556741	-0.253041	2.80292	0.0588322	0.337971	0.247144	2.37701e-15	0.162484	0.0423438	0.357152	0.164235	0.688822	0.57303	6.415e-13	0.295134	0.308475	0.912319	1323	1	.	0	CCD77929.1	3e-29	hypothetical protein Smp_133680 [Schistosoma mansoni]	Q6DIB4	4e-12	Uncharacterized protein C20orf112 homolog [Mus musculus]
SMED30002377	0.776879	-0.0511017	0.503561	2.63177	-0.282286	-0.287043	-0.0600142	0.543891	0.483026	0.951153	0.513487	2.20973e-08	0.319608	0.295086	0.828244	0.669917	1	0.851301	8.4663e-07	0.478682	0.760517	0.997358	1037	1	.	0	CAA83536.1	7e-38	DNA-binding protein [Girardia tigrina]	P50221	6e-25	Homeobox protein MOX-1
SMED30002443	5.57288	-2.97681	-0.0260256	4.99653	1.0198	-0.518743	0.493131	0.966424	0.00546921	0.00876315	0.987991	1.12546e-09	0.00319827	0.105796	0.122486	0.0265445	0.175638	1	6.55794e-08	0.0144703	0.500909	0.689803	1450	1	.	7	CCD79304.1	1e-39	putative multidrug resistance pump [Schistosoma mansoni]	Q86VL8	6e-30	Multidrug and toxin extrusion protein 2
SMED30002520	6.28722	-1.34118	0.224788	2.9428	1.75758	-0.0721801	-0.40931	1.99005	0.000356584	0.0534242	0.783836	4.27792e-09	2.21879e-10	0.770277	0.0993538	0.00280939	0.370692	1	2.07922e-07	6.66634e-09	0.959643	0.640663	2101	1	.	12	BAP05693.1	0	dopamine transporter [Dugesia japonica]	Q03614	0	Sodium-dependent dopamine transporter
SMED30002754	1.14006	0.369299	-1.53984	2.77492	0.821761	-0.135665	-0.136341	3.1465	0.0148302	0.327104	0.000228516	7.28042e-13	0.00674387	0.646894	0.645257	0.058661	0.68068	0.0100293	1.1034e-10	0.0262702	0.932675	0.970399	2881	1	.	8	CCD58544.1	2e-15	hypothetical protein Smp_122060 [Schistosoma mansoni]	.	.	.
SMED30002761	0.283003	-0.247433	-0.269956	2.52893	1.18519	0.032361	0.0939822	1.90378	0.677843	0.67246	0.666432	9.61839e-09	6.52745e-06	0.891762	0.690779	0.879492	0.956761	0.946779	4.17376e-07	7.17483e-05	0.986134	0.979733	1304	1	.	0	CDJ08647.1	5e-09	transcription factor AP 4 [Hymenolepis microstoma]	Q01664	3e-06	Transcription factor AP-4
SMED30002801	0.502134	-0.169683	-1.57683	5.57071	1.17006	-0.344295	-0.201534	2.69324	0.560512	0.810493	0.0835888	1.7812e-22	9.15946e-05	0.232722	0.485336	0.76065	1	0.41722	2.19202e-19	0.00073309	0.708693	0.956021	1760	1	.	0	AHB51761.1	0	insulin gene enhancer protein isl-1 [Schmidtea mediterranea]	P50212	5e-45	Insulin gene enhancer protein ISL-2B
SMED30002828	1.40777	1.04581	-0.277339	2.38248	0.0861471	-0.348909	0.231673	1.92769	0.106457	0.0505775	0.563866	3.61413e-09	0.782593	0.2546	0.448419	0.249108	0.361452	0.884501	1.80507e-07	0.86668	0.726538	0.949416	1954	1	.	0	ESO87673.1	5e-48	hypothetical protein LOTGIDRAFT_219852 [Lottia gigantea]	Q1LV17	3e-20	Interferon regulatory factor 2-binding protein 1
SMED30002845	4.41311	-1.83808	0.815559	4.33883	-1.98229	-0.949062	0.244759	-0.812745	0.0667829	0.185554	0.601806	3.89818e-07	0.000265391	0.101272	0.678326	0.180612	0.604384	0.899321	9.58685e-06	0.00180124	0.488972	0.977028	1075	1	.	0	.	.	.	.	.	.
SMED30002858	3.54208	-1.47768	-0.420393	4.00963	0.860338	0.366503	0.110796	2.41071	0.000314162	0.0123285	0.59034	1.10925e-18	0.000154807	0.0811996	0.593488	0.00251902	0.204868	0.891033	6.69159e-16	0.00114628	0.443312	0.96831	1996	1	.	0	CDJ10438.1	7e-114	apobec1 complementation factor [Hymenolepis microstoma]	Q9NQ94	8e-99	APOBEC1 complementation factor
SMED30002872	3.14569	-2.357	-0.108753	6.25055	-0.0971026	-1.33683	-0.174849	2.96236	0.000286833	0.000492932	0.904626	2.7951e-27	0.793873	0.000414625	0.64072	0.00232904	0.0474506	1	1.22849e-23	0.873638	0.0103458	0.970399	1519	2	.	0	.	.	.	.	.	.
SMED30002931	-0.945061	0.154234	-0.325826	3.00604	0.297254	-0.473592	-0.212607	6.08529	0.00587381	0.651606	0.343281	4.31919e-17	0.360237	0.14515	0.512441	0.0281135	0.941409	0.66823	1.87161e-14	0.522292	0.58089	0.961138	361	1	.	0	.	.	.	.	.	.
SMED30002957	1.36101	-0.705003	-1.32095	3.48962	2.26627	0.384095	0.119002	3.43307	0.0397557	0.194405	0.0523548	4.62767e-10	4.78325e-09	0.287829	0.7412	0.124124	0.604384	0.315036	3.0422e-08	1.06101e-07	0.754494	0.989911	3039	1	.	6	CDJ22054.1	0	protein of unknown function DUF590 [Echinococcus granulosus]	Q32M45	2e-114	Anoctamin-4
SMED30002985	2.73426	-1.78588	-0.531278	4.83074	0.999889	-0.244613	-0.17282	5.04719	0.000163153	0.00619611	0.431328	1.91594e-11	0.0957355	0.680589	0.771115	0.00143539	0.148235	0.767953	1.93901e-09	0.200573	0.940778	0.993983	2436	1	YES	0	EKC26389.1	0	Procollagen-lysine,2-oxoglutarate 5-dioxygenase 3 [Crassostrea gigas]	Q5U367	0	Procollagen-lysine,2-oxoglutarate 5-dioxygenase 3
SMED30003044	1.44493	-4.77387	2.59183	5.15356	1.10201	-0.191285	-0.0196931	1.18555	0.284472	0.00855956	0.243168	9.3501e-12	9.991e-05	0.453548	0.938357	0.494551	0.173366	0.57303	1.02349e-09	0.000789376	0.857643	0.998948	588	1	.	1	EUB59098.1	6e-13	Calumenin-A [Echinococcus granulosus]	Q6IQP3	5e-11	Calumenin-A
SMED30003060	6.18899	-2.72222	-0.872351	5.18912	0.958832	0.101307	0.181433	1.32871	0.000570203	0.00229275	0.564683	1.31022e-11	0.00132797	0.707724	0.496863	0.00416794	0.0935526	0.884501	1.37643e-09	0.00703084	0.946283	0.958061	1965	1	.	0	CDQ58729.1	4e-13	unnamed protein product [Oncorhynchus mykiss]	Q647I9	2e-09	NACHT, LRR and PYD domains-containing protein 5
SMED30003066	1.26364	-0.667162	0.55418	2.66297	0.954688	0.019777	0.232862	3.22481	0.0653891	0.251719	0.342452	2.15689e-07	0.0322928	0.963989	0.594877	0.177677	0.604384	0.667589	5.81076e-06	0.0894097	1	0.96831	2522	1	.	0	XP_005112275.1	0	serine/threonine-protein kinase Nek9-like [Aplysia californica]	Q8TD19	4e-173	Serine/threonine-protein kinase Nek9
SMED30003087	1.60918	-1.37152	-1.56951	4.73603	0.899384	0.164486	0.0451234	2.02318	0.0628908	0.0692306	0.126964	3.83899e-09	0.0841365	0.746862	0.929309	0.172087	0.425564	0.465021	1.89583e-07	0.182975	0.954172	0.998948	1617	2	.	1	ESO97562.1	1e-113	hypothetical protein LOTGIDRAFT_152652 [Lottia gigantea]	Q9VUL9	3e-96	Glycoprotein 3-alpha-L-fucosyltransferase A
SMED30003095	3.08189	-0.42172	-1.71468	2.78119	0.746173	0.350817	0.258885	3.13016	9.3377e-09	0.247121	8.27496e-05	3.40138e-12	0.0133297	0.23194	0.375316	2.12331e-07	0.604384	0.00449801	4.2713e-10	0.0450562	0.707714	0.917885	1942	1	.	0	GAA36135.2	1e-60	protein regulator of cytokinesis 1 [Clonorchis sinensis]	Q99K43	5e-21	Protein regulator of cytokinesis 1
SMED30003214	-0.876133	0.0446828	-0.671208	2.36537	-0.0301301	0.452259	0.155114	1.46712	0.10465	0.935046	0.246712	3.40267e-07	0.926345	0.144573	0.611091	0.246151	1	0.57303	8.55983e-06	0.963552	0.58022	0.96831	1709	1	.	1	EJU06264.1	7e-09	glycosyltransferase family 32 protein, partial [Dacryopinax sp. DJM-731 SS1]	P33300	1e-09	Mannosyl phosphorylinositol ceramide synthase SUR1 [Saccharomyces cerevisiae S288c]
SMED30003429	1.46358	1.21646	0.662715	2.87502	0.0893146	-0.333985	0.598575	2.1208	0.279035	0.104284	0.236379	2.41842e-14	0.735807	0.196715	0.0198869	0.487274	0.462818	0.57303	5.27695e-12	0.83593	0.658127	0.304398	898	1	YES	0	.	.	.	.	.	.
SMED30003454	1.45041	-2.15275	0.827569	4.34247	1.4643	-0.433929	0.105597	1.42283	0.294614	0.0982362	0.591363	1.59057e-08	0.000341483	0.262014	0.784586	0.508448	0.462818	0.891245	6.40879e-07	0.00223628	0.732142	0.995405	1113	1	YES	1	.	.	.	.	.	.
SMED30003729	1.78675	-0.668523	-2.46351	5.60668	1.31102	0.002465	0.0382699	2.60313	0.0389022	0.306016	0.0125032	5.44444e-15	0.000836009	0.994803	0.919367	0.121935	0.654851	0.144857	1.37298e-12	0.00472893	1	0.998948	1397	1	.	0	ABA40385.1	2e-11	SJCHGC07397 protein [Schistosoma japonicum]	Q759T0	2e-09	Dynein light chain 1, cytoplasmic
SMED30003731	4.10225	0.596254	-1.22371	4.02523	0.654932	-0.594582	-0.0615846	0.496691	0.0961039	0.556935	0.267665	5.92655e-09	0.0301873	0.032903	0.827987	0.238794	0.887484	0.588897	2.73368e-07	0.0850965	0.264652	0.997358	1797	1	.	0	XP_003967116.1	3e-130	nuclear receptor subfamily 2 group F member 1-A-like isoform 1 [Takifugu rubripes]	Q06725	2e-129	Nuclear receptor subfamily 2 group F member 1-A
SMED30003733	0.87435	-0.426274	-0.882508	4.76102	1.89441	-0.414256	-0.332624	3.96062	0.276635	0.540832	0.256787	4.63511e-11	0.000856528	0.450497	0.544452	0.484459	0.87773	0.577337	4.18193e-09	0.00482901	0.855366	0.966418	1799	1	.	0	CDJ12686.1	5e-42	ski oncogene [Hymenolepis microstoma]	P17863	3e-39	Transforming protein Ski [Avian erythroblastosis virus (strain Sloan-Kettering)]
SMED30003764	0.65017	1.96036	-0.0385975	2.53652	-0.382354	-0.747538	-0.08381	2.81296	0.410968	0.000651678	0.938127	2.13104e-07	0.387609	0.0923997	0.849858	0.586052	0.0519849	1	5.7512e-06	0.545875	0.471047	0.997395	811	1	.	0	XP_003696749.1	2e-39	N-alpha-acetyltransferase 40-like [Apis florea]	Q6NUH2	5e-36	N-alpha-acetyltransferase 40
SMED30003768	1.45836	-2.1716	-0.0263461	4.41	0.837317	-0.501934	-0.280432	0.202422	0.275547	0.0826494	0.987762	2.56154e-08	0.001279	0.021899	0.22307	0.482991	0.462818	1	9.59907e-07	0.00680554	0.203119	0.833049	951	2	.	0	P31370	2e-143	POU domain protein 1	P31370	2e-145	POU domain protein 1
SMED30003771	0.210531	-0.431348	-0.667144	2.49643	1.02555	0.211174	0.193177	3.41652	0.570352	0.215924	0.0881399	1.63784e-14	1.74538e-05	0.356578	0.397082	0.771757	0.604384	0.41722	3.73257e-12	0.000171334	0.802511	0.929093	3401	1	.	12	XP_795273.2	5e-60	GPI ethanolamine phosphate transferase 2 isoform 2 [Strongylocentrotus purpuratus]	Q5H8A4	4e-56	GPI ethanolamine phosphate transferase 2
SMED30003809	0.462739	-1.02694	-0.324684	5.72789	1.7363	-0.558708	-0.843096	9.66003	0.353133	0.0405961	0.517239	2.06497e-21	0.000564446	0.255134	0.0871754	0.516055	0.343762	0.855465	2.1177e-18	0.00339972	0.726751	0.607896	11527	2	.	0	EKC22191.1	6e-83	hypothetical protein CGI_10002658 [Crassostrea gigas]	Q6RG02	3e-36	Vitellogenin
SMED30003907	0.554856	-1.61926	-0.0789096	3.40317	2.36459	-0.469958	-0.540467	1.98087	0.487843	0.0477032	0.940412	1.26861e-07	2.23448e-10	0.165206	0.112785	0.675775	0.354082	1	3.75288e-06	6.70692e-09	0.613466	0.669741	1195	1	YES	4	GAA49275.1	7e-46	lipoma HMGIC fusion partner homolog [Clonorchis sinensis]	Q9Y693	4e-19	Lipoma HMGIC fusion partner
SMED30003909	0.0820653	-0.461862	-0.636703	3.26324	2.81164	-0.428072	0.724408	6.05705	0.8874	0.42197	0.28325	7.75981e-08	9.50866e-07	0.424711	0.178159	1	0.778363	0.608255	2.49465e-06	1.29387e-05	0.842001	0.783647	444	1	.	0	AFJ24766.1	2e-05	hypothetical protein [Schmidtea mediterranea]	.	.	.
SMED30003912	1.15478	0.507475	0.114658	3.77914	0.75085	-0.312916	0.0747893	1.87604	0.415578	0.586091	0.888406	7.13442e-14	0.0129557	0.28228	0.796978	0.590808	0.905609	1	1.40704e-11	0.0440877	0.74971	0.996995	1218	1	.	7	AFA34361.1	0.0003	G protein coupled receptor 157, partial [Ostrea edulis]	.	.	.
SMED30003922	5.02814	0.18854	0.343132	3.39593	-0.523997	-0.703829	0.382165	1.02302	0.0214821	0.823522	0.659455	2.91931e-11	0.124312	0.0391216	0.262231	0.0775906	1	0.94221	2.76355e-09	0.244616	0.293422	0.867669	2840	3	.	0	XP_006266324.1	7e-55	uncharacterized protein LOC102565283 [Alligator mississippiensis]	Q8BHG9	1e-14	CGG triplet repeat-binding protein 1
SMED30003929	0.0349714	1.02947	0.263492	4.41963	-1.533	0.384388	0.514253	5.14962	0.957878	0.0956075	0.656172	1.83989e-11	0.0080683	0.497627	0.364552	1	0.462818	0.939754	1.86818e-09	0.0302497	0.876309	0.91256	1019	1	.	0	ELU04699.1	1e-145	hypothetical protein CAPTEDRAFT_222963 [Capitella teleta]	Q8WPW2	7e-134	Probable pyridoxine biosynthesis SNZERR
SMED30004057	0.785181	-1.69413	-0.550072	6.61692	0.35426	-0.46486	-0.229923	4.54973	0.307191	0.0296657	0.535111	7.23604e-14	0.585436	0.474382	0.72307	0.509351	0.302417	0.872918	1.41799e-11	0.722774	0.865546	0.986178	813	1	.	0	AAW24762.1	4e-34	SJCHGC04453 protein [Schistosoma japonicum]	.	.	.
SMED30004085	2.80209	1.02597	0.4325	2.70216	-0.057992	0.0251859	-0.0115118	2.71451	0.0140306	0.0668032	0.356717	9.14883e-12	0.859554	0.938133	0.971655	0.0559731	0.416251	0.684168	1.01249e-09	0.918475	0.999433	0.998948	796	2	YES	2	AFJ24754.1	2e-82	hypothetical protein [Schmidtea mediterranea]	.	.	.
SMED30004198	4.07498	1.67262	0.900731	2.73945	-0.551914	-0.979031	-0.241686	1.21589	0.0985881	0.0526509	0.11751	2.10328e-13	0.0361937	0.000261839	0.381638	0.238934	0.368424	0.444076	3.59498e-11	0.0974733	0.00719904	0.92084	691	2	.	1	.	.	.	.	.	.
SMED30004216	-0.611346	-0.238923	-0.0340026	4.80696	-0.384666	-0.517044	-0.108732	3.54995	0.265077	0.661338	0.9505	6.38896e-24	0.295927	0.160154	0.767389	0.468322	0.949008	1	1.09201e-20	0.453909	0.605616	0.993766	3292	1	.	0	XP_003697321.1	0	dihydropyrimidine dehydrogenase [NADP+]-like [Apis florea]	Q12882	0	Dihydropyrimidine dehydrogenase [NADP(+)]
SMED30004267	1.85314	-1.8341	-0.906319	5.95647	0.963394	-0.0436613	-0.065682	7.57498	0.00682533	0.00688611	0.18342	1.84937e-13	0.13974	0.946147	0.919066	0.0317521	0.156932	0.571568	3.21456e-11	0.264602	1	0.998948	970	1	.	0	BAA89429.1	0	B-actin [Pagrus major]	P17126	0	Actin, non-muscle 6.2 [Hydra vulgaris]
SMED30004412	0.636857	-1.50449	-0.179025	5.22589	1.45819	-1.11908	0.0652777	2.79517	0.454679	0.0724839	0.859364	5.58127e-13	0.00260488	0.0191876	0.890221	0.636322	0.437349	1	8.76088e-11	0.0122186	0.184881	0.998155	1504	1	.	0	.	.	.	.	.	.
SMED30004519	0.329257	-1.20513	-0.861627	3.55444	1.77293	0.163706	0.60933	2.4882	0.641094	0.0918718	0.34049	1.79794e-07	0.000103145	0.70467	0.158371	0.840576	0.462818	0.66524	5.01044e-06	0.00081015	0.945481	0.75053	931	1	.	0	ESO83783.1	1e-59	hypothetical protein LOTGIDRAFT_76553, partial [Lottia gigantea]	Q9DAN9	2e-23	Uncharacterized protein C17orf105 homolog [Mus musculus]
SMED30004520	2.10597	-2.46087	-0.465379	3.65736	2.31178	0.280939	0.212495	2.41326	0.00964399	0.000859417	0.671089	1.29765e-07	1.33541e-09	0.4129	0.534075	0.0418192	0.0588882	0.949264	3.82044e-06	3.36763e-08	0.836203	0.964941	1391	1	.	5	.	.	.	.	.	.
SMED30004616	1.54889	0.1153	-1.35311	3.30344	1.88233	0.265833	0.107051	2.67639	0.069593	0.843739	0.0474476	4.8519e-10	7.8688e-09	0.377343	0.721152	0.186637	1	0.298819	3.15589e-08	1.66473e-07	0.814461	0.985744	1416	1	.	1	ELT87051.1	2e-12	hypothetical protein CAPTEDRAFT_192260 [Capitella teleta]	.	.	.
SMED30004876	2.3214	-0.850428	-0.141101	3.52817	0.399282	-0.283038	-0.00690154	2.69455	0.00082882	0.0813845	0.795628	3.31339e-17	0.181098	0.335694	0.981266	0.00570586	0.462818	1	1.49911e-14	0.320173	0.789439	0.999639	2845	1	.	0	GAA40423.2	3e-50	nuclear receptor subfamily 4 group A member 3, partial [Clonorchis sinensis]	P22736	4e-50	Nuclear receptor subfamily 4 group A member 1
SMED30004938	1.88825	-2.50669	1.25617	3.3281	0.907814	-0.158969	0.133921	2.67594	0.0107219	0.000346067	0.107288	1.73651e-09	0.0362042	0.708277	0.752393	0.0456315	0.0411843	0.422588	9.59164e-08	0.0974847	0.946413	0.991344	3264	3	.	0	CDJ11686.1	1e-74	anosmin 1 [Hymenolepis microstoma]	P23352	2e-36	Anosmin-1
SMED30005007	2.28375	-1.314	-1.97595	4.50168	1.06213	-0.0101436	0.416765	3.42499	0.00114457	0.0325198	0.00839723	3.45067e-10	0.0523858	0.984986	0.439907	0.00743223	0.316415	0.116794	2.35928e-08	0.128525	1	0.945587	8614	1	.	0	EKC33500.1	0	Putative serine/threonine-protein kinase pats1 [Crassostrea gigas]	Q55E58	4e-58	Probable serine/threonine-protein kinase pats1
SMED30005036	-1.67303	2.09908	-0.156054	2.77622	0.956358	-0.487931	-0.0706704	1.40843	0.150491	0.0285852	0.821577	2.88541e-09	0.000458234	0.0548658	0.782334	0.330007	0.298221	1	1.47708e-07	0.00286197	0.35507	0.995266	1240	1	YES	0	ACO06228.1	1e-165	noggin-like protein 3 [Schmidtea mediterranea]	Q9W740	9e-14	Noggin-2
SMED30005053	1.33939	-0.722306	0.154971	2.39255	0.693048	-0.0240159	0.499503	1.71859	0.0751193	0.214506	0.803052	1.03839e-08	0.00695906	0.919367	0.0327859	0.199029	0.604384	1	4.43709e-07	0.0269305	0.994453	0.393719	2064	1	.	0	XP_002116191.1	0.0005	hypothetical protein TRIADDRAFT_60224 [Trichoplax adhaerens]	.	.	.
SMED30005148	1.89974	-1.86731	-1.14479	4.0366	2.59053	-0.0725072	-0.0628359	3.26646	0.00762784	0.00327441	0.182331	2.45379e-09	3.32632e-08	0.867692	0.885182	0.0346184	0.112371	0.569733	1.29487e-07	6.12799e-07	0.979919	0.998155	4139	1	.	1	GAA36650.2	1e-102	protocadherin-9 [Clonorchis sinensis]	Q71M42	1e-63	Protocadherin-11 X-linked
SMED30005164	6.50652	-2.10567	0.0265668	5.485	0.968401	-0.549531	-0.444102	2.7258	0.000293727	0.0106043	0.981736	1.39065e-15	0.0286928	0.208713	0.310124	0.00237998	0.189671	1	4.15385e-13	0.0821741	0.674893	0.890293	1971	1	.	0	AGZ94924.1	0	coe protein, partial [Schmidtea mediterranea]	Q07802	0	Transcription factor COE1
SMED30005167	2.42927	0.40967	-1.20759	3.07694	0.291468	-0.13559	-0.196143	0.90561	0.0366371	0.505527	0.0796303	3.62013e-10	0.237873	0.545699	0.383914	0.116312	0.858715	0.404809	2.443e-08	0.387977	0.896296	0.921729	1593	4	.	0	XP_004206864.1	7e-20	uncharacterized protein LOC101240217 [Hydra vulgaris]	.	.	.
SMED30005292	3.07454	0.475693	-0.291299	2.51802	-0.146041	-0.462665	0.2809	2.34357	0.000275753	0.302522	0.514472	2.18979e-10	0.654755	0.155112	0.387086	0.00225154	0.650737	0.85233	1.63126e-08	0.775057	0.596803	0.923835	1059	1	YES	8	CAX73357.1	2e-58	Protein PER1 precursor [Schistosoma japonicum]	A2A559	6e-55	Post-GPI attachment to proteins factor 3
SMED30005357	1.50755	-1.72974	-1.10074	4.17402	2.69819	0.461817	0.298912	4.87793	0.0439655	0.0168639	0.185503	1.49883e-07	5.33708e-05	0.460909	0.632695	0.134806	0.241576	0.57303	4.28558e-06	0.000459302	0.86068	0.969756	687	1	YES	0	AFJ24740.1	8e-125	hypothetical protein [Schmidtea mediterranea]	.	.	.
SMED30005400	4.7596	-2.13956	-0.0477302	4.75544	-1.04394	-1.35696	-0.964708	-0.911158	0.0351654	0.0930526	0.979533	8.98013e-09	0.00483769	0.00102698	0.057276	0.112801	0.462818	1	3.9469e-07	0.0201457	0.0213753	0.508364	719	1	.	0	.	.	.	.	.	.
SMED30005422	0.691033	-0.875752	-0.641635	2.36638	0.887954	-0.058209	0.182776	1.93394	0.169378	0.0563222	0.240003	2.31729e-08	0.0015663	0.824861	0.484677	0.34325	0.380503	0.57303	8.81257e-07	0.00805428	0.969464	0.956021	818	1	.	0	.	.	.	.	.	.
SMED30005429	2.47766	-2.22309	-0.554238	3.9164	1.82881	0.964191	0.540639	2.74507	0.0105356	0.00671654	0.627574	3.87905e-07	0.000150315	0.0350225	0.232368	0.0449818	0.154949	0.920433	9.55507e-06	0.00111813	0.275576	0.840587	913	1	YES	0	.	.	.	.	.	.
SMED30005491	2.26402	-2.12258	0.00280235	4.65015	1.31515	-0.203578	-0.0616438	1.65924	0.0589081	0.0289242	0.999922	2.75766e-13	9.05824e-07	0.400662	0.799291	0.164301	0.299926	1	4.53702e-11	1.2386e-05	0.829007	0.997212	810	2	.	4	.	.	.	.	.	.
SMED30005596	0.608888	-0.0940731	0.235185	2.40451	0.600292	-0.317474	-0.368479	3.51644	0.148867	0.792394	0.503936	1.4318e-15	0.0162225	0.196605	0.134996	0.327051	1	0.842573	4.23566e-13	0.0525979	0.657831	0.712154	2198	1	.	0	CCD79217.1	7e-51	putative zinc finger protein [Schistosoma mansoni]	A2T736	2e-31	Zinc finger protein with KRAB and SCAN domains 8
SMED30005620	5.85709	-0.115044	-1.39719	5.15562	0.760276	-0.656446	-0.376449	2.18613	0.00213802	0.863451	0.0886625	3.70744e-22	0.00788441	0.0188309	0.180704	0.0124627	1	0.41722	4.22456e-19	0.0297451	0.182438	0.786632	1626	1	.	0	EKC19049.1	9e-113	Homeobox protein SIX1 [Crassostrea gigas]	Q6DHF9	5e-114	Homeobox protein six1a
SMED30005819	1.65907	-1.91088	-4.03402	8.03745	1.52671	-0.0549579	-0.0864316	1.82063	0.103143	0.0330756	0.0436897	2.44028e-12	0.00013657	0.884146	0.818585	0.243655	0.319695	0.29059	3.18125e-10	0.00102857	0.984318	0.997358	1212	1	YES	2	ADX42731.1	1e-128	bambi [Schmidtea mediterranea]	.	.	.
SMED30005875	0.637965	-0.478991	-0.581771	3.03585	-0.0611557	-0.39554	0.227034	0.149498	0.495995	0.537033	0.51992	9.61027e-08	0.820779	0.116426	0.366825	0.685524	0.877414	0.858469	2.98355e-06	0.891197	0.525499	0.914047	1585	3	.	0	.	.	.	.	.	.
SMED30006022	0.752449	-1.56963	0.396737	4.53747	1.96618	-1.19599	-0.0359791	2.78337	0.446909	0.10759	0.711293	4.08613e-08	0.00199177	0.0536945	0.953131	0.626749	0.464641	0.972779	1.45166e-06	0.0098156	0.351109	0.998948	1692	1	YES	1	CDJ12470.1	2e-06	neurogenic locus notch (notch) [Hymenolepis microstoma]	.	.	.
SMED30006085	3.25422	-1.58095	-0.222405	2.40864	1.57562	0.276121	0.118882	2.69516	4.13697e-06	0.00128532	0.706826	1.44464e-07	1.94072e-06	0.373021	0.700164	5.61934e-05	0.0735024	0.969861	4.1694e-06	2.46423e-05	0.812084	0.981625	1616	1	.	0	CDJ25445.1	2e-45	protein couch potato [Echinococcus granulosus]	Q01617	2e-31	Protein couch potato
SMED30006186	0.221195	0.857012	-1.89005	4.03637	1.49893	0.544685	0.336426	1.77783	0.85383	0.32303	0.0594939	6.20317e-09	6.06708e-07	0.0364332	0.18756	1	0.675894	0.337275	2.84421e-07	8.61771e-06	0.280998	0.794524	759	1	.	1	.	.	.	.	.	.
SMED30006202	5.24463	0.708446	-1.98805	3.85549	-0.0706321	0.97196	-0.629807	0.89659	0.0126913	0.321849	0.0198731	1.04276e-09	0.825046	0.000978753	0.0286894	0.0516618	0.67434	0.190888	6.14587e-08	0.893341	0.0206249	0.365793	1651	4	.	0	.	.	.	.	.	.
SMED30006210	2.27972	0.44963	-1.34082	2.92945	0.628507	0.0856893	-0.0388748	1.74241	0.0111275	0.375568	0.0189082	1.27685e-10	0.0236411	0.742948	0.881045	0.0469294	0.73196	0.187475	1.00727e-08	0.07052	0.954068	0.998155	3844	1	.	0	ESO88244.1	3e-126	hypothetical protein LOTGIDRAFT_234580 [Lottia gigantea]	.	.	.
SMED30006226	3.36432	0.584618	-2.17285	2.88986	0.486769	-0.131613	0.495773	1.23045	0.00129066	0.252207	0.000431621	7.79502e-08	0.136019	0.670276	0.104573	0.00820929	0.604384	0.0158275	2.50075e-06	0.259616	0.938318	0.650613	2260	1	.	0	EKC18063.1	5e-80	hypothetical protein CGI_10015285 [Crassostrea gigas]	.	.	.
SMED30006353	3.16381	-1.79156	-2.16304	6.15692	0.258043	-0.197011	-0.0307016	2.21812	0.000253412	0.0042507	0.0348495	2.48138e-18	0.505502	0.606827	0.936048	0.00208965	0.126054	0.262424	1.3382e-15	0.65663	0.918553	0.998948	1425	1	.	0	.	.	.	.	.	.
SMED30006416	0.921472	0.449182	0.0984714	3.8656	-0.46633	-0.939466	-0.428078	4.69842	0.0791182	0.329993	0.8274	4.23789e-16	0.26153	0.0246527	0.303243	0.208047	0.682388	1	1.4487e-13	0.416191	0.220677	0.887239	1432	1	.	0	AFJ24796.1	0	cell division cycle 25-1 [Schmidtea mediterranea]	P23748	1e-23	M-phase inducer phosphatase
SMED30006431	3.05234	-0.568082	-0.272984	3.02166	0.355549	-0.427535	-0.0432386	1.29161	0.00426417	0.346173	0.687617	4.7943e-11	0.189659	0.0986112	0.867928	0.0218835	0.697704	0.957152	4.2754e-09	0.331669	0.483648	0.998155	3813	3	.	0	XP_007064065.1	6e-165	zinc finger MYM-type protein 1-like [Chelonia mydas]	Q5SVZ6	3e-16	Zinc finger MYM-type protein 1 [Homo sapiens]
SMED30006464	2.51113	1.47132	0.272652	3.28026	-0.217662	-0.323788	-0.165367	2.9311	0.0345824	0.0109688	0.569133	5.63962e-15	0.527673	0.345553	0.63008	0.111561	0.192014	0.884501	1.41064e-12	0.675926	0.797057	0.969756	686	1	.	0	AFD29618.1	3e-64	TCF15 [Schmidtea mediterranea]	P79782	1e-17	Transcription factor 15
SMED30006466	2.06669	-2.28098	-4.04274	10.0205	0.372505	-0.484035	0.202108	2.54842	0.0313897	0.00688048	0.0427765	3.61741e-26	0.294601	0.170187	0.566174	0.105468	0.15692	0.290563	9.27443e-23	0.452506	0.619497	0.967891	828	1	.	0	ELU18599.1	2e-23	hypothetical protein CAPTEDRAFT_228779 [Capitella teleta]	.	.	.
SMED30006476	0.418188	-2.34931	0.19535	3.97887	0.923659	-0.0533236	0.26146	2.72061	0.513161	0.000822409	0.817328	1.15869e-09	0.0587856	0.911555	0.585805	0.705605	0.0580284	1	6.72611e-08	0.140031	0.992219	0.96831	3577	1	.	0	XP_002588276.1	0	hypothetical protein BRAFLDRAFT_124709 [Branchiostoma floridae]	Q86SG6	6e-110	Serine/threonine-protein kinase Nek8
SMED30006679	1.12577	-0.651164	-0.718206	2.4598	1.39608	0.331966	0.117931	3.32688	0.0173414	0.110691	0.122906	7.8125e-10	5.40923e-06	0.257981	0.686729	0.0664748	0.46678	0.455194	4.75019e-08	6.08929e-05	0.728504	0.978954	1166	1	YES	1	CCD76283.1	4e-09	putative syndecan [Schistosoma mansoni]	P49415	3e-06	Syndecan
SMED30006821	0.112194	-0.600879	-0.4291	3.008	2.81548	0.210079	0.181917	4.37974	0.857292	0.324869	0.518831	3.74261e-07	2.95505e-08	0.655565	0.699185	1	0.678189	0.857131	9.25801e-06	5.49919e-07	0.936127	0.98138	318	1	.	0	.	.	.	.	.	.
SMED30006838	1.44014	-0.319389	-0.301755	2.67946	1.64811	-0.096335	-0.325254	2.09855	0.0957031	0.610222	0.657334	8.43292e-08	5.10234e-07	0.75181	0.286755	0.238794	0.91521	0.940499	2.66647e-06	7.37335e-06	0.955819	0.882761	1395	1	.	1	GAA53210.1	2e-35	lipopolysaccharide choline phosphotransferase-like protein [Clonorchis sinensis]	P14184	4e-06	Lipopolysaccharide cholinephosphotransferase LicD [Haemophilus influenzae Rd KW20]
SMED30006871	2.56742	0.406843	-1.33298	3.52778	-0.0168162	-0.405272	-0.149292	0.993203	0.0241554	0.493404	0.0494654	4.57164e-14	0.942897	0.0705596	0.512003	0.0849916	0.847364	0.306269	9.50346e-12	0.97415	0.411066	0.961138	1426	1	.	0	ESO86334.1	9e-85	hypothetical protein LOTGIDRAFT_129344, partial [Lottia gigantea]	Q07120	1e-78	Zinc finger protein Gfi-1
SMED30006881	-3.32787	5.98792	-0.142175	4.17348	1.12417	-2.61634	-2.91017	2.3145	0.168184	0.00056369	0.866488	1.85954e-07	0.0904182	0.000171665	5.50937e-05	0.34325	0.0489918	1	5.15411e-06	0.192273	0.00506371	0.0055941	1071	1	.	0	EUB60162.1	7e-28	EF-hand calcium-binding domain-containing protein [Echinococcus granulosus]	Q9D3N2	3e-13	EF-hand calcium-binding domain-containing protein 1 [Mus musculus]
SMED30006932	2.65802	1.73231	-4.39033	7.95099	0.353369	-0.696435	-0.301676	0.57182	0.337749	0.197758	0.0206224	1.70312e-13	0.291841	0.0323855	0.363855	0.509351	0.604384	0.194088	3.02879e-11	0.449455	0.262203	0.912319	540	1	.	0	.	.	.	.	.	.
SMED30007010	3.02954	-2.76762	-1.68689	5.49563	1.67144	0.124898	0.103298	3.20927	0.00291852	0.00311246	0.153932	3.20386e-07	0.0344146	0.870675	0.89286	0.0160772	0.110869	0.526385	8.14628e-06	0.0938652	0.980758	0.998504	1943	2	YES	8	BAA22403.1	0	serotonin receptor-like planarian receptor 4 [Dugesia japonica]	P20905	4e-76	5-hydroxytryptamine receptor 1
SMED30007044	-1.05594	-0.0378413	0.236822	3.07072	1.17803	-0.332948	0.122675	1.2301	0.274525	0.969101	0.803591	4.56363e-08	7.03918e-05	0.216358	0.648159	0.481667	1	1	1.58291e-06	0.00058437	0.68563	0.97055	652	1	.	1	.	.	.	.	.	.
SMED30007227	3.54718	-0.928254	-2.61892	7.9967	-0.129967	-1.03826	-0.0386666	0.227632	0.174331	0.540748	0.235592	7.21797e-16	0.630745	0.000130741	0.89237	0.34325	0.87773	0.57303	2.36243e-13	0.757302	0.00406301	0.998242	1191	1	.	0	BAA77403.1	0	PLOX3-Dj [Dugesia japonica]	P06798	5e-33	Homeobox protein Hox-A4
SMED30007268	1.81019	-0.0488519	-1.07547	3.15388	1.16507	0.0804341	0.290762	2.61996	0.0131635	0.920695	0.0604378	4.60519e-12	0.000119688	0.78002	0.311138	0.0531062	1	0.340368	5.5345e-10	0.000919888	0.961709	0.890997	2444	1	.	0	GAA27790.2	5e-80	hypothetical protein CLF_107202 [Clonorchis sinensis]	.	.	.
SMED30007284	1.91348	0.0179438	-0.914753	2.5633	0.284219	0.137909	0.667026	1.58399	0.0204008	0.974784	0.137037	2.95724e-07	0.403277	0.67157	0.0382726	0.0749179	1	0.488534	7.56296e-06	0.560271	0.93882	0.422633	731	2	.	0	.	.	.	.	.	.
SMED30007326	0.968602	0.489817	-1.73898	3.07042	1.10019	-0.360985	0.0377791	1.40071	0.242827	0.41175	0.0122387	6.62354e-08	0.00121871	0.259059	0.905974	0.434349	0.767951	0.14317	2.18168e-06	0.00652991	0.729058	0.998772	2138	1	.	0	AFC87778.1	0	otxA [Schmidtea mediterranea]	Q91994	3e-18	Homeobox protein OTX1 B
SMED30007385	0.779275	-0.161439	0.892621	2.81782	1.23716	-0.751799	0.267108	5.01956	0.194855	0.768665	0.0982029	2.04119e-07	0.0141087	0.131749	0.590524	0.361227	1	0.41722	5.56238e-06	0.0471403	0.557243	0.96831	970	1	.	2	CCD59410.1	8e-06	hypothetical protein Smp_041550 [Schistosoma mansoni]	.	.	.
SMED30007396	1.13281	-1.16807	0.306799	2.93107	0.969194	0.0376059	0.048505	4.30722	0.0135001	0.00653185	0.493634	8.53287e-13	0.0063371	0.914401	0.889686	0.0542153	0.152564	0.831899	1.26213e-10	0.0249926	0.992852	0.998155	1280	1	.	0	XP_003451667.1	1e-57	citrate lyase subunit beta-like protein, mitochondrial-like [Oreochromis niloticus]	Q8R4N0	6e-50	Citrate lyase subunit beta-like protein, mitochondrial
SMED30007424	0.199846	-0.0406301	-3.47516	8.36563	0.342194	-1.34647	-0.0272663	0.745385	0.90208	0.975533	0.100112	8.79573e-13	0.438376	0.00255354	0.951524	1	1	0.41722	1.29478e-10	0.594843	0.0425811	0.998948	764	1	.	0	.	.	.	.	.	.
SMED30007496	1.99679	-2.05012	-0.964191	4.52821	1.9389	0.197974	0.383914	3.62551	0.0227085	0.0121014	0.334867	3.56251e-07	0.00466798	0.763946	0.560599	0.0809154	0.203373	0.659108	8.88923e-06	0.0195661	0.957882	0.967426	6315	1	YES	0	CDJ09976.1	4e-153	fras1 related extracellular matrix protein [Hymenolepis microstoma]	Q5H8C1	1e-88	FRAS1-related extracellular matrix protein 1
SMED30007670	4.33446	-1.17954	-1.16373	3.45136	1.28027	0.355329	-0.0467475	2.52181	3.96823e-06	0.0232417	0.0861017	1.71685e-10	0.000326	0.294137	0.889784	5.42607e-05	0.268817	0.41722	1.32383e-08	0.00214861	0.759561	0.998155	3681	1	.	0	ABD93929.1	4e-112	dystrobrevin [Schistosoma mansoni]	O60941	2e-98	Dystrobrevin beta
SMED30007715	0.910291	0.426468	-0.13904	3.66196	-0.415215	-0.246909	0.201377	2.20555	0.263534	0.458203	0.798136	1.71387e-20	0.13192	0.364159	0.457814	0.465944	0.812277	1	1.34458e-17	0.254731	0.806588	0.951073	998	2	.	0	AFJ24823.1	1e-25	hypothetical protein [Schmidtea mediterranea]	.	.	.
SMED30007744	-0.748578	-1.39125	0.855614	2.36115	0.946378	-0.43218	-0.161237	2.08777	0.139056	0.0199525	0.17942	1.22806e-07	0.00395762	0.174329	0.612933	0.309275	0.253235	0.565521	3.65178e-06	0.0171614	0.625469	0.96831	1322	1	.	0	AFK29379.1	0	SMED-SMAD6/7-1 [Schmidtea mediterranea]	O15105	0.0002	Mothers against decapentaplegic homolog 7
SMED30007877	1.28078	-0.72145	-0.640929	4.69918	1.81366	-0.359935	0.131384	4.23465	0.0599715	0.207474	0.32454	1.14743e-18	5.04417e-06	0.348139	0.7317	0.166251	0.604384	0.649123	6.7888e-16	5.7202e-05	0.79866	0.987416	1115	1	.	0	.	.	.	.	.	.
SMED30007938	0.798636	-1.76059	0.0196642	2.76873	2.1815	0.105076	-0.10233	5.20398	0.0787397	0.000139542	0.967411	2.18899e-09	2.84309e-07	0.795398	0.800607	0.207193	0.0269676	1	1.1717e-07	4.34313e-06	0.964599	0.997358	1563	1	YES	0	ESO99852.1	4e-59	hypothetical protein LOTGIDRAFT_146967, partial [Lottia gigantea]	P28798	4e-45	Granulins
SMED30007951	1.83143	-0.871798	-0.287399	3.10534	1.50926	-0.157613	-0.147562	3.30591	0.00622677	0.108189	0.627899	2.66159e-09	0.000415276	0.70363	0.72172	0.0295073	0.465272	0.920648	1.37509e-07	0.00263811	0.945051	0.9859	4280	3	.	0	ESN91281.1	2e-24	hypothetical protein HELRODRAFT_165283 [Helobdella robusta]	Q6AY96	2e-09	General transcription factor IIF subunit 1
SMED30008017	-0.814966	0.341087	-0.459623	4.19934	2.48549	-0.0510406	-0.394507	4.18618	0.246365	0.617643	0.508367	5.60346e-16	2.66544e-11	0.883794	0.259423	0.43958	0.918354	0.846572	1.85372e-13	9.60244e-10	0.984195	0.865369	678	1	.	0	GAA41511.1	7e-41	universal stress protein A-like protein [Clonorchis sinensis]	A0QZA1	5e-06	Universal stress protein MSMEG_3950/MSMEI_3859
SMED30008033	4.45661	-1.20635	-0.827724	3.11024	0.678663	0.485622	0.386794	2.36589	1.58177e-06	0.0195718	0.196773	1.19459e-09	0.0564631	0.158108	0.257156	2.37389e-05	0.251349	0.57303	6.89543e-08	0.136044	0.60195	0.864248	2735	2	.	5	XP_006607474.1	0	plasma membrane calcium-transporting ATPase 3-like isoform X1 [Apis dorsata]	Q16720	0	Plasma membrane calcium-transporting ATPase 3
SMED30008120	0.981184	-0.952346	-0.454265	3.77622	1.75587	0.55146	0.118722	4.45045	0.132682	0.120892	0.498816	9.2456e-10	0.000614477	0.267392	0.810665	0.297269	0.487148	0.837578	5.5126e-08	0.00364398	0.737575	0.997358	494	1	YES	0	.	.	.	.	.	.
SMED30008131	4.77478	-0.729792	-4.04499	7.81196	0.711881	-0.158451	-0.570237	0.868642	0.0336733	0.470346	0.0406445	4.06753e-14	0.0107724	0.533025	0.0279439	0.109675	0.823835	0.286706	8.51304e-12	0.0381384	0.891786	0.361077	1726	1	.	0	BAF80446.1	0	DjotxB [Dugesia japonica]	Q91994	2e-17	Homeobox protein OTX1 B
SMED30008271	2.3661	-1.25993	1.07678	5.47018	0.994568	-0.693993	-0.33841	3.65468	0.0552338	0.15632	0.236062	4.78773e-21	0.0147784	0.0862873	0.401823	0.159799	0.567809	0.57303	4.33233e-18	0.0489104	0.456188	0.931674	540	1	YES	0	AFJ24736.1	4e-18	hypothetical protein, partial [Schmidtea mediterranea]	.	.	.
SMED30008301	2.14359	-2.17075	-0.574417	3.3726	1.61422	0.644118	0.0959892	2.83451	0.00118961	0.000199017	0.459425	1.25927e-08	5.57028e-05	0.0903465	0.799357	0.00766482	0.0327431	0.79696	5.19341e-07	0.000476705	0.466924	0.997212	1934	1	.	0	XP_002597144.1	3e-44	hypothetical protein BRAFLDRAFT_263902 [Branchiostoma floridae]	Q8NB59	4e-41	Synaptotagmin-14
SMED30008321	0.0309983	0.38567	-0.00806334	2.72775	0.0801698	-0.588123	-0.271854	2.50781	0.956608	0.433886	0.98585	8.33198e-11	0.817688	0.0899767	0.4338	1	0.791035	1	6.90948e-09	0.889159	0.465915	0.941789	3250	1	.	1	.	.	.	.	.	.
SMED30008325	3.69167	-0.121572	-2.7237	3.77738	0.407785	0.0254726	0.105437	2.43955	2.8264e-07	0.783322	2.00702e-06	1.43011e-12	0.273842	0.944588	0.773123	4.84171e-06	1	0.000227852	1.95549e-10	0.429783	1	0.994062	2662	1	.	0	XP_005104355.1	2e-28	coiled-coil domain-containing protein 57-like [Aplysia californica]	.	.	.
SMED30008365	0.226483	0.882529	-0.471002	3.9214	-0.063601	-0.711412	0.700388	0.464617	0.888247	0.449221	0.661264	3.10276e-10	0.838017	0.0204729	0.0213428	1	0.803552	0.943839	2.16241e-08	0.902146	0.193212	0.316145	1570	2	.	11	ESO89511.1	9e-54	hypothetical protein LOTGIDRAFT_218879 [Lottia gigantea]	Q4KL91	9e-50	Proton-coupled amino acid transporter 4
SMED30008505	2.43699	-1.64869	-0.848644	5.64666	0.409637	-0.0613289	-0.279939	3.37759	0.000499531	0.00230365	0.244367	5.92294e-28	0.210072	0.849585	0.387182	0.00372843	0.0937487	0.57303	3.03709e-24	0.356223	0.975151	0.923835	1052	1	.	0	AFD29621.1	1e-167	SOXP-3, partial [Schmidtea mediterranea]	Q6IZ48	1e-20	Transcription factor Sox-8 [Tetraodon nigroviridis]
SMED30008516	0.221791	0.469022	0.158993	2.69825	0.980085	-0.0760186	-0.195498	1.18081	0.853626	0.610945	0.845708	2.37164e-07	0.00103516	0.779923	0.472991	1	0.915743	1	6.27934e-06	0.0056709	0.961709	0.952172	970	1	.	0	.	.	.	.	.	.
SMED30008591	7.92335	-0.432518	-0.139781	2.70133	0.103643	-0.00988004	-0.108015	2.62539	1.49589e-07	0.430664	0.806788	3.85772e-07	0.820334	0.982635	0.811814	2.69138e-06	0.787741	1	9.51014e-06	0.890746	1	0.997358	5596	3	.	0	KDR18839.1	3e-109	Zinc finger MYM-type protein 1 [Zootermopsis nevadensis]	Q07839	5e-17	Antigen EG13
SMED30008655	0.608518	-0.84171	-0.496011	4.30968	2.34735	-0.695539	-0.810487	7.15797	0.293471	0.143587	0.396145	2.29604e-11	5.59622e-05	0.211772	0.146359	0.506788	0.54188	0.731727	2.27138e-09	0.000478658	0.67922	0.731581	1644	1	.	0	XP_005023678.1	0	tubulin alpha-3 chain-like [Anas platyrhynchos]	P06603	0	Tubulin alpha-1 chain [Drosophila melanogaster]
SMED30008751	0.926806	-1.31331	-0.773037	3.03809	1.92327	0.54572	-0.0315573	3.40125	0.104365	0.0162705	0.229562	4.30508e-08	9.73692e-06	0.187242	0.938954	0.245631	0.237466	0.57303	1.51545e-06	0.000102276	0.643975	0.998948	4464	1	.	0	XP_005177423.1	5e-128	LOW QUALITY PROTEIN: liprin-alpha-1-like [Musca domestica]	Q13136	2e-108	Liprin-alpha-1
SMED30008752	1.6187	-0.773126	0.581487	3.27709	0.706025	-0.546287	-0.203505	2.90628	0.0344911	0.206183	0.353608	1.07105e-09	0.112469	0.215993	0.644435	0.111337	0.604384	0.680076	6.27657e-08	0.226356	0.685218	0.970399	1837	1	.	0	CCD74968.1	7e-22	homeobox protein aristaless-related [Schistosoma mansoni]	Q06453	3e-20	Homeobox protein aristaless [Drosophila melanogaster]
SMED30008787	3.58367	1.24041	0.122812	2.42691	-0.748499	-1.91904	-0.694946	3.6111	2.83967e-06	0.00775557	0.780076	5.55502e-08	0.0729362	8.56505e-06	0.100511	4.00024e-05	0.166137	1	1.87602e-06	0.164875	0.00041498	0.643714	1879	1	.	4	AFJ24866.1	0	innexin-1 [Schmidtea mediterranea]	O01393	7e-51	Innexin unc-9
SMED30008806	0.174979	2.47683	-0.688606	4.09945	0.588126	-0.369617	-0.620893	4.06623	0.852857	0.00058969	0.267386	3.49845e-10	0.291399	0.505916	0.265188	1	0.0496079	0.588567	2.38655e-08	0.448955	0.88021	0.870645	2568	1	.	9	EKC24818.1	1e-141	Prestin [Crassostrea gigas]	Q8CIW6	7e-120	Solute carrier family 26 member 6
SMED30008828	1.58257	-1.45702	0.204691	2.62036	0.806585	0.324268	0.877337	1.57491	0.0555086	0.0321533	0.801365	2.29097e-07	0.003623	0.18883	0.000250203	0.159903	0.314287	1	6.10252e-06	0.0159692	0.646081	0.0176554	1713	1	.	11	EKC40000.1	6e-09	Solute carrier family 15 member 4 [Crassostrea gigas]	Q68F72	6e-07	Solute carrier family 15 member 4
SMED30008850	0.478566	1.60532	-0.147588	2.89593	0.13175	-0.492332	0.0583124	1.58428	0.690127	0.0453158	0.824207	1.97744e-07	0.766542	0.264661	0.8948	0.892719	0.352201	1	5.41262e-06	0.855574	0.733962	0.998555	1176	1	YES	0	EUB56477.1	3e-66	Lysyl oxidase [Echinococcus granulosus]	A1L1V4	1e-57	Lysyl oxidase homolog 2B
SMED30009090	2.88392	-0.409659	-1.37873	2.82128	1.85855	-0.259121	-0.421663	2.06553	0.000625267	0.418573	0.0296656	2.79904e-08	1.42876e-09	0.353975	0.133605	0.00450515	0.775148	0.239489	1.03628e-06	3.58543e-08	0.801463	0.708705	1840	1	.	0	XP_003381240.1	5e-13	putative mushroom body large-type Kenyon cell-specific protein 1 [Trichinella spiralis]	Q96JN0	2e-11	Ligand-dependent corepressor
SMED30009201	0.219837	0.589474	0.412151	3.02968	0.831084	0.00913824	0.313849	2.94396	0.782759	0.332534	0.427144	2.40312e-18	0.000362308	0.967342	0.157849	0.977845	0.684548	0.765145	1.3382e-15	0.00234669	1	0.749906	1582	1	.	0	AFJ24792.1	5e-39	TNF receptor associated factor-2, partial [Schmidtea mediterranea]	Q3ZCC3	6e-10	TNF receptor-associated factor 6
SMED30009204	1.74957	-1.63214	-0.0297137	3.56698	1.12772	-0.421105	-0.137551	3.37648	0.00320513	0.00222476	0.960356	4.56181e-12	0.00644495	0.300944	0.735209	0.017373	0.0924441	1	5.50387e-10	0.0253303	0.765007	0.988396	2923	1	YES	1	AFD29627.1	0	FGFR4, partial [Schmidtea mediterranea]	Q8MY86	0	Fibroblast growth factor receptor 1
SMED30009236	6.46238	-1.27663	-0.797951	4.35652	0.388534	0.320576	0.317171	1.88542	0.000149636	0.0503389	0.368149	1.42888e-16	0.137368	0.189428	0.187223	0.00133402	0.36084	0.697614	5.49511e-14	0.261526	0.647335	0.793841	573	1	.	0	.	.	.	.	.	.
SMED30009451	1.25919	1.38543	-1.00044	7.00801	-5.69626	-2.26088	-0.634489	3.24226	0.314043	0.120964	0.234715	2.24674e-13	6.90469e-11	0.00394011	0.425615	0.509351	0.487261	0.57303	3.77722e-11	2.28174e-09	0.0598328	0.93885	4211	1	YES	0	CDJ18404.1	4e-125	a disintegrin and metalloproteinase with [Echinococcus granulosus]	P59510	8e-95	A disintegrin and metalloproteinase with thrombospondin motifs 20
SMED30009513	1.6664	-1.23422	-0.855263	4.433	1.15458	0.190476	0.223614	7.1666	0.0055004	0.0350179	0.148855	1.98796e-11	0.0444298	0.736944	0.693358	0.0266665	0.330986	0.51457	2.00529e-09	0.11384	0.952519	0.980144	1650	1	.	0	AAW26880.1	3e-130	SJCHGC09313 protein [Schistosoma japonicum]	Q2HJ74	1e-118	Glycine amidinotransferase, mitochondrial
SMED30009565	2.95038	-2.5739	-0.110066	3.62649	1.65007	-0.0398768	-0.0346545	4.83343	3.00547e-05	0.000114121	0.872055	1.29123e-07	0.00671407	0.946316	0.953335	0.000327547	0.0250379	1	3.80846e-06	0.0261839	1	0.998948	1816	2	.	0	GAA54374.1	6e-34	basement membrane-specific heparan sulfate proteoglycan core protein [Clonorchis sinensis]	.	.	.
SMED30009659	1.77993	-0.217896	-0.378774	3.1329	1.77646	-0.118085	-0.228649	2.41814	0.0716216	0.744539	0.600238	3.47556e-09	6.98872e-07	0.725143	0.496324	0.191194	0.999676	0.898021	1.74152e-07	9.80014e-06	0.949534	0.958061	1840	1	.	0	CCD76116.1	4e-15	putative tfiif-alpha [Schistosoma mansoni]	Q3THK3	7e-10	General transcription factor IIF subunit 1
SMED30009712	2.13499	-1.3733	-0.129448	3.4483	0.760633	0.0197365	0.195051	3.68251	0.00222347	0.0248344	0.841674	3.72306e-08	0.156883	0.970435	0.714144	0.0128803	0.276754	1	1.33694e-06	0.28773	1	0.98438	4149	1	.	2	AEE89453.1	0	epidermal growth factor receptor 1 [Schmidtea mediterranea]	P04412	6e-142	Epidermal growth factor receptor
SMED30009752	0.788749	-1.19999	-0.393803	5.38081	0.283842	-0.645368	-0.403146	1.76475	0.395166	0.15351	0.710168	3.81371e-24	0.263537	0.00940873	0.109869	0.567771	0.562919	0.972262	7.33328e-21	0.418541	0.112678	0.662139	1335	1	.	0	AGS83410.1	0	pitx [Schmidtea mediterranea]	O75364	5e-42	Pituitary homeobox 3
SMED30009980	0.773849	-1.54827	-0.0266577	4.91786	1.10228	-0.354414	0.00941731	2.12967	0.407618	0.0858962	0.981175	7.06507e-18	8.81004e-05	0.184537	0.97187	0.582966	0.462818	1	3.50587e-15	0.000708997	0.640212	0.998948	2767	1	.	0	.	.	.	.	.	.
SMED30010011	0.474919	-0.295733	-0.273844	2.57895	2.01828	0.731073	0.386112	3.69459	0.437742	0.579139	0.62927	8.15953e-09	9.35995e-10	0.0181851	0.208989	0.616026	0.90537	0.921515	3.61203e-07	2.45079e-08	0.178179	0.820552	1261	1	.	3	BAE78815.1	5e-66	innexin7 [Dugesia japonica]	Q03412	9e-52	Innexin unc-7
SMED30010283	0.505797	-1.09965	-0.514598	3.96174	0.972324	-0.789564	-0.0564283	2.67579	0.417186	0.0716332	0.469317	2.87816e-11	0.0296339	0.0747521	0.898226	0.592656	0.434174	0.806829	2.74147e-09	0.0840913	0.425735	0.998555	2488	2	YES	0	GAA56586.1	5e-64	anosmin-1 [Clonorchis sinensis]	P23352	6e-23	Anosmin-1
SMED30010326	0.709713	-1.05056	-0.854772	2.62937	1.11115	0.119654	0.508442	2.0074	0.193287	0.0351623	0.170576	8.77603e-08	0.000427043	0.682817	0.08026	0.35899	0.331727	0.55495	2.76077e-06	0.00269783	0.941114	0.589046	1154	1	.	4	XP_001648420.1	6e-18	tetraspanin, putative [Aedes aegypti]	Q99J59	2e-09	Tetraspanin-1
SMED30010426	1.61057	-3.28071	0.877905	4.69729	1.03037	-0.35809	-0.248446	1.36681	0.142513	0.00599442	0.581344	1.52553e-07	0.0634125	0.509023	0.647011	0.315412	0.146669	0.886167	4.35037e-06	0.148057	0.882111	0.97055	1340	2	YES	7	GAA40600.2	1e-61	allatostatin receptor [Clonorchis sinensis]	Q8WPA2	1e-51	Allatostatin-A receptor
SMED30010458	1.70859	-0.523452	0.59386	3.5736	1.10944	-0.510365	-0.354489	4.70118	0.0263076	0.434226	0.373601	2.04343e-07	0.072083	0.403126	0.560979	0.0911873	0.791339	0.704587	5.56354e-06	0.163454	0.83038	0.967426	2461	1	.	0	XP_005611919.1	1e-09	zinc finger protein 850-like isoform X1 [Equus caballus]	Q05481	1e-08	Zinc finger protein 91
SMED30010499	0.704752	-1.04102	-0.114245	4.96652	1.4756	0.117403	-0.268876	6.1389	0.177437	0.0408485	0.830985	5.18132e-20	0.000969411	0.78847	0.539139	0.34325	0.343973	1	3.62292e-17	0.00536933	0.962736	0.966151	9532	3	.	1	GAA54374.1	0	basement membrane-specific heparan sulfate proteoglycan core protein [Clonorchis sinensis]	P98160	6e-59	Basement membrane-specific heparan sulfate proteoglycan core protein
SMED30010540	1.5046	-0.494036	-0.344233	3.6737	0.518224	0.294953	0.180278	4.09369	0.0116217	0.323381	0.511023	2.39533e-13	0.217749	0.48028	0.665744	0.0485134	0.676305	0.848927	3.9835e-11	0.364394	0.868938	0.974467	1931	1	.	0	CAZ29822.1	3e-137	glutamine synthetase bacteria, putative [Schistosoma mansoni]	Q7TT51	1e-51	Lengsin
SMED30010561	1.99455	-1.99051	-0.765771	3.90669	1.4045	1.017	0.46216	5.40439	0.000998338	0.000640767	0.214085	3.91202e-10	0.00891677	0.0554015	0.379989	0.0066468	0.0519418	0.57303	2.61089e-08	0.0327679	0.356913	0.920212	18148	2	YES	0	EKC41432.1	0	Zonadhesin [Crassostrea gigas]	P35555	3e-139	Fibrillin-1
SMED30010808	1.49028	-0.918183	-0.267065	3.69948	1.05362	0.193111	0.429004	2.42079	0.0755957	0.157809	0.727955	2.53674e-15	4.06757e-05	0.417461	0.0693799	0.200119	0.570188	0.984088	6.72806e-13	0.000360538	0.839208	0.55342	941	1	.	7	ESO88347.1	2e-71	hypothetical protein LOTGIDRAFT_165788 [Lottia gigantea]	Q95K73	5e-62	Elongation of very long chain fatty acids protein 4
SMED30010847	2.12927	-3.78843	0.914199	5.16359	1.71256	-0.117365	-0.226836	2.43494	0.0293697	0.000339887	0.558452	8.58811e-12	5.58644e-05	0.771944	0.57564	0.0999324	0.0411843	0.881554	9.53869e-10	0.000477955	0.960312	0.96831	1447	2	.	8	.	.	.	.	.	.
SMED30010878	1.68397	-5.02072	3.98592	4.8384	-0.358634	-0.20402	-0.140114	1.07332	0.198699	0.00431103	0.0460027	1.10093e-16	0.22769	0.483499	0.631654	0.366804	0.126679	0.295042	4.39885e-14	0.376235	0.870602	0.969756	1297	1	.	0	AFJ24873.1	0	six3-1, partial [Schmidtea mediterranea]	O93307	8e-83	Homeobox protein SIX6
SMED30010964	-0.103709	-1.93903	1.84003	3.39733	1.74966	0.631651	0.413858	3.13641	0.904028	0.0560632	0.0709695	1.64455e-11	2.85638e-08	0.0320866	0.157127	1	0.379546	0.375421	1.68654e-09	5.32926e-07	0.260607	0.748725	1183	1	.	0	XP_006356432.1	3e-14	pantothenate kinase 1-like [Solanum tuberosum]	Q9NVE7	8e-13	Pantothenate kinase 4
SMED30010977	3.91018	0.203951	-3.3762	3.40448	1.39564	-0.68442	-0.00561602	6.39705	7.06174e-14	0.647168	9.97239e-12	6.59026e-12	0.00197487	0.123579	0.989872	3.62103e-12	0.937375	9.60409e-08	7.6224e-10	0.00974481	0.540059	1	323	1	.	0	EUB62981.1	1e-72	Tubulin beta chain [Echinococcus granulosus]	P86221	3e-73	Tubulin beta-4B chain
SMED30010986	0.667631	0.501263	-0.00266786	2.83368	1.69718	-0.0561341	-0.561733	2.88091	0.424698	0.410452	0.996943	1.11283e-12	3.35733e-10	0.824409	0.0272117	0.60072	0.766886	1	1.61497e-10	9.68526e-09	0.969192	0.356096	1511	1	YES	0	GAA52831.1	3e-133	lysyl oxidase homolog 2 [Clonorchis sinensis]	F1QQC3	1e-71	Lysyl oxidase homolog 2A
SMED30011040	2.01141	-1.37895	-1.3311	5.28997	0.861584	-0.389225	0.0648845	3.0168	0.0107024	0.0381663	0.113034	1.61289e-13	0.0887722	0.437416	0.89685	0.0455621	0.342786	0.434048	2.90189e-11	0.18977	0.848307	0.998555	4637	1	YES	1	GAA53832.1	1e-51	protein tyrosine phosphatase receptor type B [Clonorchis sinensis]	Q9W6V5	3e-43	Receptor-type tyrosine-protein phosphatase eta
SMED30011091	1.63543	-1.48121	0.202024	4.68783	1.24282	-0.419624	-0.314749	2.95549	0.0555441	0.0379204	0.811284	2.31714e-19	0.000179348	0.193596	0.330036	0.159903	0.342786	1	1.48519e-16	0.00129132	0.653162	0.901687	1662	1	.	0	XP_005113241.1	2e-37	ski oncogene-like [Aplysia californica]	P12755	5e-36	Ski oncogene
SMED30011169	1.13866	0.687	0.498789	2.48625	0.924136	-0.370711	0.195978	2.19617	0.28652	0.321572	0.396781	1.2338e-08	0.00458444	0.240285	0.534129	0.497465	0.673988	0.732427	5.1089e-07	0.0192948	0.715885	0.964941	918	1	YES	2	XP_001951621.1	9e-22	uncharacterized protein LOC100158674 [Acyrthosiphon pisum]	.	.	.
SMED30011180	2.35696	-0.944663	0.782136	2.40454	1.48319	-0.455457	-0.185528	4.48127	4.67737e-05	0.0446685	0.0992269	8.18245e-08	0.000345448	0.261156	0.646692	0.000483386	0.352128	0.41722	2.59795e-06	0.00225601	0.731094	0.97055	4701	4	.	0	XP_007631363.1	1e-49	LOW QUALITY PROTEIN: kinesin-like protein KIF26A isoform X1 [Cricetulus griseus]	Q52KG5	3e-51	Kinesin-like protein KIF26A [Mus musculus]
SMED30011214	0.221944	0.869158	-0.40113	2.83613	0.708131	-0.380395	-0.471139	0.798926	0.852215	0.308266	0.606133	1.91433e-08	0.00496896	0.0931341	0.0441762	1	0.65775	0.902934	7.50271e-07	0.0205703	0.47291	0.45395	1054	1	.	0	XP_002591477.1	1e-35	hypothetical protein BRAFLDRAFT_247381 [Branchiostoma floridae]	Q5PQ50	1e-32	Nucleoside diphosphate-linked moiety X motif 19, mitochondrial
SMED30011241	1.10641	-4.43618	2.5615	4.75917	0.295069	0.179761	-0.995368	0.253382	0.442138	0.0211526	0.248743	1.16241e-07	0.486601	0.653259	0.0150172	0.621263	0.258366	0.57303	3.48498e-06	0.638845	0.935449	0.263758	712	1	.	0	.	.	.	.	.	.
SMED30011250	0.39094	-0.358655	-0.192562	2.38337	1.37998	0.215235	0.0673123	5.39532	0.263262	0.282778	0.574708	7.20244e-13	4.79883e-06	0.465426	0.819278	0.465516	0.635804	0.884501	1.09698e-10	5.46818e-05	0.862073	0.997358	1335	1	YES	0	EKC20852.1	9e-82	hypothetical protein CGI_10005248 [Crassostrea gigas]	P28799	2e-68	Granulins
SMED30011281	1.5948	-0.825398	-0.142483	2.37055	1.01463	0.017643	-0.0951464	3.13901	0.00174863	0.0501297	0.752671	1.53503e-09	0.0016223	0.955086	0.761185	0.0105446	0.359844	0.999338	8.5711e-08	0.00829233	1	0.992546	2316	1	.	0	EFX88305.1	8e-40	hypothetical protein DAPPUDRAFT_311563 [Daphnia pulex]	Q8BGQ2	2e-34	Cysteine/serine-rich nuclear protein 2
SMED30011326	0.216117	-0.931712	-2.61297	6.79046	0.431455	-0.335242	0.175341	-0.0924434	0.892031	0.537363	0.235677	4.96535e-09	0.112874	0.144354	0.443376	1	0.877414	0.57303	2.35384e-07	0.227016	0.580093	0.947483	925	1	.	2	GAA50542.1	3e-19	hypothetical protein CLF_104702 [Clonorchis sinensis]	.	.	.
SMED30011329	2.38819	-1.68553	-0.573534	3.77112	1.55008	0.157955	0.458523	1.43002	0.0426065	0.0545893	0.640864	1.18645e-07	3.51702e-07	0.543688	0.0729192	0.131425	0.374517	0.929207	3.54392e-06	5.27056e-06	0.895248	0.564528	1044	1	.	4	XP_002603503.1	2e-06	hypothetical protein BRAFLDRAFT_265104 [Branchiostoma floridae]	Q9QY33	4e-06	Tetraspanin-3
SMED30011381	0.195148	-0.315199	-0.295886	2.37653	0.798645	-0.221625	0.132951	3.62242	0.618443	0.396025	0.448765	2.11267e-11	0.00774558	0.451522	0.651284	0.818436	0.75192	0.786438	2.11034e-09	0.0293601	0.856285	0.970663	1619	1	.	0	XP_005090373.1	9e-105	HORMA domain-containing protein 1-like [Aplysia californica]	Q2KIY6	2e-53	HORMA domain-containing protein 1 [Bos taurus]
SMED30011419	1.40642	-1.65347	-0.959394	5.41031	1.84136	-0.393183	0.397106	6.79544	0.0138726	0.00348164	0.10642	1.23569e-16	0.000672595	0.454056	0.449569	0.0554237	0.114931	0.421271	4.87399e-14	0.00393479	0.85784	0.94957	573	1	.	1	.	.	.	.	.	.
SMED30011420	1.5401	-1.08131	-1.77408	5.26291	2.10652	-0.442866	-0.207534	2.63916	0.122535	0.203212	0.12717	1.05612e-08	0.000463343	0.440527	0.717499	0.279112	0.604384	0.465497	4.48794e-07	0.00288567	0.850143	0.98541	1726	1	.	0	ADF47436.1	0	trinucleotide repeat containing 4-like protein [Dugesia japonica]	Q91579	6e-94	CUGBP Elav-like family member 3-A
SMED30011442	2.60977	0.388752	-2.16891	2.69199	0.144345	-0.458367	0.209154	1.80293	7.06286e-05	0.371615	1.97664e-05	1.7358e-08	0.687524	0.195819	0.554532	0.000690248	0.727574	0.00140123	6.90862e-07	0.801675	0.65677	0.967426	1860	1	.	0	XP_001637505.1	9e-27	predicted protein [Nematostella vectensis]	Q922C1	8e-21	Uncharacterized protein C19orf44 homolog
SMED30011453	4.78088	0.216581	-0.596686	3.94832	0.973973	-0.236853	-0.373056	1.51895	0.033082	0.803653	0.512425	8.60608e-14	7.72968e-05	0.289903	0.0989876	0.108519	1	0.850201	1.62438e-11	0.000632813	0.755425	0.638862	904	1	.	0	EHJ74809.1	2e-12	hypothetical protein KGM_09255 [Danaus plexippus]	.	.	.
SMED30011490	1.66818	-1.86139	-1.11727	5.39262	1.8265	-0.0479601	0.0151335	5.05986	0.0192727	0.00702637	0.152219	4.55296e-12	0.00320777	0.936288	0.979875	0.0722238	0.158178	0.521859	5.50387e-10	0.0145047	0.998988	0.999361	670	2	.	0	GAA49981.1	4e-21	tegument antigen [Clonorchis sinensis]	P14202	4e-12	Tegument antigen
SMED30011493	2.66704	-0.0641827	0.869519	3.70243	0.302627	-0.5481	-0.237437	-0.0365784	0.335847	0.970924	0.567699	1.60989e-07	0.321717	0.0510824	0.416527	0.509351	1	0.884501	4.53571e-06	0.48091	0.341282	0.935682	1080	1	.	0	Q01414	7e-57	Transcriptional regulator ERG homolog	Q01414	8e-59	Transcriptional regulator ERG homolog
SMED30011553	3.6764	-1.29761	0.419557	3.49902	0.43159	-0.427601	-0.00190537	2.25727	0.000142157	0.0195662	0.500105	4.73857e-21	0.0556552	0.0501833	0.993047	0.00127399	0.251349	0.838806	4.33233e-18	0.134529	0.3381	1	1875	1	YES	0	ADX36145.1	0	TBX2/3a [Schmidtea polychroa]	Q13207	8e-72	T-box transcription factor TBX2
SMED30011601	2.21982	-1.61106	0.132661	3.23071	0.827259	-0.108357	-0.0048171	1.985	0.00811935	0.0150141	0.863679	2.39822e-08	0.0495843	0.791834	0.990629	0.036361	0.226893	1	9.06432e-07	0.123373	0.963937	1	3023	3	.	0	XP_002158067.2	8e-61	uncharacterized protein LOC100206740 [Hydra vulgaris]	Q9CUX1	0.0002	52 kDa repressor of the inhibitor of the protein kinase
SMED30011784	3.54268	-3.54268	2.58973	4.80606	0.845661	-0.637755	-0.154744	0.482118	0.174357	0.0918404	0.242815	1.61046e-10	0.000673928	0.00349229	0.495114	0.34325	0.462818	0.57303	1.25119e-08	0.00394109	0.0547345	0.958061	808	2	.	0	AFP48375.1	2e-55	meis [Schmidtea mediterranea]	Q99687	1e-21	Homeobox protein Meis3
SMED30011934	-4.80871	4.70794	0.630207	3.35936	-0.493174	-0.772537	-0.497171	0.661055	0.0155601	0.0107665	0.439436	2.58122e-14	0.0453413	0.00196824	0.0613477	0.060852	0.190757	0.77598	5.55341e-12	0.11564	0.0351451	0.524721	865	1	.	0	AFC87782.1	3e-166	sp6-9 [Schmidtea mediterranea]	Q0VA40	6e-52	Transcription factor Sp9
SMED30011950	4.78369	-0.0712868	0.803999	3.60527	-0.285262	-0.42438	-0.484109	1.24567	0.032289	0.936481	0.303157	1.10068e-21	0.129508	0.020009	0.0111216	0.107305	1	0.631517	1.20941e-18	0.251337	0.190234	0.220896	1478	1	.	0	ADX36139.1	6e-67	GATA123a [Schmidtea polychroa]	P23772	2e-63	Trans-acting T-cell-specific transcription factor GATA-3
SMED30011970	0.644549	-1.77053	-4.06847	7.71577	1.79422	-0.287197	0.131024	1.69741	0.458487	0.0485534	0.0413342	2.52829e-11	2.31229e-06	0.412162	0.707873	0.641024	0.355576	0.288373	2.4423e-09	2.879e-05	0.836179	0.982727	1193	2	.	1	.	.	.	.	.	.
SMED30012119	2.01896	-0.839151	0.56732	2.41854	0.833729	0.160809	-0.100287	3.11627	0.00225844	0.0992724	0.275489	4.63218e-08	0.0265965	0.662924	0.785515	0.0130485	0.462818	0.597981	1.60308e-06	0.0772533	0.936917	0.995549	3111	1	.	0	CAG07260.1	9e-14	unnamed protein product [Tetraodon nigroviridis]	Q6DN90	1e-11	IQ motif and SEC7 domain-containing protein 1
SMED30012295	3.00861	-1.34776	0.0886533	3.04317	0.507727	-0.388822	0.0136261	2.35562	3.03646e-05	0.00673043	0.875354	8.14393e-13	0.100915	0.201254	0.964256	0.000330456	0.154981	1	1.21629e-10	0.208484	0.664997	0.998948	1798	1	.	0	CCD82529.1	7e-99	putative hunchback protein [Schistosoma mansoni]	Q01778	2e-49	Protein hunchback
SMED30012316	-0.443259	0.575347	-0.826892	2.48954	1.19047	0.508684	0.909894	2.19101	0.534004	0.344586	0.184717	9.91283e-08	6.53524e-06	0.02924	6.78804e-05	0.729149	0.695684	0.57303	3.05589e-06	7.18083e-05	0.245658	0.00656732	1322	1	YES	1	XP_005993967.1	3e-119	palmitoyl-protein thioesterase 1 [Latimeria chalumnae]	P45478	1e-115	Palmitoyl-protein thioesterase 1
SMED30012332	2.22455	-2.00218	0.359288	5.35923	-0.191506	-0.352921	-0.307888	3.69359	0.000415946	0.000220888	0.575258	5.82687e-30	0.569423	0.293865	0.360175	0.00319845	0.0348504	0.884501	4.48173e-26	0.710071	0.759337	0.912319	1460	1	.	0	AFD29624.1	0	EGR-1 [Schmidtea mediterranea]	P26632	3e-24	Early growth response protein 1
SMED30012387	0.762551	0.880128	-0.0297458	2.75739	0.173832	-0.0971815	1.04374	0.865041	0.606028	0.358866	0.971065	1.35361e-08	0.450751	0.631136	2.4822e-08	0.809607	0.712177	1	5.5527e-07	0.606668	0.927633	7.07104e-06	641	1	.	1	XP_003737473.1	2e-13	vesicle-associated membrane protein 714-like [Metaseiulus occidentalis]	Q9BV40	4e-12	Vesicle-associated membrane protein 8
SMED30012613	0.554845	-1.29645	-3.50603	8.14386	0.592089	-0.468622	-0.233172	1.0085	0.634944	0.24869	0.0951125	3.62509e-14	0.0877425	0.16049	0.4888	0.834459	0.604384	0.41722	7.6917e-12	0.188264	0.60644	0.956021	1131	1	.	0	.	.	.	.	.	.
SMED30012618	2.50019	-1.55332	0.624613	3.43375	1.0778	-0.490953	-0.198601	3.88828	0.000107924	0.00305871	0.257659	3.62885e-12	0.0101143	0.235298	0.63066	0.00100253	0.109807	0.578191	4.52005e-10	0.0362974	0.710991	0.969756	3534	2	.	0	.	.	.	.	.	.
SMED30012686	2.2496	-0.988782	-0.152172	2.57675	1.02838	-0.178799	-0.0162407	2.48769	0.00110531	0.0576646	0.789258	6.78273e-08	0.00670078	0.628089	0.964881	0.00722399	0.384506	1	2.21762e-06	0.0261454	0.926592	0.998948	2241	1	.	8	EKC31166.1	1e-14	hypothetical protein CGI_10028804 [Crassostrea gigas]	.	.	.
SMED30012697	1.49346	-0.264668	-1.20003	2.35715	0.0658095	-0.219371	0.0299148	3.36033	0.000125877	0.43495	0.00112201	2.64983e-11	0.827833	0.465153	0.920605	0.0011468	0.791955	0.0310152	2.53989e-09	0.89529	0.862073	0.998948	2283	1	.	8	ELT89781.1	2e-24	hypothetical protein CAPTEDRAFT_224725 [Capitella teleta]	Q86B91	6e-11	Protein tincar [Drosophila melanogaster]
SMED30012713	0.985907	-1.03697	-0.567167	3.47005	3.13303	-0.885493	0.06028	6.67838	0.102283	0.0819162	0.349374	6.24855e-08	4.13816e-07	0.123156	0.915778	0.242437	0.462818	0.67539	2.07606e-06	6.11208e-06	0.539056	0.998948	1501	1	.	1	CDJ24045.1	9e-81	Mastin [Echinococcus granulosus]	P08419	2e-33	Chymotrypsin-like elastase family member 2A
SMED30012759	0.791467	-1.19277	-0.399651	3.9384	0.514168	-0.48051	0.430094	0.940105	0.391711	0.154	0.705462	3.19679e-11	0.0575169	0.056909	0.0859717	0.563306	0.56381	0.96868	2.99855e-09	0.137838	0.362048	0.605639	952	1	.	0	.	.	.	.	.	.
SMED30012783	1.4027	0.257783	1.41272	3.46023	0.23343	-1.74004	-0.69082	1.8476	0.327219	0.795817	0.0881628	5.47707e-08	0.654842	0.00121296	0.19414	0.509351	1	0.41722	1.85173e-06	0.775097	0.0244227	0.8036	994	2	.	4	.	.	.	.	.	.
SMED30012850	1.93933	-1.7689	-0.950358	4.28574	2.53608	-0.533782	0.195486	4.927	0.00532173	0.00699415	0.190193	2.58665e-09	3.89294e-05	0.359989	0.736827	0.0259639	0.15799	0.57303	1.34427e-07	0.00034716	0.804787	0.988662	2699	1	YES	1	CDJ12295.1	0	SPONdin (extracellular matrix glycoprotein) [Hymenolepis microstoma]	P35446	6e-61	Spondin-1
SMED30012942	1.58462	-0.329169	-0.549105	2.87006	1.24276	0.146257	0.0846385	1.59969	0.109752	0.631116	0.480463	1.19385e-07	3.44457e-05	0.588223	0.752282	0.25509	0.92607	0.818309	3.56256e-06	0.000312797	0.909915	0.991344	1648	1	.	7	ELT89684.1	8e-71	hypothetical protein CAPTEDRAFT_221530 [Capitella teleta]	P79222	1e-53	Calcitonin receptor
SMED30012954	1.53991	-0.670285	0.255917	3.33076	0.413695	-0.17653	-0.0630494	4.52618	0.00580075	0.176613	0.609337	4.79331e-11	0.356848	0.693245	0.887928	0.0278418	0.60421	0.905733	4.2754e-09	0.518601	0.942833	0.998155	6702	1	.	0	AFB74713.1	0	centriolin, partial [Schmidtea mediterranea]	A2AL36	7e-48	Centriolin
SMED30012960	4.9551	0.342415	-3.41245	3.30289	0.164141	-0.474822	0.472014	1.46663	2.33636e-07	0.495114	2.10865e-07	2.60072e-07	0.715774	0.287279	0.28911	4.07485e-06	0.848934	3.54507e-05	6.76151e-06	0.822496	0.754302	0.883806	1505	1	.	0	ETS64955.1	2e-24	calmodulin [Pseudozyma aphidis DSM 70725]	Q5U206	8e-26	Calmodulin-like protein 3
SMED30013003	0.190596	1.17761	-0.995461	5.06916	-1.87395	-1.18705	-0.535125	0.809515	0.873855	0.16163	0.215016	1.65059e-22	3.11865e-09	0.000409223	0.136549	1	0.576753	0.57303	2.16734e-19	7.20334e-08	0.01024	0.715316	676	1	.	0	.	.	.	.	.	.
SMED30013013	2.60661	-1.87319	-0.36041	3.68337	1.75426	0.352838	0.330843	3.08999	0.000418541	0.000902776	0.634977	1.54723e-13	2.96937e-09	0.198624	0.22591	0.00321706	0.0610649	0.925687	2.80011e-11	6.89997e-08	0.661064	0.834218	1519	1	.	0	AAW26063.1	1e-147	SJCHGC06010 protein [Schistosoma japonicum]	Q5GIS3	2e-111	Guanine nucleotide-binding protein subunit beta
SMED30013082	0.805521	-0.491441	-0.798617	3.93246	2.02682	-0.148519	0.0884943	3.45659	0.311166	0.489972	0.320145	1.82373e-08	0.000223703	0.777505	0.866252	0.509351	0.843903	0.645847	7.22121e-07	0.00156242	0.961709	0.998155	606	1	.	0	AAO59421.2	1e-18	tegumental protein [Schistosoma japonicum]	Q6BZF8	1e-11	Dynein light chain 1, cytoplasmic
SMED30013091	0.21095	-0.0414035	0.497397	2.76944	1.74509	0.222111	0.352777	1.97628	0.860339	0.966403	0.589075	3.45644e-07	4.09512e-09	0.394203	0.171661	1	1	0.890161	8.65967e-06	9.21374e-08	0.824757	0.773932	355	1	.	1	.	.	.	.	.	.
SMED30013306	0.542798	-0.761599	-0.574225	4.00113	1.12238	1.12553	0.395158	1.85599	0.637988	0.454877	0.641262	1.43691e-08	0.000352251	3.81371e-05	0.133694	0.837601	0.808945	0.929414	5.86314e-07	0.00229168	0.00145936	0.708844	1127	1	.	0	CAX82984.1	6e-115	hypothetical protein [Schistosoma japonicum]	O02485	5e-67	Uncharacterized protein ZK1073.1 [Caenorhabditis elegans]
SMED30013475	0.851135	0.0654309	0.83818	2.34589	-0.0875054	-0.361025	-0.165784	4.76017	0.0499805	0.866945	0.0286659	5.89758e-10	0.804013	0.305904	0.638003	0.149279	1	0.23437	3.70296e-08	0.880857	0.768123	0.970278	3208	1	.	0	CCD79230.1	0	putative helicase [Schistosoma mansoni]	Q24368	0	Chromatin-remodeling complex ATPase chain Iswi
SMED30013480	0.718382	-0.0514743	0.602433	3.30581	0.656865	-0.340518	-0.322679	5.73262	0.241359	0.929699	0.299924	8.68605e-08	0.242484	0.543143	0.564451	0.432252	1	0.628244	2.73526e-06	0.393848	0.89496	0.967501	1993	1	.	0	AAW25580.1	2e-100	SJCHGC09277 protein [Schistosoma japonicum]	Q14195	7e-92	Dihydropyrimidinase-related protein 3
SMED30013482	1.51069	-0.18475	-0.441695	2.70922	1.13885	0.109889	0.83136	3.1098	0.0175978	0.685835	0.360973	1.5535e-12	3.12415e-05	0.673504	0.0014304	0.0672813	0.96438	0.689102	2.08712e-10	0.00028709	0.93909	0.0588338	1923	3	YES	7	.	.	.	.	.	.
SMED30013585	1.10038	-1.05922	-0.694372	5.07833	0.962558	-0.38925	-0.18561	3.1067	0.102931	0.0680985	0.342965	7.99185e-27	0.000731407	0.162188	0.505327	0.243387	0.421384	0.668027	2.45877e-23	0.00422661	0.609267	0.958746	1822	1	.	0	CDJ07500.1	2e-43	expressed conserved protein [Hymenolepis microstoma]	.	.	.
SMED30013674	4.26346	-2.43472	0.696442	3.72917	0.146453	-0.225006	-0.0695075	2.95668	5.32027e-06	0.000516736	0.352867	2.77082e-08	0.794258	0.687913	0.901197	7.01601e-05	0.0483464	0.679539	1.02707e-06	0.87391	0.942277	0.998695	1766	1	.	0	BAB41078.1	0	Hox class homeodomain protein DjAbd-Bb [Dugesia japonica]	P09087	9e-19	Homeobox protein abdominal-B
SMED30013675	1.72609	-1.13287	1.43546	3.24087	0.175336	-0.840526	0.237301	2.38407	0.0389889	0.0845794	0.022557	1.8874e-15	0.567755	0.00614482	0.437684	0.122165	0.462818	0.20298	5.32733e-13	0.709025	0.0835033	0.944381	2764	1	YES	2	XP_005039319.1	3e-51	plexin-B2 isoform X3 [Ficedula albicollis]	B2RXS4	1e-47	Plexin-B2
SMED30013725	0.836135	-0.166584	-0.841011	2.65404	2.2178	0.0953434	-0.0688259	2.67801	0.233192	0.763518	0.178847	6.97519e-08	4.19671e-12	0.742328	0.812141	0.419702	1	0.564466	2.27105e-06	1.80329e-10	0.953987	0.997358	1285	2	.	1	XP_001627328.1	2e-147	predicted protein [Nematostella vectensis]	P51817	4e-141	cAMP-dependent protein kinase catalytic subunit PRKX
SMED30013812	-0.420484	1.1197	0.678351	2.49992	0.583088	-0.0665166	-0.0166133	2.75031	0.58675	0.0686286	0.161174	2.15412e-11	0.0484351	0.818021	0.954116	0.790989	0.423471	0.539553	2.14445e-09	0.121447	0.968007	0.998948	976	1	.	2	CCD79365.1	2e-29	hypothetical protein Smp_145460 [Schistosoma mansoni]	.	.	.
SMED30013824	3.37133	-0.0804069	-1.31773	2.64966	0.394131	-0.24319	-0.065042	4.17747	3.11735e-08	0.868342	0.00889031	2.5392e-07	0.401298	0.603442	0.889446	6.44979e-07	1	0.120546	6.63731e-06	0.55843	0.915961	0.998155	3424	1	YES	1	BAJ22068.1	1e-161	uncoordinated 5 [Dugesia japonica]	Q8JGT4	3e-87	Netrin receptor UNC5B
SMED30013885	1.35159	-2.64031	-3.51694	7.0882	1.80361	0.223216	0.225415	1.48148	0.137658	0.0055435	0.0956877	3.24223e-08	2.89987e-05	0.569516	0.56348	0.306697	0.142245	0.41722	1.17902e-06	0.000269783	0.904482	0.967501	742	1	.	4	.	.	.	.	.	.
SMED30013949	0.205488	0.409786	0.646757	2.73198	0.318208	0.502737	0.711744	2.76068	0.797474	0.515955	0.223727	1.8307e-14	0.203537	0.0367555	0.00277949	0.993645	0.868042	0.57303	4.14142e-12	0.349008	0.282423	0.0908092	560	1	.	4	.	.	.	.	.	.
SMED30014013	2.58637	-0.799617	0.354361	3.54355	1.22815	-0.810032	-1.2379	1.95975	0.0300663	0.298977	0.66315	5.78501e-10	0.00244312	0.0406481	0.00217476	0.101976	0.647451	0.944646	3.65465e-08	0.0115823	0.300271	0.0776203	836	1	.	0	.	.	.	.	.	.
SMED30014036	1.1208	-0.705567	-0.897009	3.35354	0.940746	0.179753	0.0494209	3.77608	0.0747368	0.235923	0.16169	9.21631e-08	0.0807629	0.73539	0.925916	0.19822	0.604384	0.540341	2.88159e-06	0.177692	0.952018	0.998948	3433	1	YES	1	CDJ08882.1	2e-66	protocadherin 11 [Hymenolepis microstoma]	Q5DRF2	5e-45	Protocadherin alpha-12
SMED30014118	-3.31791	5.8679	-0.192742	2.87194	-1.43507	-1.30637	-0.226066	0.00868082	0.163439	0.000232651	0.782915	2.47797e-07	0.000745208	0.00379261	0.633024	0.34325	0.0353393	1	6.50487e-06	0.00429024	0.0582044	0.969756	988	1	.	0	.	.	.	.	.	.
SMED30014224	-0.725491	0.329412	0.728827	2.84814	0.927396	0.526767	0.239311	1.72785	0.527567	0.756049	0.408954	5.40121e-09	0.000348805	0.0222852	0.286929	0.721832	1	0.745814	2.51397e-07	0.00227359	0.205832	0.882963	1027	1	.	0	.	.	.	.	.	.
SMED30014427	1.81317	-2.05977	-0.6662	5.0499	1.41809	-0.309625	-0.19207	4.15568	0.020225	0.00646661	0.429107	1.06346e-09	0.0321583	0.633201	0.767087	0.0745021	0.151827	0.766391	6.24396e-08	0.0891897	0.92827	0.993753	2484	2	YES	0	CDJ19850.1	0	procollagen lysine2 oxoglutarate 5 dioxygenase [Echinococcus granulosus]	P24802	0	Procollagen-lysine,2-oxoglutarate 5-dioxygenase 1
SMED30014444	-0.522819	-1.76312	1.40107	4.33536	-1.64819	-2.04512	0.109806	0.452103	0.572853	0.115858	0.225004	8.81688e-10	0.00155913	0.000224718	0.846132	0.774634	0.476511	0.57303	5.29805e-08	0.00802411	0.00630234	0.997358	1006	1	.	0	EKC29816.1	6e-40	Cytochrome P450 2C8 [Crassostrea gigas]	Q0IIF9	2e-34	Cytochrome P450 2U1
SMED30014488	1.35767	-1.46354	-0.170894	2.97504	3.14244	-0.189349	0.397505	5.88682	0.0158939	0.00729958	0.76405	9.08197e-08	3.03201e-09	0.697542	0.415099	0.0619134	0.161133	1	2.84828e-06	7.01901e-08	0.94335	0.935682	1559	1	.	4	BAE78817.1	0	innexin9 [Dugesia japonica]	O01393	7e-69	Innexin unc-9
SMED30014517	2.41156	-1.66568	-2.3966	6.43433	1.34732	0.14276	0.0775844	2.69774	0.0133821	0.0298058	0.0625277	2.13298e-13	0.00391999	0.752725	0.863885	0.0538471	0.303201	0.346805	3.62559e-11	0.0170318	0.955819	0.997664	1479	1	.	0	.	.	.	.	.	.
SMED30014748	2.86963	-2.20118	-0.239103	3.8549	1.69349	-0.314966	-0.104099	4.87468	9.73439e-07	3.23398e-05	0.672349	1.65002e-12	0.000312058	0.490263	0.819488	1.528e-05	0.015179	0.949352	2.18813e-10	0.00206958	0.873571	0.997358	4517	1	.	2	CDJ12876.1	1e-164	expressed protein [Hymenolepis microstoma]	Q91048	1e-51	Inactive tyrosine-protein kinase 7
SMED30014778	-0.499806	-2.41156	1.37662	3.41165	1.31537	0.461085	-0.255421	1.35505	0.570095	0.0461602	0.325326	3.33284e-08	6.50299e-07	0.034968	0.235559	0.771444	0.352201	0.649853	1.20917e-06	9.17062e-06	0.275358	0.842501	1579	1	.	4	CDJ88593.1	2e-62	Innexin domain containing protein [Haemonchus contortus]	O01393	1e-54	Innexin unc-9
SMED30014823	2.66776	0.816466	-3.48422	6.40341	-0.0948052	-0.196099	0.0879617	-0.690698	0.335087	0.589459	0.0940374	2.18687e-07	0.758134	0.46364	0.739925	0.509351	0.905609	0.41722	5.86625e-06	0.849709	0.861733	0.98959	816	1	.	0	.	.	.	.	.	.
SMED30014876	0.744016	-1.36012	-1.02337	5.11581	2.40547	-0.42093	0.286076	7.78377	0.189563	0.0174019	0.081999	1.14003e-14	2.8728e-05	0.441493	0.600563	0.353868	0.242833	0.412759	2.71892e-12	0.00026767	0.850761	0.96831	737	1	YES	0	.	.	.	.	.	.
SMED30014918	2.6826	-2.04215	-1.10552	5.21816	1.6413	-0.0851754	0.124831	3.29804	0.00661074	0.0148135	0.293064	1.59098e-08	0.0155621	0.897168	0.849749	0.0309851	0.226395	0.622122	6.40879e-07	0.0509632	0.988038	0.997375	1599	1	.	0	XP_005095259.1	2e-46	ornithine decarboxylase-like [Aplysia californica]	P09057	1e-39	Ornithine decarboxylase
SMED30015041	4.44962	-0.629832	-0.133414	3.51922	-0.317656	0.15946	0.343655	2.91582	2.5048e-06	0.2027	0.799271	1.45562e-14	0.384686	0.660462	0.34273	3.57433e-05	0.604384	1	3.34207e-12	0.543624	0.93675	0.90474	2275	1	.	0	XP_002645920.1	1e-24	C. briggsae CBR-NHR-91 protein [Caenorhabditis briggsae]	Q9U2R6	2e-25	Nuclear hormone receptor family member nhr-91 [Caenorhabditis elegans]
SMED30015069	3.89705	-1.86845	0.586793	2.82794	1.28532	0.111128	0.0779857	2.42145	0.000120934	0.00399315	0.426422	1.01474e-07	0.00117001	0.769781	0.836952	0.001108	0.12212	0.764439	3.1095e-06	0.00630742	0.959643	0.997358	2307	1	.	0	ADZ58509.1	3e-87	diversin [Schmidtea mediterranea]	Q9Y2G4	2e-44	Ankyrin repeat domain-containing protein 6
SMED30015071	1.39522	-2.13874	1.10323	3.57547	1.61845	-0.227367	-0.166881	2.39936	0.111088	0.011139	0.253578	1.25534e-11	7.6101e-07	0.46104	0.588772	0.257515	0.194165	0.574406	1.33178e-09	1.05751e-05	0.86068	0.96831	1754	1	.	0	CAD89531.1	0	eyes absent protein [Dugesia japonica]	Q99502	2e-155	Eyes absent homolog 1 [Homo sapiens]
SMED30015090	0.872629	-0.854613	-0.798445	4.94281	1.0358	-0.970851	0.364314	3.15384	0.239123	0.207714	0.309112	2.23327e-13	0.0381347	0.0509885	0.46069	0.42878	0.604384	0.638049	3.7752e-11	0.101475	0.340802	0.951239	3132	1	YES	0	CDJ20743.1	0	fibulin [Echinococcus granulosus]	Q14767	2e-56	Latent-transforming growth factor beta-binding protein 2
SMED30015238	1.08289	0.674458	-0.233311	3.38606	0.354456	-0.390027	-0.0125211	2.67071	0.209774	0.275233	0.691143	2.39607e-10	0.417937	0.370212	0.977026	0.38359	0.625729	0.959164	1.75518e-08	0.575382	0.810575	0.999161	980	1	YES	0	.	.	.	.	.	.
SMED30015301	3.95266	-2.29222	-1.48523	3.5698	1.9204	0.363866	0.106881	2.92395	3.743e-08	1.49856e-05	0.0485178	5.14722e-09	2.14584e-06	0.340275	0.778695	7.60616e-07	0.0147171	0.302595	2.42089e-07	2.69245e-05	0.792499	0.995029	1443	1	.	5	.	.	.	.	.	.
SMED30015364	1.42841	-0.545987	0.0924675	3.33313	0.819128	-0.142561	0.899561	2.84144	0.0775204	0.379161	0.888305	1.12084e-10	0.0358418	0.709572	0.019315	0.204492	0.735767	1	8.98018e-09	0.0967966	0.946934	0.299759	870	1	YES	0	EHJ79051.1	7e-29	phospholipase A2D [Danaus plexippus]	Q9BMK4	6e-22	Phospholipase A2
SMED30015406	2.05454	-1.04486	-0.857662	3.07223	1.79994	1.04693	0.187483	3.14587	0.00410585	0.052648	0.211459	2.25434e-09	2.00906e-08	0.000430182	0.521567	0.0211819	0.368424	0.57303	1.20203e-07	3.88502e-07	0.010622	0.962505	1830	1	YES	0	XP_002403600.1	3e-12	tnf receptor associated factor, putative [Ixodes scapularis]	P39428	2e-10	TNF receptor-associated factor 1 [Mus musculus]
SMED30015547	2.30509	-1.39322	0.356553	3.10237	1.00836	0.0883359	-0.10878	2.02365	0.00915886	0.0288793	0.630558	1.40267e-12	3.394e-05	0.692053	0.624179	0.0401227	0.299663	0.922394	1.93518e-10	0.000309025	0.942532	0.969207	1380	1	.	0	GAA35278.2	6e-11	putative N-acetyltransferase [Clonorchis sinensis]	P79081	3e-06	N-acetyltransferase ats1 [Schizosaccharomyces pombe 972h-]
SMED30015575	2.92773	-2.84171	-1.28907	4.98657	2.10377	0.0542348	0.145864	6.32271	0.000371349	0.000448426	0.113256	2.87542e-08	0.00634913	0.941572	0.843755	0.00290488	0.0453055	0.434521	1.06201e-06	0.025024	1	0.997358	5655	1	YES	1	ACF33482.1	4e-72	triblock protein copolymer TP12T precursor [synthetic construct]	P08120	4e-69	Collagen alpha-1(IV) chain
SMED30015642	1.45982	-1.84476	-0.970094	3.85187	3.182	-0.339966	-0.0377709	5.9381	0.0337907	0.00719427	0.178074	2.5739e-07	4.43266e-06	0.593882	0.952706	0.109907	0.159916	0.56365	6.71659e-06	5.10769e-05	0.912791	0.998948	2673	1	YES	0	AFJ24773.1	0	low density lipoprotein receptor-1, partial [Schmidtea mediterranea]	Q05793	5e-29	Basement membrane-specific heparan sulfate proteoglycan core protein
SMED30015672	1.09748	-1.45615	-0.439035	3.59457	2.24161	0.0706672	-0.131979	5.39494	0.078535	0.0187043	0.498117	4.57202e-08	0.000157247	0.900618	0.815599	0.206726	0.247558	0.836979	1.58404e-06	0.00116218	0.98932	0.997358	1435	1	.	0	CAC87029.1	7e-127	gelsolin [Suberites domuncula]	Q7JQD3	9e-107	Gelsolin-like protein 1
SMED30015802	0.348686	1.5909	-1.03118	4.81151	0.225403	-0.347773	-0.382624	3.24619	0.719633	0.0258521	0.117034	8.76937e-14	0.65485	0.489891	0.447857	0.91265	0.281944	0.442888	1.64511e-11	0.775097	0.873547	0.949186	1142	1	.	0	XP_006815791.1	8e-71	trans-L-3-hydroxyproline dehydratase isoform X2 [Saccoglossus kowalevskii]	P0DKB4	3e-70	Trans-L-3-hydroxyproline dehydratase
SMED30015831	1.06028	0.546394	-0.035561	3.6155	0.240465	-0.0826678	0.19426	4.06452	0.0953954	0.264507	0.938895	1.57926e-16	0.516546	0.822874	0.598793	0.238794	0.612049	1	5.99846e-14	0.665998	0.968933	0.96831	1550	1	YES	1	XP_005108444.1	2e-147	iron/zinc purple acid phosphatase-like protein-like [Aplysia californica]	A5D6U8	7e-127	Iron/zinc purple acid phosphatase-like protein
SMED30015883	0	3.99067	-3.99067	6.83015	-2.89011	-0.226829	-0.428989	-1.64147	1	0.0494659	0.0442648	4.4925e-08	2.76278e-09	0.711469	0.504508	1	0.357582	0.291068	1.56681e-06	6.48852e-08	0.94718	0.958746	539	1	.	0	.	.	.	.	.	.
SMED30016156	0.190558	-0.866964	-0.0532511	2.53005	2.35639	0.388975	-0.186484	5.18185	0.693603	0.0708644	0.914766	1.30656e-07	1.17867e-07	0.356562	0.658061	0.896613	0.431469	1	3.83933e-06	1.95488e-06	0.802511	0.972265	1356	1	.	0	XP_006640189.1	5e-20	heparin cofactor 2-like [Lepisosteus oculatus]	Q5MGH0	5e-17	Serine protease inhibitor 3/4
SMED30016204	1.65856	-0.890065	0.663193	3.89907	0.539596	-0.367493	-0.191203	3.62972	0.00846254	0.0708965	0.184829	6.39305e-27	0.0484535	0.174055	0.479468	0.0376078	0.431494	0.57303	2.18543e-23	0.121458	0.624853	0.954772	1268	1	.	0	ACT98289.1	2e-116	cyclinG-like protein [Schmidtea mediterranea]	Q16589	3e-18	Cyclin-G2 [Homo sapiens]
SMED30016218	0.378712	-0.363234	0.25845	3.3501	0.948841	-0.249341	-0.282479	3.94349	0.421968	0.389474	0.539962	7.87688e-23	0.00041623	0.344881	0.28507	0.597876	0.745983	0.876647	1.10155e-19	0.00264363	0.796533	0.882255	4414	1	.	0	AAB41146.1	1e-34	cut-related homeobox Cux-1 [Mus musculus]	P53565	2e-35	.
SMED30016301	3.82353	-2.66987	-0.47409	5.05912	0.112089	-0.177655	0.032706	1.67785	0.000157797	0.000273025	0.667231	1.07395e-14	0.763604	0.628251	0.928862	0.00139505	0.0381813	0.947214	2.60166e-12	0.853895	0.926592	0.998948	1137	1	.	0	NP_001161610.1	5e-36	Nkx6-like transcription factor [Saccoglossus kowalevskii]	O35762	2e-35	Homeobox protein Nkx-6.1
SMED30016328	3.00964	-2.72378	-0.251078	4.11186	1.71099	0.189157	0.111582	5.80374	2.00284e-06	6.35218e-06	0.682693	9.72895e-11	0.00201203	0.725349	0.835772	2.92035e-05	0.0102859	0.954368	7.93955e-09	0.00989512	0.949534	0.997358	11274	1	YES	0	EKC18187.1	0	Cubilin [Crassostrea gigas]	O70244	0	Cubilin
SMED30016401	1.49383	-1.7516	-1.00035	4.16674	1.92957	0.241217	0.343536	4.5761	0.0145927	0.00319879	0.144203	1.11397e-10	0.000246396	0.633732	0.497496	0.0578929	0.111912	0.504383	8.97181e-09	0.00169855	0.928437	0.958061	1445	1	.	0	XP_001640726.1	7e-36	predicted protein [Nematostella vectensis]	Q9CYL5	9e-30	Golgi-associated plant pathogenesis-related protein 1
SMED30016720	2.25226	-1.83875	-1.75137	3.9276	2.32731	-0.0224798	-0.0278053	1.98743	0.0047333	0.00452234	0.0972022	2.05075e-07	6.00598e-10	0.94639	0.933652	0.0237406	0.129911	0.41722	5.57362e-06	1.64541e-08	1	0.998948	1491	2	.	0	AFJ24792.1	1e-15	TNF receptor associated factor-2, partial [Schmidtea mediterranea]	Q6DJN2	7e-11	TNF receptor-associated factor 6-B
SMED30016788	5.59942	1.1327	-0.356174	2.93495	0.600815	-0.341307	-0.285793	2.07833	0.0046706	0.0544868	0.49123	1.25069e-14	0.015771	0.153775	0.235098	0.0234909	0.374517	0.82956	2.9599e-12	0.0514266	0.594702	0.841833	1895	1	.	0	BAE94142.1	0	zinc finger protein Dj-ZicB [Dugesia japonica]	Q61467	3e-81	Zinc finger protein ZIC 4
SMED30016801	0.51973	-0.0161318	0.588595	3.24552	0.21418	-0.393482	0.30102	3.96277	0.438144	0.979232	0.321104	6.06762e-08	0.688798	0.461789	0.573175	0.616507	1	0.646758	2.02469e-06	0.802589	0.86068	0.96831	1451	1	YES	0	CAX73006.1	8e-98	1-O-acylceramide synthase precursor [Schistosoma japonicum]	Q8NCC3	6e-58	Group XV phospholipase A2
SMED30016901	5.68531	-1.65133	-0.545006	5.58215	0.458051	-0.252278	-0.265944	1.78461	0.00437713	0.0741594	0.664281	3.86829e-15	0.231076	0.502667	0.480693	0.0223525	0.443381	0.945251	1.0001e-12	0.380256	0.879096	0.955279	1564	1	.	0	AFD29617.1	0	PROX-1 [Schmidtea mediterranea]	P34522	5e-53	Homeobox protein ceh-26 [Caenorhabditis elegans]
SMED30016907	1.08667	-0.138312	-0.575166	2.89115	1.68914	0.182096	0.0904476	2.79987	0.163278	0.819404	0.374194	1.26605e-07	5.14509e-05	0.646714	0.819595	0.34325	1	0.705338	3.74893e-06	0.000444646	0.932633	0.997358	2947	1	.	0	XP_002739352.1	8e-66	dual serine/threonine and tyrosine protein kinase-like [Saccoglossus kowalevskii]	A2CI35	4e-28	Dual serine/threonine and tyrosine protein kinase
SMED30016942	-0.169687	1.08203	-0.0146664	3.50158	-0.507397	-0.487972	-0.383936	0.719503	0.893071	0.245187	0.984392	4.92e-16	0.021037	0.0245287	0.091654	1	0.604384	1	1.64531e-13	0.0643173	0.220207	0.619606	1395	1	.	0	EUB63920.1	3e-100	Transcriptional repressor scratch [Echinococcus granulosus]	Q99M85	6e-77	Transcriptional repressor scratch 1
SMED30016952	0.896214	0.0490322	-0.710149	3.98149	1.79756	-0.481979	-0.291769	3.29451	0.293231	0.944502	0.340056	1.59489e-09	0.000557973	0.338768	0.562196	0.506429	1	0.664891	8.85708e-08	0.00337129	0.79163	0.967426	2231	1	YES	7	XP_005093188.1	0	LOW QUALITY PROTEIN: frizzled-5-like [Aplysia californica]	P58421	0	Frizzled-5
SMED30017015	1.28371	0.614886	-0.991224	2.45884	0.850547	0.167568	0.431486	4.13411	0.0180358	0.17996	0.0338147	1.1389e-07	0.041975	0.685138	0.296735	0.0687634	0.604384	0.257829	3.42515e-06	0.109117	0.941289	0.886517	1344	1	.	1	ESO98284.1	1e-125	hypothetical protein LOTGIDRAFT_114599, partial [Lottia gigantea]	P76536	2e-30	Probable deferrochelatase/peroxidase YfeX [Escherichia coli K-12]
SMED30017053	1.00268	-0.531818	-0.26385	2.58248	1.96958	-0.753404	0.261659	4.25228	0.0654198	0.289208	0.6113	2.59616e-07	1.77217e-05	0.0893226	0.553284	0.177691	0.64105	0.907533	6.76151e-06	0.000173694	0.464049	0.967426	3112	1	.	0	EKC35930.1	2e-08	hypothetical protein CGI_10024339 [Crassostrea gigas]	.	.	.
SMED30017161	5.99349	-0.805635	0.321994	3.07388	0.464148	-0.470471	-0.26667	1.30692	0.00114566	0.24393	0.662344	1.41022e-12	0.0531848	0.0372844	0.245284	0.00743771	0.604384	0.9442	1.93691e-10	0.129826	0.284941	0.853571	1537	1	.	0	4UNO	1e-43	Chain A, Crystal Structure Of The Ets Domain Of Human Etv5 In Complex With Dna	Q9PUQ1	2e-43	ETS translocation variant 4
SMED30017196	2.66729	0.843252	-0.911208	4.6779	0.791305	0.0201893	0.116378	0.705919	0.336716	0.584777	0.552104	4.8951e-08	0.0321123	0.952517	0.729272	0.509351	0.905609	0.879736	1.68648e-06	0.0891125	1	0.987111	1062	1	YES	0	ABV04323.1	0	noggin 1 [Schmidtea mediterranea]	P49011	2e-20	Noggin
SMED30017326	2.76957	-2.09319	-4.00526	8.04509	0.961908	-0.484863	-0.213074	1.18577	0.0125204	0.0109493	0.0425483	4.7875e-16	0.000275623	0.0451018	0.384877	0.0511423	0.191946	0.290563	1.6186e-13	0.00186142	0.318476	0.922386	1821	1	.	0	CDJ25301.1	2e-38	sal protein 3 [Echinococcus granulosus]	Q9UJQ4	1e-17	Sal-like protein 4
SMED30017554	-0.434529	0.423216	-0.702303	5.13906	1.37925	-0.399176	-0.116798	4.99245	0.454421	0.431489	0.206478	5.50062e-24	0.000409672	0.297169	0.760035	0.636036	0.788565	0.57303	9.95482e-21	0.00260897	0.762588	0.992546	581	1	.	0	GAA55864.1	2e-26	ferritin chloroplastic [Clonorchis sinensis]	Q26061	1e-22	Ferritin
SMED30017664	2.39973	-2.39359	-0.41426	4.68682	1.94665	-0.376691	-0.0969591	2.94601	0.00671031	0.00178356	0.681734	6.3424e-10	0.000197843	0.452225	0.846426	0.0313468	0.0850098	0.953895	3.93408e-08	0.00140185	0.856841	0.997358	2188	1	YES	0	GAA56586.1	4e-102	anosmin-1 [Clonorchis sinensis]	P23352	3e-37	Anosmin-1
SMED30017667	-0.188405	-0.831345	-0.0201918	2.70754	2.50995	-0.398969	-0.315231	3.09302	0.747252	0.167012	0.97669	1.0257e-07	1.07873e-10	0.267894	0.381658	0.940285	0.586966	1	3.13373e-06	3.4535e-09	0.737846	0.92084	2762	1	.	1	.	.	.	.	.	.
SMED30017720	2.10006	-0.418962	-0.623397	3.72078	1.94054	-0.421632	-0.215778	1.99457	0.0889984	0.598578	0.500635	1.0126e-10	4.33689e-11	0.113358	0.419536	0.229286	0.908926	0.839237	8.19833e-09	1.49752e-09	0.519649	0.937407	1329	1	.	1	CCD76167.1	6e-121	putative spfh domain / Band 7 family protein [Schistosoma mansoni]	Q7PPU9	6e-100	Band 7 protein AGAP004871 [Anopheles gambiae]
SMED30017729	0.988331	-1.7645	0.877566	5.35065	-1.23656	-1.33345	-1.42033	0.973305	0.367461	0.0930564	0.455526	6.77037e-21	0.000252933	0.000152844	0.000257909	0.532993	0.462818	0.792911	5.95135e-18	0.00173578	0.00460823	0.0180337	1127	1	.	0	.	.	.	.	.	.
SMED30017759	3.09064	-0.713201	-1.91269	3.54337	1.25924	-0.205554	0.518012	1.96502	9.97837e-05	0.12762	0.00504273	6.34609e-12	7.97438e-07	0.374722	0.0240912	0.000937763	0.503512	0.0841409	7.42372e-10	1.10198e-05	0.813638	0.338289	2366	1	.	0	EKC37494.1	1e-78	hypothetical protein CGI_10018109 [Crassostrea gigas]	.	.	.
SMED30017825	4.46689	0.237998	-0.728814	3.8889	0.186655	0.063365	0.371215	0.867094	0.0567833	0.802196	0.470754	7.97329e-11	0.502253	0.802814	0.132691	0.161318	1	0.808276	6.65711e-09	0.653458	0.965879	0.706379	1222	1	YES	1	.	.	.	.	.	.
SMED30017839	-3.33706	0	3.45757	4.51426	-0.0903455	-0.348159	0.00297918	0.469567	0.160177	1	0.101132	4.10465e-11	0.78165	0.260371	0.992319	0.343243	1	0.41722	3.74729e-09	0.866128	0.729932	1	2032	1	.	0	CAC85262.2	0	Pax-6B protein [Dugesia japonica]	P63016	2e-54	Paired box protein Pax-6
SMED30017847	0.618804	-0.18483	-0.168699	2.57686	1.6	0.351697	0.452782	3.96986	0.235169	0.680598	0.714065	2.90217e-11	2.79775e-07	0.239357	0.129259	0.422676	0.961561	0.974708	2.75581e-09	4.28024e-06	0.714938	0.700447	2980	1	.	0	XP_002739352.1	2e-90	dual serine/threonine and tyrosine protein kinase-like [Saccoglossus kowalevskii]	Q6XUX2	8e-53	Dual serine/threonine and tyrosine protein kinase
SMED30017940	0.352964	-0.56124	-0.974281	4.83921	1.71426	-0.386524	-0.359437	5.91225	0.568289	0.35796	0.128517	3.48124e-12	0.00365313	0.50087	0.531287	0.769406	0.711292	0.468479	4.35382e-10	0.0160698	0.877937	0.964626	1165	1	YES	0	ESO85089.1	5e-128	hypothetical protein LOTGIDRAFT_204652 [Lottia gigantea]	O60911	5e-122	Cathepsin L2
SMED30017949	0.318232	-1.11375	-0.447668	3.48503	1.0349	0.333806	0.257882	3.1522	0.539311	0.0295065	0.45874	2.2819e-13	0.00241816	0.313778	0.43492	0.735318	0.301394	0.796479	3.81549e-11	0.0114917	0.774432	0.942771	1663	1	.	13	GAA38468.2	1e-152	Y+L amino acid transporter 2 [Clonorchis sinensis]	Q59I64	5e-124	Y+L amino acid transporter 2
SMED30017971	1.00646	-1.48217	0.458656	2.46773	1.12977	0.366232	0.135439	3.95906	0.051291	0.00312719	0.379013	2.81121e-07	0.0083987	0.384142	0.747081	0.152613	0.110943	0.711801	7.23692e-06	0.0312221	0.81919	0.991237	3893	1	.	5	XP_005090092.1	0	transient receptor potential cation channel subfamily A member 1 homolog [Aplysia californica]	Q18297	3e-141	Transient receptor potential cation channel subfamily A member 1 homolog [Caenorhabditis elegans]
SMED30018184	2.10857	-1.37961	-0.643944	3.48815	2.12206	0.111134	0.0642908	4.29955	0.000699138	0.0107198	0.294401	2.84372e-10	3.86819e-06	0.799683	0.883243	0.00494817	0.190681	0.623607	2.0159e-08	4.51817e-05	0.965879	0.998155	1369	1	.	4	XP_001985382.1	1e-60	GH17028 [Drosophila grimshawi]	Q8N1M1	7e-44	Bestrophin-3
SMED30018205	1.85915	-1.57849	-0.455258	3.8603	1.96792	-0.125645	-0.0459033	3.74142	0.0152785	0.0229158	0.561154	8.9846e-08	0.00095355	0.826253	0.936068	0.059999	0.267461	0.883397	2.82062e-06	0.00529452	0.96985	0.998948	3861	2	.	1	GAA56815.1	0	jagged protein [Clonorchis sinensis]	Q9QXX0	2e-172	Protein jagged-1
SMED30018236	1.80786	-0.923745	0.126632	3.94983	0.59046	-0.374051	-0.301247	5.33575	0.000368675	0.0421601	0.784402	1.3019e-16	0.152977	0.36379	0.464401	0.00288854	0.346307	1	5.07018e-14	0.282869	0.806136	0.951384	5923	1	.	0	CCD75440.1	4e-64	putative bromodomain containing protein [Schistosoma mansoni]	B7ZS37	4e-39	Bromodomain adjacent to zinc finger domain protein 2A
SMED30018252	-0.00935789	0.409468	-1.32175	4.90617	1.2979	-0.136266	0.587341	9.15849	0.982361	0.329659	0.00205686	1.5785e-23	0.00201725	0.741794	0.156901	1	0.68206	0.0466727	2.55601e-20	0.00991733	0.953825	0.74864	1107	1	YES	0	AFK42829.1	1e-127	unknown [Lotus japonicus]	P25782	9e-117	Digestive cysteine proteinase 2
SMED30018309	1.01524	0.748673	-0.143073	3.46371	0.119429	-0.582712	-0.359487	2.5197	0.215126	0.176087	0.776267	3.72601e-17	0.70191	0.0607816	0.248959	0.391748	0.603662	1	1.66137e-14	0.812674	0.377657	0.857827	1503	1	.	0	EHJ65536.1	5e-41	putative iroquois-like protein [Danaus plexippus]	P54269	6e-39	Homeobox protein caupolican
SMED30018353	2.08915	-2.22957	-0.807231	5.44075	0.99879	0.16277	0.331162	6.92106	0.00477304	0.00249322	0.271148	1.35711e-10	0.152733	0.813969	0.632392	0.0239165	0.0979648	0.592819	1.06513e-08	0.282543	0.967533	0.969756	1408	1	.	0	GAA43294.2	1e-141	glycine amidinotransferase mitochondrial [Clonorchis sinensis]	Q9D964	5e-124	Glycine amidinotransferase, mitochondrial
SMED30018479	1.04823	-0.329397	-0.603301	3.81728	-0.18913	-0.134461	0.16981	1.24489	0.244468	0.631934	0.4402	6.72238e-14	0.516232	0.635699	0.547405	0.436751	0.926697	0.776783	1.35177e-11	0.665758	0.929074	0.966418	1459	2	.	13	.	.	.	.	.	.
SMED30018526	1.75197	-0.0388129	-0.29082	2.72033	1.01161	-0.0455621	-0.0977326	2.87785	0.0135324	0.938926	0.572213	1.41665e-09	0.00514501	0.89704	0.781276	0.0543095	1	0.884501	8.01188e-08	0.0211055	0.988038	0.995219	1757	1	.	0	GAA31143.2	3e-169	calcium-binding mitochondrial carrier protein SCaMC-1 [Clonorchis sinensis]	Q66L49	4e-153	Calcium-binding mitochondrial carrier protein SCaMC-1
SMED30018630	0.137704	-0.150834	0.245325	3.0377	0.492268	-0.364671	-0.159097	5.52488	0.686551	0.645123	0.451991	1.47219e-20	0.0926007	0.211401	0.58529	0.888691	0.936086	0.789284	1.19193e-17	0.195831	0.679164	0.96831	1718	1	.	0	CAX74429.1	2e-73	High mobility group protein DSP1 [Schistosoma japonicum]	Q24537	1e-46	High mobility group protein DSP1
SMED30018667	-0.968321	0.651191	0.0281256	2.4304	1.4928	-0.22551	0.0218112	4.54413	0.0304533	0.1292	0.945459	5.30978e-10	2.47649e-05	0.512955	0.949518	0.103152	0.506818	1	3.41759e-08	0.00023386	0.88259	0.998948	511	1	.	0	XP_005813415.1	1e-29	non-specific lipid-transfer protein-like [Xiphophorus maculatus]	Q07598	7e-29	Non-specific lipid-transfer protein
SMED30018694	0.988671	1.61006	-1.93802	3.75491	0.387913	0.0324536	0.699698	1.80887	0.369507	0.0162465	0.00508258	4.47981e-11	0.274897	0.9246	0.0403674	0.535631	0.237466	0.0845247	4.06566e-09	0.430932	0.995913	0.433823	506	1	.	0	XP_005998234.1	9e-11	TNF receptor-associated factor 1-like [Latimeria chalumnae]	Q13114	1e-09	TNF receptor-associated factor 3
SMED30018709	1.67246	-0.80443	-0.33703	2.84835	1.27543	0.369239	0.353176	2.13983	0.0448206	0.196672	0.64172	1.89106e-08	2.94806e-05	0.189884	0.205209	0.137018	0.604384	0.929658	7.44945e-07	0.00027344	0.64808	0.816245	1570	1	.	11	XP_005798958.1	2e-70	solute carrier family 52, riboflavin transporter, member 3-A-like [Xiphophorus maculatus]	B0S5Y3	5e-72	Solute carrier family 52, riboflavin transporter, member 3-A
SMED30018722	0.71369	-2.44871	0.533897	5.17731	0.549365	-0.523108	-0.299774	1.87227	0.404398	0.0104662	0.670547	2.82752e-16	0.118903	0.131686	0.389378	0.579432	0.18854	0.949264	1.06087e-13	0.236622	0.557094	0.925352	1906	1	.	0	NP_001071682.1	6e-76	protein dead ringer homolog [Ciona intestinalis]	Q4H3P5	7e-78	Protein dead ringer homolog
SMED30018892	1.05497	-0.95486	-1.39921	4.45728	2.08663	-0.0406156	0.140878	2.67039	0.210704	0.184321	0.151156	2.26462e-10	6.55105e-07	0.917754	0.719963	0.384986	0.604384	0.519486	1.67887e-08	9.22002e-06	0.994281	0.985658	717	1	.	0	ESO88825.1	2e-36	hypothetical protein LOTGIDRAFT_193123 [Lottia gigantea]	A8E7I5	2e-36	Tetratricopeptide repeat protein 36
SMED30018995	2.12544	-1.92327	-0.25309	3.41938	1.39086	0.037318	0.134231	3.74071	0.000848528	0.0009835	0.696458	8.89016e-09	0.00510156	0.938622	0.781742	0.00582199	0.063302	0.962848	3.91294e-07	0.021003	0.999433	0.995219	2379	1	.	0	XP_008106733.1	7e-77	high affinity cAMP-specific 3',5'-cyclic phosphodiesterase 7A isoform X2 [Anolis carolinensis]	P70453	3e-77	High affinity cAMP-specific 3',5'-cyclic phosphodiesterase 7A
SMED30019133	1.18718	-0.131059	-0.217392	3.05073	1.02479	-0.0402737	0.360141	3.01369	0.0682287	0.784998	0.662959	7.38123e-17	3.38848e-05	0.864782	0.126692	0.183554	1	0.944593	2.98804e-14	0.000308679	0.978917	0.697613	1527	1	.	6	GAA54934.1	3e-13	hypothetical protein CLF_106144 [Clonorchis sinensis]	.	.	.
SMED30019154	1.82723	-2.02723	-1.49905	4.96689	2.20286	0.0371209	0.0368217	5.27297	0.0324635	0.0166978	0.0995967	2.9024e-07	0.00702943	0.962114	0.962418	0.107603	0.240744	0.41722	7.44294e-06	0.0271454	1	0.998948	1444	1	.	0	GAA43294.2	1e-139	glycine amidinotransferase mitochondrial [Clonorchis sinensis]	P50442	2e-117	Glycine amidinotransferase, mitochondrial
SMED30019175	1.59043	-0.115832	0.42103	2.40435	-0.939921	0.643191	1.46625	4.52851	0.00244859	0.798913	0.35008	7.44924e-08	0.0246405	0.121899	0.000504286	0.0139454	1	0.675914	2.40739e-06	0.072792	0.53661	0.0284676	543	1	.	0	GAA49205.1	1e-32	Niemann-Pick C2 protein [Clonorchis sinensis]	Q9DGJ3	2e-30	Epididymal secretory protein E1
SMED30019224	3.54696	0.485686	-0.590855	4.00143	0.482823	0.42045	-0.0043132	0.797854	0.174603	0.693164	0.630841	5.9834e-09	0.10444	0.107427	0.986405	0.34325	0.967494	0.922542	2.75165e-07	0.214114	0.504491	1	1611	1	.	0	CCD60333.1	6e-140	poly(A) polymerase, putative [Schistosoma mansoni]	Q9BWT3	2e-110	Poly(A) polymerase gamma
SMED30019349	5.60784	-1.2008	1.39218	2.9195	0.290891	-0.0297728	-0.233713	1.4804	0.00420691	0.143044	0.0762907	1.0177e-14	0.135187	0.866126	0.18663	0.0216221	0.540602	0.393954	2.48497e-12	0.258493	0.979498	0.792897	3721	2	.	1	CDI95712.1	1e-57	conserved hypothetical protein [Hymenolepis microstoma]	.	.	.
SMED30019390	1.03062	-1.03673	1.57352	3.72503	-0.811359	-0.915736	-0.0738504	2.38817	0.14738	0.0868713	0.00502844	5.75272e-31	0.000338232	6.73293e-05	0.750108	0.324389	0.462818	0.084058	8.84941e-27	0.00221736	0.00236467	0.991344	1393	1	.	0	ESO86029.1	4e-54	hypothetical protein LOTGIDRAFT_235620 [Lottia gigantea]	Q3USL1	8e-17	Kelch domain-containing protein 9 [Mus musculus]
SMED30019532	1.12629	-1.83679	-2.61869	8.47821	0.293401	-0.346338	-0.307004	1.1094	0.427209	0.168632	0.23643	2.01174e-17	0.346516	0.250488	0.312975	0.603633	0.590165	0.57303	9.37775e-15	0.507277	0.723006	0.893027	1822	1	.	0	ADX36149.1	0	TBX20 [Schmidtea polychroa]	Q8UW76	3e-102	T-box transcription factor TBX20
SMED30019616	1.35739	-1.29132	-0.88576	3.84303	0.96903	-0.317746	-0.216033	1.44563	0.0973216	0.0713829	0.348038	1.14303e-08	0.0189784	0.422798	0.586517	0.238794	0.433511	0.673941	4.81073e-07	0.059429	0.840996	0.96831	1732	1	.	0	CDJ24142.1	2e-54	doublesex and mab 3 transcription [Echinococcus granulosus]	O18214	1e-08	Protein male abnormal 3 [Caenorhabditis elegans]
SMED30019657	0.38466	0.650846	-0.675521	2.58008	0.561988	0.0580602	-0.0158367	4.15382	0.303658	0.040718	0.0333383	2.4897e-18	0.0238957	0.812957	0.948487	0.509351	0.343762	0.256248	1.3382e-15	0.0711277	0.967533	0.998948	644	1	.	2	AET43969.1	1e-29	microsomal GST3, partial [Reishia clavigera]	Q9CPU4	2e-20	Microsomal glutathione S-transferase 3
SMED30019692	3.41898	-1.53797	-1.24067	5.02083	1.86667	-0.300002	0.340363	3.7739	0.000560416	0.0357568	0.168301	3.74081e-10	0.00195711	0.606267	0.558744	0.00410812	0.334342	0.550788	2.51695e-08	0.00967577	0.918023	0.967426	686	1	.	0	CCD59526.1	1e-38	hypothetical protein Smp_167270 [Schistosoma mansoni]	Q66S17	6e-05	Natterin-3
SMED30019740	3.53746	-0.93579	-2.60167	8.04753	0.10606	-0.603588	-0.326639	0.513648	0.175822	0.538612	0.237851	1.15204e-15	0.708167	0.0275877	0.248614	0.34325	0.877638	0.57303	3.47487e-13	0.816966	0.237737	0.857485	1267	1	.	0	ACI26669.1	1e-36	NK-like homeobox protein 1b [Capitella teleta]	P42580	1e-34	NK1 transcription factor-related protein 2
SMED30019743	1.32476	-0.413591	-2.6059	5.80335	0.511495	-0.0955746	0.0435299	1.37198	0.213519	0.604368	0.0325728	1.49279e-12	0.188892	0.80016	0.908051	0.389235	0.911219	0.253357	2.01777e-10	0.330778	0.965879	0.998889	1328	1	.	1	ELT87051.1	3e-23	hypothetical protein CAPTEDRAFT_192260 [Capitella teleta]	.	.	.
SMED30019744	-0.165734	0.902558	-4.98892	8.2515	1.1658	-0.218851	-0.0644385	1.64404	0.89582	0.352687	0.00405479	2.84263e-18	2.03615e-06	0.321663	0.770695	1	0.705449	0.0731241	1.48231e-15	2.57054e-05	0.779419	0.993983	877	1	.	0	AFK29380.1	8e-124	SMED-SMAD6/7-2 [Schmidtea mediterranea]	.	.	.
SMED30019864	2.91925	-1.21857	0.641481	2.47843	1.09504	0.0541785	-0.052615	2.48406	0.000422196	0.0245357	0.266887	3.09473e-10	7.36344e-05	0.835899	0.840222	0.00324164	0.275344	0.588014	2.16241e-08	0.000606056	0.972005	0.997358	2224	1	.	3	GAA51884.1	7e-168	gamma-aminobutyric acid receptor subunit gamma-3, partial [Clonorchis sinensis]	P27681	1e-12	Gamma-aminobutyric acid receptor subunit gamma-3
SMED30019881	0.587752	-0.379243	-0.227046	2.82849	1.35197	0.418486	0.28568	3.42577	0.28032	0.421204	0.655398	6.28646e-13	1.75124e-06	0.121003	0.287552	0.489128	0.77751	0.939301	9.63057e-11	2.25622e-05	0.534703	0.88355	912	1	.	0	AFP33292.1	2e-120	peroxiredoxin-6 [Dugesia japonica]	O35244	4e-74	Peroxiredoxin-6
SMED30019904	3.68543	-1.88058	0.741253	2.75877	1.0823	-0.0898068	0.0435359	2.02924	0.000247035	0.00340667	0.314193	1.59532e-08	0.00130036	0.778957	0.891581	0.00204914	0.113825	0.643289	6.4159e-07	0.00690486	0.961709	0.998155	2478	2	.	1	XP_002156096.2	2e-28	uncharacterized protein LOC100208603 [Hydra vulgaris]	.	.	.
SMED30019985	4.48032	1.26501	-3.16726	4.99748	0.0115461	0.0893938	0.363265	0.538062	0.0556803	0.121258	0.00338362	3.61464e-11	0.96711	0.725349	0.139377	0.160069	0.48792	0.0648602	3.33958e-09	0.985823	0.949534	0.718276	1286	1	.	0	XP_005111931.1	2e-99	protein OSCP1-like [Aplysia californica]	Q29S00	8e-86	Protein OSCP1 [Bos taurus]
SMED30020002	2.02635	-1.98822	-0.436517	4.03806	1.37546	-0.107361	0.222287	3.83507	0.00297255	0.0016181	0.538179	8.56101e-10	0.0103091	0.837833	0.671772	0.0163135	0.0819266	0.875164	5.16447e-08	0.0368587	0.972263	0.975126	2342	1	.	0	CDJ25155.1	2e-47	BEN domain [Echinococcus granulosus]	Q562B4	0.0008	Nucleus accumbens-associated protein 2
SMED30020007	3.11269	-1.38792	0.0871873	2.89068	1.23082	0.403114	-0.157981	2.64282	0.000252369	0.0148237	0.893961	5.43342e-09	0.000693076	0.246813	0.648733	0.00208214	0.226395	1	2.52514e-07	0.00403466	0.720677	0.97055	3798	1	.	0	ABD93929.1	3e-112	dystrobrevin [Schistosoma mansoni]	O60941	2e-81	Dystrobrevin beta
SMED30020015	1.55781	-0.38104	-0.310709	2.69168	1.42254	0.131569	0.0176571	4.41015	0.0015008	0.348659	0.462147	9.20648e-12	3.48001e-05	0.694029	0.957867	0.00932803	0.70046	0.799775	1.01287e-09	0.000315271	0.942833	0.998948	2579	1	.	5	XP_005103124.1	0	ATP-binding cassette sub-family G member 1-like isoform X1 [Aplysia californica]	P45844	0	ATP-binding cassette sub-family G member 1
SMED30020296	0.543101	-0.877984	-0.599155	4.21466	2.59534	0.0115302	-0.017412	10.2392	0.275023	0.0785334	0.230324	7.09289e-14	6.56807e-07	0.981297	0.97176	0.482293	0.456782	0.57303	1.40704e-11	9.23975e-06	1	0.998948	17504	1	YES	0	ELU04621.1	2e-118	hypothetical protein CAPTEDRAFT_222921 [Capitella teleta]	Q9U943	5e-54	Apolipophorins
SMED30020359	1.61392	-1.19224	-1.66169	4.93965	2.40258	-0.0950619	0.0153243	3.3313	0.0772862	0.132972	0.113822	1.59147e-08	9.66323e-05	0.870111	0.978966	0.203979	0.516086	0.435878	6.40879e-07	0.000767223	0.980551	0.999361	1763	2	YES	1	ADD84676.1	0	Smed-NDK-3 [Schmidtea mediterranea]	Q8N441	2e-06	Fibroblast growth factor receptor-like 1
SMED30020379	-0.348495	-0.688259	-0.0290759	2.55654	0.951559	-0.178715	-0.17861	3.75229	0.431166	0.126485	0.950584	4.69827e-09	0.0129189	0.635438	0.635687	0.608135	0.500379	1	2.24104e-07	0.0440014	0.928913	0.970278	2056	1	.	0	ESO88923.1	1e-47	hypothetical protein LOTGIDRAFT_106234 [Lottia gigantea]	Q9N2M8	2e-32	Headcase protein
SMED30020396	1.09975	-0.976028	-0.597054	4.34694	2.46536	-0.337522	-0.138536	6.4565	0.0492047	0.0703098	0.289802	2.02649e-13	2.54042e-06	0.496714	0.780071	0.147355	0.429879	0.617967	3.48307e-11	3.12509e-05	0.875793	0.995219	571	1	YES	0	AFP81697.1	3e-10	PROG-1 [Schmidtea mediterranea]	.	.	.
SMED30020600	0.59372	-1.40658	0.0217217	3.82686	2.80868	-0.175494	-0.00232385	2.63258	0.554622	0.150002	0.98713	1.83966e-07	3.20005e-10	0.664566	0.995417	0.753589	0.556421	1	5.11282e-06	9.27923e-09	0.93744	1	1488	1	.	2	BAG12984.1	2e-139	kynurenine 3 hydroxylase [Haemaphysalis longicornis]	Q1RLY6	1e-127	Kynurenine 3-monooxygenase
SMED30020663	1.9807	-1.83565	-1.54011	4.35073	2.37079	0.712319	0.377107	2.87934	0.0145363	0.00647457	0.154034	9.34029e-10	5.0542e-12	0.0201781	0.214194	0.0577063	0.151827	0.526556	5.55829e-08	2.13889e-10	0.191133	0.82667	858	1	YES	0	.	.	.	.	.	.
SMED30020689	-0.634225	-0.469218	-0.769063	2.55927	0.778318	0.234735	0.0335217	2.71597	0.179028	0.337626	0.157272	1.16332e-07	0.0416078	0.529628	0.928284	0.343486	0.68849	0.532654	3.48498e-06	0.108452	0.89012	0.998948	1152	1	.	0	EYC32011.1	2e-28	hypothetical protein Y032_0003g1351 [Ancylostoma ceylanicum]	P20105	2e-26	Ecdysone-induced protein 74EF isoform A
SMED30020713	4.78357	-1.30311	-0.898752	6.07132	0.257261	0.0767803	-0.0946372	1.45067	0.0323019	0.231009	0.55095	3.01382e-23	0.187708	0.662637	0.586769	0.107333	0.604384	0.879736	4.63616e-20	0.329381	0.936917	0.96831	1462	1	.	0	XP_004558653.1	6e-73	LIM/homeobox protein Lhx2-like isoform X2 [Maylandia zebra]	Q9Z0S2	2e-72	LIM/homeobox protein Lhx2
SMED30020913	0.560624	0.827255	0.228017	3.1411	0.200487	-1.0112	-0.49209	1.7911	0.570073	0.23838	0.707966	6.2682e-11	0.586891	0.00623283	0.185955	0.771444	0.604384	0.970732	5.41707e-09	0.723961	0.084364	0.792558	2765	2	.	1	.	.	.	.	.	.
SMED30020950	2.09078	-3.71972	0.834165	4.92232	1.64117	-0.0690553	-0.130992	2.17845	0.0264853	0.000261893	0.58534	5.74642e-13	1.05145e-06	0.825686	0.675998	0.0916483	0.0371308	0.888477	8.97433e-11	1.42066e-05	0.969839	0.976329	412	1	.	0	.	.	.	.	.	.
SMED30020992	1.151	-1.85477	-0.0287859	5.13545	1.18869	-1.01826	-0.582658	0.809328	0.414232	0.161476	0.986865	1.32975e-11	2.87026e-05	0.000105197	0.0345442	0.589477	0.57653	1	1.39154e-09	0.000267514	0.00338849	0.405489	1769	1	.	0	ENN80230.1	3e-50	hypothetical protein YQE_03349, partial [Dendroctonus ponderosae]	Q91574	2e-22	ALX homeobox protein 1
SMED30021030	2.041	-1.52835	-0.944315	3.59415	2.0507	0.28688	0.0855796	2.80908	0.00994203	0.0185622	0.270268	1.29165e-07	9.04515e-06	0.509817	0.843799	0.0428699	0.246749	0.591524	3.80846e-06	9.59266e-05	0.882111	0.997358	1625	1	.	0	CDJ18394.1	0	calcium binding mitochondrial carrier protein [Echinococcus granulosus]	Q66L49	2e-174	Calcium-binding mitochondrial carrier protein SCaMC-1
SMED30021059	2.21339	-2.43643	-0.0686824	3.76167	1.30939	0.424523	0.288548	1.77231	0.022386	0.00448114	0.954868	3.5091e-07	0.0026569	0.30161	0.479562	0.0800754	0.129193	1	8.77731e-06	0.0124266	0.765874	0.954772	1593	1	.	0	AFJ24792.1	2e-25	TNF receptor associated factor-2, partial [Schmidtea mediterranea]	Q3ZCC3	3e-09	TNF receptor-associated factor 6
SMED30021284	1.58074	-0.271098	-0.44177	3.07865	1.50266	0.390584	0.252653	2.77185	0.0579965	0.639486	0.487606	7.91826e-12	3.70601e-08	0.121107	0.312336	0.162699	0.932181	0.825765	8.92356e-10	6.75869e-07	0.534956	0.892478	709	1	.	0	.	.	.	.	.	.
SMED30021328	0	4.34363	-0.927341	4.92415	-0.577285	-1.10132	-1.31594	0.134005	1	0.0265713	0.435237	2.02173e-11	0.146155	0.00679118	0.00320781	1	0.28684	0.771831	2.0327e-09	0.273699	0.0897254	0.0983962	1019	1	.	0	.	.	.	.	.	.
SMED30021545	0.0939391	-0.204204	0.157277	3.08394	1.20997	0.38868	0.741423	8.28301	0.816038	0.610813	0.694789	4.86376e-13	0.00229879	0.321057	0.0593534	1	0.915743	0.961673	7.71333e-11	0.0110266	0.779383	0.517168	793	1	.	0	AFJ24753.1	1e-138	glutathione S transferase-1 [Schmidtea mediterranea]	P09792	1e-37	Glutathione S-transferase class-mu 28 kDa isozyme
SMED30021702	0.785323	0.474315	-0.355741	4.20217	0.5629	-0.706553	-0.577396	1.88188	0.478377	0.538143	0.633176	1.87e-20	0.0254256	0.00391564	0.0207091	0.664249	0.877414	0.924332	1.40323e-17	0.0745137	0.0596379	0.310193	1066	1	.	0	EUB65046.1	3e-29	Zinc finger protein [Echinococcus granulosus]	P53243	3e-10	Zinc finger protein YGR067C [Saccharomyces cerevisiae S288c]
SMED30021716	1.75489	-1.03728	-0.893018	4.48142	0.750238	-0.302438	-0.130483	3.13493	0.00694323	0.0534863	0.1662	3.85674e-17	0.0511303	0.426291	0.731372	0.0321856	0.370872	0.547331	1.69509e-14	0.126088	0.842994	0.987352	2253	1	.	0	ESO95043.1	1e-48	hypothetical protein LOTGIDRAFT_117350, partial [Lottia gigantea]	Q9W707	1e-44	Forkhead box protein F1-B
SMED30021798	2.64448	-0.110629	0.0371066	3.01015	-0.878519	-0.910962	0.10967	0.760551	0.0255177	0.874052	0.956495	1.40653e-08	0.0288033	0.0260464	0.789925	0.0888497	1	1	5.75442e-07	0.08238	0.228976	0.995969	1399	1	.	0	.	.	.	.	.	.
SMED30021806	3.6171	-1.079	0.162035	2.77186	1.15401	-0.518875	-0.181841	2.00096	0.000575446	0.0939337	0.820551	2.34727e-07	0.00339998	0.174697	0.634478	0.00419855	0.462818	1	6.23089e-06	0.0151842	0.625842	0.970278	3061	1	YES	1	NP_001161598.1	4e-43	netrin receptor unc5-like protein precursor [Saccoglossus kowalevskii]	Q8JGT4	2e-38	Netrin receptor UNC5B
SMED30021884	0.644871	-0.858319	-0.564012	4.61421	1.53638	-0.0285975	0.40746	4.47408	0.229791	0.0836059	0.330053	1.60666e-24	2.03881e-06	0.92733	0.194165	0.414624	0.462818	0.653985	3.53075e-21	2.57285e-05	0.996551	0.8036	1489	1	YES	0	XP_005188362.1	9e-165	iron/zinc purple acid phosphatase-like protein-like [Musca domestica]	Q8BX37	4e-144	Iron/zinc purple acid phosphatase-like protein
SMED30021921	0.501428	0.248503	0.385023	2.80887	-0.111866	0.185367	-0.0582627	1.75639	0.562997	0.708905	0.526153	1.38309e-10	0.722966	0.548213	0.849441	0.763316	0.975745	0.864157	1.08001e-08	0.827568	0.897527	0.997358	3332	1	.	7	ESP00240.1	0	hypothetical protein LOTGIDRAFT_141127 [Lottia gigantea]	Q9UBS5	7e-161	Gamma-aminobutyric acid type B receptor subunit 1
SMED30022009	5.26399	0.0128669	-0.734011	2.43501	0.45309	-0.896199	-0.297147	2.76696	1.07754e-10	0.971723	0.0574101	5.84195e-12	0.117927	0.00193645	0.304603	3.25017e-09	1	0.330269	6.91283e-10	0.235196	0.0347907	0.887239	2347	1	.	0	AFB74718.1	0	CEP97 [Schmidtea mediterranea]	Q9CZ62	2e-68	Centrosomal protein of 97 kDa
SMED30022018	0.209658	1.77479	0.408679	3.35274	0.539212	-0.686522	-1.08688	1.57348	0.895906	0.0799641	0.564735	9.52112e-14	0.0617331	0.0150057	0.000203913	1	0.459943	0.884501	1.77531e-11	0.145161	0.156683	0.0150446	2928	1	.	0	.	.	.	.	.	.
SMED30022043	-4.25359	4.02502	1.12416	3.02678	0.3565	-0.0176555	-0.105093	1.08338	0.0470584	0.0456613	0.223576	3.6886e-12	0.0745988	0.919034	0.542372	0.142472	0.352201	0.57303	4.57595e-10	0.167795	0.994281	0.966151	1032	1	.	0	NP_509032.1	7e-44	Protein ODD-2 [Caenorhabditis elegans]	Q32NK7	6e-40	Protein odd-skipped-related 2-A
SMED30022285	1.06368	-2.37332	-0.905638	4.40195	2.23871	0.0356212	-0.178079	1.52596	0.231081	0.0106285	0.550338	1.00583e-07	1.80257e-14	0.879865	0.448998	0.41661	0.189673	0.879736	3.08835e-06	1.22423e-12	0.983124	0.949416	1219	1	.	1	NP_001161625.1	3e-08	p75 neurotrophin receptor-like protein precursor [Saccoglossus kowalevskii]	P18519	8e-06	Tumor necrosis factor receptor superfamily member 16
SMED30022565	1.9146	-0.796242	0.740487	2.93772	1.14183	-0.266919	0.132759	1.5686	0.134428	0.379627	0.41551	6.72429e-08	0.000606829	0.392969	0.670281	0.300656	0.735954	0.753038	2.20319e-06	0.00361186	0.823967	0.974884	1787	1	.	10	.	.	.	.	.	.
SMED30022595	0.480221	0.964033	-0.439848	3.29484	1.33246	-0.781064	-0.418727	4.00965	0.417504	0.0383646	0.318092	1.70132e-15	0.000133134	0.0228088	0.221119	0.592942	0.342873	0.644654	4.938e-13	0.00100629	0.209323	0.832262	1398	1	.	0	XP_005099525.1	5e-173	2-amino-3-ketobutyrate coenzyme A ligase, mitochondrial-like isoform X1 [Aplysia californica]	O88986	4e-162	2-amino-3-ketobutyrate coenzyme A ligase, mitochondrial
SMED30022601	2.27183	0.0841172	0.744654	3.01547	-0.398007	-0.621731	0.0658701	1.509	0.0556418	0.90071	0.204988	7.15393e-19	0.054287	0.00249676	0.751542	0.160034	1	0.57303	4.40195e-16	0.131927	0.0419298	0.991344	1087	1	.	0	.	.	.	.	.	.
SMED30022628	0.932869	-0.994995	-1.00877	4.7745	1.35953	0.193395	0.476601	4.78328	0.157607	0.115434	0.153456	7.72293e-12	0.0151868	0.724717	0.386231	0.343045	0.476177	0.525341	8.73543e-10	0.0499774	0.949534	0.923024	786	1	.	0	XP_005110122.1	3e-16	cell number regulator 10-like [Aplysia californica]	Q9NZF1	3e-09	Placenta-specific gene 8 protein
SMED30022711	1.71031	-1.32037	-0.488516	3.10582	1.64337	0.522951	-0.183986	3.54004	0.00329564	0.0085388	0.406007	3.85546e-10	1.85259e-05	0.156223	0.616659	0.0177634	0.173274	0.743076	2.58425e-08	0.000180942	0.598998	0.968386	3060	1	.	1	ELU04575.1	5e-67	hypothetical protein CAPTEDRAFT_207377 [Capitella teleta]	P9WKC8	8e-05	Probable diacyglycerol O-acyltransferase tgs1
SMED30022726	2.66978	2.02705	1.09572	2.39339	-1.19435	-1.11552	-0.441828	-0.170323	0.335357	0.109748	0.149892	2.69443e-08	1.36292e-05	0.000292547	0.208849	0.509351	0.466302	0.516818	1.00359e-06	0.000137707	0.00788135	0.820469	886	1	.	0	.	.	.	.	.	.
SMED30022731	-1.1016	0.309418	-0.346996	2.60633	0.0779507	-0.161623	-0.0488635	0.782318	0.121614	0.663929	0.625398	1.09036e-07	0.785742	0.549759	0.856482	0.277544	0.950504	0.918863	3.29204e-06	0.868361	0.897988	0.997454	897	1	.	3	.	.	.	.	.	.
SMED30022748	1.18262	-1.00443	-1.85763	6.4808	0.920405	-0.503231	-0.241911	1.99285	0.258727	0.243994	0.160774	4.02922e-23	0.000346462	0.0406192	0.328006	0.458499	0.604384	0.538703	5.903e-20	0.00226167	0.30022	0.899993	1380	1	.	0	EKC36610.1	9e-74	Retroviral integration site protein Fli-1-like protein [Crassostrea gigas]	Q01414	7e-59	Transcriptional regulator ERG homolog
SMED30022821	0.427382	0.580361	0.0780779	2.49051	0.205861	-0.25596	-0.22832	4.28405	0.246142	0.0609363	0.790589	4.88667e-20	0.384971	0.277415	0.332913	0.43927	0.39628	1	3.49635e-17	0.543798	0.746087	0.901975	1322	1	.	0	XP_002742402.1	0	DDB1- and CUL4-associated factor 7-like [Saccoglossus kowalevskii]	P61962	0	DDB1- and CUL4-associated factor 7
SMED30022926	4.78162	-2.19131	-2.59031	6.82235	2.1072	-0.148043	-0.351192	1.129	0.0355873	0.0905181	0.240785	1.42405e-07	3.00242e-07	0.684649	0.337327	0.113753	0.462818	0.57303	4.12934e-06	4.56611e-06	0.941257	0.903946	1136	1	.	0	XP_003748273.1	1e-46	insulin gene enhancer protein isl-1-like [Metaseiulus occidentalis]	Q99MB5	4e-42	LIM domain only protein 3
SMED30022975	4.40859	-3.11365	-0.240359	4.55835	1.29834	0.000212706	0.07953	2.50315	6.29815e-05	0.000155537	0.822696	3.23763e-08	0.0257366	0.9997	0.888431	0.00062912	0.0288269	1	1.1788e-06	0.0752459	1	0.998155	1740	1	.	0	Q00401	0	Homeobox protein DTH-2 [Girardia tigrina]	Q00401	0	Homeobox protein DTH-2 [Girardia tigrina]
SMED30022997	0.22778	1.24049	-3.14325	4.90367	0.449133	0.187652	0.15158	0.755824	0.849226	0.131337	0.00384442	2.61734e-10	0.124988	0.472098	0.551614	1	0.512005	0.0702777	1.87704e-08	0.245184	0.864763	0.967389	1075	1	.	0	XP_005515092.1	2e-28	ELMO domain-containing protein 3 [Columba livia]	Q91YP6	8e-23	ELMO domain-containing protein 3
SMED30023052	3.3244	-1.70278	-0.0945028	3.59985	0.954934	-0.136989	0.319632	1.83248	0.00256528	0.0220087	0.91873	2.19238e-08	0.0280812	0.745188	0.447433	0.014462	0.262281	1	8.41032e-07	0.0806823	0.954068	0.948665	1145	1	.	0	CDJ22847.1	7e-66	protein quaking [Echinococcus granulosus]	Q96PU8	1e-55	Protein quaking
SMED30023071	2.2686	-1.13584	-1.48579	4.19397	0.869392	0.167533	0.0616227	2.42251	0.00289939	0.0503782	0.0517153	2.39217e-11	0.0391493	0.683875	0.880693	0.0159947	0.360966	0.313246	2.33643e-09	0.10361	0.941114	0.998155	2401	1	.	8	.	.	.	.	.	.
SMED30023081	-0.833113	-0.427469	-0.467419	2.45561	0.861276	-0.119148	-0.102124	2.47928	0.0447054	0.326714	0.331699	4.81278e-10	0.0025587	0.663781	0.709417	0.136707	0.680318	0.655599	3.13748e-08	0.0120497	0.93716	0.982886	1320	1	.	0	.	.	.	.	.	.
SMED30023082	0.212109	-3.54087	3.45772	4.12902	0.453759	-0.571377	-0.392168	0.36334	0.894195	0.0922688	0.0999078	2.70937e-10	0.0852668	0.0185652	0.123191	1	0.462818	0.41722	1.93403e-08	0.184806	0.18058	0.691296	856	1	.	1	CDJ19948.1	2e-06	hypothetical protein EgrG_000453800 [Echinococcus granulosus]	.	.	.
SMED30023101	-0.0202912	-0.0937633	-0.781023	3.16901	1.28386	0.48302	0.764774	3.04153	0.977137	0.88137	0.259597	6.22136e-08	0.00358608	0.258786	0.0738277	1	1	0.579708	2.0715e-06	0.0158406	0.728791	0.56827	1662	1	.	8	EKC19256.1	8e-124	7-dehydrocholesterol reductase [Crassostrea gigas]	Q9LDU6	1e-98	7-dehydrocholesterol reductase
SMED30023238	5.06493	0.523225	-0.464517	3.45243	1.31541	-1.46361	-0.709325	1.49369	0.0230064	0.538632	0.577162	1.95337e-07	0.00593027	0.00207059	0.135498	0.0817245	0.877638	0.884563	5.35627e-06	0.0236765	0.0364021	0.713089	737	1	YES	0	.	.	.	.	.	.
SMED30023269	4.79751	0.173902	-2.37207	4.78152	0.159215	0.414466	0.89427	0.81691	0.0339612	0.846216	0.0553714	1.58113e-08	0.665325	0.22654	0.00716642	0.11017	1	0.323747	6.39227e-07	0.783218	0.700156	0.168307	1576	1	.	0	EPY75648.1	1e-12	e3 ubiquitin-protein ligase MIB1 [Camelus ferus]	Q86YT6	1e-12	E3 ubiquitin-protein ligase MIB1
SMED30023321	1.34633	1.50299	0.0393548	2.43691	-0.155798	0.0141136	0.137371	2.06699	0.183384	0.00585971	0.92681	3.36871e-15	0.460031	0.944652	0.495163	0.346687	0.145422	1	8.85827e-13	0.614559	1	0.958061	536	1	.	0	XP_008473959.1	4e-45	succinate dehydrogenase assembly factor 2, mitochondrial-like isoform X1 [Diaphorina citri]	B3N8S9	3e-40	Succinate dehydrogenase assembly factor 2-A, mitochondrial
SMED30023352	2.53242	-0.998761	-0.285823	3.06392	1.32308	-0.263503	-0.309129	3.36971	1.92636e-05	0.020453	0.555609	2.25508e-14	2.00126e-05	0.380611	0.304312	0.000221726	0.255899	0.880429	4.95571e-12	0.000193801	0.816589	0.887239	2299	1	.	4	ADZ58513.1	0	Vang-1 [Schmidtea mediterranea]	Q8TAA9	4e-65	Vang-like protein 1
SMED30023427	0.0668316	0.597228	-1.0174	4.85482	0.618159	-0.151562	0.324879	2.92304	0.936575	0.378558	0.154096	1.46046e-21	0.0520564	0.62812	0.298519	1	0.735505	0.52665	1.54939e-18	0.1279	0.926592	0.886874	1849	1	.	0	XP_003416305.1	3e-80	cholinesterase-like [Loxodonta africana]	P81908	3e-77	Cholinesterase
SMED30023465	1.40031	-0.0417438	-4.68847	7.38549	1.77718	-0.0118063	-0.00879473	1.49972	0.313521	0.964832	0.0112867	3.41823e-09	4.10611e-05	0.976479	0.982443	0.509351	1	0.136873	1.7212e-07	0.000363536	1	0.999665	1357	1	.	0	EKC35425.1	1e-168	Protein mab-21-like 2-B [Crassostrea gigas]	Q13394	6e-164	Protein mab-21-like 1 [Homo sapiens] gi|81886796|sp|O70299.1|MB211_MOUSE RecName: Full=Protein mab-21-like 1 [Mus musculus] gi|82101170|sp|Q8AY65.1|MB211_CHICK RecName: Full=Protein mab-21-like 1 [Gallus gallus] gi|162416060|sp|A4FV14.1|MB211_BOVIN RecName: Full=Protein mab-21-like 1 [Bos taurus]
SMED30023473	1.17686	0.139605	0.83715	3.36032	0.0813357	-1.46082	-0.160176	5.83767	0.0277184	0.777089	0.0873814	1.08691e-10	0.863073	0.0024056	0.734323	0.0951554	1	0.41722	8.77684e-09	0.921136	0.0407324	0.988308	4584	1	.	1	EUB56266.1	3e-76	Plasminogen [Echinococcus granulosus]	Q99466	7e-06	Neurogenic locus notch homolog protein 4
SMED30023495	-0.466736	-0.288199	-0.347413	2.6069	2.48099	0.531285	0.0113811	3.18025	0.444161	0.628622	0.591058	2.26674e-08	3.82024e-18	0.0351407	0.963749	0.623634	0.924554	0.891186	8.66318e-07	5.34243e-16	0.275801	0.998948	977	1	.	1	XP_422640.2	2e-35	vesicle-associated membrane protein 2 [Gallus gallus]	Q9N0Y0	5e-32	Vesicle-associated membrane protein 2
SMED30023530	0.763838	-0.89008	-0.700594	3.65903	1.58635	0.278244	0.276804	1.81696	0.421734	0.282445	0.497969	5.16176e-08	6.28034e-06	0.38459	0.383524	0.597626	0.635492	0.836776	1.75866e-06	6.95289e-05	0.819638	0.921331	1552	1	.	0	ESP04071.1	7e-93	hypothetical protein LOTGIDRAFT_203426 [Lottia gigantea]	A3KG59	2e-80	Peptidase M20 domain-containing protein 2
SMED30023708	3.63649	0.985105	0.550238	2.47768	-0.67787	-0.521298	-0.313584	2.74032	0.000689092	0.0675729	0.260356	1.19607e-07	0.11026	0.218204	0.459275	0.00488605	0.41872	0.58072	3.56573e-06	0.223057	0.688743	0.951239	1035	1	.	0	AFD29622.1	0	ZFP-1 [Schmidtea mediterranea]	Q9BYN7	2e-11	Zinc finger protein 341 [Homo sapiens]
SMED30023722	-0.168164	0.63203	-2.12845	5.65864	1.01971	0.366958	0.642487	2.0524	0.894424	0.531423	0.0909622	3.36598e-16	4.40252e-05	0.0992969	0.00320779	1	0.877414	0.41722	1.23283e-13	0.000386884	0.484718	0.0983962	847	1	.	0	XP_005104191.1	3e-37	ras-related protein Rab-43-like [Aplysia californica]	P01123	1e-27	GTP-binding protein YPT1
SMED30023736	3.54791	-0.945347	-2.60257	7.46061	0.675234	-0.590863	0.461328	0.573413	0.174406	0.534481	0.237622	6.49776e-12	0.0190456	0.0252963	0.0791867	0.34325	0.877414	0.57303	7.54378e-10	0.0596031	0.224356	0.585217	1537	2	.	0	AFC87779.1	0	sine oculis-1/2 [Schmidtea mediterranea]	Q6NZ04	9e-105	Homeobox protein six1b
SMED30023928	3.11397	-1.47578	-0.890875	3.88232	0.804332	0.419984	0.37994	2.41846	0.000267775	0.0125217	0.25805	2.31794e-11	0.0293154	0.23925	0.284294	0.00219397	0.206564	0.578529	2.27971e-09	0.0834412	0.714937	0.881891	2794	1	YES	1	GAA48381.1	1e-131	netrin-1 [Clonorchis sinensis]	Q90922	6e-103	Netrin-1
SMED30023961	-0.385732	-0.472045	-0.258407	2.74036	0.53051	-0.289271	-0.00924454	3.75511	0.259984	0.173712	0.483371	5.5831e-17	0.0484306	0.276621	0.972248	0.460408	0.59989	0.821352	2.32121e-14	0.121446	0.745232	0.998948	2365	1	YES	2	ELT95899.1	1e-61	hypothetical protein CAPTEDRAFT_227655 [Capitella teleta]	Q9ULK6	4e-57	RING finger protein 150
SMED30023969	0.646127	-1.78046	-0.010948	4.43674	1.22258	-0.173741	-0.0712963	2.20903	0.395867	0.0216986	0.990694	4.08651e-16	1.55764e-05	0.513697	0.78859	0.568646	0.260703	1	1.41265e-13	0.000154588	0.882938	0.995965	1037	1	.	0	NP_001040254.1	7e-47	beadex/dLMO protein [Bombyx mori]	Q99MB5	6e-43	LIM domain only protein 3
SMED30024058	4.32475	-2.20431	-5.45299	8.67697	1.97599	0.412083	0.0625305	3.05039	0.000408736	0.0128328	0.00331095	6.84271e-09	0.00742359	0.560883	0.929535	0.00315088	0.209561	0.063905	3.08391e-07	0.0283544	0.901778	0.998948	1339	1	YES	0	.	.	.	.	.	.
SMED30024108	3.53646	-0.0687978	1.47785	3.9093	0.468266	-0.332332	-0.216832	1.56891	0.176102	0.959393	0.166038	2.29619e-15	0.0844798	0.202699	0.408522	0.34325	1	0.547016	6.36285e-13	0.183462	0.66763	0.932734	1401	1	.	0	CCD59251.1	7e-15	zinc finger protein, putative [Schistosoma mansoni]	.	.	.
SMED30024140	0.507318	0.30336	-0.662075	2.71575	0.0765614	-0.0283956	0.186775	3.5826	0.247772	0.431232	0.0937421	6.18096e-13	0.812612	0.929463	0.560018	0.441859	0.788265	0.41722	9.55595e-11	0.885926	0.997303	0.967426	3205	1	YES	1	CCD77927.1	7e-39	putative discoidin domain receptor [Schistosoma mansoni]	Q62371	2e-27	Discoidin domain-containing receptor 2
SMED30024150	2.12521	-0.480724	-1.51117	4.8396	0.769207	-0.165547	-0.311562	2.67276	0.0089163	0.389006	0.0355367	2.16138e-18	0.0271092	0.627507	0.361985	0.0392726	0.745564	0.265885	1.23143e-15	0.0784463	0.926592	0.912319	2694	1	.	0	ELU12452.1	1e-24	hypothetical protein CAPTEDRAFT_196463 [Capitella teleta]	.	.	.
SMED30024160	0.90283	-0.659481	-1.18975	3.44391	3.0601	0.248229	0.221164	4.67396	0.104467	0.183454	0.042657	9.38125e-12	9.10179e-15	0.490853	0.539068	0.245838	0.604384	0.290563	1.02349e-09	6.49711e-13	0.873571	0.966151	778	1	.	0	CCD79795.1	1e-05	hypothetical protein Smp_136860 [Schistosoma mansoni]	.	.	.
SMED30024236	0.298454	-0.00873615	-0.516269	3.4112	1.50994	0.494223	0.551993	4.48861	0.562667	0.984261	0.286157	6.17365e-17	1.48882e-06	0.103756	0.0688606	0.762969	1	0.612914	2.53251e-14	1.94914e-05	0.495217	0.551997	1649	1	.	4	AAF75840.1	7e-143	putative gap junction protein pannexin [Girardia tigrina]	O01393	1e-84	Innexin unc-9
SMED30024248	0.617507	-0.459122	-0.437725	3.10005	0.39577	0.330327	0.38973	2.33936	0.334741	0.415826	0.487159	3.62091e-10	0.263577	0.33998	0.257551	0.509351	0.772542	0.82519	2.443e-08	0.418583	0.792352	0.864693	1592	1	YES	1	XP_004349031.1	5e-15	predicted protein [Capsaspora owczarzaki ATCC 30864]	Q3UVD5	2e-10	Leucine-rich repeat-containing G-protein coupled receptor 6
SMED30024357	0.644717	-1.65574	0.974672	2.97411	1.38657	-0.126677	0.313066	3.23425	0.296916	0.00790639	0.142918	6.67301e-09	0.000846441	0.753459	0.437524	0.509351	0.166693	0.501771	3.02359e-07	0.00478267	0.955842	0.944381	1977	1	.	1	GAA33345.2	5e-25	tissue factor pathway inhibitor 2 [Clonorchis sinensis]	O76840	5e-06	Papilin
SMED30024367	0.621303	-1.61112	-0.601257	3.61102	3.40598	0.0924979	-0.190219	5.32236	0.333776	0.0142912	0.407892	1.61922e-07	4.21681e-08	0.869764	0.736047	0.509351	0.222512	0.744715	4.55782e-06	7.6257e-07	0.980551	0.988396	1408	1	.	0	CCD76213.1	7e-68	putative major egg antigen [Schistosoma mansoni]	P12812	4e-68	Major egg antigen
SMED30024394	0.208141	0.263205	-1.16549	4.7846	0.593601	-0.55882	-0.262318	3.22878	0.756718	0.654393	0.0670453	4.67677e-17	0.160253	0.184615	0.532961	0.950136	0.943841	0.361722	1.99841e-14	0.292307	0.640212	0.964874	333	1	.	0	ELT90591.1	1e-51	hypothetical protein CAPTEDRAFT_371 [Capitella teleta]	Q78P75	4e-53	Dynein light chain 2, cytoplasmic
SMED30024428	1.1825	-2.02538	-0.324567	3.45804	1.52069	0.742065	0.451487	2.27291	0.10468	0.00417137	0.737986	1.89652e-08	5.11813e-06	0.0147906	0.132387	0.246185	0.124501	0.98988	7.45189e-07	5.79339e-05	0.155124	0.705705	2059	2	YES	1	XP_004324871.1	6e-25	calmodulin-like [Tursiops truncatus]	O02367	8e-25	Calmodulin
SMED30024478	0.800123	-1.57742	-0.557664	3.74994	1.18345	-0.0049462	-0.20704	0.892405	0.39037	0.0791046	0.649893	1.68312e-07	0.000151194	0.985669	0.447684	0.561693	0.457727	0.93472	4.71181e-06	0.00112413	1	0.948967	1435	2	.	0	.	.	.	.	.	.
SMED30024491	0.984298	-5.24109	4.36863	5.02473	-0.361627	-0.304904	0.217489	1.61093	0.412637	0.00416528	0.0284429	1.88562e-09	0.536664	0.60196	0.709328	0.587877	0.124501	0.233364	1.0286e-07	0.682865	0.91582	0.982886	1165	1	YES	2	.	.	.	.	.	.
SMED30024514	1.29521	0.0613634	-0.375987	2.36613	0.523828	0.0290485	0.0483139	1.30711	0.127318	0.915932	0.531704	1.5727e-08	0.0250805	0.889952	0.815548	0.287428	1	0.869111	6.36653e-07	0.0738047	0.985465	0.997358	781	1	.	0	ELU01830.1	5e-39	hypothetical protein CAPTEDRAFT_154233 [Capitella teleta]	O14807	3e-36	Ras-related protein M-Ras
SMED30024675	3.03805	-1.27816	-0.169592	4.13124	1.67575	-0.711556	-0.244343	3.28638	0.00199863	0.0704856	0.829544	4.18266e-09	0.00282316	0.193258	0.653857	0.0117752	0.430606	1	2.0426e-07	0.0130809	0.652377	0.970729	1045	1	.	1	XP_006680833.1	6e-33	hypothetical protein BATDEDRAFT_90632 [Batrachochytrium dendrobatidis JAM81]	P33300	1e-19	Mannosyl phosphorylinositol ceramide synthase SUR1 [Saccharomyces cerevisiae S288c]
SMED30024755	0.186886	-0.361167	0.41227	2.66181	0.165143	-0.0923982	-0.00752707	3.72227	0.693108	0.421606	0.357192	3.31484e-10	0.661042	0.805322	0.983974	0.896086	0.778018	0.68461	2.28153e-08	0.780266	0.966248	0.999909	1721	1	.	12	CDJ13826.1	5e-148	cationic amino acid transporter [Hymenolepis microstoma]	Q9WTR6	1e-98	Cystine/glutamate transporter
SMED30024792	0	2.59856	0.859028	4.48727	-0.327736	-0.766716	-0.295811	0.109321	1	0.25	0.573827	4.77184e-11	0.312878	0.0171746	0.377412	1	0.604384	0.884501	4.2754e-09	0.471701	0.172116	0.918584	685	1	.	0	AEL13773.1	2e-43	FoxF1/2, partial [Lethenteron camtschaticum]	A1L1S5	2e-37	Forkhead box protein F1
SMED30024854	-0.489468	-0.721978	-0.917947	3.20404	1.40536	0.374902	0.51273	2.2786	0.375759	0.217307	0.213705	2.8213e-10	1.35879e-07	0.116494	0.0294558	0.543338	0.604384	0.57303	2.00462e-08	2.21775e-06	0.525597	0.370755	673	1	YES	2	.	.	.	.	.	.
SMED30024881	1.28968	-1.52347	-1.32615	5.93912	0.969285	-0.0882437	0.0549305	5.93619	0.0731016	0.0332681	0.0808097	4.02744e-12	0.152953	0.895499	0.934831	0.194621	0.320452	0.408644	4.95633e-10	0.282848	0.987564	0.998948	542	1	.	0	XP_002726247.1	5e-69	actin, cytoplasmic 2-like [Rattus norvegicus]	P10982	3e-70	Actin-1
SMED30024902	3.10026	1.50903	-1.39592	2.59885	0.43732	-0.389065	-0.176356	1.89415	0.00356735	0.000926837	0.00160207	9.21805e-12	0.0899487	0.118114	0.480884	0.0189164	0.061403	0.0393998	1.01287e-09	0.191553	0.529013	0.955279	1835	1	.	0	EKC38692.1	3e-13	hypothetical protein CGI_10020807 [Crassostrea gigas]	Q8BU00	9e-10	Zinc finger protein Pegasus
SMED30024952	3.32342	-0.880191	-0.356286	2.73362	0.249721	-0.0732745	0.30477	1.1384	0.00158549	0.149868	0.616219	1.54373e-07	0.464122	0.822742	0.347837	0.00975001	0.556092	0.911121	4.38951e-06	0.618253	0.968933	0.907719	2026	1	.	0	XP_006640369.1	1e-20	coiled-coil domain-containing protein 60-like [Lepisosteus oculatus]	Q8IWA6	1e-10	Coiled-coil domain-containing protein 60
SMED30025020	4.03533	-0.611234	-2.73098	3.75278	0.800491	-0.334158	0.551981	1.20426	3.36746e-05	0.245736	0.000675534	2.7623e-08	0.026712	0.328757	0.104486	0.000362249	0.604384	0.0218681	1.02515e-06	0.0775449	0.785169	0.650598	1428	1	.	0	CDJ12290.1	8e-62	wd40 repeat [Hymenolepis microstoma]	A8IZG4	5e-06	Probable cytosolic iron-sulfur protein assembly protein CIAO1 homolog [Chlamydomonas reinhardtii]
SMED30025285	0.958967	0.200691	-0.115222	2.8733	1.32414	-0.316042	-0.159651	2.77135	0.191514	0.710125	0.827337	1.93185e-13	1.53561e-06	0.229568	0.544362	0.356535	0.976341	1	3.33906e-11	2.00104e-05	0.704078	0.966418	1946	1	.	2	CDJ23183.1	2e-27	neurogenic locus notch protein [Echinococcus granulosus]	A2RUV0	4e-14	Neurogenic locus notch homolog protein 1
SMED30025310	1.71289	-0.237994	-2.34591	3.43545	2.09685	0.186294	0.578528	2.42707	0.0282465	0.677573	0.00262824	2.39315e-07	1.40414e-07	0.610393	0.112857	0.0966566	0.959725	0.0547094	6.3254e-06	2.28164e-06	0.919925	0.670029	922	1	.	0	.	.	.	.	.	.
SMED30025384	3.71478	1.59707	-1.77519	3.32081	-0.458163	-0.859507	-0.0288349	2.98238	1.31715e-05	0.000936558	0.000237402	8.26886e-12	0.273701	0.0411363	0.945115	0.000158109	0.061551	0.0103163	9.23825e-10	0.429648	0.302491	0.998948	1360	1	.	0	AFJ24814.1	0	hypothetical protein [Schmidtea mediterranea]	.	.	.
SMED30025584	1.63358	-1.16682	-1.27397	4.88068	2.15441	-0.124494	0.226461	3.112	0.0919033	0.155347	0.234045	5.9438e-09	0.000176223	0.819647	0.678325	0.235493	0.566219	0.57303	2.73753e-07	0.00127483	0.968007	0.977028	485	1	YES	0	.	.	.	.	.	.
SMED30025598	-0.734992	0.565696	-0.920501	3.15137	1.55518	-0.915482	-0.302089	2.14671	0.29944	0.39197	0.178378	4.23168e-08	0.000226643	0.025456	0.459936	0.509351	0.748062	0.563963	1.49818e-06	0.00158044	0.225441	0.951239	1819	1	.	1	.	.	.	.	.	.
SMED30025634	3.231	-1.55988	-1.56931	4.10248	1.64049	0.384135	0.188589	1.80496	0.00271677	0.0280278	0.150758	5.28758e-08	1.58726e-05	0.267885	0.583559	0.0151613	0.29483	0.518585	1.79526e-06	0.000157274	0.737846	0.96831	1861	1	.	10	CCD77216.1	1e-107	putative drug transporter [Schistosoma mansoni]	Q6GPQ3	3e-06	Major facilitator superfamily domain-containing protein 8
SMED30025741	1.24197	-1.96104	-0.801116	4.82907	2.3704	-0.364583	0.412709	6.8555	0.0720271	0.0052041	0.259925	9.08522e-10	0.000613178	0.579888	0.531055	0.19211	0.137674	0.580155	5.42749e-08	0.00363839	0.90764	0.964626	592	1	.	1	.	.	.	.	.	.
SMED30025778	1.69834	-0.0197314	-5.00737	10.2788	0.0699933	-0.591094	-0.484359	2.39764	0.189626	0.979814	0.00384377	8.32096e-48	0.735222	0.00383117	0.0196327	0.353954	1	0.0702777	2.56003e-43	0.835503	0.0587294	0.301934	1738	2	.	0	AFP48376.1	0	soxB [Schmidtea mediterranea]	O42569	6e-41	Transcription factor Sox-2
SMED30025820	6.50063	-3.01688	0.498714	3.97095	1.58429	-0.0297431	0.261808	1.90475	0.000147911	0.00047305	0.686588	4.22782e-10	7.472e-07	0.91869	0.36646	0.00131979	0.046797	0.956553	2.79727e-08	1.0402e-05	0.994281	0.913624	1217	1	.	0	.	.	.	.	.	.
SMED30025835	2.60047	-1.09635	0.36841	2.82826	0.739679	-0.215225	0.0163916	3.39445	0.00016777	0.0421091	0.510175	4.27268e-08	0.101083	0.629777	0.970698	0.00146887	0.34612	0.848183	1.50922e-06	0.208748	0.927201	0.998948	3994	1	YES	1	ABC61955.1	0	roboB [Schmidtea mediterranea]	Q9HCK4	3e-60	Roundabout homolog 2
SMED30025889	0.117943	-0.237205	-0.282886	2.68333	1.01758	0.179944	0.325278	3.53284	0.788007	0.555395	0.50151	1.29281e-14	0.000148165	0.488244	0.209168	0.983442	0.886186	0.84028	3.03622e-12	0.00110428	0.872907	0.820554	2356	1	.	6	ELU05297.1	2e-80	hypothetical protein CAPTEDRAFT_136028 [Capitella teleta]	Q8R4F0	4e-61	Mucolipin-3 [Mus musculus]
SMED30025961	-0.290264	-0.0792902	-0.00465607	2.64822	0.982749	-0.0121265	0.74401	1.49326	0.735639	0.919738	0.994623	1.448e-07	0.000313947	0.960179	0.00176739	0.928215	1	1	4.17188e-06	0.00208061	1	0.0676313	1502	1	.	0	NP_001017287.1	6e-86	abhydrolase domain containing 4 [Xenopus (Silurana) tropicalis]	Q8VD66	2e-79	Abhydrolase domain-containing protein 4
SMED30025971	2.84733	0.268851	-2.00641	3.89131	1.74305	0.569377	0.120392	3.48978	0.00122226	0.603165	0.00150073	8.28868e-13	2.13011e-06	0.10442	0.73005	0.0078358	0.910683	0.0376385	1.23193e-10	2.67599e-05	0.497072	0.987111	1989	1	.	0	AFJ24792.1	1e-32	TNF receptor associated factor-2, partial [Schmidtea mediterranea]	O00463	1e-27	TNF receptor-associated factor 5
SMED30025986	1.22375	0.501774	-0.344027	3.73107	0.35163	-0.847286	-0.491235	3.61795	0.0392913	0.252639	0.42434	3.21301e-21	0.269991	0.00806023	0.124158	0.122874	0.604384	0.762932	3.18876e-18	0.425792	0.101439	0.693172	1436	1	.	0	AFJ24733.1	0	SPRY domain containing SOCS box protein-1 [Schmidtea mediterranea]	Q96A44	1e-72	SPRY domain-containing SOCS box protein 4
SMED30026101	1.02861	-3.0104	-0.505298	6.39301	1.33856	-0.225111	-0.113237	3.55413	0.15707	0.000259031	0.664527	1.72455e-15	0.0106415	0.661009	0.825356	0.342119	0.0370331	0.945395	4.95865e-13	0.0377929	0.93675	0.997358	1200	1	YES	0	AAP05891.1	1e-45	SJCHGC09235 protein [Schistosoma japonicum]	Q6IQP3	7e-47	Calumenin-A
SMED30026334	3.66169	0.052132	-0.911567	2.43533	0.36618	-0.362395	-0.0791115	3.405	2.33445e-11	0.872096	0.0078611	2.50817e-14	0.170741	0.170587	0.764757	7.74775e-10	1	0.111736	5.43425e-12	0.30603	0.619497	0.992854	2266	2	.	0	CDJ09958.1	5e-25	hypothetical protein HmN_000029000 [Hymenolepis microstoma]	Q6DIB4	3e-11	Uncharacterized protein C20orf112 homolog [Mus musculus]
SMED30026339	1.10291	-0.992761	-0.833828	5.19843	2.62008	-0.870656	0.274626	2.16767	0.444815	0.406997	0.586636	2.97763e-09	1.25842e-09	0.0280448	0.486329	0.624438	0.763704	0.888658	1.51924e-07	3.18654e-08	0.239674	0.956021	893	1	.	0	XP_002733081.1	4e-26	phospholipase A2 isozymes PA3A/PA3B/PA5-like [Saccoglossus kowalevskii]	P16354	3e-24	Phospholipase A2 isozymes PA3A/PA3B/PA5
SMED30026364	2.55898	-0.197559	0.319251	2.89369	-0.298625	-0.272594	-0.107745	4.4643	9.36585e-06	0.668877	0.487976	7.70896e-10	0.487035	0.525357	0.801693	0.000116565	0.953996	0.826256	4.70846e-08	0.639157	0.888725	0.997358	2047	1	.	0	ACN51391.1	0	SMED-P53 [Schmidtea mediterranea]	O12946	4e-13	Cellular tumor antigen p53
SMED30026411	0.212128	-0.245623	0.113198	2.54221	1.05004	0.281095	0.431638	5.32241	0.581893	0.503378	0.758945	1.17572e-12	0.00122285	0.379871	0.177678	0.785404	0.857103	1	1.68243e-10	0.00654761	0.815544	0.78319	1600	1	.	2	CCD82685.1	3e-129	putative ectonucleotide pyrophosphatase/phosphodiesterase [Schistosoma mansoni]	Q9Y6X5	3e-82	Bis(5'-adenosyl)-triphosphatase ENPP4
SMED30026464	2.28232	-2.04627	0.0245245	3.25272	1.38281	0.121892	0.408102	2.81971	0.00192822	0.00151382	0.971757	4.47041e-08	0.00257627	0.783268	0.356879	0.0114344	0.0796141	1	1.56292e-06	0.0121131	0.961709	0.912319	1354	1	.	0	XP_007571007.1	1e-41	regulator of G-protein signaling 8 [Poecilia formosa]	Q6DGI0	1e-39	Regulator of G-protein signaling 8
SMED30026586	2.48239	-0.707373	-0.22666	2.56421	1.21394	-0.0107204	-0.157626	5.02306	2.40294e-07	0.079966	0.58451	4.38607e-10	0.00127252	0.976895	0.670292	4.17676e-06	0.459943	0.888188	2.88955e-08	0.00677576	1	0.974884	15058	1	YES	1	CDJ16539.1	0	fat cadherin tumor suppressor [Echinococcus granulosus]	Q14517	0	Protocadherin Fat 1
SMED30026647	3.56689	-3.56689	4.01379	4.77603	1.38203	-1.88984	-2.70338	1.49643	0.177106	0.0954183	0.0486788	2.92713e-10	0.00385698	8.88027e-05	2.34187e-07	0.34325	0.462818	0.303269	2.07025e-08	0.0168103	0.00292204	5.03845e-05	1672	1	.	12	ESO98864.1	4e-45	hypothetical protein LOTGIDRAFT_213657 [Lottia gigantea]	B1AT66	2e-19	Monocarboxylate transporter 7
SMED30026803	0.229432	3.12459	-0.642606	3.16191	-1.33663	-0.534722	-0.472748	0.788571	0.88953	0.000758923	0.329433	9.80303e-08	0.00567624	0.268627	0.334243	1	0.0553506	0.653492	3.03115e-06	0.022861	0.738046	0.901975	651	1	YES	0	AHD24757.1	3e-93	X1.D.D8.3 [Schmidtea mediterranea]	.	.	.
SMED30026808	1.16233	-1.33373	-1.09034	4.33117	2.34137	0.2284	0.164853	7.20832	0.0816694	0.0449631	0.108738	6.52657e-09	0.000497249	0.721269	0.796737	0.213733	0.352128	0.424584	2.97036e-07	0.00305906	0.9493	0.996995	653	1	.	0	AAZ20312.1	5e-23	tegumental calcium-binding EF-hand protein [Fasciola gigantica]	P14202	3e-17	Tegument antigen
SMED30026830	3.57671	-0.0485287	0.490848	4.24023	-2.01061	-1.58633	0.517889	-0.42218	0.175959	0.971634	0.702639	3.67507e-08	9.41092e-05	0.00497883	0.371696	0.34325	1	0.967091	1.32242e-06	0.0007499	0.0714084	0.916424	792	1	YES	0	CDJ16435.1	6e-08	cytochrome P450 2K1 [Echinococcus granulosus]	P20814	1e-06	Cytochrome P450 2C13, male-specific
SMED30026965	0.533958	1.69571	-1.08469	4.17747	-0.21766	-0.515032	-0.223457	2.54885	0.534236	0.00190751	0.0284832	5.95993e-25	0.438855	0.0658725	0.426277	0.7294	0.0868273	0.233497	1.41049e-21	0.595292	0.393827	0.938872	1512	1	.	0	AHJ60961.1	0	SD1, partial [Schmidtea mediterranea]	P30051	9e-72	Transcriptional enhancer factor TEF-1
SMED30027081	0.51586	-0.758449	-0.0144357	3.8799	1.22515	-0.0610901	0.105141	1.5025	0.653667	0.45538	0.989238	2.30888e-10	1.90236e-05	0.813915	0.683875	0.852873	0.809511	1	1.69806e-08	0.000185441	0.967533	0.977753	1447	1	.	0	XP_005523710.1	2e-11	docking protein 3 [Pseudopodoces humilis]	A3R064	1e-11	Docking protein 3
SMED30027083	1.3284	-0.342657	-0.818493	3.83366	0.365353	-0.0396652	0.718336	3.39957	0.0267535	0.48894	0.133649	2.22021e-15	0.331015	0.915168	0.0544055	0.0923896	0.842881	0.481199	6.20973e-13	0.490819	0.993225	0.49876	498	1	.	0	.	.	.	.	.	.
SMED30027202	2.85421	-0.815925	-0.980023	3.84631	0.671023	0.218981	0.282278	1.60155	0.0104807	0.23142	0.265271	7.26884e-11	0.0348272	0.46518	0.341057	0.0448093	0.604384	0.586302	6.19953e-09	0.0947219	0.862073	0.904454	1137	1	.	8	XP_005103208.1	4e-54	membrane progestin receptor gamma-like [Aplysia californica]	Q6TCH4	3e-46	Progestin and adipoQ receptor family member 6
SMED30027268	0.483359	-0.935448	1.08855	3.30795	1.16734	0.374528	-0.0661557	3.25986	0.50096	0.156492	0.0891556	3.17488e-17	1.51222e-05	0.147256	0.797134	0.691455	0.568098	0.41722	1.45788e-14	0.00015042	0.583963	0.996995	771	1	YES	2	CCD60250.1	9e-19	hypothetical protein Smp_074590 [Schistosoma mansoni]	.	.	.
SMED30027343	4.43579	-0.39101	-4.04478	7.11313	1.61901	0.176056	0.121784	1.27253	0.0622698	0.720983	0.0432649	2.3161e-08	0.000138262	0.650055	0.752231	0.170839	0.983218	0.29059	8.81257e-07	0.00103979	0.934386	0.991344	1157	1	.	1	GAA56058.1	7e-45	hypothetical protein CLF_109802 [Clonorchis sinensis]	Q68W49	3e-09	Uncharacterized protein RT0683 [Rickettsia typhi str. Wilmington]
SMED30027427	2.01745	-1.43872	0.474602	3.17074	1.0213	0.490767	0.39797	3.10384	0.00662911	0.0153991	0.474424	4.96752e-11	0.00395068	0.153877	0.2455	0.0310428	0.230209	0.812306	4.39926e-09	0.0171386	0.594715	0.854102	2164	1	.	0	XP_005110881.1	0	acetyl-coenzyme A synthetase 2-like, mitochondrial-like [Aplysia californica]	Q9NUB1	0	Acetyl-coenzyme A synthetase 2-like, mitochondrial
SMED30027587	0.482404	0.356007	-0.875928	4.53426	1.60094	-0.126861	-0.415583	3.51058	0.542272	0.55722	0.17397	1.6907e-22	7.59725e-08	0.656826	0.146546	0.738863	0.887663	0.558399	2.16734e-19	1.30579e-06	0.9363	0.731728	887	1	YES	0	ADD24231.1	8e-25	Ferritin heavy chain 1 [Lepeophtheirus salmonis]	P07797	2e-23	Ferritin, lower subunit
SMED30027830	0.718712	-0.751032	0.670654	2.41362	0.777643	-0.341007	-0.182367	5.26697	0.0855558	0.063198	0.0984759	2.2571e-09	0.0388249	0.36181	0.62554	0.222053	0.404261	0.41722	1.20203e-07	0.102942	0.805527	0.969207	2364	1	.	0	GAA33104.2	4e-17	RING finger protein 38 [Clonorchis sinensis]	Q9H0F5	8e-15	E3 ubiquitin-protein ligase RNF38
SMED30027858	2.03051	-0.681263	0.0108588	2.91126	1.68076	-0.373837	-0.254214	3.95244	0.00249604	0.208961	0.984433	3.87284e-08	0.00036484	0.414022	0.578423	0.0141686	0.604384	1	1.38227e-06	0.00236209	0.836651	0.96831	4784	1	.	0	GAA55701.1	5e-66	GDNF-inducible zinc finger protein 1 [Clonorchis sinensis]	Q0VGE8	2e-22	Zinc finger protein 816 [Homo sapiens]
SMED30027888	1.45827	-1.26249	-0.0448862	2.79137	1.24798	-0.1315	0.147136	3.32051	0.00539582	0.00698154	0.931196	1.75654e-10	0.000424423	0.702461	0.668834	0.0262671	0.157836	1	1.347e-08	0.00268416	0.944811	0.974711	2009	1	.	1	AFJ24869.1	3e-31	slit-2 [Schmidtea mediterranea]	Q99PH1	3e-10	Leucine-rich repeat-containing protein 4
SMED30027960	3.58158	-0.737905	-0.900381	3.12213	0.92963	-0.0345713	-0.00722972	3.97317	6.15405e-08	0.12803	0.0812784	8.0018e-10	0.0353466	0.936852	0.986777	1.2006e-06	0.50422	0.410434	4.85569e-08	0.0957874	0.999105	1	5087	1	YES	1	GAA51400.1	9e-97	nephrin [Clonorchis sinensis]	Q9QZS7	1e-21	Nephrin
SMED30027983	2.09841	-0.45775	0.611704	3.03029	0.190589	-0.646376	-0.321342	5.31577	0.00020301	0.360535	0.221207	6.48954e-09	0.690403	0.178203	0.502089	0.00173206	0.714336	0.57303	2.95788e-07	0.80382	0.632218	0.958413	3385	1	YES	1	AFJ24712.1	7e-66	glypican-1 [Schmidtea mediterranea]	Q9Y625	2e-27	Glypican-6
SMED30028043	1.80984	-3.40812	1.43041	4.38779	0.653112	-0.203424	0.023535	1.50246	0.0814709	0.0025651	0.326783	5.82662e-09	0.16016	0.655392	0.958782	0.213268	0.0997202	0.651029	2.69162e-07	0.292158	0.936127	0.998948	1133	1	.	0	ETN80160.1	1e-11	Ataxin-1 and HBP1 module [Necator americanus]	P0C7T6	2e-05	Ataxin-1-like
SMED30028057	2.71723	-1.38335	-3.13313	5.08369	1.09398	0.185891	0.591834	2.26098	0.000431454	0.0217122	0.00108883	3.45081e-10	0.0207859	0.685337	0.196829	0.00330284	0.260703	0.0303706	2.35928e-08	0.0637016	0.941296	0.806285	1510	1	.	0	ELU14568.1	1e-83	hypothetical protein CAPTEDRAFT_180526 [Capitella teleta]	Q148A4	8e-31	Protein phosphatase 1 regulatory subunit 32
SMED30028146	-0.0498047	0.0823961	0.0736586	2.69838	1.6456	0.0190235	0.624134	3.30357	0.937563	0.880766	0.889411	1.14137e-11	1.09773e-08	0.944128	0.0214909	1	1	1	1.21929e-09	2.23217e-07	1	0.317549	770	1	.	0	XP_002594157.1	1e-28	hypothetical protein BRAFLDRAFT_65009 [Branchiostoma floridae]	Q8N6F8	1e-11	Williams-Beuren syndrome chromosomal region 27 protein [Homo sapiens]
SMED30028401	-0.121816	0.047631	-0.568221	3.07821	1.45914	0.51848	0.560813	4.45236	0.801202	0.916986	0.235654	6.03283e-13	2.71807e-05	0.125147	0.0967883	0.997563	1	0.57303	9.37404e-11	0.000254022	0.542418	0.632163	1485	1	.	3	AAF75840.1	0	putative gap junction protein pannexin [Girardia tigrina]	O01393	1e-82	Innexin unc-9
SMED30028503	3.49428	-0.445072	-0.100094	3.3459	0.8717	-0.385555	0.44262	2.69448	0.00132984	0.479313	0.88075	1.33393e-09	0.0435634	0.365013	0.298047	0.00842542	0.832574	1	7.61405e-08	0.112251	0.807034	0.886788	820	1	.	4	.	.	.	.	.	.
SMED30028537	2.4511	-0.929242	-1.39707	3.95271	-0.242366	0.969991	-0.00768712	1.38031	0.00765466	0.140199	0.0999169	3.9153e-10	0.515757	0.00703067	0.982509	0.0347299	0.533963	0.41722	2.61089e-08	0.665344	0.0917326	0.999665	1959	2	.	2	GAA36131.2	1e-116	FMRFamide-activated amiloride-sensitive sodium channel [Clonorchis sinensis]	Q25011	1e-10	FMRFamide-activated amiloride-sensitive sodium channel
SMED30028554	1.94036	0.0183312	-0.309099	2.39827	1.26763	0.278863	0.403447	2.18736	0.0399435	0.975022	0.611792	1.1323e-07	1.05703e-05	0.291016	0.123062	0.12464	1	0.907935	3.40865e-06	0.000109941	0.756237	0.691198	1526	1	.	2	NP_001040545.1	2e-30	beta-1,3-galactosyltransferase [Bombyx mori]	Q24157	4e-25	Beta-1,3-galactosyltransferase brn
SMED30028588	0.984259	0.649428	0.142335	4.19009	0.841575	-0.0865152	-0.417006	3.10579	0.363245	0.363125	0.818576	3.05149e-24	0.00220352	0.746751	0.120686	0.527873	0.717025	1	6.25881e-21	0.0106443	0.954172	0.687212	1041	1	.	0	XP_002198261.1	4e-77	phytanoyl-CoA dioxygenase domain-containing protein 1 isoform 1 [Taeniopygia guttata]	Q5SRE7	7e-75	Phytanoyl-CoA dioxygenase domain-containing protein 1 [Homo sapiens]
SMED30028611	1.11125	0.604232	-1.09832	2.91727	1.15776	0.65948	0.251102	3.54248	0.0838212	0.215723	0.0293746	9.17038e-11	0.00111108	0.0561362	0.464249	0.218416	0.604384	0.238028	7.52363e-09	0.00602777	0.359435	0.951384	1584	1	.	0	XP_005065879.1	5e-174	aldehyde dehydrogenase family 8 member A1 isoform X1 [Mesocricetus auratus]	Q9H2A2	4e-173	Aldehyde dehydrogenase family 8 member A1
SMED30028681	2.70792	-2.09683	-1.46545	6.82708	0.135065	-0.297708	-0.16437	3.71153	0.000223951	0.000711888	0.0827667	2.77175e-22	0.771152	0.520839	0.722872	0.00188357	0.0541181	0.414993	3.27983e-19	0.858927	0.886645	0.986017	3271	1	.	0	CCD82734.1	3e-27	putative zinc finger protein [Schistosoma mansoni]	Q8TC21	9e-16	Zinc finger protein 596 [Homo sapiens]
SMED30028809	3.73054	-0.803001	0.427059	2.52155	0.71291	0.294533	0.275473	3.35622	9.81078e-06	0.126974	0.427966	1.52576e-07	0.0871467	0.473848	0.502225	0.000121758	0.501732	0.765456	4.35037e-06	0.187642	0.865263	0.958413	3462	1	.	7	ESO89164.1	2e-92	hypothetical protein LOTGIDRAFT_229069 [Lottia gigantea]	Q7TN37	2e-68	Transient receptor potential cation channel subfamily M member 4
SMED30028912	-0.03444	1.04776	-0.372909	2.33248	0.26806	0.419071	1.10044	5.61794	0.942313	0.0217028	0.40274	3.65136e-07	0.533294	0.329738	0.0112291	1	0.260703	0.738949	9.08881e-06	0.680688	0.785496	0.222599	756	1	YES	0	ESO99685.1	6e-20	hypothetical protein LOTGIDRAFT_238761 [Lottia gigantea]	Q14112	6e-09	Nidogen-2
SMED30028914	0.625446	-0.376027	0.35631	3.75155	0.252078	-0.0217297	0.357243	4.14735	0.262714	0.451386	0.479429	3.67437e-16	0.509743	0.95451	0.348568	0.464788	0.805615	0.817497	1.29385e-13	0.660131	1	0.907719	2951	2	.	0	XP_005093310.1	0	deoxyribodipyrimidine photo-lyase-like [Aplysia californica]	Q28811	0	Deoxyribodipyrimidine photo-lyase
SMED30028994	6.39705	-0.406667	0.104381	2.70214	0.122384	0.0202018	-0.0945569	1.51612	0.000209058	0.482991	0.861638	2.78854e-11	0.635906	0.934643	0.699868	0.0017748	0.836663	1	2.66435e-09	0.761168	0.998654	0.981541	1688	1	.	0	XP_002736762.1	5e-10	uncharacterized protein LOC100373672 [Saccoglossus kowalevskii]	.	.	.
SMED30029016	0.017433	-0.364615	-0.491388	4.01582	2.37497	-0.497217	0.435441	5.09652	0.979312	0.581601	0.47502	5.12156e-09	8.7083e-05	0.388029	0.449398	1	0.905609	0.812953	2.41302e-07	0.000702832	0.822013	0.94957	726	1	YES	1	AHD24745.1	5e-33	X1.A.H5.2 [Schmidtea mediterranea]	.	.	.
SMED30029040	3.18995	-1.78965	-0.833142	5.68761	1.07846	-0.342041	-0.344728	3.4356	0.0011591	0.0160975	0.362735	3.39627e-13	0.0553477	0.538075	0.53504	0.00750913	0.236624	0.691145	5.47066e-11	0.133954	0.892996	0.9653	2268	1	.	0	CDJ18267.1	1e-58	sox transcription factor [Echinococcus granulosus]	Q04891	8e-48	Transcription factor SOX-13
SMED30029104	1.35662	-2.16698	-0.305632	4.07426	2.0557	-0.431361	-0.124336	3.49535	0.0510514	0.00182869	0.709967	4.0621e-09	0.0001856	0.413231	0.81329	0.152003	0.0854018	0.972196	1.99004e-07	0.00132887	0.836203	0.997358	3180	1	YES	1	EUB56537.1	2e-130	Protocadherin [Echinococcus granulosus]	Q9BZA8	5e-69	Protocadherin-11 Y-linked
SMED30029242	2.22394	-0.978466	-2.01871	4.43493	1.15983	0.0750061	0.145435	1.57475	0.0260403	0.190656	0.0623421	1.08722e-07	0.0168616	0.872259	0.754714	0.0904138	0.604384	0.346275	3.29014e-06	0.0542358	0.98128	0.991867	2061	1	.	0	ABQ22505.1	3e-29	LIM homeobox protein Lhx2-like protein [Callithrix jacchus]	Q9Z0S2	2e-28	LIM/homeobox protein Lhx2
SMED30029292	0.749302	-0.590156	-3.48799	7.226	-0.145923	0.378648	0.0235248	0.1683	0.613953	0.629614	0.0948661	1.1359e-10	0.632592	0.166857	0.928809	0.814421	0.925298	0.41722	9.07719e-09	0.758676	0.615605	0.998948	1251	1	.	3	XP_005213653.1	0.0006	uncharacterized protein C13orf26 homolog isoform X2 [Bos taurus]	.	.	.
SMED30029434	1.53932	0.53364	0.114736	2.53667	0.583828	-0.160586	-0.18275	2.37594	0.0662124	0.303182	0.805623	3.94362e-13	0.0195313	0.50441	0.447982	0.179385	0.651376	1	6.28649e-11	0.0606662	0.879735	0.949186	711	2	.	2	.	.	.	.	.	.
SMED30029517	1.24931	-2.84458	1.42032	4.03237	1.35758	0.110613	0.035272	1.86056	0.258938	0.0185937	0.331514	2.06256e-07	0.00535914	0.813249	0.939842	0.458793	0.246749	0.65536	5.60077e-06	0.0218188	0.967533	0.998948	504	2	YES	2	.	.	.	.	.	.
SMED30029554	3.52151	2.01165	0.437004	2.77824	-1.42435	-1.44305	-1.1617	0.12052	0.180453	0.0467905	0.539668	1.91923e-07	0.000565495	0.00104434	0.0192571	0.344341	0.353043	0.876402	5.27676e-06	0.00340404	0.0216366	0.299683	483	1	.	0	.	.	.	.	.	.
SMED30029617	0.618596	-3.79764	0.938535	5.06644	0.938877	-0.0145703	0.294505	1.97238	0.447204	0.000574857	0.553824	1.07871e-09	0.0577845	0.975967	0.541951	0.627105	0.0489918	0.880184	6.30945e-08	0.138296	1	0.966151	1535	1	YES	1	.	.	.	.	.	.
SMED30029695	2.96347	-0.993116	-0.47449	2.78532	0.972264	0.274541	0.371548	3.30261	2.08335e-05	0.0548172	0.40097	7.77177e-08	0.0257819	0.5208	0.384378	0.000237835	0.375306	0.737196	2.49589e-06	0.075364	0.886645	0.922303	4428	1	.	11	ACZ64511.1	0	patched-like protein [Schmidtea mediterranea]	Q98864	2e-57	Protein patched homolog 1
SMED30029761	7.21592	-1.87313	-0.229988	3.71167	1.70956	-0.364193	-0.130143	2.49847	1.36022e-05	0.00834798	0.79158	2.98702e-08	0.000479451	0.43898	0.781989	0.000162587	0.171586	1	1.09795e-06	0.00296893	0.849241	0.995219	2556	1	.	0	AGS83409.1	0	lhx1-5-1 [Schmidtea mediterranea]	Q9H2C1	7e-36	LIM/homeobox protein Lhx5
SMED30029811	2.01048	-1.28456	-0.0176451	4.46098	1.21215	-0.406655	-0.138934	4.37886	0.00178679	0.016418	0.975337	4.90578e-17	0.00439834	0.331729	0.739871	0.0107305	0.2386	1	2.06755e-14	0.0186622	0.786068	0.98959	2984	1	YES	1	XP_004913989.1	5e-140	tyrosine-protein kinase transmembrane receptor ROR1 isoform X4 [Xenopus (Silurana) tropicalis]	Q9Z139	2e-137	Tyrosine-protein kinase transmembrane receptor ROR1
SMED30029842	2.25047	0.725523	-0.79227	3.71571	-1.47041	-0.322944	-0.734853	0.760755	0.0625361	0.257311	0.216848	7.63576e-16	9.21731e-07	0.288866	0.0202642	0.171406	0.606114	0.57303	2.47286e-13	1.25684e-05	0.754692	0.307269	3341	3	.	0	.	.	.	.	.	.
SMED30029873	8.28198	-1.85923	-1.44562	4.99336	1.13633	0.18623	0.126013	3.41709	1.03188e-07	0.00575566	0.089787	7.01734e-11	0.0421068	0.734669	0.818496	1.91707e-06	0.144858	0.41722	6.0306e-09	0.109404	0.951958	0.997358	1415	1	.	0	AFJ24726.1	8e-38	early growth response-4 [Schmidtea mediterranea]	O73693	2e-27	Early growth response protein 1
SMED30030034	0.863224	-2.18288	1.54987	3.5991	0.9697	-0.0034014	0.158276	3.72582	0.129653	0.000321609	0.0158113	3.09874e-16	0.00519668	0.992032	0.641991	0.291822	0.0407988	0.168264	1.14862e-13	0.0212721	1	0.970399	1597	1	.	0	ESP01681.1	0	hypothetical protein LOTGIDRAFT_200177 [Lottia gigantea]	Q91YI0	0	Argininosuccinate lyase
SMED30030055	3.16837	-1.05666	-1.92791	5.36489	1.15704	-0.390096	-0.00244157	2.93924	0.000461615	0.0900813	0.0250408	8.71647e-15	0.00989255	0.375376	0.995568	0.00349374	0.462818	0.2158	2.14537e-12	0.0356637	0.813857	1	3538	1	YES	1	GAA33503.2	7e-85	protocadherin-9 [Clonorchis sinensis]	Q9HC56	7e-63	Protocadherin-9
SMED30030061	0.0239282	-0.212204	-0.899996	2.37498	-0.113865	0.0202781	0.243971	2.00806	0.953618	0.578575	0.0372541	3.25751e-11	0.652041	0.933704	0.312212	1	0.905091	0.273873	3.04622e-09	0.772902	0.998227	0.892292	1181	1	.	3	XP_002737995.1	1e-103	solute carrier family 25 member 35-like [Saccoglossus kowalevskii]	A3KPP4	7e-102	Solute carrier family 25 member 35
SMED30030133	1.15736	1.13646	0.604289	2.92241	-0.206835	-0.55506	-0.481993	3.27694	0.162055	0.0612627	0.270451	6.63736e-08	0.671332	0.255522	0.323777	0.34325	0.397303	0.591716	2.18168e-06	0.788277	0.726783	0.899643	1366	2	.	0	EUB59317.1	2e-35	Fox-1 C [Echinococcus granulosus]	Q9JJ43	5e-33	RNA binding protein fox-1 homolog 1
SMED30030192	0.18094	-1.74378	0.720495	4.70762	-0.0366354	0.0413341	0.33774	0.884029	0.88701	0.21474	0.643515	1.06854e-07	0.946164	0.938751	0.528229	1	0.604384	0.930775	3.24529e-06	0.976017	0.999433	0.964354	447	1	YES	0	.	.	.	.	.	.
SMED30030268	2.73663	0.167362	-1.86871	2.71332	0.337695	0.0898117	0.28315	1.6923	0.000438492	0.733113	0.00122622	2.44981e-07	0.374086	0.808054	0.441078	0.00334672	0.991774	0.0329534	6.45299e-06	0.536784	0.967202	0.94633	1284	1	.	0	ELU06603.1	1e-54	hypothetical protein CAPTEDRAFT_168654 [Capitella teleta]	Q8NA23	2e-47	WD repeat-containing protein 31 [Homo sapiens]
SMED30030292	2.12613	-2.77128	-1.55917	5.63943	1.74866	0.258929	0.369734	3.56896	0.0187048	0.00200371	0.176661	3.83505e-08	0.0185491	0.719079	0.607621	0.0707751	0.0885719	0.562014	1.37356e-06	0.0583698	0.948809	0.96831	1587	1	.	0	XP_002601863.1	6e-53	hypothetical protein BRAFLDRAFT_121141 [Branchiostoma floridae]	P00184	1e-46	Cytochrome P450 1A1
SMED30030310	1.9219	-0.481957	-1.27063	4.16899	1.15269	0.698652	0.903272	1.97634	0.137014	0.584792	0.262653	3.2459e-08	0.00269284	0.0512008	0.0107964	0.305528	0.905609	0.583324	1.17902e-06	0.0125737	0.341741	0.217099	754	1	YES	1	CDJ14887.1	2e-05	hypothetical protein HmN_000522200 [Hymenolepis microstoma]	.	.	.
SMED30030319	5.28961	-0.0214542	-1.90097	2.56649	0.183358	0.0481234	0.123348	3.04422	1.08609e-11	0.962389	0.000141255	1.88564e-07	0.667543	0.909664	0.770947	3.81446e-10	1	0.0068655	5.1937e-06	0.785138	0.991956	0.993983	1615	1	.	0	XP_002734122.1	1e-66	trichoplein keratin filament-binding protein-like isoform X1 [Saccoglossus kowalevskii]	A0AUT1	8e-56	Trichoplein keratin filament-binding protein
SMED30030379	2.62645	-1.23866	0.339224	3.47581	0.711784	-0.576956	-0.0564876	2.23832	0.00556735	0.0654414	0.650655	3.76861e-09	0.113617	0.194878	0.898832	0.0268978	0.412407	0.935511	1.86707e-07	0.228182	0.655068	0.998555	1625	1	.	0	CAA75353.1	4e-80	APH-1 [Artemia franciscana]	P56224	7e-80	POU domain, class 3, transcription factor 3-A
SMED30030504	4.46869	1.81631	-1.299	3.39407	-0.387352	-0.152731	-0.118039	0.745971	0.0579846	0.017727	0.0649854	5.5921e-10	0.240532	0.634846	0.713653	0.162699	0.243469	0.354997	3.55468e-08	0.391296	0.928913	0.98426	1469	1	.	0	EHJ65536.1	6e-39	putative iroquois-like protein [Danaus plexippus]	P78412	1e-37	Iroquois-class homeodomain protein IRX-6
SMED30030602	0.901932	0.900733	0.69805	2.82719	-0.58296	-1.63774	-0.634282	1.73166	0.336841	0.152305	0.175834	7.31416e-12	0.0850551	3.01421e-06	0.0766659	0.509351	0.560443	0.560533	8.33435e-10	0.184412	0.000174314	0.578982	777	1	.	1	AHD24734.1	6e-82	1.E7.3 [Schmidtea mediterranea]	.	.	.
SMED30030605	-1.4909	1.91287	0.392517	2.37912	-0.39274	-0.470673	-0.273455	2.81435	0.00770296	8.99859e-05	0.299908	3.93545e-13	0.156177	0.0883391	0.323593	0.0349078	0.0240886	0.628244	6.28649e-11	0.286849	0.461668	0.899527	536	1	.	0	XP_008306186.1	7e-05	cystatin-B-like [Cynoglossus semilaevis]	.	.	.
SMED30030613	1.66029	-0.911476	-0.338345	2.37521	1.66913	0.203768	0.257892	2.84703	0.00781905	0.0679631	0.551445	3.24316e-07	1.45814e-06	0.532942	0.428694	0.0353039	0.420715	0.879736	8.23939e-06	1.91469e-05	0.891786	0.93919	1790	1	.	0	KDR09850.1	2e-39	Amidophosphoribosyltransferase [Zootermopsis nevadensis]	P35433	5e-37	Amidophosphoribosyltransferase
SMED30030681	0.917706	-1.27373	-1.4011	4.8489	2.61309	-0.0206088	-0.00301195	6.33537	0.195802	0.0717265	0.0628394	2.45138e-09	0.000225713	0.975349	0.996397	0.362363	0.434226	0.347685	1.29487e-07	0.00157503	1	1	732	1	YES	0	.	.	.	.	.	.
SMED30030809	0.162958	-0.787688	0.341521	4.45547	0.334211	-1.36109	0.488417	1.97652	0.854535	0.35529	0.708961	9.53325e-12	0.47017	0.00378361	0.293132	1	0.708233	0.971533	1.0364e-09	0.62361	0.0582044	0.884265	1589	1	.	7	ELT96822.1	2e-126	hypothetical protein CAPTEDRAFT_22890, partial [Capitella teleta]	Q9H2S1	8e-107	Small conductance calcium-activated potassium channel protein 2
SMED30031050	2.88094	-1.82198	-1.79782	4.79002	2.67485	0.354813	-0.126032	2.40767	0.0128705	0.0293629	0.188616	1.8839e-07	4.79025e-09	0.388475	0.75872	0.0522227	0.300926	0.57303	5.19354e-06	1.06179e-07	0.822013	0.992524	1178	1	.	1	CDJ15954.1	2e-117	mechanosensory protein 2 [Echinococcus granulosus]	Q16TM5	2e-99	Band 7 protein AAEL010189 [Aedes aegypti]
SMED30031079	4.73948	-1.23436	-1.84965	4.88392	0.293374	-0.000982903	0.523899	2.73029	1.61468e-05	0.0742019	0.0282015	7.71327e-10	0.620159	0.998669	0.374596	0.000189608	0.443505	0.232223	4.70846e-08	0.749609	1	0.917477	1895	1	YES	0	GAA54636.1	1e-77	leishmanolysin-like peptidase, partial [Clonorchis sinensis]	Q29AK2	3e-65	Leishmanolysin-like peptidase [Drosophila pseudoobscura pseudoobscura]
SMED30031099	1.11801	-0.768186	-1.10097	3.56942	2.85617	-0.380506	0.117548	4.9738	0.0805241	0.201995	0.0941188	3.34907e-08	7.62198e-07	0.479444	0.82684	0.21104	0.604384	0.41722	1.21363e-06	1.05868e-05	0.86857	0.997358	1528	1	.	4	BAE78816.1	0	innexin8 [Dugesia japonica]	O01393	1e-64	Innexin unc-9
SMED30031214	4.03751	-0.509736	-0.0748842	4.28956	-1.09028	0.308072	0.0761656	0.00448123	0.107589	0.688861	0.959011	3.13847e-07	0.0303672	0.536261	0.876132	0.251183	0.965799	1	7.99324e-06	0.0854548	0.892929	0.998155	1154	1	.	7	GAA51418.1	6e-20	hypothetical protein CLF_106081 [Clonorchis sinensis]	.	.	.
SMED30031328	1.6243	-1.8811	-1.55901	3.63707	1.00449	0.69283	0.344042	2.01904	0.0147917	0.00270984	0.0803833	3.82529e-07	0.0283542	0.114688	0.429102	0.0585464	0.101878	0.407224	9.44534e-06	0.0813377	0.522689	0.93919	1937	1	.	14	GAA34633.2	4e-125	high affinity cationic amino acid transporter 1 [Clonorchis sinensis]	P30823	1e-73	High affinity cationic amino acid transporter 1
SMED30031395	2.25563	-0.21624	1.11137	2.89481	0.0358574	-0.401569	-0.205614	3.74234	0.00144877	0.666732	0.0197701	7.75733e-11	0.927973	0.311079	0.603785	0.00905218	0.952307	0.190256	6.50886e-09	0.964625	0.772389	0.96831	2795	1	.	0	XP_008186418.1	2e-22	uncharacterized protein LOC103310319 [Acyrthosiphon pisum]	A6QPH9	1e-05	Zinc finger MYM-type protein 5 [Bos taurus]
SMED30031478	0.368043	-1.5608	-1.38333	4.52318	1.88947	0.525113	0.220237	3.3047	0.564465	0.0201514	0.131744	2.66665e-10	7.26005e-05	0.248587	0.627175	0.764869	0.25406	0.476347	1.90796e-08	0.000599167	0.721549	0.969523	2272	1	YES	1	.	.	.	.	.	.
SMED30031494	2.66696	1.34504	0.376697	3.23258	-1.21527	-0.617576	-1.0269	-0.610687	0.335611	0.338027	0.721248	7.34743e-09	3.04652e-05	0.0512733	0.00632677	0.509351	0.688822	0.980461	3.28086e-07	0.000281047	0.341741	0.153873	426	1	.	0	.	.	.	.	.	.
SMED30031524	2.61464	-2.4894	-1.76496	6.16945	1.96032	0.483287	0.347784	3.24585	0.00453491	0.00123668	0.194607	6.23234e-14	2.03281e-06	0.215395	0.371085	0.0229892	0.0715185	0.57303	1.26147e-11	2.56738e-05	0.684123	0.916424	373	1	YES	0	.	.	.	.	.	.
SMED30031568	3.03816	-1.98279	-1.86686	5.19221	1.68266	0.191708	0.15614	4.0058	0.00108182	0.0158339	0.0549681	7.16843e-08	0.0248701	0.792581	0.83036	0.00710288	0.234204	0.322525	2.32641e-06	0.0733116	0.964105	0.997358	1726	2	.	1	XP_006820408.1	2e-52	steroid 17-alpha-hydroxylase/17,20 lyase-like [Saccoglossus kowalevskii]	Q09653	1e-38	Putative cytochrome P450 CYP13A10 [Caenorhabditis elegans]
SMED30031582	1.59288	-2.37959	-1.46683	4.83486	2.27202	-0.0616646	0.192891	1.94601	0.0671637	0.0044892	0.304599	3.16667e-08	1.32042e-08	0.863672	0.590344	0.181403	0.129193	0.63337	1.1557e-06	2.64308e-07	0.978702	0.96831	1641	1	.	3	BAE78818.1	0	innexin10 [Dugesia japonica]	Q03412	1e-55	Innexin unc-7
SMED30031725	0.608087	0.529841	-0.521598	4.08083	-0.049206	-0.999693	-0.872785	1.89449	0.48955	0.418474	0.420968	5.35051e-15	0.89581	0.00829001	0.023027	0.677775	0.775074	0.759397	1.36045e-12	0.943266	0.103255	0.327379	1468	1	.	0	.	.	.	.	.	.
SMED30031902	1.7501	-3.17293	0.288921	5.0679	1.50341	-0.0688795	-0.0409496	3.8187	0.0418934	0.000536186	0.784762	3.77485e-08	0.0370538	0.922068	0.953616	0.129628	0.0488701	1	1.35358e-06	0.099225	0.9951	0.998948	307	1	.	0	.	.	.	.	.	.
SMED30032006	1.43195	-3.48472	1.9146	5.27535	-0.173595	-0.345501	0.086666	2.79914	0.104313	0.000577732	0.0972402	2.97157e-11	0.770119	0.560894	0.88389	0.245566	0.0491008	0.41722	2.79582e-09	0.858335	0.901778	0.998155	1934	1	.	14	XP_004075574.1	2e-154	high affinity cationic amino acid transporter 1-like [Oryzias latipes]	B5D5N9	4e-148	Low affinity cationic amino acid transporter 2
SMED30032076	-0.697053	1.67679	0.528521	4.43454	-0.885056	-1.65592	-0.656558	0.746188	0.704806	0.222272	0.589539	1.43646e-12	0.0382277	0.000208866	0.154696	0.908728	0.604384	0.890471	1.95549e-10	0.101676	0.0059555	0.74488	836	1	.	0	.	.	.	.	.	.
SMED30032163	2.38559	-0.981837	-1.30863	4.58033	1.30869	-0.744709	0.293888	1.40604	0.0478737	0.230747	0.246964	2.01266e-10	0.000304158	0.0308591	0.393321	0.144174	0.604384	0.57303	1.52516e-08	0.00202768	0.253853	0.927581	1590	1	.	0	ESP00087.1	5e-47	hypothetical protein LOTGIDRAFT_113173, partial [Lottia gigantea]	A2BGA0	2e-45	Transcription factor RFX4
SMED30032169	1.27608	-1.66429	-0.111105	3.92785	1.0338	0.390988	0.160453	4.55569	0.0578	0.0119151	0.873295	1.55898e-08	0.0811959	0.505008	0.784094	0.16248	0.202254	1	6.3193e-07	0.178459	0.879866	0.995318	1380	1	.	0	GAA43294.2	3e-117	glycine amidinotransferase mitochondrial [Clonorchis sinensis]	Q9IAJ6	3e-118	Glycine amidinotransferase, mitochondrial
SMED30032172	0.334006	0.566539	-0.798112	2.39507	1.43716	0.503377	0.653648	2.72615	0.622909	0.271941	0.128001	4.13411e-09	1.02524e-08	0.0259763	0.00339774	0.82279	0.621724	0.467391	2.0221e-07	2.09863e-07	0.2286	0.101886	1292	1	.	0	ELU14867.1	1e-144	hypothetical protein CAPTEDRAFT_178654 [Capitella teleta]	P30682	2e-144	Guanine nucleotide-binding protein G(i) subunit alpha
SMED30032317	0.748626	-0.606713	1.44421	2.87971	0.46295	-0.4651	0.330884	0.742736	0.615904	0.62304	0.177315	1.33123e-07	0.135122	0.110852	0.254888	0.816165	0.921383	0.563153	3.90064e-06	0.258402	0.51355	0.86257	1352	1	YES	1	CBY19564.1	0.0004	unnamed protein product [Oikopleura dioica]	Q9R172	6e-06	Neurogenic locus notch homolog protein 3
SMED30032350	-1.07774	-0.728253	-0.0562344	6.20871	0.958072	-0.732366	-0.358086	3.25998	0.206867	0.447759	0.958678	2.03323e-19	0.030795	0.0963319	0.415052	0.379205	0.802642	1	1.33095e-16	0.0864058	0.47964	0.935682	639	1	YES	0	AFJ24736.1	4e-17	hypothetical protein, partial [Schmidtea mediterranea]	.	.	.
SMED30032395	1.56222	-1.63987	-0.311802	4.54518	0.443326	-0.347436	-0.308353	2.69234	0.0309696	0.012096	0.681409	1.20084e-12	0.357144	0.467939	0.519746	0.10459	0.203373	0.953743	1.71042e-10	0.518858	0.862693	0.962323	2164	1	.	0	ADX36147.1	0	TBX2/3c [Schmidtea polychroa]	Q6PCL0	2e-117	T-box transcription factor TBX2-B
SMED30032426	-0.154635	-0.603384	-0.0299762	5.44536	0.601521	-0.451858	-0.337659	1.63092	0.902881	0.624077	0.982193	2.02828e-19	0.0267271	0.0825599	0.198793	1	0.922009	1	1.33095e-16	0.0775669	0.446637	0.809404	1462	1	.	0	CAA49382.1	2e-121	transcription factor, partial [Girardia tigrina]	Q63955	1e-72	POU domain, class 4, transcription factor 3
SMED30032499	0.741301	-2.02411	0.0122291	4.64453	0.240472	-0.0185013	-0.0183361	3.24445	0.244429	0.00238152	0.987415	3.21779e-12	0.642575	0.971403	0.971651	0.436733	0.0959031	1	4.07401e-10	0.766466	1	0.998948	2380	1	.	0	CDJ08879.1	3e-41	Zinc finger, C2H2 [Hymenolepis microstoma]	Q2EI20	0.0005	RE1-silencing transcription factor
SMED30032793	2.76611	-1.83549	-1.17263	4.74563	2.14018	-0.340191	0.117192	2.84467	0.00203779	0.0064391	0.23532	1.60971e-12	5.0543e-08	0.356548	0.75052	0.0119487	0.151689	0.57303	2.15323e-10	8.96773e-07	0.802511	0.991344	1481	1	.	1	.	.	.	.	.	.
SMED30032910	1.9604	-1.24291	0.248267	2.82497	0.806671	-0.171456	0.400363	1.86625	0.0155685	0.0454661	0.723601	3.58789e-09	0.0106296	0.569205	0.181882	0.0608695	0.352201	0.981987	1.79488e-07	0.0377634	0.904482	0.788085	2035	1	.	0	ESO91620.1	1e-116	hypothetical protein LOTGIDRAFT_122017 [Lottia gigantea]	A6NFN9	1e-72	Protein ANKUB1
SMED30033170	-0.0458004	0.18993	-0.866999	3.355	0.372111	-0.392	-0.33427	4.45078	0.885414	0.521657	0.00531955	4.88619e-30	0.12407	0.103354	0.165275	1	0.873098	0.0870538	4.48173e-26	0.244247	0.494062	0.762002	2201	1	.	0	AAF64151.1	0	tyrosine kinase 5 [Schistosoma mansoni]	P27446	1e-179	Tyrosine-protein kinase Fyn
SMED30033358	4.48392	0.494415	-0.0525209	3.45553	0.33764	0.387726	0.697724	1.68723	0.0553496	0.586914	0.950333	5.53348e-13	0.16596	0.0805256	0.00115383	0.159903	0.905609	1	8.73041e-11	0.299715	0.441298	0.0505681	1068	1	.	0	XP_001347133.1	3e-57	cAMP-dependent protein kinase catalytic subunit [Paramecium tetraurelia strain d4-2]	P05383	1e-55	cAMP-dependent protein kinase catalytic subunit beta
SMED30033566	0.98518	-0.962915	0.180823	3.15508	0.95755	-0.202054	-0.330159	5.05081	0.01835	0.0151132	0.655893	2.31632e-15	0.00672637	0.563111	0.345165	0.0697671	0.227592	0.939617	6.36285e-13	0.0262219	0.902295	0.907295	2940	2	.	0	AFJ24772.1	8e-142	IQ motif and Sec7 domain-1, partial [Schmidtea mediterranea]	Q6DN90	9e-89	IQ motif and SEC7 domain-containing protein 1
SMED30033665	3.53844	-3.53844	3.44262	4.79009	-0.123859	-1.26726	0.0884344	0.382124	0.175544	0.0928488	0.101613	1.91126e-14	0.649474	5.13276e-06	0.761767	0.34325	0.462818	0.41722	4.29209e-12	0.771019	0.00027308	0.992546	660	1	.	0	.	.	.	.	.	.
SMED30033694	1.71678	-1.16076	0.153156	3.27503	1.41376	0.0420874	-0.16897	3.6652	0.00409221	0.0205507	0.780974	1.01698e-13	4.18779e-05	0.899728	0.612912	0.0211279	0.256705	1	1.88484e-11	0.000369916	0.98917	0.96831	2472	1	.	0	EHH49900.1	2e-74	hypothetical protein EGM_00635 [Macaca fascicularis]	Q28GD4	6e-75	ELAV-like protein 2
SMED30033710	1.15367	1.62308	-0.587269	3.52856	1.17996	-0.441863	0.542406	2.40132	0.41533	0.0382958	0.374134	5.85913e-14	4.77526e-05	0.111231	0.0501623	0.590537	0.342873	0.705328	1.19379e-11	0.000416145	0.514684	0.47851	1953	1	.	11	CCD79304.1	6e-80	putative multidrug resistance pump [Schistosoma mansoni]	Q5R7E4	1e-70	Multidrug and toxin extrusion protein 2
SMED30033732	0.683302	-0.355593	-0.834062	2.95041	0.345234	-0.350308	0.438406	0.688627	0.401087	0.587825	0.286827	1.23653e-08	0.150986	0.103976	0.0381887	0.575231	0.905609	0.613846	5.11333e-07	0.280136	0.495727	0.42263	1045	1	.	0	EKC24917.1	1e-51	BTB/POZ domain-containing protein 9 [Crassostrea gigas]	A6QPA3	6e-45	BTB/POZ domain-containing protein 19
SMED30033774	0.498777	0.251531	0.375543	2.767	1.35209	-0.0227406	-0.111332	7.43998	0.254585	0.553242	0.373355	4.17517e-10	0.00125158	0.955929	0.78676	0.452175	0.884844	0.704183	2.76839e-08	0.00668161	1	0.995549	1761	1	.	0	XP_005511099.1	0	catalase [Columba livia]	P00432	0	Catalase [Bos taurus]
SMED30033797	0.392	0.519768	-0.155354	2.90944	0.0632667	-0.0748644	0.180307	1.54996	0.649715	0.418821	0.79494	1.49532e-12	0.806912	0.761621	0.461712	0.848751	0.775335	1	2.01777e-10	0.882714	0.957146	0.951239	821	1	YES	2	.	.	.	.	.	.
SMED30033948	5.87431	-1.47308	-0.0210093	3.5137	0.359069	-0.12146	-0.108879	0.823581	0.00172907	0.0620865	0.982746	6.24648e-11	0.138999	0.574109	0.614453	0.010443	0.40076	1	5.4135e-09	0.263714	0.905743	0.968386	1854	1	.	0	EFX81466.1	2e-103	hypothetical protein DAPPUDRAFT_317650 [Daphnia pulex]	.	.	.
SMED30034093	4.06491	-0.00626027	-1.46	5.74011	0.719988	-0.602756	-0.307756	1.18365	0.10088	0.993504	0.303151	8.27388e-14	0.0315047	0.0625689	0.346351	0.240591	1	0.631517	1.58e-11	0.0879399	0.383627	0.907451	1383	1	.	0	GAA49245.1	7e-39	tolloid-like protein 1, partial [Clonorchis sinensis]	P54269	9e-34	Homeobox protein caupolican
SMED30034275	2.08906	-0.681398	0.776882	3.64444	-0.0539149	-0.411599	-0.21902	4.0632	0.00266731	0.2299	0.168702	7.98438e-11	0.912563	0.402161	0.655451	0.0149385	0.604384	0.551561	6.65711e-09	0.954675	0.82961	0.970984	3474	2	.	0	CCD82743.1	3e-31	hypothetical protein Smp_142320 [Schistosoma mansoni]	Q8NF64	3e-26	Zinc finger MIZ domain-containing protein 2
SMED30034422	2.05377	0.417885	1.38691	2.33747	-0.511507	-0.607403	-0.524411	3.17517	0.00602898	0.388922	0.00123492	1.46428e-09	0.145747	0.0843548	0.13746	0.0287221	0.745564	0.0330953	8.23584e-08	0.273168	0.450801	0.715799	1566	1	.	0	XP_002168418.2	6e-12	uncharacterized protein LOC100205951 [Hydra vulgaris]	.	.	.
SMED30034464	2.47287	-1.84273	-0.250098	4.49724	0.894818	-0.108632	0.0821156	4.84633	0.000667121	0.00542159	0.715177	4.77107e-10	0.141259	0.857015	0.891655	0.00475837	0.140405	0.975626	3.12312e-08	0.266509	0.977038	0.998157	2147	1	YES	2	CDJ11377.1	1e-42	slit 1 protein [Hymenolepis microstoma]	Q8BHA1	9e-14	Leucine-rich repeat-containing protein 24
SMED30034470	3.49564	-0.593383	0.118043	2.75088	0.392393	-0.603617	-0.220792	4.14266	9.89622e-08	0.226718	0.811318	3.06439e-08	0.386588	0.183151	0.625443	1.84815e-06	0.604384	1	1.12505e-06	0.54491	0.638994	0.969207	2802	1	.	0	AHY82407.1	0	PDZ ring finger protein 4, partial [Schmidtea mediterranea]	Q6ZMN7	1e-17	PDZ domain-containing RING finger protein 4
SMED30034490	2.53848	-2.38535	1.45974	3.28589	0.551355	-0.230501	0.68724	1.39435	0.031437	0.013335	0.17999	1.04496e-08	0.117682	0.49371	0.0401723	0.105577	0.213089	0.566271	4.45896e-07	0.234738	0.874052	0.432904	2276	1	YES	2	AFD29628.1	0	FGFR1 [Schmidtea mediterranea]	Q8MY86	5e-62	Fibroblast growth factor receptor 1
SMED30034500	3.83667	0.203748	-0.795764	2.60604	-0.364965	-0.283682	0.605198	1.62912	7.49026e-05	0.661502	0.105734	9.06089e-11	0.209765	0.323359	0.0332882	0.000724671	0.94914	0.42055	7.45367e-09	0.356223	0.781171	0.396697	1636	1	.	0	AFJ24725.1	5e-135	early growth response-2, partial [Schmidtea mediterranea]	Q9WUF2	1e-31	Early growth response protein 4
SMED30034503	0.591819	-1.23326	-0.838432	3.94687	2.86329	-0.0940242	0.221034	5.97931	0.354171	0.0546333	0.217742	1.71375e-08	6.61251e-06	0.87376	0.708869	0.517104	0.374604	0.57303	6.82968e-07	7.26314e-05	0.982038	0.982826	757	1	YES	0		6e-20	protein T22H2.6 [imported] - Caenorhabditis elegans	P28799	2e-16	Granulins
SMED30034561	0.785487	-2.42523	0.838196	3.69744	1.24962	0.365944	0.0986791	1.12617	0.472701	0.0436202	0.578448	3.9892e-08	2.89208e-07	0.0525852	0.587617	0.657673	0.350967	0.885268	1.41886e-06	4.41358e-06	0.34679	0.96831	1258	2	.	8	XP_003692156.1	1e-56	tachykinin-like peptides receptor 99D-like [Apis florea]	P30975	8e-54	Tachykinin-like peptides receptor 99D
SMED30034737	2.29725	-1.04681	0.489184	2.94789	1.16614	-0.566592	-0.0964998	2.6212	0.00574498	0.086962	0.444356	9.25113e-09	0.00483868	0.161619	0.811295	0.0276172	0.462818	0.781874	4.03717e-07	0.0201471	0.608092	0.997358	3701	1	.	2	CDJ16638.1	5e-70	protocadherin gamma B1 [Echinococcus granulosus]	Q08174	5e-61	Protocadherin-1
SMED30034746	2.7251	-1.74856	-1.86841	6.41091	0.920547	0.173411	0.0178255	2.99077	0.0121623	0.0471411	0.123714	2.58051e-10	0.168747	0.793147	0.97848	0.0500183	0.35377	0.456926	1.86366e-08	0.303571	0.964179	0.999361	1624	1	.	0	AFJ24762.1	0	ornithine decarboxylase-1 [Schmidtea mediterranea]	Q9I8S4	1e-56	Ornithine decarboxylase 2
SMED30034753	2.66209	-1.91977	-0.641253	4.53797	1.07045	0.0486674	0.226344	1.55035	0.0227155	0.029795	0.611048	5.62015e-10	0.00416363	0.890305	0.519141	0.0809154	0.303201	0.907268	3.56515e-08	0.0178684	0.985465	0.96222	1112	1	.	0	XP_003727120.1	3e-58	NAD(P)H azoreductase-like [Strongylocentrotus purpuratus]	Q8KU07	1e-06	NAD(P)H azoreductase
SMED30034809	2.70264	-3.47133	0.979194	3.44778	1.94117	0.276455	0.240398	2.32214	0.00278115	5.46977e-05	0.413172	2.49289e-07	1.45966e-06	0.458667	0.517737	0.0154673	0.019798	0.750248	6.53847e-06	1.91586e-05	0.859725	0.962092	1485	2	.	0	.	.	.	.	.	.
SMED30034998	-0.665392	0.822054	1.8473	2.80386	0.812939	-0.529545	-0.336593	1.10415	0.711737	0.588801	0.0618902	5.05635e-10	0.000480023	0.01227	0.121912	0.909469	0.905609	0.344823	3.27503e-08	0.00297151	0.135111	0.688564	2219	1	.	0	EYC18205.1	5e-58	hypothetical protein Y032_0028g1730 [Ancylostoma ceylanicum]	Q20595	6e-59	C-terminal-binding protein 1 [Caenorhabditis elegans]
SMED30035065	2.85962	-1.41688	1.16227	2.71355	-0.404544	0.0329344	-0.322108	1.0128	0.00988108	0.0568114	0.130839	2.0835e-09	0.179066	0.910605	0.273075	0.0426489	0.381879	0.47419	1.12261e-07	0.317438	0.992133	0.875128	2819	1	.	8	ELT89103.1	3e-25	hypothetical protein CAPTEDRAFT_165173 [Capitella teleta]	.	.	.
SMED30035118	1.81508	-0.41553	-0.105997	3.51671	0.871254	-1.02199	-0.141391	2.97267	0.0169242	0.476967	0.861986	1.36321e-10	0.0534362	0.0233724	0.751897	0.0652086	0.83042	1	1.06719e-08	0.130322	0.213249	0.991344	1934	1	YES	1	AFJ24843.1	0	leucine rich repeat and fibronectin type III domain containing-1, partial [Schmidtea mediterranea]	Q6PGX3	4e-08	Leucine-rich repeat and fibronectin type III domain-containing protein 1
SMED30035250	1.56013	-0.691914	0.449111	3.07753	1.30818	0.0452641	0.209112	2.80181	0.0745563	0.299966	0.512649	5.18677e-10	0.000320269	0.897243	0.550208	0.197895	0.648182	0.850342	3.34541e-08	0.00211719	0.988038	0.96696	512	1	.	0	AAW25497.1	8e-16	SJCHGC06248 protein [Schistosoma japonicum]	Q8QGW7	1e-13	Lipopolysaccharide-induced tumor necrosis factor-alpha factor homolog
SMED30035408	3.14433	-1.09883	-0.14225	2.86042	1.1687	-0.417004	-0.346498	2.21959	0.000216919	0.0486287	0.82235	4.55599e-09	0.00118032	0.232085	0.322084	0.00183243	0.355576	1	2.18673e-07	0.00635342	0.707852	0.898497	1940	1	.	0	XP_003087271.1	2e-41	hypothetical protein CRE_22276 [Caenorhabditis remanei]	G5EBU4	3e-42	Zinc finger E-box-binding homeobox protein zag-1
SMED30035424	0.237726	0.0156085	0.379301	3.13207	0.00086727	-1.00466	-0.4934	5.9162	0.55674	0.968435	0.33376	3.94674e-14	0.998168	0.00844116	0.192792	0.756065	1	0.657982	8.31682e-12	1	0.104606	0.802103	2307	1	.	0	AFD29625.1	0	NLK-1 [Schmidtea mediterranea]	E2QWQ2	5e-135	Serine/threonine-protein kinase NLK
SMED30035435	2.73759	-1.82397	-0.512156	5.5036	0.146986	-0.600386	0.509016	3.10257	0.00352616	0.0183696	0.571356	7.61872e-12	0.805904	0.316731	0.395385	0.0187259	0.245321	0.884501	8.64936e-10	0.882105	0.776463	0.928837	1867	1	YES	1	EKC24032.1	1e-05	Pro-neuregulin-2, membrane-bound isoform [Crassostrea gigas]	.	.	.
SMED30035468	2.55845	-1.80275	-1.18356	3.58958	1.66516	-0.0492954	0.512048	5.84982	6.58339e-05	0.0031967	0.0576922	5.13725e-08	0.00522722	0.932309	0.378798	0.000652108	0.111912	0.331396	1.75419e-06	0.0213743	0.997886	0.919892	13546	1	.	0	EKC20777.1	0	Dynein beta chain, ciliary [Crassostrea gigas]	P23098	0	Dynein beta chain, ciliary
SMED30035508	7.63887	0.341755	-2.38051	3.97806	-2.94177	-2.37769	-0.715092	0.623342	1.60414e-06	0.548175	0.000400988	7.62719e-10	4.25356e-08	7.42761e-05	0.299758	2.40277e-05	0.880668	0.0150083	4.67447e-08	7.67537e-07	0.00254191	0.886874	1319	2	.	7	EKC27964.1	3e-18	hypothetical protein CGI_10018427 [Crassostrea gigas]	.	.	.
SMED30035596	2.48715	-0.980366	0.191811	2.47389	1.19811	0.349036	-0.0262147	4.0412	2.91289e-05	0.0378443	0.697113	6.24176e-08	0.00307297	0.378813	0.947201	0.00031938	0.342786	0.963251	2.07604e-06	0.0140292	0.814868	0.998948	2065	1	.	0	EUB60606.1	8e-159	Regulator of G-protein signaling 7 [Echinococcus granulosus]	O46470	4e-81	Regulator of G-protein signaling 7
SMED30035599	-2.1509	-2.66415	0	6.74355	0.335459	-0.749087	-0.00573299	-0.384719	0.125478	0.232196	1	1.21626e-08	0.249838	0.00447387	0.983762	0.284359	0.604384	1	5.05667e-07	0.402352	0.0656693	0.999909	588	1	.	0	AFP48375.1	3e-75	meis [Schmidtea mediterranea]	.	.	.
SMED30035609	0.184935	0.594611	-0.507924	4.52132	1.10034	-0.337136	0.0737118	9.13382	0.716936	0.240665	0.315415	6.55876e-15	0.0296651	0.500657	0.882813	0.910864	0.604384	0.644383	1.62731e-12	0.0841487	0.877726	0.998155	1185	1	YES	0	AGL33705.1	6e-135	cathepsin L2 [Sinonovacula constricta]	P25782	2e-119	Digestive cysteine proteinase 2
SMED30035642	0.382453	-0.417344	-0.20248	2.69485	1.46579	0.0473163	0.174464	6.75468	0.321095	0.271743	0.597489	1.00695e-11	8.2897e-05	0.896687	0.632168	0.509351	0.621547	0.896044	1.09084e-09	0.000672753	0.987984	0.969756	1667	1	YES	0	EKC20852.1	1e-102	hypothetical protein CGI_10005248 [Crassostrea gigas]	P28799	1e-78	Granulins
SMED30035674	0.217565	-0.977694	-0.036848	3.80012	0.350826	-0.160214	0.370488	0.375502	0.854764	0.393737	0.978283	1.86563e-08	0.195917	0.501186	0.109577	1	0.749749	1	7.36818e-07	0.339221	0.878056	0.661513	1409	2	.	0	XP_002731105.1	2e-30	NADP-dependent oxidoreductase domain-containing protein 1-like [Saccoglossus kowalevskii]	Q6NXP6	6e-19	NADP-dependent oxidoreductase domain-containing protein 1
SMED30035769	0.63134	-0.419012	-1.12536	3.84067	2.44273	0.919277	0.293522	4.4523	0.334433	0.462097	0.0963295	3.11737e-12	6.50806e-10	0.0134747	0.4261	0.509351	0.815706	0.41722	3.97963e-10	1.76256e-08	0.145512	0.938872	577	1	.	0	CCD75284.1	7e-20	putative four and A half lim domains [Schistosoma mansoni]	Q13643	1e-16	Four and a half LIM domains protein 3
SMED30035787	3.9085	-0.943596	-0.659503	2.82604	1.23077	-0.158487	-0.0778791	3.29209	1.14086e-09	0.014169	0.13994	5.8223e-14	1.55282e-05	0.564206	0.776884	2.94213e-08	0.221343	0.494712	1.19379e-11	0.000154209	0.902794	0.994573	1684	1	YES	1	EUB56770.1	4e-37	Immunoglobulin superfamily member [Echinococcus granulosus]	Q6PJG9	4e-09	Leucine-rich repeat and fibronectin type-III domain-containing protein 4
SMED30035840	0.940961	0.219497	-0.580495	3.90275	0.742849	0.774402	0.531394	4.61849	0.130593	0.666133	0.264212	3.8033e-15	0.0674106	0.0554035	0.18678	0.293421	0.951805	0.585055	9.91629e-13	0.155097	0.356913	0.792897	629	1	.	0	GAA49192.1	1e-15	PLAC8-like protein 1 [Clonorchis sinensis]	Q6DK93	3e-06	Cornifelin homolog [Xenopus (Silurana) tropicalis]
SMED30035881	0.885719	-3.83411	2.14919	3.77667	1.34581	-0.297653	0.257742	2.07049	0.253455	0.000191522	0.0978989	5.76959e-10	0.000341794	0.406415	0.471394	0.450375	0.0325544	0.41722	3.65241e-08	0.00223737	0.833229	0.952172	1496	1	YES	0	ACO06232.1	0	noggin-like protein 7 [Schmidtea mediterranea]	Q9W740	1e-15	Noggin-2
SMED30035904	1.27276	-1.43483	-0.537325	4.18493	2.82322	-0.279784	-0.164786	6.88959	0.0363623	0.0169559	0.383304	2.27292e-10	2.99889e-06	0.620177	0.770254	0.115559	0.242135	0.717376	1.68098e-08	3.60687e-05	0.923528	0.993983	728	1	YES	0	AFP81697.1	5e-97	PROG-1 [Schmidtea mediterranea]	.	.	.
SMED30035950	1.45526	-0.372725	-0.947159	4.4332	1.20586	-0.0563984	-0.0768278	1.45359	0.276157	0.690542	0.406262	1.74654e-13	7.20017e-09	0.742949	0.653342	0.483799	0.96671	0.743222	3.07052e-11	1.53514e-07	0.954068	0.970729	1889	1	.	7	ESO92672.1	4e-18	hypothetical protein LOTGIDRAFT_162598 [Lottia gigantea]	.	.	.
SMED30035965	0.24427	-0.764433	0.110099	3.45714	0.855688	-0.200778	-0.274638	4.37439	0.674149	0.183367	0.850324	3.90586e-09	0.0989966	0.696159	0.593392	0.875291	0.604384	1	1.92268e-07	0.205651	0.943074	0.96831	5705	1	.	0	ESO84841.1	0	hypothetical protein LOTGIDRAFT_131500, partial [Lottia gigantea]	Q80TN7	2e-163	Neuron navigator 3
SMED30035982	0.382928	-0.045309	-0.192308	2.67406	0.497762	0.189326	0.0118961	2.08313	0.536718	0.928415	0.711704	1.96739e-14	0.0134982	0.305564	0.948021	0.732237	1	0.97298	4.38613e-12	0.0455405	0.768098	0.998948	3853	1	.	1	CDJ20204.1	2e-61	junctophilin 1 [Echinococcus granulosus]	Q9ET80	5e-47	Junctophilin-1

## Sheet: S5 enriched mixed ref
Transcript (smed20140614 id)	log2(Y/Avg)	log2(S2/Avg)	log2 (S3/Avg)	log2 (S4/Avg)	log2 (S5/Avg)	log2 (S6/Avg)	log2 (S7/Avg)	log 2 (S8/Avg)	Avg log CPM	Y p-value	S2 p-value	S3 p-value	S4 p-value	S5 p-value	S6 p-value	S7 p-value	S8 p-value	Y adjusted p-value	S2 adjusted p-value	S3 adjusted p-value	S4 adjusted p-value	S5 adjusted p-value	S6 adjusted p-value	S7 adjusted p-value	S8 adjusted p-value	length	# ORFS	Signal Peptide?	# TMHMM(S)	Top Hit NR BLASTx	NR BLASTx Hit E Value	Top NR BLASTx hit description	Top Swiss Prot BLASTx hit	Top Swiss Prot BLASTx hit E Value	Top Swiss Prot BLASTx hit description
SMED30000018	-4.54571	-4.54571	1.50607	1.31356	2.95473	1.63519	0.757061	0.924796	-1.69584	0.999575	0.999675	0.0324948	0.0632733	1.37722e-09	0.00204325	0.144731	0.0814692	0.999999	0.999994	0.106584	0.169654	3.88496e-08	0.00454294	0.187034	0.110704	550	1	.	0	.	.	.	.	.	.
SMED30000190	-4.64991	-0.198133	0.910005	1.187	2.36311	0.797755	0.265241	-0.675061	1.71688	2.55003e-11	0.61977	0.0058952	0.000212965	2.73866e-17	0.00982185	0.40222	0.0613291	2.8741e-10	0.95866	0.0252818	0.00126899	4.29727e-15	0.0183494	0.462985	0.0854845	734	1	.	0	.	.	.	.	.	.
SMED30000211	-4.52239	-1.78079	-0.399331	1.01993	2.56749	1.88539	0.914689	0.315019	0.959686	5.81743e-07	0.00367344	0.441339	0.0120917	2.4398e-14	5.32372e-08	0.0141625	0.404539	3.29936e-06	0.018402	0.792433	0.0421971	2.16825e-12	2.97897e-07	0.02359	0.466831	1494	1	.	0	.	.	.	.	.	.
SMED30000387	-5.30367	-0.163231	-2.31347	-2.38841	2.39264	2.75668	2.59271	2.42675	-0.697879	0.00733842	0.775286	0.999257	0.999426	2.79051e-08	6.56479e-15	1.65005e-12	5.07744e-11	0.0182684	0.999994	0.999998	0.999998	5.43086e-07	9.74273e-14	1.1224e-11	2.26753e-10	519	1	YES	0	.	.	.	.	.	.
SMED30001027	-4.02553	2.39628	3.596	3.57891	2.68589	-0.817392	-3.48124	-3.93294	6.79816	5.35441e-06	4.95355e-06	3.29683e-13	4.42165e-13	1.88372e-07	0.22868	3.31455e-05	5.53298e-06	2.56295e-05	5.29343e-05	1.18411e-11	2.35355e-11	2.9088e-06	0.289424	9.1361e-05	1.49058e-05	1243	1	YES	0	BAN20648.1	2e-86	cathepsin L [Riptortus pedestris]	Q26636	3e-83	Cathepsin L
SMED30001389	-4.32742	-1.27654	-0.120029	1.35515	2.37185	0.958583	0.774358	0.264042	0.650775	4.06341e-06	0.0315181	0.837998	0.00099776	5.15771e-11	0.0144735	0.051115	0.505268	1.98216e-05	0.10937	0.999998	0.00487343	2.17324e-09	0.0257758	0.0738794	0.567908	1322	1	.	0	CDJ09892.1	2e-86	histone deacetylase 8 [Hymenolepis microstoma]	Q7SXM0	1e-75	Histone deacetylase 8
SMED30001470	-5.9899	0.385304	0.986151	0.18143	2.33491	1.94622	0.537424	-0.381547	2.11927	1.30221e-13	0.304136	0.00642908	0.61954	7.83785e-14	8.5509e-10	0.127261	0.369219	2.01705e-12	0.6048	0.0271997	0.932079	6.16967e-12	6.38288e-09	0.166942	0.430242	1173	1	.	0	ABY85209.1	0	wntP-3 [Schmidtea mediterranea]	P49337	4e-81	Protein Wnt-4
SMED30001732	-3.3112	-3.3112	-3.3112	-0.439028	4.10718	2.53893	2.32413	1.40238	-1.94297	0.999456	0.999551	0.999543	0.632158	2.42147e-11	0.000121126	0.000543807	0.0340732	0.999999	0.999994	0.999998	0.943351	1.08397e-09	0.00035605	0.00120749	0.0500792	537	1	.	0	.	.	.	.	.	.
SMED30002147	-5.33238	-0.6217	-5.33238	0.399579	2.8007	1.326	2.881	3.87918	-0.370196	0.999536	0.756376	0.999611	0.350036	5.54325e-07	0.0239986	5.80376e-08	6.49378e-16	0.999999	0.999994	0.999998	0.636693	7.29265e-06	0.0402878	2.37149e-07	4.24596e-15	302	1	.	0	.	.	.	.	.	.
SMED30002212	-5.41582	-5.41582	-0.793714	-0.890799	2.69182	3.62733	3.14525	3.05175	-0.177808	0.999547	0.999656	0.799608	0.821418	1.45727e-09	5.95048e-26	4.49141e-17	3.34951e-16	0.999999	0.999994	0.999998	0.999998	4.08402e-08	3.27135e-24	4.48352e-16	2.24646e-15	829	1	.	0	BAC10917.1	2e-164	winged helix/forkhead transcription factor [Dugesia japonica]	P32031	9e-53	Fork head domain transcription factor slp2
SMED30002349	-5.03392	-0.931558	0.323992	2.06423	2.43602	0.881373	0.251668	0.00819164	2.19745	6.63395e-09	0.086516	0.47966	5.05982e-07	7.49688e-10	0.0433866	0.572998	0.969966	5.1454e-08	0.242192	0.836099	6.33045e-06	2.27451e-08	0.0678841	0.631917	0.991018	1336	1	.	0	ADX36142.1	0	GATA456b [Schmidtea polychroa]	P28515	4e-24	Transcription factor elt-1 [Caenorhabditis elegans]
SMED30002625	-6.34586	-1.22722	0.295825	1.62896	2.88744	1.44268	0.961095	0.357085	-0.517627	0.000141847	0.983344	0.490406	0.00193658	1.7207e-13	0.00132751	0.0449195	0.390995	0.000518934	0.999994	0.848538	0.00861028	1.23427e-11	0.00308977	0.0659755	0.453041	929	1	.	0	.	.	.	.	.	.
SMED30002720	-1.29577	-0.44043	-5.13878	-1.2484	2.55527	2.77503	1.54259	1.25048	-1.121	0.983335	0.85484	0.00140918	0.980959	2.86025e-07	1.79021e-09	0.00238771	0.0134317	0.999999	0.999994	0.00737952	0.999998	4.13488e-06	1.27805e-08	0.00469699	0.0214672	1021	1	.	0	.	.	.	.	.	.
SMED30002753	-3.87684	-1.81984	-1.67444	0.101846	2.94165	2.3985	0.772021	1.15711	4.20037	1.54468e-07	0.00275128	0.00516431	0.83981	1.14513e-12	1.81758e-08	0.107145	0.0127719	9.58926e-07	0.0143479	0.0226273	0.999998	6.95549e-11	1.10659e-07	0.143229	0.0205095	514	1	.	1	AHD24723.1	2e-57	X1.A5.1, partial [Schmidtea mediterranea]	.	.	.
SMED30002927	-1.37446	-5.21269	-0.62316	-0.233467	2.45878	1.74384	1.69866	1.54249	-1.22857	0.986925	0.000791062	0.907998	0.777128	5.13696e-09	2.19092e-05	4.30361e-05	0.000209414	0.999999	0.00490478	0.999998	0.999998	1.22729e-07	7.55389e-05	0.000116355	0.000456117	644	1	.	0	EKC42274.1	1e-36	hypothetical protein CGI_10017842 [Crassostrea gigas]	F6XZJ7	1e-21	Sterile alpha motif domain-containing protein 15
SMED30003366	-7.46411	-0.65627	-1.49165	-0.0786548	2.34674	2.96117	2.31962	2.06316	0.846593	1.93394e-07	0.927401	0.99073	0.724613	3.37806e-09	1.8528e-16	1.98426e-09	2.08426e-07	1.18206e-06	0.999994	0.999998	0.999998	8.52351e-08	3.28929e-15	9.80963e-09	6.58962e-07	1974	1	.	0	AFC87781.1	0	distal-less [Schmidtea mediterranea]	P53773	2e-35	Homeobox protein DLL-1
SMED30003642	-5.09827	-2.02596	0.838949	0.198194	2.34953	1.48037	1.16223	1.09496	-1.4665	0.0107694	0.998444	0.20999	0.595082	3.16374e-07	0.00153355	0.0180668	0.0243872	0.0256806	0.999994	0.467237	0.908255	4.51347e-06	0.00351609	0.0292855	0.0369741	680	1	.	0	.	.	.	.	.	.
SMED30003693	-3.63542	-3.63542	-3.63542	2.85672	3.38947	2.23749	1.00765	1.41493	-1.97478	0.999413	0.999507	0.999497	0.000270276	9.39338e-08	0.000556676	0.0950705	0.0280415	0.999999	0.999994	0.999998	0.00156138	1.56706e-06	0.00141016	0.128647	0.0419986	617	1	.	0	.	.	.	.	.	.
SMED30003744	-5.06158	-0.396048	1.65557	1.47619	2.99589	0.881969	-0.665778	-0.886207	-1.67732	0.0113478	0.877999	0.00894128	0.0218148	5.18092e-12	0.0857068	0.936598	0.964304	0.0269023	0.999994	0.0360801	0.0699463	2.70512e-10	0.123221	0.961983	0.986908	1181	1	.	0	.	.	.	.	.	.
SMED30004010	-6.61206	-1.93538	0.0766718	1.56433	2.50533	1.75474	1.64004	1.00632	-0.217884	2.17673e-05	0.997224	0.631724	0.00100377	2.05538e-12	2.46706e-06	1.72679e-05	0.0173709	9.36297e-05	0.999994	0.994302	0.00489725	1.18173e-10	1.0176e-05	4.98161e-05	0.0271918	1079	1	.	0	.	.	.	.	.	.
SMED30004748	-5.66154	-0.979826	-1.72672	0.121202	3.19266	1.48588	1.61387	1.95447	-0.765779	0.00234262	0.969783	0.995709	0.626826	1.51531e-14	0.00188192	0.000650954	1.01189e-05	0.00659159	0.999994	0.999998	0.938692	1.39607e-12	0.00421756	0.00142514	2.64263e-05	688	1	.	0	.	.	.	.	.	.
SMED30004982	-3.36026	-3.36026	0.583871	-0.47011	3.16075	1.45389	1.61676	0.375352	-2.35079	0.999675	0.999471	0.386683	0.770056	1.17931e-07	0.0225663	0.0110293	0.369354	0.999999	0.999994	0.726057	0.999998	1.91222e-06	0.0381464	0.0188175	0.430366	330	1	.	0	.	.	.	.	.	.
SMED30005062	-5.23054	-3.53369	-1.14321	1.63972	2.80884	3.2644	1.12996	1.06451	4.12493	5.17355e-08	1.27465e-05	0.0845242	0.00177809	7.68058e-09	6.38284e-12	0.0369129	0.0502862	3.45825e-07	0.000124924	0.231825	0.00801205	1.76493e-07	6.412e-11	0.055396	0.0714373	1755	1	.	0	XP_003378448.1	9e-145	kynureninase [Trichinella spiralis]	P70712	1e-136	Kynureninase
SMED30005157	-5.42823	-2.37025	-1.4087	1.75698	2.80578	2.3213	1.40649	0.916624	-0.977019	0.00513466	0.999383	0.990147	0.0027303	1.04139e-10	4.20722e-08	0.00361783	0.0662211	0.0133194	0.999994	0.999998	0.0116361	3.98653e-09	2.39423e-07	0.00685802	0.0916251	763	1	.	0	.	.	.	.	.	.
SMED30005325	-4.71947	1.50444	2.40742	2.95886	3.5414	1.72568	-1.90722	-5.51111	3.25605	6.76345e-06	0.0086408	8.02716e-06	1.54479e-08	3.03652e-12	0.00198992	0.0119922	1.58381e-08	3.17635e-05	0.0379714	8.02636e-05	2.93072e-07	1.68164e-10	0.00443353	0.0202777	5.64949e-08	840	2	YES	1	AAW26577.1	2e-35	SJCHGC05678 protein [Schistosoma japonicum]	B8XY56	2e-28	Ribonuclease T2
SMED30005389	-3.4561	-1.27168	1.81677	2.60468	2.82624	0.526673	-0.344607	-2.70198	0.0793372	0.00172968	0.0942416	0.00024756	4.04676e-08	3.07611e-10	0.295325	0.57526	0.00011179	0.00500673	0.258911	0.00162844	6.86082e-07	1.02289e-08	0.361442	0.634026	0.000253322	678	2	.	0	.	.	.	.	.	.
SMED30005790	-6.14849	-2.088	0.809546	1.3913	2.5725	1.53043	1.0199	0.9128	-0.668851	0.000461112	0.998284	0.167961	0.0158711	1.07057e-08	0.00147848	0.0446066	0.0708	0.00151279	0.999994	0.395309	0.0533352	2.3594e-07	0.00340329	0.0655927	0.0974235	717	1	.	0	AGZ94926.1	4e-113	hesl-2 protein, partial [Schmidtea mediterranea]	Q03062	3e-16	Transcription factor HES-5
SMED30005833	-2.44935	-2.44935	0.539374	-2.44935	4.09879	2.52778	1.52109	-1.33901	-2.53041	0.999613	0.999648	0.377015	0.999646	6.36928e-12	6.55095e-05	0.0238425	0.880393	0.999999	0.999994	0.71315	0.999998	3.24682e-10	0.000203632	0.0375309	0.917518	445	1	.	0	.	.	.	.	.	.
SMED30006046	-5.32719	-1.15544	-0.174645	0.576183	2.54355	1.65319	1.07194	0.812405	3.02915	1.37066e-11	0.0227402	0.713077	0.175167	4.25871e-12	1.99062e-05	0.00789487	0.0476823	1.60552e-10	0.0839681	0.999998	0.381939	2.25487e-10	6.93552e-05	0.0139036	0.0680825	1150	1	.	0	ADF47429.1	8e-27	TNF receptor-associated factor-2-like protein A [Dugesia japonica]	Q6DJN2	2e-12	TNF receptor-associated factor 6-B
SMED30006172	-4.87482	-4.87482	1.42073	1.92613	5.53869	1.24889	0.528605	-0.91339	-0.653785	0.999484	0.999536	0.0681999	0.0157137	1.45783e-19	0.0764277	0.302103	0.833136	0.999999	0.999994	0.195347	0.0528827	3.37846e-17	0.111444	0.359784	0.875536	677	1	.	0	.	.	.	.	.	.
SMED30006206	-3.98595	-3.98595	0.062899	0.438081	3.11204	2.15788	1.15377	1.04724	-1.91335	0.999657	0.999494	0.570924	0.401923	1.07074e-07	0.0002673	0.0641769	0.0836775	0.999999	0.999994	0.934288	0.700778	1.75985e-06	0.000727194	0.0907003	0.113498	386	1	.	0	.	.	.	.	.	.
SMED30006293	-0.73924	-1.41421	-0.355208	0.158404	2.47294	0.289936	-0.108296	-0.304334	0.67051	0.0915705	0.000593523	0.310931	0.617071	3.72291e-30	0.24181	0.67877	0.241158	0.16577	0.00382401	0.623435	0.929943	3.505e-27	0.30391	0.733021	0.294407	665	1	.	0	.	.	.	.	.	.
SMED30006399	-3.59171	-1.67622	1.46206	2.11787	3.2974	0.485241	-0.626602	-1.46804	0.263211	0.000928853	0.0294143	0.0038426	1.17339e-05	1.10516e-14	0.328021	0.288859	0.0177605	0.0028575	0.103415	0.0175669	0.000100342	1.05032e-12	0.396131	0.345568	0.0277426	798	1	.	0	.	.	.	.	.	.
SMED30006489	-2.61511	-6.45483	-0.788704	0.70637	2.38778	1.76834	2.40814	2.58802	-0.0135565	0.999482	1.83032e-06	0.932312	0.128661	1.65371e-13	5.00519e-08	4.56414e-17	2.13194e-21	0.999999	2.14061e-05	0.999998	0.300408	1.1944e-11	2.8117e-07	4.5531e-16	2.0236e-20	1270	1	YES	1	.	.	.	.	.	.
SMED30006691	-3.51444	-3.51444	3.95856	3.59438	5.33295	-0.0137198	-2.32884	-3.51444	-1.60969	0.999464	0.999538	2.27925e-09	2.88635e-07	1.49158e-20	0.306081	0.925244	0.999578	0.999999	0.999994	4.79853e-08	3.90642e-06	3.90754e-18	0.372894	0.9524	1	946	2	.	0	EZA52906.1	9e-07	hypothetical protein X777_07706 [Cerapachys biroi]	.	.	.
SMED30007181	-2.36486	-1.37253	-0.104037	0.676356	2.90435	0.741659	-0.0432914	-0.437634	3.20474	1.53566e-06	0.00128826	0.782277	0.0527559	4.15839e-23	0.0289329	0.906628	0.243771	8.0859e-06	0.00748388	0.999998	0.146351	1.5278e-20	0.0474683	0.936501	0.297308	908	1	.	0	XP_312403.4	9e-63	AGAP002535-PA [Anopheles gambiae str. PEST]	B3P9N0	1e-56	Serine/threonine-protein phosphatase Pgam5, mitochondrial
SMED30007251	-7.60321	3.97745	4.3426	5.41413	3.96826	-1.06329	-4.00985	-5.0261	2.14486	1.32392e-06	9.35954e-21	8.26683e-26	1.35853e-44	1.52124e-21	0.968631	0.999999	0.999996	7.04075e-06	4.36494e-19	5.15641e-24	9.98255e-42	4.53767e-19	0.991639	1	1	1707	1	.	0	BAF57634.1	2e-103	rnpc2 protein [Dugesia japonica]	Q5RC80	2e-71	RNA-binding protein 39
SMED30007514	-6.40346	-0.178287	0.464368	1.73108	2.39429	1.44123	0.227052	0.323729	-0.653996	5.5547e-05	0.786471	0.351833	0.000223424	1.52135e-11	0.000189192	0.486706	0.395316	0.000220251	0.999994	0.68056	0.00132346	7.08405e-10	0.00053239	0.54774	0.457484	1297	4	.	0	.	.	.	.	.	.
SMED30007728	-5.60738	-0.109023	0.408409	1.34476	2.52736	0.76599	0.154607	0.515275	-1.32646	0.00303328	0.76874	0.454789	0.0313384	2.48394e-07	0.153431	0.583061	0.305526	0.00830836	0.999994	0.808105	0.0948004	3.67914e-06	0.204877	0.64139	0.363429	479	1	.	0	.	.	.	.	.	.
SMED30007932	-4.98558	-0.65837	-0.56663	-0.0542376	2.35665	1.57216	1.57651	0.759492	1.31175	2.01728e-11	0.12707	0.178181	0.922849	4.1847e-24	6.49339e-11	5.85816e-11	0.00373398	2.3012e-10	0.324093	0.413372	0.999998	1.77567e-21	5.68681e-10	3.43831e-10	0.00662975	2499	2	.	0	EFX67375.1	7e-06	hypothetical protein DAPPUDRAFT_63937 [Daphnia pulex]	.	.	.
SMED30007960	-1.74963	0.457925	2.28898	2.41248	5.30161	0.664278	-4.31491	-5.06073	0.881404	0.141416	0.430372	6.50973e-05	2.38402e-05	8.75115e-26	0.224524	1.61839e-05	8.3293e-07	0.242331	0.761038	0.00050716	0.000186894	4.79356e-23	0.28487	4.68639e-05	2.46888e-06	729	1	YES	1	.	.	.	.	.	.
SMED30008213	-6.99529	-1.21443	-0.398845	0.892408	2.52836	1.38045	1.71763	2.08971	0.160275	1.01467e-06	0.982093	0.866867	0.0669257	1.48987e-15	0.00014479	3.57159e-07	1.50785e-11	5.51088e-06	0.999994	0.999998	0.177581	1.71651e-13	0.000418586	1.31478e-06	7.02985e-11	790	1	.	0	EKC41574.1	1e-43	U8 snoRNA-decapping enzyme [Crassostrea gigas]	Q96DE0	1e-40	U8 snoRNA-decapping enzyme
SMED30008458	-5.68083	2.63842	2.87297	1.96939	2.50229	0.0939866	-2.11139	-2.28483	3.79137	4.60169e-09	1.68334e-08	5.02621e-10	5.43374e-05	1.00003e-07	0.856242	0.00168025	0.000781197	3.65452e-08	2.82057e-07	1.18764e-08	0.000382036	1.65538e-06	0.898815	0.00340743	0.00155512	3017	1	YES	0	GAA30540.2	0	lysosomal alpha-glucosidase [Clonorchis sinensis]	Q6P7A9	0	Lysosomal alpha-glucosidase
SMED30008977	-4.70987	2.99229	3.3332	2.06221	3.78251	1.28187	-2.60685	-6.13537	5.29343	7.79434e-08	1.05223e-10	2.7144e-13	2.49816e-05	2.8584e-17	0.0127524	0.000259494	1.12195e-11	5.06987e-07	2.38726e-09	9.8526e-12	0.000194576	4.41615e-15	0.0230745	0.00061417	5.28058e-11	2946	1	YES	0	GAA30540.2	0	lysosomal alpha-glucosidase [Clonorchis sinensis]	Q6P7A9	0	Lysosomal alpha-glucosidase
SMED30009019	-5.56949	-5.56949	1.26466	0.652736	2.56286	2.42281	1.92572	2.31019	-0.625327	0.999617	0.999435	0.0375556	0.215993	7.90232e-09	4.97741e-09	2.31564e-05	3.04569e-08	0.999999	0.999994	0.119919	0.447477	1.81001e-07	3.31318e-08	6.55485e-05	1.05505e-07	520	1	.	0	.	.	.	.	.	.
SMED30009061	-4.97293	4.69447	4.77761	5.17777	3.51645	-1.08742	-5.43009	-6.67586	3.43051	0.000105063	1.68409e-18	3.53219e-19	1.45868e-22	1.91086e-10	0.200623	3.8203e-07	4.53132e-09	0.000395061	6.98849e-17	1.80058e-17	2.27697e-20	6.76481e-09	0.258442	1.40154e-06	1.7024e-08	808	1	.	1	CCD76108.1	4e-55	hypothetical protein Smp_006860.2 [Schistosoma mansoni]	A1ZA47	6e-10	PDZ and LIM domain protein Zasp
SMED30009157	-5.1447	1.10734	0.924124	0.14991	2.61897	0.337182	-0.334744	0.341918	-1.71212	0.00829314	0.0985892	0.15828	0.629156	6.33334e-10	0.423873	0.855631	0.415466	0.0203877	0.268117	0.377917	0.94085	1.95296e-08	0.493413	0.891989	0.478121	689	1	.	0	.	.	.	.	.	.
SMED30009361	-7.61066	-1.63065	-1.88414	-0.602249	2.4672	3.82722	3.16873	2.26454	1.38009	2.24381e-07	0.993374	0.996524	0.916062	1.0445e-08	1.06614e-24	8.78131e-16	1.42008e-07	1.35578e-06	0.999994	0.999998	0.999998	2.30701e-07	4.93387e-23	7.84098e-15	4.57815e-07	1577	1	.	0	ESO97181.1	1e-06	hypothetical protein LOTGIDRAFT_174566 [Lottia gigantea]	.	.	.
SMED30009415	-4.1388	-0.883389	-0.654514	-0.272443	2.37895	1.82254	1.16545	0.582209	1.43509	1.0655e-08	0.0459192	0.124803	0.512969	2.37425e-16	7.02587e-10	0.00017667	0.070916	7.95943e-08	0.147737	0.314717	0.824137	3.09649e-14	5.31964e-09	0.000431044	0.0975743	311	1	.	0	.	.	.	.	.	.
SMED30009524	-6.56073	-0.51264	0.176397	2.10149	3.06646	1.53357	0.438634	-0.243179	-0.339592	7.42995e-05	0.901068	0.576435	3.55388e-05	9.42867e-14	0.00118452	0.339555	0.810052	0.000287014	0.999994	0.940119	0.000263714	7.28353e-12	0.00279058	0.399086	0.854986	2177	3	.	0	.	.	.	.	.	.
SMED30009651	-4.83604	-1.16621	-0.444544	1.30023	2.66763	1.36487	0.780564	0.333493	3.62851	7.09601e-11	0.0223968	0.354202	0.00157516	8.58048e-13	0.000756645	0.0650577	0.444168	7.47749e-10	0.083005	0.683867	0.00724216	5.3743e-11	0.00186588	0.0918158	0.506873	2967	1	.	0	AFD29602.1	0	NSD-1 [Schmidtea mediterranea]	Q8BVE8	7e-116	Histone-lysine N-methyltransferase NSD2
SMED30009683	-2.93722	-2.73524	0.238372	1.87252	2.75936	1.15871	-0.176041	-0.180469	0.450792	0.000175217	2.28582e-05	0.545022	4.34302e-08	1.24355e-21	0.00023442	0.652457	0.639346	0.000628874	0.000210066	0.907928	7.30147e-07	3.74644e-19	0.000645497	0.708473	0.697681	1128	1	.	0	AGZ94927.1	0	hesl-3 protein, partial [Schmidtea mediterranea]	Q7KM13	4e-20	Hairy/enhancer-of-split related with YRPW motif protein [Drosophila melanogaster]
SMED30010324	-2.42144	-1.12065	-0.828665	-1.34744	2.40175	2.15325	0.869906	0.293287	-0.660424	0.0290707	0.153845	0.273244	0.0846509	3.83765e-09	6.51013e-08	0.0476211	0.502914	0.0615123	0.373329	0.56914	0.215377	9.53934e-08	3.58622e-07	0.0694895	0.565452	753	1	.	0	.	.	.	.	.	.
SMED30010391	-4.98612	-1.94726	2.4558	1.9267	4.38787	1.49579	-0.573351	-2.75943	-1.12935	0.0206364	0.997807	6.48761e-05	0.00515824	4.12182e-20	0.00949482	0.908665	0.999908	0.0455897	0.999994	0.000505698	0.0201743	1.03482e-17	0.0178047	0.938412	1	390	1	.	0	.	.	.	.	.	.
SMED30010459	-2.28581	-0.430442	2.56206	3.93645	5.69124	0.922473	-3.94734	-6.44861	6.02787	0.0133005	0.5854	2.73782e-05	7.51063e-12	3.54504e-24	0.177102	0.000112859	6.49318e-08	0.0309662	0.927399	0.000237428	3.25572e-10	1.54785e-21	0.232203	0.000285458	2.17042e-07	1266	1	YES	0	XP_002114497.1	3e-130	expressed hypothetical protein [Trichoplax adhaerens]	Q4R5M2	7e-120	Cathepsin B
SMED30010748	-3.56366	-3.56366	-0.611624	3.27613	3.42172	1.98262	0.857447	-1.79898	-2.15514	0.999672	0.999525	0.787817	1.7671e-06	3.54024e-09	0.00101895	0.140608	0.964951	0.999999	0.999994	0.999998	1.91709e-05	8.89549e-08	0.00243441	0.182401	0.987435	338	1	.	0	.	.	.	.	.	.
SMED30010822	-4.53531	0.148269	0.0590692	0.785075	2.73445	1.86081	-0.255295	-0.797068	-1.93321	0.032943	0.65564	0.701251	0.26963	9.57509e-10	2.52448e-05	0.830388	0.95816	0.068489	0.990253	0.999998	0.529264	2.81433e-08	8.59185e-05	0.869888	0.98212	664	1	.	0	GAA53647.1	1e-106	26S proteasome regulatory subunit N1, partial [Clonorchis sinensis]	Q8VDM4	2e-92	26S proteasome non-ATPase regulatory subunit 2
SMED30011050	-7.88153	-2.09753	-0.500056	0.951902	3.0918	2.78205	2.06756	1.5858	1.17653	1.26422e-09	0.997972	0.892607	0.0422769	1.31134e-22	1.9999e-18	3.53749e-09	2.47038e-05	1.09983e-08	0.999994	0.999998	0.12186	4.34139e-20	4.48965e-17	1.69542e-08	6.12957e-05	615	1	.	0	AFJ24831.1	1e-83	hypothetical protein [Schmidtea mediterranea]	.	.	.
SMED30011078	-2.36719	-2.20355	0.119283	1.81543	2.38349	0.692036	-0.474688	0.0351855	-0.991394	0.0435247	0.0218447	0.831559	0.000703057	6.59692e-07	0.179946	0.440704	0.918271	0.0871391	0.0813795	0.999998	0.00358757	8.49849e-06	0.235327	0.502027	0.950646	1825	1	.	0	AFJ24792.1	2e-32	TNF receptor associated factor-2, partial [Schmidtea mediterranea]	Q13114	3e-20	TNF receptor-associated factor 3
SMED30011277	-5.0606	2.27243	2.40158	1.77773	2.59963	-0.0635882	-1.83122	-2.09596	3.06394	1.0725e-13	2.82968e-13	7.49625e-15	3.52489e-08	4.26289e-18	0.877548	1.42066e-05	1.01474e-06	1.67851e-12	8.44058e-12	3.11933e-13	6.08214e-07	7.64452e-16	0.917505	4.15094e-05	2.97876e-06	781	1	.	4	XP_007427627.1	4e-06	tetraspanin-7-like [Python bivittatus]	.	.	.
SMED30011463	-6.28519	-2.2081	0.578915	1.91057	3.58709	3.05329	1.30028	-1.93686	-0.0282065	0.00162205	0.998711	0.365464	0.00642197	2.8507e-09	7.70191e-07	0.0563119	0.997264	0.00472835	0.999994	0.698315	0.0244286	7.30918e-08	3.47567e-06	0.0806632	1	1593	2	.	0	.	.	.	.	.	.
SMED30011541	-9.8937	4.81345	3.80533	2.93614	3.42615	-0.572429	-2.16876	-2.34618	3.66084	1.77504e-16	5.21964e-48	1.25927e-26	2.80354e-14	4.02249e-21	0.908318	0.99818	0.998857	3.97893e-15	4.58461e-46	7.98698e-25	1.78946e-12	1.16525e-18	0.94352	1	1	3692	1	.	10	EKC18237.1	0	Putative cation-transporting ATPase 13A3, partial [Crassostrea gigas]	Q9H7F0	0	Probable cation-transporting ATPase 13A3
SMED30011838	-8.49202	0.618032	1.74035	2.45391	2.41578	1.03973	0.389137	-0.164913	1.19836	2.21074e-12	0.18454	1.367e-05	5.22378e-12	1.76968e-12	0.0125263	0.330147	0.763825	2.90461e-11	0.424983	0.000128659	2.33497e-10	1.03324e-10	0.0227174	0.389228	0.813563	1175	1	.	0	AFJ24729.1	0	TRAF interacting protein [Schmidtea mediterranea]	Q8VIG6	3e-11	E3 ubiquitin-protein ligase TRAIP
SMED30011856	-4.49592	-4.49592	0.0226309	0.78312	4.14034	2.73476	1.19012	0.120869	-1.30297	0.999474	0.999587	0.552075	0.228208	6.33245e-19	9.31111e-08	0.042579	0.459972	0.999999	0.999994	0.915312	0.466673	1.3067e-16	4.98784e-07	0.0629461	0.522579	434	1	.	0	.	.	.	.	.	.
SMED30011869	-3.58861	-4.3278	-0.054558	0.713387	3.10726	2.1438	1.15704	0.849475	3.29853	1.70783e-05	3.27017e-07	0.931927	0.18699	1.39059e-11	9.46844e-06	0.0254924	0.108483	7.49479e-05	4.40019e-06	0.999998	0.401157	6.5256e-10	3.50782e-05	0.0398098	0.143579	713	1	YES	0	AHD24720.1	2e-42	X1.A2.3 [Schmidtea mediterranea]	.	.	.
SMED30011932	-5.7865	4.0411	4.75018	4.48546	3.661	-2.07	-3.29474	-5.7865	0.108227	0.99963	1.22572e-14	1.92788e-21	4.27945e-19	1.84645e-12	0.934112	0.988897	0.999409	0.999999	4.04906e-13	1.05795e-19	4.86517e-17	1.0739e-10	0.964031	1	1	569	1	.	0	.	.	.	.	.	.
SMED30011998	-1.83096	-1.10216	-0.140317	0.01544	2.6231	0.978803	-0.103636	-0.440271	3.50359	4.40981e-06	0.00188172	0.662526	0.960259	4.85444e-25	0.00056521	0.739805	0.168659	2.14074e-05	0.0103704	0.999998	0.999998	2.4375e-22	0.00142961	0.78896	0.213962	2849	1	.	0	GAA55982.1	1e-13	activating molecule in BECN1-regulated autophagy protein 1 [Clonorchis sinensis]	A2AH22	0.0002	Activating molecule in BECN1-regulated autophagy protein 1 [Mus musculus]
SMED30012023	-3.9329	-3.9329	0.532345	1.5803	3.48734	2.92559	0.100822	-0.760599	-1.86113	0.99962	0.999438	0.366574	0.0501969	4.05704e-09	5.96471e-07	0.496956	0.815264	0.999999	0.999994	0.699727	0.140364	9.99399e-08	2.74937e-06	0.55765	0.859634	578	1	.	0	.	.	.	.	.	.
SMED30012162	-3.88383	0.779543	-3.88383	-3.88383	3.47174	2.90585	2.15765	2.3367	-1.54152	0.999637	0.213033	0.999438	0.999436	1.33639e-09	2.17884e-07	0.000373528	7.40867e-05	0.999999	0.471119	0.999998	0.999998	3.78043e-08	1.0875e-06	0.000854853	0.000172436	855	2	.	0	.	.	.	.	.	.
SMED30012782	-6.68173	-0.288862	0.988524	1.67465	2.74149	1.23129	0.761428	-0.426797	-0.358444	3.90176e-05	0.832375	0.0762529	0.00125053	7.5003e-11	0.010965	0.127128	0.876765	0.000159691	0.999994	0.213481	0.00593395	2.97318e-09	0.0202045	0.166811	0.914496	1073	1	.	0	CDJ19461.1	2e-108	cyclin dependent kinase [Echinococcus granulosus]	P43450	3e-102	Cyclin-dependent kinase 2
SMED30012995	-2.31184	-2.31184	-2.31184	0.626712	3.89768	1.42624	0.139742	0.845143	-2.74189	0.999424	0.999575	0.999571	0.380195	2.23212e-08	0.049713	0.452914	0.176665	0.999999	0.999994	0.999998	0.674408	4.48016e-07	0.0763747	0.514225	0.223049	332	1	.	0	.	.	.	.	.	.
SMED30013305	-1.1679	-5.00558	-5.00558	-2.103	2.54533	3.67377	3.38627	3.67668	-0.310535	0.859104	0.999558	0.999567	0.959847	1.6231e-07	1.29566e-23	1.17228e-18	1.66975e-24	0.999999	0.999994	0.999998	0.999998	2.54815e-06	5.33986e-22	1.32672e-17	1.91417e-23	865	1	YES	1	.	.	.	.	.	.
SMED30013455	-4.06508	-2.40023	-0.959858	-0.811886	2.56796	2.54123	1.79959	1.32828	0.913775	3.16517e-05	0.00101068	0.112023	0.162496	9.25241e-12	7.52476e-12	4.0722e-06	0.000935548	0.000131672	0.00605944	0.289072	0.360681	4.51779e-10	7.48427e-11	1.29549e-05	0.00183929	945	1	.	0	.	.	.	.	.	.
SMED30013550	-1.89039	-1.89039	1.01885	1.88952	4.23342	-1.89039	0.419751	-1.89039	-2.93477	0.999665	0.999703	0.166053	0.0330043	2.08869e-09	0.999606	0.173578	0.999601	0.999999	0.999994	0.39206	0.0991198	5.55883e-08	1	0.219501	1	354	1	.	0	.	.	.	.	.	.
SMED30013596	-4.17533	-1.2215	-0.250592	0.793134	2.47024	1.13855	0.990539	0.254955	2.79486	3.21359e-13	0.00181098	0.482402	0.0127787	3.54678e-19	0.000145005	0.00107981	0.421844	4.71353e-12	0.0100256	0.838912	0.0442359	7.57828e-17	0.000419088	0.00226685	0.484443	2871	1	.	0	XP_006819816.1	0	chromodomain-helicase-DNA-binding protein 1-like [Saccoglossus kowalevskii]	Q9CXF7	0	Chromodomain-helicase-DNA-binding protein 1-like [Mus musculus]
SMED30013701	-9.223	1.04065	1.21479	2.86193	2.3762	0.912793	0.605486	0.211143	1.89607	1.90559e-14	0.0284431	0.00868124	1.04785e-14	6.01661e-10	0.0461585	0.183745	0.499489	3.27494e-13	0.10067	0.0351438	7.12611e-13	1.8572e-08	0.071626	0.230817	0.562021	4732	1	.	0	AAI67300.1	4e-143	sbno1 protein [Xenopus (Silurana) tropicalis]	Q5F371	8e-137	Protein strawberry notch homolog 1
SMED30013740	-3.63607	-3.63607	-3.63607	-3.63607	3.48973	4.27924	3.15474	3.62058	-1.07366	0.999611	0.999673	0.999665	0.999664	1.46975e-08	7.22187e-17	1.13367e-07	6.0611e-11	0.999999	0.999994	0.999998	0.999998	3.10512e-07	1.34637e-15	4.47982e-07	2.69088e-10	639	1	.	0	CDJ12042.1	5e-51	forkhead box protein D1 [Hymenolepis microstoma]	Q02361	1e-47	Fork head domain-containing protein FD3
SMED30014382	-3.63837	-2.55776	-1.18881	-0.501956	2.5622	2.45637	1.52017	1.34816	4.77186	4.65013e-08	1.67882e-05	0.0244802	0.31475	5.27458e-11	3.87944e-10	0.000278769	0.00146118	3.12851e-07	0.000159753	0.084201	0.591433	2.21319e-09	3.05e-09	0.000655875	0.00278649	2766	1	.	0	CDJ13692.1	1e-57	RNA binding protein MEX3B [Hymenolepis microstoma]	Q6ZN04	3e-07	RNA-binding protein MEX3B
SMED30014447	-3.4477	-1.69141	-0.132294	0.25754	2.35447	1.29589	0.773081	0.590424	2.37179	5.96896e-09	0.000194907	0.734653	0.482124	1.17725e-14	6.67654e-05	0.0221148	0.0839178	4.65993e-08	0.0014371	0.999998	0.791377	1.11182e-12	0.000207109	0.0350751	0.113806	468	1	.	0	.	.	.	.	.	.
SMED30015037	-4.80032	-0.106927	-1.8245	-4.80032	2.53996	2.93079	3.11374	2.94758	-0.803318	0.999664	0.580556	0.949793	0.99954	3.66496e-07	1.65595e-12	1.32914e-14	4.84029e-13	0.999999	0.922441	0.999998	0.999998	5.13316e-06	1.80626e-11	1.07991e-13	2.54447e-12	771	1	.	0	.	.	.	.	.	.
SMED30015273	-4.27611	-4.27611	-4.27611	-0.345962	2.99062	3.8362	3.40302	2.94446	-0.869149	0.999506	0.999593	0.999585	0.557412	1.30719e-07	4.73943e-17	3.36832e-12	1.06136e-08	0.999999	0.999994	0.999998	0.870292	2.09589e-06	9.0085e-16	2.22929e-11	3.85433e-08	751	1	.	0	.	.	.	.	.	.
SMED30015687	-3.82056	-1.26524	0.00107879	1.75388	2.33391	0.853598	0.0800567	0.0632795	0.191814	0.000118648	0.0512082	0.970958	3.6533e-05	1.42323e-09	0.0411526	0.832075	0.859635	0.000441136	0.161022	0.999998	0.000269904	3.99604e-08	0.0648026	0.871504	0.899181	767	1	.	0	XP_003240251.1	1e-10	E3 ubiquitin-protein ligase RNF8-like isoform X2 [Acyrthosiphon pisum]	Q2HJ46	7e-11	E3 ubiquitin-protein ligase RNF8
SMED30015696	-3.89346	0.880548	2.16688	2.40761	4.00941	1.88147	-2.30569	-5.14677	5.56149	4.68906e-06	0.116627	2.12184e-05	1.61018e-06	7.63284e-18	0.000286123	0.00167223	9.25464e-09	2.26644e-05	0.304494	0.000190366	1.76528e-05	1.30656e-15	0.000773098	0.00339277	3.38039e-08	2665	1	YES	1	XP_001629942.1	2e-132	predicted protein [Nematostella vectensis]	Q2KJC3	1e-118	Macrophage-expressed gene 1 protein
SMED30015699	-4.98084	-1.93002	2.33556	0.954239	4.28709	1.21056	-0.632696	-1.24389	-1.19218	0.0166604	0.997901	7.38143e-05	0.174881	8.7372e-26	0.024744	0.927081	0.985581	0.0377246	0.999994	0.000565995	0.381482	4.79356e-23	0.0414009	0.953737	1	1383	1	.	0	.	.	.	.	.	.
SMED30015789	-8.93519	0.870971	1.50781	2.37857	2.50076	1.01684	0.595903	0.0643463	1.5996	1.38819e-13	0.0668498	0.000542785	5.20015e-10	8.0116e-12	0.0216491	0.182892	0.616015	2.13923e-12	0.198442	0.00321583	1.46553e-08	3.98293e-10	0.0367843	0.229841	0.675795	1199	1	.	0	AFJ24787.1	5e-13	hypothetical protein [Schmidtea mediterranea]	.	.	.
SMED30016686	-3.31323	-7.14974	0.614903	0.782835	3.03325	2.45476	1.86674	1.71049	0.525958	0.999964	9.14033e-08	0.162183	0.0897982	4.51991e-19	1.77321e-12	5.89927e-07	6.10161e-06	0.999999	1.35517e-06	0.385187	0.225766	9.58953e-17	1.92579e-11	2.10478e-06	1.63529e-05	960	1	.	0	XP_004076926.1	6e-36	homeobox protein Nkx-6.1-like [Oryzias latipes]	Q60554	1e-35	Homeobox protein Nkx-6.1
SMED30016806	-6.67278	-0.628296	0.640741	0.981445	2.34442	1.18828	0.872234	1.27395	-0.373805	1.00499e-05	0.925019	0.211794	0.0528923	7.04762e-12	0.00236132	0.0362072	0.000722179	4.57986e-05	0.999994	0.470242	0.146665	3.53873e-10	0.00516589	0.0544428	0.00144657	800	1	.	0	.	.	.	.	.	.
SMED30016957	-6.05504	4.15093	4.05162	4.479	2.51724	-1.25173	-3.60499	-4.28703	0.0461399	0.00105856	7.05282e-25	1.52593e-23	1.61645e-31	1.6342e-08	0.979317	0.999997	1	0.00321825	3.74085e-23	8.89203e-22	4.91907e-29	3.41426e-07	0.999421	1	1	756	1	.	0	EFB29446.1	2e-27	hypothetical protein PANDA_010269 [Ailuropoda melanoleuca]	Q6PFR5	2e-28	Transformer-2 protein homolog alpha
SMED30017109	-5.11993	-2.05536	0.252846	0.473218	2.82797	1.87272	1.44936	0.299181	-1.35296	0.00966262	0.998552	0.557682	0.409448	6.15309e-13	3.71423e-06	0.00103215	0.439583	0.0233201	0.999994	0.920841	0.709872	3.96098e-11	1.48387e-05	0.00217404	0.502249	630	2	.	0	.	.	.	.	.	.
SMED30017222	-3.13311	-3.58772	-0.999029	-0.771579	2.97584	2.42166	1.78435	1.30959	4.33702	4.2933e-07	9.76664e-09	0.045294	0.115856	3.83508e-16	1.23466e-10	5.44171e-06	0.00126147	2.47928e-06	1.6959e-07	0.139956	0.276532	4.87509e-14	1.03815e-09	1.69818e-05	0.00243119	393	1	.	0	GAA36695.2	3e-55	histone H2A.V [Clonorchis sinensis]	P08985	5e-57	Histone H2A.v
SMED30017245	-7.9317	-0.250049	1.18566	1.5406	2.9608	1.27613	0.742916	0.475647	0.763646	3.09978e-09	0.810017	0.0131653	0.000752591	4.36733e-17	0.00305812	0.103442	0.273242	2.53013e-08	0.999994	0.0502637	0.00380616	6.4815e-15	0.00651248	0.138747	0.32941	1226	2	.	0	ESN98881.1	7e-32	hypothetical protein HELRODRAFT_185038 [Helobdella robusta]	Q66I84	2e-21	Sister chromatid cohesion protein DCC1
SMED30017298	-4.40679	-4.40679	-0.472176	0.123162	3.83174	2.65838	2.04626	0.626219	-1.36998	0.999506	0.999618	0.733114	0.514606	1.84159e-15	2.35799e-07	0.000243766	0.208465	0.999999	0.999994	0.999998	0.82595	2.06252e-13	1.16745e-06	0.00057977	0.25889	1071	2	.	0	.	.	.	.	.	.
SMED30017364	-4.95481	-3.37596	0.243203	2.49044	3.05737	-0.267092	1.68883	1.11801	2.50086	1.10555e-05	0.000243433	0.701035	9.70087e-06	1.76563e-08	0.709804	0.00395539	0.0658217	5.00707e-05	0.00174783	0.999998	8.51816e-05	3.66092e-07	0.766819	0.00742918	0.0911143	924	1	.	0	.	.	.	.	.	.
SMED30017396	-2.58621	-2.33758	-1.87426	1.22679	3.482	1.6095	0.485626	-0.00586433	-0.414453	0.0150112	0.00665553	0.0183142	0.00851149	2.65903e-27	8.43741e-06	0.214453	0.956786	0.034412	0.0304636	0.0660622	0.0311764	1.74149e-24	3.15651e-05	0.265038	0.981213	656	1	.	0	.	.	.	.	.	.
SMED30017477	-3.31224	-3.31224	-3.31224	-0.397719	3.29564	2.75757	2.22983	2.05141	-1.98134	0.999519	0.999614	0.99961	0.622026	2.28797e-08	6.74083e-07	0.00021204	0.000632531	0.999999	0.999994	0.999998	0.934359	4.57701e-07	3.07429e-06	0.000509826	0.00127851	468	1	.	1	.	.	.	.	.	.
SMED30017490	-7.36587	2.0553	0.83168	1.25523	2.71237	1.59578	0.728473	-1.81297	0.250114	2.02022e-06	5.80269e-05	0.140866	0.0225279	1.28538e-09	0.00115911	0.156671	0.995947	1.04218e-05	0.000484662	0.345705	0.0718426	3.66363e-08	0.00273671	0.200724	1	1524	1	.	0	.	.	.	.	.	.
SMED30017514	-4.28128	-1.47747	1.06214	1.72594	2.44656	0.359618	-0.156294	0.320775	0.524012	9.55234e-06	0.0211408	0.017158	3.86653e-05	1.51321e-10	0.395957	0.76802	0.445003	4.36234e-05	0.0791583	0.0626113	0.000283492	5.50159e-09	0.465503	0.814293	0.507749	663	1	.	0	.	.	.	.	.	.
SMED30017598	-2.74232	-4.7522	2.56882	2.29419	4.57767	2.80941	-0.923819	-3.83175	2.47702	0.0118962	0.000109451	5.0429e-05	0.000371383	4.90886e-15	6.30064e-06	0.275884	0.000201304	0.0280721	0.000860949	0.000404492	0.00205807	5.0647e-13	2.41389e-05	0.331773	0.00043982	824	1	.	1	AAD39513.1	1e-63	cathepsin L-like protease precursor [Artemia franciscana]	Q95029	7e-61	Cathepsin L
SMED30017650	-3.67452	0.105532	1.31483	1.78893	3.63605	2.89627	-0.679649	-5.38745	6.56985	2.19779e-05	0.865843	0.0210354	0.00114091	2.24732e-13	1.58212e-08	0.314343	1.82561e-08	9.44419e-05	0.999994	0.0740255	0.00548815	1.5856e-11	9.75134e-08	0.372609	6.47213e-08	1091	1	YES	0	EKC36430.1	5e-83	Cathepsin L [Crassostrea gigas]	Q26636	5e-82	Cathepsin L
SMED30018258	-3.8838	0.188216	-3.8838	-3.8838	2.9103	2.87967	3.37924	2.29396	-1.43386	0.999632	0.401048	0.999449	0.999448	2.90186e-07	7.98811e-09	1.63939e-13	2.11344e-05	0.999999	0.727985	0.999998	0.999998	4.18098e-06	5.14116e-08	1.21411e-12	5.30023e-05	410	1	.	0	.	.	.	.	.	.
SMED30018299	-3.04252	-0.333947	5.30943	6.87867	3.70506	-1.42199	-4.28966	-6.80505	2.13888	0.999513	0.625768	8.35836e-20	2.39538e-32	5.90824e-10	0.961649	0.999996	1.20141e-07	0.999999	0.963286	4.33412e-18	7.84407e-30	1.82749e-08	0.986167	1	3.90284e-07	1853	1	YES	0	EKC23401.1	8e-70	Leishmanolysin-like peptidase [Crassostrea gigas]	Q9VH19	2e-65	Leishmanolysin-like peptidase
SMED30018399	-2.89347	3.5614	4.35419	4.71514	3.06201	-3.18694	-4.3108	-5.30154	3.93713	5.59208e-06	4.49739e-27	4.11481e-42	4.50496e-50	7.17761e-20	4.07412e-09	3.00002e-13	4.01794e-17	2.66444e-05	2.55165e-25	4.09132e-40	3.77002e-47	1.72992e-17	2.74896e-08	2.17107e-12	2.87594e-16	828	1	.	0	CCD76951.1	2e-112	subfamily T1A non-peptidase homologue (T01 family) [Schistosoma mansoni]	Q9Z2U1	9e-103	Proteasome subunit alpha type-5
SMED30018431	-4.65014	1.12516	1.39741	1.69776	2.66901	0.961878	-1.00609	-2.195	2.44645	5.79497e-10	0.00410292	0.000303577	5.62607e-06	8.21299e-15	0.0121151	0.0271918	9.85517e-06	5.31299e-09	0.0201942	0.001948	5.29346e-05	8.12867e-13	0.0220564	0.0421989	2.57776e-05	1737	1	.	12	ESO98864.1	2e-59	hypothetical protein LOTGIDRAFT_213657 [Lottia gigantea]	Q8R0M8	5e-34	Monocarboxylate transporter 5
SMED30018553	-3.69934	2.80789	2.98882	2.60753	2.83068	-0.739278	-2.88294	-3.91336	2.60931	8.4808e-08	1.33607e-17	4.40525e-20	4.95841e-15	1.63672e-18	0.0823598	9.01409e-09	4.22813e-13	5.48403e-07	5.31025e-16	2.31618e-18	3.48209e-13	3.14073e-16	0.118999	4.09851e-08	2.22733e-12	1088	1	YES	1	.	.	.	.	.	.
SMED30018801	-3.89912	-2.58708	0.300267	1.31327	2.84393	1.79384	0.398572	-0.163686	1.96952	6.25022e-06	0.000186127	0.549743	0.00553811	1.44113e-11	5.87653e-05	0.41434	0.763341	2.95234e-05	0.00137674	0.912463	0.0214621	6.75222e-10	0.000185016	0.475265	0.813138	1439	1	.	2	CAY18747.2	6e-52	hypothetical protein Smp_187190 [Schistosoma mansoni]	O01393	5e-24	Innexin unc-9
SMED30018846	-4.55177	0.580448	-4.55177	-0.668563	2.73637	2.82395	1.998	1.63334	-1.35349	0.999512	0.305806	0.999636	0.782058	6.43865e-08	1.68944e-10	7.36595e-05	0.00168032	0.999999	0.607158	0.999998	0.999998	1.13836e-06	1.39714e-09	0.00019215	0.00317168	523	2	.	0	KDR21603.1	6e-24	hypothetical protein L798_03511, partial [Zootermopsis nevadensis]	Q6EKJ0	8e-14	General transcription factor II-I repeat domain-containing protein 2B
SMED30018906	-5.54189	-5.54189	1.4017	2.14018	2.73553	2.16209	1.50225	1.14204	-0.804175	0.999602	0.999673	0.0286145	0.000448831	1.65433e-07	4.32989e-05	0.00733533	0.0395638	0.999999	0.999994	0.0959454	0.00243069	2.59178e-06	0.000140386	0.013024	0.0573543	707	1	.	0	AAW25376.1	6e-33	SJCHGC04562 protein [Schistosoma japonicum]	Q9JJ94	4e-31	Sjoegren syndrome nuclear autoantigen 1 homolog [Mus musculus]
SMED30018923	-4.17762	-4.17762	1.65407	2.48501	4.16944	0.0569907	1.32716	-1.33744	-1.68266	0.999487	0.999557	0.0563913	0.00401756	1.55271e-08	0.538248	0.0848271	0.912787	0.999999	0.999994	0.167544	0.0162553	3.25755e-07	0.606017	0.116327	0.945814	769	1	.	0	.	.	.	.	.	.
SMED30018987	-3.63499	-0.934769	-0.266925	1.00294	2.4247	0.99578	0.0651797	0.348081	1.38045	1.74798e-08	0.023112	0.481046	0.00157829	1.14604e-19	0.000593338	0.822595	0.247612	1.26408e-07	0.0851114	0.837473	0.00725278	2.71864e-17	0.00149348	0.862984	0.301626	1045	1	.	0	.	.	.	.	.	.
SMED30019142	-2.56264	-3.34019	0.898554	-0.17106	2.42623	1.51211	0.988398	0.248594	-0.668003	0.0166168	0.000540987	0.0671129	0.823683	6.99636e-13	1.03756e-05	0.00653939	0.485873	0.0376401	0.00352394	0.19282	0.999998	4.46566e-11	3.81993e-05	0.0117304	0.548441	1007	1	.	0	ESO95353.1	5e-93	hypothetical protein LOTGIDRAFT_117140 [Lottia gigantea]	Q6PFM0	2e-93	Bifunctional arginine demethylase and lysyl-hydroxylase JMJD6
SMED30019414	-4.77596	-1.72337	1.23171	0.771109	3.3058	2.23505	0.813512	-1.85785	-1.50421	0.0250156	0.996387	0.0799406	0.262162	4.17952e-13	3.67805e-06	0.133815	0.997614	0.0539445	0.999994	0.221818	0.518355	2.77961e-11	1.47058e-05	0.174481	1	1157	2	.	0	.	.	.	.	.	.
SMED30019563	-3.32171	1.32744	1.91825	1.96371	2.48376	-1.04166	-1.55342	-1.77639	-0.309396	0.00240341	0.0123247	7.93953e-05	6.15285e-05	2.45702e-08	0.0840595	0.0132811	0.00492932	0.00675002	0.0510388	0.000603568	0.000425837	4.86351e-07	0.121182	0.0222474	0.00856631	1861	2	.	0	.	.	.	.	.	.
SMED30019566	-3.29452	-3.29452	-0.377145	-0.446687	3.51184	2.66809	0.738533	0.494405	-2.24542	0.999481	0.999597	0.743681	0.76254	2.0663e-07	9.22005e-05	0.236845	0.335758	0.999999	0.999994	0.999998	0.999998	3.14085e-06	0.000277828	0.289387	0.395456	336	1	.	0	.	.	.	.	.	.
SMED30019647	-4.89325	-1.51341	-1.02045	1.55598	2.39776	1.45158	1.13588	0.885909	3.035	1.02053e-16	8.40831e-05	0.00527717	5.11612e-08	1.06942e-19	2.01452e-07	7.00924e-05	0.00227149	2.37416e-15	0.000677681	0.0230414	8.40881e-07	2.55701e-17	1.01169e-06	0.000183448	0.00418987	8400	2	.	0	AAH67212.1	1e-143	Atm protein, partial [Mus musculus]	Q6PQD5	8e-137	Serine-protein kinase ATM
SMED30019695	-3.92406	0.851862	1.92154	2.2242	3.43388	2.0901	-1.56629	-5.03123	5.79108	1.40356e-06	0.114617	0.000111706	4.98456e-06	5.13935e-14	2.05297e-05	0.0182046	3.7954e-09	7.42627e-06	0.300422	0.000812739	4.75522e-05	4.27511e-12	7.13378e-05	0.0294929	1.43702e-08	1216	1	YES	0	Q26636	1e-82	Cathepsin L	Q26636	1e-84	Cathepsin L
SMED30019803	-3.62455	-3.27062	-0.973836	0.173773	2.79421	2.19399	1.59517	1.11187	7.48645	4.18391e-09	4.59579e-08	0.0500981	0.699222	4.21669e-14	1.06237e-08	6.71681e-05	0.00746011	3.34435e-08	7.20007e-07	0.152117	0.999998	3.56843e-12	6.71269e-08	0.000176454	0.0125237	729	1	.	0	.	.	.	.	.	.
SMED30020094	-5.38638	-1.33645	-0.773548	-2.46002	2.44721	3.60379	2.23763	1.66776	-0.579224	0.00660568	0.987733	0.947366	0.999557	5.44274e-07	5.28612e-19	1.99887e-06	0.000769003	0.0166285	0.999994	0.999998	0.999998	7.18237e-06	1.2771e-17	6.64092e-06	0.00153327	568	1	.	0	.	.	.	.	.	.
SMED30020278	-6.83865	-0.405725	1.0054	1.52794	2.62974	0.904919	0.533707	0.642666	-0.28984	2.4948e-06	0.870817	0.0395909	0.000568271	3.2176e-18	0.0220415	0.19441	0.1151	1.26321e-05	0.999994	0.125277	0.00298605	5.91076e-16	0.0373709	0.242747	0.151497	2062	1	.	0	.	.	.	.	.	.
SMED30020640	-8.14247	0.582423	1.34362	2.22477	2.55271	0.893751	0.338797	0.206398	0.861022	2.92876e-09	0.246413	0.00638435	3.79493e-07	3.63003e-10	0.0639575	0.404738	0.513512	2.40095e-08	0.521899	0.027037	4.94934e-06	1.19521e-08	0.095201	0.465545	0.576423	843	1	.	0	CCD75194.1	1e-35	hypothetical protein Smp_097280 [Schistosoma mansoni]	Q9CXC3	5e-25	Mitochondrial genome maintenance exonuclease 1
SMED30020843	-5.3743	-0.719577	-1.45101	1.67699	2.65476	1.2108	1.22186	0.780472	-1.27436	0.00573301	0.943371	0.991531	0.00631793	2.62843e-08	0.0196487	0.0178697	0.135288	0.0146732	0.999994	0.999998	0.0240998	5.16211e-07	0.0337316	0.0290127	0.175244	993	1	.	0	ESO10542.1	1e-18	hypothetical protein HELRODRAFT_167043 [Helobdella robusta]	.	.	.
SMED30020995	-2.53272	4.97231	4.51277	4.42408	3.24663	-1.83149	-6.31505	-6.47653	1.91553	0.0412046	2.72384e-23	6.13736e-19	2.6751e-18	4.29408e-10	0.0493855	1.96776e-08	5.3823e-09	0.083185	1.38851e-21	3.10757e-17	2.7506e-16	1.37479e-08	0.0759681	8.57056e-08	2.00659e-08	1392	1	.	12	GAA51671.1	2e-35	solute carrier family 43 member 3 [Clonorchis sinensis]	Q8NBI5	7e-20	Solute carrier family 43 member 3
SMED30021128	-7.15375	-0.390857	1.05042	1.35715	2.40019	1.30406	1.051	0.381787	0.00262629	6.5708e-07	0.865293	0.0333006	0.00407312	2.01011e-11	0.00134647	0.0135805	0.34305	3.6905e-06	0.999994	0.108612	0.0164404	9.11165e-10	0.00312857	0.0227085	0.403272	782	1	.	0	ELU00492.1	1e-40	hypothetical protein CAPTEDRAFT_167069 [Capitella teleta]	O60921	3e-32	Checkpoint protein HUS1
SMED30021200	-5.01987	-0.329148	0.895811	1.92287	2.76536	0.447578	0.0596136	-0.742208	-1.74412	0.0143948	0.860607	0.195486	0.00276301	4.53933e-08	0.375728	0.658933	0.948709	0.0331645	0.999994	0.44268	0.0117601	8.40544e-07	0.445477	0.714346	0.975254	480	1	.	0	.	.	.	.	.	.
SMED30021226	-7.10949	-2.42436	0.67609	1.05903	2.84021	1.92183	1.56084	1.47585	0.297687	1.21991e-06	0.999231	0.177184	0.0336789	2.24049e-16	2.96584e-07	8.6317e-05	0.000219876	6.53259e-06	0.999994	0.411556	0.100819	2.96049e-14	1.44255e-06	0.00022251	0.000477455	1451	1	.	0	CCD82191.1	0.0006	putative ligatin [Schistosoma mansoni]	.	.	.
SMED30021331	-0.705519	-4.5449	-4.5449	-0.672347	2.93551	3.42361	1.75611	2.35244	-1.12686	0.775593	0.999445	0.999455	0.754777	4.82396e-09	1.36481e-15	0.000775092	1.13564e-06	0.999999	0.999994	0.999998	0.999998	1.15894e-07	2.19998e-14	0.0016738	3.31493e-06	799	1	.	0	.	.	.	.	.	.
SMED30021356	-6.38862	-0.621096	0.386239	1.14669	2.45011	1.09065	1.16499	0.771031	-0.612122	4.95671e-05	0.924442	0.408134	0.0250765	1.70343e-13	0.00572526	0.00271418	0.0633897	0.00019871	0.999994	0.752586	0.0786139	1.2248e-11	0.0113694	0.00527482	0.0880958	1331	2	.	0	XP_004207897.1	2e-08	uncharacterized protein LOC100214022 [Hydra vulgaris]	.	.	.
SMED30021402	-5.42003	-0.470557	0.433052	1.53189	2.38793	0.923434	0.522601	0.0916839	2.97729	8.80196e-17	0.215347	0.196795	7.55603e-07	8.15064e-17	0.00341438	0.106701	0.772043	2.06363e-15	0.474373	0.444775	9.03694e-06	1.18055e-14	0.00718934	0.142705	0.820907	1460	1	.	0	NP_001154940.1	5e-44	fizzy [Nasonia vitripennis]	Q12834	1e-36	Cell division cycle protein 20 homolog
SMED30021653	-4.15241	-0.0979456	-0.207523	1.04634	4.09927	-0.49392	1.06397	-1.25778	-2.10517	0.087316	0.791173	0.830019	0.264501	4.64686e-09	0.909993	0.156389	0.988988	0.159052	0.999994	0.999998	0.522019	1.12356e-07	0.944966	0.200406	1	568	1	.	0	.	.	.	.	.	.
SMED30021915	-8.08922	0.276577	1.0096	0.730294	2.33206	2.26227	0.916306	0.562108	0.888556	5.92521e-12	0.443359	0.0179655	0.0966282	5.10627e-16	1.15263e-16	0.014179	0.15267	7.35629e-11	0.776484	0.065038	0.239717	6.35689e-14	2.09854e-15	0.0236137	0.195473	2407	3	.	1	XP_004210168.1	4e-56	uncharacterized protein LOC101236925 [Hydra vulgaris]	.	.	.
SMED30022150	-5.85131	0.505572	2.84845	3.83799	4.4323	0.613729	-2.26389	-4.12284	-0.144817	0.00619	0.401212	1.93758e-05	1.03723e-09	1.16125e-13	0.299709	0.998801	0.999997	0.015716	0.728195	0.000175612	2.67011e-08	8.74627e-12	0.366019	1	1	593	1	.	0	.	.	.	.	.	.
SMED30022157	-6.42854	0.394102	0.0342602	2.69666	2.83258	1.5362	0.7023	-1.76756	-0.430846	0.000449228	0.459834	0.681439	1.85265e-06	1.46582e-07	0.00874206	0.22553	0.995798	0.00147879	0.796769	0.999998	1.9991e-05	2.33038e-06	0.0165507	0.276989	1	2218	1	.	0	.	.	.	.	.	.
SMED30022293	-3.88827	-2.31366	-0.101064	0.545839	2.88206	2.05193	0.682009	0.14115	5.11829	2.08888e-08	0.000120673	0.839906	0.245506	3.82878e-13	8.65591e-07	0.140691	0.769903	1.48611e-07	0.000939655	0.999998	0.49342	2.58632e-11	3.86909e-06	0.182502	0.819086	2997	1	.	0	AFJ24849.1	0	thyroid hormone receptor-1, partial [Schmidtea mediterranea]	Q02965	7e-58	Thyroid hormone receptor beta
SMED30022471	-6.96776	1.13357	1.60434	1.81292	2.53063	0.962191	-0.558797	-0.517091	-0.256928	8.42502e-07	0.0173765	0.00014613	7.05935e-06	1.21191e-17	0.0117187	0.909288	0.899515	4.63261e-06	0.0675834	0.0010303	6.44216e-05	2.0284e-15	0.0214112	0.938862	0.93444	1174	1	.	1	.	.	.	.	.	.
SMED30022836	-5.12641	0.000255691	0.703098	1.56325	3.16212	0.31946	0.151426	-0.7732	-1.57788	0.0137982	0.727033	0.30793	0.027551	5.06589e-09	0.489918	0.608473	0.952176	0.0319694	0.999994	0.61921	0.0850352	1.21223e-07	0.559358	0.666126	0.977754	1144	1	.	0	.	.	.	.	.	.
SMED30023035	-5.62162	-1.46591	-0.637719	0.0497818	2.78356	2.2543	1.55724	1.08037	2.10062	2.03073e-11	0.00575147	0.182233	0.869842	8.51355e-19	2.87712e-12	4.72283e-06	0.00214221	2.31478e-10	0.0269353	0.420153	0.999998	1.72139e-16	3.03817e-11	1.48724e-05	0.00396989	632	1	.	0	.	.	.	.	.	.
SMED30023063	-9.95362	1.75706	1.79243	3.03799	2.38121	0.567719	0.254518	0.162695	2.64279	1.08994e-19	1.13533e-05	6.61078e-06	1.35985e-19	2.89734e-11	0.194066	0.454053	0.533312	3.50452e-18	0.000112291	6.75816e-05	1.60032e-17	1.27614e-09	0.251284	0.515355	0.595748	2922	2	.	0	EKC34220.1	0	Helicase POLQ-like protein [Crassostrea gigas]	Q2VPA6	0	Helicase POLQ-like
SMED30023125	-0.628008	1.00753	-0.451208	-4.4674	2.72064	1.48475	-0.0681296	0.40183	-1.98126	0.915694	0.149331	0.86849	0.00589724	7.04542e-09	0.00185439	0.666977	0.311474	0.999999	0.365285	0.999998	0.0226875	1.63275e-07	0.00416237	0.721975	0.369673	305	1	YES	0	.	.	.	.	.	.
SMED30023288	-8.38806	0.312139	0.706764	2.10471	2.54642	1.43794	0.713131	0.566952	1.1114	2.85366e-12	0.419638	0.123053	8.7337e-09	3.89776e-15	0.000126388	0.0923167	0.177386	3.7057e-11	0.749314	0.311321	1.78993e-07	4.06324e-13	0.000370182	0.125371	0.223893	1693	1	.	0	CDJ07853.1	4e-06	conserved hypothetical protein [Hymenolepis microstoma]	.	.	.
SMED30023322	-3.61159	-0.645331	1.3766	1.49459	4.03405	2.98774	0.302517	-5.93858	5.87589	0.000186223	0.39284	0.0294235	0.0170929	1.50666e-13	1.50552e-07	0.658802	7.33152e-08	0.000663631	0.718105	0.09821	0.0568072	1.1071e-11	7.73213e-07	0.714229	2.43605e-07	613	1	.	0	XP_002155462.2	3e-61	cathepsin L-like [Hydra vulgaris]	Q26636	4e-60	Cathepsin L
SMED30023483	-1.87614	-2.92888	-0.42283	-0.404174	2.85334	2.40142	0.594162	-0.216893	3.93339	0.000433787	2.57868e-07	0.349734	0.371618	2.8784e-16	1.83912e-11	0.145759	0.621727	0.00143172	3.53349e-06	0.677759	0.664425	3.70588e-14	1.72063e-10	0.188185	0.68097	1464	1	.	4	AFD29613.1	0	INX-13 [Schmidtea mediterranea]	O01393	2e-50	Innexin unc-9
SMED30023505	-3.8143	5.72142	5.96297	4.81908	2.56946	-4.55625	-4.82072	-5.88165	2.72061	0.000239274	2.39757e-76	4.71533e-84	1.04843e-50	1.14454e-12	1.42452e-08	5.23798e-09	8.20583e-11	0.000833848	6.28101e-74	6.7647e-81	9.57151e-48	6.95549e-11	8.84332e-08	2.45076e-08	3.59798e-10	1336	1	.	0	CDJ11802.1	2e-06	expressed conserved protein [Hymenolepis microstoma]	.	.	.
SMED30023593	-0.888591	4.30987	4.87105	5.1487	2.71475	-6.04598	-4.3362	-5.77359	3.70832	0.209389	1.28638e-25	4.28108e-33	4.03561e-37	4.32322e-10	2.81281e-12	1.55378e-08	6.36904e-12	0.341153	6.99546e-24	3.1846e-31	1.99313e-34	1.38265e-08	2.97653e-11	6.84466e-08	3.05834e-11	1962	1	YES	0	ESO98632.1	3e-96	hypothetical protein LOTGIDRAFT_201560 [Lottia gigantea]	P34710	2e-94	Netrin unc-6
SMED30023755	-5.03473	1.14439	1.63388	1.60482	2.52238	0.856944	-0.619853	-2.10783	1.27549	2.54139e-10	0.000704029	2.07477e-07	3.36716e-07	1.27368e-20	0.00511227	0.121134	6.5609e-05	2.46585e-09	0.00444567	3.04464e-06	4.46883e-06	3.36597e-18	0.0102918	0.159775	0.000153881	1193	1	.	0	CDJ17435.1	1e-17	zinc finger protein [Echinococcus granulosus]	Q5RBX0	2e-11	Zinc finger protein 7
SMED30023818	-7.97956	-0.111539	0.475093	0.431196	3.23378	3.01324	0.835271	0.102526	1.15054	6.12163e-08	0.746581	0.338396	0.372035	2.72618e-14	2.04903e-12	0.108595	0.604184	4.05066e-07	0.999994	0.662133	0.664814	2.37375e-12	2.2102e-11	0.144897	0.664607	1461	2	.	12	CDJ13087.1	2e-39	monocarboxylate transporter [Hymenolepis microstoma]	Q6GM59	3e-22	Monocarboxylate transporter 12
SMED30023953	-3.67868	-3.45632	-0.142718	1.8978	3.35988	1.64295	0.495729	-0.118642	0.517547	0.000106078	3.0673e-05	0.822816	2.72067e-07	1.79687e-29	7.50998e-07	0.169873	0.826317	0.000398432	0.000273803	0.999998	3.70422e-06	1.50373e-26	3.39618e-06	0.215376	0.869493	1218	1	.	0	XP_001964898.1	9e-52	GF21907 [Drosophila ananassae]	Q27403	3e-52	Transcription factor glial cells missing
SMED30024001	-4.93114	4.19786	4.86131	4.58906	4.14334	-0.95077	-5.15173	-6.75794	5.73372	1.9398e-08	5.57329e-23	4.42025e-31	1.26615e-27	2.0387e-22	0.116839	2.73827e-10	4.99069e-14	1.38912e-07	2.80311e-21	3.08261e-29	2.76415e-25	6.67607e-20	0.161121	1.49612e-09	2.82941e-13	428	1	.	0	.	.	.	.	.	.
SMED30024334	-6.49554	-1.7517	-2.14546	-1.82294	3.24177	3.95623	3.61415	1.40349	0.685672	0.00105093	0.995403	0.998331	0.996215	3.1649e-07	5.68331e-11	4.42874e-09	0.0415044	0.00319812	0.999994	0.999998	0.999998	4.51347e-06	5.01379e-10	2.09392e-08	0.059911	485	1	.	0	.	.	.	.	.	.
SMED30024499	-5.32285	-1.24795	0.358883	0.530258	2.36689	1.95898	0.880673	0.475104	-1.33842	0.00463714	0.985892	0.479796	0.35784	8.83421e-10	2.39998e-08	0.0494883	0.275719	0.0121619	0.999994	0.836236	0.646864	2.62733e-08	1.42359e-07	0.0718523	0.332077	306	1	.	0	.	.	.	.	.	.
SMED30024586	-5.11546	-2.09036	-0.186736	-0.580116	2.85994	2.50206	1.59867	1.01201	1.80429	7.3169e-06	0.00757069	0.795654	0.400639	9.93397e-09	7.8517e-07	0.00285611	0.0681341	3.41603e-05	0.0339914	0.999998	0.699179	2.21198e-07	3.53849e-06	0.0055264	0.0940387	1992	2	.	1	AFJ24746.1	0	Pax6A [Schmidtea mediterranea]	P63016	7e-80	Paired box protein Pax-6
SMED30024936	-3.78041	-2.4357	-0.156547	-0.234535	3.13128	2.75657	1.5858	-0.866452	2.43461	3.97347e-05	0.00139441	0.804768	0.710712	4.15543e-11	1.08684e-08	0.0022417	0.173235	0.000162317	0.00802166	0.999998	0.999998	1.78334e-09	6.85577e-08	0.00443368	0.219214	722	1	.	0	.	.	.	.	.	.
SMED30025093	-3.51007	-3.51007	0.626492	0.172993	6.03067	5.31815	-1.6181	-3.51007	-0.730632	0.999625	0.999669	0.237073	0.339611	3.56006e-18	4.72526e-14	0.821466	0.999657	0.999999	0.999994	0.511919	0.624209	6.50023e-16	6.25749e-13	0.861967	1	1158	2	.	0	CDJ18677.1	5e-10	hypothetical protein EgrG_001076600 [Echinococcus granulosus]	.	.	.
SMED30025268	-5.86319	-1.17616	0.0224032	0.79351	2.68683	1.72591	1.24654	0.56415	-0.883923	0.000865666	0.981828	0.685771	0.174238	3.93232e-12	2.6493e-05	0.00507657	0.218655	0.00267954	0.999994	0.999998	0.380491	2.10799e-10	8.96704e-05	0.00932685	0.270009	950	1	.	0	.	.	.	.	.	.
SMED30025612	-3.79635	-3.79635	0.185633	1.13139	3.29422	1.44807	0.834065	0.699339	-2.1417	0.999507	0.999563	0.523639	0.144533	1.48164e-10	0.0129886	0.139209	0.185719	0.999999	0.999994	0.884863	0.329525	5.40406e-09	0.0234485	0.180798	0.233307	458	1	YES	0	.	.	.	.	.	.
SMED30026311	-6.55169	-3.49697	1.23867	1.47116	2.72948	1.19707	1.43022	1.98206	-0.148245	9.56616e-05	0.999994	0.0227298	0.00625045	1.94804e-11	0.0109567	0.00177899	2.43151e-06	0.000362196	0.999994	0.0790102	0.0238847	8.86535e-10	0.0201905	0.00359221	6.83467e-06	856	1	.	0	.	.	.	.	.	.
SMED30026496	-7.65828	0.480563	0.879154	1.60829	2.55195	1.1897	0.47228	0.476347	0.395956	1.2129e-09	0.281006	0.051063	3.07975e-05	1.16515e-19	0.000702567	0.230948	0.224545	1.05732e-08	0.572708	0.15444	0.000233007	2.74238e-17	0.00174423	0.282917	0.276445	1290	1	.	0	XP_005145133.1	3e-49	endonuclease/exonuclease/phosphatase family domain-containing protein 1, partial [Melopsittacus undulatus]	Q7L9B9	4e-47	Endonuclease/exonuclease/phosphatase family domain-containing protein 1 [Homo sapiens]
SMED30026572	-3.76297	-0.677907	0.26888	-3.76297	3.16444	1.47672	1.80218	1.49163	-2.03301	0.999655	0.807173	0.489972	0.999518	1.27241e-07	0.0194829	0.00392459	0.0163839	0.999999	0.999994	0.848015	0.999998	2.04666e-06	0.0334908	0.00737684	0.0257811	378	1	.	0	.	.	.	.	.	.
SMED30026704	-7.83709	-0.068827	0.678853	2.48856	2.35097	1.22126	0.748806	0.417465	0.613048	1.12486e-09	0.715682	0.148134	2.20307e-12	2.55922e-12	0.00182305	0.0772641	0.299015	9.8514e-09	0.999994	0.359528	1.05019e-10	1.44115e-10	0.00409995	0.106949	0.356699	1393	2	.	1	.	.	.	.	.	.
SMED30026983	-2.77327	0.30161	-2.77327	-2.77327	3.92506	2.71131	0.601676	0.780141	-2.38761	0.99966	0.446356	0.99942	0.999419	6.45003e-11	1.05447e-05	0.229443	0.161364	0.999999	0.780145	0.999998	0.999998	2.62595e-09	3.87839e-05	0.281325	0.205652	580	1	.	0	.	.	.	.	.	.
SMED30026986	-1.36995	-5.20619	-2.22076	0.111772	2.8189	1.83815	1.88321	2.14487	-1.02996	0.986129	0.000926204	0.998768	0.574376	3.29904e-14	1.46041e-06	7.28985e-07	1.08099e-09	0.999999	0.00560332	0.999998	0.88726	2.81559e-12	6.2577e-06	2.57318e-06	4.2936e-09	688	1	.	0	.	.	.	.	.	.
SMED30027227	-5.56211	1.57489	2.21324	3.31936	3.25406	-1.41141	-0.400876	-2.98716	-1.14729	0.00737596	0.0297013	0.000805632	4.00583e-08	3.49122e-08	0.989442	0.86314	0.999953	0.0183543	0.104205	0.00454178	6.80292e-07	6.63597e-07	1	0.898512	1	611	1	.	0	.	.	.	.	.	.
SMED30027297	-3.59331	-0.797715	-0.0479844	-0.608103	2.37933	1.61015	0.880512	0.177116	0.0641682	0.000115781	0.164573	0.950479	0.265874	6.60108e-14	5.17512e-07	0.0104658	0.604375	0.000431806	0.391665	0.999998	0.523974	5.33166e-12	2.41236e-06	0.0179567	0.664793	1433	1	.	0	AGL33698.1	0	winged helix/forkhead transcription factor [Schmidtea mediterranea]	Q02361	6e-60	Fork head domain-containing protein FD3
SMED30027750	-7.40824	-0.191988	-0.0211821	0.107551	2.69257	2.44628	1.045	1.33	0.491013	1.13582e-07	0.785335	0.690535	0.602382	9.1214e-15	1.33804e-12	0.0152148	0.0010628	7.19183e-07	0.999994	0.999998	0.916025	8.83602e-13	1.47877e-11	0.0251262	0.0020723	1529	1	.	0	.	.	.	.	.	.
SMED30028154	-3.76637	-1.29177	0.196687	1.26518	2.47898	0.875287	0.245428	-0.00341681	1.91703	9.23183e-07	0.018965	0.669024	0.00316712	1.51386e-10	0.0412033	0.581443	0.99825	5.04768e-06	0.0725902	0.999998	0.0132485	5.50159e-09	0.0648724	0.639848	1	1366	1	.	0	XP_006018281.1	3e-62	serine/threonine-protein kinase 33 [Alligator sinensis]	Q924X7	3e-61	Serine/threonine-protein kinase 33 [Mus musculus]
SMED30028442	-5.89228	2.88673	3.13644	2.00699	3.35148	0.878516	-2.56248	-3.8054	4.34156	1.70148e-09	4.24201e-10	6.56292e-12	3.84287e-05	1.04611e-13	0.0929473	0.000239291	5.8458e-07	1.45132e-08	8.84422e-09	2.02999e-10	0.000281963	7.9788e-12	0.132273	0.000569847	1.76452e-06	2946	1	YES	0	GAA30540.2	0	lysosomal alpha-glucosidase [Clonorchis sinensis]	Q6P7A9	0	Lysosomal alpha-glucosidase
SMED30028475	-4.9462	-1.90049	-0.460574	0.258641	2.91919	1.30636	0.984102	1.83896	-1.4375	0.0187848	0.997818	0.893375	0.571261	4.33977e-08	0.022231	0.0907174	0.000653606	0.0419962	0.999994	0.999998	0.88438	8.08061e-07	0.0376541	0.123399	0.00131872	835	2	.	1	XP_006630507.1	6e-43	eukaryotic translation initiation factor 4E-like [Lepisosteus oculatus]	Q9PW28	1e-41	Eukaryotic translation initiation factor 4E-1B
SMED30028557	-3.84144	-2.29869	1.131	1.46372	4.39178	3.46965	0.755712	-5.07174	5.44628	0.000145377	0.00931394	0.085163	0.0224025	1.84886e-15	1.00316e-09	0.263233	1.99242e-06	0.000530629	0.0404136	0.233055	0.071511	2.06298e-13	7.42561e-09	0.317852	5.65372e-06	829	1	YES	0	XP_008195137.1	8e-05	protein CTLA-2-alpha-like [Tribolium castaneum]	.	.	.
SMED30029172	0.0212194	-3.81692	-3.81692	0.692774	2.79254	1.96094	1.28678	0.879593	-2.11233	0.590345	0.999684	0.999413	0.268186	2.73962e-07	0.000204548	0.0195478	0.0878672	0.85416	0.999994	0.999998	0.527289	3.99693e-06	0.000571282	0.0314441	0.118612	475	1	.	0	.	.	.	.	.	.
SMED30029203	-4.43643	-0.905372	-0.347028	1.32905	2.37994	1.33286	0.555642	0.0913383	4.3751	1.95915e-17	0.0132244	0.317781	9.59946e-06	9.08695e-18	7.22665e-06	0.0780968	0.777836	4.99774e-16	0.0539853	0.632978	8.43895e-05	1.53799e-15	2.73549e-05	0.107992	0.826012	1975	1	.	0	.	.	.	.	.	.
SMED30029493	-1.45463	-1.45463	1.47523	-1.45463	4.22467	-0.199738	-1.45463	0.318366	-3.02768	0.99954	0.999577	0.138119	0.999574	1.39349e-08	0.520464	0.999497	0.298288	0.999999	0.999994	0.34074	0.999998	2.96243e-07	0.588773	1	0.355972	314	1	.	0	.	.	.	.	.	.
SMED30030010	-2.25254	-2.25254	-2.25254	0.707779	4.20135	0.0973809	0.89027	0.860844	-2.72661	0.999457	0.999498	0.999492	0.364958	5.85274e-09	0.470581	0.185402	0.181969	0.999999	0.999994	0.999998	0.655489	1.38295e-07	0.540125	0.232733	0.229044	372	1	.	0	.	.	.	.	.	.
SMED30030248	-6.15267	-1.00379	1.57528	0.848079	2.87053	0.544555	0.751377	0.56664	-0.803629	0.000289365	0.971221	0.00302509	0.14383	1.28839e-13	0.240092	0.114215	0.220046	0.000991436	0.999994	0.0142626	0.328246	9.63156e-12	0.302178	0.151644	0.271571	1066	1	.	0	.	.	.	.	.	.
SMED30030458	-8.28755	-1.87329	0.520461	0.97517	2.48544	2.20065	2.13941	1.83971	1.33323	1.84625e-12	0.996339	0.232365	0.0240508	1.47849e-16	3.63655e-13	2.69975e-12	9.45689e-09	2.45246e-11	0.999994	0.504283	0.0759119	2.01549e-14	4.30146e-12	1.80465e-11	3.45175e-08	588	1	.	0	GAA54517.1	7e-19	GSK3-beta interaction protein [Clonorchis sinensis]	Q5ZMC6	2e-12	GSK3-beta interaction protein
SMED30030601	-3.25238	-0.172739	1.66568	3.04405	3.34831	1.87184	-3.25238	-3.25238	-2.43421	0.999658	0.419366	0.0156508	5.77369e-06	3.15863e-09	0.000378214	0.999678	0.999665	0.999999	0.749096	0.0580107	5.41881e-05	8.03039e-08	0.000995497	1	1	324	1	.	0	XP_004212866.1	9e-10	uncharacterized protein LOC101239431 [Hydra vulgaris]	.	.	.
SMED30030836	-4.1244	4.83561	5.09951	4.63047	2.36869	-2.17318	-4.88719	-5.7495	2.41853	1.497e-05	3.78049e-62	5.71345e-71	2.28655e-56	8.97669e-13	0.000199818	1.49423e-09	1.83096e-10	6.64411e-05	4.84659e-60	3.51284e-68	2.87029e-53	5.59306e-11	0.000559575	7.47786e-09	7.76047e-10	962	1	.	0	CAX73970.1	7e-45	hypothetical protein [Schistosoma japonicum]	.	.	.
SMED30030846	-4.47263	-4.47263	-0.576678	1.10035	4.78279	2.35635	-0.30766	1.59011	-1.1449	0.999684	0.999515	0.76046	0.131242	7.61396e-23	7.45336e-05	0.658638	0.00911682	0.999999	0.999994	0.999998	0.305229	2.63662e-20	0.000229036	0.714105	0.0150574	924	1	.	0	.	.	.	.	.	.
SMED30030869	-1.12762	-2.60172	0.194167	-0.198012	2.45659	0.34698	0.252941	0.676667	-0.694808	0.203818	0.00409316	0.73608	0.77232	2.98862e-08	0.473518	0.598822	0.15349	0.333193	0.020156	0.999998	0.999998	5.77537e-07	0.542976	0.657006	0.196398	520	1	.	1	.	.	.	.	.	.
SMED30031146	-6.67536	2.33331	2.50446	3.06876	3.07624	-1.07449	-1.90355	-1.32938	-0.168028	6.5722e-05	4.95144e-06	4.15967e-07	2.89522e-11	1.39506e-12	0.974447	0.996912	0.986478	0.000256278	5.29343e-05	5.70666e-06	1.09854e-09	8.3037e-11	0.995797	1	1	1533	2	.	0	.	.	.	.	.	.
SMED30031321	-5.56466	3.21893	2.50808	2.73444	2.55616	-1.83468	-2.20445	-1.41382	-1.24126	0.00425135	5.97257e-10	1.04394e-05	7.5137e-07	2.78695e-07	0.996699	0.998864	0.989725	0.0112457	1.22405e-08	0.000101684	8.99703e-06	4.04834e-06	1	1	1	1259	1	YES	0	ACJ64867.1	0	WntP-4 [Schmidtea mediterranea]	Q9QXQ5	1e-42	Protein Wnt-4
SMED30031394	-4.32858	3.62091	4.07758	2.72602	3.14331	1.21735	-5.28289	-5.1737	2.83815	1.99127e-06	1.20463e-19	1.84653e-25	6.73069e-11	6.46478e-15	0.00619287	4.44832e-12	4.24201e-12	1.02848e-05	5.33703e-18	1.13531e-23	2.34152e-09	6.49215e-13	0.0121982	2.92098e-11	2.06694e-11	926	1	YES	0	ACO06229.1	0	noggin-like protein 4 [Schmidtea mediterranea]	Q9W740	3e-15	Noggin-2
SMED30031414	-3.9334	-0.840416	0.536217	1.00866	3.27265	0.325109	0.214059	-0.582873	-2.3261	0.0947088	0.967188	0.470311	0.23522	1.73121e-08	0.507059	0.583145	0.931082	0.170651	0.999994	0.825029	0.477397	3.59945e-07	0.57596	0.64144	0.961512	491	1	.	0	.	.	.	.	.	.
SMED30031447	-4.4429	-1.70904	-0.644858	0.433669	2.54708	1.67771	1.22615	0.912192	2.26211	5.48483e-09	0.00139957	0.175124	0.304124	9.75734e-13	7.56864e-06	0.00151795	0.0207552	4.30428e-08	0.00804517	0.407984	0.576829	5.99917e-11	2.8574e-05	0.00310148	0.0319271	936	1	.	0	AAC02090.1	2e-103	14-3-3 protein beta [Bos taurus]	P68250	2e-105	14-3-3 protein beta/alpha
SMED30031782	-6.38226	-2.90811	0.552148	1.60493	2.68732	1.96118	1.4914	0.993396	2.77874	3.30929e-12	1.34898e-05	0.202997	8.10554e-05	5.74428e-13	4.6351e-07	0.000206849	0.0166443	4.26428e-11	0.000131566	0.455727	0.000542295	3.72725e-11	2.17748e-06	0.000498658	0.0261454	983	1	.	0	.	.	.	.	.	.
SMED30031987	-2.83981	-2.83981	0.162357	-2.83981	4.33827	2.2857	0.53636	1.19675	-2.3137	0.999644	0.99968	0.48569	0.999675	2.61066e-13	0.000694615	0.256895	0.0654685	0.999999	0.999994	0.842637	0.999998	1.80393e-11	0.0017262	0.311023	0.0906836	336	1	.	2	.	.	.	.	.	.
SMED30032175	-5.85566	-1.79258	-1.8695	0.870908	2.45262	2.58942	1.67475	1.93004	-0.538409	0.00104431	0.996256	0.99697	0.139644	1.28904e-09	1.27915e-12	7.03875e-05	1.14056e-06	0.00318055	0.999994	0.999998	0.320562	3.67059e-08	1.41941e-11	0.000184189	3.32834e-06	1228	1	YES	1	.	.	.	.	.	.
SMED30032465	-2.40221	-1.17625	2.37777	2.07604	5.92263	1.71962	-3.48786	-5.02974	3.62344	0.00300233	0.0859991	1.03573e-06	3.10136e-05	8.66365e-42	0.000622001	7.05258e-06	5.20873e-09	0.00823482	0.241058	1.29474e-05	0.000234466	3.26262e-38	0.00155782	2.16412e-05	1.94501e-08	481	1	YES	0	AAW24568.1	4e-19	SJCHGC00284 protein [Schistosoma japonicum]	P79345	3e-14	Epididymal secretory protein E1
SMED30032754	-3.68969	-3.68969	-0.758645	-3.68969	3.38618	2.49295	3.41066	2.53792	-1.51473	0.999644	0.999438	0.695493	0.999423	4.91369e-07	0.000202694	3.61818e-08	0.000121929	0.999999	0.999994	0.999998	0.999998	6.59398e-06	0.000566735	1.51923e-07	0.000274931	499	1	.	0	.	.	.	.	.	.
SMED30032925	-4.21518	0.521515	2.11802	2.0738	3.88081	2.00167	-1.6692	-4.71145	5.75407	1.10738e-06	0.365508	3.28946e-05	5.05981e-05	9.14304e-17	9.64577e-05	0.0163525	5.95513e-08	5.97566e-06	0.684743	0.000278379	0.000358675	1.30546e-14	0.000289325	0.0267935	2.00167e-07	2580	2	YES	1	XP_001629942.1	4e-130	predicted protein [Nematostella vectensis]	Q2KJC3	4e-109	Macrophage-expressed gene 1 protein
SMED30033001	-7.73382	-0.866144	0.554436	1.00077	2.4435	1.85813	1.42779	1.31535	0.668952	1.77417e-08	0.956593	0.255216	0.0439405	1.12994e-10	3.02846e-06	0.00076296	0.00216931	1.28148e-07	0.999994	0.54128	0.1258	4.28051e-09	1.22831e-05	0.00164961	0.00401681	1397	1	.	0	AFJ24792.1	1e-18	TNF receptor associated factor-2, partial [Schmidtea mediterranea]	Q6IWL4	1e-14	TNF receptor-associated factor 6
SMED30033003	-4.63284	0.287113	1.99307	2.0481	3.08852	2.47597	-0.468913	-4.79102	2.95823	8.07588e-06	0.637328	0.000295138	0.000190833	1.88237e-09	3.00654e-06	0.492234	2.06464e-07	3.73334e-05	0.973951	0.00190236	0.00115169	5.07246e-08	1.22024e-05	0.553093	6.5324e-07	496	1	.	0	CDK25941.1	0.0005	unnamed protein product [Kuraishia capsulata CBS 1993]	Q8ITY4	0.0002	Splicing factor 3B subunit 6-like protein
SMED30033367	-7.09279	-0.593665	-0.0458824	0.135144	3.17674	3.19343	1.05061	0.176416	0.491649	2.98093e-05	0.917401	0.719488	0.608814	1.77674e-10	8.03958e-11	0.0700192	0.568609	0.000124679	0.999994	0.999998	0.921927	6.36226e-09	6.94803e-10	0.0980236	0.630423	1781	2	.	0	XP_002125856.1	0	delta(24)-sterol reductase-like [Ciona intestinalis]	Q60HC5	5e-96	Delta(24)-sterol reductase
SMED30033440	-7.0036	-1.26692	0.674718	0.579882	2.55431	1.87782	1.43724	1.14654	0.0715551	2.27495e-06	0.984281	0.184799	0.250203	2.4162e-12	6.97225e-07	0.000419794	0.00681071	1.16244e-05	0.999994	0.424541	0.500688	1.37087e-10	3.1687e-06	0.000951771	0.0115183	1032	1	.	0	.	.	.	.	.	.
SMED30033565	-4.27767	-0.904708	-0.83355	-0.545629	2.50926	1.96727	1.31028	0.774743	2.58306	5.7453e-10	0.0446944	0.0613458	0.209664	2.57995e-14	6.18905e-09	0.000216451	0.034943	5.27388e-09	0.144646	0.179713	0.43707	2.27269e-12	4.05783e-08	0.000519437	0.0512151	916	1	.	0	.	.	.	.	.	.
SMED30033663	-4.13831	-1.37449	-0.626028	0.526188	2.56149	1.70311	0.875711	0.472328	2.87943	4.44007e-12	0.0010103	0.106911	0.127307	1.58265e-18	2.67658e-08	0.0070723	0.157111	5.60864e-11	0.00605944	0.278602	0.29784	3.07616e-16	1.57372e-07	0.0125978	0.200656	4118	2	.	0	.	.	.	.	.	.
SMED30033870	-4.05927	-4.05927	-1.10213	1.25446	3.16871	1.54902	1.48443	1.76405	-1.82957	0.999638	0.999474	0.884685	0.104112	8.13738e-09	0.00968076	0.0142714	0.00236841	0.999999	0.999994	0.999998	0.254561	1.85995e-07	0.0181097	0.0237478	0.00435558	482	1	.	0	.	.	.	.	.	.
SMED30034031	-8.20009	0.855169	1.64881	3.17194	2.53287	0.529603	-0.00137974	-0.53692	1.03273	3.1212e-10	0.0826206	0.000181677	4.41965e-19	8.18112e-12	0.232728	0.665723	0.902176	2.98705e-09	0.234005	0.00124086	5.00566e-17	4.05382e-10	0.293918	0.720781	0.936816	6618	4	.	1	XP_006000509.1	8e-08	TNF receptor-associated factor 3-like isoform X1 [Latimeria chalumnae]	Q13114	2e-08	TNF receptor-associated factor 3
SMED30034088	-7.33347	-0.837576	-0.429734	2.25715	2.86643	1.58249	1.14106	0.753647	0.377272	1.91452e-06	0.953805	0.875678	2.72163e-06	3.3643e-11	0.00108801	0.0243228	0.137632	9.91897e-06	0.999994	0.999998	2.79941e-05	1.46046e-09	0.00258731	0.0381931	0.177996	2331	2	.	1	.	.	.	.	.	.
SMED30034323	-3.98301	-3.98301	-0.0248969	0.0400389	4.10482	-0.0440356	0.299181	3.59091	-1.50221	0.999525	0.999616	0.600887	0.581804	1.80462e-10	0.563217	0.412092	1.15552e-08	0.999999	0.999994	0.965	0.894606	6.43405e-09	0.629822	0.472902	4.18468e-08	749	1	.	0	AAN77583.1	3e-51	Rac GTPase [Schistosoma mansoni]	Q03206	4e-52	Ras-related protein ced-10
SMED30034453	-4.4438	0.247409	-1.44391	0.471158	2.59006	1.08702	0.978876	0.513192	-1.97648	0.0412217	0.606045	0.99326	0.460823	1.50018e-07	0.0413754	0.0710289	0.310164	0.0832085	0.945929	0.999998	0.767114	2.37499e-06	0.0651194	0.0993126	0.368345	329	2	.	0	.	.	.	.	.	.
SMED30034721	-4.65317	-1.57501	-0.0763446	-4.65317	2.76404	3.21572	2.70994	2.268	-1.01283	0.999411	0.931104	0.574198	0.999558	1.92025e-07	3.65698e-12	3.94853e-08	9.78866e-06	0.999999	0.999994	0.937557	0.999998	2.9531e-06	3.80788e-11	1.6483e-07	2.56148e-05	788	1	.	0	.	.	.	.	.	.
SMED30034980	-5.4319	-0.736161	1.74005	1.02184	3.62836	0.94071	-0.232832	-0.930071	-1.20923	0.00379451	0.945645	0.00219656	0.101694	3.35857e-25	0.0461722	0.809151	0.966745	0.0101489	0.999994	0.0108236	0.249978	1.71498e-22	0.0716435	0.851074	0.988667	1001	1	.	0	.	.	.	.	.	.
SMED30035301	-3.13557	4.84522	5.32563	4.23788	2.58169	-3.91534	-5.06941	-4.8701	4.18041	1.63787e-05	5.22692e-42	3.76778e-51	1.4284e-31	2.71633e-11	1.32491e-09	5.58458e-13	1.21842e-12	7.21193e-05	4.1331e-40	5.45731e-49	4.39118e-29	1.20701e-09	9.63911e-09	3.9476e-12	6.17657e-12	516	1	.	0	CCD60769.1	3e-59	calponin-related [Schistosoma mansoni]	Q24799	4e-60	Myophilin
SMED30035604	-6.6693	0.667634	1.31927	2.8712	2.61979	0.102271	-0.143633	-0.767238	-0.449496	4.05765e-05	0.235824	0.0161371	8.00744e-11	8.56861e-10	0.602905	0.760994	0.9463	0.000165464	0.505491	0.0595232	2.73515e-09	2.55591e-08	0.667244	0.807952	0.973306	904	1	.	0	XP_001968387.1	7e-09	GG24536 [Drosophila erecta]	Q9H4G4	3e-09	Golgi-associated plant pathogenesis-related protein 1
SMED30035691	-5.12702	-0.423071	0.978253	1.04694	2.80512	1.64965	-0.0200894	-0.909784	5.38355	3.94698e-11	0.420799	0.0352131	0.0234879	6.91886e-12	0.000178326	0.969961	0.0946258	4.3319e-10	0.750631	0.113847	0.0743453	3.49153e-10	0.000504832	0.989068	0.126798	2718	1	YES	1	XP_001629942.1	3e-134	predicted protein [Nematostella vectensis]	Q2KJC3	9e-122	Macrophage-expressed gene 1 protein
SMED30035831	-5.28437	-1.30071	-0.473382	0.116269	2.69575	1.92536	1.28623	1.03485	3.07985	3.49895e-13	0.00513387	0.271702	0.761751	1.84761e-16	1.79643e-08	0.000319238	0.00438924	5.11217e-12	0.0244564	0.567063	0.999998	2.48496e-14	1.09468e-07	0.000741762	0.00770553	523	1	.	0	.	.	.	.	.	.
SMED30000513	-2.90472	-4.92463	-2.42039	-1.47949	4.53574	4.5701	1.81147	0.81192	5.61461	2.31642e-05	3.60867e-10	0.000168733	0.0125226	2.51452e-30	8.10428e-31	5.37033e-05	0.0925534	9.91713e-05	7.5762e-09	0.00116592	0.0434842	2.52517e-27	7.92719e-29	0.000143027	0.124236	366	1	.	0	.	.	.	.	.	.
SMED30000607	-1.22715	-2.04709	-5.07692	-5.07692	3.81536	4.25781	2.53187	2.82302	-0.222339	0.865649	0.954446	0.999676	0.999682	1.12041e-10	5.34725e-14	4.84115e-05	3.80282e-06	0.999999	0.999994	0.999998	0.999998	4.25121e-09	7.03479e-13	0.00012984	1.04428e-05	337	1	.	0	.	.	.	.	.	.
SMED30000949	-4.16678	-0.590703	-1.92724	-3.79841	3.55186	3.38165	1.9334	1.61623	2.3251	9.73255e-09	0.181428	0.000158374	8.00814e-10	8.57411e-39	2.45831e-35	9.55443e-11	1.05104e-07	7.31933e-08	0.420258	0.00110232	2.12752e-08	2.34829e-35	3.87757e-33	5.48906e-10	3.43509e-07	1610	1	.	0	.	.	.	.	.	.
SMED30000989	-5.26707	-0.574591	-2.2961	-2.36868	2.74591	2.81209	2.42844	2.52001	-0.688427	0.00860134	0.9115	0.999214	0.999387	2.63687e-10	5.84381e-13	4.43222e-09	2.94182e-10	0.0210694	0.999994	0.999998	0.999998	8.92595e-09	6.75063e-12	2.09524e-08	1.22678e-09	605	1	.	1	.	.	.	.	.	.
SMED30002443	-6.21609	0.183021	-3.24997	-3.32228	2.43542	3.59414	3.01958	3.55618	0.458367	0.000515835	0.548988	0.999979	0.999986	1.1681e-08	1.72478e-25	3.53631e-16	3.75284e-25	0.00167409	0.889979	0.999998	0.999998	2.55751e-07	8.82212e-24	3.27508e-15	4.52972e-24	1450	1	.	7	CCD79304.1	1e-39	putative multidrug resistance pump [Schistosoma mansoni]	Q86VL8	6e-30	Multidrug and toxin extrusion protein 2
SMED30002845	-4.81355	0.263351	-1.87344	-0.984701	4.0312	1.7476	0.691204	0.938334	-1.31745	0.0247656	0.577804	0.997682	0.971933	7.79442e-18	0.00164714	0.223989	0.102559	0.0534656	0.919572	0.999998	0.999998	1.32668e-15	0.00374429	0.275309	0.136481	1075	1	.	0	.	.	.	.	.	.
SMED30002872	-4.13767	-0.552556	-3.27067	-3.45333	3.76765	3.62914	2.12265	1.89477	2.46026	1.62506e-08	0.215906	5.72737e-08	9.41722e-09	5.9504e-43	5.00316e-40	1.5141e-12	4.31595e-10	1.18142e-07	0.475182	9.40318e-07	1.91599e-07	2.56097e-39	1.37027e-37	1.03296e-11	1.77438e-09	1519	2	.	0	.	.	.	.	.	.
SMED30003044	-2.53386	-0.891478	-6.37215	-3.45506	2.48985	3.73665	3.53984	3.48621	0.679375	0.999245	0.941722	6.63719e-06	0.999987	3.95777e-11	2.20577e-35	1.48782e-30	6.9548e-30	0.999999	0.999994	6.77596e-05	0.999998	1.70337e-09	3.51605e-33	4.37731e-29	1.14935e-28	588	1	.	1	EUB59098.1	6e-13	Calumenin-A [Echinococcus granulosus]	Q6IQP3	5e-11	Calumenin-A
SMED30003429	-4.62048	-2.95418	-1.58948	-0.885669	2.45678	2.55434	2.19232	2.84638	1.61273	4.44731e-09	1.37689e-05	0.00277597	0.0567517	5.00889e-24	1.63015e-28	3.0564e-20	2.04421e-37	3.54268e-08	0.000133759	0.013237	0.155404	2.09587e-21	1.23086e-26	3.87055e-19	5.45008e-36	898	1	YES	0	.	.	.	.	.	.
SMED30003731	-6.1389	-1.42944	-0.769646	-2.218	2.44043	3.17604	2.5205	2.41902	-0.0108312	0.000307094	0.989863	0.94562	0.998786	1.78911e-10	3.36006e-24	3.05895e-13	2.50968e-12	0.00104576	0.999994	0.999998	0.999998	6.39389e-09	1.48429e-22	2.21159e-12	1.24234e-11	1797	1	.	0	XP_003967116.1	3e-130	nuclear receptor subfamily 2 group F member 1-A-like isoform 1 [Takifugu rubripes]	Q06725	2e-129	Nuclear receptor subfamily 2 group F member 1-A
SMED30003764	-3.3248	-2.59332	-0.38787	-0.474848	2.47855	2.03082	1.19852	1.07295	2.3067	3.75427e-08	2.83238e-07	0.333127	0.237037	2.32559e-16	4.13291e-11	0.000234723	0.00106811	2.57057e-07	3.84721e-06	0.654844	0.480276	3.04622e-14	3.70462e-10	0.000559719	0.0020817	811	1	.	0	XP_003696749.1	2e-39	N-alpha-acetyltransferase 40-like [Apis florea]	Q6NUH2	5e-36	N-alpha-acetyltransferase 40
SMED30003809	-3.02551	-2.51447	-3.72898	-4.18733	2.45453	4.40937	3.79243	2.79997	9.15714	8.48474e-10	1.02109e-07	6.0287e-13	4.78753e-15	7.66443e-15	9.96731e-52	1.61969e-37	1.46105e-19	7.57392e-09	1.50133e-06	2.11392e-11	3.36995e-13	7.64591e-13	1.15494e-48	9.20685e-36	1.23125e-18	11527	2	.	0	EKC22191.1	6e-83	hypothetical protein CGI_10002658 [Crassostrea gigas]	Q6RG02	3e-36	Vitellogenin
SMED30003922	-6.99864	-1.22492	-1.0371	-0.70753	3.224	2.63464	1.85073	2.25881	0.513912	2.09628e-06	0.982377	0.971913	0.936572	3.88014e-23	2.15344e-15	7.04833e-07	7.17033e-11	1.07754e-05	0.999994	0.999998	0.999998	1.44317e-20	3.40025e-14	2.49231e-06	3.16236e-10	2840	3	.	0	XP_006266324.1	7e-55	uncharacterized protein LOC102565283 [Alligator mississippiensis]	Q8BHG9	1e-14	CGG triplet repeat-binding protein 1
SMED30003929	-3.11614	-3.07921	-1.96672	-1.68293	3.41018	1.65145	2.1131	2.67026	4.64379	1.90408e-07	1.02732e-07	0.000171173	0.000986093	5.23084e-23	1.53516e-05	1.11798e-08	8.08437e-14	1.16617e-06	1.50976e-06	0.00118089	0.00482586	1.89867e-20	5.47206e-05	5.02331e-08	4.50449e-13	1019	1	.	0	ELU04699.1	1e-145	hypothetical protein CAPTEDRAFT_222963 [Capitella teleta]	Q8WPW2	7e-134	Probable pyridoxine biosynthesis SNZERR
SMED30004057	-2.66095	-1.75285	-3.75299	-4.45372	3.19777	3.57731	3.06973	2.77571	4.0477	0.000121444	0.00403753	3.11093e-07	1.0548e-08	8.32967e-15	1.01221e-18	1.19901e-13	3.79692e-11	0.000450696	0.0199179	4.39807e-06	2.11405e-07	8.20092e-13	2.35846e-17	8.95452e-13	1.71242e-10	813	1	.	0	AAW24762.1	4e-34	SJCHGC04453 protein [Schistosoma japonicum]	.	.	.
SMED30004085	-5.4833	-2.28664	-1.15093	-0.700671	2.45145	2.37111	2.42009	2.37888	2.2084	4.64433e-13	9.12548e-05	0.0142181	0.107364	2.51775e-20	1.26731e-19	1.57428e-20	7.04697e-20	6.6565e-12	0.000730402	0.0535235	0.260514	6.4831e-18	3.27727e-18	2.03642e-19	6.07973e-19	796	2	YES	2	AFJ24754.1	2e-82	hypothetical protein [Schmidtea mediterranea]	.	.	.
SMED30004198	-7.163	-2.48145	-0.6039	0.380618	3.57525	2.93065	1.83378	1.52805	0.710322	4.1189e-07	0.999342	0.91684	0.37579	1.68683e-38	6.44937e-25	7.10411e-08	1.8687e-05	2.38543e-06	0.999994	0.999998	0.669194	4.23492e-35	3.05024e-23	2.87553e-07	4.7246e-05	691	2	.	1	.	.	.	.	.	.
SMED30004216	-1.54705	-2.26459	-2.54991	-2.64195	2.91985	2.45681	1.8902	1.73664	3.04685	0.000193161	4.24973e-08	1.34966e-09	2.80453e-10	1.28573e-32	8.01241e-23	2.68504e-13	2.77553e-11	0.000686571	6.69272e-07	2.95718e-08	8.47463e-09	1.76069e-29	3.00236e-21	1.9525e-12	1.26579e-10	3292	1	.	0	XP_003697321.1	0	dihydropyrimidine dehydrogenase [NADP+]-like [Apis florea]	Q12882	0	Dihydropyrimidine dehydrogenase [NADP(+)]
SMED30004267	-3.37884	-1.25119	-3.40001	-4.52386	2.36966	3.4479	3.42133	3.31502	7.07205	3.79283e-07	0.0246464	2.84869e-07	2.86197e-10	1.10438e-08	1.44808e-18	2.8726e-18	4.17509e-17	2.20592e-06	0.0896441	4.05589e-06	8.62449e-09	2.42504e-07	3.31507e-17	3.12768e-17	2.98205e-16	970	1	.	0	BAA89429.1	0	B-actin [Pagrus major]	P17126	0	Actin, non-muscle 6.2 [Hydra vulgaris]
SMED30005164	-8.05114	-0.570552	-3.02216	-3.04446	3.30041	4.37945	3.77194	3.2365	2.22151	1.03801e-08	0.906749	0.999886	0.999897	5.05816e-17	2.09049e-34	7.21025e-24	1.18916e-16	7.7714e-08	0.999994	0.999998	0.999998	7.46996e-15	2.97077e-32	1.20546e-22	8.23206e-16	1971	1	.	0	AGZ94924.1	0	coe protein, partial [Schmidtea mediterranea]	Q07802	0	Transcription factor COE1
SMED30005400	-4.63503	0.833338	-1.64094	-1.73889	3.74526	2.54283	1.01122	-0.117769	-1.41721	0.0320479	0.247935	0.995634	0.996694	6.1797e-20	5.19035e-09	0.0570049	0.748289	0.0668912	0.523885	0.999998	0.999998	1.50142e-17	3.44199e-08	0.0815203	0.799649	719	1	.	0	.	.	.	.	.	.
SMED30005620	-7.78853	-1.06776	-1.23548	-2.87428	3.08344	3.93348	3.20319	2.74594	1.68052	2.11174e-09	0.972804	0.981977	0.999805	2.03358e-24	2.01416e-49	9.9652e-29	1.30384e-19	1.77117e-08	0.999994	0.999998	0.999998	9.00968e-22	1.59686e-46	2.50812e-27	1.10525e-18	1626	1	.	0	EKC19049.1	9e-113	Homeobox protein SIX1 [Crassostrea gigas]	Q6DHF9	5e-114	Homeobox protein six1a
SMED30006353	-3.62311	0.00267978	-2.07741	-4.60974	2.48098	2.76611	2.56206	2.49844	1.71281	4.22137e-06	0.943544	0.000408748	6.8561e-10	8.67207e-15	2.18951e-19	1.86981e-16	1.08745e-15	2.05489e-05	0.999994	0.00251824	1.86084e-08	8.48258e-13	5.49238e-18	1.77089e-15	6.99289e-15	1425	1	.	0	.	.	.	.	.	.
SMED30006416	-3.01406	-1.9654	-1.50205	-1.43725	3.04879	2.49637	1.44557	0.928039	4.19498	8.80138e-11	9.65479e-07	9.11175e-05	0.000158149	4.60638e-31	2.59768e-20	6.24648e-07	0.00207935	9.16238e-10	1.19454e-05	0.000678639	0.000975746	5.13987e-28	7.31404e-19	2.2226e-06	0.00386147	1432	1	.	0	AFJ24796.1	0	cell division cycle 25-1 [Schmidtea mediterranea]	P23748	1e-23	M-phase inducer phosphatase
SMED30006464	-5.59987	-2.72963	-1.09027	-0.827671	2.98461	2.72555	2.37787	2.15941	2.42461	1.92458e-13	1.29092e-05	0.019003	0.0649595	3.29735e-30	2.33918e-25	9.22761e-19	2.375e-15	2.90345e-12	0.000126435	0.0681064	0.173405	3.20449e-27	1.1765e-23	1.04985e-17	1.4854e-14	686	1	.	0	AFD29618.1	3e-64	TCF15 [Schmidtea mediterranea]	P79782	1e-17	Transcription factor 15
SMED30006466	-2.9714	-0.612644	-3.25546	-7.87661	3.5877	3.99726	3.46398	3.66718	2.04292	0.999773	0.883994	0.999929	5.39822e-12	2.25232e-27	7.75536e-37	6.76022e-26	6.55822e-30	0.999999	0.999994	0.999998	2.40937e-10	1.5079e-24	1.47223e-34	1.32941e-24	1.08501e-28	828	1	.	0	ELU18599.1	2e-23	hypothetical protein CAPTEDRAFT_228779 [Capitella teleta]	.	.	.
SMED30006881	-3.37219	-7.20902	-0.380924	-0.561469	4.25993	5.52069	2.54391	-0.800933	1.80786	0.999972	1.52275e-06	0.817862	0.878198	7.42987e-19	2.1846e-34	1.56697e-06	0.931484	0.999999	1.81975e-05	0.999998	0.999998	1.51243e-16	3.07548e-32	5.2849e-06	0.961834	1071	1	.	0	EUB60162.1	7e-28	EF-hand calcium-binding domain-containing protein [Echinococcus granulosus]	Q9D3N2	3e-13	EF-hand calcium-binding domain-containing protein 1 [Mus musculus]
SMED30006932	-5.46349	-2.4042	-0.448646	-5.46349	3.63827	4.02158	3.24561	2.87436	0.065052	0.999445	0.974805	0.687001	0.999576	5.16642e-18	2.19922e-26	1.05433e-14	4.59518e-11	0.999999	0.999994	0.999998	0.999998	9.1558e-16	1.26685e-24	8.63147e-14	2.05857e-10	540	1	.	0	.	.	.	.	.	.
SMED30007227	-5.09619	-1.02066	-2.1032	-5.09619	4.05089	3.88876	2.72481	2.6518	-0.279579	0.999536	0.844532	0.963934	0.999668	7.16684e-27	4.65793e-28	2.39109e-10	6.05164e-10	0.999999	0.999994	0.999998	0.999998	4.52664e-24	3.32534e-26	1.31717e-09	2.45414e-09	1191	1	.	0	BAA77403.1	0	PLOX3-Dj [Dugesia japonica]	P06798	5e-33	Homeobox protein Hox-A4
SMED30007424	-2.20235	-1.97646	-2.04728	-6.02078	3.55622	3.92917	2.4138	2.34769	0.240248	0.998167	0.996575	0.997187	3.88691e-05	3.11641e-17	2.90236e-23	7.80801e-08	1.4521e-07	0.999999	0.999994	0.999998	0.00028464	4.76589e-15	1.14151e-21	3.14565e-07	4.67737e-07	764	1	.	0	.	.	.	.	.	.
SMED30007715	-3.01327	-1.98626	-1.52061	-1.72891	2.49817	2.02344	1.76366	1.96377	1.69796	7.26423e-08	2.2164e-06	9.75745e-05	1.07177e-05	9.19853e-31	5.01433e-21	8.66562e-16	5.28267e-20	4.74934e-07	2.54861e-05	0.00072085	9.28915e-05	9.55601e-28	1.5415e-19	7.74686e-15	4.58648e-19	998	2	.	0	AFJ24823.1	1e-25	hypothetical protein [Schmidtea mediterranea]	.	.	.
SMED30008131	-5.90749	-0.424926	-1.28194	-5.90749	3.03572	3.82857	3.66809	2.98947	0.36269	0.999657	0.676401	0.883635	0.999507	2.47355e-14	1.03901e-31	6.44421e-28	5.16917e-16	0.999999	0.999994	0.999998	0.999998	2.19178e-12	1.12195e-29	1.47751e-26	3.40993e-15	1726	1	.	0	BAF80446.1	0	DjotxB [Dugesia japonica]	Q91994	2e-17	Homeobox protein OTX1 B
SMED30008271	-5.3289	-2.62819	-4.09163	-2.92764	3.39404	4.51285	3.74297	3.3265	3.14917	3.77409e-10	4.89019e-05	2.13058e-07	1.32198e-05	6.45898e-28	1.85168e-54	2.46135e-35	3.97759e-27	3.56321e-09	0.000416295	3.11743e-06	0.000111435	4.74609e-25	3.98469e-51	1.12866e-33	5.46932e-26	540	1	YES	0	AFJ24736.1	4e-18	hypothetical protein, partial [Schmidtea mediterranea]	.	.	.
SMED30008365	-2.72736	-2.47954	-1.49125	-2.08217	2.46578	2.37404	1.58624	2.35426	-0.0413526	0.00830239	0.00316614	0.0414615	0.00672812	2.29672e-14	4.83885e-15	1.44961e-06	4.01603e-15	0.0204051	0.0162194	0.130129	0.0253881	2.05321e-12	7.34408e-14	4.91585e-06	2.4692e-14	1570	2	.	11	ESO89511.1	9e-54	hypothetical protein LOTGIDRAFT_218879 [Lottia gigantea]	Q4KL91	9e-50	Proton-coupled amino acid transporter 4
SMED30008505	-3.72673	-0.939284	-2.86966	-3.8899	2.6235	3.08171	3.03528	2.68508	2.87279	1.68308e-10	0.01227	7.50624e-10	5.11654e-14	3.04629e-25	3.93146e-37	6.97852e-36	1.72554e-27	1.67513e-09	0.050854	1.72758e-08	3.15227e-12	1.58234e-22	7.69111e-35	3.41857e-34	2.43035e-26	1052	1	.	0	AFD29621.1	1e-167	SOXP-3, partial [Schmidtea mediterranea]	Q6IZ48	1e-20	Transcription factor Sox-8 [Tetraodon nigroviridis]
SMED30008591	-9.02316	0.0845632	-0.466453	-0.683001	2.47888	2.58142	2.59073	2.43702	2.12123	1.15297e-12	0.612048	0.883536	0.930708	8.1434e-10	6.65534e-11	5.34474e-11	1.21267e-09	1.57602e-11	0.951991	0.999998	0.999998	2.45582e-08	5.82188e-10	3.14925e-10	4.79513e-09	5596	3	.	0	KDR18839.1	3e-109	Zinc finger MYM-type protein 1 [Zootermopsis nevadensis]	Q07839	5e-17	Antigen EG13
SMED30008787	-5.11036	-1.0468	0.350264	0.446014	3.28557	2.41453	0.241026	-0.580246	3.10475	3.8447e-15	0.00904637	0.299503	0.185324	4.85971e-34	1.37085e-17	0.457952	0.106862	7.23933e-14	0.0394528	0.607746	0.398435	8.61227e-31	2.76252e-16	0.519142	0.141701	1879	1	.	4	AFJ24866.1	0	innexin-1 [Schmidtea mediterranea]	O01393	7e-51	Innexin unc-9
SMED30008806	-4.15317	-3.98635	-1.19946	-2.01069	2.73256	3.38567	2.98497	2.24647	3.56159	9.66316e-09	1.85332e-09	0.01798	0.000220915	7.84341e-14	8.99081e-22	1.08177e-16	1.98469e-09	7.2726e-08	3.54959e-08	0.0650516	0.00130991	6.16967e-12	2.96678e-20	1.04928e-15	7.70228e-09	2568	1	.	9	EKC24818.1	1e-141	Prestin [Crassostrea gigas]	Q8CIW6	7e-120	Solute carrier family 26 member 6
SMED30009236	-7.58929	-0.167409	-1.66211	-2.62566	2.40267	2.84418	3.2324	3.56522	1.37784	6.49819e-09	0.765493	0.993846	0.999553	9.54877e-15	8.22278e-26	2.12049e-36	2.64909e-48	5.04955e-08	0.999994	0.999998	0.999998	9.22038e-13	4.44753e-24	1.08278e-34	1.29982e-46	573	1	.	0	.	.	.	.	.	.
SMED30009451	-2.53098	-1.11318	0.445266	-0.719946	7.34332	0.829211	-1.75212	-2.50158	2.74666	0.0121445	0.14905	0.44263	0.313392	1.93878e-64	0.124212	0.010653	0.000507312	0.0285796	0.364869	0.793945	0.589224	1.94698e-60	0.17012	0.0182406	0.00104149	4211	1	YES	0	CDJ18404.1	4e-125	a disintegrin and metalloproteinase with [Echinococcus granulosus]	P59510	8e-95	A disintegrin and metalloproteinase with thrombospondin motifs 20
SMED30009752	-2.39914	-1.50911	-2.90545	-3.40591	2.79934	3.11438	2.39803	1.90787	1.25833	0.000448934	0.00305814	1.24688e-06	4.89845e-08	7.49294e-32	2.83907e-45	1.52043e-24	3.68642e-15	0.00147814	0.0157384	1.51777e-05	8.10409e-07	9.40582e-29	1.4747e-42	2.68973e-23	2.27211e-14	1335	1	.	0	AGS83410.1	0	pitx [Schmidtea mediterranea]	O75364	5e-42	Pituitary homeobox 3
SMED30010878	-2.73002	-0.812984	-6.57662	-2.07146	3.52299	3.09201	2.88277	2.69333	0.568381	0.999609	0.932337	1.20871e-06	0.997253	1.16828e-27	7.80802e-22	2.77556e-18	9.44152e-16	0.999999	0.999994	1.47499e-05	0.999998	8.38022e-25	2.59352e-20	3.02421e-17	6.10658e-15	1297	1	.	0	AFJ24873.1	0	six3-1, partial [Schmidtea mediterranea]	O93307	8e-83	Homeobox protein SIX6
SMED30011241	-1.85728	-0.597889	-5.69837	-2.81421	2.6785	3.00086	3.22639	2.062	-0.252446	0.995657	0.887868	0.000198932	0.999795	2.31593e-09	2.27213e-13	6.48851e-16	3.53187e-06	0.999999	0.999994	0.00134347	0.999998	6.06187e-08	2.75684e-12	5.8632e-15	9.736e-06	712	1	.	0	.	.	.	.	.	.
SMED30011326	-1.52115	-1.28461	-2.37149	-5.35805	2.41378	2.8903	2.53011	2.70112	-0.599391	0.989658	0.980533	0.999107	0.000345551	2.14509e-09	4.26239e-19	2.49715e-13	1.79577e-16	0.999999	0.999994	0.999998	0.00193394	5.68884e-08	1.0381e-17	1.82247e-12	1.22706e-15	925	1	.	2	GAA50542.1	3e-19	hypothetical protein CLF_104702 [Clonorchis sinensis]	.	.	.
SMED30011453	-7.09081	-1.60171	-1.37672	-2.11406	2.45841	3.55972	3.31013	2.85504	1.01194	6.26088e-07	0.992999	0.98769	0.998142	1.24253e-14	4.14966e-46	1.59318e-37	1.42686e-25	3.52894e-06	0.999994	0.999998	0.999998	1.16254e-12	2.27303e-43	9.0905e-36	1.77558e-24	904	1	.	0	EHJ74809.1	2e-12	hypothetical protein KGM_09255 [Danaus plexippus]	.	.	.
SMED30011493	-5.28461	-2.21658	-2.30982	-1.367	2.92072	3.25531	2.65106	2.35092	-0.544829	0.00824126	0.99897	0.999236	0.988488	1.53032e-12	1.10699e-20	7.09128e-12	3.65245e-09	0.0202714	0.999994	0.999998	0.999998	9.04002e-11	3.23789e-19	4.5552e-11	1.38516e-08	1080	1	.	0	Q01414	7e-57	Transcriptional regulator ERG homolog	Q01414	8e-59	Transcriptional regulator ERG homolog
SMED30011784	-5.25945	-1.18835	-5.25945	-2.34396	3.20436	4.15523	3.44962	3.24199	-0.024171	0.999508	0.873159	0.999638	0.973841	2.13811e-14	2.30533e-38	2.62935e-21	2.45971e-18	0.999999	0.999994	0.999998	0.999998	1.92859e-12	5.22202e-36	3.63202e-20	1.9058e-17	808	2	.	0	AFP48375.1	2e-55	meis [Schmidtea mediterranea]	Q99687	1e-21	Homeobox protein Meis3
SMED30011934	-1.05828	-6.58766	-1.21041	-0.540427	3.36465	2.78276	1.9231	1.32628	0.155803	0.96592	8.49962e-08	0.976656	0.878004	1.40001e-33	2.05459e-23	1.68302e-09	0.000124421	0.999999	1.27018e-06	0.999998	0.999998	2.34323e-30	8.20937e-22	8.37809e-09	0.00028011	865	1	.	0	AFC87782.1	3e-166	sp6-9 [Schmidtea mediterranea]	Q0VA40	6e-52	Transcription factor Sp9
SMED30011950	-7.04194	-1.55057	-1.65871	-0.790425	3.39256	3.05197	2.59061	2.0065	0.740163	5.34454e-07	0.992145	0.994021	0.947635	6.16784e-44	1.6421e-38	5.92898e-24	1.68161e-12	3.04434e-06	0.999994	0.999998	0.999998	3.09697e-40	3.83499e-36	1.00013e-22	8.43802e-12	1478	1	.	0	ADX36139.1	6e-67	GATA123a [Schmidtea polychroa]	P23772	2e-63	Trans-acting T-cell-specific transcription factor GATA-3
SMED30012332	-3.56785	-1.01992	-3.33891	-2.99909	3.18849	2.96093	2.57865	2.1977	3.18897	2.289e-11	0.00460216	1.09854e-12	1.7236e-11	7.13747e-40	2.17704e-34	1.88453e-25	3.16244e-18	2.59348e-10	0.0222694	3.75662e-11	6.85958e-10	2.15031e-36	3.07548e-32	3.57977e-24	2.43172e-17	1460	1	.	0	AFD29624.1	0	EGR-1 [Schmidtea mediterranea]	P26632	3e-24	Early growth response protein 1
SMED30012613	-1.65686	-1.03248	-2.53139	-6.54358	2.78392	3.43315	2.9208	2.62644	0.502542	0.991803	0.960219	0.999247	3.60828e-07	5.70143e-14	2.46165e-25	5.01484e-17	1.65773e-13	0.999999	0.999994	0.999998	4.73461e-06	4.6803e-12	1.23603e-23	4.99115e-16	9.0019e-13	1131	1	.	0	.	.	.	.	.	.
SMED30012783	-4.0794	-2.4819	-2.21913	-0.669084	3.36166	3.61453	1.64844	0.824883	1.34302	4.47165e-05	0.000922309	0.00243284	0.271908	4.8797e-19	1.05787e-22	7.19808e-05	0.0569122	0.000180853	0.00558409	0.0117915	0.532174	1.02091e-16	3.91048e-21	0.000188064	0.0799269	994	2	.	4	.	.	.	.	.	.
SMED30013003	-2.13259	-1.92341	-0.609528	-1.79121	4.05466	1.90653	0.567344	-0.0718058	0.305801	0.00962783	0.00330331	0.259855	0.0037846	4.34892e-60	1.9007e-11	0.0743977	0.869782	0.023253	0.0167993	0.548647	0.0154581	3.2755e-56	1.77283e-10	0.103394	0.908439	676	1	.	0	.	.	.	.	.	.
SMED30013674	-4.77201	0.13559	-2.6848	-1.97333	2.34867	2.50878	2.27334	2.16376	2.45263	3.10744e-08	0.760457	3.51766e-05	0.000979479	3.5473e-09	1.44075e-10	1.00528e-08	5.83997e-08	2.15362e-07	0.999994	0.000295262	0.00479739	8.90578e-08	1.20137e-09	4.54752e-08	1.9656e-07	1766	1	.	0	BAB41078.1	0	Hox class homeodomain protein DjAbd-Bb [Dugesia japonica]	P09087	9e-19	Homeobox protein abdominal-B
SMED30013675	-3.46424	-1.50738	-2.8256	-1.2427	2.53095	2.71666	1.77534	2.01697	1.8791	3.31705e-08	0.00041995	2.40924e-08	0.00225332	1.1148e-24	3.7491e-30	2.69258e-12	4.44174e-16	2.28994e-07	0.00281585	4.27211e-07	0.00982998	5.24775e-22	3.4227e-28	1.80025e-11	2.94555e-15	2764	1	YES	2	XP_005039319.1	3e-51	plexin-B2 isoform X3 [Ficedula albicollis]	B2RXS4	1e-47	Plexin-B2
SMED30014118	-2.16176	-5.98401	0.718983	0.458607	3.77868	2.14101	0.667386	0.381096	-0.498715	0.998199	4.12844e-05	0.170615	0.319934	5.15137e-25	2.31451e-07	0.12814	0.301014	0.999999	0.000358127	0.399941	0.598229	2.54418e-22	1.14875e-06	0.167956	0.358762	988	1	.	0	.	.	.	.	.	.
SMED30014444	-0.137463	-0.747885	-2.78662	-1.23476	3.78745	1.88834	-0.432978	-0.336074	-0.0503914	0.866674	0.271089	0.00123871	0.0766623	3.83994e-26	2.0071e-06	0.389356	0.500634	0.999999	0.558204	0.00659803	0.19842	2.26835e-23	8.40182e-06	0.44993	0.563145	1006	1	.	0	EKC29816.1	6e-40	Cytochrome P450 2C8 [Crassostrea gigas]	Q0IIF9	2e-34	Cytochrome P450 2U1
SMED30014823	-4.4578	-1.38882	-0.476334	-4.4578	2.87336	2.74596	2.54493	2.61651	-1.19789	0.999477	0.913468	0.723295	0.999632	2.10909e-09	7.20447e-11	7.7055e-09	6.56264e-10	0.999999	0.999994	0.999998	0.999998	5.60817e-08	6.27854e-10	3.5377e-08	2.65458e-09	816	1	.	0	.	.	.	.	.	.
SMED30015041	-5.74966	-0.658226	-1.43652	-1.62932	2.45474	2.08289	2.28638	2.64971	2.40958	1.23599e-13	0.140611	0.0041098	0.00160445	6.64989e-18	5.62861e-13	8.82868e-16	8.47669e-22	1.91942e-12	0.35004	0.0185864	0.00735055	1.15804e-15	6.52706e-12	7.8786e-15	8.30225e-21	2275	1	.	0	XP_002645920.1	1e-24	C. briggsae CBR-NHR-91 protein [Caenorhabditis briggsae]	Q9U2R6	2e-25	Nuclear hormone receptor family member nhr-91 [Caenorhabditis elegans]
SMED30015802	-3.62475	-3.24859	-1.47537	-2.6801	2.88714	3.11922	2.74567	2.27678	2.74351	3.45777e-07	1.60404e-07	0.00359489	2.55509e-06	3.65423e-17	2.07641e-20	1.31324e-15	1.01473e-10	2.02276e-06	2.28163e-06	0.0165888	2.64698e-05	5.47717e-15	5.90151e-19	1.15888e-14	4.40882e-10	1142	1	.	0	XP_006815791.1	8e-71	trans-L-3-hydroxyproline dehydratase isoform X2 [Saccoglossus kowalevskii]	P0DKB4	3e-70	Trans-L-3-hydroxyproline dehydratase
SMED30015883	-3.10755	-3.10755	1.45957	-3.10755	4.69224	1.38544	1.151	0.63439	-2.14886	0.999458	0.999501	0.0880952	0.999497	1.96554e-21	0.0302661	0.0642139	0.196415	0.999999	0.999994	0.239017	0.999998	5.80547e-19	0.0493975	0.0907483	0.24545	539	1	.	0	.	.	.	.	.	.
SMED30016204	-3.66138	-1.771	-2.81515	-2.11759	2.39139	3.00676	2.6074	2.35956	3.12291	1.18578e-14	1.30154e-07	1.76851e-13	6.49729e-10	4.95515e-31	1.30692e-53	5.55599e-39	1.79386e-31	2.10885e-13	1.87615e-06	6.57775e-12	1.77304e-08	5.33156e-28	2.07229e-50	3.62306e-37	3.24586e-30	1268	1	.	0	ACT98289.1	2e-116	cyclinG-like protein [Schmidtea mediterranea]	Q16589	3e-18	Cyclin-G2 [Homo sapiens]
SMED30016301	-4.05913	0.313191	-2.76323	-3.37001	2.47254	2.5878	2.40516	2.41368	1.17249	1.03329e-05	0.450354	0.000157993	1.4982e-05	2.92317e-14	1.58203e-16	3.7705e-14	2.23832e-14	4.69957e-05	0.785117	0.00110004	0.000124308	2.51618e-12	2.83365e-15	2.93296e-13	1.29981e-13	1137	1	.	0	NP_001161610.1	5e-36	Nkx6-like transcription factor [Saccoglossus kowalevskii]	O35762	2e-35	Homeobox protein Nkx-6.1
SMED30016788	-8.10882	-1.68497	-0.423753	-0.877401	2.54302	3.21397	2.84778	2.49017	1.57233	7.14749e-12	0.994151	0.87085	0.957019	2.18572e-19	2.57808e-39	1.92533e-28	2.53694e-20	8.73205e-11	0.999994	0.999998	0.999998	4.87772e-17	6.69566e-37	4.67778e-27	2.25725e-19	1895	1	.	0	BAE94142.1	0	zinc finger protein Dj-ZicB [Dugesia japonica]	Q61467	3e-81	Zinc finger protein ZIC 4
SMED30016901	-7.15667	-0.628308	-2.54435	-3.22102	3.22849	3.72943	3.46316	3.12927	1.27978	3.19065e-06	0.918581	0.999433	0.999961	2.06545e-17	7.41224e-26	1.6954e-21	5.84203e-17	1.58543e-05	0.999994	0.999998	0.999998	3.29238e-15	4.02358e-24	2.38123e-20	4.1354e-16	1564	1	.	0	AFD29617.1	0	PROX-1 [Schmidtea mediterranea]	P34522	5e-53	Homeobox protein ceh-26 [Caenorhabditis elegans]
SMED30016942	-2.30483	-2.50845	-1.29422	-1.36222	2.6953	2.10402	1.56907	1.10133	0.21259	0.00316434	0.000129109	0.017249	0.0116744	3.28228e-32	7.98998e-22	2.96547e-11	6.94174e-06	0.00862812	0.000996328	0.0628904	0.0409351	4.29936e-29	2.64812e-20	1.7886e-10	1.84666e-05	1395	1	.	0	EUB63920.1	3e-100	Transcriptional repressor scratch [Echinococcus granulosus]	Q99M85	6e-77	Transcriptional repressor scratch 1
SMED30017161	-7.31403	-0.435106	-1.38436	-1.06968	2.50311	3.02265	2.50569	2.17172	0.800419	5.11773e-08	0.876156	0.988012	0.973762	1.44407e-17	9.04168e-34	2.16149e-20	2.04905e-14	3.42474e-07	0.999994	0.999998	0.999998	2.37735e-15	1.17413e-31	2.76867e-19	1.19242e-13	1537	1	.	0	4UNO	1e-43	Chain A, Crystal Structure Of The Ets Domain Of Human Etv5 In Complex With Dna	Q9PUQ1	2e-43	ETS translocation variant 4
SMED30017196	-5.77373	-2.7056	-1.76046	-2.84757	2.56452	3.44482	3.48729	3.59073	0.199523	0.00255235	0.999767	0.995525	0.999878	1.93662e-08	6.56659e-19	1.27888e-19	1.79417e-21	0.00712251	0.999994	0.999998	0.999998	3.96363e-07	1.5676e-17	1.53869e-18	1.71379e-20	1062	1	YES	0	ABV04323.1	0	noggin 1 [Schmidtea mediterranea]	P49011	2e-20	Noggin
SMED30017326	-2.9304	0.230045	-2.19382	-6.76841	2.4406	3.52036	2.98625	2.71537	0.679506	0.999796	0.418281	0.997915	2.35427e-07	5.82709e-13	2.22996e-38	1.22805e-24	1.15928e-19	0.999999	0.747734	0.999998	3.25802e-06	3.76723e-11	5.08955e-36	2.18533e-23	9.86598e-19	1821	1	.	0	CDJ25301.1	2e-38	sal protein 3 [Echinococcus granulosus]	Q9UJQ4	1e-17	Sal-like protein 4
SMED30017729	-2.01097	-0.894915	-2.93572	-1.98372	4.18203	2.76974	1.26405	-0.390493	0.469102	0.0199737	0.14982	0.000191019	0.00391584	5.46298e-53	5.24264e-21	0.000146864	0.358214	0.0443145	0.365951	0.00129643	0.0159207	3.29166e-49	1.6084e-19	0.000363505	0.418859	1127	1	.	0	.	.	.	.	.	.
SMED30017825	-6.52178	-1.39053	-1.14608	-2.02595	2.47497	2.67692	2.76796	3.1645	0.359491	3.59325e-05	0.988489	0.978607	0.997788	1.46903e-12	5.63841e-18	9.69001e-20	5.77467e-29	0.000147928	0.999994	0.999998	0.999998	8.69497e-11	1.20048e-16	1.17667e-18	8.95847e-28	1222	1	YES	1	.	.	.	.	.	.
SMED30017839	-1.53926	-5.38476	-5.38476	-1.48143	3.71151	3.61839	3.24365	3.21667	-0.0388101	0.909566	0.999448	0.999455	0.90143	5.96238e-20	7.66861e-22	3.34848e-16	3.17024e-16	0.999999	0.999994	0.999998	0.999998	1.4604e-17	2.55003e-20	3.10494e-15	2.12954e-15	2032	1	.	0	CAC85262.2	0	Pax-6B protein [Dugesia japonica]	P63016	2e-54	Paired box protein Pax-6
SMED30018309	-3.33064	-2.18297	-1.36622	-1.56945	2.45458	2.57445	1.93009	1.49017	2.01438	6.69855e-09	5.69258e-07	0.000396281	6.45843e-05	9.36205e-25	1.18427e-28	1.54598e-15	1.99821e-09	5.18651e-08	7.32282e-06	0.00245099	0.000444332	4.47699e-22	9.10168e-27	1.35592e-14	7.75073e-09	1503	1	.	0	EHJ65536.1	5e-41	putative iroquois-like protein [Danaus plexippus]	P54269	6e-39	Homeobox protein caupolican
SMED30018722	-1.96039	-1.15875	-3.97952	-3.42777	2.56044	3.16239	2.58814	2.21545	1.36768	0.00490346	0.0306605	6.56605e-08	7.49506e-07	2.82451e-17	6.11836e-29	1.51691e-18	1.67526e-13	0.0127835	0.106911	1.06582e-06	8.98542e-06	4.38628e-15	4.91541e-27	1.69951e-17	9.0938e-13	1906	1	.	0	NP_001071682.1	6e-76	protein dead ringer homolog [Ciona intestinalis]	Q4H3P5	7e-78	Protein dead ringer homolog
SMED30019224	-6.15204	-2.07681	-1.54408	-2.26553	2.3637	2.90137	3.4029	3.37049	0.290368	0.000334592	0.998125	0.992252	0.998901	1.7556e-09	1.18642e-18	1.2103e-28	2.07468e-28	0.00112843	0.999994	0.999998	0.999998	4.77357e-08	2.73686e-17	3.01844e-27	3.1004e-27	1611	1	.	0	CCD60333.1	6e-140	poly(A) polymerase, putative [Schistosoma mansoni]	Q9BWT3	2e-110	Poly(A) polymerase gamma
SMED30019349	-7.32167	-0.8884	-2.28829	-0.747877	2.65368	2.96986	2.96108	2.66162	0.974928	4.26029e-08	0.958522	0.998824	0.941389	1.13713e-22	4.75291e-37	1.34392e-36	7.62142e-28	2.89272e-07	0.999994	0.999998	0.999998	3.84924e-20	9.23812e-35	7.02923e-35	1.1039e-26	3721	2	.	1	CDI95712.1	1e-57	conserved hypothetical protein [Hymenolepis microstoma]	.	.	.
SMED30019390	-2.73935	-1.57103	-2.78689	-1.04284	3.28046	2.34028	1.31732	1.20205	1.88378	1.05863e-07	2.46957e-05	1.15428e-10	0.00232207	2.92132e-71	1.18965e-34	1.93155e-10	6.01542e-09	6.74992e-07	0.000225389	3.00822e-09	0.0101094	8.80106e-67	1.74832e-32	1.07385e-09	2.23571e-08	1393	1	.	0	ESO86029.1	4e-54	hypothetical protein LOTGIDRAFT_235620 [Lottia gigantea]	Q3USL1	8e-17	Kelch domain-containing protein 9 [Mus musculus]
SMED30019532	-2.48445	-1.2055	-3.32858	-6.32365	3.38427	3.69405	3.32145	2.94241	0.604234	0.999109	0.972859	0.999973	7.06078e-06	2.24434e-21	2.53758e-29	3.00692e-22	1.04733e-16	0.999999	0.999994	0.999998	6.44216e-05	6.56458e-19	2.17186e-27	4.44284e-21	7.28703e-16	1822	1	.	0	ADX36149.1	0	TBX20 [Schmidtea polychroa]	Q8UW76	3e-102	T-box transcription factor TBX20
SMED30019740	-5.30624	-1.23999	-2.33394	-5.30624	3.90446	4.00541	3.33985	2.93669	0.00745902	0.999471	0.879303	0.972752	0.999611	1.44341e-23	4.04416e-29	4.03275e-17	1.75973e-12	0.999999	0.999994	0.999998	0.999998	5.57507e-21	3.34721e-27	4.03368e-16	8.81388e-12	1267	1	.	0	ACI26669.1	1e-36	NK-like homeobox protein 1b [Capitella teleta]	P42580	1e-34	NK1 transcription factor-related protein 2
SMED30019744	-2.16176	-2.36247	-1.35181	-7.05562	2.38413	3.70135	3.47501	3.37117	1.1368	0.997686	0.998653	0.981703	9.03953e-10	5.91431e-14	9.20128e-51	1.73043e-42	8.10604e-40	0.999999	0.999994	0.999998	2.36196e-08	4.84186e-12	8.94216e-48	1.58458e-40	2.45438e-38	877	1	.	0	AFK29380.1	8e-124	SMED-SMAD6/7-2 [Schmidtea mediterranea]	.	.	.
SMED30019985	-6.23955	-1.09593	0.33291	-3.33688	2.42458	2.42652	2.55128	2.93708	0.0307025	0.00024899	0.975196	0.44825	0.999988	4.44283e-11	2.56568e-13	4.10033e-15	1.21259e-22	0.000864976	0.999994	0.800405	0.999998	1.89588e-09	3.08814e-12	3.47875e-14	1.23836e-21	1286	1	.	0	XP_005111931.1	2e-99	protein OSCP1-like [Aplysia californica]	Q29S00	8e-86	Protein OSCP1 [Bos taurus]
SMED30020713	-6.61137	-1.12071	-2.63536	-3.7055	3.28898	3.56663	3.67813	3.53918	0.945129	5.52652e-05	0.975124	0.999597	0.999998	1.11312e-28	3.87632e-43	2.79837e-47	3.68448e-43	0.000219393	0.999994	0.999998	0.999998	9.06351e-26	1.44175e-40	4.0146e-45	1.3772e-41	1462	1	.	0	XP_004558653.1	6e-73	LIM/homeobox protein Lhx2-like isoform X2 [Maylandia zebra]	Q9Z0S2	2e-72	LIM/homeobox protein Lhx2
SMED30020913	-2.91598	-2.28228	-1.37761	-1.15954	2.48489	2.70479	1.56697	0.978757	1.28451	1.80112e-05	2.0344e-05	0.00346698	0.0106842	9.64152e-19	7.49524e-24	6.86198e-08	0.00114411	7.85501e-05	0.000189168	0.0160766	0.0379891	1.93227e-16	3.18041e-22	2.78425e-07	0.00221863	2765	2	.	1	.	.	.	.	.	.
SMED30020992	-2.58257	-1.27451	-3.41719	-3.49611	2.4328	3.77155	2.63153	1.93451	0.302808	0.0200781	0.112699	0.00066494	0.000442854	7.84135e-13	8.7399e-45	7.54871e-18	3.12028e-09	0.0445135	0.296686	0.00383253	0.00240134	4.95254e-11	3.92995e-42	7.96288e-17	1.19008e-08	1769	1	.	0	ENN80230.1	3e-50	hypothetical protein YQE_03349, partial [Dendroctonus ponderosae]	Q91574	2e-22	ALX homeobox protein 1
SMED30021328	-5.11869	-5.11869	-0.157408	-1.25988	4.41754	3.7473	2.51032	0.979499	-0.372394	0.999558	0.999653	0.599348	0.890125	1.95444e-26	1.26198e-18	4.58539e-07	0.0686707	0.999999	0.999994	0.963222	0.999998	1.19002e-23	2.90226e-17	1.66359e-06	0.0947141	1019	1	.	0	.	.	.	.	.	.
SMED30021702	-3.26306	-2.37497	-1.86008	-2.31615	2.54594	3.17623	2.3904	1.70169	1.37522	4.35113e-06	1.38588e-05	0.000207234	1.14633e-05	1.5986e-27	2.12426e-51	2.50403e-26	7.05397e-13	2.11464e-05	0.000134429	0.00139205	9.85599e-05	1.09457e-24	2.13325e-48	5.13189e-25	3.65146e-12	1066	1	.	0	EUB65046.1	3e-29	Zinc finger protein [Echinococcus granulosus]	P53243	3e-10	Zinc finger protein YGR067C [Saccharomyces cerevisiae S288c]
SMED30021798	-3.64339	-0.630501	-0.785614	-0.78911	2.70789	1.69612	0.674469	0.770143	0.254715	0.000102704	0.261926	0.164773	0.154718	6.1482e-18	2.8774e-07	0.0600843	0.0290524	0.000387108	0.545461	0.389586	0.346957	1.0832e-15	1.40226e-06	0.08551	0.0433748	1399	1	.	0	.	.	.	.	.	.
SMED30022018	-3.78612	-3.55854	-1.5591	-1.13752	2.75723	3.36191	2.59693	1.32521	1.06849	3.14344e-05	1.2678e-05	0.00979364	0.0429	1.66665e-23	5.93272e-41	3.7287e-22	9.75486e-06	0.000130913	0.000124292	0.0390075	0.123372	6.35584e-21	1.82383e-38	5.46906e-21	2.55352e-05	2928	1	.	0	.	.	.	.	.	.
SMED30022043	-1.82694	-6.72228	-2.12261	-0.889148	2.6324	3.02423	3.02719	2.87717	0.576907	0.994988	3.83425e-08	0.997691	0.946362	1.78511e-19	1.56709e-35	1.67451e-35	9.5594e-32	0.999999	6.07651e-07	0.999998	0.999998	4.04361e-17	2.56472e-33	7.89484e-34	1.76468e-30	1032	1	.	0	NP_509032.1	7e-44	Protein ODD-2 [Caenorhabditis elegans]	Q32NK7	6e-40	Protein odd-skipped-related 2-A
SMED30022584	-5.87938	-1.19362	-0.53778	0.417124	2.75051	2.1622	1.17086	1.11008	-0.740491	0.000770731	0.982511	0.90834	0.415303	8.43209e-14	4.47547e-09	0.00767383	0.0109294	0.00241445	0.999994	0.999998	0.717133	6.58118e-12	3.00161e-08	0.0135579	0.0177945	1065	1	.	0	AGZ94915.1	1e-48	olig2 protein, partial [Schmidtea mediterranea]	Q7RTU3	1e-30	Oligodendrocyte transcription factor 3
SMED30022601	-4.22869	-1.63993	-1.56956	-0.772599	2.73689	2.2676	1.58018	1.62611	1.00291	9.36656e-08	0.00278845	0.00343043	0.0918729	6.3728e-40	4.99883e-29	9.02017e-13	5.91048e-14	6.01677e-07	0.0145122	0.0159267	0.230022	2.13326e-36	4.08129e-27	6.27455e-12	3.33081e-13	1087	1	.	0	.	.	.	.	.	.
SMED30022726	-5.66052	-2.59022	-0.293696	0.907091	3.70314	2.32403	1.07217	0.538006	-0.676974	0.00206861	0.999698	0.832605	0.125914	9.54498e-33	3.97491e-11	0.0168229	0.226088	0.00588545	0.999994	0.999998	0.295318	1.36934e-29	3.57576e-10	0.0274715	0.278116	886	1	.	0	.	.	.	.	.	.
SMED30023082	-1.95054	-1.71892	-5.7882	-1.88563	2.89507	3.39581	2.76435	2.28806	-0.142707	0.996634	0.993694	6.26439e-05	0.995977	8.60535e-16	5.31731e-29	1.27898e-16	8.76535e-11	0.999999	0.999994	0.000491222	0.999998	1.01668e-13	4.31792e-27	1.22908e-15	3.82993e-10	856	1	.	1	CDJ19948.1	2e-06	hypothetical protein EgrG_000453800 [Echinococcus granulosus]	.	.	.
SMED30023238	-7.19652	-1.38846	-0.816819	-1.394	2.62516	4.10642	2.45151	1.6127	0.988015	3.2589e-06	0.988163	0.950809	0.988285	1.26492e-09	2.2022e-28	1.28994e-08	0.000601326	1.61695e-05	0.999994	0.999998	0.999998	3.619e-08	1.63012e-26	5.74713e-08	0.0012197	737	1	YES	0	.	.	.	.	.	.
SMED30023473	-3.3626	-2.03239	-1.92439	-1.00497	2.90342	2.97645	1.32846	1.11602	5.33358	2.37187e-11	3.63781e-06	9.18654e-06	0.0122007	5.6407e-23	2.83783e-24	4.58568e-05	0.000753905	2.68334e-10	4.00571e-05	9.06824e-05	0.0424985	2.02307e-20	1.26099e-22	0.000123406	0.00150506	4584	1	.	1	EUB56266.1	3e-76	Plasminogen [Echinococcus granulosus]	Q99466	7e-06	Neurogenic locus notch homolog protein 4
SMED30023708	-5.76917	-1.61304	-0.535006	0.0510067	2.93017	2.15684	1.58288	1.19632	2.23115	1.32626e-12	0.00242693	0.242469	0.862668	1.23514e-22	4.79444e-12	1.23496e-06	0.000364221	1.79995e-11	0.0128839	0.521218	0.999998	4.13458e-20	4.89303e-11	4.22889e-06	0.000764395	1035	1	.	0	AFD29622.1	0	ZFP-1 [Schmidtea mediterranea]	Q9BYN7	2e-11	Zinc finger protein 341 [Homo sapiens]
SMED30023736	-5.33255	-1.25551	-2.35933	-5.33255	3.20671	3.96096	3.30668	3.80559	0.0660801	0.999466	0.881479	0.973582	0.999609	1.14685e-13	6.78769e-29	3.94267e-17	2.98941e-26	0.999999	0.999994	0.999998	0.999998	8.65944e-12	5.36726e-27	3.9449e-16	3.89205e-25	1537	2	.	0	AFC87779.1	0	sine oculis-1/2 [Schmidtea mediterranea]	Q6NZ04	9e-105	Homeobox protein six1b
SMED30024108	-6.83978	-2.77536	-2.88036	-1.24169	3.29413	3.81096	3.45611	3.17599	1.06397	1.10536e-05	0.999756	0.999839	0.982203	6.46377e-24	8.7757e-39	1.09838e-29	4.32855e-24	5.00694e-05	0.999994	0.999998	0.999998	2.59645e-21	2.14948e-36	2.98116e-28	4.84781e-23	1401	1	.	0	CCD59251.1	7e-15	zinc finger protein, putative [Schistosoma mansoni]	.	.	.
SMED30024491	-2.23782	-1.12399	-7.14465	-2.20591	3.62136	3.17863	2.84688	3.0655	1.10891	0.998157	0.968587	4.26148e-07	0.997984	3.76203e-15	1.39416e-11	2.95871e-09	8.18733e-11	0.999999	0.999994	5.82675e-06	0.999998	3.94908e-13	1.3317e-10	1.43144e-08	3.59091e-10	1165	1	YES	2	.	.	.	.	.	.
SMED30024792	-4.99693	-4.99693	-2.02671	-1.09359	4.08073	3.70318	2.8475	2.48275	-0.399083	0.999587	0.999412	0.961441	0.862963	1.06438e-23	5.8475e-21	2.25465e-10	1.15828e-07	0.999999	0.999994	0.999998	0.999998	4.16448e-21	1.77213e-19	1.24589e-09	3.7676e-07	685	1	.	0	AEL13773.1	2e-43	FoxF1/2, partial [Lethenteron camtschaticum]	A1L1S5	2e-37	Forkhead box protein F1
SMED30025384	-5.23662	-1.00651	0.79812	-1.27074	2.5741	2.04273	1.08128	1.01763	2.47627	1.60671e-13	0.0185434	0.0222901	0.00322424	1.4873e-18	1.09732e-11	0.000792026	0.00162164	2.44719e-12	0.0712572	0.0777327	0.0134575	2.9096e-16	1.06402e-10	0.00170768	0.00306899	1360	1	.	0	AFJ24814.1	0	hypothetical protein [Schmidtea mediterranea]	.	.	.
SMED30025778	-3.74611	-1.81344	-1.85643	-7.58377	4.1726	4.23846	3.58653	3.00216	1.89303	0.999994	0.993954	0.994597	3.40314e-09	4.58682e-68	1.267e-76	1.40274e-47	9.78479e-30	0.999999	0.999994	0.999998	7.72036e-08	6.90935e-64	3.81709e-72	2.0842e-45	1.59862e-28	1738	2	.	0	AFP48376.1	0	soxB [Schmidtea mediterranea]	O42569	6e-41	Transcription factor Sox-2
SMED30025986	-3.3444	-1.95318	-1.41526	-1.85978	2.47963	2.85848	1.9124	1.32213	3.11401	6.513e-13	5.21463e-08	2.57844e-05	1.21609e-07	3.52275e-28	3.29259e-39	1.29634e-16	3.59531e-08	9.18619e-12	8.07303e-07	0.000225422	1.81642e-06	2.65325e-25	8.33579e-37	1.24497e-15	1.23662e-07	1436	1	.	0	AFJ24733.1	0	SPRY domain containing SOCS box protein-1 [Schmidtea mediterranea]	Q96A44	1e-72	SPRY domain-containing SOCS box protein 4
SMED30026647	-5.76998	-1.67383	-5.76998	-1.23634	4.29326	5.85233	3.70903	0.59553	0.990706	0.999499	0.930417	0.999564	0.877803	1.11128e-20	2.11786e-48	6.66983e-15	0.198561	0.999999	0.999994	0.999998	0.999998	3.00644e-18	1.51916e-45	5.55241e-14	0.247889	1672	1	.	12	ESO98864.1	4e-45	hypothetical protein LOTGIDRAFT_213657 [Lottia gigantea]	B1AT66	2e-19	Monocarboxylate transporter 7
SMED30026803	-3.43363	-3.1799	0.3575	-0.406937	3.25999	1.7171	1.12771	0.558167	0.283253	0.000732955	0.000233398	0.453777	0.509913	4.6006e-20	9.35311e-06	0.00534255	0.17594	0.00230787	0.00168543	0.806941	0.820979	1.13608e-17	3.46765e-05	0.00976551	0.222236	651	1	YES	0	AHD24757.1	3e-93	X1.D.D8.3 [Schmidtea mediterranea]	.	.	.
SMED30026830	-5.06612	-0.96563	-1.02803	-0.524218	4.38801	2.07345	0.280376	0.842159	-0.926038	0.0140444	0.970562	0.975162	0.909109	1.40532e-24	6.86546e-05	0.492972	0.130356	0.0324748	0.999994	0.999998	0.999998	6.51354e-22	0.000212357	0.553778	0.169387	792	1	YES	0	CDJ16435.1	6e-08	cytochrome P450 2K1 [Echinococcus granulosus]	P20814	1e-06	Cytochrome P450 2C13, male-specific
SMED30026965	-3.29587	-2.68887	-0.783723	-2.06881	2.75599	2.49931	1.93304	1.64894	2.04197	2.55853e-09	1.48336e-09	0.0225431	2.54321e-07	4.99311e-38	3.02265e-32	1.66192e-18	1.64175e-13	2.12052e-08	2.88504e-08	0.0784789	3.48746e-06	1.15713e-34	3.38526e-30	1.85508e-17	8.91994e-13	1512	1	.	0	AHJ60961.1	0	SD1, partial [Schmidtea mediterranea]	P30051	9e-72	Transcriptional enhancer factor TEF-1
SMED30028588	-4.27813	-3.16491	-2.45149	-2.33726	2.51022	3.4597	3.385	2.87686	2.60035	6.02034e-11	3.89233e-09	3.60385e-07	5.56946e-07	1.975e-26	3.6252e-58	3.66036e-55	4.45525e-38	6.42262e-10	7.1372e-08	5.01617e-06	6.87951e-06	1.19002e-23	1.2601e-54	1.1487e-52	1.23141e-36	1041	1	.	0	XP_002198261.1	4e-77	phytanoyl-CoA dioxygenase domain-containing protein 1 isoform 1 [Taeniopygia guttata]	Q5SRE7	7e-75	Phytanoyl-CoA dioxygenase domain-containing protein 1 [Homo sapiens]
SMED30028681	-3.68998	-0.562018	-3.02645	-4.7516	3.11252	3.25669	2.93929	2.72155	3.20683	2.33416e-08	0.209682	9.1386e-08	8.01623e-13	5.44886e-22	1.66104e-24	1.1015e-19	8.87874e-17	1.64803e-07	0.465587	1.4417e-06	4.10025e-11	1.72798e-19	7.51383e-23	1.33165e-18	6.21202e-16	3271	1	.	0	CCD82734.1	3e-27	putative zinc finger protein [Schistosoma mansoni]	Q8TC21	9e-16	Zinc finger protein 596 [Homo sapiens]
SMED30028994	-7.7087	-0.370468	-0.869696	-0.797196	2.35193	2.47986	2.52621	2.38805	1.00985	9.43916e-10	0.855264	0.956672	0.948305	2.95192e-15	1.70879e-19	1.90009e-20	5.2377e-18	8.36639e-09	0.999994	0.999998	0.999998	3.17616e-13	4.34071e-18	2.44215e-19	3.96373e-17	1688	1	.	0	XP_002736762.1	5e-10	uncharacterized protein LOC100373672 [Saccoglossus kowalevskii]	.	.	.
SMED30029040	-4.60413	-0.92438	-3.04088	-4.03863	2.53868	3.7429	3.37518	2.95126	2.93181	1.10185e-07	0.0959562	8.32147e-06	4.5133e-08	2.25881e-10	1.96315e-23	8.72424e-19	3.27044e-14	6.9988e-07	0.262592	8.29312e-05	7.54563e-07	7.89455e-09	7.86486e-22	9.95965e-18	1.87459e-13	2268	1	.	0	CDJ18267.1	1e-58	sox transcription factor [Echinococcus granulosus]	Q04891	8e-48	Transcription factor SOX-13
SMED30029292	-1.90556	-1.05897	-1.75744	-5.74352	2.52761	2.34228	2.79945	2.79615	-0.337448	0.996194	0.964569	0.994314	5.05939e-05	5.06305e-11	6.07246e-11	6.92835e-17	2.57723e-17	0.999999	0.999994	0.999998	0.000358675	2.13933e-09	5.33523e-10	6.83242e-16	1.87094e-16	1251	1	.	3	XP_005213653.1	0.0006	uncharacterized protein C13orf26 homolog isoform X2 [Bos taurus]	.	.	.
SMED30029554	-5.95308	-1.90222	0.362237	0.816647	4.05496	2.40951	0.783315	-0.571366	-0.384561	0.000829998	0.997207	0.451512	0.16871	1.33268e-29	3.97813e-09	0.113779	0.913539	0.0025808	0.999994	0.804227	0.371052	1.14713e-26	2.69022e-08	0.151145	0.946495	483	1	.	0	.	.	.	.	.	.
SMED30029842	-3.57084	-1.00235	-0.204385	-1.16153	3.13892	1.45413	1.10774	0.238312	0.255237	6.34042e-05	0.0707872	0.692995	0.0366163	9.77776e-37	1.42613e-07	0.000112346	0.427317	0.000248107	0.20779	0.999998	0.108289	1.96383e-33	7.37331e-07	0.00028421	0.490057	3341	3	.	0	.	.	.	.	.	.
SMED30030133	-3.88151	-2.55344	-1.31407	-0.653582	2.73328	2.49141	1.87915	1.29878	2.77	4.38172e-09	1.35784e-06	0.00452147	0.1338	3.00611e-17	2.11453e-14	2.88296e-08	0.000221796	3.49598e-08	1.63696e-05	0.0201924	0.31003	4.62066e-15	2.92491e-13	1.22642e-07	0.000481451	1366	2	.	0	EUB59317.1	2e-35	Fox-1 C [Echinococcus granulosus]	Q9JJ43	5e-33	RNA binding protein fox-1 homolog 1
SMED30030192	-1.91669	-1.69991	-3.72248	-2.95041	2.50007	2.43646	2.49621	2.85676	0.378782	0.0547867	0.041577	0.000345452	0.00161353	1.59687e-08	2.25375e-08	7.87416e-09	1.26937e-11	0.106268	0.136686	0.00217138	0.00738318	3.34555e-07	1.3448e-07	3.60963e-08	5.95213e-11	447	1	YES	0	.	.	.	.	.	.
SMED30030504	-6.8072	-1.67321	0.375703	-1.16803	2.7751	2.32207	2.16971	2.00586	0.23855	6.8555e-06	0.994387	0.398167	0.979918	4.05544e-16	9.46683e-12	5.03202e-10	1.45058e-08	3.21757e-05	0.999994	0.741122	0.999998	5.11206e-14	9.27201e-11	2.65173e-09	5.19949e-08	1469	1	.	0	EHJ65536.1	6e-39	putative iroquois-like protein [Danaus plexippus]	P78412	1e-37	Iroquois-class homeodomain protein IRX-6
SMED30030602	-2.942	-1.92308	-0.924154	-0.170871	3.10473	2.43613	0.585724	-0.166483	1.22375	7.55251e-06	8.96371e-05	0.0299449	0.664254	2.17837e-36	2.06335e-22	0.0420561	0.605987	3.51351e-05	0.000718791	0.0996629	0.973061	4.10173e-33	7.40911e-21	0.0622677	0.666274	777	1	.	1	AHD24734.1	6e-82	1.E7.3 [Schmidtea mediterranea]	.	.	.
SMED30030809	-2.07214	-1.88041	-2.82982	-2.48642	2.68407	3.04266	1.50612	2.03595	1.47184	0.00216839	0.00113495	1.02466e-05	6.17635e-05	1.81512e-15	1.25249e-20	2.53241e-05	3.51406e-09	0.00614034	0.00670846	9.99677e-05	0.000426777	2.04045e-13	3.63874e-19	7.1256e-05	1.33486e-08	1589	1	.	7	ELT96822.1	2e-126	hypothetical protein CAPTEDRAFT_22890, partial [Capitella teleta]	Q9H2S1	8e-107	Small conductance calcium-activated potassium channel protein 2
SMED30031214	-5.63261	-0.990531	-1.59314	-1.73556	3.24064	1.9734	2.33978	2.39803	-0.498982	0.00354608	0.969723	0.993853	0.995758	4.48661e-12	0.000131052	2.17006e-06	8.57473e-07	0.00954888	0.999994	0.999998	0.999998	2.36722e-10	0.00038243	7.17329e-06	2.53788e-06	1154	1	.	7	GAA51418.1	6e-20	hypothetical protein CLF_106081 [Clonorchis sinensis]	.	.	.
SMED30031395	-4.3553	-1.78628	-2.07337	-0.839454	2.52653	2.55549	2.11849	1.85389	3.23621	8.4802e-14	1.30374e-05	6.34466e-07	0.0234275	1.57427e-20	2.56993e-21	2.00313e-14	4.40389e-11	1.34536e-12	0.000127484	8.35791e-06	0.0741853	4.08863e-18	8.13281e-20	1.60118e-13	1.97582e-10	2795	1	.	0	XP_008186418.1	2e-22	uncharacterized protein LOC103310319 [Acyrthosiphon pisum]	A6QPH9	1e-05	Zinc finger MYM-type protein 5 [Bos taurus]
SMED30031494	-5.08924	-2.02123	-0.505963	-0.125291	3.63002	2.22681	1.54392	0.340977	-1.11657	0.0108566	0.998389	0.902652	0.770008	1.37837e-25	1.04788e-08	0.000500373	0.40489	0.0258578	0.999994	0.999998	0.999998	7.28529e-23	6.63224e-08	0.00111772	0.467217	426	1	.	0	.	.	.	.	.	.
SMED30031725	-2.55286	-1.86624	-1.30052	-1.93866	2.77984	2.71697	1.59291	0.568559	1.38847	6.46993e-05	0.000192662	0.00464467	8.94319e-05	5.16161e-24	7.61506e-24	4.3224e-08	0.0658083	0.000252683	0.00142193	0.020663	0.0005906	2.13019e-21	3.21766e-22	1.7964e-07	0.0910999	1468	1	.	0	.	.	.	.	.	.
SMED30032006	-2.62521	-0.996048	-5.01598	-2.89118	3.21974	2.99592	2.62131	2.69146	2.29641	0.000664803	0.0977141	1.7536e-08	6.01951e-05	1.9016e-15	2.06779e-13	2.91443e-10	7.82662e-11	0.00211204	0.266217	3.18065e-07	0.000417472	2.11401e-13	2.52314e-12	1.58718e-09	3.43922e-10	1934	1	.	14	XP_004075574.1	2e-154	high affinity cationic amino acid transporter 1-like [Oryzias latipes]	B5D5N9	4e-148	Low affinity cationic amino acid transporter 2
SMED30032076	-2.67328	-3.4807	-1.59328	-1.03272	4.0912	3.07417	1.19711	0.417503	0.241587	0.0154887	0.000527862	0.0457655	0.162733	3.34882e-33	8.14995e-18	0.00371537	0.308782	0.03538	0.0034519	0.141167	0.361021	5.04449e-30	1.70037e-16	0.0070248	0.366869	836	1	.	0	.	.	.	.	.	.
SMED30032350	-1.91417	-3.15928	-4.01686	-4.14324	3.01969	4.09377	3.2795	2.84058	2.75521	0.00158638	2.23275e-07	2.63692e-09	7.05701e-10	9.24429e-21	4.34519e-41	3.66571e-25	1.47134e-18	0.00463288	3.09127e-06	5.48257e-08	1.90508e-08	2.55507e-18	1.34956e-38	6.82973e-24	1.15827e-17	639	1	YES	0	AFJ24736.1	4e-17	hypothetical protein, partial [Schmidtea mediterranea]	.	.	.
SMED30032426	-2.4694	-2.65504	-3.36754	-3.45012	2.83402	3.50402	3.00919	2.59486	1.12468	0.0031002	0.000228181	1.15983e-05	5.90806e-06	5.4696e-24	1.16609e-44	1.23532e-30	5.37844e-22	0.00847163	0.00165211	0.000111246	5.52913e-05	2.22679e-21	5.16628e-42	3.66666e-29	5.32139e-21	1462	1	.	0	CAA49382.1	2e-121	transcription factor, partial [Girardia tigrina]	Q63955	1e-72	POU domain, class 4, transcription factor 3
SMED30033358	-7.19792	-2.05068	-1.51012	-1.6209	2.39318	2.76131	3.22964	3.9955	1.17979	2.54978e-07	0.997779	0.991139	0.993284	6.13438e-14	3.86049e-23	2.37068e-35	1.22473e-65	1.52657e-06	0.999994	0.999998	0.999998	4.99488e-12	1.49877e-21	1.09374e-33	1.66204e-63	1068	1	.	0	XP_001347133.1	3e-57	cAMP-dependent protein kinase catalytic subunit [Paramecium tetraurelia strain d4-2]	P05383	1e-55	cAMP-dependent protein kinase catalytic subunit beta
SMED30033665	-5.29711	-1.22944	-5.29711	-1.4099	4.11903	3.966	2.53703	2.61148	-0.1249	0.999509	0.881494	0.999631	0.905971	1.18197e-29	7.80979e-31	4.87235e-09	6.03805e-10	0.999999	0.999994	0.999998	0.999998	1.04733e-26	7.71428e-29	2.28929e-08	2.44928e-09	660	1	.	0	.	.	.	.	.	.
SMED30034093	-6.38904	-1.71764	-1.74717	-3.46384	3.1553	3.95889	3.29214	2.91136	0.677646	0.000210744	0.99471	0.995146	0.999993	1.19849e-16	2.08554e-32	5.28077e-20	5.77095e-15	0.00074241	0.999994	0.999998	0.999998	1.66392e-14	2.37098e-30	6.57412e-19	3.5081e-14	1383	1	.	0	GAA49245.1	7e-39	tolloid-like protein 1, partial [Clonorchis sinensis]	P54269	9e-34	Homeobox protein caupolican
SMED30034275	-3.93828	-1.53205	-2.36926	-1.52642	2.68829	2.61882	2.16938	1.88953	3.55783	2.94924e-10	0.0010025	2.68414e-06	0.000970314	1.26624e-16	7.42221e-16	7.86376e-11	2.58383e-08	2.836e-09	0.00601642	3.01286e-05	0.00475788	1.74991e-14	1.23473e-14	4.55512e-10	9.01598e-08	3474	2	.	0	CCD82743.1	3e-31	hypothetical protein Smp_142320 [Schistosoma mansoni]	Q8NF64	3e-26	Zinc finger MIZ domain-containing protein 2
SMED30034422	-4.22974	-1.9054	-1.45973	0.0860692	2.8186	2.22042	1.54879	0.920992	2.66863	1.25399e-13	1.78519e-06	8.85806e-05	0.772196	2.36774e-31	4.01477e-19	2.67325e-09	0.000692627	1.94537e-12	2.09853e-05	0.000663188	0.999998	2.85332e-28	9.80966e-18	1.29982e-08	0.00139158	1566	1	.	0	XP_002168418.2	6e-12	uncharacterized protein LOC100205951 [Hydra vulgaris]	.	.	.
SMED30034998	-3.0786	-3.8515	-2.93253	-0.873119	2.3944	3.30628	2.72484	2.31024	0.597506	0.00249556	4.1433e-05	0.000534043	0.176344	1.32225e-16	5.08358e-45	5.7204e-27	2.09597e-18	0.00697697	0.000359209	0.00317277	0.383581	1.81897e-14	2.431e-42	1.22661e-25	1.63124e-17	2219	1	.	0	EYC18205.1	5e-58	hypothetical protein Y032_0028g1730 [Ancylostoma ceylanicum]	Q20595	6e-59	C-terminal-binding protein 1 [Caenorhabditis elegans]
SMED30035424	-1.93154	-1.65479	-1.66991	-1.28479	2.35732	2.34357	1.21604	0.624098	5.4109	3.97052e-08	9.80073e-07	7.47856e-07	8.21393e-05	9.3489e-23	1.53823e-22	2.94594e-06	0.0221733	2.71001e-07	1.21061e-05	9.70228e-06	0.000548694	3.20062e-20	5.57668e-21	9.57105e-06	0.0339284	2307	1	.	0	AFD29625.1	0	NLK-1 [Schmidtea mediterranea]	E2QWQ2	5e-135	Serine/threonine-protein kinase NLK
SMED30035435	-3.8763	-0.747123	-2.87586	-3.52378	2.84254	2.98616	2.32116	2.87321	2.5988	3.28995e-06	0.183159	3.48291e-05	1.15919e-06	2.32022e-12	9.37887e-14	2.2944e-08	9.70414e-13	1.6302e-05	0.422776	0.00029269	1.31191e-05	1.32389e-10	1.19829e-12	9.90023e-08	4.9594e-12	1867	1	YES	1	EKC24032.1	1e-05	Pro-neuregulin-2, membrane-bound isoform [Crassostrea gigas]	.	.	.
SMED30035508	-6.45837	2.29145	2.65311	-0.109188	4.48815	1.12643	-1.57266	-2.41892	0.119453	0.000147938	7.28222e-06	4.34508e-08	0.744923	2.37398e-33	0.0256767	0.992791	0.999285	0.000539317	7.49543e-05	7.32301e-07	0.999998	3.76426e-30	0.0427713	1	1	1319	2	.	7	EKC27964.1	3e-18	hypothetical protein CGI_10018427 [Crassostrea gigas]	.	.	.
SMED30035599	0.679947	-1.79401	-4.8594	-4.8594	2.85973	3.22552	2.3912	2.35639	-0.891921	0.251741	0.93905	0.999652	0.999664	7.94462e-11	3.35386e-19	1.12831e-08	1.06713e-08	0.400983	0.999994	0.999998	0.999998	3.13282e-09	8.27532e-18	5.06672e-08	3.87435e-08	588	1	.	0	AFP48375.1	3e-75	meis [Schmidtea mediterranea]	.	.	.

## Sheet: Stage 5 E RPKM+Annotation
Cluster id	Transcript (smed20140614 id)	Smed gene name(s)	Comparison	Y Average RPKM	S2 Average RPKM	S3 Average RPKM	S4 Average RPKM	S5 Average RPKM	S6 Average RPKM	S7 Average RPKM	S8 Average RPKM	C4 Average RPKM	SX Average RPKM	Adult expression: Lineage(s) and/or Differentiated Tissue(s)	Neoblast subclass	Reference(s) for Adult Expression Patterns	Top Hit NR BLASTx	NR BLASTx Hit E Value	Top NR BLASTx hit description	Top Swiss Prot BLASTx hit	Top Swiss Prot BLASTx hit E Value	Top Swiss Prot BLASTx hit description	C.elegans Ensembl ID Top BLASTX Hit	C.elegans Top BLASTX Hit E Value	C. elegans Top BLASTX hit description	D.melanogaster Ensembl ID Top BLASTX Hit	D.melanogaster Top BLASTX Hit E Value	D. melanogaster Top BLAST hit description	D. rerio Ensembl ID Top BLASTX Hit	D. rerio Top BLASTX Hit E Value	D. rerio Top BLASTX hit description	X. tropicalis Ensembl ID Top BLASTX Hit	X. tropicalis Top BLASTX Hit E Value	X. tropicalis Top BLASTX hit description	M. musculus Ensembl ID Top BLASTX Hit	M. musculus Top BLASTX Hit E Value	M. musculus Top BLASTX hit description	H. sapiens Ensembl ID Top BLASTX Hit	H. sapiens Top BLASTX Hit E Value	H. sapiens Top BLASTX hit description
1	SMED30000058		S5 vs S4	1.57494	3.76764	2.62789	0.723547	15.2229	94.4913	108.928	112.794	115.891	61.0685	Epidermis		Tu et al ELIFE 2015	.	.	.	.	.	.	NA	NA	NA	NA	NA	NA	NA	NA	NA	NA	NA	NA	NA	NA	NA	NA	NA	NA
1	SMED30000242		S5 vs S4	0.56807	1.40239	1.3747	0.552613	4.50471	16.7353	31.4917	31.5763	24.8362	9.98208	Pan-neural; eye	sigma	Wurtzel et. al. Dev Cell 2015; Lapan and Reddien, Cell Reports 2012	AAW27309.1	4e-48	SJCHGC05979 protein [Schistosoma japonicum]	Q9GUM7	2e-23	Putative complexin-1 [Caenorhabditis elegans]	Y73E7A.4	2e-24	CPX-1 (cpx-1)	FBpp0078541	6e-21	complexin	ENSDARP00000025818	1e-06	complexin 2, like	ENSXETP00000015554	5e-07	complexin 1	ENSMUSP00000038502	7e-09	complexin 1	ENSP00000305613	6e-08	complexin 1
1	SMED30000258		S5 vs S4	0.282521	0.521355	0.492469	0.485322	3.32227	8.53428	11.8495	13.8599	8.62536	12.0018	gut		Wurtzel et. al. Dev Cell 2015	XP_006013063.1	0	multidrug resistance-associated protein 1-like isoform X3 [Latimeria chalumnae]	Q5F364	0	Multidrug resistance-associated protein 1	F57C12.5a	0	MRP-1, isoform a.	FBpp0089072	0	Multidrug-Resistance like Protein 1	ENSDARP00000130505	0	ATP-binding cassette, sub-family C (CFTR/MRP), member 1	ENSXETP00000026744	0	ATP-binding cassette, sub-family C (CFTR/MRP), member 3	ENSMUSP00000097743	0	ATP-binding cassette, sub-family C (CFTR/MRP), member 1	ENSP00000427521	0	ATP-binding cassette, sub-family C (CFTR/MRP), member 3
1	SMED30000647		S5 vs S4	0.171888	0.89404	0.630571	0.271823	2.9024	14.024	19.4077	23.7949	33.1698	11.8685				GAA51140.1	1e-50	NAD dependent epimerase/dehydratase [Clonorchis sinensis]	.	.	.	NA	NA	NA	NA	NA	NA	NA	NA	NA	NA	NA	NA	NA	NA	NA	NA	NA	NA
1	SMED30000689		S5 vs S4	0.141811	0.116016	0.262959	0.0248146	1.43519	2.25317	1.85846	3.25824	11.1837	7.04553				EKC22831.1	4e-08	hypothetical protein CGI_10001398 [Crassostrea gigas]	.	.	.	NA	NA	NA	NA	NA	NA	NA	NA	NA	ENSXETP00000055951	0.0003	G protein-coupled receptor 157	NA	NA	NA	NA	NA	NA
1	SMED30000819		S5 vs S4	0.198164	0.499369	0.148098	0.0177491	1.35946	3.32353	4.13531	7.13304	11.1337	14.5478				GAA35962.2	2e-51	acid sphingomyelinase-like phosphodiesterase 3b [Clonorchis sinensis]	Q92485	2e-44	Acid sphingomyelinase-like phosphodiesterase 3b	ZK856.5	3e-35	ZK856.5 (ZK856.5)	FBpp0305041	2e-30	NA	ENSDARP00000124218	3e-42	sphingomyelin phosphodiesterase, acid-like 3B	ENSXETP00000028163	3e-45	sphingomyelin phosphodiesterase, acid-like 3B	ENSMUSP00000030709	6e-41	sphingomyelin phosphodiesterase, acid-like 3B	ENSP00000363001	4e-45	sphingomyelin phosphodiesterase, acid-like 3B
1	SMED30000946		S5 vs S4	0.489176	2.69721	0.779649	0.189011	5.30523	15.1055	20.2566	25.0603	37.1873	14.8562				GAA56448.1	0	calpain-B [Clonorchis sinensis]	Q9VT65	0	Calpain-B	C06G4.2b.2	4e-155	CLP-1, isoform c (clp-1)	FBpp0293217	0	Calpain-B	ENSDARP00000013018	0	calpain 1, (mu/I) large subunit	ENSXETP00000050369	0	calpain 9	ENSMUSP00000090717	0	calpain 9	ENSP00000271971	0	calpain 9
1	SMED30001010		S5 vs S4	0.105629	0.137329	0.0995799	0.0638808	2.5608	4.37385	5.63394	5.97054	7.88803	1.78258	eye		Lapan and Reddien, Cell Reports 2012	ESO86717.1	3e-08	hypothetical protein LOTGIDRAFT_166990 [Lottia gigantea]	.	.	.	NA	NA	NA	NA	NA	NA	NA	NA	NA	NA	NA	NA	NA	NA	NA	NA	NA	NA
1	SMED30001112		S5 vs S4	0.218872	0.167006	0.240105	0.0699172	2.00435	2.78313	2.7195	3.92654	8.67994	4.46842				CDJ18203.1	0.0004	protein FAM154A [Echinococcus granulosus]	.	.	.	NA	NA	NA	NA	NA	NA	NA	NA	NA	NA	NA	NA	NA	NA	NA	NA	NA	NA
1	SMED30001121		S5 vs S4	0.1301	0.2329	0.0763915	0.0474603	1.47396	1.27407	1.96218	3.66442	7.01631	5.23541	gut		Tu et al eLIFE 2015; Forsthoefel et.al. Dev Cell 2012	XP_003739342.1	7e-105	metabotropic glutamate receptor-like [Metaseiulus occidentalis]	P31422	1e-79	Metabotropic glutamate receptor 3	Y4C6A.2c	2e-64	Protein MGL-3, isoform c	FBpp0271834	4e-87	mangetout	ENSDARP00000079907	5e-85	glutamate receptor, metabotropic 2a	ENSXETP00000061570	2e-77	glutamate receptor, metabotropic 2	ENSMUSP00000004076	1e-78	glutamate receptor, metabotropic 3	ENSP00000355316	7e-78	glutamate receptor, metabotropic 3
1	SMED30001259		S5 vs S4	0.161511	0.269743	0.0605649	0.0986372	1.69404	4.59112	5.11033	5.3161	6.10462	5.10493	gut		Wurtzel et. al. Dev Cell 2015	GAA41554.2	2e-35	macrophage colony-stimulating factor 1 receptor [Clonorchis sinensis]	Q5MD89	3e-30	Vascular endothelial growth factor receptor 3	R09D1.12	2e-27	R09D1.12 (R09D1.12)	FBpp0082971	5e-27	heartless	ENSDARP00000133227	4e-31	fms-related tyrosine kinase 4	ENSXETP00000015723	7e-27	fibroblast growth factor receptor 4	ENSMUSP00000031653	2e-28	FMS-like tyrosine kinase 1	ENSP00000412903	2e-26	fibroblast growth factor receptor 3
1	SMED30001515		S5 vs S4	2.73578	13.157	10.0519	4.46092	29.7807	125.868	175.759	183.896	161.892	117.284				XP_004988766.1	7e-102	annexin A7 [Salpingoeca rosetta]	P20072	4e-94	Annexin A7	T07C4.9b.2	5e-78	NEX-2, isoform a.	FBpp0306157	2e-79	Annexin B11	ENSDARP00000057947	5e-96	annexin A11a	ENSXETP00000017989	7e-96	annexin A4	ENSMUSP00000098405	2e-93	annexin A7	ENSP00000362012	2e-94	annexin A7
1	SMED30001567		S5 vs S4	1.02318	1.66689	1.20039	0.267443	11.9085	45.7436	54.9692	63.0018	100.469	38.6775	Epidermis		Tu et al eLIFE 2015	.	.	.	.	.	.	NA	NA	NA	NA	NA	NA	NA	NA	NA	NA	NA	NA	NA	NA	NA	NA	NA	NA
1	SMED30001672	Smed_04136	S5 vs S4	1.33469	2.08085	1.39813	0.940177	6.49404	15.166	19.6241	21.3356	19.7039	16.4987	eye		Lapan and Reddien, Cell Reports 2012	XP_005107636.1	2e-83	NADH dehydrogenase [ubiquinone] iron-sulfur protein 7, mitochondrial-like [Aplysia californica]	P42026	1e-76	NADH dehydrogenase [ubiquinone] iron-sulfur protein 7, mitochondrial	W10D5.2.2	6e-77	NDUF-7 (nduf-7)	FBpp0073949	6e-81	NA	ENSDARP00000098301	8e-76	NADH dehydrogenase (ubiquinone) Fe-S protein 7, (NADH-coenzyme Q reductase)	ENSXETP00000007999	8e-77	NADH dehydrogenase (ubiquinone) Fe-S protein 7, 20kDa (NADH-coenzyme Q reductase)	ENSMUSP00000020361	1e-75	NADH dehydrogenase (ubiquinone) Fe-S protein 7	ENSP00000233627	5e-77	NADH dehydrogenase (ubiquinone) Fe-S protein 7, 20kDa (NADH-coenzyme Q reductase)
1	SMED30001942		S5 vs S4	0.776699	1.09246	1.11095	0.711915	6.36277	9.61845	10.1203	15.9252	23.2182	13.8517				AFJ24792.1	3e-29	TNF receptor associated factor-2, partial [Schmidtea mediterranea]	Q3ZCC3	7e-06	TNF receptor-associated factor 6	NA	NA	NA	NA	NA	NA	ENSDARP00000101938	3e-07	PDZ domain containing RING finger 3b	ENSXETP00000016445	6e-06	TNF receptor-associated factor 6, E3 ubiquitin protein ligase	ENSMUSP00000004949	4e-06	TNF receptor-associated factor 6	ENSP00000337853	4e-06	TNF receptor-associated factor 6, E3 ubiquitin protein ligase
1	SMED30002147		mixed reference	0	0.550438	0	0.831498	4.34645	1.79954	4.68048	8.62049	19.7365	7.99775				.	.	.	.	.	.	NA	NA	NA	NA	NA	NA	NA	NA	NA	NA	NA	NA	NA	NA	NA	NA	NA	NA
1	SMED30002156		S5 vs S4	1.07615	2.033	1.01744	0.735804	6.29446	8.70127	9.46129	12.4723	17.1834	13.0264				AFJ24792.1	3e-12	TNF receptor associated factor-2, partial [Schmidtea mediterranea]	.	.	.	NA	NA	NA	NA	NA	NA	ENSDARP00000038596	4e-07	TNF receptor-associated factor 3	NA	NA	NA	NA	NA	NA	NA	NA	NA
1	SMED30002858		S5 vs S4	0.0469934	0.534506	0.2104	0.162595	2.40599	4.46929	5.85769	6.21666	11.115	12.3558	gut		Wurtzel et. al. Dev Cell 2015; Forsthoefel et.al. Dev Cell 2012	CDJ10438.1	7e-114	apobec1 complementation factor [Hymenolepis microstoma]	Q9NQ94	8e-99	APOBEC1 complementation factor	F58D5.1a.2	1e-53	HRP-2, isoform a (hrp-2)	FBpp0083368	9e-74	Syncrip	ENSDARP00000116938	2e-104	RNA binding motif protein 47	ENSXETP00000027967	5e-103	RNA binding motif protein 47	ENSMUSP00000075235	1e-94	APOBEC1 complementation factor	ENSP00000282641	1e-99	APOBEC1 complementation factor
1	SMED30002957		S5 vs S4	0.205962	0.50307	0.307257	0.117154	1.43713	7.00316	9.28759	9.91719	8.2032	5.77698				CDJ22054.1	0	protein of unknown function DUF590 [Echinococcus granulosus]	Q32M45	2e-114	Anoctamin-4	F56A8.1b	6e-34	ANOH-1, isoform b.	FBpp0083216	1e-127	subdued	ENSDARP00000127792	6e-124	anoctamin 3	ENSXETP00000022843	2e-121	anoctamin 3	ENSMUSP00000138325	1e-114	anoctamin 4	ENSP00000376705	2e-115	anoctamin 4
1	SMED30003095		S5 vs S4	0.294828	2.67099	2.03707	0.55655	4.17865	7.08086	9.1598	10.781	15.7536	8.60241				GAA36135.2	1e-60	protein regulator of cytokinesis 1 [Clonorchis sinensis]	Q99K43	5e-21	Protein regulator of cytokinesis 1	NA	NA	NA	FBpp0073265	1e-06	sister of feo	ENSDARP00000115405	5e-19	protein regulator of cytokinesis 1b	ENSXETP00000033710	2e-20	protein regulator of cytokinesis 1	ENSMUSP00000133910	4e-22	protein regulator of cytokinesis 1	ENSP00000354679	7e-20	protein regulator of cytokinesis 1
1	SMED30003214		S5 vs S4	1.11056	0.604726	0.649184	0.30729	1.98343	1.91615	2.66644	2.93416	7.18397	4.00357				EJU06264.1	7e-09	glycosyltransferase family 32 protein, partial [Dacryopinax sp. DJM-731 SS1]	P33300	1e-09	Mannosyl phosphorylinositol ceramide synthase SUR1 [Saccharomyces cerevisiae S288c]	NA	NA	NA	NA	NA	NA	NA	NA	NA	NA	NA	NA	NA	NA	NA	NA	NA	NA
1	SMED30003771		S5 vs S4	0.905816	1.06907	0.824248	0.48608	2.7758	5.71008	6.71599	7.55224	8.74025	7.18017				XP_795273.2	5e-60	GPI ethanolamine phosphate transferase 2 isoform 2 [Strongylocentrotus purpuratus]	Q5H8A4	4e-56	GPI ethanolamine phosphate transferase 2	F28C6.4a.3	3e-34	F28C6.4, isoform a.	FBpp0087978	7e-35	NA	ENSDARP00000055816	8e-55	phosphatidylinositol glycan anchor biosynthesis, class G	ENSXETP00000008043	2e-54	phosphatidylinositol glycan anchor biosynthesis, class G	ENSMUSP00000113818	2e-57	phosphatidylinositol glycan anchor biosynthesis, class G	ENSP00000424619	7e-59	phosphatidylinositol glycan anchor biosynthesis, class G
1	SMED30004519		S5 vs S4	0.862554	0.999568	0.517609	0.189524	2.94651	10.2926	11.7036	17.5838	33.4245	18.3811				ESO83783.1	1e-59	hypothetical protein LOTGIDRAFT_76553, partial [Lottia gigantea]	Q9DAN9	2e-23	Uncharacterized protein C17orf105 homolog [Mus musculus]	NA	NA	NA	FBpp0307987	2e-08	NA	ENSDARP00000138586	9e-35	chromosome 17 open reading frame 105	ENSXETP00000030273	5e-57	chromosome 17 open reading frame 105	ENSMUSP00000010985	3e-24	RIKEN cDNA 1700006E09 gene	ENSP00000415662	4e-22	chromosome 17 open reading frame 105
1	SMED30004520		S5 vs S4	0.227726	0.75873	0.18435	0.104965	1.37573	7.03094	8.6812	9.90299	8.14231	5.36189	protonephridia		Wurtzel et. al. Dev Cell 2015	.	.	.	.	.	.	NA	NA	NA	NA	NA	NA	NA	NA	NA	NA	NA	NA	NA	NA	NA	NA	NA	NA
1	SMED30004616		S5 vs S4	0.180713	0.49193	0.60728	0.177339	2.29404	8.67515	10.6041	11.2352	15.4845	7.87003	eye		Lapan and Reddien, Cell Reports 2012	ELT87051.1	2e-12	hypothetical protein CAPTEDRAFT_192260 [Capitella teleta]	.	.	.	NA	NA	NA	NA	NA	NA	NA	NA	NA	NA	NA	NA	NA	NA	NA	NA	NA	NA
1	SMED30005053		S5 vs S4	0.216054	0.400823	0.275286	0.237162	1.52564	2.5518	2.54652	3.55086	3.51053	1.91274				XP_002116191.1	0.0005	hypothetical protein TRIADDRAFT_60224 [Trichoplax adhaerens]	.	.	.	NA	NA	NA	NA	NA	NA	NA	NA	NA	NA	NA	NA	NA	NA	NA	NA	NA	NA
1	SMED30005357	pmp-10	S5 vs S4	1.90737	5.25635	1.57955	0.700101	13.3088	85.8642	119.876	145.314	147.822	86.5929	epidermis	zeta	Wurtzel et. al. Dev Cell 2015; Tu et. al. eLIFE 2015; Zhu et. al. eLIFE 2015	AFJ24740.1	8e-125	hypothetical protein [Schmidtea mediterranea]	.	.	.	NA	NA	NA	NA	NA	NA	NA	NA	NA	NA	NA	NA	NA	NA	NA	NA	NA	NA
1	SMED30005429		S5 vs S4	0.205474	1.04841	0.29971	0.121988	2.42664	8.87381	17.5621	25.1674	23.2438	22.2583				.	.	.	.	.	.	NA	NA	NA	NA	NA	NA	NA	NA	NA	NA	NA	NA	NA	NA	NA	NA	NA	NA
1	SMED30006085	Smed_01915	S5 vs S4	0.158347	1.52878	0.556759	0.386672	2.42917	7.28818	8.96542	9.57413	13.4616	5.73465	eye		Lapan and Reddien, Cell Reports 2012	CDJ25445.1	2e-45	protein couch potato [Echinococcus granulosus]	Q01617	2e-31	Protein couch potato	F46A9.6.2	1e-31	MEC-8 (mec-8)	FBpp0303301	1e-32	couch potato	ENSDARP00000140207	2e-24	RNA binding protein with multiple splicing	ENSXETP00000024635	2e-22	RNA binding protein with multiple splicing	ENSMUSP00000033994	3e-22	RNA binding protein gene with multiple splicing	ENSP00000287771	4e-22	RNA binding protein with multiple splicing
1	SMED30006186		S5 vs S4	0.213558	0.238772	0.344477	0.074738	2.20575	6.42162	9.499	11.8433	21.9388	14.5002				.	.	.	.	.	.	NA	NA	NA	NA	NA	NA	NA	NA	NA	NA	NA	NA	NA	NA	NA	NA	NA	NA
1	SMED30006679		S5 vs S4	1.30851	2.72174	1.81837	1.0189	5.94278	15.7566	20.1467	21.5091	26.8444	15.405				CCD76283.1	4e-09	putative syndecan [Schistosoma mansoni]	P49415	3e-06	Syndecan	F57C7.3b	6e-07	SDN-1, isoform b (sdn-1)	FBpp0297065	4e-09	Syndecan	ENSDARP00000115190	3e-05	syndecan 2	NA	NA	NA	ENSMUSP00000022871	9e-06	syndecan 2	ENSP00000429045	1e-05	syndecan 2
1	SMED30006821		S5 vs S4	5.11645	5.21795	3.56134	2.52326	21.2567	149.909	176.035	196.522	234.352	241.177				.	.	.	.	.	.	NA	NA	NA	NA	NA	NA	NA	NA	NA	NA	NA	NA	NA	NA	NA	NA	NA	NA
1	SMED30007010		S5 vs S4	0.193101	1.55169	0.229632	0.0437927	3.17042	10.0104	11.0897	11.7169	14.1004	7.32873				BAA22403.1	0	serotonin receptor-like planarian receptor 4 [Dugesia japonica]	P20905	4e-76	5-hydroxytryptamine receptor 1	C09B7.1a	2e-64	SER-7, isoform a (ser-7)	FBpp0085108	4e-77	5-hydroxytryptamine (serotonin) receptor 7	ENSDARP00000121666	1e-71	5-hydroxytryptamine (serotonin) receptor 1A a	ENSXETP00000032421	4e-72	5-hydroxytryptamine (serotonin) receptor 1A, G protein-coupled	ENSMUSP00000022235	1e-69	5-hydroxytryptamine (serotonin) receptor 1A	ENSP00000316244	3e-70	5-hydroxytryptamine (serotonin) receptor 1A, G protein-coupled
1	SMED30007284		S5 vs S4	0.350054	1.35007	1.52332	0.73982	4.42774	5.41382	6.00974	9.46679	16.8376	7.02752				.	.	.	.	.	.	NA	NA	NA	NA	NA	NA	NA	NA	NA	NA	NA	NA	NA	NA	NA	NA	NA	NA
1	SMED30007496		S5 vs S4	0.0995038	0.357859	0.08956	0.0445904	1.03172	3.93104	4.58271	5.88036	7.64082	8.48901				CDJ09976.1	4e-153	fras1 related extracellular matrix protein [Hymenolepis microstoma]	Q5H8C1	1e-88	FRAS1-related extracellular matrix protein 1	F52E1.2	9e-09	F52E1.2 (F52E1.2)	FBpp0289570	1e-06	kon-tiki	ENSDARP00000084650	9e-89	Fras1 related extracellular matrix 1b	ENSXETP00000007157	2e-88	FRAS1 related extracellular matrix 1	ENSMUSP00000071627	2e-84	Fras1 related extracellular matrix protein 1	ENSP00000412940	2e-89	FRAS1 related extracellular matrix 1
1	SMED30007670		S5 vs S4	0.0185525	0.492569	0.212701	0.0850462	1.14042	2.77992	3.6163	3.4428	2.82131	2.43855	eye		Lapan and Reddien, Cell Reports 2012	ABD93929.1	4e-112	dystrobrevin [Schistosoma mansoni]	O60941	2e-98	Dystrobrevin beta	F47G6.1a	3e-82	DYB-1 (dyb-1)	FBpp0087040	8e-102	Dystrobrevin-like	ENSDARP00000042289	7e-98	dystrobrevin, alpha	ENSXETP00000002665	1e-55	dystrobrevin, beta	ENSMUSP00000077085	3e-97	dystrobrevin, beta	ENSP00000288642	5e-100	dystrobrevin, beta
1	SMED30008033	Smed-pmca2	S5 vs S4	0.0342957	0.734831	0.350993	0.163955	1.63407	2.64492	3.7647	4.83844	4.75427	4.11713	Pan-neural; eye		Wurtzel et. al. Dev Cell 2015; Lapan and Reddien Cell Reports 2012	XP_006607474.1	0	plasma membrane calcium-transporting ATPase 3-like isoform X1 [Apis dorsata]	Q16720	0	Plasma membrane calcium-transporting ATPase 3	W09C2.3a	0	MCA-1, isoform c (mca-1)	FBpp0289783	0	plasma membrane calcium ATPase	ENSDARP00000129987	0	ATPase, Ca++ transporting, plasma membrane 2	ENSXETP00000000934	0	ATPase, Ca++ transporting, plasma membrane 3	ENSMUSP00000110123	0	ATPase, Ca++ transporting, plasma membrane 3	ENSP00000352062	0	ATPase, Ca++ transporting, plasma membrane 3
1	SMED30008120	pmp-6	S5 vs S4	2.40485	4.78367	2.53853	1.69854	25.0053	84.3998	125.31	134.032	163.87	103.863	Epidermis		Tu et. al. eLIFE 2015; Zhu et. al. eLIFE 2015	.	.	.	.	.	.	NA	NA	NA	NA	NA	NA	NA	NA	NA	NA	NA	NA	NA	NA	NA	NA	NA	NA
1	SMED30008301		S5 vs S4	0.292214	1.19467	0.236971	0.174386	1.88247	5.83098	9.26276	9.73572	10.1058	4.66161	Pan-neural		Wurtzel et. al. Dev Cell 2015	XP_002597144.1	3e-44	hypothetical protein BRAFLDRAFT_263902 [Branchiostoma floridae]	Q8NB59	4e-41	Synaptotagmin-14	T23H2.2	2e-15	SNT-4 (snt-4)	FBpp0078597	3e-38	Synaptotagmin 14	ENSDARP00000115815	2e-41	synaptotagmin XVI	ENSXETP00000000458	3e-39	synaptotagmin 14	ENSMUSP00000142190	3e-41	synaptotagmin XIV	ENSP00000437423	1e-41	synaptotagmin XIV
1	SMED30008751		S5 vs S4	0.300893	0.570556	0.226914	0.108487	1.1299	4.31888	6.39985	6.16022	4.88789	3.98596	Pan-neural		Wurtzel et. al. Dev Cell 2015	XP_005177423.1	5e-128	LOW QUALITY PROTEIN: liprin-alpha-1-like [Musca domestica]	Q13136	2e-108	Liprin-alpha-1	F59F5.6	1e-102	SYD-2 (syd-2)	FBpp0302973	2e-109	Liprin-alpha	ENSDARP00000119723	4e-113	protein tyrosine phosphatase, receptor type, f polypeptide (PTPRF), interacting protein (liprin), alpha 2	ENSXETP00000008265	2e-111	protein tyrosine phosphatase, receptor type, f polypeptide (PTPRF), interacting protein (liprin), alpha 1	ENSMUSP00000138312	6e-116	protein tyrosine phosphatase, receptor type, f polypeptide (PTPRF), interacting protein (liprin), alpha 1	ENSP00000374198	4e-109	protein tyrosine phosphatase, receptor type, f polypeptide (PTPRF), interacting protein (liprin), alpha 1
1	SMED30008828		S5 vs S4	0.144994	0.414524	0.101011	0.15085	1.16973	2.15769	2.7376	4.94653	12.5768	11.2916	gut		Forsthoefel et.al. Dev Cell 2012	EKC40000.1	6e-09	Solute carrier family 15 member 4 [Crassostrea gigas]	Q68F72	6e-07	Solute carrier family 15 member 4	NA	NA	NA	NA	NA	NA	ENSDARP00000133866	0.0001	solute carrier family 15 (oligopeptide transporter), member 4	ENSXETP00000051213	3e-08	solute carrier family 15 (oligopeptide transporter), member 4	ENSMUSP00000031367	2e-05	solute carrier family 15, member 4	ENSP00000266771	4e-05	solute carrier family 15 (oligopeptide transporter), member 4
1	SMED30009236		common	0	1.26869	0.544465	0.302473	7.32979	9.48512	12.0409	14.7875	19.6778	16.937				.	.	.	.	.	.	NA	NA	NA	NA	NA	NA	NA	NA	NA	NA	NA	NA	NA	NA	NA	NA	NA	NA
1	SMED30009513	H.56.4h (AGAT-2)	S5 vs S4	5.57306	17.7869	7.36983	3.83103	87.7919	193.922	224.562	258.011	164.081	107.339	Epidermis		Eisenhoffer et al CSC 2008, van Wolfswinkel et al CSC 2014, Tu et al eLIFE 2015.	AAW26880.1	3e-130	SJCHGC09313 protein [Schistosoma japonicum]	Q2HJ74	1e-118	Glycine amidinotransferase, mitochondrial	NA	NA	NA	NA	NA	NA	ENSDARP00000136742	1e-113	glycine amidinotransferase (L-arginine:glycine amidinotransferase)	ENSXETP00000035125	3e-115	glycine amidinotransferase (L-arginine:glycine amidinotransferase)	ENSMUSP00000028624	8e-118	glycine amidinotransferase (L-arginine:glycine amidinotransferase)	ENSP00000379895	5e-115	glycine amidinotransferase (L-arginine:glycine amidinotransferase)
1	SMED30010011		S5 vs S4	0.71952	0.968531	0.79285	0.604059	3.87403	15.99	26.9561	34.653	51.409	47.293	gut		Wurtzel et. al. Dev Cell 2015	BAE78815.1	5e-66	innexin7 [Dugesia japonica]	Q03412	9e-52	Innexin unc-7	Y8G1A.2	3e-59	INX-13 (inx-13)	FBpp0084719	6e-18	Innexin 3	ENSDARP00000088509	6e-07	pannexin 1b	NA	NA	NA	NA	NA	NA	NA	NA	NA
1	SMED30010326		S5 vs S4	1.01213	1.49075	0.609699	0.298568	2.4985	5.43516	6.00693	8.40994	22.0575	11.9937	eye		Lapan and Reddien, Cell Reports 2012	XP_001648420.1	6e-18	tetraspanin, putative [Aedes aegypti]	Q99J59	2e-09	Tetraspanin-1	B0563.2	2e-09	TSP-11 (tsp-11)	FBpp0076233	1e-11	Tetraspanin 66E	ENSDARP00000122014	3e-10	tetraspanin 35	ENSXETP00000036544	3e-10	tetraspanin 16	ENSMUSP00000121906	3e-10	tetraspanin 1	ENSP00000267970	6e-09	tetraspanin 3
1	SMED30010540		S5 vs S4	0.612651	1.56257	1.08193	0.789322	11.472	16.3987	20.4429	22.771	14.5016	15.8462				CAZ29822.1	3e-137	glutamine synthetase bacteria, putative [Schistosoma mansoni]	Q7TT51	1e-51	Lengsin	NA	NA	NA	NA	NA	NA	ENSDARP00000138389	4e-43	lengsin, lens protein with glutamine synthetase domain	ENSXETP00000009680	4e-45	lengsin, lens protein with glutamine synthetase domain	ENSMUSP00000059871	3e-50	lengsin, lens protein with glutamine synthetase domain	ENSP00000359691	3e-50	lengsin, lens protein with glutamine synthetase domain
1	SMED30010561		S5 vs S4	0.140158	0.557404	0.132889	0.0710227	1.21536	3.19767	6.57544	8.90154	5.96049	5.38911				EKC41432.1	0	Zonadhesin [Crassostrea gigas]	P35555	3e-139	Fibrillin-1	K08E5.3b	2e-58	MUA-3, isoform a (mua-3)	FBpp0304621	3e-89	dumpy	ENSDARP00000127442	0	si:dkey-30j22.1	ENSXETP00000003714	7e-144	fibrillin 3	ENSMUSP00000099524	1e-137	fibrillin 1	ENSP00000325527	9e-141	fibrillin 1
1	SMED30010808		S5 vs S4	0.336627	0.744111	0.446056	0.246675	4.64704	9.68002	11.2605	14.9597	11.0873	17.8391				ESO88347.1	2e-71	hypothetical protein LOTGIDRAFT_165788 [Lottia gigantea]	Q95K73	5e-62	Elongation of very long chain fatty acids protein 4	C40H1.4	5e-18	ELO-4 (elo-4)	FBpp0078581	1e-68	NA	ENSDARP00000107017	8e-65	zgc:112263	ENSXETP00000021122	3e-56	ELOVL fatty acid elongase 1	ENSMUSP00000034796	1e-61	elongation of very long chain fatty acids (FEN1/Elo2, SUR4/Elo3, yeast)-like 4	ENSP00000358831	2e-62	ELOVL fatty acid elongase 4
1	SMED30010964		S5 vs S4	0.362179	0.318261	0.0749328	0.272572	3.38585	11.6372	18.343	24.0448	22.0739	40.3788				XP_006356432.1	3e-14	pantothenate kinase 1-like [Solanum tuberosum]	Q9NVE7	8e-13	Pantothenate kinase 4	C10G11.5c.2	1e-11	PNK-1, isoform a.	FBpp0298380	4e-12	fumble	ENSDARP00000136152	6e-13	pantothenate kinase 4	ENSXETP00000026378	1e-10	pantothenate kinase 4	ENSMUSP00000030931	6e-09	pantothenate kinase 4	ENSP00000478189	2e-13	pantothenate kinase 4
1	SMED30011250		S5 vs S4	5.82146	7.37774	5.70233	4.83216	26.3235	68.2947	80.498	82.969	162.869	99.4465				EKC20852.1	9e-82	hypothetical protein CGI_10005248 [Crassostrea gigas]	P28799	2e-68	Granulins	T22H2.6a	4e-27	PGRN-1, isoform b (pgrn-1)	NA	NA	NA	ENSDARP00000096463	4e-70	granulin b	ENSXETP00000025392	1e-58	granulin	ENSMUSP00000046340	3e-67	granulin	ENSP00000053867	4e-69	granulin
1	SMED30011329		S5 vs S4	0.0898456	0.389361	0.141986	0.0875073	1.32121	4.09494	4.60659	6.25902	10.6756	8.2077				XP_002603503.1	2e-06	hypothetical protein BRAFLDRAFT_265104 [Branchiostoma floridae]	Q9QY33	4e-06	Tetraspanin-3	NA	NA	NA	FBpp0076233	6e-07	Tetraspanin 66E	ENSDARP00000050229	0.0002	tetraspanin 3a	ENSXETP00000048105	8e-07	tetraspanin 18	ENSMUSP00000034876	5e-07	tetraspanin 3	ENSP00000452835	1e-05	tetraspanin 3
1	SMED30012316		S5 vs S4	0.500143	0.344871	0.492017	0.259054	1.79781	4.23186	6.14522	11.341	32.9864	23.4074				XP_005993967.1	3e-119	palmitoyl-protein thioesterase 1 [Latimeria chalumnae]	P45478	1e-115	Palmitoyl-protein thioesterase 1	F44C4.5	3e-96	PPT-1 (ppt-1)	FBpp0311872	5e-88	Palmitoyl-protein thioesterase 1	ENSDARP00000139466	7e-107	palmitoyl-protein thioesterase 1 (ceroid-lipofuscinosis, neuronal 1, infantile)	ENSXETP00000002562	4e-114	palmitoyl-protein thioesterase 1	ENSMUSP00000030412	2e-113	palmitoyl-protein thioesterase 1	ENSP00000432053	9e-116	palmitoyl-protein thioesterase 1
1	SMED30012387		S5 vs S4	0.106539	0.230268	0.318252	0.317875	3.11016	3.58724	3.35228	6.82509	10.2392	10.0803				XP_003737473.1	2e-13	vesicle-associated membrane protein 714-like [Metaseiulus occidentalis]	Q9BV40	4e-12	Vesicle-associated membrane protein 8	T14D7.3	2e-07	SNB-6 (snb-6)	FBpp0271783	3e-07	Synaptobrevin	ENSDARP00000032940	9e-11	vesicle-associated membrane protein 8 (endobrevin)	ENSXETP00000018103	4e-11	vesicle-associated membrane protein 3	ENSMUSP00000141800	3e-12	vesicle-associated membrane protein 8	ENSP00000263864	8e-13	vesicle-associated membrane protein 8
1	SMED30012942		S5 vs S4	0.119818	0.271324	0.213601	0.176554	1.30488	3.16098	3.56478	3.72778	5.58387	3.86288				ELT89684.1	8e-71	hypothetical protein CAPTEDRAFT_221530 [Capitella teleta]	P79222	1e-53	Calcitonin receptor	C13B9.4c.2	7e-30	PDFR-1, isoform c (pdfr-1)	FBpp0087047	4e-38	Diuretic hormone 44 receptor 2	ENSDARP00000116046	1e-51	calcitonin receptor	ENSXETP00000030402	6e-49	calcitonin receptor-like	ENSMUSP00000130243	8e-56	calcitonin receptor	ENSP00000389295	1e-54	calcitonin receptor
1	SMED30013013		S5 vs S4	0.185251	1.01209	0.284129	0.232326	2.96185	10.1041	13.1091	16.2307	30.3541	18.2788				AAW26063.1	1e-147	SJCHGC06010 protein [Schistosoma japonicum]	Q5GIS3	2e-111	Guanine nucleotide-binding protein subunit beta	F13D12.7a.3	2e-108	GPB-1, isoform a.	FBpp0312372	3e-106	G protein beta-subunit 13F	ENSDARP00000111963	4e-108	guanine nucleotide binding protein (G protein), beta polypeptide 1a	ENSXETP00000020865	2e-108	guanine nucleotide binding protein (G protein), beta polypeptide 3	ENSMUSP00000129353	1e-105	guanine nucleotide binding protein (G protein), beta 2	ENSP00000419693	3e-107	guanine nucleotide binding protein (G protein), beta polypeptide 4
1	SMED30013091		S5 vs S4	0.60691	0.530285	0.586031	0.64801	5.50681	18.9991	22.5325	28.3035	36.472	19.4719	gut		Forsthoefel et.al. Dev Cell 2012	.	.	.	.	.	.	NA	NA	NA	NA	NA	NA	NA	NA	NA	NA	NA	NA	NA	NA	NA	NA	NA	NA
1	SMED30013306		S5 vs S4	0.143825	0.234977	0.13153	0.0801293	1.55213	3.29098	7.29856	9.45842	10.281	7.7455	Pan-neural		Wurtzel et. al. Dev Cell 2015	CAX82984.1	6e-115	hypothetical protein [Schistosoma japonicum]	O02485	5e-67	Uncharacterized protein ZK1073.1 [Caenorhabditis elegans]	ZK1073.1.2	4e-68	ZK1073.1 (ZK1073.1)	FBpp0078321	6e-55	NA	ENSDARP00000007759	4e-28	ndrg family member 3b	ENSXETP00000021994	3e-26	NDRG family member 4	ENSMUSP00000005256	7e-28	N-myc downstream regulated gene 1	ENSP00000404854	2e-27	N-myc downstream regulated 1
1	SMED30013482		S5 vs S4	0.321635	0.780348	0.60455	0.409645	3.36986	7.49051	8.21022	14.3929	26.2348	26.7619	gut		Forsthoefel et.al. Dev Cell 2012	.	.	.	.	.	.	NA	NA	NA	NA	NA	NA	NA	NA	NA	NA	NA	NA	NA	NA	NA	NA	NA	NA
1	SMED30013885		S5 vs S4	0.334737	0.840485	0.16091	0	1.66189	6.20805	7.35034	8.47002	11.1234	5.53819	Epidermis		Tu et al eLIFE 2015.	.	.	.	.	.	.	NA	NA	NA	NA	NA	NA	NA	NA	NA	NA	NA	NA	NA	NA	NA	NA	NA	NA
1	SMED30013949		S5 vs S4	0.904844	0.825686	1.1146	1.43124	12.7507	15.9923	23.0381	37.1762	80.8459	56.3069		gamma	Wurtzel et. al. Dev Cell 2015	.	.	.	.	.	.	NA	NA	NA	NA	NA	NA	NA	NA	NA	NA	NA	NA	NA	NA	NA	NA	NA	NA
1	SMED30014224		S5 vs S4	0.241845	0.136883	0.172204	0.252637	2.27123	4.59117	6.7032	7.77832	22.7557	19.0904	gut		Wurtzel et. al. Dev Cell 2015	.	.	.	.	.	.	NA	NA	NA	NA	NA	NA	NA	NA	NA	NA	NA	NA	NA	NA	NA	NA	NA	NA
1	SMED30014517		S5 vs S4	0.126841	0.618802	0.212231	0.0369496	3.42645	8.80589	9.87826	10.2533	17.1651	18.4126				.	.	.	.	.	.	NA	NA	NA	NA	NA	NA	NA	NA	NA	NA	NA	NA	NA	NA	NA	NA	NA	NA
1	SMED30014778		S5 vs S4	0.264712	0.154462	0.037738	0.0705349	1.02317	2.56744	3.61944	2.97386	2.96623	1.76267				CDJ88593.1	2e-62	Innexin domain containing protein [Haemonchus contortus]	O01393	1e-54	Innexin unc-9	Y8G1A.2	4e-59	INX-13 (inx-13)	FBpp0111482	3e-15	shaking B	ENSDARP00000088509	5e-08	pannexin 1b	ENSXETP00000061696	1e-07	pannexin 2	ENSMUSP00000124354	1e-05	pannexin 2	ENSP00000159647	3e-05	pannexin 2
1	SMED30015301		S5 vs S4	0.159655	2.85256	0.622298	0.200907	2.46647	9.48853	12.3963	13.1432	8.88794	19.1341				.	.	.	.	.	.	NA	NA	NA	NA	NA	NA	NA	NA	NA	NA	NA	NA	NA	NA	NA	NA	NA	NA
1	SMED30015364		S5 vs S4	0.442595	1.03845	0.588182	0.72929	8.25623	14.5681	13.4169	24.649	37.5557	44.3042				EHJ79051.1	7e-29	phospholipase A2D [Danaus plexippus]	Q9BMK4	6e-22	Phospholipase A2	NA	NA	NA	FBpp0304595	3e-27	NA	ENSDARP00000092693	1e-19	protein interacting with cyclin A1	ENSXETP00000041730	2e-22	protein interacting with cyclin A1	ENSMUSP00000068699	2e-17	phospholipase A2, group III	ENSP00000215885	2e-18	phospholipase A2, group III
1	SMED30015406		S5 vs S4	0.18698	0.770559	0.424737	0.204356	1.81028	6.39783	13.4569	15.0489	20.9024	14.7102				XP_002403600.1	3e-12	tnf receptor associated factor, putative [Ixodes scapularis]	P39428	2e-10	TNF receptor-associated factor 1 [Mus musculus]	F45G2.6	1e-06	TRF-1 (trf-1)	FBpp0306504	2e-08	TNF-receptor-associated factor 4	ENSDARP00000056877	9e-12	tnf receptor-associated factor 4b	ENSXETP00000058362	2e-10	TNF receptor-associated factor 4	ENSMUSP00000130759	3e-11	TNF receptor-associated factor 1	ENSP00000438583	2e-11	TNF receptor-associated factor 1
1	SMED30016156		S5 vs S4	3.49185	3.92825	2.04657	1.94742	12.0043	61.4216	81.6676	70.5909	50.7175	67.5042	gut		Forsthoefel et.al. Dev Cell 2012	XP_006640189.1	5e-20	heparin cofactor 2-like [Lepisosteus oculatus]	Q5MGH0	5e-17	Serine protease inhibitor 3/4	C05E4.1.3	4e-10	SRP-2 (srp-2)	FBpp0290084	5e-20	Serpin 47C	ENSDARP00000073528	7e-20	serpin peptidase inhibitor, clade D (heparin cofactor), member 1	ENSXETP00000048524	6e-17	serpin peptidase inhibitor, clade D (heparin cofactor), member 1	ENSMUSP00000125507	8e-16	serine (or cysteine) peptidase inhibitor, clade D, member 1	ENSP00000384050	1e-16	serpin peptidase inhibitor, clade D (heparin cofactor), member 1
1	SMED30016328	cubulin-like	S5 vs S4	0.205027	1.63944	0.239876	0.192567	3.52155	11.4545	13.2621	14.0963	4.77221	7.45758	protonephridia		Wurtzel et. al. Dev Cell 2015	EKC18187.1	0	Cubilin [Crassostrea gigas]	O70244	0	Cubilin	ZC116.3	2e-77	ZC116.3 (ZC116.3)	FBpp0271945	3e-88	Cubilin ortholog	ENSDARP00000135504	0	cubilin (intrinsic factor-cobalamin receptor)	ENSXETP00000016237	0	cubilin (intrinsic factor-cobalamin receptor)	ENSMUSP00000089009	0	cubilin (intrinsic factor-cobalamin receptor)	ENSP00000367064	0	cubilin (intrinsic factor-cobalamin receptor)
1	SMED30016401		S5 vs S4	1.21572	3.42262	1.00721	0.47315	9.03158	34.5334	41.446	51.7191	83.3822	37.8906				XP_001640726.1	7e-36	predicted protein [Nematostella vectensis]	Q9CYL5	9e-30	Golgi-associated plant pathogenesis-related protein 1	C07A4.3	1e-13	C07A4.3 (C07A4.3)	FBpp0081179	1e-24	NA	ENSDARP00000024304	6e-29	GLI pathogenesis-related 2, like	ENSXETP00000050650	6e-22	GLI pathogenesis-related 2	ENSMUSP00000030202	1e-30	GLI pathogenesis-related 2	ENSP00000367196	4e-28	GLI pathogenesis-related 2
1	SMED30016907		S5 vs S4	0.156593	0.291996	0.233078	0.154707	1.45199	4.73834	5.45575	5.71612	10.9585	7.70033	gut		Wurtzel et. al. Dev Cell 2015	XP_002739352.1	8e-66	dual serine/threonine and tyrosine protein kinase-like [Saccoglossus kowalevskii]	A2CI35	4e-28	Dual serine/threonine and tyrosine protein kinase	F33E2.2c	5e-21	DLK-1, isoform a.	FBpp0310444	7e-20	Src oncogene at 64B	ENSDARP00000097423	8e-27	dual serine/threonine and tyrosine protein kinase	ENSXETP00000061939	2e-27	dual serine/threonine and tyrosine protein kinase	ENSMUSP00000035358	3e-26	dual serine/threonine and tyrosine protein kinase	ENSP00000356130	2e-26	dual serine/threonine and tyrosine protein kinase
1	SMED30017015		S5 vs S4	1.36492	3.0824	4.67834	2.2157	13.2614	23.8601	27.2089	36.05	20.2648	39.5589				ESO98284.1	1e-125	hypothetical protein LOTGIDRAFT_114599, partial [Lottia gigantea]	P76536	2e-30	Probable deferrochelatase/peroxidase YfeX [Escherichia coli K-12]	NA	NA	NA	NA	NA	NA	NA	NA	NA	NA	NA	NA	NA	NA	NA	NA	NA	NA
1	SMED30017847		S5 vs S4	0.432122	0.683137	0.577725	0.476555	3.14747	9.61494	12.4596	16.7814	40.944	26.8776	gut		Wurtzel et. al. Dev Cell 2015; Forsthoefel et.al. Dev Cell 2012	XP_002739352.1	2e-90	dual serine/threonine and tyrosine protein kinase-like [Saccoglossus kowalevskii]	Q6XUX2	8e-53	Dual serine/threonine and tyrosine protein kinase	T04B2.2a	1e-22	FRK-1, isoform a (frk-1)	FBpp0310184	2e-18	Phosphorylase kinase gamma	ENSDARP00000097423	4e-50	dual serine/threonine and tyrosine protein kinase	ENSXETP00000061939	7e-47	dual serine/threonine and tyrosine protein kinase	ENSMUSP00000035358	1e-52	dual serine/threonine and tyrosine protein kinase	ENSP00000356130	4e-52	dual serine/threonine and tyrosine protein kinase
1	SMED30017949	Smed_15984	S5 vs S4	0.999641	1.13462	0.517378	0.363208	4.52219	9.33074	11.9482	14.0462	12.6874	7.131	eye		Lapan and Reddien, Cell Reports 2012	GAA38468.2	1e-152	Y+L amino acid transporter 2 [Clonorchis sinensis]	Q59I64	5e-124	Y+L amino acid transporter 2	F27C8.1	8e-117	AAT-1 (aat-1)	FBpp0085146	3e-141	NA	ENSDARP00000124849	5e-126	solute carrier family 7 (amino acid transporter light chain, y+L system), member 6	ENSXETP00000062181	1e-132	solute carrier family 7 (amino acid transporter light chain, y+L system), member 7	ENSMUSP00000143091	2e-124	solute carrier family 7 (cationic amino acid transporter, y+ system), member 7	ENSP00000380662	1e-123	solute carrier family 7 (amino acid transporter light chain, y+L system), member 7
1	SMED30017971		S5 vs S4	0.617796	1.23721	0.40044	0.557982	3.38609	7.40438	9.69014	10.4746	12.4561	7.43643				XP_005090092.1	0	transient receptor potential cation channel subfamily A member 1 homolog [Aplysia californica]	Q18297	3e-141	Transient receptor potential cation channel subfamily A member 1 homolog [Caenorhabditis elegans]	C29E6.2a	3e-142	TRPA-1 (trpa-1)	FBpp0304207	5e-79	Transient receptor potential cation channel A1 ortholog	ENSDARP00000106127	1e-101	transient receptor potential cation channel, subfamily A, member 1b	ENSXETP00000034881	3e-113	transient receptor potential cation channel, subfamily A, member 1	ENSMUSP00000043594	6e-95	transient receptor potential cation channel, subfamily A, member 1	ENSP00000262209	3e-102	transient receptor potential cation channel, subfamily A, member 1
1	SMED30018353	AGAT-1	S5 vs S4	4.34644	18.4942	3.84856	2.04558	94.4946	187.583	213.053	263.787	174.78	99.3105	Epidermis		Eisenhoffer et al CSC 2008, van Wolfswinkel et al CSC 2014, Tu et al eLIFE 2015; Pearson et al Development 2010; Scimone et al Development 2010.	GAA43294.2	1e-141	glycine amidinotransferase mitochondrial [Clonorchis sinensis]	Q9D964	5e-124	Glycine amidinotransferase, mitochondrial	NA	NA	NA	NA	NA	NA	ENSDARP00000052640	2e-122	glycine amidinotransferase (L-arginine:glycine amidinotransferase)	ENSXETP00000035125	2e-123	glycine amidinotransferase (L-arginine:glycine amidinotransferase)	ENSMUSP00000028624	7e-125	glycine amidinotransferase (L-arginine:glycine amidinotransferase)	ENSP00000379895	1e-119	glycine amidinotransferase (L-arginine:glycine amidinotransferase)
1	SMED30018694		S5 vs S4	0.341045	0.670148	2.24711	0.471125	7.8286	10.2157	10.5593	16.9761	32.9269	11.418				XP_005998234.1	9e-11	TNF receptor-associated factor 1-like [Latimeria chalumnae]	Q13114	1e-09	TNF receptor-associated factor 3	Y110A7A.2	6e-05	Y110A7A.2 (Y110A7A.2)	FBpp0071136	2e-10	TNF-receptor-associated factor 6	ENSDARP00000038596	9e-10	TNF receptor-associated factor 3	ENSXETP00000027864	1e-09	TNF receptor-associated factor 3	ENSMUSP00000021706	2e-10	TNF receptor-associated factor 3	ENSP00000376500	3e-10	TNF receptor-associated factor 3
1	SMED30018709		S5 vs S4	0.179233	0.524772	0.282171	0.227442	1.7411	4.38956	5.76519	7.24232	13.1681	11.5085	gut		Forsthoefel et.al. Dev Cell 2012	XP_005798958.1	2e-70	solute carrier family 52, riboflavin transporter, member 3-A-like [Xiphophorus maculatus]	B0S5Y3	5e-72	Solute carrier family 52, riboflavin transporter, member 3-A	Y47D7A.16	5e-40	Y47D7A.16 (Y47D7A.16)	FBpp0085211	8e-54	NA	ENSDARP00000062715	8e-72	solute carrier family 52 (riboflavin transporter), member 3	ENSXETP00000014745	7e-62	solute carrier family 52 (riboflavin transporter), member 3	ENSMUSP00000105487	3e-61	solute carrier protein family 52, member 3	ENSP00000217254	1e-52	solute carrier family 52 (riboflavin transporter), member 3
1	SMED30019175		S5 vs S4	3.88276	10.978	10.0376	12.8101	72.3423	37.6671	59.6647	162.393	525.761	686.582		gamma	Wurtzel et. al. Dev Cell 2015	GAA49205.1	1e-32	Niemann-Pick C2 protein [Clonorchis sinensis]	Q9DGJ3	2e-30	Epididymal secretory protein E1	R148.6	4e-12	HEH-1 (heh-1)	FBpp0077492	2e-25	Niemann-Pick type C-2a	ENSDARP00000112245	3e-31	Niemann-Pick disease, type C2	ENSXETP00000029122	2e-29	Niemann-Pick disease, type C2	ENSMUSP00000021668	7e-28	Niemann-Pick type C2	ENSP00000451112	1e-27	Niemann-Pick disease, type C2
1	SMED30019224		common	0	0.0620292	0.0921493	0.0352118	1.04266	1.44503	1.97202	1.95452	0.723349	1.0113				CCD60333.1	6e-140	poly(A) polymerase, putative [Schistosoma mansoni]	Q9BWT3	2e-110	Poly(A) polymerase gamma	Y32F6A.3.2	2e-97	PAP-1 (pap-1)	FBpp0110309	1e-107	hiiragi	ENSDARP00000015948	6e-113	poly(A) polymerase gamma	ENSXETP00000004695	4e-112	poly(A) polymerase gamma	ENSMUSP00000020513	6e-111	poly(A) polymerase gamma	ENSP00000238714	6e-111	poly(A) polymerase gamma
1	SMED30019881		S5 vs S4	1.1249	1.60929	1.33922	1.11237	8.01927	20.7059	28.1003	33.7242	47.4521	48.1748				AFP33292.1	2e-120	peroxiredoxin-6 [Dugesia japonica]	O35244	4e-74	Peroxiredoxin-6	Y38C1AA.11	2e-58	PRDX-6 (prdx-6)	FBpp0077368	2e-70	Peroxiredoxin 6005	ENSDARP00000063876	2e-70	peroxiredoxin 6	ENSXETP00000001134	1e-72	peroxiredoxin 6	ENSMUSP00000071636	9e-74	peroxiredoxin 6	ENSP00000342026	3e-70	peroxiredoxin 6
1	SMED30020007		S5 vs S4	0.0519906	0.391272	0.131268	0.142996	1.26003	2.99308	4.02311	3.54435	2.84422	2.50854				ABD93929.1	3e-112	dystrobrevin [Schistosoma mansoni]	O60941	2e-81	Dystrobrevin beta	F47G6.1a	2e-76	DYB-1 (dyb-1)	FBpp0300837	5e-82	Dystrobrevin-like	ENSDARP00000135605	8e-83	dystrobrevin, beta b	ENSXETP00000002665	1e-55	dystrobrevin, beta	ENSMUSP00000133722	3e-83	dystrobrevin, beta	ENSP00000473119	6e-83	dystrobrevin, alpha
1	SMED30020015		S5 vs S4	0.610225	1.69649	1.27917	0.977082	6.90618	18.5083	20.5762	20.4962	34.8147	20.3054				XP_005103124.1	0	ATP-binding cassette sub-family G member 1-like isoform X1 [Aplysia californica]	P45844	0	ATP-binding cassette sub-family G member 1	C05D10.3	7e-75	WHT-1 (wht-1)	FBpp0111811	0	ABC transporter expressed in trachea	ENSDARP00000116517	0	ATP-binding cassette, sub-family G (WHITE), member 4a	ENSXETP00000046632	7e-109	ATP-binding cassette, sub-family G (WHITE), member 4	ENSMUSP00000034648	2e-106	ATP-binding cassette, sub-family G (WHITE), member 4	ENSP00000354995	0	ATP-binding cassette, sub-family G (WHITE), member 1
1	SMED30020663		S5 vs S4	0.351676	1.1537	0.309695	0.0661144	2.38591	12.8837	21.4289	27.3596	27.515	41.8526	protonephridia		Wurtzel et. al. Dev Cell 2015	.	.	.	.	.	.	NA	NA	NA	NA	NA	NA	NA	NA	NA	NA	NA	NA	NA	NA	NA	NA	NA	NA
1	SMED30020689		S5 vs S4	3.29018	2.24192	1.65926	0.942519	5.49012	9.50328	11.368	11.4401	17.4976	11.8987				EYC32011.1	2e-28	hypothetical protein Y032_0003g1351 [Ancylostoma ceylanicum]	P20105	2e-26	Ecdysone-induced protein 74EF isoform A	C24A1.2a.2	9e-31	ELF-1, isoform a (elf-1)	FBpp0297063	2e-27	Ecdysone-induced protein 74EF	ENSDARP00000094160	3e-27	E74-like factor 2b (ets domain transcription factor)	ENSXETP00000040972	6e-26	E74-like factor 1 (ets domain transcription factor)	ENSMUSP00000118436	3e-27	E74-like factor 4 (ets domain transcription factor)	ENSP00000426087	7e-28	E74-like factor 2 (ets domain transcription factor)
1	SMED30021030		S5 vs S4	0.252655	0.871697	0.281897	0.192535	1.99293	8.3739	10.3834	10.8392	11.071	7.08928				CDJ18394.1	0	calcium binding mitochondrial carrier protein [Echinococcus granulosus]	Q66L49	2e-174	Calcium-binding mitochondrial carrier protein SCaMC-1	F55A11.4a	3e-131	F55A11.4, isoform a (F55A11.4)	FBpp0075714	4e-152	NA	ENSDARP00000033055	3e-175	solute carrier family 25 (mitochondrial carrier; phosphate carrier), member 24	ENSXETP00000047307	3e-167	solute carrier family 25 (mitochondrial carrier; phosphate carrier), member 23	ENSMUSP00000040198	3e-169	solute carrier family 25 (mitochondrial carrier; phosphate carrier), member 23	ENSP00000457733	1e-166	solute carrier family 25 (mitochondrial carrier; phosphate carrier), member 24
1	SMED30021059		S5 vs S4	0.117764	0.482705	0.0930533	0.069915	1.24462	3.19641	4.36484	5.2409	5.52737	3.00959				AFJ24792.1	2e-25	TNF receptor associated factor-2, partial [Schmidtea mediterranea]	Q3ZCC3	3e-09	TNF receptor-associated factor 6	NA	NA	NA	FBpp0071136	1e-09	TNF-receptor-associated factor 6	ENSDARP00000036715	9e-08	TNF receptor-associated factor 6	ENSXETP00000016445	7e-10	TNF receptor-associated factor 6, E3 ubiquitin protein ligase	ENSMUSP00000004949	5e-09	TNF receptor-associated factor 6	ENSP00000337853	7e-10	TNF receptor-associated factor 6, E3 ubiquitin protein ligase
1	SMED30021284		S5 vs S4	0.32494	1.01866	0.74324	0.64603	5.82639	16.7233	22.2756	26.1306	26.7866	34.7685				.	.	.	.	.	.	NA	NA	NA	NA	NA	NA	NA	NA	NA	NA	NA	NA	NA	NA	NA	NA	NA	NA
1	SMED30021545	glutathione S transferase-1	S5 vs S4	35.1395	37.4384	31.9496	34.4224	306.456	704.096	934.745	1538.36	3524.39	3992.61	gut		Wurtzel et. al. Dev Cell 2015; Forsthoefel et.al. Dev Cell 2012	AFJ24753.1	1e-138	glutathione S transferase-1 [Schmidtea mediterranea]	P09792	1e-37	Glutathione S-transferase class-mu 28 kDa isozyme	K08F4.11	2e-27	GST-3 (gst-3)	FBpp0099646	8e-24	Glutathione S transferase S1	ENSDARP00000058259	5e-15	glutathione S-transferase, alpha-like	ENSXETP00000041633	5e-30	hematopoietic prostaglandin D synthase	ENSMUSP00000031982	1e-28	hematopoietic prostaglandin D synthase	ENSP00000295256	4e-29	hematopoietic prostaglandin D synthase
1	SMED30022628		S5 vs S4	2.20847	4.08144	2.04026	0.963539	28.0425	71.4886	82.9706	113.656	164.059	76.1107				XP_005110122.1	3e-16	cell number regulator 10-like [Aplysia californica]	Q9NZF1	3e-09	Placenta-specific gene 8 protein	NA	NA	NA	NA	NA	NA	NA	NA	NA	NA	NA	NA	NA	NA	NA	NA	NA	NA
1	SMED30022711		S5 vs S4	0.291194	0.911997	0.358588	0.252944	2.32142	7.26276	10.6089	9.17783	8.7918	4.76295				ELU04575.1	5e-67	hypothetical protein CAPTEDRAFT_207377 [Capitella teleta]	P9WKC8	8e-05	Probable diacyglycerol O-acyltransferase tgs1	NA	NA	NA	NA	NA	NA	ENSDARP00000116223	2e-05	plac8 onzin related protein 10	ENSXETP00000061637	0.0001	cornifelin, gene 2	ENSMUSP00000108531	7e-09	placenta-specific 8	ENSP00000399700	7e-10	placenta-specific 8
1	SMED30022997		S5 vs S4	0.150782	0.178133	0.501927	0.0263843	1.53964	2.20469	2.53153	2.76701	4.65908	15.051				XP_005515092.1	2e-28	ELMO domain-containing protein 3 [Columba livia]	Q91YP6	8e-23	ELMO domain-containing protein 3	F55B12.1	5e-30	CEH-24 (ceh-24)	FBpp0308955	3e-40	scarecrow	ENSDARP00000025546	1e-33	NK2 homeobox 1	ENSXETP00000050715	3e-32	NK2 homeobox 4	ENSMUSP00000066690	5e-32	NK2 homeobox 4	ENSP00000345147	2e-31	NK2 homeobox 4
1	SMED30023101		S5 vs S4	0.655744	0.564871	0.56672	0.30017	2.91289	7.10149	10.1045	16.8834	13.087	30.1653		gamma	Wurtzel et. al. Dev Cell 2015	EKC19256.1	8e-124	7-dehydrocholesterol reductase [Crassostrea gigas]	Q9LDU6	1e-98	7-dehydrocholesterol reductase	NA	NA	NA	NA	NA	NA	NA	NA	NA	NA	NA	NA	NA	NA	NA	NA	NA	NA
1	SMED30023269		S5 vs S4	0	0.168884	0.179519	0.0399711	0.964997	1.13149	1.54722	2.83452	6.88723	6.24043	gut		Wurtzel et. al. Dev Cell 2015	EPY75648.1	1e-12	e3 ubiquitin-protein ligase MIB1 [Camelus ferus]	Q86YT6	1e-12	E3 ubiquitin-protein ligase MIB1	NA	NA	NA	NA	NA	NA	NA	NA	NA	NA	NA	NA	NA	NA	NA	NA	NA	NA
1	SMED30023495		S5 vs S4	1.113	0.718066	0.527901	0.468818	3.05204	17.2701	25.3427	25.117	21.8021	7.22203	Pan-neural; eye		Wurtzel et. al. Dev Cell 2015; Lapan and Reddien Cell Reports 2012	XP_422640.2	2e-35	vesicle-associated membrane protein 2 [Gallus gallus]	Q9N0Y0	5e-32	Vesicle-associated membrane protein 2	C16E9.4b	1e-53	INX-1, isoform b (inx-1)	FBpp0070965	4e-18	Innexin 2	NA	NA	NA	NA	NA	NA	NA	NA	NA	NA	NA	NA
1	SMED30023530		S5 vs S4	0.160035	0.255567	0.112862	0.0771396	1.17623	3.73356	4.60265	5.50511	11.201	5.15587				ESP04071.1	7e-93	hypothetical protein LOTGIDRAFT_203426 [Lottia gigantea]	A3KG59	2e-80	Peptidase M20 domain-containing protein 2	NA	NA	NA	NA	NA	NA	NA	NA	NA	NA	NA	NA	NA	NA	NA	NA	NA	NA
1	SMED30023722		S5 vs S4	0.212613	0.174264	0.243364	0.0645201	3.46511	7.0839	9.27144	14.2352	26.1239	15.363	gut		Wurtzel et. al. Dev Cell 2015	XP_005104191.1	3e-37	ras-related protein Rab-43-like [Aplysia californica]	P01123	1e-27	GTP-binding protein YPT1	R08E3.4a	2e-10	ZTF-16, isoform a (ztf-16)	FBpp0087904	8e-12	NA	ENSDARP00000004889	3e-11	PR domain containing 1a, with ZNF domain	ENSXETP00000018988	2e-11	PR domain containing 1, with ZNF domain	ENSMUSP00000080596	3e-12	zinc finger protein 341	ENSP00000364346	4e-12	zinc finger protein 341
1	SMED30023928		S5 vs S4	0.0644536	0.533706	0.219137	0.116156	1.63548	2.86452	3.90011	4.99133	5.73565	2.90147				GAA48381.1	1e-131	netrin-1 [Clonorchis sinensis]	Q90922	6e-103	Netrin-1	M03B6.2	7e-08	M03B6.2 (M03B6.2)	FBpp0074453	5e-14	NA	ENSDARP00000135574	9e-22	solute carrier family 16 (monocarboxylate transporter), member 5b	ENSXETP00000027347	9e-19	solute carrier family 16 (monocarboxylate transporter), member 5	ENSMUSP00000009522	2e-20	solute carrier family 16 (monocarboxylic acid transporters), member 12	ENSP00000360855	3e-20	solute carrier family 16, member 12
1	SMED30024058		S5 vs S4	0.0700514	1.45718	0.323425	0	2.96492	11.6833	15.7697	16.2189	12.7779	10.8367				.	.	.	.	.	.	NA	NA	NA	NA	NA	NA	NA	NA	NA	NA	NA	NA	NA	NA	NA	NA	NA	NA
1	SMED30024160		S5 vs S4	1.60524	2.86925	1.85695	0.664284	8.95048	74.7255	90.1118	103.441	193.845	172.945	gut		Wurtzel et. al. Dev Cell 2015	CCD79795.1	1e-05	hypothetical protein Smp_136860 [Schistosoma mansoni]	.	.	.	C18D1.1.2	1e-06	DIE-1 (die-1)	FBpp0074981	8e-06	NA	NA	NA	NA	NA	NA	NA	NA	NA	NA	NA	NA	NA
1	SMED30024236		S5 vs S4	0.892879	1.06227	1.08955	0.761204	8.19681	23.4001	33.4717	48.292	66.052	81.95	gut		Wurtzel et. al. Dev Cell 2015	AAF75840.1	7e-143	putative gap junction protein pannexin [Girardia tigrina]	O01393	1e-84	Innexin unc-9	NA	NA	NA	NA	NA	NA	NA	NA	NA	NA	NA	NA	NA	NA	NA	NA	NA	NA
1	SMED30024248		S5 vs S4	0.505896	0.717726	0.620281	0.408358	3.48879	4.65895	5.95439	7.67322	12.7397	8.27728				XP_004349031.1	5e-15	predicted protein [Capsaspora owczarzaki ATCC 30864]	Q3UVD5	2e-10	Leucine-rich repeat-containing G-protein coupled receptor 6	R12H7.1	9e-86	UNC-9 (unc-9)	FBpp0070965	3e-13	Innexin 2	ENSDARP00000088509	1e-05	pannexin 1b	NA	NA	NA	NA	NA	NA	NA	NA	NA
1	SMED30024428		S5 vs S4	0.21653	0.465928	0.085071	0.0714094	1.01691	3.04503	5.19394	6.98599	10.7227	7.94678				XP_004324871.1	6e-25	calmodulin-like [Tursiops truncatus]	O02367	8e-25	Calmodulin	T26A5.9.3	7e-54	DLC-1 (dlc-1)	FBpp0070674	9e-54	cut up	ENSDARP00000092617	9e-54	dynein, light chain, LC8-type 1	ENSXETP00000017526	1e-54	dynein, light chain, LC8-type 1	ENSMUSP00000020775	5e-54	dynein light chain LC8-type 2	ENSP00000477310	8e-54	dynein, light chain, LC8-type 2
1	SMED30024854		S5 vs S4	1.7953	1.32837	0.883549	0.370037	3.90471	10.8506	14.3016	20.0558	28.7211	18.7215				.	.	.	.	.	.	F26B1.7	3e-37	LET-381 (let-381)	FBpp0076609	2e-35	biniou	ENSDARP00000022888	2e-38	forkhead box F1	ENSXETP00000001301	2e-38	forkhead box F2	ENSMUSP00000137662	6e-38	forkhead box F1	ENSP00000262426	8e-38	forkhead box F1
1	SMED30025310		S5 vs S4	0.398786	1.26388	1.12957	0.159471	2.22501	9.93956	11.4627	16.8475	86.6122	27.0362				.	.	.	.	.	.	F40E10.4	7e-13	SLT-1 (slt-1)	FBpp0293201	6e-13	Notch	ENSDARP00000047850	2e-14	jagged 1a	ENSXETP00000001676	2e-15	notch 1	ENSMUSP00000085016	3e-13	notch 3	ENSP00000263388	1e-12	notch 3
1	SMED30025634		S5 vs S4	0.0366962	0.420528	0.159306	0.0304815	0.921479	2.98701	3.9694	4.45177	8.77722	5.26109				CCD77216.1	1e-107	putative drug transporter [Schistosoma mansoni]	Q6GPQ3	3e-06	Major facilitator superfamily domain-containing protein 8	NA	NA	NA	NA	NA	NA	NA	NA	NA	NA	NA	NA	NA	NA	NA	NA	NA	NA
1	SMED30025889		S5 vs S4	0.940726	0.990647	0.822261	0.613938	4.50719	9.15984	10.5415	13.0036	37.4145	20.6847	gut	gamma	Wurtzel et. al. Dev Cell 2015; Forsthoefel et.al. Dev Cell 2012	ELU05297.1	2e-80	hypothetical protein CAPTEDRAFT_136028 [Capitella teleta]	Q8R4F0	4e-61	Mucolipin-3 [Mus musculus]	ZK377.2a	3e-61	SAX-3, isoform b (sax-3)	FBpp0309765	4e-60	roundabout	ENSDARP00000003540	8e-65	roundabout, axon guidance receptor, homolog 3 (Drosophila)	ENSXETP00000008543	3e-62	roundabout, axon guidance receptor, homolog 3	ENSMUSP00000113795	2e-61	roundabout homolog 2 (Drosophila)	ENSP00000417164	7e-61	roundabout, axon guidance receptor, homolog 2 (Drosophila)
1	SMED30025961		S5 vs S4	0.285258	0.196279	0.154873	0.184686	1.40512	2.85209	2.85633	4.73502	15.5807	11.0312				NP_001017287.1	6e-86	abhydrolase domain containing 4 [Xenopus (Silurana) tropicalis]	Q8VD66	2e-79	Abhydrolase domain-containing protein 4	R13A5.1a.2	9e-52	CUP-5, isoform d (cup-5)	FBpp0074720	5e-70	Transient receptor potential cation channel, mucolipin ortholog	ENSDARP00000118341	2e-65	mucolipin 1a	ENSXETP00000014888	1e-70	mucolipin 1	ENSMUSP00000038801	5e-62	mucolipin 3	ENSP00000359640	7e-59	mucolipin 2
1	SMED30025971		S5 vs S4	0.0905396	0.637328	0.809085	0.187491	2.98031	9.99389	15.0807	16.1238	29.526	21.7833	gut		Wurtzel et. al. Dev Cell 2015; Forsthoefel et.al. Dev Cell 2012	AFJ24792.1	1e-32	TNF receptor associated factor-2, partial [Schmidtea mediterranea]	O00463	1e-27	TNF receptor-associated factor 5	C37H5.3b	3e-57	C37H5.3, isoform a.	FBpp0311746	3e-69	NA	ENSDARP00000137303	3e-76	abhydrolase domain containing 4	ENSXETP00000017566	2e-89	abhydrolase domain containing 4	ENSMUSP00000044134	4e-80	abhydrolase domain containing 4	ENSP00000414558	2e-78	abhydrolase domain containing 4
1	SMED30026411		S5 vs S4	3.89923	4.31865	3.56561	3.68882	23.0706	47.6043	58.7467	77.93	100.877	111.353				CCD82685.1	3e-129	putative ectonucleotide pyrophosphatase/phosphodiesterase [Schistosoma mansoni]	Q9Y6X5	3e-82	Bis(5'-adenosyl)-triphosphatase ENPP4	NA	NA	NA	NA	NA	NA	ENSDARP00000106582	1e-14	tumor protein p63	ENSXETP00000053761	2e-12	tumor protein p53	ENSMUSP00000110959	2e-14	transformation related protein 63	ENSP00000376254	4e-14	tumor protein p63
1	SMED30026464		S5 vs S4	0.284312	1.52709	0.385312	0.296362	3.6659	9.65573	10.6632	13.9114	14.4618	6.60235	eye		Lapan and Reddien, Cell Reports 2012	XP_007571007.1	1e-41	regulator of G-protein signaling 8 [Poecilia formosa]	Q6DGI0	1e-39	Regulator of G-protein signaling 8	C01B10.9	2e-37	C01B10.9 (C01B10.9)	NA	NA	NA	ENSDARP00000120472	2e-88	ectonucleotide pyrophosphatase/phosphodiesterase 5	ENSXETP00000035499	1e-79	ectonucleotide pyrophosphatase/phosphodiesterase 4 (putative)	ENSMUSP00000114429	2e-81	ectonucleotide pyrophosphatase/phosphodiesterase 4	ENSP00000318066	7e-83	ectonucleotide pyrophosphatase/phosphodiesterase 4 (putative)
1	SMED30026808		S5 vs S4	13.2714	29.7596	11.4839	5.04786	108.977	545.114	648.981	715.132	689.473	434.188		zeta	Wurtzel et. al. Dev Cell 2015	AAZ20312.1	5e-23	tegumental calcium-binding EF-hand protein [Fasciola gigantica]	P14202	3e-17	Tegument antigen	NA	NA	NA	NA	NA	NA	NA	NA	NA	NA	NA	NA	NA	NA	NA	NA	NA	NA
1	SMED30027083		S5 vs S4	1.88823	4.36345	3.73201	1.76946	28.7465	37.088	36.4894	59.278	124.277	45.0607				.	.	.	.	.	.	NA	NA	NA	FBpp0071008	7e-06	Downstream of kinase	ENSDARP00000136617	1e-12	docking protein 1b	ENSXETP00000041288	3e-09	docking protein 1, 62kDa (downstream of tyrosine kinase 1)	ENSMUSP00000087079	2e-08	docking protein 1	ENSP00000233668	2e-08	docking protein 1, 62kDa (downstream of tyrosine kinase 1)
1	SMED30027202		S5 vs S4	0.0824968	0.536632	0.311281	0.159774	2.46992	4.09575	4.82996	5.78152	8.49416	4.25839				XP_005103208.1	4e-54	membrane progestin receptor gamma-like [Aplysia californica]	Q6TCH4	3e-46	Progestin and adipoQ receptor family member 6	NA	NA	NA	NA	NA	NA	NA	NA	NA	NA	NA	NA	NA	NA	NA	NA	NA	NA
1	SMED30027268		S5 vs S4	0.742744	0.817471	0.379282	0.874572	10.6844	24.1571	31.8089	29.8872	17.8338	13.6376	Pan-neural; eye		Wurtzel et. al. Dev Cell 2015; Lapan and Reddien Cell Reports 2012	CCD60250.1	9e-19	hypothetical protein Smp_074590 [Schistosoma mansoni]	.	.	.	NA	NA	NA	NA	NA	NA	NA	NA	NA	NA	NA	NA	NA	NA	NA	NA	NA	NA
1	SMED30027343		S5 vs S4	0	0.140534	0.143366	0	1.08742	3.56998	4.10363	4.38836	6.54188	4.04693		zeta	Wurtzel et. al. Dev Cell 2015	GAA56058.1	7e-45	hypothetical protein CLF_109802 [Clonorchis sinensis]	Q68W49	3e-09	Uncharacterized protein RT0683 [Rickettsia typhi str. Wilmington]	C47G2.2	1e-53	UNC-130 (unc-130)	FBpp0071809	7e-61	forkhead domain 59A	ENSDARP00000107660	1e-55	forkhead box D3	ENSXETP00000023699	3e-54	forkhead box D3	ENSMUSP00000084541	6e-53	forkhead box D3	ENSP00000371940	4e-53	forkhead box D4
1	SMED30027427		S5 vs S4	0.161593	0.636157	0.217741	0.337716	3.09074	6.30374	9.01649	11.6743	17.9209	14.6156				XP_005110881.1	0	acetyl-coenzyme A synthetase 2-like, mitochondrial-like [Aplysia californica]	Q9NUB1	0	Acetyl-coenzyme A synthetase 2-like, mitochondrial	NA	NA	NA	NA	NA	NA	ENSDARP00000133750	9e-07	fukutin related protein	ENSXETP00000039606	3e-05	fukutin related protein	ENSMUSP00000059091	5e-05	fukutin related protein	ENSP00000375776	6e-05	fukutin related protein
1	SMED30028057		S5 vs S4	0.214689	1.50008	0.602102	0.037567	2.26123	4.88956	5.65036	8.38863	11.7946	8.53793				ELU14568.1	1e-83	hypothetical protein CAPTEDRAFT_180526 [Capitella teleta]	Q148A4	8e-31	Protein phosphatase 1 regulatory subunit 32	K04F10.1	4e-10	K04F10.1 (K04F10.1)	FBpp0289092	1e-06	Ataxin 1	ENSDARP00000124202	2e-06	ataxin 1b	ENSXETP00000013028	4e-05	HMG-box transcription factor 1	ENSMUSP00000090850	3e-06	ataxin 1-like	ENSP00000415822	6e-06	ataxin 1-like
1	SMED30028146		S5 vs S4	1.18809	1.01073	1.01462	0.992954	7.99781	25.2331	25.9972	39.4131	38.4808	32.1679	gut		Wurtzel et. al. Dev Cell 2015	XP_002594157.1	1e-28	hypothetical protein BRAFLDRAFT_65009 [Branchiostoma floridae]	Q8N6F8	1e-11	Williams-Beuren syndrome chromosomal region 27 protein [Homo sapiens]	NA	NA	NA	NA	NA	NA	ENSDARP00000128565	3e-11	protein phosphatase 1, regulatory subunit 32	ENSXETP00000014696	8e-32	protein phosphatase 1, regulatory subunit 32	ENSMUSP00000035684	1e-31	protein phosphatase 1, regulatory subunit 32	ENSP00000344140	1e-25	protein phosphatase 1, regulatory subunit 32
1	SMED30028401		S5 vs S4	1.67692	1.48467	1.59739	1.03049	8.94303	24.585	35.7414	51.9044	71.4869	89.702				AAF75840.1	0	putative gap junction protein pannexin [Girardia tigrina]	O01393	1e-82	Innexin unc-9	Y79H2A.11	1e-39	ZYG-8 (zyg-8)	FBpp0305826	3e-39	Calcium/calmodulin-dependent protein kinase I	ENSDARP00000091419	6e-61	serine/threonine kinase 33	ENSXETP00000040905	5e-41	doublecortin-like kinase 1	ENSMUSP00000112515	5e-62	serine/threonine kinase 33	ENSP00000436418	8e-62	serine/threonine kinase 33
1	SMED30028554		S5 vs S4	0.101295	0.397347	0.375921	0.324193	1.94815	4.80612	5.93502	7.72726	6.4835	6.93652	Pan-neural; eye		Wurtzel et. al. Dev Cell 2015; Lapan and Reddien Cell Reports 2012	NP_001040545.1	2e-30	beta-1,3-galactosyltransferase [Bombyx mori]	Q24157	4e-25	Beta-1,3-galactosyltransferase brn	T28F4.2	0.0005	ASIC-2 (asic-2)	FBpp0074109	2e-06	pickpocket 28	NA	NA	NA	ENSXETP00000027176	4e-07	sodium channel, non-voltage-gated 1, beta subunit	ENSMUSP00000033161	0.0004	sodium channel, nonvoltage-gated 1 beta	ENSP00000456309	3e-05	sodium channel, non voltage gated 1 beta subunit
1	SMED30028611		S5 vs S4	0.427294	0.95866	1.51165	0.582246	5.16938	11.5358	18.5201	21.6608	39.4914	36.6967	gut		Wurtzel et. al. Dev Cell 2015; Forsthoefel et.al. Dev Cell 2012	XP_005065879.1	5e-174	aldehyde dehydrogenase family 8 member A1 isoform X1 [Mesocricetus auratus]	Q9H2A2	4e-173	Aldehyde dehydrogenase family 8 member A1	Y105C5B.9	5e-68	Y105C5B.9 (Y105C5B.9)	FBpp0112127	9e-61	NA	ENSDARP00000015072	2e-73	phytanoyl-CoA dioxygenase domain containing 1	ENSXETP00000028283	3e-72	phytanoyl-CoA dioxygenase domain containing 1	ENSMUSP00000088663	1e-71	phytanoyl-CoA dioxygenase domain containing 1	ENSP00000361673	2e-75	phytanoyl-CoA dioxygenase domain containing 1
1	SMED30028809		S5 vs S4	0.0520171	0.688176	0.383385	0.498765	3.15071	5.16016	6.42984	7.65458	5.65897	6.95982				ESO89164.1	2e-92	hypothetical protein LOTGIDRAFT_229069 [Lottia gigantea]	Q7TN37	2e-68	Transient receptor potential cation channel subfamily M member 4	C10A4.8	2e-19	MNM-2 (mnm-2)	FBpp0308848	4e-14	NA	ENSDARP00000126827	4e-15	si:dkey-182i3.8	ENSXETP00000036156	3e-15	zinc finger protein 630	ENSMUSP00000082947	2e-16	zinc finger protein 940	ENSP00000381613	2e-16	zinc finger protein 596
1	SMED30028912		S5 vs S4	9.52789	9.12341	17.9917	13.7408	72.6565	87.8951	119.217	251.516	1555.29	874.839				ESO99685.1	6e-20	hypothetical protein LOTGIDRAFT_238761 [Lottia gigantea]	Q14112	6e-09	Nidogen-2	F54D1.5	4e-43	GTL-2 (gtl-2)	FBpp0308228	2e-52	Transient receptor potential cation channel, subfamily M ortholog	ENSDARP00000136274	3e-74	transient receptor potential cation channel, subfamily M, member 2	ENSXETP00000000556	1e-79	transient receptor potential cation channel, subfamily M, member 5	ENSMUSP00000040367	3e-69	transient receptor potential cation channel, subfamily M, member 4	ENSP00000300481	1e-69	transient receptor potential cation channel, subfamily M, member 2
1	SMED30029517		S5 vs S4	0.321608	0.725881	0.153232	0.339761	5.14482	13.5283	14.8293	14.9573	21.2506	10.3636				.	.	.	.	.	.	NA	NA	NA	NA	NA	NA	NA	NA	NA	NA	NA	NA	NA	NA	NA	NA	NA	NA
1	SMED30029695	patched-like	S5 vs S4	0.0984581	0.77133	0.385645	0.253836	1.95356	3.84755	4.7305	6.01634	4.498	3.3583				ACZ64511.1	0	patched-like protein [Schmidtea mediterranea]	Q98864	2e-57	Protein patched homolog 1	NA	NA	NA	NA	NA	NA	NA	NA	NA	NA	NA	NA	NA	NA	NA	NA	NA	NA
1	SMED30030292	cyp3140A1	S5 vs S4	0.405741	1.75091	0.24253	0.0536164	4.34795	14.478	17.5512	22.3241	50.8378	20.8324	Epidermis		Eisenhoffer et al CSC 2008, van Wolfswinkel et al CSC 2014, Tu et al eLIFE 2015.	XP_002601863.1	6e-53	hypothetical protein BRAFLDRAFT_121141 [Branchiostoma floridae]	P00184	1e-46	Cytochrome P450 1A1	T05A8.5	1e-26	T05A8.5 (T05A8.5)	FBpp0070422	5e-13	will die slowly	ENSDARP00000101521	3e-51	WD repeat domain 31	ENSXETP00000061163	5e-46	WD repeat domain 31	ENSMUSP00000103076	1e-49	WD repeat domain 31	ENSP00000363308	3e-48	WD repeat domain 31
1	SMED30030310		S5 vs S4	0.0905725	0.449728	0.377762	0.15463	2.47646	5.76945	9.5327	17.5312	55.6341	13.5814		gamma	Wurtzel et. al. Dev Cell 2015	CDJ14887.1	2e-05	hypothetical protein HmN_000522200 [Hymenolepis microstoma]	.	.	.	C06B3.3	3e-29	CYP-35C1 (cyp-35C1)	FBpp0074381	1e-32	Cytochrome P450-18a1	ENSDARP00000064595	7e-43	cytochrome P450, family 2, subfamily X, polypeptide 8	ENSXETP00000021306	2e-44	Uncharacterized protein	ENSMUSP00000034865	2e-47	cytochrome P450, family 1, subfamily a, polypeptide 1	ENSP00000378488	2e-42	cytochrome P450, family 1, subfamily A, polypeptide 1
1	SMED30030613		S5 vs S4	0.305614	1.03132	0.502213	0.417134	2.3232	7.52956	8.79955	10.3532	16.934	8.60555				KDR09850.1	2e-39	Amidophosphoribosyltransferase [Zootermopsis nevadensis]	P35433	5e-37	Amidophosphoribosyltransferase	NA	NA	NA	NA	NA	NA	NA	NA	NA	NA	NA	NA	NA	NA	NA	NA	NA	NA
1	SMED30031050		S5 vs S4	0.109651	0.549237	0.150502	0.0534758	1.3384	8.87916	11.5327	10.3959	14.1675	4.72451	Pan-neural	sigma class	Wurtzel et. al. Dev Cell 2015	CDJ15954.1	2e-117	mechanosensory protein 2 [Echinococcus granulosus]	Q16TM5	2e-99	Band 7 protein AAEL010189 [Aedes aegypti]	NA	NA	NA	NA	NA	NA	NA	NA	NA	NA	NA	NA	NA	NA	NA	NA	NA	NA
1	SMED30031328		S5 vs S4	0.370351	1.09082	0.343074	0.0894772	1.28171	2.59032	4.26221	5.33114	5.24052	8.63271				GAA34633.2	4e-125	high affinity cationic amino acid transporter 1 [Clonorchis sinensis]	P30823	1e-73	High affinity cationic amino acid transporter 1	K10B4.6a	8e-34	CWN-1, isoform b (cwn-1)	FBpp0087596	2e-29	Wnt oncogene analog 2	ENSDARP00000130058	2e-42	wingless-type MMTV integration site family, member 4b	ENSXETP00000010271	1e-42	wingless-type MMTV integration site family, member 4	ENSMUSP00000036580	3e-42	wingless-type MMTV integration site family, member 4	ENSP00000290167	9e-43	wingless-type MMTV integration site family, member 4
1	SMED30031478		S5 vs S4	0.518545	0.648718	0.245252	0.0799574	2.03429	7.59298	11.0906	12.7147	32.7065	23.2614	gut		Wurtzel et. al. Dev Cell 2015	.	.	.	.	.	.	F52D10.3a.2	6e-104	FTT-2, isoform a.	FBpp0087500	5e-99	14-3-3zeta	ENSDARP00000027118	8e-105	tyrosine 3-monooxygenase/tryptophan 5-monooxygenase activation protein, beta polypeptide a	ENSXETP00000049381	8e-104	tyrosine 3-monooxygenase/tryptophan 5-monooxygenase activation protein, beta	ENSMUSP00000018470	3e-104	tyrosine 3-monooxygenase/tryptophan 5-monooxygenase activation protein, beta polypeptide	ENSP00000361930	1e-105	tyrosine 3-monooxygenase/tryptophan 5-monooxygenase activation protein, beta
1	SMED30031524		S5 vs S4	0.434559	2.75306	0.392286	0.166066	11.2812	44.39	62.9836	78.9377	82.4104	71.2731				.	.	.	.	.	.	NA	NA	NA	NA	NA	NA	NA	NA	NA	NA	NA	NA	NA	NA	NA	NA	NA	NA
1	SMED30031568	cyp3142A1	S5 vs S4	0.281733	2.50705	0.62023	0.153346	6.25153	19.9878	23.1357	25.3866	21.3015	13.8179	Epidermis		Tu et al eLIFE 2015.	XP_006820408.1	2e-52	steroid 17-alpha-hydroxylase/17,20 lyase-like [Saccoglossus kowalevskii]	Q09653	1e-38	Putative cytochrome P450 CYP13A10 [Caenorhabditis elegans]	NA	NA	NA	NA	NA	NA	NA	NA	NA	NA	NA	NA	NA	NA	NA	NA	NA	NA
1	SMED30032169	gatm	S5 vs S4	1.53315	3.65389	1.12965	1.00084	16.0833	32.7575	43.5657	47.9527	41.8982	29.8372	Epidermis		Tu et al eLIFE 2015.	GAA43294.2	3e-117	glycine amidinotransferase mitochondrial [Clonorchis sinensis]	Q9IAJ6	3e-118	Glycine amidinotransferase, mitochondrial	F33H1.1d	1e-17	DAF-19, isoform b.	FBpp0308017	3e-25	Rfx	ENSDARP00000032295	2e-46	regulatory factor X, 4	ENSXETP00000063038	2e-38	regulatory factor X, 6	ENSMUSP00000051107	5e-46	regulatory factor X, 4 (influences HLA class II expression)	ENSP00000376585	5e-46	regulatory factor X, 4 (influences HLA class II expression)
1	SMED30032172		S5 vs S4	0.443155	0.588144	0.791371	0.40647	2.656	7.34107	10.5674	16.3781	43.6188	29.6126				ELU14867.1	1e-144	hypothetical protein CAPTEDRAFT_178654 [Capitella teleta]	P30682	2e-144	Guanine nucleotide-binding protein G(i) subunit alpha	NA	NA	NA	NA	NA	NA	ENSDARP00000136742	2e-116	glycine amidinotransferase (L-arginine:glycine amidinotransferase)	ENSXETP00000035125	3e-119	glycine amidinotransferase (L-arginine:glycine amidinotransferase)	ENSMUSP00000028624	2e-114	glycine amidinotransferase (L-arginine:glycine amidinotransferase)	ENSP00000379895	6e-111	glycine amidinotransferase (L-arginine:glycine amidinotransferase)
1	SMED30033358		common	0	0.193709	0.249004	0.183955	3.01295	3.82171	5.09824	8.12541	10.986	12.105				XP_001347133.1	3e-57	cAMP-dependent protein kinase catalytic subunit [Paramecium tetraurelia strain d4-2]	P05383	1e-55	cAMP-dependent protein kinase catalytic subunit beta	Y92H12A.1c	1e-158	SRC-1 (src-1)	FBpp0307254	4e-168	Src oncogene at 42A	ENSDARP00000123888	4e-179	FYN proto-oncogene, Src family tyrosine kinase a	ENSXETP00000041569	7e-174	YES proto-oncogene 1, Src family tyrosine kinase	ENSMUSP00000097547	7e-177	Fyn proto-oncogene	ENSP00000357656	1e-176	FYN proto-oncogene, Src family tyrosine kinase
1	SMED30034490	FGFR1	S5 vs S4	0.0412121	0.231699	0.0389479	0.115827	1.27644	1.86895	1.60863	2.56572	7.98257	3.33714	Epidermis	zeta	Wagner et al CSC 2012; van Wolfswinkel et al CSC 2014; Tu et al eLIFE 2015.	AFD29628.1	0	FGFR1 [Schmidtea mediterranea]	Q8MY86	5e-62	Fibroblast growth factor receptor 1	C50F7.6a	9e-07	C50F7.6 (C50F7.6)	FBpp0088159	3e-07	Slip1	ENSDARP00000101938	7e-12	PDZ domain containing RING finger 3b	ENSXETP00000014827	2e-14	PDZ domain containing ring finger 4	ENSMUSP00000133159	7e-13	PDZ domain containing RING finger 4	ENSP00000384197	3e-18	PDZ domain containing ring finger 4
1	SMED30034561		S5 vs S4	0.128848	0.208685	0.0473675	0.0450923	0.994507	2.58085	3.3888	3.58634	2.50737	2.09052				XP_003692156.1	1e-56	tachykinin-like peptides receptor 99D-like [Apis florea]	P30975	8e-54	Tachykinin-like peptides receptor 99D	T22H2.6b	3e-22	PGRN-1, isoform b (pgrn-1)	NA	NA	NA	ENSDARP00000096463	4e-18	granulin b	ENSXETP00000028024	3e-15	granulin	ENSMUSP00000046340	2e-15	granulin	ENSP00000465673	2e-17	granulin
1	SMED30034809		S5 vs S4	0.109152	0.748704	0.0595467	0.162645	1.51655	6.014	7.40873	8.59901	8.50178	4.01295				.	.	.	.	.	.	NA	NA	NA	NA	NA	NA	NA	NA	NA	NA	NA	NA	NA	NA	NA	NA	NA	NA
1	SMED30035468		S5 vs S4	0.343377	2.04165	0.579506	0.236283	3.05556	9.57233	9.40017	13.1902	11.9227	9.13689	gut		Forsthoefel et.al. Dev Cell 2012	EKC20777.1	0	Dynein beta chain, ciliary [Crassostrea gigas]	P23098	0	Dynein beta chain, ciliary	NA	NA	NA	NA	NA	NA	ENSDARP00000132985	0.0006	neuregulin 1	NA	NA	NA	NA	NA	NA	NA	NA	NA
1	SMED30035596		S5 vs S4	0.364474	2.11044	1.02349	1.16828	6.90044	15.7887	20.4125	19.7293	19.9994	11.1676				EUB60606.1	8e-159	Regulator of G-protein signaling 7 [Echinococcus granulosus]	O46470	4e-81	Regulator of G-protein signaling 7	NA	NA	NA	NA	NA	NA	NA	NA	NA	NA	NA	NA	NA	NA	NA	NA	NA	NA
1	SMED30035769		S5 vs S4	1.59381	2.0919	1.59141	0.666197	10.7584	58.9124	113.237	136.462	95.1964	125.623				CCD75284.1	7e-20	putative four and A half lim domains [Schistosoma mansoni]	Q13643	1e-16	Four and a half LIM domains protein 3	NA	NA	NA	NA	NA	NA	ENSDARP00000072103	6e-110	macrophage expressed 1, tandem duplicate 1	NA	NA	NA	ENSMUSP00000126346	4e-115	pore forming protein-like	ENSP00000354335	4e-120	macrophage expressed 1
1	SMED30035840		S5 vs S4	1.42565	2.80266	3.00322	1.95734	34.0491	56.6126	98.3961	139.836	165.984	120.446	gut		Wurtzel et. al. Dev Cell 2015	GAA49192.1	1e-15	PLAC8-like protein 1 [Clonorchis sinensis]	Q6DK93	3e-06	Cornifelin homolog [Xenopus (Silurana) tropicalis]	NA	NA	NA	NA	NA	NA	NA	NA	NA	NA	NA	NA	NA	NA	NA	NA	NA	NA
2	SMED30000040		S5 vs S4	0.108272	0.136293	0.313425	0.241259	3.08941	4.6346	3.48575	4.74348	14.4903	8.2158				XP_004208930.1	0.0003	probable G-protein coupled receptor 157-like [Hydra vulgaris]	.	.	.	NA	NA	NA	NA	NA	NA	ENSDARP00000054336	0.0001	G protein-coupled receptor 157	ENSXETP00000055951	1e-05	G protein-coupled receptor 157	ENSMUSP00000092020	0.0002	G protein-coupled receptor 157	NA	NA	NA
2	SMED30000146	GLI-3	S5 vs S4	0.036095	0.190863	0.138191	0.193678	1.31793	1.29469	0.925846	1.15998	1.25083	0.748742				ACZ64516.1	0	GLI-3 [Schmidtea mediterranea]	Q8NEA6	1e-71	Zinc finger protein GLIS3	Y47D3A.6a	9e-50	TRA-1, isoform a.	FBpp0083757	1e-69	lame duck	ENSDARP00000120693	1e-75	GLIS family zinc finger 1b	ENSXETP00000025567	2e-72	GLIS family zinc finger 3	ENSMUSP00000102349	9e-73	GLIS family zinc finger 1	ENSP00000325494	3e-72	GLIS family zinc finger 3
2	SMED30000153		S5 vs S4	0.184859	0.31536	0.137486	0.0291651	2.18143	5.42583	5.30875	5.35735	5.91243	2.48665	Muscle		Wurtzel et. al. Dev Cell 2015	XP_004065831.1	1e-96	netrin-1-like [Oryzias latipes]	O95631	2e-95	Netrin-1	F41C6.1.2	1e-88	UNC-6 (unc-6)	FBpp0073759	6e-64	Netrin-A	ENSDARP00000141078	3e-96	netrin 1a	ENSXETP00000043788	2e-95	netrin 3	ENSMUSP00000021284	1e-95	netrin 1	ENSP00000173229	4e-96	netrin 1
2	SMED30000247		S5 vs S4	1.48949	1.17337	1.24551	0.99138	6.40047	6.10772	5.49074	5.27104	6.15985	5.13214				.	.	.	.	.	.	NA	NA	NA	NA	NA	NA	NA	NA	NA	NA	NA	NA	NA	NA	NA	NA	NA	NA
2	SMED30000261		S5 vs S4	1.06953	1.22466	0.710737	0.770204	4.36698	10.1816	8.24255	7.66481	9.0049	5.21873	eye		Lapan and Reddien, Cell Reports 2012	AFJ24869.1	3e-31	slit-2 [Schmidtea mediterranea]	D4ABX8	2e-17	Leucine-rich repeat and fibronectin type-III domain-containing protein 4	K09C8.5	6e-12	PXN-2 (pxn-2)	FBpp0303578	3e-18	slit	ENSDARP00000071120	3e-15	leucine rich repeat containing 4Ba	ENSXETP00000017082	5e-15	leucine rich repeat and fibronectin type III domain containing 2	ENSMUSP00000050039	3e-18	leucine rich repeat and fibronectin type III domain containing 4	ENSP00000377524	1e-16	leucine rich repeat and fibronectin type III domain containing 4
2	SMED30000289		S5 vs S4	0.150522	0.352237	0.221832	0.108541	2.10065	4.54731	3.15352	3.32418	5.54459	4.0355				ESO92595.1	6e-38	hypothetical protein LOTGIDRAFT_233043 [Lottia gigantea]	A2AGB2	9e-08	Uncharacterized protein C1orf87 homolog [Mus musculus]	NA	NA	NA	NA	NA	NA	NA	NA	NA	NA	NA	NA	ENSMUSP00000102686	1e-08	predicted gene 12695	ENSP00000360244	4e-06	chromosome 1 open reading frame 87
2	SMED30000387		mixed reference	0	0.333068	0.148804	0.121377	1.82852	2.43538	2.29298	2.03358	3.51634	1.35596				.	.	.	.	.	.	NA	NA	NA	NA	NA	NA	NA	NA	NA	NA	NA	NA	NA	NA	NA	NA	NA	NA
2	SMED30000446		S5 vs S4	1.23326	0.608574	0.539905	0.624758	5.56686	7.32805	6.13031	5.42352	6.19303	3.24237		sigma	Wurtzel et. al. Dev Cell 2015	EFN79495.1	1e-25	DNA-binding protein SATB1 [Harpegnathos saltator]	.	.	.	ZK1193.5c	2e-12	DVE-1, isoform a.	FBpp0071689	9e-14	defective proventriculus	NA	NA	NA	ENSXETP00000019966	5e-05	mix-like endodermal regulator	NA	NA	NA	NA	NA	NA
2	SMED30000607		common	0.278335	0.120621	0	0	6.1744	8.30357	2.89741	3.45225	1.66313	1.22346				.	.	.	.	.	.	NA	NA	NA	NA	NA	NA	NA	NA	NA	NA	NA	NA	NA	NA	NA	NA	NA	NA
2	SMED30000699		S5 vs S4	0.300016	1.10329	0.532318	0.246413	6.46653	11.1885	11.4086	11.2273	12.3776	9.03874	eye		Lapan and Reddien, Cell Reports 2012	AFJ24869.1	5e-56	slit-2 [Schmidtea mediterranea]	P0C192	2e-16	Leucine-rich repeat-containing protein 4B	F40E10.4	6e-10	SLT-1 (slt-1)	FBpp0303578	3e-13	slit	ENSDARP00000098993	8e-17	leucine rich repeat and fibronectin type III domain containing 2b	ENSXETP00000007398	6e-17	slit homolog 1	ENSMUSP00000053123	3e-17	leucine rich repeat containing 4B	ENSP00000373853	5e-17	leucine rich repeat containing 4B
2	SMED30000707		S5 vs S4	0.0888322	0.679188	0.0736448	0	0.90768	6.58903	5.03472	4.74777	6.36549	3.63233				XP_004078493.1	6e-63	sodium/hydrogen exchanger 1-like [Oryzias latipes]	Q01345	3e-62	Na(+)/H(+) exchanger beta	B0395.1	6e-61	NHX-1 (nhx-1)	FBpp0289189	5e-53	Na[+]/H[+] hydrogen exchanger 2	ENSDARP00000133837	3e-52	solute carrier family 9, subfamily A (NHE2, cation proton antiporter 2), member 2	ENSXETP00000044689	7e-60	solute carrier family 9, subfamily A (NHE1, cation proton antiporter 1), member 1	ENSMUSP00000027231	9e-61	solute carrier family 9 (sodium/hydrogen exchanger), member 2	ENSP00000233969	5e-60	solute carrier family 9, subfamily A (NHE2, cation proton antiporter 2), member 2
2	SMED30000938	six6*	S5 vs S4	0.0570206	0.222398	0.0714189	0.033221	1.31197	1.9	1.81645	1.96775	2.56839	1.04722	Epidermis	zeta	van Wolfswinkel et al CSC 2014	ESO86168.1	5e-51	hypothetical protein LOTGIDRAFT_179424 [Lottia gigantea]	Q6NZ04	1e-48	Homeobox protein six1b	C10G8.7	2e-41	CEH-33 (ceh-33)	FBpp0089177	3e-46	sine oculis	ENSDARP00000093395	3e-52	SIX homeobox 7	ENSXETP00000055307	6e-48	SIX homeobox 2	ENSMUSP00000059026	8e-48	sine oculis-related homeobox 1	ENSP00000247182	1e-47	SIX homeobox 1
2	SMED30000989		common	0	0.24397	0.047667	0.0468811	1.99239	2.2059	1.72922	1.80397	1.09832	0.912402				.	.	.	.	.	.	NA	NA	NA	NA	NA	NA	NA	NA	NA	NA	NA	NA	NA	NA	NA	NA	NA	NA
2	SMED30001191	homolog of SoxB1-2 (S. polychroa AIZ72737.1)	S5 vs S4	0.197236	0.815748	0.511899	0.0385761	2.65848	6.19406	6.4319	6.2776	7.93086	3.62735				AGV98898.1	1e-180	soxB [Dugesia japonica]	P48430	5e-38	Transcription factor SOX-2	K08A8.2a.2	4e-39	SOX-2, isoform a.	FBpp0079335	4e-36	SoxNeuro	ENSDARP00000095266	4e-38	SRY (sex determining region Y)-box 2	ENSXETP00000004031	1e-38	SRY (sex determining region Y)-box 2	ENSMUSP00000096755	4e-38	SRY (sex determining region Y)-box 2	ENSP00000323588	8e-38	SRY (sex determining region Y)-box 2
2	SMED30001290		S5 vs S4	0.113011	0.730065	0.166602	0.0768879	2.44761	4.62632	3.57538	3.86491	3.79408	2.85128				XP_005427981.1	5e-48	semaphorin-5A [Geospiza fortis]	D3ZTD8	1e-49	Semaphorin-5A	C02B4.1	1e-23	ADT-1 (adt-1)	FBpp0075784	4e-29	Semaphorin-5c	ENSDARP00000082095	7e-45	sema domain, seven thrombospondin repeats (type 1 and type 1-like), transmembrane domain (TM) and short cytoplasmic domain, (semaphorin) 5Bb	ENSXETP00000026264	1e-24	sema domain, seven thrombospondin repeats (type 1 and type 1-like), transmembrane domain (TM) and short cytoplasmic domain, (semaphorin) 5B	ENSMUSP00000069024	6e-49	sema domain, seven thrombospondin repeats (type 1 and type 1-like), transmembrane domain (TM) and short cytoplasmic domain, (semaphorin) 5A	ENSP00000371936	9e-50	sema domain, seven thrombospondin repeats (type 1 and type 1-like), transmembrane domain (TM) and short cytoplasmic domain, (semaphorin) 5A
2	SMED30001300		S5 vs S4	0.69874	2.22193	2.19906	2.93699	17.5518	28.7319	25.4045	26.3923	26.0565	22.3759				ESO82808.1	6e-50	hypothetical protein LOTGIDRAFT_61530, partial [Lottia gigantea]	Q9Y3Z3	5e-46	Deoxynucleoside triphosphate triphosphohydrolase SAMHD1	ZK177.8b.2	1e-34	ZK177.8, isoform a.	FBpp0312519	2e-17	falten	ENSDARP00000096087	3e-45	SAM domain and HD domain 1	ENSXETP00000016138	6e-45	SAM domain and HD domain 1	ENSMUSP00000085880	3e-44	SAM domain and HD domain, 1	ENSP00000262878	1e-46	SAM domain and HD domain 1
2	SMED30001656		S5 vs S4	0.0735677	0.33343	0.295539	0.443309	3.19412	5.04354	5.35605	5.18392	8.09748	5.56019				.	.	.	.	.	.	NA	NA	NA	NA	NA	NA	NA	NA	NA	NA	NA	NA	NA	NA	NA	NA	NA	NA
2	SMED30001826		S5 vs S4	0.125232	0.253267	0.161228	0.0794543	2.68887	4.32764	3.88129	4.20552	3.68142	5.14081				.	.	.	.	.	.	NA	NA	NA	NA	NA	NA	NA	NA	NA	NA	NA	NA	NA	NA	NA	NA	NA	NA
2	SMED30001836		S5 vs S4	0.0752196	0.722101	0.629576	0.411956	2.7186	4.43135	5.26952	5.54273	8.2466	7.20878	gut		Wurtzel et. al. Dev Cell 2015	.	.	.	.	.	.	NA	NA	NA	NA	NA	NA	NA	NA	NA	NA	NA	NA	NA	NA	NA	NA	NA	NA
2	SMED30002081		S5 vs S4	2.67403	2.28786	2.79533	1.91175	15.5311	14.523	10.6306	11.2624	14.427	9.6408				.	.	.	.	.	.	NA	NA	NA	NA	NA	NA	NA	NA	NA	NA	NA	NA	NA	NA	NA	NA	NA	NA
2	SMED30002134	NB.32.1g; prog-2	S5 vs S4	12.1074	30.7536	10.0035	6.14408	141.13	733.606	556.495	701.262	625.621	624.818	Epidermis		Eisenhoffer et. al. CSC 2008; van Wolfswinkel et al CSC 2014.	.	.	.	.	.	.	NA	NA	NA	NA	NA	NA	NA	NA	NA	NA	NA	NA	NA	NA	NA	NA	NA	NA
2	SMED30002212		mixed reference	0	0	0.216167	0.174854	1.44003	2.81951	2.11004	1.98037	1.44228	0.515015				BAC10917.1	2e-164	winged helix/forkhead transcription factor [Dugesia japonica]	P32031	9e-53	Fork head domain transcription factor slp2	T14G12.4a	3e-48	FKH-2, isoform a.	FBpp0077189	3e-54	sloppy paired 2	ENSDARP00000094979	2e-55	forkhead box G1a	ENSXETP00000018100	7e-36	forkhead box L2	ENSMUSP00000021333	9e-53	forkhead box G1	ENSP00000339004	3e-52	forkhead box G1
2	SMED30002242		S5 vs S4	0.104001	1.04905	0.381272	0.212278	6.85919	13.1066	10.3046	9.58352	11.0695	7.04648	Epidermis		Tu et al eLIFE 2015.	ELT97554.1	1e-33	hypothetical protein CAPTEDRAFT_183512 [Capitella teleta]	Q63083	5e-31	Nucleobindin-1	F44A6.1a	7e-25	NUCB-1, isoform a (nucb-1)	FBpp0074937	1e-20	NUCB1	ENSDARP00000052702	5e-32	nucleobindin 2b	ENSXETP00000045911	3e-29	nucleobindin 1	ENSMUSP00000033096	8e-32	nucleobindin 1	ENSP00000385211	2e-30	nucleobindin 1
2	SMED30002298		S5 vs S4	0.590409	1.21876	0.788146	1.29082	9.56919	12.5489	8.6618	7.14502	6.79449	2.49387	eye		Lapan and Reddien, Cell Reports 2012	CCD77929.1	3e-29	hypothetical protein Smp_133680 [Schistosoma mansoni]	Q6DIB4	4e-12	Uncharacterized protein C20orf112 homolog [Mus musculus]	NA	NA	NA	FBpp0294008	3e-14	NA	ENSDARP00000054760	3e-12	nucleolar protein 4-like b	ENSXETP00000014513	2e-13	nucleolar protein 4-like	ENSMUSP00000105407	6e-13	nucleolar protein 4-like	ENSP00000352704	1e-12	nucleolar protein 4-like
2	SMED30002377		S5 vs S4	0.13171	0.245093	0.255816	0.296855	2.55165	2.08037	1.77251	1.66249	1.58487	1.09059				CAA83536.1	7e-38	DNA-binding protein [Girardia tigrina]	P50221	6e-25	Homeobox protein MOX-1	C07H6.7.2	5e-19	LIN-39 (lin-39)	FBpp0083671	4e-25	buttonless	ENSDARP00000059953	2e-25	mesenchyme homeobox 2a	ENSXETP00000062101	1e-25	mesenchyme homeobox 2	ENSMUSP00000051158	2e-25	mesenchyme homeobox 1	ENSP00000377271	2e-26	mesenchyme homeobox 1
2	SMED30002443		common	0	0.272234	0.0198886	0.0195607	1.24754	2.57397	1.82109	2.52447	1.53762	8.48573				CCD79304.1	1e-39	putative multidrug resistance pump [Schistosoma mansoni]	Q86VL8	6e-30	Multidrug and toxin extrusion protein 2	NA	NA	NA	NA	NA	NA	ENSDARP00000139722	2e-29	multidrug and toxin extrusion protein 1-like (mate4), mRNA	ENSXETP00000048567	5e-28	solute carrier family 47 (multidrug and toxin extrusion), member 1	ENSMUSP00000010267	5e-22	solute carrier family 47, member 1	ENSP00000326671	1e-30	solute carrier family 47 (multidrug and toxin extrusion), member 2
2	SMED30002520		S5 vs S4	0	0.303967	0.0970965	0.155959	1.25519	4.32262	4.18471	3.09028	2.77356	0.792596				BAP05693.1	0	dopamine transporter [Dugesia japonica]	Q03614	0	Sodium-dependent dopamine transporter	T23G5.5	0	DAT-1 (dat-1)	FBpp0086271	0	Dopamine transporter	ENSDARP00000008096	0	solute carrier family 6 (neurotransmitter transporter), member 2	ENSXETP00000003615	0	solute carrier family 6 (neurotransmitter transporter), member 3	ENSMUSP00000072709	0	solute carrier family 6 (neurotransmitter transporter, noradrenalin), member 2	ENSP00000369237	0	solute carrier family 6 (neurotransmitter transporter), member 2
2	SMED30002720		mixed reference	0.0918695	0.15462	0	0.0813042	0.952667	1.17134	0.539756	0.448897	0.139848	0.104706				.	.	.	.	.	.	NA	NA	NA	NA	NA	NA	NA	NA	NA	NA	NA	NA	NA	NA	NA	NA	NA	NA
2	SMED30002754		S5 vs S4	0.537971	1.18366	1.62734	0.498354	3.65487	6.47095	5.97847	5.35035	5.1217	3.71354				CCD58544.1	2e-15	hypothetical protein Smp_122060 [Schistosoma mansoni]	.	.	.	K09F5.6	8e-05	K09F5.6 (K09F5.6)	NA	NA	NA	NA	NA	NA	NA	NA	NA	NA	NA	NA	NA	NA	NA
2	SMED30002761		S5 vs S4	0.433314	0.467592	0.409049	0.311726	2.31621	5.30012	5.51057	5.78328	7.75938	8.2049				CDJ08647.1	5e-09	transcription factor AP 4 [Hymenolepis microstoma]	Q01664	3e-06	Transcription factor AP-4	F58A4.7b.2	1e-05	HLH-11, isoform d (hlh-11)	FBpp0080411	3e-07	cropped	ENSDARP00000139230	1e-06	transcription factor AP-4 (activating enhancer binding protein 4)	ENSXETP00000061401	2e-07	transcription factor AP-4 (activating enhancer binding protein 4)	ENSMUSP00000005862	4e-07	transcription factor AP4	ENSP00000204517	6e-07	transcription factor AP-4 (activating enhancer binding protein 4)
2	SMED30002801	isl-1	S5 vs S4	0.23461	0.257965	0.252671	0.0680231	4.13417	9.33656	7.46251	6.38701	6.70725	2.57549				AHB51761.1	0	insulin gene enhancer protein isl-1 [Schmidtea mediterranea]	P50212	5e-45	Insulin gene enhancer protein ISL-2B	C04F1.3	9e-34	LIM-7 (lim-7)	FBpp0080662	4e-42	tailup	ENSDARP00000012903	2e-45	ISL LIM homeobox 1	ENSXETP00000009078	4e-44	ISL LIM homeobox 1	ENSMUSP00000034869	6e-45	insulin related protein 2 (islet 2)	ENSP00000290759	1e-44	ISL LIM homeobox 2
2	SMED30002828		S5 vs S4	0.130957	0.354266	0.655865	0.539653	3.29988	3.48372	2.77633	3.20698	2.61969	2.23907				ESO87673.1	5e-48	hypothetical protein LOTGIDRAFT_219852 [Lottia gigantea]	Q1LV17	3e-20	Interferon regulatory factor 2-binding protein 1	M04G12.1d.3	1e-17	TAG-260, isoform c.	FBpp0304107	3e-21	NA	ENSDARP00000026919	4e-21	interferon regulatory factor 2 binding protein 1	ENSXETP00000053106	4e-20	interferon regulatory factor 2 binding protein 2	ENSMUSP00000041070	1e-19	interferon regulatory factor 2 binding protein-like	ENSP00000238647	2e-19	interferon regulatory factor 2 binding protein-like
2	SMED30002931		S5 vs S4	104.311	52.819	58.81	44.7315	373.959	459.063	335.19	284.872	339.516	447.263				.	.	.	.	.	.	NA	NA	NA	NA	NA	NA	NA	NA	NA	NA	NA	NA	NA	NA	NA	NA	NA	NA
2	SMED30002985		S5 vs S4	0.512967	3.30964	0.934853	0.576971	18.6312	36.8478	31.5609	27.5619	12.8819	10.3056				EKC26389.1	0	Procollagen-lysine,2-oxoglutarate 5-dioxygenase 3 [Crassostrea gigas]	Q5U367	0	Procollagen-lysine,2-oxoglutarate 5-dioxygenase 3	F52H3.1.3	4e-163	LET-268 (let-268)	FBpp0075918	2e-169	procollagen lysyl hydroxylase	ENSDARP00000080199	0	procollagen-lysine, 2-oxoglutarate 5-dioxygenase 3	ENSXETP00000003429	8e-163	procollagen-lysine, 2-oxoglutarate 5-dioxygenase 2	ENSMUSP00000004968	0	procollagen-lysine, 2-oxoglutarate 5-dioxygenase 3	ENSP00000223127	0	procollagen-lysine, 2-oxoglutarate 5-dioxygenase 3
2	SMED30003044		common	0.159522	0.363115	0	0.0929396	3.31997	7.65422	6.77195	6.55996	4.7816	5.13796	Epidermis		Tu et al eLIFE 2015.	EUB59098.1	6e-13	Calumenin-A [Echinococcus granulosus]	Q6IQP3	5e-11	Calumenin-A	NA	NA	NA	FBpp0088880	2e-12	supercoiling factor	ENSDARP00000112921	7e-12	calumenin a	ENSXETP00000058951	2e-11	reticulocalbin 1, EF-hand calcium binding domain	ENSMUSP00000133609	2e-10	calumenin	ENSP00000417973	4e-10	calumenin
2	SMED30003060		S5 vs S4	0	0.307893	0.0293522	0.031523	1.04676	2.12078	2.30336	2.57171	6.44023	19.6463				CDQ58729.1	4e-13	unnamed protein product [Oncorhynchus mykiss]	Q647I9	2e-09	NACHT, LRR and PYD domains-containing protein 5	NA	NA	NA	NA	NA	NA	ENSDARP00000137003	1e-15	NLR family, CARD domain containing 3	ENSXETP00000009195	1e-13	NLR family, CARD domain containing 3	ENSMUSP00000137325	1e-09	NLR family, CARD domain containing 3	ENSP00000467899	6e-09	NLR family, pyrin domain containing 13
2	SMED30003066	Smed_04256	S5 vs S4	0.251123	0.619277	0.374791	0.522724	3.87128	7.49114	7.71338	8.92184	8.78392	6.22707	eye		Lapan and Reddien, Cell Reports 2012	XP_005112275.1	0	serine/threonine-protein kinase Nek9-like [Aplysia californica]	Q8TD19	4e-173	Serine/threonine-protein kinase Nek9	Y39G10AR.3b	8e-83	Protein NEKL-1	FBpp0084112	2e-74	nimA-like kinase	ENSDARP00000141428	3e-98	NIMA-related kinase 8	ENSXETP00000062554	2e-175	NIMA-related kinase 9	ENSMUSP00000049056	3e-167	NIMA (never in mitosis gene a)-related expressed kinase 9	ENSP00000238616	9e-174	NIMA-related kinase 9
2	SMED30003087		S5 vs S4	0.232032	0.642238	0.275928	0.0526217	2.35059	4.42928	5.03997	5.11524	6.49881	4.98964				ESO97562.1	1e-113	hypothetical protein LOTGIDRAFT_152652 [Lottia gigantea]	Q9VUL9	3e-96	Glycoprotein 3-alpha-L-fucosyltransferase A	K08F8.3.2	1e-46	FUT-1 (fut-1)	FBpp0075394	4e-97	FucTA	ENSDARP00000076504	2e-34	alpha(1,3)fucosyltransferase gene 1	ENSXETP00000013311	1e-43	fucosyltransferase 6 (alpha (1,3) fucosyltransferase)	ENSMUSP00000053027	3e-38	fucosyltransferase 4	ENSP00000351602	4e-38	fucosyltransferase 4 (alpha (1,3) fucosyltransferase, myeloid-specific)
2	SMED30003429		common	0.0760486	0.283468	0.520212	0.90557	8.0296	8.62993	6.88694	10.276	9.29736	7.50796				.	.	.	.	.	.	NA	NA	NA	NA	NA	NA	NA	NA	NA	NA	NA	NA	NA	NA	NA	NA	NA	NA
2	SMED30003454		S5 vs S4	0.0842757	0.22871	0.0537349	0.0811372	1.8585	5.36813	4.01968	4.25765	5.78033	5.21249				.	.	.	.	.	.	NA	NA	NA	NA	NA	NA	NA	NA	NA	NA	NA	NA	NA	NA	NA	NA	NA	NA
2	SMED30003729		S5 vs S4	0.164912	0.611226	0.447658	0.0594213	3.65549	9.2077	9.34575	9.44426	20.2283	8.09995				ABA40385.1	2e-11	SJCHGC07397 protein [Schistosoma japonicum]	Q759T0	2e-09	Dynein light chain 1, cytoplasmic	T26A5.9.3	3e-06	DLC-1 (dlc-1)	FBpp0070674	3e-05	cut up	ENSDARP00000108873	3e-05	dynein, light chain, LC8-type 2a	ENSXETP00000017526	9e-06	dynein, light chain, LC8-type 1	ENSMUSP00000020775	2e-05	dynein light chain LC8-type 2	ENSP00000477310	3e-05	dynein, light chain, LC8-type 2
2	SMED30003733		S5 vs S4	0.400121	0.632065	0.440499	0.23941	7.32239	26.936	20.5138	16.0279	15.4241	3.96113	Pan-neural		Wurtzel et. al. Dev Cell 2015	CDJ12686.1	5e-42	ski oncogene [Hymenolepis microstoma]	P17863	3e-39	Transforming protein Ski [Avian erythroblastosis virus (strain Sloan-Kettering)]	NA	NA	NA	FBpp0310055	1e-32	Sno oncogene	ENSDARP00000116499	2e-40	SKI-like proto-oncogene a	ENSXETP00000034880	2e-37	SKI proto-oncogene	ENSMUSP00000030917	1e-39	ski sarcoma viral oncogene homolog (avian)	ENSP00000367797	1e-39	SKI proto-oncogene
2	SMED30003768		S5 vs S4	0.0986318	0.240695	0.0812082	0.0651342	1.22423	2.30654	1.67066	1.33891	1.55164	1.78699				P31370	2e-143	POU domain protein 1	P31370	2e-145	POU domain protein 1	K02B12.1	2e-30	CEH-6 (ceh-6)	FBpp0076653	3e-65	ventral veins lacking	ENSDARP00000061592	2e-65	POU class 3 homeobox 3a	ENSXETP00000054452	1e-65	POU class 3 homeobox 3	ENSMUSP00000136147	4e-65	POU domain, class 3, transcription factor 2	ENSP00000329170	5e-65	POU class 3 homeobox 2
2	SMED30003907		S5 vs S4	0.364831	0.500736	0.199642	0.145035	1.72201	9.24066	6.76061	4.57298	4.938	2.22295	Pan-neural		Wurtzel et. al. Dev Cell 2015	GAA49275.1	7e-46	lipoma HMGIC fusion partner homolog [Clonorchis sinensis]	Q9Y693	4e-19	Lipoma HMGIC fusion partner	NA	NA	NA	FBpp0072717	0.0002	Tetraspan membrane protein in hair cell stereocilia ortholog	ENSDARP00000007599	8e-20	lipoma HMGIC fusion partner	ENSXETP00000028107	1e-19	lipoma HMGIC fusion partner-like 1	ENSMUSP00000044054	3e-18	lipoma HMGIC fusion partner-like 1	ENSP00000368908	9e-20	lipoma HMGIC fusion partner
2	SMED30003909		S5 vs S4	12.9545	13.4922	9.61746	5.86672	60.7209	419.732	316.283	514.737	1435.46	1271.16				AFJ24766.1	2e-05	hypothetical protein [Schmidtea mediterranea]	.	.	.	NA	NA	NA	NA	NA	NA	NA	NA	NA	NA	NA	NA	NA	NA	NA	NA	NA	NA
2	SMED30003912		S5 vs S4	0.0770105	0.17562	0.243585	0.184587	3.71215	6.3472	5.18738	5.37141	17.8392	10.8738				AFA34361.1	0.0003	G protein coupled receptor 157, partial [Ostrea edulis]	.	.	.	NA	NA	NA	NA	NA	NA	ENSDARP00000054336	0.0001	G protein-coupled receptor 157	ENSXETP00000055951	1e-05	G protein-coupled receptor 157	ENSMUSP00000092020	0.0002	G protein-coupled receptor 157	NA	NA	NA
2	SMED30003922		common	0	0.101472	0.139237	0.157239	1.69566	1.18103	0.736	0.941899	0.137455	0.946718				XP_006266324.1	7e-55	uncharacterized protein LOC102565283 [Alligator mississippiensis]	Q8BHG9	1e-14	CGG triplet repeat-binding protein 1	NA	NA	NA	NA	NA	NA	NA	NA	NA	NA	NA	NA	ENSMUSP00000065845	2e-15	CGG triplet repeat binding protein 1	ENSP00000418769	5e-15	CGG triplet repeat binding protein 1
2	SMED30004085		common	0.108398	0.850805	1.3914	2.02041	15.2874	14.685	15.1493	14.8099	15.1161	15.3467				AFJ24754.1	2e-82	hypothetical protein [Schmidtea mediterranea]	.	.	.	NA	NA	NA	NA	NA	NA	NA	NA	NA	NA	NA	NA	NA	NA	NA	NA	NA	NA
2	SMED30004216		common	0.69092	0.446959	0.326664	0.296124	10.0216	7.6193	5.41133	4.94	61.8054	6.01977	gut		Wurtzel et. al. Dev Cell 2015	XP_003697321.1	0	dihydropyrimidine dehydrogenase [NADP+]-like [Apis florea]	Q12882	0	Dihydropyrimidine dehydrogenase [NADP(+)]	C25F6.3	0	DPYD-1 (dpyd-1)	FBpp0071273	0	suppressor of rudimentary	ENSDARP00000108791	0	dihydropyrimidine dehydrogenase b	ENSXETP00000018792	0	Uncharacterized protein	ENSMUSP00000039429	0	dihydropyrimidine dehydrogenase	ENSP00000359211	0	dihydropyrimidine dehydrogenase
2	SMED30004267		common	8.11685	29.3918	7.99204	4.02394	265.536	513.397	505.91	475.324	664.946	371.74	epidermis	zeta	Wurtzel et. al. Dev Cell 2015	BAA89429.1	0	B-actin [Pagrus major]	P17126	0	Actin, non-muscle 6.2 [Hydra vulgaris]	M03F4.2b.6	0	ACT-4, isoform a.	FBpp0085365	0	Actin 42A	ENSDARP00000054986	0	actin, beta 1	ENSXETP00000003955	0	actin, beta	ENSMUSP00000101822	0	actin, gamma, cytoplasmic 1	ENSP00000477968	0	actin gamma 1
2	SMED30004876		S5 vs S4	0.111306	0.608619	0.301235	0.308637	3.64575	4.81298	4.02227	3.93719	3.90767	2.34373	muscle		Wurtzel et. al. Dev Cell 2015	GAA40423.2	3e-50	nuclear receptor subfamily 4 group A member 3, partial [Clonorchis sinensis]	P22736	4e-50	Nuclear receptor subfamily 4 group A member 1	C48D5.1b.2	1e-39	NHR-6, isoform a.	FBpp0290561	5e-48	Hormone receptor-like in 38	ENSDARP00000065384	9e-50	nuclear receptor subfamily 4, group A, member 2b	ENSXETP00000046412	5e-49	nuclear receptor subfamily 4, group A, member 1	ENSMUSP00000108248	1e-49	nuclear receptor subfamily 4, group A, member 2	ENSP00000243050	9e-51	nuclear receptor subfamily 4, group A, member 1
2	SMED30004938		S5 vs S4	0.163057	0.489958	0.0812747	0.181535	2.20319	4.14278	3.76642	4.06507	4.59014	2.04639				CDJ11686.1	1e-74	anosmin 1 [Hymenolepis microstoma]	P23352	2e-36	Anosmin-1	K03D10.1	9e-21	KAL-1 (kal-1)	FBpp0083934	9e-12	Kallmann syndrome 1 ortholog	ENSDARP00000008034	2e-29	Kallmann syndrome 1a sequence	ENSXETP00000048246	5e-38	Kallmann syndrome 1 sequence	NA	NA	NA	ENSP00000262648	4e-37	anosmin 1
2	SMED30005007		S5 vs S4	0.10822	0.508592	0.206121	0.048767	1.17946	2.4503	2.46853	3.24429	2.7064	1.952				EKC33500.1	0	Putative serine/threonine-protein kinase pats1 [Crassostrea gigas]	Q55E58	4e-58	Probable serine/threonine-protein kinase pats1	T27C10.6	3e-21	LRK-1 (lrk-1)	FBpp0306702	3e-20	Leucine-rich repeat kinase	ENSDARP00000101702	2e-17	malignant fibrous histiocytoma amplified sequence 1	ENSXETP00000033900	7e-31	leucine-rich repeat kinase 2	ENSMUSP00000052584	2e-26	leucine-rich repeat kinase 2	ENSP00000298910	1e-25	leucine-rich repeat kinase 2
2	SMED30005036	nlg-3	S5 vs S4	0.310531	0.0805879	0.282165	0.275337	2.35779	4.65216	3.3891	3.16276	4.21101	2.72455				ACO06228.1	1e-165	noggin-like protein 3 [Schmidtea mediterranea]	Q9W740	9e-14	Noggin-2	NA	NA	NA	NA	NA	NA	ENSDARP00000111870	1e-14	noggin 2	ENSXETP00000056987	5e-12	noggin 4	ENSMUSP00000061427	2e-12	noggin	ENSP00000328181	3e-12	noggin
2	SMED30005148		S5 vs S4	0.123648	0.461519	0.121324	0.0487268	0.964061	5.86391	5.66043	5.33312	6.12402	2.35899	Muscle		Wurtzel et. al. Dev Cell 2015	GAA36650.2	1e-102	protocadherin-9 [Clonorchis sinensis]	Q71M42	1e-63	Protocadherin-11 X-linked	F15B9.7	4e-32	FMI-1 (fmi-1)	FBpp0077708	2e-54	dachsous	ENSDARP00000125820	3e-63	protocadherin 9	ENSXETP00000045794	3e-59	protocadherin 9	ENSMUSP00000141581	8e-62	protocadherin 11 X-linked	ENSP00000423762	1e-63	protocadherin 11 X-linked
2	SMED30005167		S5 vs S4	0.0588819	0.299089	0.389391	0.182649	1.60912	1.96419	1.79845	1.54523	0.500781	1.24604				XP_004206864.1	7e-20	uncharacterized protein LOC101240217 [Hydra vulgaris]	.	.	.	NA	NA	NA	NA	NA	NA	NA	NA	NA	NA	NA	NA	NA	NA	NA	NA	NA	NA
2	SMED30005292		S5 vs S4	0.145964	1.45217	1.80874	1.44618	9.49889	8.64303	6.352	7.59807	6.95054	5.24502				CAX73357.1	2e-58	Protein PER1 precursor [Schistosoma japonicum]	A2A559	6e-55	Post-GPI attachment to proteins factor 3	R01B10.4	7e-30	R01B10.4 (R01B10.4)	FBpp0085453	6e-49	Post-GPI attachment to proteins 3 ortholog (H. sapiens)	ENSDARP00000085952	4e-49	post-GPI attachment to proteins 3	ENSXETP00000033156	5e-50	post-GPI attachment to proteins 3	ENSMUSP00000088337	9e-56	post-GPI attachment to proteins 3	ENSP00000300658	5e-50	post-GPI attachment to proteins 3
2	SMED30005422		S5 vs S4	1.48924	2.3649	1.38101	0.62671	4.26804	8.10312	7.89168	8.82034	7.73874	7.23939				.	.	.	.	.	.	NA	NA	NA	NA	NA	NA	NA	NA	NA	NA	NA	NA	NA	NA	NA	NA	NA	NA
2	SMED30005491		S5 vs S4	0.115801	0.49766	0.0712063	0.14394	3.20623	8.28141	7.31442	6.91181	6.06528	3.80568	epidermis	zeta	Wurtzel et. al. Dev Cell 2015	.	.	.	.	.	.	NA	NA	NA	NA	NA	NA	NA	NA	NA	NA	NA	NA	NA	NA	NA	NA	NA	NA
2	SMED30005819	bambi	S5 vs S4	0.21315	0.433212	0.122305	0	2.0571	6.06415	5.91487	5.49	6.35366	3.35767	eye		Lapan and Reddien, Cell Reports 2012	ADX42731.1	1e-128	bambi [Schmidtea mediterranea]	.	.	.	NA	NA	NA	NA	NA	NA	NA	NA	NA	NA	NA	NA	NA	NA	NA	NA	NA	NA
2	SMED30005875		S5 vs S4	0.161444	0.253385	0.159099	0.109348	1.0044	0.98678	0.771106	0.889509	0.151672	0.658739				.	.	.	.	.	.	NA	NA	NA	NA	NA	NA	NA	NA	NA	NA	NA	NA	NA	NA	NA	NA	NA	NA
2	SMED30006202		S5 vs S4	0	0.203424	0.353809	0.051538	1.30511	1.27056	2.50347	1.60102	0.849247	1.36691				.	.	.	.	.	.	NA	NA	NA	NA	NA	NA	NA	NA	NA	NA	NA	NA	NA	NA	NA	NA	NA	NA
2	SMED30006210		S5 vs S4	0.0468479	0.200039	0.299775	0.105206	0.936442	1.48833	1.60205	1.53335	1.88566	2.52317				ESO88244.1	3e-126	hypothetical protein LOTGIDRAFT_234580 [Lottia gigantea]	.	.	.	NA	NA	NA	NA	NA	NA	NA	NA	NA	NA	NA	NA	NA	NA	NA	NA	NA	NA
2	SMED30006226		S5 vs S4	0.0415039	0.448215	0.683863	0.102708	1.05907	1.54202	1.41578	1.97135	2.95242	4.10893				EKC18063.1	5e-80	hypothetical protein CGI_10015285 [Crassostrea gigas]	.	.	.	NA	NA	NA	NA	NA	NA	NA	NA	NA	NA	NA	NA	NA	NA	NA	NA	NA	NA
2	SMED30006353		common	0.113748	1.07108	0.370635	0.0641106	5.31376	6.3767	5.64203	5.44038	6.47987	4.80593	Epidermis	zeta	Wurtzel et. al. Dev Cell 2015	.	.	.	.	.	.	NA	NA	NA	NA	NA	NA	NA	NA	NA	NA	NA	NA	NA	NA	NA	NA	NA	NA
2	SMED30006431		S5 vs S4	0.0179102	0.179992	0.124821	0.114599	0.948615	1.22877	0.923225	0.882373	0.548095	0.574387	eye		Lapan and Reddien, Cell Reports 2012	XP_007064065.1	6e-165	zinc finger MYM-type protein 1-like [Chelonia mydas]	Q5SVZ6	3e-16	Zinc finger MYM-type protein 1 [Homo sapiens]	F28B12.2d	1e-10	EGL-44, isoform c.	FBpp0300452	6e-13	scalloped	ENSDARP00000137320	3e-46	NA	ENSXETP00000062162	1e-135	Uncharacterized protein	ENSMUSP00000103430	2e-11	TEA domain family member 2	ENSP00000482579	6e-17	zinc finger, MYM-type 1
2	SMED30006464	TCF15	common	0.125779	0.716366	1.78019	2.48061	26.407	22.6807	18.3952	16.1368	21.8994	10.4854	Epidermis	zeta	van Wolfswinkel et al CSC 2014	AFD29618.1	3e-64	TCF15 [Schmidtea mediterranea]	P79782	1e-17	Transcription factor 15	F48D6.3	3e-06	HLH-13 (hlh-13)	FBpp0090974	6e-14	NA	ENSDARP00000115633	6e-19	scleraxis basic helix-loop-helix transcription factor a	ENSXETP00000012535	1e-19	scleraxis basic helix-loop-helix transcription factor	ENSMUSP00000086511	1e-17	transcription factor 15	ENSP00000246080	5e-17	transcription factor 15 (basic helix-loop-helix)
2	SMED30006466		common	0.226567	0.816477	0.200332	0	12.1204	15.7771	11.4282	12.9566	21.6996	11.6298				ELU18599.1	2e-23	hypothetical protein CAPTEDRAFT_228779 [Capitella teleta]	.	.	.	NA	NA	NA	NA	NA	NA	NA	NA	NA	NA	NA	NA	NA	NA	NA	NA	NA	NA
2	SMED30006476		S5 vs S4	0.456256	0.520213	0.0866836	0.107757	1.90402	3.61703	3.53316	4.16904	3.93484	3.17476				XP_002588276.1	0	hypothetical protein BRAFLDRAFT_124709 [Branchiostoma floridae]	Q86SG6	6e-110	Serine/threonine-protein kinase Nek8	Y39G10AR.3b	4e-148	Protein NEKL-1	FBpp0084112	2e-105	nimA-like kinase	ENSDARP00000141428	4e-104	NIMA-related kinase 8	ENSXETP00000041678	2e-108	NIMA-related kinase 8	ENSMUSP00000017549	1e-103	NIMA (never in mitosis gene a)-related expressed kinase 8	ENSP00000268766	1e-110	NIMA-related kinase 8
2	SMED30006489		mixed reference	0.101708	0	0.136245	0.484618	1.5856	1.12275	1.63548	1.8471	1.78233	3.20412	gut		Forsthoefel et.al. Dev Cell 2012	.	.	.	.	.	.	NA	NA	NA	NA	NA	NA	NA	NA	NA	NA	NA	NA	NA	NA	NA	NA	NA	NA
2	SMED30006838		S5 vs S4	0.201718	0.450445	0.39329	0.295884	2.16722	6.94091	6.60557	5.17474	4.12924	4.71245	Muscle		Wurtzel et. al. Dev Cell 2015	GAA53210.1	2e-35	lipopolysaccharide choline phosphotransferase-like protein [Clonorchis sinensis]	P14184	4e-06	Lipopolysaccharide cholinephosphotransferase LicD [Haemophilus influenzae Rd KW20]	NA	NA	NA	NA	NA	NA	ENSDARP00000133750	0.0006	fukutin related protein	NA	NA	NA	ENSMUSP00000059091	0.0002	fukutin related protein	ENSP00000375776	0.0002	fukutin related protein
2	SMED30006871		S5 vs S4	0.0657776	0.380612	0.575099	0.222472	2.45112	2.43187	1.85681	1.6522	2.96543	1.15109				ESO86334.1	9e-85	hypothetical protein LOTGIDRAFT_129344, partial [Lottia gigantea]	Q07120	1e-78	Zinc finger protein Gfi-1	F45B8.4	1e-58	PAG-3 (pag-3)	FBpp0078969	2e-77	senseless-2	ENSDARP00000065138	2e-81	growth factor independent 1A transcription repressor b	ENSXETP00000049757	9e-80	growth factor independent 1 transcription repressor	ENSMUSP00000137229	5e-79	growth factor independent 1	ENSP00000361195	1e-78	growth factor independent 1B transcription repressor
2	SMED30006932		common	0	0.0752765	0.270968	0	4.29565	5.66713	3.54347	2.81884	1.65933	0.363111				.	.	.	.	.	.	NA	NA	NA	NA	NA	NA	NA	NA	NA	NA	NA	NA	NA	NA	NA	NA	NA	NA
2	SMED30007044		S5 vs S4	0.641073	0.265126	0.318746	0.257823	3.02206	7.17803	5.80885	6.18823	8.14194	3.2019				.	.	.	.	.	.	NA	NA	NA	NA	NA	NA	NA	NA	NA	NA	NA	NA	NA	NA	NA	NA	NA	NA
2	SMED30007268		S5 vs S4	0.129569	0.451337	0.501418	0.199437	2.07687	4.70114	5.055	6.08796	14.4897	6.7591				GAA27790.2	5e-80	hypothetical protein CLF_107202 [Clonorchis sinensis]	.	.	.	NA	NA	NA	NA	NA	NA	NA	NA	NA	NA	NA	NA	NA	NA	NA	NA	NA	NA
2	SMED30007326	otxA	S5 vs S4	0.139698	0.339621	0.458763	0.107598	1.11667	2.47244	1.94981	1.96967	1.34302	1.39667	Eye; gut		Lapan and Reddien, PLOS Genetics 2011; Lapan and Reddien, Cell Reports 2012; Forsthoefel et. al. Dev Cell 2012	AFC87778.1	0	otxA [Schmidtea mediterranea]	Q91994	3e-18	Homeobox protein OTX1 B	Y113G7A.6c	4e-18	TTX-1, isoform a.	FBpp0303738	1e-16	ocelliless	ENSDARP00000064082	4e-19	orthodenticle homeobox 1b	ENSXETP00000034219	4e-18	orthodenticle homeobox 2	ENSMUSP00000006071	2e-18	orthodenticle homolog 1	ENSP00000282549	2e-18	orthodenticle homeobox 1
2	SMED30007385		S5 vs S4	2.27088	3.67554	3.06864	5.75705	43.536	102.015	61.4307	72.8264	74.8001	71.2131	gut	gamma	Wurtzel et. al. Dev Cell 2015	CCD59410.1	8e-06	hypothetical protein Smp_041550 [Schistosoma mansoni]	.	.	.	K11H12.7	0.0007	K11H12.7 (K11H12.7)	FBpp0086761	0.0004	NA	NA	NA	NA	NA	NA	NA	NA	NA	NA	NA	NA	NA
2	SMED30007396		S5 vs S4	1.87262	4.11316	1.77671	2.11143	17.4663	34.0999	35.5057	36.1552	36.5788	21.6678				XP_003451667.1	1e-57	citrate lyase subunit beta-like protein, mitochondrial-like [Oreochromis niloticus]	Q8R4N0	6e-50	Citrate lyase subunit beta-like protein, mitochondrial	C01G10.7	4e-42	C01G10.7 (C01G10.7)	NA	NA	NA	ENSDARP00000042258	9e-59	citrate lyase beta like	ENSXETP00000040951	3e-45	citrate lyase beta like	ENSMUSP00000026625	8e-51	citrate lyase beta like	ENSP00000342991	1e-50	citrate lyase beta like
2	SMED30007424		common	0.089387	0.106412	0.115742	0	4.16969	5.32499	2.12921	2.02541	0.0295304	0.800785				.	.	.	.	.	.	NA	NA	NA	NA	NA	NA	NA	NA	NA	NA	NA	NA	NA	NA	NA	NA	NA	NA
2	SMED30007715		common	0.350389	0.6472	0.782606	0.640945	10.5235	7.8639	6.71884	7.59925	11.7105	5.95108				AFJ24823.1	1e-25	hypothetical protein [Schmidtea mediterranea]	.	.	.	NA	NA	NA	NA	NA	NA	NA	NA	NA	NA	NA	NA	NA	NA	NA	NA	NA	NA
2	SMED30007744	SMAD6/7-1	S5 vs S4	1.80535	1.04028	0.418395	0.751488	3.60743	7.07133	5.32379	4.68283	7.74669	5.38788		sigma	van Wolfswinkel et al CSC 2014	AFK29379.1	0	SMED-SMAD6/7-1 [Schmidtea mediterranea]	O15105	0.0002	Mothers against decapentaplegic homolog 7	NA	NA	NA	FBpp0082835	1e-07	Daughters against dpp	ENSDARP00000112408	6e-08	SMAD family member 6a	ENSXETP00000034783	4e-07	SMAD family member 6	ENSMUSP00000133696	1e-05	SMAD family member 7	ENSP00000466902	1e-05	SMAD family member 7
2	SMED30007877		S5 vs S4	0.543119	1.29533	0.81736	0.408899	13.7103	47.9889	37.9145	40.899	37.2776	32.4786	gut; eye		Wurtzel et. al. Dev Cell 2015; Lapan and Reddien Cell Reports 2012	.	.	.	.	.	.	NA	NA	NA	NA	NA	NA	NA	NA	NA	NA	NA	NA	NA	NA	NA	NA	NA	NA
2	SMED30007938		S5 vs S4	3.72851	6.47419	1.82431	1.75942	13.0251	59.0189	64.4114	59.081	106.915	86.6699				ESO99852.1	4e-59	hypothetical protein LOTGIDRAFT_146967, partial [Lottia gigantea]	P28798	4e-45	Granulins	T22H2.6b	8e-22	PGRN-1, isoform b (pgrn-1)	NA	NA	NA	ENSDARP00000123399	2e-47	granulin a	ENSXETP00000028024	2e-36	granulin	ENSMUSP00000046340	4e-46	granulin	ENSP00000053867	2e-45	granulin
2	SMED30007951		S5 vs S4	0.149898	0.499574	0.266736	0.20759	2.00628	5.719	5.2026	4.62188	2.98079	3.25878				ESN91281.1	2e-24	hypothetical protein HELRODRAFT_165283 [Helobdella robusta]	Q6AY96	2e-09	General transcription factor IIF subunit 1	NA	NA	NA	FBpp0081216	9e-06	Transcription factor IIFalpha	ENSDARP00000103686	2e-07	general transcription factor IIF, polypeptide 1	ENSXETP00000012282	1e-09	general transcription factor IIF, polypeptide 1, 74kDa	ENSMUSP00000002733	3e-10	general transcription factor IIF, polypeptide 1	ENSP00000377969	7e-08	general transcription factor IIF, polypeptide 1, 74kDa
2	SMED30008017		S5 vs S4	1.43895	0.71248	1.12515	0.757371	13.7687	77.2878	75.7304	56.6841	59.1338	61.2452				GAA41511.1	7e-41	universal stress protein A-like protein [Clonorchis sinensis]	A0QZA1	5e-06	Universal stress protein MSMEG_3950/MSMEI_3859	NA	NA	NA	NA	NA	NA	NA	NA	NA	NA	NA	NA	NA	NA	NA	NA	NA	NA
2	SMED30008131	otxB like	common	0	0.123703	0.103699	0	1.20397	2.05687	1.86894	1.24147	1.44511	0.728662				BAF80446.1	0	DjotxB [Dugesia japonica]	Q91994	2e-17	Homeobox protein OTX1 B	Y113G7A.6c	8e-18	TTX-1, isoform a.	FBpp0303737	4e-16	ocelliless	ENSDARP00000064082	3e-18	orthodenticle homeobox 1b	ENSXETP00000034219	2e-17	orthodenticle homeobox 2	ENSMUSP00000134704	1e-17	orthodenticle homolog 1	ENSP00000282549	2e-17	orthodenticle homeobox 1
2	SMED30008321		S5 vs S4	0.409418	0.397359	0.45387	0.484463	3.57161	3.78857	2.55535	2.08217	2.68608	1.28598	gut		Forsthoefel et.al. Dev Cell 2012	.	.	.	.	.	.	NA	NA	NA	NA	NA	NA	NA	NA	NA	NA	NA	NA	NA	NA	NA	NA	NA	NA
2	SMED30008325		S5 vs S4	0.118996	1.33438	1.28859	0.174804	2.53879	3.39303	3.50494	3.71423	3.73858	4.70624				XP_005104355.1	2e-28	coiled-coil domain-containing protein 57-like [Aplysia californica]	.	.	.	NA	NA	NA	NA	NA	NA	ENSDARP00000137736	6e-10	coiled-coil domain containing 57	NA	NA	NA	ENSMUSP00000050996	0.0004	coiled-coil domain containing 57	NA	NA	NA
[truncated: 533 more rows]

## Sheet: Stage 5 GO BP Categories
Stage 5 enriched transcripts: Select BP GO IDs, manually grouped into categories
DEVELOPMENT: REGULATION OF CELL FATE SPECIFICATION AND DIFFERENTIATION
go_id	Term	Ontol	p-value	BH corrected p-value	# transcripts	Transcripts (smed20140614 ids)
[truncated: 286 more rows]

## Sheet: Stage 5 GO (All)
go_id	Term	Ontol	p-value	BH corrected p-value	# transcripts	Transcripts (smed20140614 ids)
[truncated: 388 more rows]
