# Supplementary material for: Embryonic origin of adult stem cells required for tissue homeostasis and regeneration
Source: eLife. 2017 Jan 10;6:e21052. doi: 10.7554/eLife.21052 (PMC5293490; doi:10.7554/eLife.21052)
Supplement: Figure 1—source data 6. — Criteria for inclusion are indicated in Figure 1—source data 1, as well as the legends for Figure 1—figure supplements 2–3. Tabs in this excel file contain; (1) pairwise comparison data (if applicable), (2) mixed stage reference comparison data, (3) cluster membership (see Figure 1G), average RPKM values across embryogenesis (Y–S8), and in C4 and SX adults, as well as best BLASTx hits (E < 0.001) versus the NR, Swiss-Prot, C. elegans, D. melanogaster, D. rerio, X. tropicalis, M. musculus and H. sapiens RefSeq databases, (4) GO analysis: manually curated and categorized biological process (BP) GO IDs, and (5) GO analysis: unabridged results. See also Figure 1—figure supplement 8. DOI: http://dx.doi.org/10.7554/eLife.21052.009 [file elife-21052-fig1-data6.xls]

## Sheet: Stage 6 E pairwise
Transcript (smed20140614 id)	log 2(S2/Y)	log 2(S3/S2)	log2(S4/S3)	log2(S5/S4)	log2(S6/S5)	log2(S7/S6)	log2(S8/S7)	Avg log CPM	S2 vs Y p-value	S3 vs S2 p-value	S4 vs S3 p-value	S5 vs S4 p-value	S6 vs S5 p-value	S7 vs S6 p-value	S8 vs S7 p-value	S2 vs Y adjusted p-value	S3 vs S2 adjusted p-value	S4 vs S3 adjusted p-value	S5 vs S4 adjusted p-value	S6 vs S5 adjusted p-value	S7 vs S6 adjusted p-value	S8 vs S7 adjusted p-value	length	# ORFs	Signal Peptide?	# TMHMMs	Top Hit NR BLASTx	NR BLASTx Hit E Value	Top NR BLASTx hit description	Top Swiss Prot BLASTx hit	Top Swiss Prot BLASTx hit E Value	Top Swiss Prot BLASTx hit description
SMED30016186	-0.867351	0.310675	0.0294512	-0.433255	5.66129	1.48781	0.44104	4.95511	0.157701	0.601593	0.958337	0.40724	9.4235e-43	1.93143e-06	0.149422	0.343225	0.910377	1	0.583891	2.89923e-38	0.000116973	0.736064	1116	1	.	0	.	.	.	.	.	.
SMED30001043	0.840208	-0.693871	-0.093225	-0.254353	5.69785	1.61212	0.296613	4.26365	0.274286	0.288481	0.895701	0.701666	6.19745e-39	2.7132e-07	0.330916	0.481303	0.640482	1	0.83812	6.35569e-35	2.12945e-05	0.901975	500	1	YES	0	.	.	.	.	.	.
SMED30001715	1.03442	-1.1025	-1.29267	0.606715	5.96729	1.39369	0.0448595	3.08386	0.253218	0.158912	0.245957	0.569159	1.24803e-38	9.67906e-07	0.871357	0.450058	0.572092	0.57303	0.739568	9.59922e-35	6.26918e-05	0.998155	404	1	.	1	.	.	.	.	.	.
SMED30028249	-0.210421	-0.991023	-0.525684	-0.176999	6.59099	0.823081	-0.0169384	2.53953	0.826557	0.317925	0.670216	0.88266	2.47849e-36	0.00695369	0.95513	1	0.669271	0.949264	0.97239	1.27089e-32	0.0910372	0.998948	513	1	.	0	.	.	.	.	.	.
SMED30032042	-0.132042	-1.69303	-0.0471153	0.578725	5.07393	1.2863	0.0982847	3.52289	0.827498	0.0136912	0.956792	0.41363	2.68953e-34	1.83792e-05	0.738143	1	0.216724	1	0.59033	9.19401e-31	0.000784263	0.989302	396	1	.	0	.	.	.	.	.	.
SMED30031362	-0.510815	-0.0623791	-0.68538	1.50312	4.83289	1.51649	0.472053	4.29663	0.522276	0.935609	0.420088	0.0288077	2.68505e-32	2.19964e-06	0.131542	0.715983	1	0.758609	0.0959301	6.35449e-29	0.000130898	0.704831	1929	2	.	0	.	.	.	.	.	.
SMED30006949	0.569891	-0.883654	-0.471395	-0.809686	5.74269	1.3273	0.332481	3.98629	0.334464	0.109422	0.458153	0.206156	6.40028e-32	0.000190563	0.341021	0.509351	0.465859	0.795843	0.385871	1.40651e-28	0.0055467	0.904454	913	1	YES	0	XP_001862308.1	2e-10	conserved hypothetical protein [Culex quinquefasciatus]	.	.	.
SMED30022790	1.49311	-1.64388	-0.651287	1.17592	6.16125	-0.174276	0.169459	3.61291	0.0654156	0.0243674	0.503685	0.144212	2.41021e-31	0.657478	0.666267	0.177691	0.275014	0.842286	0.297216	4.94351e-28	0.936538	0.974497	671	1	YES	0	EUB56260.1	1e-14	hypothetical protein EGR_08875 [Echinococcus granulosus]	.	.	.
SMED30025734	2.62939	-1.65052	-5.21937	3.85338	5.99065	-0.264339	0.165777	1.92116	0.00306358	0.0121571	0.00228053	0.0387747	4.336e-31	0.416954	0.610152	0.0166999	0.203718	0.0501163	0.118265	7.41118e-28	0.838541	0.96831	2129	1	YES	0	.	.	.	.	.	.
SMED30034974	4.47306	-0.978417	-3.49465	2.46018	5.81072	0.0874751	0.0310965	0.740768	0.0557791	0.393185	0.0938469	0.223697	5.10091e-31	0.681336	0.88177	0.160204	0.749162	0.41722	0.399858	8.25972e-28	0.94099	0.998155	770	1	.	0	.	.	.	.	.	.
SMED30023017	0.733688	0.160596	-0.976156	-0.0247123	5.17761	1.22243	0.255327	3.28646	0.387073	0.807679	0.180031	0.972092	6.08884e-30	0.0001832	0.425575	0.557679	1	0.566342	1	8.51497e-27	0.00535585	0.93885	799	1	YES	0	.	.	.	.	.	.
SMED30016933	5.82705	-3.20447	-0.054055	1.80823	5.28954	-0.333289	-0.434418	1.56277	0.0025278	0.00352435	0.977128	0.13128	4.85202e-28	0.300364	0.179886	0.0142934	0.115721	1	0.284655	5.97109e-25	0.764541	0.78534	1547	1	.	10	.	.	.	.	.	.
SMED30029705	1.70911	-1.55945	-0.0280842	1.4711	3.57822	0.574267	0.0585954	1.24677	0.1843	0.135453	0.983046	0.112072	1.26774e-27	0.00131855	0.73122	0.347682	0.522157	1	0.25573	1.44456e-24	0.0259708	0.987352	1574	1	.	4	GAA48212.1	1e-13	hypothetical protein CLF_101321 [Clonorchis sinensis]	.	.	.
SMED30033738	0.954993	-1.73658	-0.0269064	0.143062	5.35272	1.23281	0.521089	2.22261	0.378599	0.0940921	0.98392	0.898035	1.46566e-27	1.55719e-05	0.0597025	0.546853	0.462818	1	0.981037	1.61045e-24	0.000682948	0.519019	357	1	YES	1	.	.	.	.	.	.
SMED30023676	0.750437	-1.47514	-2.60365	4.06284	4.45267	-1.20822	0.313381	0.401546	0.613268	0.292434	0.237347	0.0241344	2.73938e-26	1.71998e-06	0.227407	0.813933	0.64316	0.57303	0.0840385	2.21789e-23	0.000105202	0.836092	2959	2	.	1	XP_003370059.1	5e-11	conserved hypothetical protein [Trichinella spiralis]	.	.	.
SMED30011550	2.10011	-1.94334	0.519531	0.532923	3.99458	0.3769	0.335106	1.24444	0.0852409	0.0492261	0.670832	0.549851	7.06986e-26	0.0848923	0.11335	0.221347	0.357107	0.949264	0.722813	5.30515e-23	0.452573	0.670931	375	1	.	1	DAA33916.1	2e-46	TPA_inf: neuropeptide precursor-18 [Schmidtea mediterranea]	.	.	.
SMED30023225	-0.741744	0.92436	-0.988794	-1.53024	6.05837	1.53442	0.720702	2.18416	0.522885	0.349476	0.315791	0.195341	9.00672e-26	1.09462e-07	0.00912058	0.716574	0.701414	0.644383	0.369986	6.4442e-23	9.8184e-06	0.195745	395	1	.	0	CCC86588.1	2e-70	mmp1 protein [Schmidtea mediterranea]	.	.	.
SMED30012709	1.4427	-0.0270436	-0.369326	0.411258	4.00389	0.548915	0.276555	1.543	0.284241	0.975065	0.698471	0.612082	1.09107e-25	0.0205069	0.230791	0.494261	1	0.964064	0.762586	7.45954e-23	0.193473	0.839668	442	1	.	1	.	.	.	.	.	.
SMED30018901	-0.33766	-0.0726925	-1.82023	2.08774	4.96115	1.51901	0.450632	3.00385	0.76112	0.943718	0.175324	0.0723089	1.93957e-25	4.61581e-06	0.161956	0.954494	1	0.560011	0.188209	1.26964e-22	0.000248269	0.758497	507	1	.	0	.	.	.	.	.	.
SMED30017590	-0.104863	-0.983338	-0.0919103	1.27651	4.94851	0.671267	0.168356	3.09521	0.905811	0.277996	0.931435	0.105187	4.10388e-25	0.0662719	0.642811	1	0.629995	1	0.244029	2.57673e-22	0.395535	0.970399	902	1	.	0	ESP01391.1	3e-33	hypothetical protein LOTGIDRAFT_111605 [Lottia gigantea]	.	.	.
SMED30026114	5.01776	-1.55779	-0.862346	-2.59762	8.24157	0.515374	0.781331	1.24246	0.0214687	0.14779	0.570314	0.127146	9.27509e-25	0.0977052	0.0101698	0.0775513	0.552277	0.884501	0.28002	5.70715e-22	0.482426	0.209148	514	1	YES	1	.	.	.	.	.	.
SMED30034502	0.523663	-0.0941563	-0.31747	1.38671	3.74305	-0.170045	0.223779	2.51789	0.545395	0.893521	0.664754	0.0172295	2.18969e-24	0.568676	0.452544	0.742658	1	0.945617	0.0650489	1.27109e-21	0.904482	0.950134	591	1	YES	1	.	.	.	.	.	.
SMED30032562	3.89821	-1.26754	0.0684496	-1.00806	3.67001	0.0173212	-0.100663	1.13686	2.88799e-05	0.0141012	0.909819	0.0860856	2.28632e-24	0.939063	0.655013	0.000317023	0.221012	1	0.212868	1.30261e-21	0.999564	0.970984	1471	2	.	12	CCD76042.1	1e-20	putative monocarboxylate transporter [Schistosoma mansoni]	.	.	.
SMED30027688	4.07375	-0.572923	-0.9261	1.66332	4.42578	0.515606	-0.239379	1.23964	0.0988624	0.640641	0.543329	0.167173	7.21901e-24	0.0521539	0.361352	0.239053	0.933037	0.879514	0.329821	3.76441e-21	0.345143	0.912319	1416	1	.	3	.	.	.	.	.	.
SMED30012641	5.03502	-1.54829	-0.897829	0.363681	5.44603	0.337044	0.181395	1.04077	0.0192561	0.138575	0.551428	0.793631	1.3414e-34	0.0727625	0.314095	0.072195	0.529944	0.879736	0.906208	5.15867e-31	0.41953	0.893636	2163	2	.	1	CDJ13987.1	4e-114	amiloride sensitive cation channel 5 [Hymenolepis microstoma]	Q9R0Y1	3e-10	Acid-sensing ion channel 5
SMED30034179	-0.121435	-0.639052	0.0141135	-0.088413	5.15396	1.25467	0.386049	4.39459	0.82989	0.249167	0.981611	0.869115	4.15579e-37	5.84743e-05	0.208792	1	0.604384	1	0.962887	2.55714e-33	0.00210166	0.820469	1895	1	.	1	GAA52233.1	2e-23	hypothetical protein CLF_107652 [Clonorchis sinensis]	P17126	2e-20	Actin, non-muscle 6.2 [Hydra vulgaris]
SMED30004891	-0.725059	-0.0604839	-1.85712	2.67569	4.17597	0.277813	-0.296261	1.73156	0.479046	0.952196	0.163296	0.0117868	1.91846e-25	0.324713	0.292546	0.664967	1	0.542956	0.0486104	1.26964e-22	0.781334	0.884265	1359	2	YES	0	XP_008195432.1	3e-72	alpha-N-acetylgalactosaminidase-like isoform X1 [Tribolium castaneum]	Q90744	5e-62	Alpha-N-acetylgalactosaminidase
SMED30014968	1.01176	-1.77949	0.524527	0.796643	4.47172	0.51761	-0.135823	1.79301	0.349454	0.0852804	0.6712	0.366514	3.3528e-27	0.0571492	0.613856	0.512751	0.462818	0.949264	0.560585	3.32749e-24	0.362975	0.968386	2514	1	.	0	CAD38263.1	1e-55	hypothetical protein [Taenia solium]	Q8BWP5	2e-24	Alpha-tocopherol transfer protein
SMED30008651	3.66067	-1.26572	-0.268803	-0.675392	4.59899	0.917597	0.424765	2.35532	0.0002195	0.0294451	0.7042	0.320774	1.54374e-28	0.00080331	0.113125	0.00185052	0.301166	0.967811	0.508111	1.97894e-25	0.017552	0.670908	3660	1	YES	1	CCD75732.1	0	protein kinase [Schistosoma mansoni]	P18910	0	Atrial natriuretic peptide receptor 1
SMED30035725	0.547381	-0.958877	-0.371762	-1.23242	6.61304	0.130997	-0.192433	5.36183	0.216378	0.0278709	0.423631	0.00947513	7.06519e-40	0.728379	0.61	0.3937	0.293893	0.762278	0.0412342	1.08684e-35	0.950433	0.96831	1042	1	.	0	ELU05417.1	4e-145	hypothetical protein CAPTEDRAFT_177589 [Capitella teleta]	Q32LQ4	2e-139	Betaine--homocysteine S-methyltransferase 1
SMED30029781	1.31911	-1.57141	0.614176	0.973141	4.47928	0.598293	-0.0108836	3.40855	0.0931697	0.0246306	0.439341	0.0910642	6.15173e-33	0.0417589	0.970274	0.238038	0.275358	0.775966	0.220154	1.75457e-29	0.305385	0.998948	323	1	.	0	GAA51925.1	3e-06	calcium-binding protein [Clonorchis sinensis]	Q9NZT1	9e-08	Calmodulin-like protein 5
SMED30024110	0.628735	0.165396	-0.562234	0.839467	2.90216	-0.189258	0.376072	2.01925	0.363026	0.752836	0.306807	0.0745978	7.6485e-26	0.376113	0.0765341	0.527629	1	0.635894	0.19272	5.60271e-23	0.814305	0.578935	1051	2	.	4	XP_007244364.1	2e-08	CD151 antigen-like isoform X2 [Astyanax mexicanus]	Q3ZBH3	4e-06	CD151 antigen
SMED30001900	5.71555	-2.23281	-0.88733	1.80364	4.82694	0.470837	-0.224425	1.69095	0.00334743	0.0201615	0.55916	0.127674	1.42469e-28	0.0851949	0.407933	0.0179859	0.25406	0.881742	0.280414	1.90574e-25	0.453597	0.932708	1713	2	.	1	BAF57635.1	0	bruno-like protein [Dugesia japonica]	A0JM51	1e-119	CUGBP Elav-like family member 5
SMED30020592	3.40466	-3.24973	-0.913286	-0.873337	7.59635	0.613843	-0.0750403	1.8866	0.00103499	0.000121962	0.550521	0.585376	6.27325e-33	0.0463862	0.805415	0.00684932	0.0253534	0.879736	0.743219	1.75457e-29	0.324511	0.997358	1700	1	.	2	AGS83418.1	0	asic [Schmidtea mediterranea]	Q22851	4e-10	Degenerin-like protein asic-2
SMED30006756	4.77	-2.15395	-0.0245999	-0.132981	5.79671	0.208897	-0.0937843	0.764996	0.0338815	0.0881851	0.988486	0.929434	2.09026e-26	0.410689	0.708674	0.110029	0.462818	1	0.997042	1.73808e-23	0.835334	0.98274	1786	1	.	2	AGS83418.1	3e-126	asic [Schmidtea mediterranea]	Q09274	6e-08	Degenerin-like protein unc-105
SMED30011936	5.57284	-2.08994	-3.4829	5.97128	3.61582	-0.00534869	-0.2128	1.73464	0.0051699	0.0331015	0.0959577	1.88686e-05	5.92761e-24	0.984092	0.427334	0.025368	0.319695	0.41722	0.000258005	3.19945e-21	1	0.939086	2006	1	.	10	ELU15279.1	3e-71	hypothetical protein CAPTEDRAFT_221558 [Capitella teleta]	Q7RTT9	1e-54	Equilibrative nucleoside transporter 4
SMED30011663	0.926744	-1.19469	-0.639539	0.149647	5.32888	0.303951	0.192595	5.73057	0.0417558	0.00763895	0.178996	0.74579	2.04616e-27	0.450076	0.631975	0.129293	0.165122	0.564647	0.870942	2.0984e-24	0.855096	0.969756	1774	1	.	9	GAA42453.2	0	excitatory amino acid transporter [Clonorchis sinensis]	P31596	7e-177	Excitatory amino acid transporter 2
SMED30035302	-0.108408	-0.637301	-2.19337	1.83469	5.14291	0.516887	-0.236256	1.99547	0.898767	0.44189	0.0842956	0.121044	1.39409e-32	0.0572891	0.381298	1	0.798167	0.41722	0.271422	3.57422e-29	0.363458	0.9208	1658	1	YES	4	GAA51498.1	5e-134	glycine receptor subunit alpha-2 [Clonorchis sinensis]	O93430	6e-62	Glycine receptor subunit alphaZ1
SMED30031091	2.09711	-0.699059	-2.14097	0.740092	5.14588	1.34188	0.564896	1.92693	0.0877735	0.394062	0.0901863	0.582103	1.81183e-26	7.80383e-08	0.0176043	0.226737	0.75009	0.41722	0.74189	1.59265e-23	7.3199e-06	0.28672	1782	2	YES	1	AGX01005.1	0	activin 1 [Schmidtea mediterranea]	O88959	1e-11	Inhibin beta E chain
SMED30029683	0.197875	-0.712113	0.373757	-0.587219	2.61739	0.402011	-0.0165812	5.38381	0.458452	0.00749497	0.163908	0.024628	1.86372e-23	0.0970237	0.945298	0.641007	0.163192	0.544131	0.08518	9.24825e-21	0.480901	0.998948	9372	2	.	5	XP_005096332.1	0	inositol 1,4,5-trisphosphate receptor type 3-like [Aplysia californica]	P70227	7e-58	Inositol 1,4,5-trisphosphate receptor type 3
SMED30012144	2.53869	-1.15378	-0.708782	0.909638	4.12945	0.228127	0.0438976	1.49532	0.0278508	0.134429	0.484983	0.292622	9.7662e-26	0.374474	0.86296	0.0955462	0.51984	0.82297	0.475708	6.82879e-23	0.813512	0.997458	3038	1	.	1	CDJ08208.1	3e-39	irregular chiasm C roughest protein [Hymenolepis microstoma]	Q08180	7e-26	Irregular chiasm C-roughest protein
SMED30013770	7.06897	-2.66168	-0.951318	-0.524353	6.19772	1.13365	-0.0579634	2.10401	1.06277e-05	0.000303748	0.422559	0.672849	5.46957e-24	0.00182063	0.870772	0.000130736	0.0399484	0.761151	0.815573	3.00494e-21	0.0333017	0.998155	1499	1	YES	0	XP_002605672.1	5e-85	hypothetical protein BRAFLDRAFT_121824 [Branchiostoma floridae]	Q497B8	5e-06	Lysine-specific demethylase 8
SMED30009358	4.08596	-4.08596	2.58222	1.27235	4.06868	0.563019	0.061779	0.746011	0.0961868	0.0389559	0.243484	0.307177	4.01354e-24	0.00243154	0.723529	0.238794	0.343341	0.57303	0.492552	2.2451e-21	0.041036	0.98636	1312	1	.	12	CDJ22282.1	8e-120	monocarboxylate transporter [Echinococcus granulosus]	O15374	3e-08	Monocarboxylate transporter 5
SMED30015232	2.39095	-2.18454	-0.469396	0.572971	4.46528	0.123916	0.187174	1.47824	0.00710505	0.00269366	0.661603	0.527898	2.08516e-26	0.640922	0.477166	0.0328093	0.101878	0.944011	0.700889	1.73808e-23	0.930735	0.953835	2364	1	.	1	AAY23351.1	0	netrin 2 [Schmidtea mediterranea]	Q90922	4e-125	Netrin-1
SMED30026932	2.3881	-1.6662	-4.05025	6.52015	3.52948	-0.115977	0.0661167	2.14355	0.04271	0.0576447	0.0405947	3.06718e-07	1.01539e-27	0.644583	0.792137	0.131691	0.384506	0.286592	7.82461e-06	1.20152e-24	0.931648	0.996438	1189	1	YES	0	ACO06233.1	0	noggin-like protein 8 [Schmidtea mediterranea]	P49011	5e-11	Noggin
SMED30002427	1.12866	-0.961368	-3.50571	3.30831	5.70792	0.154747	-0.0872027	1.35689	0.426976	0.410616	0.0947082	0.0896266	5.05489e-27	0.613445	0.774856	0.603359	0.766886	0.41722	0.218101	4.71269e-24	0.921349	0.99415	949	1	.	0	ACO06227.1	0	noggin-like protein 2 [Schmidtea mediterranea]	O93525	4e-12	Noggin
SMED30014144	0.908246	0.0751977	-0.166525	0.655912	3.43694	0.407051	0.0535403	5.08082	0.0279526	0.83087	0.638515	0.0475421	1.52499e-27	0.148056	0.848767	0.0958739	1	0.927505	0.13842	1.61786e-24	0.585035	0.997358	1274	1	.	0	XP_005105567.1	1e-110	uncharacterized protein LOC101849867 isoform X8 [Aplysia californica]	Q54XH6	4e-06	Phytanoyl-CoA dioxygenase domain-containing protein 1 homolog [Dictyostelium discoideum]
SMED30020334	5.45616	0.10191	0.94722	-0.0392572	3.52258	-1.49651	0.0441697	1.52095	0.00729003	0.888811	0.126515	0.934898	4.17522e-27	1.37674e-08	0.867942	0.0334504	1	0.463818	0.997127	4.01422e-24	1.61578e-06	0.998155	1104	1	.	0	ESO87093.1	3e-91	hypothetical protein LOTGIDRAFT_107053 [Lottia gigantea]	Q9LRV8	6e-31	Plant intracellular Ras-group-related LRR protein 2 [Arabidopsis thaliana]
SMED30034362	2.53014	-2.37539	-0.908002	1.96922	4.38557	0.377432	-0.224671	1.39707	0.0282448	0.0109709	0.549997	0.0882317	6.5571e-27	0.135172	0.369229	0.0966566	0.192014	0.879736	0.216057	5.9334e-24	0.563668	0.915854	1951	1	.	5	ESO96206.1	0	hypothetical protein LOTGIDRAFT_144275 [Lottia gigantea]	P17972	0	Potassium voltage-gated channel protein Shaw
SMED30033381	1.44466	-2.15292	-0.0400487	1.97048	4.55344	0.980281	-0.119944	1.93126	0.284357	0.0885527	0.982472	0.0876091	6.08192e-30	6.10199e-05	0.614262	0.494378	0.462818	1	0.215166	8.51497e-27	0.00216783	0.968386	1568	1	.	0	CCD75228.1	2e-15	hypothetical protein Smp_034680 [Schistosoma mansoni]	Q8IYX7	2e-06	Protein FAM154A [Homo sapiens]
SMED30012012	-0.702787	-0.0147315	-0.0264944	-2.60669	9.86404	-1.02259	-1.63412	1.27107	0.703694	0.990493	0.987982	0.128659	2.97069e-26	0.0236137	0.000473783	0.907598	1	1	0.281314	2.3435e-23	0.214496	0.0271948	1037	1	.	0	XP_002811794.1	5e-38	sulfotransferase 1C4-like isoform 1 [Pongo abelii]	O75897	2e-39	Sulfotransferase 1C4
SMED30028309	1.7581	-2.03428	-1.28252	3.56011	3.09531	0.00597369	-0.267628	2.65459	0.00800341	0.00065783	0.177248	2.75422e-08	6.16041e-24	0.981576	0.301149	0.0359412	0.0522966	0.563116	1.02462e-06	3.26778e-21	1	0.88697	3552	1	.	0	EUB60694.1	5e-77	Suppressor of cytokine signaling 7 [Echinococcus granulosus]	Q8VHQ2	9e-42	Suppressor of cytokine signaling 7
SMED30022217	0.269939	-0.66494	-0.774113	-0.0211961	5.59038	0.00473459	0.360678	3.80615	0.647104	0.243311	0.22759	0.972753	1.90909e-24	0.991147	0.398335	0.846211	0.604384	0.57303	1	1.15167e-21	1	0.929896	1194	1	.	0	XP_002734182.2	9e-71	trans-L-3-hydroxyproline dehydratase isoform X1 [Saccoglossus kowalevskii]	P0DKB4	6e-69	Trans-L-3-hydroxyproline dehydratase
SMED30034597	0.561589	-0.847019	-0.608778	-0.575006	5.92594	1.28576	0.0702516	7.2307	0.199157	0.0508027	0.174074	0.198622	3.89736e-31	0.00189395	0.863062	0.36754	0.361699	0.558399	0.374987	7.05331e-28	0.0341756	0.997458	2315	1	YES	0	AHH45015.1	3e-105	fasciclin-2 [Taenia solium]	Q95215	4e-24	Transforming growth factor-beta-induced protein ig-h3
SMED30000013	0.778911	-0.810675	-0.914548	-0.0983344	5.83805	1.16262	0.317753	7.20361	0.119586	0.0996184	0.0740088	0.846322	9.78806e-24	0.0140358	0.496748	0.27387	0.462818	0.386383	0.946215	4.93671e-21	0.149627	0.958061	2615	1	YES	0	AHH45014.1	0	fasciclin-1 [Taenia solium]	O11780	2e-21	Transforming growth factor-beta-induced protein ig-h3
SMED30010398	-0.173331	-0.605112	-0.886668	3.49084	3.05718	-0.120009	-0.128695	1.33051	0.891047	0.62003	0.556573	0.000146471	4.5666e-26	0.550708	0.522408	1	0.91945	0.880843	0.00143012	3.5124e-23	0.898169	0.962681	1856	1	YES	6	CDJ19838.1	7e-117	Two pore potassium channel protein sup 9 [Echinococcus granulosus]	O17185	7e-103	Two pore potassium channel protein sup-9
SMED30029471	-0.250556	0.806262	-1.35771	-0.152407	5.71248	1.55914	0.348497	3.56667	0.77567	0.26124	0.07764	0.852861	2.33433e-35	4.48289e-07	0.245931	0.97025	0.609126	0.398552	0.951141	1.02597e-31	3.29166e-05	0.855046	1586	1	YES	0	XP_005019049.1	1e-20	collagen alpha-1(XXVIII) chain-like [Anas platyrhynchos]	Q6DCQ6	6e-20	von Willebrand factor A domain-containing protein 2

## Sheet: Stage 6 E mixed ref
Transcript (smed20140614 id)	log2(Y/Avg)	log2(S2/Avg)	log2 (S3/Avg)	log2 (S4/Avg)	log2 (S5/Avg)	log2 (S6/Avg)	log2 (S7/Avg)	log 2 (S8/Avg)	Avg log CPM	Y p-value	S2 p-value	S3 p-value	S4 p-value	S5 p-value	S6 p-value	S7 p-value	S8 p-value	Y adjusted p-value	S2 adjusted p-value	S3 adjusted p-value	S4 adjusted p-value	S5 adjusted p-value	S6 adjusted p-value	S7 adjusted p-value	S8 adjusted p-value	length	# ORFS	Signal Peptide?	# TMHMM(S)	Top Hit NR BLASTx	NR BLASTx Hit E Value	Top NR BLASTx hit description	Top Swiss Prot BLASTx hit	Top Swiss Prot BLASTx hit E Value	Top Swiss Prot BLASTx hit description
SMED30025778	-3.74611	-1.81344	-1.85643	-7.58377	4.1726	4.23846	3.58653	3.00216	1.89303	0.999994	0.993954	0.994597	3.40314e-09	4.58682e-68	1.267e-76	1.40274e-47	9.78479e-30	0.999999	0.999994	0.999998	7.72036e-08	6.90935e-64	3.81709e-72	2.0842e-45	1.59862e-28	1738	2	.	0	AFP48376.1	0	soxB [Schmidtea mediterranea]	O42569	6e-41	Transcription factor Sox-2
SMED30020334	-7.28391	-1.02897	-0.932335	0.0961171	0.124185	4.12806	2.43725	2.4596	1.01188	1.03199e-07	0.971093	0.963294	0.60489	0.56809	1.04411e-66	2.17337e-16	4.30175e-17	6.58841e-07	0.999994	0.999998	0.918108	0.724592	1.5728e-62	2.05e-15	3.06453e-16	1104	1	.	0	ESO87093.1	3e-91	hypothetical protein LOTGIDRAFT_107053 [Lottia gigantea]	Q9LRV8	6e-31	Plant intracellular Ras-group-related LRR protein 2 [Arabidopsis thaliana]
SMED30027587	-3.30192	-2.76952	-2.39363	-3.44401	1.80571	3.61764	3.49485	2.99088	3.00496	5.61803e-10	2.34837e-10	6.98275e-09	8.96152e-14	7.70021e-14	1.66602e-65	1.88036e-60	1.30803e-42	5.1665e-09	5.10089e-09	1.3581e-07	5.31464e-12	6.10485e-12	1.67307e-61	8.99202e-58	4.70814e-41	887	1	YES	0	ADD24231.1	8e-25	Ferritin heavy chain 1 [Lepeophtheirus salmonis]	P07797	2e-23	Ferritin, lower subunit
SMED30026932	-3.25961	-0.53275	-2.46301	-7.096	0.37226	4.38366	4.27519	4.32026	1.63633	0.999944	0.860138	0.998958	5.10906e-08	0.259604	3.89156e-64	1.00686e-59	3.59089e-62	0.999999	0.999994	0.999998	8.40179e-07	0.412919	2.93103e-60	4.46082e-57	4.05179e-60	1189	1	YES	0	ACO06233.1	0	noggin-like protein 8 [Schmidtea mediterranea]	P49011	5e-11	Noggin
SMED30008017	-2.50768	-3.44935	-3.07749	-3.67165	1.20384	4.01839	3.98218	3.50175	3.68092	2.59764e-07	8.6674e-13	7.05206e-11	1.02748e-13	2.21024e-05	1.22263e-62	2.25345e-61	4.2307e-46	1.55368e-06	2.47041e-11	1.90545e-09	6.0341e-12	0.000181636	7.36684e-59	1.19104e-58	1.87991e-44	678	1	.	0	GAA41511.1	7e-41	universal stress protein A-like protein [Clonorchis sinensis]	A0QZA1	5e-06	Universal stress protein MSMEG_3950/MSMEI_3859
SMED30022790	-2.86789	-1.17098	-3.06977	-3.8849	-2.46629	4.54946	4.37282	4.53755	3.10508	1.78762e-05	0.0153381	4.17469e-07	1.7297e-09	3.24849e-07	1.35112e-59	1.88862e-54	2.45425e-59	7.80744e-05	0.06101	5.72467e-06	4.22633e-08	4.60986e-06	6.78421e-56	5.52413e-52	2.43221e-57	671	1	YES	0	EUB56260.1	1e-14	hypothetical protein EGR_08875 [Echinococcus granulosus]	.	.	.
SMED30034066	-2.39922	-2.36915	-3.01956	-2.14043	1.30789	2.85914	3.00091	2.76042	1.63413	3.30394e-05	6.94998e-07	2.70696e-09	1.91919e-06	7.44069e-09	4.55198e-59	1.9579e-66	3.77655e-55	0.000136878	8.84214e-06	5.62044e-08	2.0635e-05	1.71643e-07	1.95911e-55	1.8433e-63	2.83731e-53	3745	1	YES	1	XP_003106839.1	6e-32	CRE-IGCM-1 protein [Caenorhabditis remanei]	Q6WRI0	6e-21	Immunoglobulin superfamily member 10
SMED30029781	-3.02181	-1.52933	-3.34479	-2.70418	-1.51802	3.58239	4.28954	4.2462	2.90173	2.96532e-07	0.000332663	1.56229e-10	2.20945e-08	2.51924e-05	3.76438e-58	8.86479e-89	5.46102e-87	1.75616e-06	0.00229655	3.99551e-09	3.98348e-07	0.000203696	1.2601e-54	3.33837e-85	3.22596e-84	323	1	.	0	GAA51925.1	3e-06	calcium-binding protein [Clonorchis sinensis]	Q9NZT1	9e-08	Calmodulin-like protein 5
SMED30028588	-4.27813	-3.16491	-2.45149	-2.33726	2.51022	3.4597	3.385	2.87686	2.60035	6.02034e-11	3.89233e-09	3.60385e-07	5.56946e-07	1.975e-26	3.6252e-58	3.66036e-55	4.45525e-38	6.42262e-10	7.1372e-08	5.01617e-06	6.87951e-06	1.19002e-23	1.2601e-54	1.1487e-52	1.23141e-36	1041	1	.	0	XP_002198261.1	4e-77	phytanoyl-CoA dioxygenase domain-containing protein 1 isoform 1 [Taeniopygia guttata]	Q5SRE7	7e-75	Phytanoyl-CoA dioxygenase domain-containing protein 1 [Homo sapiens]
SMED30010398	-1.89521	-2.10518	-2.82188	-3.87831	0.170334	3.64513	3.53132	3.3538	0.82364	0.0347996	0.00616925	0.000644129	1.06732e-05	0.590254	4.37539e-57	2.48439e-52	1.41608e-46	0.0718825	0.0285413	0.00372899	9.25863e-05	0.743543	1.31817e-53	5.84744e-50	6.39615e-45	1856	1	YES	6	CDJ19838.1	7e-117	Two pore potassium channel protein sup 9 [Echinococcus granulosus]	O17185	7e-103	Two pore potassium channel protein sup-9
SMED30028309	-2.39065	-0.390852	-2.73681	-4.25846	-0.128381	3.39421	3.42393	3.08702	2.14855	2.94954e-05	0.314262	9.21199e-08	1.68615e-13	0.721388	5.26764e-57	3.57255e-58	5.51837e-46	0.000123487	0.619092	1.45227e-06	9.65753e-12	0.857699	1.44271e-53	1.36241e-55	2.44129e-44	3552	1	.	0	EUB60694.1	5e-77	Suppressor of cytokine signaling 7 [Echinococcus granulosus]	Q8VHQ2	9e-42	Suppressor of cytokine signaling 7
SMED30010986	-3.31081	-2.5608	-2.00722	-2.07169	1.23483	3.15796	3.11398	2.44376	2.37521	1.5218e-09	3.051e-09	6.5787e-07	1.79108e-07	1.89921e-07	8.06344e-57	5.23077e-55	4.89624e-32	1.31142e-08	5.68093e-08	8.63602e-06	2.56425e-06	2.92822e-06	2.02439e-53	1.60803e-52	9.21355e-31	1511	1	YES	0	GAA52831.1	3e-133	lysyl oxidase homolog 2 [Clonorchis sinensis]	F1QQC3	1e-71	Lysyl oxidase homolog 2A
SMED30012012	-1.44557	-2.25796	-2.29896	-2.37705	-5.30771	5.95916	4.81047	2.91761	0.762155	0.979539	0.997857	0.998142	0.998536	3.34296e-05	7.58279e-56	2.80631e-32	1.76923e-10	0.999999	0.999994	0.999998	0.999998	0.00026078	1.75728e-52	9.67342e-31	7.5136e-10	1037	1	.	0	XP_002811794.1	5e-38	sulfotransferase 1C4-like isoform 1 [Pongo abelii]	O75897	2e-39	Sulfotransferase 1C4
SMED30008271	-5.3289	-2.62819	-4.09163	-2.92764	3.39404	4.51285	3.74297	3.3265	3.14917	3.77409e-10	4.89019e-05	2.13058e-07	1.32198e-05	6.45898e-28	1.85168e-54	2.46135e-35	3.97759e-27	3.56321e-09	0.000416295	3.11743e-06	0.000111435	4.74609e-25	3.98469e-51	1.12866e-33	5.46932e-26	540	1	YES	0	AFJ24736.1	4e-18	hypothetical protein, partial [Schmidtea mediterranea]	.	.	.
SMED30035725	-1.56375	-0.932955	-2.05737	-2.56263	-3.91097	3.64274	3.8184	3.56654	4.85621	3.49467e-05	0.00584112	6.33155e-08	9.98467e-11	3.11638e-20	4.89773e-54	6.55589e-60	1.32432e-51	0.000144146	0.0272915	1.03164e-06	3.32385e-09	7.88968e-18	9.22213e-51	2.99257e-57	7.97956e-50	1042	1	.	0	ELU05417.1	4e-145	hypothetical protein CAPTEDRAFT_177589 [Capitella teleta]	Q32LQ4	2e-139	Betaine--homocysteine S-methyltransferase 1
SMED30004333	-1.29323	-2.77451	-2.87214	-6.84341	-0.675085	5.66773	4.83862	3.95203	1.88923	0.97825	0.999613	0.999726	4.52984e-07	0.898949	1.04487e-53	1.68046e-36	1.24146e-22	0.999999	0.999994	0.999998	5.76924e-06	0.994977	1.85169e-50	8.68389e-35	1.26742e-21	510	1	YES	0	.	.	.	.	.	.
SMED30011936	-6.22922	0.169276	-2.24818	-6.22922	0.607781	4.72383	4.73991	4.46583	1.22789	0.999464	0.409919	0.965462	0.999578	0.171587	1.16554e-53	3.16945e-54	5.35889e-46	0.999999	0.738349	0.999998	0.999998	0.303156	1.95078e-50	8.76017e-52	2.37772e-44	2006	1	.	10	ELU15279.1	3e-71	hypothetical protein CAPTEDRAFT_221558 [Capitella teleta]	Q7RTT9	1e-54	Equilibrative nucleoside transporter 4
SMED30016204	-3.66138	-1.771	-2.81515	-2.11759	2.39139	3.00676	2.6074	2.35956	3.12291	1.18578e-14	1.30154e-07	1.76851e-13	6.49729e-10	4.95515e-31	1.30692e-53	5.55599e-39	1.79386e-31	2.10885e-13	1.87615e-06	6.57775e-12	1.77304e-08	5.33156e-28	2.07229e-50	3.62306e-37	3.24586e-30	1268	1	.	0	ACT98289.1	2e-116	cyclinG-like protein [Schmidtea mediterranea]	Q16589	3e-18	Cyclin-G2 [Homo sapiens]
SMED30013585	-2.84313	-1.58954	-2.82876	-3.67663	2.19734	3.27581	2.8528	2.6121	2.60141	3.79348e-08	3.44357e-05	2.29147e-10	1.98507e-14	4.70532e-21	3.23143e-53	6.9253e-39	3.58213e-32	2.59623e-07	0.000303346	5.75291e-09	1.29167e-12	1.35007e-18	4.86766e-50	4.45809e-37	6.82167e-31	1822	1	.	0	CDJ07500.1	2e-43	expressed conserved protein [Hymenolepis microstoma]	.	.	.
SMED30021321	-1.65814	-2.6197	-2.37735	-4.85535	-1.06294	4.84336	4.25087	3.47925	2.05713	0.0341791	0.000535087	0.00113681	4.908e-08	0.0544532	3.63683e-53	3.09129e-39	5.30012e-25	0.0707513	0.00349081	0.00611913	8.11489e-07	0.124977	5.21746e-50	2.06958e-37	6.33638e-24	1238	1	.	0	XP_007905321.1	1e-142	deoxyhypusine synthase isoform X1 [Callorhinchus milii]	Q6AY53	2e-141	Deoxyhypusine synthase
SMED30007022	-2.29316	-0.991495	-3.15719	-6.1311	0.529179	4.24156	3.8994	3.90281	0.705539	0.99851	0.954277	0.999942	1.37402e-05	0.186831	8.29014e-53	3.70549e-41	3.34219e-42	0.999999	0.999994	0.999998	0.000115051	0.323617	1.13526e-49	3.00095e-39	1.1654e-40	1594	1	.	7	CCD79664.1	2e-66	putative peptide (allatostatin/somatostatin)-like receptor [Schistosoma mansoni]	Q6W5P4	0.0008	Neuropeptide S receptor
SMED30023676	-1.53209	-0.681808	-2.39312	-5.36843	-0.711232	4.35837	2.99953	3.32879	-0.107535	0.989854	0.907982	0.999152	0.000360525	0.913321	1.55301e-52	3.19645e-18	7.17842e-25	0.999999	0.999994	0.999998	0.0020062	0.999999	2.03425e-49	3.46401e-17	8.49761e-24	2959	2	.	1	XP_003370059.1	5e-11	conserved hypothetical protein [Trichinella spiralis]	.	.	.
SMED30016933	-6.1857	0.507405	-3.18827	-3.29429	-1.16964	4.85751	4.50032	3.97266	1.05618	0.00062835	0.327092	0.99997	0.999983	0.977711	1.77145e-52	2.00013e-42	1.18481e-30	0.00200597	0.636064	0.999998	0.999998	0.999999	2.22369e-49	1.80955e-40	2.0432e-29	1547	1	.	10	.	.	.	.	.	.
SMED30016186	-2.03996	-3.06016	-2.72462	-2.75257	-3.17938	3.27751	5.00507	5.47412	4.44916	1.23628e-06	2.87623e-13	1.74859e-11	5.77907e-12	1.04696e-17	1.89387e-52	2.39285e-136	1.54394e-166	6.6132e-06	8.57095e-12	5.13948e-10	2.56794e-10	1.76211e-15	2.28227e-49	7.20893e-132	4.65144e-162	1116	1	.	0	.	.	.	.	.	.
SMED30003809	-3.02551	-2.51447	-3.72898	-4.18733	2.45453	4.40937	3.79243	2.79997	9.15714	8.48474e-10	1.02109e-07	6.0287e-13	4.78753e-15	7.66443e-15	9.96731e-52	1.61969e-37	1.46105e-19	7.57392e-09	1.50133e-06	2.11392e-11	3.36995e-13	7.64591e-13	1.15494e-48	9.20685e-36	1.23125e-18	11527	2	.	0	EKC22191.1	6e-83	hypothetical protein CGI_10002658 [Crassostrea gigas]	Q6RG02	3e-36	Vitellogenin
SMED30017554	-2.77369	-3.29435	-2.83428	-3.70743	2.25255	3.79672	3.36189	3.19859	4.48898	2.00773e-09	3.35014e-13	8.23966e-11	3.66948e-15	1.17717e-16	1.21639e-51	1.57185e-39	1.73245e-35	1.69053e-08	9.91451e-12	2.19873e-09	2.61968e-13	1.64187e-14	1.35726e-48	1.07625e-37	4.10004e-34	581	1	.	0	GAA55864.1	2e-26	ferritin chloroplastic [Clonorchis sinensis]	Q26061	1e-22	Ferritin
SMED30017720	-4.07193	-1.67976	-2.18044	-2.94899	1.37295	3.5672	3.10892	2.83205	1.48791	2.3375e-06	0.0044398	0.00063173	3.1118e-05	6.35998e-06	1.3149e-51	7.2374e-37	6.081e-30	1.19076e-05	0.0215947	0.00366214	0.000235196	6.20289e-05	1.41478e-48	3.89359e-35	1.00994e-28	1329	1	.	1	CCD76167.1	6e-121	putative spfh domain / Band 7 family protein [Schistosoma mansoni]	Q7PPU9	6e-100	Band 7 protein AGAP004871 [Anopheles gambiae]
SMED30002801	-2.75657	-2.19173	-2.40852	-4.2638	2.1685	3.48509	3.11301	2.85401	2.18737	7.34442e-06	8.00021e-06	1.81872e-06	1.26924e-12	7.88119e-17	1.76022e-51	1.35305e-39	1.01017e-32	3.42622e-05	8.1869e-05	2.12622e-05	6.30997e-11	1.14704e-14	1.82863e-48	9.32797e-38	2.00219e-31	1760	1	.	0	AHB51761.1	0	insulin gene enhancer protein isl-1 [Schmidtea mediterranea]	P50212	5e-45	Insulin gene enhancer protein ISL-2B
SMED30021702	-3.26306	-2.37497	-1.86008	-2.31615	2.54594	3.17623	2.3904	1.70169	1.37522	4.35113e-06	1.38588e-05	0.000207234	1.14633e-05	1.5986e-27	2.12426e-51	2.50403e-26	7.05397e-13	2.11464e-05	0.000134429	0.00139205	9.85599e-05	1.09457e-24	2.13325e-48	5.13189e-25	3.65146e-12	1066	1	.	0	EUB65046.1	3e-29	Zinc finger protein [Echinococcus granulosus]	P53243	3e-10	Zinc finger protein YGR067C [Saccharomyces cerevisiae S288c]
SMED30019744	-2.16176	-2.36247	-1.35181	-7.05562	2.38413	3.70135	3.47501	3.37117	1.1368	0.997686	0.998653	0.981703	9.03953e-10	5.91431e-14	9.20128e-51	1.73043e-42	8.10604e-40	0.999999	0.999994	0.999998	2.36196e-08	4.84186e-12	8.94216e-48	1.58458e-40	2.45438e-38	877	1	.	0	AFK29380.1	8e-124	SMED-SMAD6/7-2 [Schmidtea mediterranea]	.	.	.
SMED30021884	-2.81671	-2.08612	-3.09485	-3.80229	1.5454	3.27901	3.27049	3.70507	3.96822	6.80369e-11	7.11266e-09	2.3562e-14	8.96453e-19	2.64248e-10	1.01068e-50	2.07298e-50	9.30063e-67	7.18706e-10	1.25901e-07	9.45211e-13	9.71491e-17	8.9349e-09	9.51525e-48	4.05536e-48	1.401e-64	1489	1	YES	0	XP_005188362.1	9e-165	iron/zinc purple acid phosphatase-like protein-like [Musca domestica]	Q8BX37	4e-144	Iron/zinc purple acid phosphatase-like protein
SMED30014144	-2.78487	-1.76573	-1.69998	-1.95357	-1.13216	2.77757	3.26249	3.29626	4.57342	5.32579e-16	6.43197e-10	2.57425e-09	1.75127e-11	8.77913e-06	2.00739e-50	3.30291e-72	5.33962e-74	1.12597e-14	1.3093e-08	5.36338e-08	6.95134e-10	8.23696e-05	1.83262e-47	4.52304e-69	1.30786e-71	1274	1	.	0	XP_005105567.1	1e-110	uncharacterized protein LOC101849867 isoform X8 [Aplysia californica]	Q54XH6	4e-06	Phytanoyl-CoA dioxygenase domain-containing protein 1 homolog [Dictyostelium discoideum]
SMED30035950	-3.45228	-1.79842	-2.24934	-3.37848	1.74822	3.11055	3.06932	2.95043	0.947503	0.000182217	0.0059649	0.0010945	2.4016e-05	4.49793e-10	6.79783e-50	4.3616e-48	1.75484e-44	0.000651129	0.0277622	0.00592633	0.000188027	1.43244e-08	6.02348e-47	6.87968e-46	7.09639e-43	1889	1	.	7	ESO92672.1	4e-18	hypothetical protein LOTGIDRAFT_162598 [Lottia gigantea]	.	.	.
SMED30016218	-2.42256	-2.00583	-2.44689	-2.20831	1.69094	2.75661	2.49451	2.14153	3.43872	2.88898e-11	1.12843e-10	7.35344e-14	1.68842e-12	5.73845e-17	1.26705e-49	8.54296e-40	9.93366e-29	3.22657e-10	2.55227e-09	2.82573e-12	8.15933e-11	8.43328e-15	1.09064e-46	5.97155e-38	1.5153e-27	4414	1	.	0	AAB41146.1	1e-34	cut-related homeobox Cux-1 [Mus musculus]	P53565	2e-35	.
SMED30014404	-1.31725	-2.08839	-5.15648	-2.23652	0.015461	4.84571	3.96545	1.97202	-0.0552441	0.982474	0.997977	0.00146179	0.998722	0.588264	1.55844e-49	3.27209e-28	9.44823e-06	0.999999	0.999994	0.00761137	0.999998	0.741749	1.3042e-46	7.74986e-27	2.47713e-05	1082	1	YES	1	.	.	.	.	.	.
SMED30014181	-3.14997	-2.29864	-3.96955	-2.43583	-0.944156	4.60939	4.7055	3.48327	1.53821	0.00317312	0.00583217	5.60183e-05	0.00340153	0.123548	1.60706e-49	5.00853e-52	1.81667e-25	0.00864738	0.0272581	0.00044459	0.0140786	0.236221	1.30854e-46	1.12606e-49	2.24031e-24	1947	1	.	11	XP_008109011.1	2e-104	solute carrier family 23 member 1-like isoform X2 [Anolis carolinensis]	B0JZG0	8e-92	Solute carrier family 23 member 2
SMED30005620	-7.78853	-1.06776	-1.23548	-2.87428	3.08344	3.93348	3.20319	2.74594	1.68052	2.11174e-09	0.972804	0.981977	0.999805	2.03358e-24	2.01416e-49	9.9652e-29	1.30384e-19	1.77117e-08	0.999994	0.999998	0.999998	9.00968e-22	1.59686e-46	2.50812e-27	1.10525e-18	1626	1	.	0	EKC19049.1	9e-113	Homeobox protein SIX1 [Crassostrea gigas]	Q6DHF9	5e-114	Homeobox protein six1a
SMED30029485	-2.47411	-2.50779	-1.80549	-4.0838	0.0221823	3.39287	3.5781	3.87804	1.81213	0.000396521	2.53692e-05	0.00088513	1.8624e-09	0.882285	4.23125e-49	8.44413e-56	1.14856e-68	0.00132014	0.000231045	0.00492635	4.5031e-08	0.983193	3.26859e-46	2.73544e-53	1.98866e-66	1016	1	.	0	CAX71022.1	7e-55	chloride intracellular channel 4 [Schistosoma japonicum]	Q8WQA4	2e-19	Chloride intracellular channel exc-4
SMED30022595	-3.1173	-2.59609	-1.52496	-2.0718	1.76007	3.26726	2.39484	1.88797	3.50372	5.65383e-12	2.61146e-11	9.45027e-06	1.22516e-08	7.58756e-13	9.10265e-49	1.02015e-24	3.9943e-15	7.04437e-11	6.4488e-10	9.29508e-05	2.40112e-07	4.80232e-11	6.85588e-46	1.83268e-23	2.45685e-14	1398	1	.	0	XP_005099525.1	5e-173	2-amino-3-ketobutyrate coenzyme A ligase, mitochondrial-like isoform X1 [Aplysia californica]	O88986	4e-162	2-amino-3-ketobutyrate coenzyme A ligase, mitochondrial
SMED30011091	-3.5242	-1.66035	-3.38276	-3.21048	2.22435	3.62084	3.16059	2.77201	2.45103	5.65688e-08	0.000262586	1.22291e-09	2.59489e-09	5.05084e-16	1.39285e-48	1.22774e-35	9.19647e-27	3.75716e-07	0.00186931	2.69711e-08	6.05079e-08	6.31396e-14	1.02347e-45	5.86185e-34	1.23799e-25	1662	1	.	0	XP_005113241.1	2e-37	ski oncogene-like [Aplysia californica]	P12755	5e-36	Ski oncogene
SMED30026647	-5.76998	-1.67383	-5.76998	-1.23634	4.29326	5.85233	3.70903	0.59553	0.990706	0.999499	0.930417	0.999564	0.877803	1.11128e-20	2.11786e-48	6.66983e-15	0.198561	0.999999	0.999994	0.999998	0.999998	3.00644e-18	1.51916e-45	5.55241e-14	0.247889	1672	1	.	12	ESO98864.1	4e-45	hypothetical protein LOTGIDRAFT_213657 [Lottia gigantea]	B1AT66	2e-19	Monocarboxylate transporter 7
SMED30033065	-6.36943	0.609072	-3.37692	-6.36943	1.31325	4.55234	4.85116	4.78997	1.41438	0.999416	0.196242	0.992487	0.999534	0.0103624	2.73352e-48	1.39748e-58	5.69918e-57	0.999999	0.444793	0.999998	0.999998	0.0329313	1.91518e-45	5.46778e-56	4.99125e-55	1728	1	.	4	NP_001191576.1	6e-118	pannexin 4 [Aplysia californica]	O01393	2e-107	Innexin unc-9
SMED30034502	-2.56064	-1.97438	-2.1152	-2.52429	-0.868064	3.38638	3.21559	3.4406	2.01063	2.90449e-05	4.35567e-05	1.34316e-05	5.79184e-07	0.0144812	4.30167e-48	1.24061e-42	3.51526e-50	0.000121769	0.000375998	0.000126732	7.13956e-06	0.0432611	2.94537e-45	1.15358e-40	1.91509e-48	591	1	YES	1	.	.	.	.	.	.
SMED30001155	-2.10316	-0.494856	-1.92555	-5.94376	-1.12814	4.80887	3.66894	3.11765	0.545308	0.997654	0.854192	0.996208	3.38041e-05	0.969043	5.23332e-48	7.0828e-24	2.11134e-16	0.999999	0.999994	0.999998	0.000253148	0.999999	3.50365e-45	1.18546e-22	1.43488e-15	1083	1	.	0	.	.	.	.	.	.
SMED30007877	-3.54485	-2.08986	-2.9469	-3.73894	1.71003	3.75706	3.36597	3.48749	3.72912	1.41851e-10	1.25636e-06	5.86684e-10	1.16212e-13	4.68582e-09	1.68535e-47	2.95653e-37	2.38564e-40	1.42928e-09	1.52254e-05	1.37016e-08	6.75889e-12	1.13026e-07	1.1038e-44	1.63734e-35	7.44019e-39	1115	1	.	0	.	.	.	.	.	.
SMED30023495	-1.70532	-2.25395	-2.61221	-3.06265	-0.0190252	2.80392	3.4335	3.41574	2.67395	5.72941e-05	6.18155e-09	8.08295e-11	3.10317e-13	0.963781	3.90562e-47	5.38599e-75	1.57436e-74	0.000226612	1.10786e-07	2.15882e-09	1.7029e-11	0.999999	2.5035e-44	8.11319e-72	3.98578e-72	977	1	.	1	XP_422640.2	2e-35	vesicle-associated membrane protein 2 [Gallus gallus]	Q9N0Y0	5e-32	Vesicle-associated membrane protein 2
SMED30002520	-7.65204	-0.436286	-2.00343	-1.79543	1.62916	3.62512	3.56623	3.06669	1.48394	3.57806e-09	0.874579	0.997416	0.99562	6.65952e-06	5.25753e-47	7.26861e-45	2.28697e-30	2.89308e-08	0.999994	0.999998	0.999998	6.45324e-05	3.29987e-44	8.26345e-43	3.89923e-29	2101	1	.	12	BAP05693.1	0	dopamine transporter [Dugesia japonica]	Q03614	0	Sodium-dependent dopamine transporter
SMED30024160	-2.83453	-1.80857	-2.59399	-4.01297	0.00252518	3.47021	3.77667	4.00066	4.16742	1.04181e-09	2.27377e-06	5.71598e-10	2.60208e-17	0.980386	5.42116e-47	1.12469e-56	1.81103e-64	9.15866e-09	2.61059e-05	1.33804e-08	2.40469e-15	0.999999	3.33313e-44	3.85041e-54	2.35176e-62	778	1	.	0	CCD79795.1	1e-05	hypothetical protein Smp_136860 [Schistosoma mansoni]	.	.	.
SMED30009980	-2.58074	-1.69973	-3.49575	-3.58047	2.10034	3.34702	2.96448	2.94486	1.62279	0.000180473	0.00112511	5.30827e-08	1.95078e-08	6.04969e-15	6.76794e-47	4.13878e-35	5.44879e-35	0.000645814	0.0066559	8.76287e-07	3.58797e-07	6.13666e-13	4.07795e-44	1.84725e-33	1.24738e-33	2767	1	.	0	.	.	.	.	.	.
SMED30028249	-1.48778	-1.73609	-2.90072	-3.5485	-3.68862	3.82893	4.79262	4.74018	2.03372	0.0400083	0.00547838	4.48953e-05	2.2522e-06	5.08727e-09	6.94885e-47	2.52252e-81	1.32341e-79	0.0811123	0.0258411	0.00036467	2.37328e-05	1.21638e-07	4.10486e-44	5.84585e-78	4.80366e-77	513	1	.	0	.	.	.	.	.	.
SMED30001043	-2.93975	-2.00126	-2.81145	-2.97897	-3.20417	3.29845	5.16605	5.4711	3.75744	1.34943e-07	4.32913e-06	2.93828e-09	5.71646e-10	2.90094e-14	2.04153e-46	7.28285e-131	1.23526e-149	8.438e-07	4.67469e-05	6.08396e-08	1.59168e-08	2.5042e-12	1.1665e-43	1.09705e-126	1.24049e-145	500	1	YES	0	.	.	.	.	.	.
SMED30035366	-2.09435	-2.86098	-2.94276	-5.93064	0.528448	4.00786	4.4712	4.82121	0.870655	0.997367	0.999782	0.999847	5.32899e-05	0.190838	2.05214e-46	3.14427e-65	9.11256e-85	0.999999	0.999994	0.999998	0.000375635	0.329005	1.1665e-43	2.7065e-62	4.42797e-82	1301	1	YES	0	CDJ18400.1	6e-52	subfamily S1A unassigned peptidase S01 family [Echinococcus granulosus]	P21842	3e-21	Chymase
SMED30031362	-2.34309	-2.94577	-3.03178	-3.87275	-2.0873	3.41814	5.17936	5.68318	3.79047	1.1886e-05	4.77018e-09	2.22863e-09	1.2395e-12	7.74776e-08	2.19027e-46	1.56569e-121	7.53952e-151	5.3566e-05	8.66252e-08	4.71172e-08	6.19278e-11	1.33153e-06	1.22197e-43	1.57232e-117	1.13571e-146	1929	2	.	0	.	.	.	.	.	.
SMED30011453	-7.09081	-1.60171	-1.37672	-2.11406	2.45841	3.55972	3.31013	2.85504	1.01194	6.26088e-07	0.992999	0.98769	0.998142	1.24253e-14	4.14966e-46	1.59318e-37	1.42686e-25	3.52894e-06	0.999994	0.999998	0.999998	1.16254e-12	2.27303e-43	9.0905e-36	1.77558e-24	904	1	.	0	EHJ74809.1	2e-12	hypothetical protein KGM_09255 [Danaus plexippus]	.	.	.
SMED30026339	-3.50911	-2.25523	-3.42412	-4.4172	1.58741	4.56017	3.58756	3.87051	1.66057	0.000848984	0.0045754	0.000144198	6.61693e-06	8.82761e-05	5.36034e-46	6.06946e-26	3.58039e-31	0.0026325	0.0221684	0.00101954	6.07769e-05	0.000601015	2.88377e-43	1.19983e-24	6.3864e-30	893	1	.	0	XP_002733081.1	4e-26	phospholipase A2 isozymes PA3A/PA3B/PA5-like [Saccoglossus kowalevskii]	P16354	3e-24	Phospholipase A2 isozymes PA3A/PA3B/PA5
SMED30009201	-3.12304	-2.87918	-2.23467	-1.816	1.71318	2.64909	2.68084	3.00979	2.43746	4.55718e-10	4.93796e-12	4.87593e-09	3.41513e-07	2.06815e-16	1.28616e-45	6.65254e-47	8.93334e-62	4.25718e-09	1.31071e-10	9.72185e-08	4.51856e-06	2.74481e-14	6.79792e-43	9.11005e-45	9.96795e-60	1582	1	.	0	AFJ24792.1	5e-39	TNF receptor associated factor-2, partial [Schmidtea mediterranea]	Q3ZCC3	6e-10	TNF receptor-associated factor 6
SMED30009752	-2.39914	-1.50911	-2.90545	-3.40591	2.79934	3.11438	2.39803	1.90787	1.25833	0.000448934	0.00305814	1.24688e-06	4.89845e-08	7.49294e-32	2.83907e-45	1.52043e-24	3.68642e-15	0.00147814	0.0157384	1.51777e-05	8.10409e-07	9.40582e-29	1.4747e-42	2.68973e-23	2.27211e-14	1335	1	.	0	AGS83410.1	0	pitx [Schmidtea mediterranea]	O75364	5e-42	Pituitary homeobox 3
SMED30035302	-1.11708	-1.24161	-2.00072	-4.55193	-2.39962	3.4606	4.07544	3.77492	1.48872	0.107645	0.0380161	0.00263151	1.15247e-08	8.57218e-05	3.52783e-45	1.25476e-67	1.88217e-56	0.190889	0.127281	0.0126382	2.27675e-07	0.000584947	1.8014e-42	1.21943e-64	1.5795e-54	1658	1	YES	4	GAA51498.1	5e-134	glycine receptor subunit alpha-2 [Clonorchis sinensis]	O93430	6e-62	Glycine receptor subunit alphaZ1
SMED30027268	-2.90909	-2.36725	-3.47186	-2.27688	1.56623	2.8877	3.33862	3.23253	2.75416	6.33318e-09	3.77051e-09	2.3996e-14	5.10493e-09	1.22312e-11	3.65041e-45	5.64486e-63	9.65918e-59	4.92768e-08	6.93917e-08	9.60062e-13	1.10645e-07	5.8213e-10	1.83293e-42	3.85581e-60	9.26758e-57	771	1	YES	2	CCD60250.1	9e-19	hypothetical protein Smp_074590 [Schistosoma mansoni]	.	.	.
SMED30030017	-4.19137	-1.4567	-1.3005	-1.86355	-0.768076	3.654	3.36378	2.56242	1.55375	1.37993e-06	0.0106015	0.0185271	0.00170518	0.0895514	4.66049e-45	5.47393e-37	3.83042e-20	7.31279e-06	0.0450543	0.0666707	0.00773206	0.18412	2.26462e-42	2.97677e-35	3.36637e-19	2150	1	.	0	EFZ22801.1	2e-34	hypothetical protein SINV_13754 [Solenopsis invicta]	Q8R0J1	5e-31	Pleckstrin homology domain-containing family G member 6
SMED30034998	-3.0786	-3.8515	-2.93253	-0.873119	2.3944	3.30628	2.72484	2.31024	0.597506	0.00249556	4.1433e-05	0.000534043	0.176344	1.32225e-16	5.08358e-45	5.7204e-27	2.09597e-18	0.00697697	0.000359209	0.00317277	0.383581	1.81897e-14	2.431e-42	1.22661e-25	1.63124e-17	2219	1	.	0	EYC18205.1	5e-58	hypothetical protein Y032_0028g1730 [Ancylostoma ceylanicum]	Q20595	6e-59	C-terminal-binding protein 1 [Caenorhabditis elegans]
SMED30005491	-3.56946	-0.988619	-3.44214	-3.48841	1.88767	3.37401	3.16271	3.06423	1.15182	0.000148653	0.0989903	2.66051e-05	1.99972e-05	3.76713e-10	5.96879e-45	4.9038e-38	1.07229e-35	0.000541533	0.26894	0.000231323	0.000160227	1.23361e-08	2.80971e-42	2.9197e-36	2.57409e-34	810	2	.	4	.	.	.	.	.	.
SMED30025734	-2.18557	0.824767	-1.08946	-7.06125	-2.64485	4.18548	3.90606	4.06482	1.41408	0.997809	0.0716587	0.964651	3.75069e-09	0.999406	8.00336e-45	1.53558e-37	6.38635e-42	0.999999	0.20968	0.999998	8.40127e-08	0.999999	3.7095e-42	8.81186e-36	2.18887e-40	2129	1	YES	0	.	.	.	.	.	.
SMED30007640	-0.816745	-4.65044	-4.65044	-4.65044	1.65695	4.65344	4.49706	3.9606	-0.0864548	0.660221	0.999586	0.999589	0.999592	0.00376149	8.23196e-45	1.44857e-39	8.52882e-27	0.942292	0.999994	0.999998	0.999998	0.0143519	3.75764e-42	9.96372e-38	1.15017e-25	964	1	.	0	XP_005112024.1	3e-96	LIM/homeobox protein Lhx3-like isoform X1 [Aplysia californica]	P53412	2e-87	LIM/homeobox protein Lhx3
SMED30020992	-2.58257	-1.27451	-3.41719	-3.49611	2.4328	3.77155	2.63153	1.93451	0.302808	0.0200781	0.112699	0.00066494	0.000442854	7.84135e-13	8.7399e-45	7.54871e-18	3.12028e-09	0.0445135	0.296686	0.00383253	0.00240134	4.95254e-11	3.92995e-42	7.96288e-17	1.19008e-08	1769	1	.	0	ENN80230.1	3e-50	hypothetical protein YQE_03349, partial [Dendroctonus ponderosae]	Q91574	2e-22	ALX homeobox protein 1
SMED30032426	-2.4694	-2.65504	-3.36754	-3.45012	2.83402	3.50402	3.00919	2.59486	1.12468	0.0031002	0.000228181	1.15983e-05	5.90806e-06	5.4696e-24	1.16609e-44	1.23532e-30	5.37844e-22	0.00847163	0.00165211	0.000111246	5.52913e-05	2.22679e-21	5.16628e-42	3.66666e-29	5.32139e-21	1462	1	.	0	CAA49382.1	2e-121	transcription factor, partial [Girardia tigrina]	Q63955	1e-72	POU domain, class 4, transcription factor 3
SMED30022521	-2.6111	-0.977907	-3.46365	-3.53822	-0.334721	3.75338	3.63358	3.53864	0.659793	0.0183872	0.207759	0.000538096	0.000363341	0.624387	1.21638e-44	1.01271e-40	7.67913e-39	0.0412196	0.462595	0.00319244	0.00201851	0.77392	5.31098e-42	7.86341e-39	2.21811e-37	2000	1	.	1	.	.	.	.	.	.
SMED30023446	-2.90834	-1.91535	-1.197	-2.1269	0.355831	2.64755	2.67617	2.46803	2.0861	1.19885e-08	5.33018e-07	0.00056626	2.681e-08	0.136978	1.35596e-44	9.33914e-46	1.65747e-38	8.89673e-08	6.90084e-06	0.00333262	4.74006e-07	0.255352	5.83587e-42	1.14841e-43	4.6887e-37	1250	1	.	1	.	.	.	.	.	.
SMED30025285	-3.10995	-2.0299	-1.81727	-2.00894	1.34068	2.83779	2.50017	2.28742	2.26522	2.11599e-09	2.14233e-07	1.99082e-06	1.32904e-07	9.52003e-09	2.02186e-44	2.02902e-33	9.64255e-28	1.77424e-08	2.97565e-06	2.30328e-05	1.96274e-06	2.12925e-07	8.57923e-42	7.77714e-32	1.384e-26	1946	1	.	2	CDJ23183.1	2e-27	neurogenic locus notch protein [Echinococcus granulosus]	A2RUV0	4e-14	Neurogenic locus notch homolog protein 1
SMED30012641	-5.72999	0.0499069	-1.7456	-2.81588	-2.34258	3.86377	4.27162	4.44876	0.533082	0.00205314	0.643658	0.995388	0.999863	0.999165	2.29188e-44	8.32596e-61	2.05384e-71	0.00584585	0.979928	0.999998	0.999998	0.999999	9.58991e-42	4.18061e-58	4.20925e-69	2163	2	.	1	CDJ13987.1	4e-114	amiloride sensitive cation channel 5 [Hymenolepis microstoma]	Q9R0Y1	3e-10	Acid-sensing ion channel 5
SMED30001715	-2.4443	-1.26706	-2.55189	-4.0835	-3.32967	3.47662	5.0899	5.1099	2.578	0.000638727	0.015606	3.16166e-05	4.99309e-09	2.55872e-09	2.33343e-44	5.55339e-113	1.33443e-114	0.00203672	0.0619507	0.000269452	1.08455e-07	6.65114e-08	9.63004e-42	4.18268e-109	4.46692e-111	404	1	.	1	.	.	.	.	.	.
SMED30001900	-6.36997	0.193927	-2.38893	-3.44879	-1.3291	4.16993	4.72954	4.44339	1.18408	0.000205136	0.536383	0.999156	0.999993	0.98548	4.98622e-44	6.86265e-63	2.88537e-53	0.000724518	0.876858	0.999998	0.999998	0.999999	2.03e-41	4.39896e-60	1.91893e-51	1713	2	.	1	BAF57635.1	0	bruno-like protein [Dugesia japonica]	A0JM51	1e-119	CUGBP Elav-like family member 5
SMED30034179	-1.87656	-2.02664	-2.78549	-2.82491	-2.85766	3.01503	4.47256	4.88367	3.88728	8.43098e-06	8.94604e-08	1.58857e-11	6.73174e-12	2.84136e-15	5.525e-44	6.67379e-107	1.7122e-130	3.88676e-05	1.32898e-06	4.69206e-10	2.95207e-10	3.06816e-13	2.21935e-41	3.35102e-103	1.28959e-126	1895	1	.	1	GAA52233.1	2e-23	hypothetical protein CLF_107652 [Clonorchis sinensis]	P17126	2e-20	Actin, non-muscle 6.2 [Hydra vulgaris]
SMED30002762	-2.59802	-0.829862	-2.63056	-2.60113	-0.811685	3.39691	3.14482	2.92953	1.91688	3.13257e-05	0.0530048	9.22128e-07	5.3369e-07	0.0266186	1.34265e-43	1.37922e-36	1.99891e-31	0.000130496	0.165301	1.16297e-05	6.63536e-06	0.070699	5.32235e-41	7.18888e-35	3.60391e-30	3400	1	YES	1	GAA54563.1	3e-90	protocadherin alpha-4 [Clonorchis sinensis]	Q08174	1e-65	Protocadherin-1
SMED30034974	-5.06872	0.0681474	-1.07426	-5.06872	-2.24498	4.3797	4.5018	4.50705	0.233296	0.999435	0.48703	0.853253	0.999599	0.970361	1.51473e-43	1.02937e-47	3.19238e-49	0.999999	0.825705	0.999998	0.999998	0.999999	5.92654e-41	1.58224e-45	1.64687e-47	770	1	.	0	.	.	.	.	.	.
SMED30013784	-3.80095	-1.34951	-1.90691	-1.17183	1.33703	2.5111	2.34525	2.03583	1.5213	2.31318e-09	0.000964711	1.71754e-05	0.00255226	1.64022e-09	2.10478e-43	6.38128e-37	3.15238e-27	1.92831e-08	0.00581277	0.000157806	0.0109657	4.51508e-08	8.12958e-41	3.44532e-35	4.35251e-26	1844	1	.	0	XP_002594240.1	2e-54	hypothetical protein BRAFLDRAFT_201173 [Branchiostoma floridae]	Q61909	3e-26	Protein CBFA2T1
SMED30023924	-1.79452	-2.97245	-4.03603	-3.84457	-0.980286	4.71639	4.66895	4.24252	4.08162	0.00232234	1.87423e-06	5.79891e-09	9.61696e-09	0.0462382	2.20451e-43	1.85794e-42	1.27162e-34	0.00653942	2.19026e-05	1.14335e-07	1.95368e-07	0.109964	8.40698e-41	1.68597e-40	2.8441e-33	448	1	.	1	.	.	.	.	.	.
SMED30004891	-1.22242	-2.06403	-2.15031	-4.32076	-1.20109	3.54678	3.89083	3.52099	1.22492	0.102843	0.00355063	0.00242217	2.14318e-07	0.0212494	3.02323e-43	2.9438e-54	7.24198e-43	0.183301	0.017867	0.0117513	3.00734e-06	0.0590954	1.13851e-40	8.21184e-52	2.65748e-41	1359	2	YES	0	XP_008195432.1	3e-72	alpha-N-acetylgalactosaminidase-like isoform X1 [Tribolium castaneum]	Q90744	5e-62	Alpha-N-acetylgalactosaminidase
SMED30020713	-6.61137	-1.12071	-2.63536	-3.7055	3.28898	3.56663	3.67813	3.53918	0.945129	5.52652e-05	0.975124	0.999597	0.999998	1.11312e-28	3.87632e-43	2.79837e-47	3.68448e-43	0.000219393	0.999994	0.999998	0.999998	9.06351e-26	1.44175e-40	4.0146e-45	1.3772e-41	1462	1	.	0	XP_004558653.1	6e-73	LIM/homeobox protein Lhx2-like isoform X2 [Maylandia zebra]	Q9Z0S2	2e-72	LIM/homeobox protein Lhx2
SMED30033710	-4.56631	-3.25934	-1.43124	-2.15333	1.95138	3.27748	2.79509	3.38627	1.89387	2.25802e-08	6.21374e-06	0.00698385	0.000318209	2.03928e-12	8.0506e-43	2.31687e-29	1.16835e-46	1.59951e-07	6.5023e-05	0.0292063	0.00180167	1.17471e-10	2.95781e-40	6.15523e-28	5.31705e-45	1953	1	.	11	CCD79304.1	6e-80	putative multidrug resistance pump [Schistosoma mansoni]	Q5R7E4	1e-70	Multidrug and toxin extrusion protein 2
SMED30024994	-4.84125	-4.84125	-1.85257	-4.84125	3.64347	4.73186	4.30632	3.69467	0.104535	0.999557	0.999645	0.861242	0.999637	2.15741e-15	1.03052e-42	5.74778e-31	2.01122e-19	0.999999	0.999994	0.999998	0.999998	2.38082e-13	3.74055e-40	1.758e-29	1.68171e-18	2086	1	.	0	NP_001257030.1	2e-70	Protein CTBP-1, isoform a [Caenorhabditis elegans]	Q20595	2e-72	C-terminal-binding protein 1 [Caenorhabditis elegans]
SMED30022285	-1.81139	-0.600863	-3.34183	-4.42243	0.661439	3.20676	3.27154	3.03677	1.01883	0.020352	0.301944	3.85614e-05	8.0757e-08	0.0485363	1.13124e-42	9.82532e-45	8.10607e-38	0.0450312	0.601404	0.000319862	1.26454e-06	0.114194	4.05725e-40	1.1004e-42	2.20607e-36	1219	1	.	1	NP_001161625.1	3e-08	p75 neurotrophin receptor-like protein precursor [Saccoglossus kowalevskii]	P18519	8e-06	Tumor necrosis factor receptor superfamily member 16
SMED30033381	-2.88392	-1.2375	-3.72343	-3.81453	-1.50492	3.68349	4.82422	4.65658	1.42498	0.0079427	0.106704	0.000176966	0.000108336	0.0210343	2.57547e-42	2.27942e-88	5.00721e-81	0.0196075	0.284722	0.00121363	0.000699643	0.0586324	9.12837e-40	7.63022e-85	2.03854e-78	1568	1	.	0	CCD75228.1	2e-15	hypothetical protein Smp_034680 [Schistosoma mansoni]	Q8IYX7	2e-06	Protein FAM154A [Homo sapiens]
SMED30001341	-1.06828	-0.83522	-5.97587	-5.97587	0.287117	4.30735	4.69487	4.56591	0.949425	0.826325	0.767279	0.999498	0.999509	0.274335	3.22439e-42	2.80443e-54	1.10386e-50	0.999999	0.999994	0.999998	0.999998	0.430284	1.12955e-39	7.89618e-52	6.20446e-49	1209	1	YES	0	CCD79298.1	4e-86	carbonic anhydrase-related [Schistosoma mansoni]	A0JN41	2e-57	Carbonic anhydrase-related protein 10 [Bos taurus]
SMED30014783	-1.42642	0.0777629	-6.33569	-6.33569	0.35316	4.30023	4.71477	4.65189	1.24678	0.885465	0.400218	0.999677	0.999684	0.235717	4.07039e-42	5.89256e-55	2.24148e-53	0.999999	0.727011	0.999998	0.999998	0.384907	1.40952e-39	1.79318e-52	1.50399e-51	587	1	YES	0	.	.	.	.	.	.
SMED30011553	-4.8947	-0.700248	-2.20636	-1.78558	2.27756	2.75708	2.2925	2.25976	1.75173	3.5059e-11	0.106561	0.000138882	0.000746775	1.77746e-24	5.29096e-42	3.77786e-27	1.22848e-26	3.8846e-10	0.284414	0.000985421	0.00378258	7.99246e-22	1.81137e-39	8.22368e-26	1.63762e-25	1875	1	YES	0	ADX36145.1	0	TBX2/3a [Schmidtea polychroa]	Q13207	8e-72	T-box transcription factor TBX2
SMED30002427	-2.14566	-0.863412	-1.9855	-5.99363	-2.1992	4.30749	4.50409	4.37582	0.849255	0.997829	0.937961	0.996636	2.3283e-05	0.998117	6.0748e-42	2.94254e-47	2.68315e-44	0.999999	0.999994	0.999998	0.000182954	0.999999	2.05635e-39	4.18159e-45	1.07637e-42	949	1	.	0	ACO06227.1	0	noggin-like protein 2 [Schmidtea mediterranea]	O93525	4e-12	Noggin
SMED30027644	-5.45281	-2.38958	-0.822373	-5.45281	1.26108	4.3827	4.31996	4.15383	0.414148	0.999665	0.974215	0.796179	0.999536	0.020359	7.03269e-42	7.03771e-40	3.03886e-36	0.999999	0.999994	0.999998	0.999998	0.0570563	2.35416e-39	4.96546e-38	7.57878e-35	1858	1	.	0	EKC24170.1	5e-50	cAMP-dependent protein kinase regulatory subunit [Crassostrea gigas]	Q03043	4e-09	cGMP-dependent protein kinase, isozyme 2 forms cD4/T1/T3A/T3B
SMED30009302	-1.89331	-1.33358	-2.25862	-2.7554	-1.17547	3.17406	2.88365	3.35866	4.00243	1.82466e-06	0.00013494	5.7601e-09	1.09395e-11	0.000334343	7.32051e-42	6.63767e-34	1.77236e-47	9.48605e-06	0.00103761	1.13644e-07	4.57743e-10	0.00187277	2.42357e-39	2.63469e-32	8.40878e-46	608	1	YES	0	.	.	.	.	.	.
SMED30024110	-2.06068	-1.3495	-1.18658	-1.88322	-0.857132	2.44194	2.24731	2.64787	1.51124	4.05254e-05	0.000340416	0.00109583	1.61754e-06	0.00231211	8.34326e-42	1.37281e-34	3.45869e-51	0.000165278	0.0023447	0.00593177	1.77142e-05	0.0095238	2.73215e-39	5.77633e-33	2.04313e-49	1051	2	.	4	XP_007244364.1	2e-08	CD151 antigen-like isoform X2 [Astyanax mexicanus]	Q3ZBH3	4e-06	CD151 antigen
SMED30032471	-7.4432	-0.635191	-2.40895	-2.24312	1.53856	4.43475	3.70156	3.05561	1.58018	3.29038e-07	0.921753	0.999143	0.998624	0.000699326	1.08683e-41	1.95909e-26	1.03389e-16	1.9307e-06	0.999994	0.999998	0.999998	0.00349338	3.52074e-39	4.05367e-25	7.19684e-16	3141	1	YES	1	CDJ16638.1	4e-97	protocadherin gamma B1 [Echinococcus granulosus]	Q9Y5H3	4e-67	Protocadherin gamma-A10
SMED30028792	-2.81487	-1.14635	-3.7204	-3.214	0.622772	3.16556	3.58659	3.5207	1.47558	0.000331118	0.0321268	2.53344e-07	1.89714e-06	0.052611	2.40114e-41	2.53147e-56	1.96175e-54	0.00111947	0.111009	3.65366e-06	2.04198e-05	0.121812	7.69566e-39	8.47396e-54	1.41054e-52	3160	1	.	0	XP_005105068.1	4e-47	tubby-related protein 4-like [Aplysia californica]	Q9JIL5	2e-30	Tubby-related protein 4
SMED30017590	-2.01646	-2.14874	-3.29686	-3.45761	-1.93125	3.70338	4.49258	4.65497	2.58807	0.0016103	0.000121624	2.41063e-07	4.64845e-08	2.51098e-05	2.65224e-41	1.77275e-64	3.24424e-70	0.00469592	0.000945349	3.48991e-06	7.74998e-07	0.000203192	8.41094e-39	1.33519e-61	6.26534e-68	902	1	.	0	ESP01391.1	3e-33	hypothetical protein LOTGIDRAFT_111605 [Lottia gigantea]	.	.	.
SMED30015071	-2.96645	-1.38279	-3.84816	-2.64497	1.51451	3.34051	3.10472	2.88263	1.8935	1.13151e-05	0.00382939	1.62121e-09	1.40906e-06	2.34313e-07	3.99726e-41	1.0123e-34	1.42723e-29	5.11618e-05	0.0190391	3.5113e-08	1.56529e-05	3.486e-06	1.25443e-38	4.3568e-33	2.30801e-28	1754	1	.	0	CAD89531.1	0	eyes absent protein [Dugesia japonica]	Q99502	2e-155	Eyes absent homolog 1 [Homo sapiens]
SMED30032350	-1.91417	-3.15928	-4.01686	-4.14324	3.01969	4.09377	3.2795	2.84058	2.75521	0.00158638	2.23275e-07	2.63692e-09	7.05701e-10	9.24429e-21	4.34519e-41	3.66571e-25	1.47134e-18	0.00463288	3.09127e-06	5.48257e-08	1.90508e-08	2.55507e-18	1.34956e-38	6.82973e-24	1.15827e-17	639	1	YES	0	AFJ24736.1	4e-17	hypothetical protein, partial [Schmidtea mediterranea]	.	.	.
SMED30022018	-3.78612	-3.55854	-1.5591	-1.13752	2.75723	3.36191	2.59693	1.32521	1.06849	3.14344e-05	1.2678e-05	0.00979364	0.0429	1.66665e-23	5.93272e-41	3.7287e-22	9.75486e-06	0.000130913	0.000124292	0.0390075	0.123372	6.35584e-21	1.82383e-38	5.46906e-21	2.55352e-05	2928	1	.	0	.	.	.	.	.	.
SMED30031361	-2.76755	-0.945497	-3.66828	-2.35967	0.00144832	3.03808	3.16988	3.5316	1.29811	0.000353581	0.0654022	2.35943e-07	8.82054e-05	0.932077	7.1253e-41	2.70059e-45	2.83797e-60	0.00118689	0.194874	3.42072e-06	0.000583652	0.999999	2.16832e-38	3.20318e-43	2.95846e-58	1799	1	YES	1	AFJ24869.1	5e-97	slit-2 [Schmidtea mediterranea]	Q9NT99	1e-16	Leucine-rich repeat-containing protein 4B
SMED30024429	-2.46695	-1.98881	-2.95399	-3.96474	-0.883793	3.5605	4.26839	4.42939	4.23162	4.97567e-07	4.08684e-06	8.68343e-10	5.52487e-14	0.0164137	1.28679e-40	1.5669e-60	1.06785e-65	2.85039e-06	4.45618e-05	1.97141e-08	3.36939e-12	0.0478884	3.87673e-38	7.61388e-58	1.469e-63	1129	1	YES	0	.	.	.	.	.	.
SMED30017231	-3.87904	-0.719051	-2.29515	-3.81537	0.673817	3.10542	3.43015	3.49922	1.4233	1.28784e-05	0.179874	0.000562017	2.87221e-06	0.0380451	1.45618e-40	4.02568e-52	1.53438e-55	5.77536e-05	0.417461	0.00331154	2.9338e-05	0.0942043	4.34361e-38	9.18801e-50	1.19447e-53	2913	1	YES	1	CDJ08208.1	7e-91	irregular chiasm C roughest protein [Hymenolepis microstoma]	Q8IZU9	8e-35	Kin of IRRE-like protein 3
SMED30023969	-2.07852	-1.3467	-3.41407	-3.47664	1.66039	3.03995	2.86313	2.75246	1.70322	0.000423483	0.00285274	3.25454e-09	1.28147e-09	3.99775e-10	1.67686e-40	2.67988e-35	1.34849e-32	0.00140078	0.0147925	6.67912e-08	3.2226e-08	1.29228e-08	4.95281e-38	1.22143e-33	2.65183e-31	1037	1	.	0	NP_001040254.1	7e-47	beadex/dLMO protein [Bombyx mori]	Q99MB5	6e-43	LIM domain only protein 3
SMED30014968	-2.32956	-1.18421	-3.24063	-2.69277	-1.71822	3.37414	3.98765	3.8036	1.28563	0.00507652	0.0491622	1.8686e-05	0.00012953	0.000812773	1.81839e-40	2.47201e-61	4.41439e-55	0.0131857	0.155939	0.000170025	0.000818691	0.00395261	5.31872e-38	1.28404e-58	3.30006e-53	2514	1	.	0	CAD38263.1	1e-55	hypothetical protein [Taenia solium]	Q8BWP5	2e-24	Alpha-tocopherol transfer protein
SMED30010499	-3.15025	-2.34208	-3.58856	-3.78421	1.9742	3.63884	3.79417	3.4579	5.63471	6.47103e-11	6.38811e-08	1.39413e-13	1.10669e-14	4.16481e-11	2.42793e-40	3.53513e-44	4.03984e-36	6.8597e-10	9.76926e-07	5.22398e-12	7.49242e-13	1.78482e-09	7.03328e-38	3.77669e-42	9.98428e-35	9532	3	.	1	GAA54374.1	0	basement membrane-specific heparan sulfate proteoglycan core protein [Clonorchis sinensis]	P98160	6e-59	Basement membrane-specific heparan sulfate proteoglycan core protein
SMED30006516	-2.27424	-1.28017	-3.67252	-2.95889	0.371002	3.23469	3.22479	3.35533	1.77645	0.000391768	0.00754558	6.12771e-09	2.94844e-07	0.231039	2.62731e-40	6.12041e-40	3.48844e-44	0.0013049	0.0338938	1.2066e-07	3.97974e-06	0.379609	7.53838e-38	4.34881e-38	1.38833e-42	1802	1	.	13	ELU15421.1	5e-83	hypothetical protein CAPTEDRAFT_224570 [Capitella teleta]	Q5RFD2	2e-80	Multidrug and toxin extrusion protein 1
SMED30032157	-2.35397	-1.0071	-3.33161	-3.58904	-1.28861	4.15252	3.92649	3.49132	4.32355	1.62356e-05	0.0273419	6.74155e-09	6.80873e-10	0.00458756	3.16589e-40	1.15244e-35	1.01655e-27	7.15939e-05	0.0975058	1.31543e-07	1.84965e-08	0.0169167	8.998e-38	5.51105e-34	1.45628e-26	2334	1	.	2	GAA53123.1	2e-103	innexin unc-9 [Clonorchis sinensis]	O01393	3e-53	Innexin unc-9
SMED30008940	-2.57608	-0.539446	-4.4816	-3.5781	0.0167774	3.76609	3.82694	3.56542	1.4845	0.00334925	0.37962	3.80488e-07	2.09397e-05	0.87022	3.48007e-40	8.07454e-42	1.52061e-35	0.00906991	0.701904	5.26548e-06	0.000166891	0.974403	9.7985e-38	6.93054e-40	3.61004e-34	3240	1	YES	1	CDJ16833.1	3e-113	protocadherin 2 gamma c6 sCP1 [Echinococcus granulosus]	Q2PZL6	4e-48	Protocadherin Fat 4
SMED30031947	-1.71447	-2.23104	-2.2411	-2.03252	0.619499	2.73092	2.33129	2.53742	4.46456	1.20891e-07	6.18521e-12	4.85128e-12	1.70598e-10	0.0100114	4.3128e-40	2.09112e-28	3.5411e-34	7.60667e-07	1.62319e-10	1.53166e-10	5.4445e-09	0.0320388	1.20307e-37	5.03188e-27	7.65848e-33	2727	1	.	0	XP_008334164.1	3e-180	long-chain-fatty-acid--CoA ligase ACSBG2-like [Cynoglossus semilaevis]	Q7ZYC4	4e-176	Long-chain-fatty-acid--CoA ligase ACSBG2
SMED30032428	-2.60966	-1.30034	-4.03443	-3.0139	0.0222003	3.5533	3.7692	3.61364	2.28096	6.67087e-05	0.00718552	7.23817e-10	2.25152e-07	0.905652	4.5485e-40	7.02416e-46	7.93913e-42	0.000259891	0.0325238	1.66716e-08	3.13374e-06	0.999984	1.25718e-37	8.85426e-44	2.70262e-40	3642	1	.	1	GAA35574.2	2e-92	protocadherin-11 Y-linked, partial [Clonorchis sinensis]	Q9HC56	4e-69	Protocadherin-9
SMED30002872	-4.13767	-0.552556	-3.27067	-3.45333	3.76765	3.62914	2.12265	1.89477	2.46026	1.62506e-08	0.215906	5.72737e-08	9.41722e-09	5.9504e-43	5.00316e-40	1.5141e-12	4.31595e-10	1.18142e-07	0.475182	9.40318e-07	1.91599e-07	2.56097e-39	1.37027e-37	1.03296e-11	1.77438e-09	1519	2	.	0	.	.	.	.	.	.
SMED30032042	-1.22697	-1.4008	-3.36132	-3.4654	-2.74601	3.04603	4.53736	4.61709	3.01823	0.00911494	0.000721556	9.16891e-11	1.7141e-11	1.86037e-11	7.28194e-40	3.98322e-100	1.29863e-104	0.0221796	0.00453543	2.42779e-09	6.83984e-10	8.50493e-10	1.97642e-37	1.71432e-96	2.30139e-101	396	1	.	0	.	.	.	.	.	.
SMED30029222	-3.23969	-1.06653	-2.48737	-3.17395	0.271555	3.26581	3.35502	3.07515	0.846496	0.000787816	0.0893049	0.000910789	8.99119e-05	0.434521	8.97461e-40	1.6325e-42	8.56267e-35	0.00246107	0.248131	0.00504771	0.00059312	0.599635	2.41409e-37	1.50866e-40	1.94253e-33	1882	1	.	4	CDJ09758.1	4e-33	conserved hypothetical protein [Hymenolepis microstoma]	P62957	1e-19	Voltage-dependent calcium channel gamma-7 subunit
SMED30029705	-2.86951	-0.923527	-2.73119	-2.81071	-1.06881	3.00296	3.68153	3.71926	0.739288	0.00417473	0.161044	0.000807415	0.000527475	0.0448754	1.89486e-39	1.21324e-69	8.56504e-74	0.0110715	0.385413	0.00454928	0.00279579	0.107401	5.05191e-37	1.35375e-66	2.04793e-71	1574	1	.	4	GAA48212.1	1e-13	hypothetical protein CLF_101321 [Clonorchis sinensis]	.	.	.
SMED30032793	-3.87174	-0.711481	-2.84176	-4.23617	1.25616	3.67878	3.30959	3.41662	2.33784	3.0293e-07	0.131093	1.86318e-06	6.54096e-10	0.000169743	2.06311e-39	5.65634e-31	2.01743e-33	1.79159e-06	0.332042	2.17385e-05	1.78335e-08	0.00105436	5.45221e-37	1.73532e-29	4.17725e-32	1481	1	.	1	.	.	.	.	.	.
SMED30024843	-1.91868	-0.249677	-2.81413	-6.81775	0.815756	3.70508	3.75591	3.52349	0.974579	0.995713	0.743519	0.999682	2.1545e-08	0.0442597	2.42759e-39	6.81052e-41	5.19745e-35	0.999999	0.999994	0.999998	3.90395e-07	0.106257	6.35966e-37	5.38532e-39	1.19326e-33	1626	2	.	0	CAX72989.1	2e-34	Ataxin-2-binding protein 1 [Schistosoma japonicum]	Q95KI0	2e-31	RNA binding protein fox-1 homolog 1
SMED30016788	-8.10882	-1.68497	-0.423753	-0.877401	2.54302	3.21397	2.84778	2.49017	1.57233	7.14749e-12	0.994151	0.87085	0.957019	2.18572e-19	2.57808e-39	1.92533e-28	2.53694e-20	8.73205e-11	0.999994	0.999998	0.999998	4.87772e-17	6.69566e-37	4.67778e-27	2.25725e-19	1895	1	.	0	BAE94142.1	0	zinc finger protein Dj-ZicB [Dugesia japonica]	Q61467	3e-81	Zinc finger protein ZIC 4
SMED30020396	-3.20311	-1.96363	-3.1145	-3.87717	1.17636	3.96598	3.60068	3.41538	5.95049	1.64838e-09	2.62703e-05	1.64081e-09	1.40621e-12	0.000904845	2.99039e-39	6.84865e-32	1.80147e-28	1.40961e-08	0.000238674	3.54864e-08	6.92088e-11	0.00432154	7.70012e-37	2.27486e-30	2.70418e-27	571	1	YES	0	AFP81697.1	3e-10	PROG-1 [Schmidtea mediterranea]	.	.	.
SMED30025986	-3.3444	-1.95318	-1.41526	-1.85978	2.47963	2.85848	1.9124	1.32213	3.11401	6.513e-13	5.21463e-08	2.57844e-05	1.21609e-07	3.52275e-28	3.29259e-39	1.29634e-16	3.59531e-08	9.18619e-12	8.07303e-07	0.000225422	1.81642e-06	2.65325e-25	8.33579e-37	1.24497e-15	1.23662e-07	1436	1	.	0	AFJ24733.1	0	SPRY domain containing SOCS box protein-1 [Schmidtea mediterranea]	Q96A44	1e-72	SPRY domain-containing SOCS box protein 4
SMED30005776	-1.29993	-0.736083	-3.20405	-2.26762	-1.79894	3.78814	3.00936	2.50913	0.151461	0.180631	0.329943	0.000952857	0.0092087	0.00650602	3.82388e-39	2.83392e-22	4.9529e-15	0.299728	0.639981	0.00525764	0.0333892	0.0225528	9.60017e-37	4.19959e-21	3.02424e-14	682	1	.	0	.	.	.	.	.	.
SMED30034362	-2.897	-0.0100719	-2.75356	-3.83603	-1.5268	3.46779	3.92205	3.63363	0.891062	0.00583873	0.924295	0.00145645	5.12243e-05	0.013355	7.1902e-39	1.77955e-53	1.43223e-44	0.0149185	0.999994	0.00758882	0.000362517	0.0405191	1.79024e-36	4.66196e-51	5.81522e-43	1951	1	.	5	ESO96206.1	0	hypothetical protein LOTGIDRAFT_144275 [Lottia gigantea]	P17972	0	Potassium voltage-gated channel protein Shaw
SMED30013013	-3.7117	-0.738049	-2.91408	-3.3797	0.890542	2.88424	3.31006	3.6587	2.58303	7.55147e-10	0.0450473	1.44435e-09	1.88796e-11	0.000819478	7.46135e-39	2.42314e-53	8.83986e-68	6.80332e-09	0.1456	3.1509e-08	7.44983e-10	0.00397944	1.84252e-36	6.29326e-51	1.43182e-65	1519	1	.	0	AAW26063.1	1e-147	SJCHGC06010 protein [Schistosoma japonicum]	Q5GIS3	2e-111	Guanine nucleotide-binding protein subunit beta
SMED30024108	-6.83978	-2.77536	-2.88036	-1.24169	3.29413	3.81096	3.45611	3.17599	1.06397	1.10536e-05	0.999756	0.999839	0.982203	6.46377e-24	8.7757e-39	1.09838e-29	4.32855e-24	5.00694e-05	0.999994	0.999998	0.999998	2.59645e-21	2.14948e-36	2.98116e-28	4.84781e-23	1401	1	.	0	CCD59251.1	7e-15	zinc finger protein, putative [Schistosoma mansoni]	.	.	.
SMED30017667	-1.52218	-1.72945	-2.71023	-2.80007	0.367471	3.21833	2.78231	2.39383	2.58673	0.000783829	3.14466e-05	9.68831e-09	1.82422e-09	0.224588	9.70351e-39	3.66417e-28	1.65488e-20	0.00245064	0.000279962	1.84734e-07	4.42936e-08	0.371482	2.35756e-36	8.62425e-27	1.48648e-19	2762	1	.	1	.	.	.	.	.	.
SMED30020592	-2.85966	1.03427	-2.71644	-3.80308	-4.74674	3.92206	4.64167	4.52793	1.3797	0.0115968	0.0268432	0.00379999	0.000201118	5.40905e-07	1.37056e-38	1.23949e-59	2.4013e-56	0.0274301	0.0960913	0.0174038	0.00120483	7.14851e-06	3.30328e-36	5.4119e-57	1.99846e-54	1700	1	.	2	AGS83418.1	0	asic [Schmidtea mediterranea]	Q22851	4e-10	Degenerin-like protein asic-2
SMED30015204	-4.48082	-0.053746	-2.85911	-4.37364	0.911019	4.07603	3.47661	3.30366	2.10767	1.50576e-06	0.979747	9.19975e-05	4.983e-07	0.0201769	1.39475e-38	9.59623e-27	6.022e-24	7.9363e-06	0.999994	0.00068401	6.23693e-06	0.0566304	3.3349e-36	2.03024e-25	6.69464e-23	3429	2	.	1	CDJ17065.1	7e-102	protocadherin 9 [Echinococcus granulosus]	Q6WYY1	2e-66	Protocadherin-11 X-linked
SMED30002350	-3.02004	-2.16627	-1.78912	-3.93568	0.379521	3.30358	3.57937	3.64864	0.877063	0.00331192	0.00612902	0.0163355	2.5631e-05	0.300655	1.40979e-38	1.86793e-47	6.69481e-51	0.00898578	0.0283857	0.0600975	0.000198556	0.459579	3.3443e-36	2.75858e-45	3.8345e-49	2607	1	YES	2	GAA34676.2	2e-62	leucine-rich repeat-containing protein 4 [Clonorchis sinensis]	G5EFX6	2e-17	Slit homolog 1 protein
SMED30002858	-4.72464	-0.684981	-2.397	-2.93206	1.71062	2.68254	3.12517	3.22036	1.90471	5.14742e-10	0.123978	8.0023e-05	8.97969e-06	1.81942e-12	1.42604e-38	4.18024e-56	2.926e-61	4.7584e-09	0.318865	0.000607574	7.97557e-05	1.06023e-10	3.35644e-36	1.36889e-53	3.17092e-59	1996	1	.	0	CDJ10438.1	7e-114	apobec1 complementation factor [Hymenolepis microstoma]	Q9NQ94	8e-99	APOBEC1 complementation factor
SMED30011950	-7.04194	-1.55057	-1.65871	-0.790425	3.39256	3.05197	2.59061	2.0065	0.740163	5.34454e-07	0.992145	0.994021	0.947635	6.16784e-44	1.6421e-38	5.92898e-24	1.68161e-12	3.04434e-06	0.999994	0.999998	0.999998	3.09697e-40	3.83499e-36	1.00013e-22	8.43802e-12	1478	1	.	0	ADX36139.1	6e-67	GATA123a [Schmidtea polychroa]	P23772	2e-63	Trans-acting T-cell-specific transcription factor GATA-3
SMED30020600	-2.70993	-2.04076	-3.67825	-3.70379	0.74511	3.92564	3.74669	3.71529	2.12546	0.000297991	0.000673131	2.82703e-07	2.00814e-07	0.0459502	1.72795e-38	1.40902e-34	4.59571e-34	0.0010181	0.00427385	4.03075e-06	2.83368e-06	0.109469	4.00447e-36	5.9122e-33	9.87554e-33	1488	1	.	2	BAG12984.1	2e-139	kynurenine 3 hydroxylase [Haemaphysalis longicornis]	Q1RLY6	1e-127	Kynurenine 3-monooxygenase
SMED30024040	-3.25003	-2.35392	-1.45905	-1.06381	0.30155	2.53008	2.61368	2.6815	1.22729	2.42593e-06	8.78086e-06	0.00153687	0.0125714	0.265717	1.90856e-38	1.25316e-41	3.20283e-45	1.23144e-05	8.91011e-05	0.00795008	0.0436085	0.420223	4.38925e-36	1.04872e-39	1.35904e-43	816	1	.	0	XP_003484638.1	1e-20	sesquipedalian-1-like [Bombus impatiens]	D3ZL52	4e-18	Sesquipedalian-1
SMED30017326	-2.9304	0.230045	-2.19382	-6.76841	2.4406	3.52036	2.98625	2.71537	0.679506	0.999796	0.418281	0.997915	2.35427e-07	5.82709e-13	2.22996e-38	1.22805e-24	1.15928e-19	0.999999	0.747734	0.999998	3.25802e-06	3.76723e-11	5.08955e-36	2.18533e-23	9.86598e-19	1821	1	.	0	CDJ25301.1	2e-38	sal protein 3 [Echinococcus granulosus]	Q9UJQ4	1e-17	Sal-like protein 4
SMED30011784	-5.25945	-1.18835	-5.25945	-2.34396	3.20436	4.15523	3.44962	3.24199	-0.024171	0.999508	0.873159	0.999638	0.973841	2.13811e-14	2.30533e-38	2.62935e-21	2.45971e-18	0.999999	0.999994	0.999998	0.999998	1.92859e-12	5.22202e-36	3.63202e-20	1.9058e-17	808	2	.	0	AFP48375.1	2e-55	meis [Schmidtea mediterranea]	Q99687	1e-21	Homeobox protein Meis3
SMED30019133	-3.10682	-1.76074	-1.94232	-2.24242	1.31326	2.46763	2.44522	2.82619	2.50761	6.36499e-11	3.74034e-07	3.68118e-08	5.39973e-10	9.67659e-10	2.3884e-38	1.41659e-37	2.23158e-52	6.76157e-10	4.97946e-06	6.30847e-07	1.50907e-08	2.83862e-08	5.3698e-36	8.15374e-36	1.4065e-50	1527	1	.	6	GAA54934.1	3e-13	hypothetical protein CLF_106144 [Clonorchis sinensis]	.	.	.
SMED30000289	-2.84672	-1.16009	-1.9049	-3.08318	1.61352	2.83612	2.2309	2.31435	1.41178	9.39679e-06	0.00760295	6.29183e-05	1.35567e-08	2.56313e-10	2.54811e-38	2.63333e-22	1.59171e-24	4.29931e-05	0.0341057	0.000492988	2.61307e-07	8.72537e-09	5.68644e-36	3.91775e-21	1.8261e-23	1935	1	.	0	ESO92595.1	6e-38	hypothetical protein LOTGIDRAFT_233043 [Lottia gigantea]	A2AGB2	9e-08	Uncharacterized protein C1orf87 homolog [Mus musculus]
SMED30011663	-1.88871	-0.831292	-2.23178	-3.03665	-2.78658	3.28208	3.65141	3.84153	5.22439	2.60258e-06	0.0182477	3.01943e-08	1.61272e-12	7.52406e-12	3.11306e-38	2.7443e-48	5.58839e-54	1.31315e-05	0.0703902	5.23096e-07	7.8492e-11	3.76541e-10	6.89611e-36	4.44502e-46	3.88825e-52	1774	1	.	9	GAA42453.2	0	excitatory amino acid transporter [Clonorchis sinensis]	P31596	7e-177	Excitatory amino acid transporter 2
SMED30004403	-3.04361	-1.39519	-2.30668	-3.9807	0.0243644	3.30688	3.83739	3.55755	0.93568	0.0030014	0.0503533	0.00341261	2.03021e-05	0.853635	3.35151e-38	2.68448e-56	7.13355e-47	0.00823303	0.158935	0.0158611	0.000162239	0.961592	7.37015e-36	8.88738e-54	3.28612e-45	1579	1	.	7	ELU01565.1	4e-38	hypothetical protein CAPTEDRAFT_201825 [Capitella teleta]	Q9VZW5	4e-07	FMRFamide receptor
SMED30011822	-4.86538	-0.179357	-4.86538	-4.86538	1.34488	5.29434	4.29514	3.84115	0.201748	0.999516	0.476661	0.999579	0.999576	0.026387	3.6272e-38	5.69362e-21	8.72722e-16	0.999999	0.815004	0.999998	0.999998	0.0702325	7.91859e-36	7.63041e-20	5.66039e-15	1480	1	.	0	.	.	.	.	.	.
SMED30009489	-5.54608	0.21198	-5.54608	-2.62546	0.673941	4.36716	4.2773	4.18725	0.468892	0.999665	0.412916	0.999509	0.981618	0.16446	3.68205e-38	7.29672e-36	3.19757e-34	0.999999	0.742106	0.999998	0.999998	0.293625	7.98051e-36	3.56864e-34	6.94544e-33	1945	1	.	1	ESO98122.1	0	hypothetical protein LOTGIDRAFT_239085 [Lottia gigantea]	A8Y236	2e-165	Putative polypeptide N-acetylgalactosaminyltransferase 10
SMED30012841	-2.95425	-0.596407	-1.70291	-1.80669	0.324194	2.41757	2.23674	2.08176	0.780501	2.81223e-05	0.160882	0.000546808	0.000227922	0.234542	4.60384e-38	1.80502e-31	1.93839e-27	0.000118247	0.385132	0.00323521	0.00134455	0.383669	9.90714e-36	5.79126e-30	2.71871e-26	1667	1	.	4	GAA53123.1	6e-169	innexin unc-9 [Clonorchis sinensis]	O01393	2e-56	Innexin unc-9
SMED30003907	-1.82266	-1.20008	-3.06829	-3.22289	0.739166	3.41827	2.90141	2.25506	1.47521	0.00393922	0.0159345	1.04673e-06	2.25198e-07	0.0252161	4.73489e-38	2.63552e-26	1.8777e-15	0.0104968	0.0630083	1.30471e-05	3.13374e-06	0.0678009	1.01169e-35	5.38308e-25	1.18495e-14	1195	1	YES	4	GAA49275.1	7e-46	lipoma HMGIC fusion partner homolog [Clonorchis sinensis]	Q9Y693	4e-19	Lipoma HMGIC fusion partner
SMED30018397	-2.18986	-0.884833	-2.03918	-6.02325	0.205979	3.49993	3.88106	3.55016	0.363683	0.998137	0.943208	0.997172	1.11403e-05	0.415421	5.80098e-38	1.73806e-51	1.01835e-40	0.999999	0.999994	0.999998	9.60848e-05	0.580464	1.23075e-35	3.66171e-49	3.25343e-39	2122	1	.	0	DAA12513.1	2e-80	TPA_inf: Pax-beta1 paired domain protein [Schmidtea mediterranea]	Q02548	2e-47	Paired box protein Pax-5
SMED30020950	-2.94634	-0.560098	-4.83857	-3.93879	1.75145	3.60908	3.55073	3.37253	1.67276	0.000621008	0.338118	1.94686e-08	3.19622e-06	2.04851e-07	6.24239e-38	1.6907e-36	1.69641e-32	0.00198505	0.651101	3.50376e-07	3.22157e-05	3.11936e-06	1.31514e-35	8.72185e-35	3.30581e-31	412	1	.	0	.	.	.	.	.	.
SMED30035570	-2.50998	-0.83008	-2.62268	-3.54164	-0.448809	2.88983	3.57335	3.49001	1.63626	0.000201237	0.0679563	4.32049e-06	9.37759e-09	0.218968	8.3366e-38	6.55913e-63	4.91748e-60	0.000711833	0.201191	4.62556e-05	1.91279e-07	0.364708	1.74414e-35	4.2958e-60	5.03908e-58	1792	1	.	0	ELT90806.1	6e-65	hypothetical protein CAPTEDRAFT_1308 [Capitella teleta]	P57721	7e-61	Poly(rC)-binding protein 3
SMED30020296	-2.83061	-2.21948	-3.26233	-4.02937	0.880519	3.81254	3.84878	3.79996	9.7339	5.93736e-09	1.62225e-06	7.92992e-11	2.87393e-14	0.0132958	9.90295e-38	1.66613e-38	1.829e-37	4.63767e-08	1.92718e-05	2.11983e-09	1.82665e-12	0.0403875	2.05756e-35	1.02649e-36	4.88928e-36	17504	1	YES	0	ELU04621.1	2e-118	hypothetical protein CAPTEDRAFT_222921 [Capitella teleta]	Q9U943	5e-54	Apolipophorins
SMED30010964	-2.44565	-2.57466	-4.81931	-2.76907	1.18702	3.16226	3.90858	4.35083	2.63005	5.5888e-05	1.68697e-06	1.99667e-13	3.04857e-07	4.89201e-05	1.12468e-37	7.99553e-62	3.37271e-80	0.00022137	1.9962e-05	7.37177e-12	4.10202e-06	0.000362563	2.32078e-35	4.46076e-59	1.30269e-77	1183	1	.	0	XP_006356432.1	3e-14	pantothenate kinase 1-like [Solanum tuberosum]	Q9NVE7	8e-13	Pantothenate kinase 4
SMED30027688	-5.88138	-1.2	-1.87937	-2.98252	-1.02353	4.01496	4.62782	4.32401	0.73261	0.00134454	0.980606	0.996774	0.999934	0.969508	1.16029e-37	2.12226e-56	3.9239e-47	0.00399844	0.999994	0.999998	0.999998	0.999999	2.37796e-35	7.18397e-54	1.8328e-45	1416	1	.	3	.	.	.	.	.	.
SMED30035658	-2.40456	-3.22628	-2.25423	-1.22748	-0.256008	2.80683	3.30588	3.25584	0.937837	0.00251236	8.11242e-06	0.000397192	0.0247741	0.5463	1.30235e-37	6.16532e-57	5.43831e-56	0.00702002	8.29891e-05	0.00245511	0.0778441	0.704916	2.65108e-35	2.1598e-54	4.36907e-54	906	1	.	1	.	.	.	.	.	.
SMED30030265	-3.01186	-1.22114	-2.5775	-3.07478	0.396483	3.96718	3.15275	2.36887	3.38212	6.4844e-07	0.00902011	1.48321e-06	4.57085e-08	0.302528	2.05765e-37	8.62081e-23	1.34257e-12	3.64538e-06	0.0393497	1.77039e-05	7.62914e-07	0.461923	4.16046e-35	1.32105e-21	6.78426e-12	1882	1	.	0	EKC31721.1	1e-23	Storkhead-box protein 1 [Crassostrea gigas]	Q6ZVD7	2e-21	Storkhead-box protein 1
SMED30028146	-2.37443	-2.4467	-2.38767	-2.35493	0.799488	2.66335	2.70935	3.39154	2.79664	1.04755e-07	3.72111e-10	6.52778e-10	4.62284e-10	0.00105808	2.57863e-37	9.91455e-39	2.03618e-64	6.68352e-07	7.80681e-09	1.51279e-08	1.32262e-08	0.00494672	5.17909e-35	6.3016e-37	2.61038e-62	770	1	.	0	XP_002594157.1	1e-28	hypothetical protein BRAFLDRAFT_65009 [Branchiostoma floridae]	Q8N6F8	1e-11	Williams-Beuren syndrome chromosomal region 27 protein [Homo sapiens]
SMED30005016	-5.08567	-2.02099	0.330967	-5.08567	-0.433526	4.1383	4.0296	4.12698	0.000896515	0.999495	0.959541	0.370777	0.999642	0.678318	3.28771e-37	5.33855e-34	5.87658e-38	0.999999	0.999994	0.705202	0.999998	0.8201	6.55952e-35	2.13876e-32	1.61684e-36	2053	1	.	2	CDI95936.1	2e-23	leucine rich repeat and fibronectin type III [Hymenolepis microstoma]	Q6P1C6	1e-09	Leucine-rich repeats and immunoglobulin-like domains protein 3
SMED30029471	-2.29353	-2.59449	-1.68899	-3.30143	-3.41389	3.10426	4.91199	5.27606	3.06064	0.000104337	7.93427e-07	0.000324709	3.14259e-09	5.17147e-13	3.61263e-37	1.91811e-108	8.88543e-129	0.000392722	9.99731e-06	0.00206121	7.18336e-08	3.39435e-11	7.16037e-35	1.15574e-104	5.35383e-125	1586	1	YES	0	XP_005019049.1	1e-20	collagen alpha-1(XXVIII) chain-like [Anas platyrhynchos]	Q6DCQ6	6e-20	von Willebrand factor A domain-containing protein 2
SMED30023352	-3.63273	-0.748796	-1.92107	-2.30687	1.26528	2.76208	2.48254	2.09956	2.86434	3.78763e-13	0.0190791	1.59497e-07	9.6328e-10	2.27345e-07	3.83228e-37	2.18475e-29	1.20551e-20	5.50193e-12	0.0728732	2.40018e-06	2.50111e-08	3.40345e-06	7.54609e-35	5.80936e-28	1.0936e-19	2299	1	.	4	ADZ58513.1	0	Vang-1 [Schmidtea mediterranea]	Q8TAA9	4e-65	Vang-like protein 1
SMED30008505	-3.72673	-0.939284	-2.86966	-3.8899	2.6235	3.08171	3.03528	2.68508	2.87279	1.68308e-10	0.01227	7.50624e-10	5.11654e-14	3.04629e-25	3.93146e-37	6.97852e-36	1.72554e-27	1.67513e-09	0.050854	1.72758e-08	3.15227e-12	1.58234e-22	7.69111e-35	3.41857e-34	2.43035e-26	1052	1	.	0	AFD29621.1	1e-167	SOXP-3, partial [Schmidtea mediterranea]	Q6IZ48	1e-20	Transcription factor Sox-8 [Tetraodon nigroviridis]
SMED30019349	-7.32167	-0.8884	-2.28829	-0.747877	2.65368	2.96986	2.96108	2.66162	0.974928	4.26029e-08	0.958522	0.998824	0.941389	1.13713e-22	4.75291e-37	1.34392e-36	7.62142e-28	2.89272e-07	0.999994	0.999998	0.999998	3.84924e-20	9.23812e-35	7.02923e-35	1.1039e-26	3721	2	.	1	CDI95712.1	1e-57	conserved hypothetical protein [Hymenolepis microstoma]	.	.	.
SMED30023026	-1.15388	-0.557341	-3.07269	-6.05135	0.626094	3.40247	3.32054	3.48615	0.229695	0.970857	0.872349	0.999921	9.45783e-06	0.12595	5.69047e-37	3.8581e-34	1.04949e-40	0.999999	0.999994	0.999998	8.33634e-05	0.239824	1.09895e-34	1.56648e-32	3.34583e-39	1084	1	.	0	AFJ24791.1	4e-16	TNF receptor associated factor-3, partial [Schmidtea mediterranea]	.	.	.
SMED30024157	-2.05644	0.526135	-5.89282	-5.89282	1.29234	4.04114	4.14336	3.83911	0.555711	0.950502	0.209018	0.999592	0.999602	0.00785021	6.57317e-37	9.97474e-40	2.25015e-32	0.999999	0.464489	0.999998	0.999998	0.0262605	1.26134e-34	6.92417e-38	4.35111e-31	1667	1	YES	0	ELT88114.1	2e-11	hypothetical protein CAPTEDRAFT_52911, partial [Capitella teleta]	P0C7J6	1e-07	Leucine-rich repeat and fibronectin type III domain-containing protein 1
SMED30006466	-2.9714	-0.612644	-3.25546	-7.87661	3.5877	3.99726	3.46398	3.66718	2.04292	0.999773	0.883994	0.999929	5.39822e-12	2.25232e-27	7.75536e-37	6.76022e-26	6.55822e-30	0.999999	0.999994	0.999998	2.40937e-10	1.5079e-24	1.47223e-34	1.32941e-24	1.08501e-28	828	1	.	0	ELU18599.1	2e-23	hypothetical protein CAPTEDRAFT_228779 [Capitella teleta]	.	.	.
SMED30019413	-1.2046	-5.04227	-5.04227	-2.12712	1.84616	4.23407	3.68658	3.64946	-0.140921	0.864628	0.999528	0.999537	0.960976	0.000437503	7.76995e-37	4.68405e-24	5.45657e-24	0.999999	0.999994	0.999998	0.999998	0.00235002	1.47223e-34	7.96817e-23	6.08177e-23	959	1	.	0	AGL61629.1	7e-142	Dmd-3, partial [Schmidtea mediterranea]	Q8BG36	1e-23	Doublesex- and mab-3-related transcription factor 2
SMED30024718	-2.16923	-1.95808	-2.0873	-3.98141	-1.09126	3.27649	3.83682	4.17398	2.30933	0.000415494	0.000135245	7.80259e-05	3.32358e-10	0.00619106	8.54129e-37	8.86548e-53	1.55544e-64	0.00137783	0.00103862	0.00059511	9.807e-09	0.0216328	1.60827e-34	2.22575e-50	2.03743e-62	1049	1	.	0	EKC31748.1	3e-57	Regucalcin [Crassostrea gigas]	Q9I922	6e-50	Regucalcin
SMED30012144	-3.37423	-0.477335	-1.8256	-2.68636	-1.58078	3.11822	3.40361	3.42249	0.987972	0.000304777	0.400234	0.00556906	0.000267053	0.00326654	9.87045e-37	1.48628e-45	6.56621e-47	0.00103939	0.727011	0.0241131	0.00154573	0.0127279	1.847e-34	1.79108e-43	3.03405e-45	3038	1	.	1	CDJ08208.1	3e-39	irregular chiasm C roughest protein [Hymenolepis microstoma]	Q08180	7e-26	Irregular chiasm C-roughest protein
SMED30000119	-1.75741	-1.53611	-2.73906	-4.37532	0.748386	3.86914	3.05385	2.73654	1.0692	0.0330007	0.0250634	0.000502847	8.31914e-07	0.0576446	1.00537e-36	3.03863e-21	7.14275e-17	0.0685805	0.0908645	0.00301178	9.83251e-06	0.130688	1.86968e-34	4.17822e-20	5.02779e-16	922	1	.	4	AHD24744.1	2e-19	X1.A.G7.1, partial [Schmidtea mediterranea]	.	.	.
SMED30000467	-1.21818	-3.0508	-3.147	-3.19914	-0.40137	3.65415	3.52969	3.83265	0.437328	0.240437	0.00351186	0.00238153	0.00183746	0.578605	1.21914e-36	2.49456e-33	1.99888e-42	0.385034	0.0176985	0.0115854	0.00823643	0.733624	2.25332e-34	9.40597e-32	7.10984e-41	888	1	.	4	AHD24744.1	9e-21	X1.A.G7.1, partial [Schmidtea mediterranea]	.	.	.
SMED30020042	-0.59057	-2.05403	-6.12533	-3.20784	-0.790762	3.854	4.36382	4.55071	0.869539	0.882795	0.997172	1.50264e-05	0.999958	0.925833	1.46952e-36	1.14244e-51	3.86207e-59	0.999999	0.999994	0.000140068	0.999998	0.999999	2.667e-34	2.47614e-49	3.78999e-57	646	1	YES	0	.	.	.	.	.	.
SMED30022038	-1.94165	-2.47895	-1.8331	-2.3683	-1.32045	3.40938	2.88603	3.64704	1.5562	0.00392195	4.29267e-05	0.000980586	5.09191e-05	0.00244355	1.62685e-36	4.48871e-25	8.21157e-43	0.0104582	0.000371091	0.00538992	0.00036078	0.00997506	2.93486e-34	8.29131e-24	2.99504e-41	1835	2	.	12	XP_005525986.1	1e-72	multidrug and toxin extrusion protein 2-like [Pseudopodoces humilis]	Q5RFD2	1e-69	Multidrug and toxin extrusion protein 1
SMED30003175	-6.10954	-2.01603	-3.15493	-2.21535	0.982583	4.60524	4.03982	3.86821	0.819311	0.00084566	0.997674	0.999967	0.998662	0.0673217	1.73404e-36	6.41268e-26	1.8951e-23	0.00262347	0.999994	0.999998	0.999998	0.147624	3.10961e-34	1.26271e-24	2.03397e-22	543	1	YES	0	.	.	.	.	.	.
SMED30018252	-2.74934	-2.77647	-2.34978	-3.92402	1.75857	3.22268	3.08838	3.72999	8.65224	1.64343e-11	9.20005e-12	2.39519e-09	8.82205e-19	2.96748e-10	1.80281e-36	3.1206e-33	3.36883e-50	1.9021e-10	2.36695e-10	5.01111e-08	9.59502e-17	9.9057e-09	3.2021e-34	1.15781e-31	1.84197e-48	1107	1	YES	0	AFK42829.1	1e-127	unknown [Lotus japonicus]	P25782	9e-117	Digestive cysteine proteinase 2
SMED30029811	-3.79694	-1.48677	-3.01502	-3.08239	2.09046	3.45476	3.01209	2.82381	3.87375	1.43628e-11	0.000307303	2.79938e-10	1.44183e-10	1.71479e-12	1.80688e-36	4.66231e-27	1.37974e-23	1.67847e-10	0.00214209	6.96423e-09	4.70618e-09	1.00533e-10	3.2021e-34	1.00617e-25	1.49631e-22	2984	1	YES	1	XP_004913989.1	5e-140	tyrosine-protein kinase transmembrane receptor ROR1 isoform X4 [Xenopus (Silurana) tropicalis]	Q9Z139	2e-137	Tyrosine-protein kinase transmembrane receptor ROR1
SMED30015547	-3.54744	-0.920712	-2.54199	-2.18693	1.42217	2.56159	2.68297	2.53034	1.51688	1.44156e-07	0.0257493	8.84979e-07	7.07131e-06	4.47014e-09	1.91268e-36	1.1832e-40	5.35262e-36	8.97867e-07	0.0928484	1.12024e-05	6.44981e-05	1.08432e-07	3.36979e-34	9.09977e-39	1.3164e-34	1380	1	.	0	GAA35278.2	6e-11	putative N-acetyltransferase [Clonorchis sinensis]	P79081	3e-06	N-acetyltransferase ats1 [Schizosaccharomyces pombe 972h-]
SMED30006756	-5.36032	0.118513	-2.36967	-2.44414	-2.53818	4.06994	4.3301	4.19376	0.257408	0.00755474	0.605526	0.999303	0.999462	0.999618	2.03108e-36	1.55111e-43	1.8187e-40	0.0187373	0.945543	0.999998	0.999998	0.999999	3.55758e-34	1.57341e-41	5.7194e-39	1786	1	.	2	AGS83418.1	3e-126	asic [Schmidtea mediterranea]	Q09274	6e-08	Degenerin-like protein unc-105
SMED30034920	-3.90927	-1.67239	-1.18474	-2.60397	-0.0374388	2.79693	3.31618	3.2947	2.07907	5.40586e-09	0.000216814	0.00493232	2.43492e-07	0.939137	2.47769e-36	5.08052e-54	1.37849e-53	4.24711e-08	0.00158159	0.0217755	3.35576e-06	0.999999	4.31477e-34	1.36661e-51	9.35357e-52	246	1	.	0	AAN59791.1	8e-28	trimeric G-protein gamma subunit [Schistosoma mansoni]	P38040	1e-13	Guanine nucleotide-binding protein subunit gamma-1
SMED30029909	-6.72548	0.489897	-2.74404	-1.1217	0.652235	3.57433	3.03149	2.84326	0.591317	1.35741e-05	0.316998	0.999748	0.976953	0.15836	2.60704e-36	2.75682e-23	4.367e-20	6.07017e-05	0.622961	0.999998	0.999998	0.285205	4.51392e-34	4.37361e-22	3.82344e-19	1870	1	.	0	.	.	.	.	.	.
SMED30021284	-3.5524	-1.74943	-2.09306	-2.64952	0.935799	2.63705	3.10635	3.36521	2.26499	2.12659e-09	2.15477e-05	9.43969e-07	6.36038e-09	0.000204159	3.38335e-36	9.54202e-53	4.60496e-64	1.78263e-08	0.000198887	1.18793e-05	1.34753e-07	0.00123233	5.82458e-34	2.37581e-50	5.73279e-62	709	1	.	0	.	.	.	.	.	.
SMED30025573	-3.67276	-1.28754	-3.50785	-2.53035	-0.233467	3.201	4.03641	3.99455	1.54745	7.17135e-05	0.0334956	1.77767e-05	0.000347346	0.646415	3.76568e-36	1.67207e-64	2.1196e-63	0.000277703	0.114908	0.000162883	0.00194218	0.793164	6.44594e-34	1.29165e-61	2.54411e-61	2312	1	.	0	CCD59473.1	0	cGMP-dependent protein kinase,putative [Schistosoma mansoni]	P00516	0	cGMP-dependent protein kinase 1
SMED30013725	-2.54187	-1.59518	-1.81914	-2.83029	0.273026	2.78583	2.91736	2.81027	2.17141	1.36332e-06	6.80516e-05	8.6061e-06	5.34081e-10	0.319056	4.21113e-36	5.61845e-40	5.27379e-37	7.23587e-06	0.000559244	8.55697e-05	1.49399e-08	0.480498	7.16772e-34	4.00159e-38	1.37087e-35	1285	2	.	1	XP_001627328.1	2e-147	predicted protein [Nematostella vectensis]	P51817	4e-141	cAMP-dependent protein kinase catalytic subunit PRKX
SMED30021800	-3.11714	-2.28644	-2.27002	-4.01919	1.04211	4.42746	3.34731	2.87591	1.08922	0.00450053	0.00782139	0.0086341	6.56946e-05	0.0210513	4.62237e-36	6.27874e-19	1.02717e-13	0.0118438	0.0348779	0.0349717	0.000451558	0.0586745	7.82348e-34	7.23917e-18	5.67497e-13	1162	1	.	0	XP_002008271.1	1e-155	GI13398 [Drosophila mojavensis]	Q2KIR8	2e-131	L-threonine 3-dehydrogenase, mitochondrial
SMED30019915	-2.41448	-0.750783	-2.26198	-6.24209	1.41565	3.91884	3.3235	3.01135	0.432962	0.998974	0.920047	0.998407	5.58736e-06	0.00137615	6.5445e-36	2.61107e-23	1.39837e-18	0.999999	0.999994	0.999998	5.26197e-05	0.00617966	1.10149e-33	4.14893e-22	1.10429e-17	1623	1	.	6	GAA36778.2	0	potassium voltage-gated channel protein Shaker [Clonorchis sinensis]	P08510	2e-127	Potassium voltage-gated channel protein Shaker
SMED30014966	-1.71602	-1.15242	-2.70285	-4.78298	-1.44524	3.46034	3.9365	4.40268	1.82394	0.0196394	0.0511129	0.000181114	5.19094e-09	0.00631103	6.92118e-36	1.36156e-48	3.92592e-64	0.0436308	0.160806	0.00123757	1.12166e-07	0.0219931	1.15841e-33	2.26628e-46	4.9488e-62	1709	1	.	1	4H1N	5e-75	Chain A, Crystal Structure Of P450 2b4 F297a Mutant In Complex With Anti- Platelet Drug Clopidogrel	P00178	2e-76	Cytochrome P450 2B4
SMED30019612	-1.87712	-0.571497	-1.75426	-5.72018	-1.31225	3.7588	3.78073	3.69578	0.196789	0.995833	0.879742	0.994152	5.96841e-05	0.981223	7.79144e-36	1.99229e-36	5.10706e-35	0.999999	0.999994	0.999998	0.000414214	0.999999	1.29687e-33	1.02078e-34	1.17361e-33	1347	1	.	0	ESO89888.1	1e-23	hypothetical protein LOTGIDRAFT_164582 [Lottia gigantea]	Q69ZS0	4e-18	E3 ubiquitin-protein ligase PDZRN3
SMED30023722	-2.68853	-2.89261	-2.19566	-4.67119	1.85206	3.00292	3.44468	4.14832	1.54485	0.00136454	0.000119377	0.0011142	9.96038e-09	2.3042e-10	8.87927e-36	1.07245e-50	6.7134e-84	0.00405138	0.000931249	0.00601461	2.01258e-07	8.01601e-09	1.46981e-33	2.13971e-48	3.06446e-81	847	1	.	0	XP_005104191.1	3e-37	ras-related protein Rab-43-like [Aplysia californica]	P01123	1e-27	GTP-binding protein YPT1
SMED30022043	-1.82694	-6.72228	-2.12261	-0.889148	2.6324	3.02423	3.02719	2.87717	0.576907	0.994988	3.83425e-08	0.997691	0.946362	1.78511e-19	1.56709e-35	1.67451e-35	9.5594e-32	0.999999	6.07651e-07	0.999998	0.999998	4.04361e-17	2.56472e-33	7.89484e-34	1.76468e-30	1032	1	.	0	NP_509032.1	7e-44	Protein ODD-2 [Caenorhabditis elegans]	Q32NK7	6e-40	Protein odd-skipped-related 2-A
SMED30007982	-3.38339	-0.988574	-1.3422	-0.766913	-0.405826	2.42328	2.4321	2.03153	1.59991	6.91873e-09	0.00688864	0.000417753	0.028036	0.156258	1.57491e-35	8.73397e-36	2.4361e-24	5.34052e-08	0.0313923	0.00256745	0.0863199	0.282196	2.56472e-33	4.22357e-34	2.77581e-23	1562	2	.	0	ELT97292.1	3e-25	hypothetical protein CAPTEDRAFT_24957, partial [Capitella teleta]	Q14106	4e-16	Protein Tob2
SMED30010808	-3.16051	-1.46643	-2.54104	-2.89948	1.38677	2.57691	2.82134	3.28243	1.91354	2.41577e-07	0.000463731	1.28152e-07	3.52216e-09	1.19529e-08	1.81778e-35	1.07918e-43	4.92283e-63	1.45182e-06	0.00307524	1.95982e-06	7.95442e-08	2.59255e-07	2.94431e-33	1.11727e-41	5.83898e-61	941	1	.	7	ESO88347.1	2e-71	hypothetical protein LOTGIDRAFT_165788 [Lottia gigantea]	Q95K73	5e-62	Elongation of very long chain fatty acids protein 4
SMED30016027	-2.0019	-0.776625	-2.46644	-3.041	-0.640508	2.84325	3.16149	2.92173	0.993891	0.00466873	0.119909	5.93157e-05	1.94901e-06	0.101696	1.8757e-35	9.29454e-46	1.83978e-38	0.0122383	0.311192	0.000467305	2.09332e-05	0.203364	3.02188e-33	1.14761e-43	5.1898e-37	1185	1	.	0	CCD76139.1	6e-55	hypothetical protein Smp_048380 [Schistosoma mansoni]	.	.	.
SMED30021167	-5.58128	-0.886592	-1.61171	-5.58128	1.78639	3.98021	3.75865	4.13561	0.311184	0.999683	0.812446	0.924981	0.999557	0.000437523	1.92506e-35	1.33903e-29	1.04752e-40	0.999999	0.999994	0.999998	0.999998	0.00235002	3.08491e-33	3.61478e-28	3.34308e-39	554	1	.	0	.	.	.	.	.	.
SMED30003044	-2.53386	-0.891478	-6.37215	-3.45506	2.48985	3.73665	3.53984	3.48621	0.679375	0.999245	0.941722	6.63719e-06	0.999987	3.95777e-11	2.20577e-35	1.48782e-30	6.9548e-30	0.999999	0.999994	6.77596e-05	0.999998	1.70337e-09	3.51605e-33	4.37731e-29	1.14935e-28	588	1	.	1	EUB59098.1	6e-13	Calumenin-A [Echinococcus granulosus]	Q6IQP3	5e-11	Calumenin-A
SMED30032293	-2.19421	-2.84125	-2.97416	-3.8859	-0.538627	4.6262	4.00557	3.80237	3.07659	0.00198523	4.6392e-05	2.48412e-05	3.35972e-07	0.308191	2.31407e-35	5.53628e-26	2.74998e-23	0.00567019	0.00039706	0.000218508	4.46289e-06	0.468412	3.66927e-33	1.09876e-24	2.91106e-22	325	1	YES	0	.	.	.	.	.	.
SMED30000949	-4.16678	-0.590703	-1.92724	-3.79841	3.55186	3.38165	1.9334	1.61623	2.3251	9.73255e-09	0.181428	0.000158374	8.00814e-10	8.57411e-39	2.45831e-35	9.55443e-11	1.05104e-07	7.31933e-08	0.420258	0.00110232	2.12752e-08	2.34829e-35	3.87757e-33	5.48906e-10	3.43509e-07	1610	1	.	0	.	.	.	.	.	.
SMED30009358	-5.06791	-0.374645	-5.06791	-2.16094	-0.648429	3.98194	4.64839	4.6895	0.238619	0.999457	0.671179	0.999609	0.967107	0.75074	2.78536e-35	1.27135e-59	1.49328e-63	0.999999	0.999994	0.999998	0.999998	0.882016	4.3479e-33	5.47172e-57	1.80675e-61	1312	1	.	12	CDJ22282.1	8e-120	monocarboxylate transporter [Echinococcus granulosus]	O15374	3e-08	Monocarboxylate transporter 5
SMED30010542	-4.48807	-4.48807	-4.48807	-1.57277	2.30667	4.62792	4.00965	4.09275	-0.25798	0.999648	0.99946	0.999452	0.831109	0.000108961	2.88858e-35	4.76113e-22	2.74076e-24	0.999999	0.999994	0.999998	0.999998	0.000717683	4.48579e-33	6.93275e-21	3.11136e-23	1604	2	.	7	ELT94998.1	8e-09	hypothetical protein CAPTEDRAFT_215199 [Capitella teleta]	.	.	.
SMED30025008	-2.35199	-0.672718	-3.26327	-4.35018	-0.297077	3.50257	3.61441	3.81825	1.25178	0.00793241	0.28661	0.00010111	7.39253e-07	0.601266	3.46461e-35	5.62896e-38	8.43229e-44	0.0195869	0.581071	0.000744231	8.87907e-06	0.753602	5.35274e-33	3.34484e-36	3.28217e-42	1275	3	.	4	CCD58626.1	2e-08	hypothetical protein Smp_155320 [Schistosoma mansoni]	.	.	.
SMED30009090	-3.79134	-0.506968	-0.996418	-2.62589	0.666791	2.77179	2.49617	1.98586	1.55868	2.33362e-08	0.20286	0.0181583	3.70991e-07	0.0180956	3.50529e-35	9.71345e-28	4.52326e-17	1.64803e-07	0.45525	0.0655786	4.85317e-06	0.0518287	5.38795e-33	2.20193e-26	3.22004e-16	1840	1	.	0	XP_003381240.1	5e-13	putative mushroom body large-type Kenyon cell-specific protein 1 [Trichinella spiralis]	Q96JN0	2e-11	Ligand-dependent corepressor
SMED30003750	-2.92375	-1.22213	-1.69933	-2.19754	0.601886	2.52162	2.46643	2.4528	1.38345	2.31402e-06	0.00325378	0.000104983	2.20245e-06	0.0217055	4.11722e-35	2.52632e-33	1.88045e-33	1.1806e-05	0.0165838	0.000769542	2.32818e-05	0.0600588	6.29642e-33	9.49606e-32	3.90168e-32	3017	1	.	3	XP_001945204.2	1e-54	vang-like protein 2 isoform X2 [Acyrthosiphon pisum]	Q90Z05	1e-28	Vang-like protein 2-B
SMED30018864	-0.84268	-0.198255	-2.14733	-7.19676	-0.909882	3.34237	3.9039	4.04863	1.3233	0.936288	0.714654	0.997606	6.31243e-11	0.945598	4.48188e-35	1.59782e-52	1.87431e-58	0.999999	0.999994	0.999998	2.23049e-09	0.999999	6.81947e-33	3.851e-50	1.7813e-56	1603	2	.	12	ESO87345.1	1e-128	hypothetical protein LOTGIDRAFT_183755 [Lottia gigantea]	P60815	4e-116	Feline leukemia virus subgroup C receptor-related protein 2
SMED30025171	-2.24061	-3.01408	-3.10352	-3.17624	-0.218871	3.59791	4.06427	4.09114	0.5877	0.0583881	0.00481562	0.00341351	0.00249168	0.827509	5.52204e-35	1.24928e-48	1.15726e-50	0.112292	0.0231499	0.0158629	0.0107453	0.942404	8.35993e-33	2.10263e-46	6.48044e-49	402	1	YES	0	.	.	.	.	.	.
SMED30002366	-3.41632	-0.559726	-3.19303	-3.57428	-0.41888	3.713	3.69307	3.75616	2.9361	3.88451e-07	0.211756	7.76262e-08	3.74745e-09	0.317562	5.93612e-35	1.61191e-34	6.53384e-36	2.25619e-06	0.468844	1.24066e-06	8.40099e-08	0.478958	8.94188e-33	6.73536e-33	1.5954e-34	2286	1	.	0	ESP05077.1	6e-71	hypothetical protein LOTGIDRAFT_227784 [Lottia gigantea]	Q86ZN7	2e-09	cAMP-dependent protein kinase regulatory subunit
SMED30020254	-3.25573	-1.34967	-3.0788	-2.16145	-0.171301	3.44444	3.15527	3.41724	0.924288	0.000914458	0.0416649	0.000198696	0.00263803	0.768217	6.02365e-35	2.02998e-28	8.6281e-35	0.0028161	0.1369	0.00134217	0.011286	0.895237	9.02858e-33	4.90043e-27	1.9559e-33	1582	1	.	1	ELU07413.1	5e-18	hypothetical protein CAPTEDRAFT_223275 [Capitella teleta]	P49796	2e-11	Regulator of G-protein signaling 3
SMED30009886	-4.20207	-0.762334	-1.85709	-2.04488	0.252165	2.65931	2.9382	3.01669	2.13024	7.50164e-11	0.0438781	2.49642e-05	4.9629e-06	0.358404	9.21609e-35	1.20929e-43	9.11787e-47	7.86641e-10	0.142601	0.000219398	4.74056e-05	0.522787	1.37452e-32	1.24768e-41	4.16203e-45	1958	1	.	1	CDJ13987.1	4e-130	amiloride sensitive cation channel 5 [Hymenolepis microstoma]	Q25011	3e-14	FMRFamide-activated amiloride-sensitive sodium channel
SMED30029055	-2.39228	-2.04305	-3.11286	-3.47502	-0.324789	3.3277	3.97373	4.04657	2.53789	0.000104394	6.36588e-05	6.53294e-08	4.01613e-09	0.397865	9.29414e-35	5.82983e-52	2.39518e-54	0.000392888	0.000526159	1.0613e-06	8.92285e-08	0.563089	1.37933e-32	1.301e-49	1.70995e-52	1016	1	.	0	XP_007898020.1	1e-12	uncharacterized protein LOC103182731 [Callorhinchus milii]	Q05918	6e-05	Tyrosine-protein phosphatase
SMED30024236	-2.70192	-2.36971	-2.40608	-3.06378	0.912323	2.61768	3.20533	3.80615	3.98188	1.76217e-11	1.64294e-11	1.45337e-11	6.53827e-16	0.00015463	1.02458e-34	2.77633e-54	7.07083e-80	2.02882e-10	4.12131e-10	4.31811e-10	5.2668e-14	0.000972383	1.51312e-32	7.8908e-52	2.62991e-77	1649	1	.	4	AAF75840.1	7e-143	putative gap junction protein pannexin [Girardia tigrina]	O01393	1e-84	Innexin unc-9
SMED30019390	-2.73935	-1.57103	-2.78689	-1.04284	3.28046	2.34028	1.31732	1.20205	1.88378	1.05863e-07	2.46957e-05	1.15428e-10	0.00232207	2.92132e-71	1.18965e-34	1.93155e-10	6.01542e-09	6.74992e-07	0.000225389	3.00822e-09	0.0101094	8.80106e-67	1.74832e-32	1.07385e-09	2.23571e-08	1393	1	.	0	ESO86029.1	4e-54	hypothetical protein LOTGIDRAFT_235620 [Lottia gigantea]	Q3USL1	8e-17	Kelch domain-containing protein 9 [Mus musculus]
SMED30011779	-0.963897	-2.81705	-1.24909	-5.87478	0.730246	4.09943	2.95477	3.12038	0.144364	0.95368	0.999773	0.97755	4.1785e-05	0.109953	1.33822e-34	2.83324e-15	1.11297e-17	0.999999	0.999994	0.999998	0.000302537	0.215985	1.94767e-32	2.43391e-14	8.273e-17	1133	1	.	1	ELU06541.1	3e-43	hypothetical protein CAPTEDRAFT_148283 [Capitella teleta]	Q9N294	1e-29	Beta-1,3-galactosyltransferase 5
SMED30008655	-2.63206	-1.93978	-2.95565	-3.6025	1.42517	4.06948	3.29446	2.34087	6.65425	1.48508e-06	0.000147176	1.06294e-07	6.75923e-10	0.000199653	1.43662e-34	4.6588e-22	7.08353e-11	7.83418e-06	0.00111885	1.65494e-06	1.83786e-08	0.00120976	2.08082e-32	6.78702e-21	3.12636e-10	1644	1	.	0	XP_005023678.1	0	tubulin alpha-3 chain-like [Anas platyrhynchos]	P06603	0	Tubulin alpha-1 chain [Drosophila melanogaster]
SMED30022811	-2.85486	-1.15008	-2.6708	-3.7939	1.41166	5.29153	3.17387	0.592588	1.91044	0.00413709	0.119646	0.00219433	8.76034e-05	0.00648559	1.69296e-34	9.57552e-12	0.257562	0.0109813	0.310632	0.0108162	0.00058005	0.0224846	2.42876e-32	6.08842e-11	0.312426	3478	1	YES	0	XP_002613810.1	3e-35	hypothetical protein BRAFLDRAFT_85351 [Branchiostoma floridae]	Q8BNE1	5e-10	Protein FAM115A [Mus musculus]
SMED30005164	-8.05114	-0.570552	-3.02216	-3.04446	3.30041	4.37945	3.77194	3.2365	2.22151	1.03801e-08	0.906749	0.999886	0.999897	5.05816e-17	2.09049e-34	7.21025e-24	1.18916e-16	7.7714e-08	0.999994	0.999998	0.999998	7.46996e-15	2.97077e-32	1.20546e-22	8.23206e-16	1971	1	.	0	AGZ94924.1	0	coe protein, partial [Schmidtea mediterranea]	Q07802	0	Transcription factor COE1
SMED30012332	-3.56785	-1.01992	-3.33891	-2.99909	3.18849	2.96093	2.57865	2.1977	3.18897	2.289e-11	0.00460216	1.09854e-12	1.7236e-11	7.13747e-40	2.17704e-34	1.88453e-25	3.16244e-18	2.59348e-10	0.0222694	3.75662e-11	6.85958e-10	2.15031e-36	3.07548e-32	3.57977e-24	2.43172e-17	1460	1	.	0	AFD29624.1	0	EGR-1 [Schmidtea mediterranea]	P26632	3e-24	Early growth response protein 1
SMED30006881	-3.37219	-7.20902	-0.380924	-0.561469	4.25993	5.52069	2.54391	-0.800933	1.80786	0.999972	1.52275e-06	0.817862	0.878198	7.42987e-19	2.1846e-34	1.56697e-06	0.931484	0.999999	1.81975e-05	0.999998	0.999998	1.51243e-16	3.07548e-32	5.2849e-06	0.961834	1071	1	.	0	EUB60162.1	7e-28	EF-hand calcium-binding domain-containing protein [Echinococcus granulosus]	Q9D3N2	3e-13	EF-hand calcium-binding domain-containing protein 1 [Mus musculus]
SMED30014546	-2.46319	-1.79531	-2.9503	-3.78159	-1.00565	4.05211	3.84409	4.09982	5.10869	1.13169e-05	0.000443502	2.19214e-07	5.31393e-10	0.0320627	2.72383e-34	1.20207e-30	3.65695e-35	5.1162e-05	0.00295802	3.20129e-06	1.48927e-08	0.082076	3.81679e-32	3.57147e-29	8.50099e-34	1302	1	.	0	ESO97258.1	0	hypothetical protein LOTGIDRAFT_214078 [Lottia gigantea]	Q5BKL0	2e-179	4-hydroxyphenylpyruvate dioxygenase
SMED30029677	-1.94665	-0.765163	-2.87131	-2.5146	-0.656952	2.88307	3.01104	2.86057	0.910087	0.00651063	0.129403	1.14983e-05	4.4446e-05	0.100055	3.09726e-34	6.48748e-38	3.42644e-34	0.0164249	0.32848	0.000110427	0.000319348	0.20085	4.31996e-32	3.80991e-36	7.42651e-33	3701	1	YES	1	ESO93972.1	2e-78	hypothetical protein LOTGIDRAFT_105112 [Lottia gigantea]	Q9HC56	5e-62	Protocadherin-9
SMED30013091	-2.94336	-2.7123	-2.78337	-2.26831	0.964002	2.9389	3.21621	3.58824	1.46897	0.000106818	1.38817e-05	8.44149e-06	7.57559e-05	0.00167792	3.55458e-34	2.41182e-42	7.4769e-56	0.000401012	0.00013456	8.40994e-05	0.000511268	0.00726614	4.93496e-32	2.16252e-40	5.94345e-54	355	1	.	1	.	.	.	.	.	.
SMED30031990	-1.91385	-1.40788	-2.84576	-3.95704	-1.20977	3.88276	3.59584	3.85569	4.31371	0.000274969	0.00330095	2.39437e-07	6.56039e-11	0.00801256	3.66356e-34	5.76449e-29	1.13919e-33	0.000947501	0.0167929	3.46803e-06	2.30189e-09	0.0266709	5.06294e-32	1.47051e-27	2.39668e-32	1588	2	YES	2	AFW62644.1	2e-08	hypothetical protein ZEAMMB73_207833 [Zea mays]	.	.	.
SMED30021014	-5.83877	0.694962	-2.87631	-5.83877	-0.525204	4.48258	5.03837	4.86313	1.0502	0.999511	0.185592	0.986044	0.99961	0.697588	3.98584e-34	1.28943e-47	2.05444e-43	0.999999	0.426624	0.999998	0.999998	0.836734	5.48317e-32	1.93266e-45	7.81491e-42	1741	1	.	11	EKC22480.1	1e-116	Putative sodium-coupled neutral amino acid transporter 11 [Crassostrea gigas]	A8KBL5	5e-98	Putative sodium-coupled neutral amino acid transporter 11
SMED30015232	-2.45555	0.271106	-2.25384	-2.83972	-2.12088	2.96184	3.12588	3.31115	0.970208	0.00211384	0.498759	0.000465453	2.39831e-05	2.63485e-05	4.57408e-34	1.29227e-38	4.44299e-45	0.00600336	0.838557	0.00281643	0.000187819	0.000211705	6.26378e-32	8.04382e-37	1.86426e-43	2364	1	.	1	AAY23351.1	0	netrin 2 [Schmidtea mediterranea]	Q90922	4e-125	Netrin-1
SMED30023566	-7.56728	0.190254	-1.07799	-0.900687	0.0500086	3.49985	3.21117	2.59467	1.17911	1.8692e-08	0.533187	0.974139	0.960108	0.628042	4.99826e-34	2.96239e-27	3.48883e-16	1.34303e-07	0.873576	0.999998	0.999998	0.776949	6.8137e-32	6.48603e-26	2.33677e-15	1541	3	YES	1	CDJ18861.1	5e-07	Pfam-B_8122 and DUF4381 domain containing protein [Echinococcus granulosus]	P58659	0.0004	Protein eva-1 homolog C
SMED30011402	-1.84711	-0.535123	-3.75539	-3.83028	-1.13416	3.38225	3.86812	3.8517	0.925556	0.0492998	0.455484	9.34148e-05	5.93886e-05	0.0580173	5.02932e-34	6.9393e-48	5.66506e-48	0.0969046	0.791378	0.000693521	0.000412639	0.131321	6.82515e-32	1.08886e-45	2.74391e-46	1279	1	.	0	GAA49067.1	5e-52	Ras-like family 10 member B, partial [Clonorchis sinensis]	Q96S79	1e-29	Ras-like protein family member 10B
SMED30002894	-4.44171	-4.44171	-1.46493	-1.53784	0.916228	4.29749	3.67421	2.99827	-0.689298	0.999685	0.999555	0.922338	0.929958	0.117543	5.17942e-34	1.21541e-20	4.8374e-12	0.999999	0.999994	0.999998	0.999998	0.22722	6.96609e-32	1.58308e-19	2.34907e-11	1119	1	.	0	EKC17961.1	2e-49	Forkhead box protein L1 [Crassostrea gigas]	Q5NDM2	1e-47	Forkhead box protein I2-A
SMED30035787	-4.67895	-0.219076	-1.31898	-2.14509	1.1536	2.54763	2.38988	2.27099	2.78651	2.25173e-17	0.476807	0.000144381	1.47561e-08	1.32184e-06	5.16669e-34	1.63608e-29	1.57871e-26	5.67681e-16	0.815115	0.00102059	2.81901e-07	1.56476e-05	6.96609e-32	4.38524e-28	2.09155e-25	1684	1	YES	1	EUB56770.1	4e-37	Immunoglobulin superfamily member [Echinococcus granulosus]	Q6PJG9	4e-09	Leucine-rich repeat and fibronectin type-III domain-containing protein 4
SMED30014013	-4.26682	-1.31096	-2.26231	-1.90716	2.21344	3.59419	2.69272	1.24691	1.45477	2.22119e-06	0.0225598	0.000549404	0.00203181	3.13125e-11	5.90822e-34	9.22066e-18	0.000316762	1.1367e-05	0.0834142	0.00324783	0.00898858	1.37315e-09	7.91097e-32	9.64217e-17	0.000671433	836	1	.	0	.	.	.	.	.	.
SMED30000242	-3.44726	-1.58593	-1.77769	-2.80302	0.27462	2.41953	3.45906	3.46069	2.62302	1.04843e-10	1.49334e-05	2.40589e-06	1.66277e-11	0.262954	5.99095e-34	3.60891e-77	1.0211e-77	1.07802e-09	0.000143784	2.72695e-05	6.66149e-10	0.416947	7.98626e-32	6.39563e-74	3.17142e-75	785	1	.	0	AAW27309.1	4e-48	SJCHGC05979 protein [Schistosoma japonicum]	Q9GUM7	2e-23	Putative complexin-1 [Caenorhabditis elegans]
SMED30014876	-2.66456	-1.82035	-3.42601	-4.6713	1.25673	3.98299	3.52246	3.82003	7.27748	7.38346e-07	0.000257428	1.506e-09	4.81404e-14	0.00102049	6.29304e-34	4.09268e-26	4.79275e-31	4.10863e-06	0.0018365	3.2759e-08	2.98421e-12	0.00479482	8.352e-32	8.20907e-25	8.47367e-30	737	1	YES	0	.	.	.	.	.	.
SMED30007000	-4.37878	-0.319184	-3.6058	-0.934546	1.4064	2.61389	2.73968	2.47834	1.36278	5.88878e-08	0.493544	1.86856e-06	0.0496889	1.17015e-07	7.21956e-34	5.95992e-38	2.50726e-30	3.90258e-07	0.832717	2.17857e-05	0.139176	1.89941e-06	9.53964e-32	3.53454e-36	4.26277e-29	2717	3	.	0	XP_008185422.1	1e-08	zinc finger protein 862-like [Acyrthosiphon pisum]	.	.	.
SMED30023427	-2.86005	-2.79617	-2.13469	-3.35619	2.26681	2.94809	2.79495	3.13725	2.41833	5.04262e-07	1.16851e-08	2.84386e-06	6.92401e-11	1.74832e-18	7.47265e-34	4.24089e-30	4.03861e-39	2.88381e-06	1.9968e-07	3.16736e-05	2.40046e-09	3.33365e-16	9.7882e-32	1.19855e-28	1.17784e-37	1849	1	.	0	XP_003416305.1	3e-80	cholinesterase-like [Loxodonta africana]	P81908	3e-77	Cholinesterase
SMED30022217	-1.55015	-1.24715	-2.00781	-2.98317	-2.94189	3.42802	3.46065	3.84151	3.29894	0.00151946	0.00418979	2.6048e-05	8.75839e-09	5.28595e-10	8.76275e-34	1.83254e-34	2.31025e-43	0.00445907	0.0205412	0.000227266	1.79255e-07	1.65197e-08	1.14284e-31	7.59407e-33	8.76587e-42	1194	1	.	0	XP_002734182.2	9e-71	trans-L-3-hydroxyproline dehydratase isoform X1 [Saccoglossus kowalevskii]	P0DKB4	6e-69	Trans-L-3-hydroxyproline dehydratase
SMED30017161	-7.31403	-0.435106	-1.38436	-1.06968	2.50311	3.02265	2.50569	2.17172	0.800419	5.11773e-08	0.876156	0.988012	0.973762	1.44407e-17	9.04168e-34	2.16149e-20	2.04905e-14	3.42474e-07	0.999994	0.999998	0.999998	2.37735e-15	1.17413e-31	2.76867e-19	1.19242e-13	1537	1	.	0	4UNO	1e-43	Chain A, Crystal Structure Of The Ets Domain Of Human Etv5 In Complex With Dna	Q9PUQ1	2e-43	ETS translocation variant 4
SMED30017464	-2.12159	-0.815195	-1.97388	-5.95788	0.00257165	3.37473	3.76332	3.72792	0.302083	0.99778	0.932855	0.996666	1.5434e-05	0.576053	1.03777e-33	3.75908e-46	2.16463e-46	0.999999	0.999994	0.999998	0.000127742	0.731589	1.34185e-31	4.88145e-44	9.67562e-45	621	1	YES	1	.	.	.	.	.	.
SMED30009659	-3.7728	-1.74318	-2.02046	-2.51427	1.12832	3.14693	3.0329	2.74257	1.91202	1.77163e-07	0.000419943	8.96976e-05	2.69392e-06	0.000275798	1.22002e-33	5.66608e-31	6.48239e-25	1.09015e-06	0.00281585	0.00066972	2.77564e-05	0.00159084	1.56407e-31	1.73654e-29	7.70395e-24	1840	1	.	0	CCD76116.1	4e-15	putative tfiif-alpha [Schistosoma mansoni]	Q3THK3	7e-10	General transcription factor IIF subunit 1
SMED30029434	-3.67134	-1.9282	-1.34237	-1.25811	1.69874	2.3541	2.19295	1.95423	1.86886	1.10527e-10	1.65959e-06	0.000209591	0.000394715	3.88147e-15	1.39739e-33	1.17783e-28	1.41159e-22	1.13376e-09	1.97e-05	0.00140475	0.00217237	4.06031e-13	1.78386e-31	2.94232e-27	1.43624e-21	711	2	.	2	.	.	.	.	.	.
SMED30018278	-6.8285	-0.127701	-1.12067	-1.04434	-1.5222	3.85745	3.63414	3.15182	0.89549	9.90907e-06	0.753077	0.977134	0.972188	0.991631	1.41489e-33	9.40091e-29	2.22968e-20	4.5184e-05	0.999994	0.999998	0.999998	0.999999	1.79858e-31	2.37402e-27	1.98915e-19	1463	1	.	7	ESP01237.1	2e-65	hypothetical protein LOTGIDRAFT_111965 [Lottia gigantea]	Q92952	3e-60	Small conductance calcium-activated potassium channel protein 1
SMED30003912	-4.0429	-2.73357	-2.17699	-2.10025	2.28908	3.12713	2.7908	2.8467	1.37034	4.04263e-06	0.000106006	0.000729699	0.000773779	2.64008e-15	1.78731e-33	1.20655e-25	3.51053e-27	1.97298e-05	0.00083691	0.00415629	0.00390349	2.87139e-13	2.26245e-31	2.32416e-24	4.83593e-26	1218	1	.	7	AFA34361.1	0.0003	G protein coupled receptor 157, partial [Ostrea edulis]	.	.	.
SMED30035769	-2.98199	-2.2638	-2.77243	-4.11829	0.346039	3.1121	4.18695	4.49142	3.94643	8.10712e-09	1.39586e-07	1.31412e-09	1.8655e-15	0.259366	1.88238e-33	1.37113e-64	1.3926e-75	6.18651e-08	2.00157e-06	2.8877e-08	1.41211e-13	0.412671	2.37283e-31	1.08705e-61	3.71283e-73	577	1	.	0	CCD75284.1	7e-20	putative four and A half lim domains [Schistosoma mansoni]	Q13643	1e-16	Four and a half LIM domains protein 3
SMED30008873	-2.08224	-1.99642	-2.59944	-3.34671	-0.807184	2.82267	3.82573	4.18359	4.16045	4.24118e-07	8.06115e-08	5.21826e-11	2.92322e-15	0.00998902	2.24794e-33	2.51945e-65	9.842e-80	2.44966e-06	1.21126e-06	1.4331e-09	2.13239e-13	0.0319842	2.82182e-31	2.23245e-62	3.61597e-77	471	1	YES	0	.	.	.	.	.	.
SMED30011550	-2.94834	-0.554175	-2.80147	-2.2581	-1.58414	2.96265	3.41569	3.76788	0.736972	0.00293301	0.377973	0.000565997	0.00248557	0.00508989	2.45464e-33	3.36721e-48	5.94132e-64	0.00806967	0.699606	0.00333173	0.010722	0.0183644	3.06851e-31	5.39595e-46	7.30589e-62	375	1	.	1	DAA33916.1	2e-46	TPA_inf: neuropeptide precursor-18 [Schmidtea mediterranea]	.	.	.
SMED30034597	-1.93324	-1.30923	-2.30065	-3.08194	-3.68069	3.0901	4.58341	4.63225	6.72558	8.19149e-07	0.000324842	7.58933e-09	3.66201e-13	3.21337e-17	2.55365e-33	2.2254e-78	3.63348e-80	4.51904e-06	0.00224978	1.47038e-07	1.99144e-11	4.88936e-15	3.17909e-31	4.19029e-75	1.38565e-77	2315	1	YES	0	AHH45015.1	3e-105	fasciclin-2 [Taenia solium]	Q95215	4e-24	Transforming growth factor-beta-induced protein ig-h3
SMED30033694	-3.26122	-1.30041	-2.65335	-2.55131	1.25827	2.86318	2.93499	2.70985	3.16033	7.02528e-11	0.000310281	4.62799e-10	6.31019e-10	2.66699e-06	2.85522e-33	3.89292e-35	1.33404e-29	7.40555e-10	0.00215835	1.10219e-08	1.7314e-08	2.88504e-05	3.53989e-31	1.74267e-33	2.16428e-28	2472	1	.	0	EHH49900.1	2e-74	hypothetical protein EGM_00635 [Macaca fascicularis]	Q28GD4	6e-75	ELAV-like protein 2
SMED30014488	-2.98395	-1.43682	-3.15131	-3.42102	0.0722324	3.62819	3.43419	3.85849	5.3808	1.25909e-08	0.00119382	1.09773e-09	7.94715e-11	0.846916	3.47647e-33	1.77317e-29	6.70805e-38	9.32007e-08	0.0070028	2.4425e-08	2.72073e-09	0.95655	4.29244e-31	4.74004e-28	1.83554e-36	1559	1	.	4	BAE78817.1	0	innexin9 [Dugesia japonica]	O01393	7e-69	Innexin unc-9
SMED30004412	-2.48567	-1.7562	-3.51839	-3.77645	2.27291	3.91196	2.65326	2.69857	2.29028	0.000291057	0.00162523	2.19382e-07	6.93694e-08	2.17699e-10	3.76802e-33	1.9649e-14	5.23835e-15	0.000996552	0.00912812	3.20219e-06	1.10576e-06	7.61744e-09	4.6146e-31	1.57187e-13	3.19336e-14	1504	1	.	0	.	.	.	.	.	.
SMED30023017	-2.73198	-1.9014	-1.73831	-2.91649	-2.88181	3.02518	4.44287	4.70193	2.7811	1.04904e-05	6.88518e-05	0.000252789	3.93229e-08	1.62461e-10	3.82468e-33	4.52514e-80	1.20856e-91	4.76546e-05	0.000565048	0.00165883	6.68934e-07	5.85464e-09	4.66503e-31	9.73778e-77	1.0114e-88	799	1	YES	0	.	.	.	.	.	.
SMED30000040	-3.87302	-2.58456	-1.75822	-1.68244	2.11754	2.74025	2.26689	2.77355	1.03423	6.97454e-06	0.000165443	0.00323992	0.00367559	6.31493e-16	4.60621e-33	4.36097e-21	1.12706e-34	3.26937e-05	0.00123926	0.015159	0.0150817	7.70242e-14	5.59561e-31	5.9075e-20	2.52828e-33	1193	2	.	7	XP_004208930.1	0.0003	probable G-protein coupled receptor 157-like [Hydra vulgaris]	.	.	.
SMED30035755	-2.11585	-0.993919	-1.7434	-1.87296	-1.22436	2.62859	2.75509	2.5668	1.18527	0.000543537	0.022279	0.000293213	8.64701e-05	0.000655159	4.91835e-33	1.04711e-36	9.66143e-32	0.00175583	0.0826499	0.00189076	0.00057406	0.00330177	5.95081e-31	5.54291e-35	1.78242e-30	322	1	.	0	.	.	.	.	.	.
SMED30003400	-6.30649	-3.22768	-2.27316	-3.36806	0.601391	4.76011	5.07098	4.7429	1.43262	0.000641602	0.999973	0.998769	0.999988	0.240135	6.67264e-33	1.01669e-38	9.04411e-33	0.00204545	0.999994	0.999998	0.999998	0.389961	8.04107e-31	6.44837e-37	1.79968e-31	444	1	.	0	AEX92829.1	0.0003	tegumental calcium-binding EF-hand protein 4 [Fasciola gigantica]	.	.	.
SMED30025820	-7.24674	0.214342	-3.26683	-2.74767	1.85389	3.64983	3.63677	3.90641	1.39797	7.92233e-07	0.509702	0.999969	0.999707	4.50646e-06	7.28113e-33	1.38987e-32	9.16094e-40	4.38386e-06	0.850001	0.999998	0.999998	4.5836e-05	8.70471e-31	4.90312e-31	2.75992e-38	1217	1	.	0	.	.	.	.	.	.
SMED30012709	-3.27311	-1.63179	-1.68614	-2.16146	-1.62723	2.9317	3.5813	3.86673	1.03584	0.000501776	0.012748	0.0101159	0.00167027	0.00267933	8.12888e-33	3.34269e-54	4.10558e-67	0.00163356	0.052396	0.0401424	0.00760241	0.0107598	9.64168e-31	9.15502e-52	6.31065e-65	442	1	.	1	.	.	.	.	.	.
SMED30001656	-4.46762	-1.71651	-1.55917	-1.25813	1.66399	2.39409	2.50171	2.44165	1.33457	6.19695e-09	0.00159212	0.0027956	0.00986656	2.16691e-12	8.36515e-33	1.30741e-36	3.47763e-35	4.83292e-08	0.0089638	0.0133117	0.035484	1.24111e-10	9.84441e-31	6.85017e-35	8.0904e-34	1275	1	.	0	.	.	.	.	.	.
SMED30030034	-2.56489	-1.57016	-4.095	-2.39371	1.78497	2.88369	2.90176	3.05332	3.21943	4.18442e-08	3.19394e-05	3.68245e-16	4.66315e-09	9.00966e-12	8.3532e-33	2.98654e-33	2.76638e-37	2.84633e-07	0.000283595	1.65584e-14	1.02172e-07	4.41356e-10	9.84441e-31	1.10944e-31	7.31717e-36	1597	1	.	0	ESP01681.1	0	hypothetical protein LOTGIDRAFT_200177 [Lottia gigantea]	Q91YI0	0	Argininosuccinate lyase
SMED30016207	-2.00069	0.0767428	-2.92427	-6.90168	0.841693	3.86681	3.53998	3.50142	1.02682	0.996506	0.536266	0.999782	3.36996e-08	0.0494769	9.10673e-33	2.42687e-26	6.88039e-26	0.999999	0.876819	0.999998	5.83823e-07	0.116035	1.06754e-30	4.98394e-25	8.77584e-25	1332	1	.	1	ACJ64864.1	0	Wnt5 [Schmidtea mediterranea]	Q92050	3e-110	Protein Wnt-5b
SMED30005349	-2.99214	-0.420767	-3.8606	-3.93337	1.68811	3.14955	3.26109	3.10812	0.694291	0.00494487	0.572166	7.8962e-05	5.1884e-05	9.26084e-07	1.12236e-32	1.00901e-35	2.94775e-32	0.0128834	0.914028	0.000600578	0.000366669	1.14674e-05	1.31059e-30	4.84051e-34	5.66009e-31	2212	2	.	0	XP_004211251.1	2e-20	uncharacterized protein LOC101234878 [Hydra vulgaris]	.	.	.
SMED30005036	-1.82656	-3.75415	-1.37989	-1.60813	1.63132	2.70466	2.17245	2.0603	0.901566	0.00498145	2.30653e-08	0.00590301	0.00162707	1.51689e-09	1.22362e-32	9.72604e-20	5.72945e-18	0.0129711	3.78274e-07	0.0253048	0.00743633	4.22359e-08	1.42332e-30	1.18009e-18	4.32935e-17	1240	1	YES	0	ACO06228.1	1e-165	noggin-like protein 3 [Schmidtea mediterranea]	Q9W740	9e-14	Noggin-2
SMED30015471	-3.5066	-0.434986	-3.5066	-3.5066	-1.55499	4.99896	3.75448	3.75636	-0.981137	0.999554	0.607788	0.99965	0.99965	0.852574	1.22998e-32	1.08725e-13	3.31968e-14	0.999999	0.947962	0.999998	0.999998	0.960852	1.42521e-30	8.15422e-13	1.90166e-13	1483	1	.	7	CDJ20850.1	2e-51	G protein coupled receptor fragment [Echinococcus granulosus]	.	.	.
SMED30012713	-2.72445	-1.5989	-2.84609	-3.54988	0.511006	4.05061	3.05894	3.09876	6.17313	1.62085e-06	0.00176339	5.3388e-07	2.97789e-09	0.227527	1.61776e-32	6.08909e-18	1.93652e-18	8.5072e-06	0.00979815	7.16127e-06	6.84845e-08	0.375169	1.86024e-30	6.47533e-17	1.51183e-17	1501	1	.	1	CDJ24045.1	9e-81	Mastin [Echinococcus granulosus]	P08419	2e-33	Chymotrypsin-like elastase family member 2A
SMED30035904	-3.09009	-1.6531	-3.34832	-4.03287	0.835854	4.03395	3.73536	3.51921	6.38395	1.17294e-07	0.00120481	1.20618e-08	6.86381e-11	0.0415575	1.69784e-32	1.32025e-27	2.52178e-24	7.40045e-07	0.00706035	2.26409e-07	2.38278e-09	0.101115	1.9449e-30	2.94849e-26	2.86801e-23	728	1	YES	0	AFP81697.1	5e-97	PROG-1 [Schmidtea mediterranea]	.	.	.
SMED30034093	-6.38904	-1.71764	-1.74717	-3.46384	3.1553	3.95889	3.29214	2.91136	0.677646	0.000210744	0.99471	0.995146	0.999993	1.19849e-16	2.08554e-32	5.28077e-20	5.77095e-15	0.00074241	0.999994	0.999998	0.999998	1.66392e-14	2.37098e-30	6.57412e-19	3.5081e-14	1383	1	.	0	GAA49245.1	7e-39	tolloid-like protein 1, partial [Clonorchis sinensis]	P54269	9e-34	Homeobox protein caupolican
SMED30007173	-3.06429	-1.01137	-2.51191	-3.42317	0.249859	3.34774	3.27903	3.1341	1.51546	0.000109244	0.0550398	8.10454e-05	7.77995e-07	0.474647	2.37556e-32	7.78209e-31	4.89094e-28	0.000409305	0.170315	0.000614408	9.27896e-06	0.638551	2.69054e-30	2.35629e-29	7.16331e-27	3220	2	.	1	XP_005723293.1	3e-62	protocadherin beta-1-like [Pundamilia nyererei]	Q5DRD0	3e-59	Protocadherin beta-4
SMED30008035	-2.04734	-1.09432	-2.19494	-2.83833	-0.666815	2.8656	2.98312	2.99301	1.61867	0.000546193	0.0131386	1.07449e-05	1.23606e-07	0.0609698	2.60731e-32	2.39717e-35	6.53474e-36	0.0017633	0.0536959	0.000104288	1.84077e-06	0.136476	2.94196e-30	1.10427e-33	1.5954e-34	979	1	.	4	ELU06724.1	1e-57	hypothetical protein CAPTEDRAFT_179551 [Capitella teleta]	Q58DR5	3e-55	Secretory carrier-associated membrane protein 3
SMED30010847	-3.12758	-0.684696	-5.05845	-4.05973	1.90924	3.84324	3.73449	3.44348	1.92957	0.000427383	0.261914	1.99193e-08	3.17255e-06	3.93053e-07	2.7531e-32	3.48132e-30	3.43316e-25	0.00141182	0.545461	3.57634e-07	3.20086e-05	5.45189e-06	3.09488e-30	9.88517e-29	4.15217e-24	1447	2	.	8	.	.	.	.	.	.
SMED30026965	-3.29587	-2.68887	-0.783723	-2.06881	2.75599	2.49931	1.93304	1.64894	2.04197	2.55853e-09	1.48336e-09	0.0225431	2.54321e-07	4.99311e-38	3.02265e-32	1.66192e-18	1.64175e-13	2.12052e-08	2.88504e-08	0.0784789	3.48746e-06	1.15713e-34	3.38526e-30	1.85508e-17	8.91994e-13	1512	1	.	0	AHJ60961.1	0	SD1, partial [Schmidtea mediterranea]	P30051	9e-72	Transcriptional enhancer factor TEF-1
SMED30028862	-5.89231	-2.82662	0.0373942	-2.9861	2.34767	3.37869	3.0995	2.84178	0.0269247	0.00126919	0.999858	0.649777	0.999935	2.25581e-09	3.19009e-32	1.06429e-24	6.39394e-20	0.00379296	0.999994	0.999998	0.999998	5.93544e-08	3.55955e-30	1.90742e-23	5.529e-19	2302	2	.	0	CDJ16878.1	3e-63	zinc finger protein 333 [Echinococcus granulosus]	Q96JL9	2e-12	Zinc finger protein 333 [Homo sapiens]
SMED30026116	-1.52529	-0.436656	-3.41709	-6.41503	0.653738	3.88521	3.6864	3.56872	0.709683	0.988237	0.827572	0.999983	2.84173e-06	0.124058	3.32765e-32	3.49922e-28	2.90344e-26	0.999999	0.999994	0.999998	2.90804e-05	0.236927	3.69934e-30	8.26182e-27	3.78667e-25	2174	2	.	10	XP_006995219.1	1e-26	GDP-fucose transporter 1-like isoform X2 [Peromyscus maniculatus bairdii]	Q968A5	9e-26	GDP-fucose transporter [Caenorhabditis elegans]
SMED30011840	-7.0852	0.54303	-3.1066	-2.09089	-0.885584	3.75129	4.39474	4.47921	1.56555	2.65463e-06	0.270001	0.999938	0.997974	0.956909	3.37697e-32	6.99193e-49	9.7727e-52	1.33739e-05	0.556573	0.999998	0.999998	0.999999	3.74037e-30	1.19685e-46	5.92399e-50	1441	1	.	1	GAA51542.1	5e-15	hypothetical protein CLF_106354 [Clonorchis sinensis]	.	.	.
SMED30024503	-2.84744	0.17479	-1.33952	-7.76685	-1.536	3.99343	4.46948	4.85212	2.24812	0.999662	0.449529	0.980762	3.87511e-11	0.988111	4.40206e-32	3.15636e-42	7.57324e-52	0.999999	0.784189	0.999998	1.4413e-09	0.999999	4.85791e-30	2.78861e-40	4.62797e-50	876	1	.	0	XP_001367277.1	4e-57	maleylacetoacetate isomerase isoform X1 [Monodelphis domestica]	Q9WVL0	4e-52	Maleylacetoacetate isomerase
SMED30035199	-5.65717	-0.185347	-2.65764	-5.65717	0.223252	4.49542	4.6623	4.77635	0.801986	0.999571	0.58362	0.981761	0.999662	0.370998	4.73331e-32	2.18689e-35	2.82645e-38	0.999999	0.9256	0.999998	0.999998	0.535505	5.20439e-30	1.01205e-33	7.87719e-37	747	1	YES	2	ELU02408.1	1e-05	hypothetical protein CAPTEDRAFT_208831 [Capitella teleta]	.	.	.
SMED30002010	-2.43498	-1.14856	-2.27069	-3.3529	0.282067	3.34821	3.10977	2.46708	0.110771	0.0270309	0.142473	0.0103993	0.00057025	0.476174	5.31922e-32	1.60466e-26	1.25271e-15	0.057797	0.353187	0.0411208	0.00299437	0.640089	5.82735e-30	3.32946e-25	8.00096e-15	1272	1	.	0	ESO07357.1	2e-05	hypothetical protein HELRODRAFT_170690 [Helobdella robusta]	.	.	.
SMED30017054	-1.66088	-2.04612	-4.20706	-0.823456	0.084548	3.03308	2.81142	2.80846	0.702845	0.0343118	0.0034647	4.84351e-07	0.153964	0.757613	5.64673e-32	1.32556e-26	5.11178e-27	0.0709996	0.0175018	6.54939e-06	0.345639	0.887234	6.16374e-30	2.76558e-25	6.99169e-26	1654	1	YES	1	.	.	.	.	.	.
SMED30011419	-3.06754	-1.47025	-3.42069	-4.57829	1.67945	3.76327	3.33471	3.75934	6.28912	1.82573e-08	0.00172064	5.79523e-10	2.67999e-14	2.8102e-06	5.85055e-32	1.12603e-24	6.8142e-32	1.31494e-07	0.00958184	1.35554e-08	1.72522e-12	3.02476e-05	6.36316e-30	2.0121e-23	1.27115e-30	573	1	.	1	.	.	.	.	.	.
SMED30027081	-2.56161	-1.98419	-2.87675	-2.94262	1.55623	2.93704	2.89051	2.98138	0.995848	0.00135556	0.00136798	2.5308e-05	1.43327e-05	2.84701e-07	7.32394e-32	1.34e-30	1.82324e-33	0.00402686	0.00789622	0.000221901	0.000119547	4.11771e-06	7.93699e-30	3.95584e-29	3.79866e-32	1447	1	.	0	XP_005523710.1	2e-11	docking protein 3 [Pseudopodoces humilis]	A3R064	1e-11	Docking protein 3
SMED30008131	-5.90749	-0.424926	-1.28194	-5.90749	3.03572	3.82857	3.66809	2.98947	0.36269	0.999657	0.676401	0.883635	0.999507	2.47355e-14	1.03901e-31	6.44421e-28	5.16917e-16	0.999999	0.999994	0.999998	0.999998	2.19178e-12	1.12195e-29	1.47751e-26	3.40993e-15	1726	1	.	0	BAF80446.1	0	DjotxB [Dugesia japonica]	Q91994	2e-17	Homeobox protein OTX1 B
SMED30014731	-1.26802	-1.66763	-1.3692	-6.80233	-0.279852	3.07798	3.98451	4.32454	1.08858	0.978001	0.991977	0.982977	3.46941e-09	0.755326	1.04619e-31	9.88771e-65	2.46347e-83	0.999999	0.999994	0.999998	7.84706e-08	0.885671	1.12566e-29	8.051e-62	1.09143e-80	928	1	.	0	XP_005107071.1	2e-17	tctex1 domain-containing protein 4-like [Aplysia californica]	A2VDD2	1e-14	Tctex1 domain-containing protein 1-B
SMED30018901	-2.08103	-2.48747	-2.59095	-4.71642	-2.27562	3.38198	5.14502	5.62449	2.49737	0.00895925	0.000611453	0.000383741	1.96733e-08	0.000203598	1.08015e-31	9.81228e-88	7.91318e-110	0.021836	0.0039261	0.0023837	3.61401e-07	0.00122996	1.15807e-29	2.68741e-84	1.70286e-106	507	1	.	0	.	.	.	.	.	.
SMED30031524	-3.74439	-0.747321	-3.64297	-5.69676	1.41377	3.63381	4.20733	4.57652	2.73885	1.5035e-05	0.177737	2.79464e-06	1.649e-11	0.000111986	1.40589e-31	2.10202e-44	3.15739e-54	6.67076e-05	0.413744	3.12208e-05	6.62393e-10	0.000735035	1.49665e-29	2.29448e-42	2.24877e-52	373	1	YES	0	.	.	.	.	.	.
SMED30030786	-6.68048	0.074585	-1.27472	-2.77751	0.26454	3.14481	3.65221	3.59658	0.744965	1.39198e-05	0.624723	0.984257	0.99978	0.449822	1.87053e-31	2.42739e-48	2.59789e-47	6.21001e-05	0.962937	0.999998	0.999998	0.614705	1.98427e-29	3.97446e-46	1.22292e-45	2531	3	.	0	4HLL	3e-14	Chain A, Crystal Structure Of Artificial Ankyrin Repeat Protein_ank(gag)1d4	Q5UPG5	1e-11	Putative ankyrin repeat protein L93 [Acanthamoeba polyphaga mimivirus]
SMED30035884	-1.93587	-0.575283	-3.37417	-5.05883	-0.55764	3.64908	3.80023	4.05248	1.90809	0.0107597	0.325692	2.20234e-05	3.62861e-09	0.284318	1.9662e-31	1.64254e-34	3.14287e-40	0.0256635	0.634408	0.000196534	8.17644e-08	0.441439	2.07845e-29	6.84439e-33	9.74129e-39	831	1	YES	0	.	.	.	.	.	.
SMED30021864	-6.19025	0.388603	-6.19025	-1.2073	2.00244	3.72565	3.65329	3.81781	0.6251	0.999617	0.31043	0.999433	0.872002	1.37301e-05	1.9878e-31	1.217e-29	1.92295e-34	0.999999	0.61401	0.999998	0.999998	0.000120491	2.09393e-29	3.29718e-28	4.24727e-33	850	1	.	0	XP_007105199.1	1e-23	ras-like protein family member 12 [Physeter catodon]	Q08E00	1e-24	Ras-like protein family member 12
SMED30011749	-6.23593	0.659502	-2.25314	-0.36521	-0.495152	3.27117	2.75463	2.66412	0.0423603	0.000158029	0.226706	0.998892	0.856531	0.893504	2.23932e-31	2.18144e-19	2.15889e-18	0.000572778	0.491612	0.999998	0.999998	0.991221	2.35066e-29	2.59047e-18	1.67848e-17	1768	1	.	0	AAA28318.1	1e-22	actin [Drosophila melanogaster]	P53496	3e-24	Actin-11 [Arabidopsis thaliana]
SMED30008833	-3.20676	-1.2666	-3.03395	-2.54965	0.393499	3.07611	3.36498	3.22238	0.815134	0.00100952	0.0529299	0.000210195	0.00070975	0.282956	2.35304e-31	4.68961e-39	1.12743e-35	0.00308458	0.165109	0.00140786	0.00361784	0.440049	2.46146e-29	3.09833e-37	2.70215e-34	3217	1	.	1	EUB54906.1	7e-77	Protocadherin-9 [Echinococcus granulosus]	Q5DRE5	1e-50	Protocadherin alpha-7
SMED30004616	-3.43458	-1.67065	-1.55691	-3.17198	0.671719	2.80518	3.13243	3.22479	2.16999	5.73403e-08	0.000156479	0.00040891	1.1285e-09	0.0209629	2.63864e-31	4.08157e-40	3.97304e-43	3.80588e-07	0.00118241	0.00251824	2.87877e-08	0.0584498	2.74716e-29	2.9559e-38	1.48322e-41	1416	1	.	1	ELT87051.1	2e-12	hypothetical protein CAPTEDRAFT_192260 [Capitella teleta]	.	.	.
SMED30023806	-7.53439	-0.430321	-2.49429	-0.419283	0.120874	3.48534	3.67511	3.59696	1.45234	3.88203e-08	0.873191	0.999335	0.869657	0.570945	2.64439e-31	6.86819e-36	3.10493e-34	2.65262e-07	0.999994	0.999998	0.999998	0.727124	2.74716e-29	3.37e-34	6.75395e-33	1965	1	.	0	ESP05489.1	7e-46	hypothetical protein LOTGIDRAFT_102560 [Lottia gigantea]	Q5RCB9	9e-33	Protein O-linked-mannose beta-1,2-N-acetylglucosaminyltransferase 1
SMED30003048	-4.56818	-0.698401	-1.90033	-0.906069	-0.087926	2.44285	2.67676	3.04129	1.51373	2.64217e-09	0.118361	0.00066657	0.0478836	0.840416	2.67739e-31	7.59759e-39	8.06207e-54	2.18623e-08	0.308198	0.00384119	0.135061	0.951814	2.77171e-29	4.84942e-37	5.52014e-52	2905	1	.	0	CCD80719.1	2e-119	tyrosine kinase [Schistosoma mansoni]	Q64725	2e-79	Tyrosine-protein kinase SYK
SMED30012440	-3.45235	-1.56297	-2.55148	-1.75447	0.170117	3.8043	2.75118	2.59566	2.24099	4.49171e-06	0.00403109	2.67783e-05	0.00142144	0.668509	2.68642e-31	1.32071e-15	6.90061e-14	2.17839e-05	0.0198959	0.000232694	0.00662498	0.81194	2.77171e-29	1.16478e-14	3.86997e-13	875	1	.	4	KDR07464.1	8e-13	Voltage-dependent calcium channel gamma-1 subunit [Zootermopsis nevadensis]	Q2MJQ7	0.0007	Voltage-dependent calcium channel gamma-1 subunit
SMED30019864	-4.19523	-0.862152	-2.28328	-1.61109	1.29133	2.52635	2.61216	2.52191	1.97775	8.00823e-11	0.0244606	1.22187e-06	0.000116984	2.89927e-07	3.71991e-31	1.46967e-33	2.72458e-31	8.3656e-10	0.089119	1.48973e-05	0.000746375	4.17925e-06	3.8249e-29	5.68379e-32	4.88882e-30	2224	1	.	3	GAA51884.1	7e-168	gamma-aminobutyric acid receptor subunit gamma-3, partial [Clonorchis sinensis]	P27681	1e-12	Gamma-aminobutyric acid receptor subunit gamma-3
SMED30007630	-3.0378	-1.73505	-1.82355	-1.56345	0.589867	2.69134	2.44906	2.42959	0.242033	0.00145658	0.0110354	0.00742668	0.0152337	0.0890475	3.76868e-31	1.2539e-24	6.08434e-25	0.0042963	0.0465635	0.0307805	0.0514858	0.18346	3.86187e-29	2.23e-23	7.24231e-24	2376	1	.	4	CCD78058.1	0	putative cyclic-nucleotide-gated cation channel [Schistosoma mansoni]	Q90805	0	Cyclic nucleotide-gated channel cone photoreceptor subunit alpha
SMED30034242	-2.79511	0.0976263	-3.64283	-3.73107	-0.334183	3.10763	3.63259	3.66536	0.693676	0.00975467	0.764462	0.00021602	0.000134267	0.61123	4.04484e-31	4.73531e-47	3.71906e-49	0.0235066	0.999994	0.00144205	0.000845206	0.763011	4.13081e-29	6.58512e-45	1.91201e-47	2201	1	.	0	CDJ12727.1	3e-94	cadherin [Hymenolepis microstoma]	A7MB46	2e-58	Protocadherin-18
SMED30003677	-2.14773	-2.44714	-2.45839	-3.12961	-1.84593	3.40547	4.20928	4.41405	2.48048	0.00088741	2.87063e-05	3.1195e-05	5.06289e-07	7.32669e-05	4.2271e-31	5.27485e-50	7.39612e-56	0.00274093	0.000257852	0.000266387	6.33166e-06	0.000512732	4.30236e-29	9.93222e-48	5.91042e-54	682	1	.	1	WP_022443698.1	7e-25	nuclease (SNase-like) [Sutterella sp. CAG:351]	Q99342	5e-19	Uncharacterized endonuclease
SMED30020663	-3.03401	-0.775358	-2.9072	-4.7155	0.318047	3.0139	3.85039	4.24974	2.37308	1.12449e-05	0.0901796	7.30686e-07	3.99058e-12	0.312879	5.1619e-31	6.44026e-55	9.00073e-70	5.0867e-05	0.250021	9.48853e-06	1.80788e-10	0.473701	5.20199e-29	1.94026e-52	1.66359e-67	858	1	YES	0	.	.	.	.	.	.
SMED30014482	-2.81644	-0.980087	-2.30965	-3.40234	-2.22388	3.26799	4.1199	4.3445	2.31612	6.98693e-05	0.0447761	7.00924e-05	9.37554e-08	3.57745e-06	5.13973e-31	1.55229e-52	1.43973e-59	0.000271187	0.144833	0.000542459	1.44479e-06	3.7488e-05	5.20199e-29	3.77143e-50	1.44102e-57	675	1	.	0	AAW24762.1	8e-31	SJCHGC04453 protein [Schistosoma japonicum]	Q66S17	9e-07	Natterin-3
SMED30011898	-3.39942	-0.633975	-2.37598	-3.3454	-0.186642	2.97545	3.40141	3.56455	2.68736	2.14186e-08	0.103086	5.61108e-07	1.49808e-10	0.597866	5.16279e-31	8.4916e-42	1.33809e-46	1.52224e-07	0.277292	7.48981e-06	4.86867e-09	0.750465	5.20199e-29	7.22674e-40	6.05295e-45	2263	1	.	0	GAA50910.1	2e-136	hypothetical protein CLF_105212 [Clonorchis sinensis]	O44400	2e-18	Protein F37C4.5 [Caenorhabditis elegans]
SMED30000647	-3.99889	-1.4432	-2.15435	-3.29792	0.477578	3.00653	3.53896	3.87129	2.41545	1.74418e-08	0.00204462	2.78017e-05	1.24229e-08	0.132458	5.424e-31	6.36593e-45	1.5335e-55	1.26163e-07	0.0111248	0.000240754	2.42476e-07	0.249037	5.44696e-29	7.26464e-43	1.19447e-53	943	1	.	1	GAA51140.1	1e-50	NAD dependent epimerase/dehydratase [Clonorchis sinensis]	.	.	.
SMED30019399	-2.5035	-1.37621	-2.47021	-2.76894	-0.179697	2.4653	3.33625	3.49701	2.34486	1.13793e-06	0.000291086	1.51633e-08	3.55837e-10	0.542228	5.97257e-31	2.53021e-61	7.56718e-69	6.12735e-06	0.00204513	2.78551e-07	1.04283e-08	0.701133	5.97793e-29	1.292e-58	1.31778e-66	3156	1	.	0	CDJ16278.1	0	GTPase activating Rap:RanGAP domain 3 [Echinococcus granulosus]	Q5ZJY3	0	GTPase-activating Rap/Ran-GAP domain-like protein 3
SMED30020781	-4.85615	-1.79204	-4.85615	-0.953397	-0.71656	4.0916	4.62256	4.46014	0.0404181	0.999506	0.946371	0.999641	0.834843	0.773944	7.46594e-31	2.4942e-45	1.62329e-41	0.999999	0.999994	0.999998	0.999998	0.899595	7.42332e-29	2.97008e-43	5.4399e-40	968	1	.	0	.	.	.	.	.	.
SMED30014326	-5.73984	-1.04269	-1.75499	-1.82969	0.806572	3.22786	3.33062	3.00216	-0.130919	0.00143176	0.973227	0.995869	0.996632	0.103271	7.72511e-31	1.01071e-33	9.61275e-26	0.00423262	0.999994	0.999998	0.999998	0.205742	7.65574e-29	3.94937e-32	1.21427e-24	891	2	.	0	EYB90608.1	2e-56	hypothetical protein Y032_0218g2440 [Ancylostoma ceylanicum]	Q9WTJ2	6e-49	Putative transcription factor Ovo-like 1
SMED30033665	-5.29711	-1.22944	-5.29711	-1.4099	4.11903	3.966	2.53703	2.61148	-0.1249	0.999509	0.881494	0.999631	0.905971	1.18197e-29	7.80979e-31	4.87235e-09	6.03805e-10	0.999999	0.999994	0.999998	0.999998	1.04733e-26	7.71428e-29	2.28929e-08	2.44928e-09	660	1	.	0	.	.	.	.	.	.
SMED30008507	-4.26399	-1.19825	-1.975	-0.330016	1.27468	2.35247	2.15041	1.98969	0.99111	6.95205e-08	0.0174401	0.000627136	0.447722	5.69503e-07	7.94303e-31	7.02956e-25	2.83877e-21	4.56405e-07	0.0677608	0.00364041	0.752708	7.4565e-06	7.82025e-29	1.28118e-23	2.66761e-20	3448	2	.	0	.	.	.	.	.	.
SMED30007829	-5.03007	-1.13051	-1.38034	-1.27647	1.22126	2.60881	2.67143	2.31588	1.79108	1.78554e-11	0.0160934	0.00505662	0.00776494	6.55961e-06	7.9948e-31	1.33287e-32	9.24334e-24	2.05238e-10	0.0635365	0.0222298	0.0287479	6.36813e-05	7.84558e-29	4.71308e-31	1.01153e-22	1346	1	.	2	.	.	.	.	.	.
SMED30000513	-2.90472	-4.92463	-2.42039	-1.47949	4.53574	4.5701	1.81147	0.81192	5.61461	2.31642e-05	3.60867e-10	0.000168733	0.0125226	2.51452e-30	8.10428e-31	5.37033e-05	0.0925534	9.91713e-05	7.5762e-09	0.00116592	0.0434842	2.52517e-27	7.92719e-29	0.000143027	0.124236	366	1	.	0	.	.	.	.	.	.
SMED30016674	-4.92876	0.207762	-4.92876	-2.01453	-0.507425	3.95418	4.11865	4.09888	-0.14059	0.99955	0.439436	0.999673	0.960867	0.710152	8.45793e-31	8.26829e-35	1.68957e-35	0.999999	0.771876	0.999998	0.999998	0.847518	8.24634e-29	3.5945e-33	4.0017e-34	1117	1	.	0	AFJ24792.1	4e-22	TNF receptor associated factor-2, partial [Schmidtea mediterranea]	O00463	0.0005	TNF receptor-associated factor 5
SMED30006233	-3.23546	-1.59893	-1.93899	-3.19117	-0.594951	3.42062	3.65492	3.48396	1.82265	4.63655e-05	0.00444992	0.00104546	1.7937e-06	0.179086	1.12053e-30	1.10876e-35	3.66396e-32	0.000186945	0.0216359	0.00569145	1.94454e-05	0.313081	1.07853e-28	5.31058e-34	6.9687e-31	1577	1	.	0	GAA50169.1	4e-36	GTP-binding protein REM 1 [Clonorchis sinensis]	P70426	4e-18	GTP-binding protein Rit1
SMED30002980	-3.23115	-1.30948	-2.10019	-4.21816	-0.593279	3.58239	3.77471	4.09516	2.02929	8.36177e-05	0.0215839	0.000907067	4.85334e-08	0.211976	1.28204e-30	1.71655e-34	9.43386e-42	0.000320258	0.0805972	0.00503214	8.04272e-07	0.355876	1.23006e-28	7.13305e-33	3.19701e-40	873	1	YES	0	.	.	.	.	.	.
SMED30002298	-2.62932	-1.39564	-1.93746	-1.38501	1.90275	2.33037	1.71683	1.39747	2.29726	3.72589e-09	2.7764e-05	3.94974e-08	2.75155e-05	6.92064e-19	1.67418e-30	4.83539e-16	8.50554e-11	3.00455e-08	0.000250059	6.72281e-07	0.000210684	1.41835e-16	1.5911e-28	4.41174e-15	3.72127e-10	1323	1	.	0	CCD77929.1	3e-29	hypothetical protein Smp_133680 [Schistosoma mansoni]	Q6DIB4	4e-12	Uncharacterized protein C20orf112 homolog [Mus musculus]
SMED30015445	-5.77906	-1.12072	-5.77906	-1.87941	2.02468	4.57719	3.74858	4.20781	0.630359	0.999608	0.858547	0.999675	0.946813	0.000205603	1.71016e-30	5.32839e-18	1.48593e-24	0.999999	0.999994	0.999998	0.999998	0.00123859	1.62019e-28	5.69856e-17	1.70799e-23	1108	1	.	7	ELU05625.1	2e-23	hypothetical protein CAPTEDRAFT_217469 [Capitella teleta]	O15973	1e-05	Rhodopsin, GQ-coupled
SMED30025144	-3.17934	-0.780439	-4.04729	-2.53508	-0.816172	3.22024	4.01556	4.12253	1.20514	0.00189763	0.242305	1.8674e-05	0.00137948	0.142806	2.17018e-30	6.61348e-53	3.36544e-57	0.00544733	0.515568	0.000169968	0.00646439	0.263461	2.04956e-28	1.68851e-50	2.99087e-55	992	1	.	6	GAA49786.1	6e-37	hypothetical protein CLF_103597 [Clonorchis sinensis]	O44252	6e-05	Protein rolling stone [Drosophila melanogaster]
SMED30033577	-5.34504	-0.657325	-1.3617	-5.34504	0.974988	3.82083	3.87104	4.04226	0.0790002	0.999469	0.758034	0.898798	0.999613	0.0668873	2.24653e-30	9.27261e-32	2.86634e-37	0.999999	0.999994	0.999998	0.999998	0.146928	2.11504e-28	3.02989e-30	7.55504e-36	1673	1	.	0	CDJ14237.1	4e-12	pro neuregulin 2, membrane bound [Hymenolepis microstoma]	P53767	2e-10	Vascular endothelial growth factor receptor 1
SMED30021280	-4.04432	-0.676933	-2.46477	-2.54988	0.344947	3.21545	3.29148	2.88402	1.37817	6.45275e-06	0.207203	0.000312029	0.000195426	0.33643	2.29527e-30	4.4007e-32	6.66503e-24	3.04086e-05	0.461819	0.00199313	0.00117447	0.499736	2.1475e-28	1.47804e-30	7.38225e-23	2323	1	YES	1	CDJ17368.1	7e-35	leucine rich repeat containing protein 4 [Echinococcus granulosus]	A6NDA9	9e-19	Leucine-rich repeat, immunoglobulin-like domain and transmembrane domain-containing protein 2
SMED30015740	-2.06022	-1.21646	-5.89662	-1.35089	-0.562944	3.60423	3.81463	3.66826	0.298565	0.997482	0.976446	3.74936e-05	0.983449	0.877965	2.29193e-30	3.08556e-35	2.54326e-32	0.999999	0.999994	0.000311777	0.999998	0.979973	2.1475e-28	1.39368e-33	4.90845e-31	1336	2	.	0	GAA51503.1	6e-27	syntenin-2 [Clonorchis sinensis]	Q86UT5	2e-10	Na(+)/H(+) exchange regulatory cofactor NHE-RF4
SMED30030422	-2.51166	-1.7774	-3.18804	-3.60486	-0.387033	4.27402	3.70427	3.4907	3.23496	0.000323086	0.0031025	5.40951e-06	5.34097e-07	0.453376	2.886e-30	2.45358e-22	1.00715e-19	0.00109502	0.0159449	5.6686e-05	6.63536e-06	0.618103	2.68353e-28	3.65574e-21	8.61022e-19	386	1	.	1	.	.	.	.	.	.
SMED30017934	-1.6639	-1.12075	-3.56653	-6.57092	0.098662	4.14062	4.27009	4.41274	1.20415	0.991553	0.966349	0.99999	2.14856e-06	0.498118	3.02547e-30	1.17154e-32	1.01255e-35	0.999999	0.999994	0.999998	2.27879e-05	0.661151	2.80457e-28	4.17197e-31	2.43651e-34	568	1	YES	0	DAA33926.1	1e-70	TPA_inf: neuropeptide precursor-4 [Schmidtea mediterranea]	.	.	.
SMED30002304	-1.44478	-2.30418	-2.35744	-1.64608	-0.363694	2.86688	2.64054	2.60875	0.407292	0.0570753	0.000881464	0.000654491	0.0078702	0.401341	3.54378e-30	7.16558e-25	1.00903e-24	0.110175	0.00537786	0.00378026	0.0290856	0.566226	3.27496e-28	1.30282e-23	1.17506e-23	1047	1	.	0	.	.	.	.	.	.
SMED30006949	-1.86129	-1.22074	-2.26219	-2.85729	-3.71743	2.82985	4.36899	4.7201	3.47953	8.98725e-05	0.00179293	3.26786e-07	7.44316e-10	1.03703e-16	3.55788e-30	2.97114e-79	2.56839e-94	0.000341954	0.00994031	4.59621e-06	1.99325e-08	1.45994e-14	3.27792e-28	5.96744e-76	2.41806e-91	913	1	YES	0	XP_001862308.1	2e-10	conserved hypothetical protein [Culex quinquefasciatus]	.	.	.
SMED30022926	-5.76754	-0.276609	-2.80911	-5.76754	2.05057	4.43183	4.28307	3.85532	0.621724	0.999604	0.619035	0.984898	0.999407	0.000121778	3.68269e-30	1.91846e-27	6.58288e-21	0.999999	0.957937	0.999998	0.999998	0.000789501	3.38258e-28	4.24358e-26	6.05011e-20	1136	1	.	0	XP_003748273.1	1e-46	insulin gene enhancer protein isl-1-like [Metaseiulus occidentalis]	Q99MB5	4e-42	LIM domain only protein 3
SMED30001666	-4.93689	0.196303	-4.93689	-4.93689	1.58527	4.32406	4.35374	4.35131	0.0940603	0.999549	0.342471	0.999628	0.999627	0.0072299	3.69551e-30	6.74097e-31	1.58322e-31	0.999999	0.656965	0.999998	0.999998	0.0245647	3.38403e-28	2.04517e-29	2.88377e-30	1678	1	.	11	CBY37008.1	2e-12	unnamed protein product [Oikopleura dioica]	Q08C75	8e-12	Probable vesicular acetylcholine transporter-A
SMED30013675	-3.46424	-1.50738	-2.8256	-1.2427	2.53095	2.71666	1.77534	2.01697	1.8791	3.31705e-08	0.00041995	2.40924e-08	0.00225332	1.1148e-24	3.7491e-30	2.69258e-12	4.44174e-16	2.28994e-07	0.00281585	4.27211e-07	0.00982998	5.24775e-22	3.4227e-28	1.80025e-11	2.94555e-15	2764	1	YES	2	XP_005039319.1	3e-51	plexin-B2 isoform X3 [Ficedula albicollis]	B2RXS4	1e-47	Plexin-B2
SMED30004358	-1.28153	-0.197816	-4.70219	-3.16535	-0.973324	3.25287	3.53899	3.52835	1.41904	0.0706158	0.75946	1.94886e-08	3.8004e-05	0.053692	4.49339e-30	1.3763e-36	1.29094e-36	0.132477	0.999994	3.50528e-07	0.000279051	0.123791	4.0898e-28	7.18608e-35	3.28481e-35	3447	1	YES	1	XP_005467781.1	2e-65	protocadherin beta-1-like [Oreochromis niloticus]	Q08174	1e-59	Protocadherin-1
SMED30013540	-2.7117	-1.66171	-2.49338	-2.17522	0.110297	2.91697	2.94477	3.06998	1.52616	6.73705e-05	0.00103514	1.02106e-05	4.12018e-05	0.715994	4.76715e-30	1.01634e-30	5.09857e-34	0.000262164	0.00619256	9.96485e-05	0.000298889	0.852733	4.3259e-28	3.04366e-29	1.09327e-32	2242	1	.	0	EEZ98554.1	1e-21	hypothetical protein TcasGA2_TC001061 [Tribolium castaneum]	Q99N48	5e-16	Synaptotagmin-like protein 3
SMED30022691	-7.62815	-1.03222	-1.17277	-1.21344	0.355212	3.01153	3.71373	3.96611	1.53858	3.30827e-09	0.970848	0.979363	0.981375	0.355701	5.21224e-30	6.26019e-53	4.04355e-64	2.68937e-08	0.999994	0.999998	0.999998	0.520104	4.71559e-28	1.61197e-50	5.06572e-62	1129	2	.	5	CDJ22188.1	7e-35	expressed conserved protein [Echinococcus granulosus]	.	.	.
SMED30017847	-2.62976	-1.93485	-2.16819	-2.42086	0.597961	2.40626	2.83109	3.31835	3.46332	1.04223e-10	1.36045e-08	5.61007e-10	7.79478e-12	0.0140969	5.64906e-30	9.07561e-43	4.50177e-61	1.07202e-09	2.30909e-07	1.31529e-08	3.36919e-10	0.0423552	5.09548e-28	8.62527e-41	4.86111e-59	2980	1	.	0	XP_002739352.1	2e-90	dual serine/threonine and tyrosine protein kinase-like [Saccoglossus kowalevskii]	Q6XUX2	8e-53	Dual serine/threonine and tyrosine protein kinase
SMED30012716	-7.41514	-0.204585	-2.3191	-2.88261	0.507672	4.12502	4.31328	3.87547	1.7325	8.22625e-07	0.785201	0.99889	0.999823	0.279998	7.23059e-30	2.45848e-33	1.03858e-25	4.5349e-06	0.999994	0.999998	0.999998	0.436688	6.50256e-28	9.28153e-32	1.30426e-24	523	1	.	0	.	.	.	.	.	.
SMED30006838	-3.07715	-1.44181	-1.83753	-2.23721	0.894669	2.75805	2.67192	2.26906	1.59291	2.06839e-06	0.00130668	0.000105415	4.77061e-06	0.00215272	7.36776e-30	8.87582e-28	1.07439e-19	1.06448e-05	0.0075763	0.000772332	4.58012e-05	0.00893934	6.60621e-28	2.01508e-26	9.1617e-19	1395	1	.	1	GAA53210.1	2e-35	lipopolysaccharide choline phosphotransferase-like protein [Clonorchis sinensis]	P14184	4e-06	Lipopolysaccharide cholinephosphotransferase LicD [Haemophilus influenzae Rd KW20]
SMED30035307	-2.13173	-1.89336	-3.00029	-5.97035	2.46862	3.68713	3.6317	3.20829	0.339482	0.997712	0.995613	0.999886	3.67307e-05	1.76437e-09	8.81858e-30	1.68181e-28	6.31889e-21	0.999999	0.999994	0.999998	0.000271023	4.78876e-08	7.8836e-28	4.11266e-27	5.81102e-20	1828	1	.	0	XP_007887427.1	1e-56	forkhead box protein C2 [Callorhinchus milii]	Q9DE24	1e-57	Forkhead box C1-B
SMED30019296	-6.13195	-0.12388	-1.04415	-3.23434	0.29805	3.54952	3.36727	3.31947	0.297176	0.000449107	0.747684	0.971915	0.999981	0.437414	1.06926e-29	1.13248e-25	3.14661e-25	0.00147855	0.999994	0.999998	0.999998	0.602807	9.53068e-28	2.18567e-24	3.81481e-24	851	1	.	1	EUB61307.1	3e-19	Roundabout [Echinococcus granulosus]	Q92626	2e-13	Peroxidasin homolog
SMED30018667	-1.53071	-2.65445	-1.95096	-1.96945	0.879131	2.56792	2.33108	2.32742	4.03791	1.31884e-05	7.90062e-13	1.39102e-08	1.06172e-08	0.000634382	1.08797e-29	4.12611e-24	4.53195e-24	5.90731e-05	2.26472e-11	2.57573e-07	2.12393e-07	0.00321318	9.66883e-28	7.08707e-23	5.07373e-23	511	1	.	0	XP_005813415.1	1e-29	non-specific lipid-transfer protein-like [Xiphophorus maculatus]	Q07598	7e-29	Non-specific lipid-transfer protein
SMED30035224	-4.0974	-0.22725	-1.73954	-2.27289	-1.0645	2.91647	3.22532	3.2598	1.40422	2.06218e-06	0.659771	0.003485	0.000394441	0.0223398	1.25748e-29	1.96545e-37	9.17198e-39	1.06217e-05	0.993972	0.0161477	0.00217126	0.0614137	1.11424e-27	1.11094e-35	2.62666e-37	3332	1	YES	1	CDJ22823.1	2e-106	protocadherin 9 [Echinococcus granulosus]	Q6KEQ9	8e-56	Protocadherin-11 X-linked
SMED30034561	-2.04149	-1.15361	-3.94917	-3.03996	1.24867	2.65619	3.09805	3.18134	0.619545	0.0193856	0.0767128	4.69472e-06	0.000170984	9.84688e-05	1.31165e-29	2.37507e-44	5.11167e-49	0.0431783	0.22102	4.99603e-05	0.00104255	0.000658879	1.15883e-27	2.57387e-42	2.60134e-47	1258	2	.	8	XP_003692156.1	1e-56	tachykinin-like peptides receptor 99D-like [Apis florea]	P30975	8e-54	Tachykinin-like peptides receptor 99D
SMED30000006	-5.43761	0.762157	-2.43665	-5.43761	-0.558448	4.15071	4.58771	4.36974	0.454655	0.999654	0.175321	0.976073	0.999504	0.715633	1.38181e-29	1.83876e-39	9.07831e-35	0.999999	0.409736	0.999998	0.999998	0.852337	1.21725e-27	1.24767e-37	2.05024e-33	3227	2	.	5	GAA51328.1	0	potassium voltage-gated channel Eag-related subfamily H member 8, partial [Clonorchis sinensis]	Q96L42	0	Potassium voltage-gated channel subfamily H member 8
SMED30002242	-5.01238	-0.624624	-2.35922	-3.5055	2.32419	3.36605	2.96703	2.84445	2.2381	4.67513e-09	0.211252	0.000180272	1.97543e-06	7.26091e-13	1.49119e-29	2.82001e-22	2.14057e-20	3.70554e-08	0.468003	0.00123321	2.11868e-05	4.61497e-11	1.30977e-27	4.18308e-21	1.91192e-19	1242	1	YES	0	ELT97554.1	1e-33	hypothetical protein CAPTEDRAFT_183512 [Capitella teleta]	Q63083	5e-31	Nucleobindin-1
SMED30005148	-2.83336	-0.657921	-2.83504	-4.20252	0.486738	3.42161	3.36101	3.25949	2.76108	5.51369e-06	0.141262	4.52672e-07	4.80655e-11	0.180719	1.56533e-29	2.1215e-28	1.25498e-26	2.63042e-05	0.351167	6.1514e-06	1.74888e-09	0.315461	1.37089e-27	5.10092e-27	1.67221e-25	4139	1	.	1	GAA36650.2	1e-102	protocadherin-9 [Clonorchis sinensis]	Q71M42	1e-63	Protocadherin-11 X-linked
SMED30012951	-5.64286	-0.156512	-2.66926	-2.7267	0.869749	3.61631	3.33463	3.37466	-0.0259394	0.00304694	0.763559	0.999756	0.999812	0.0944972	1.60584e-29	2.42971e-23	7.53115e-25	0.00834273	0.999994	0.999998	0.999998	0.191996	1.40229e-27	3.87096e-22	8.89419e-24	2417	2	.	2	CCD59631.1	2e-15	acid sensing ion channel 4, pituitary, putative [Schistosoma mansoni]	.	.	.
SMED30000707	-2.63024	0.65436	-2.81339	-8.15232	1.06957	4.28782	3.84189	3.74231	2.22517	0.999301	0.148217	0.999601	2.28869e-11	0.0214795	1.69895e-29	7.72418e-23	1.4651e-21	0.999999	0.363301	0.999998	8.88549e-10	0.0595758	1.47931e-27	1.18728e-21	1.40929e-20	2796	1	YES	11	XP_004078493.1	6e-63	sodium/hydrogen exchanger 1-like [Oryzias latipes]	Q01345	3e-62	Na(+)/H(+) exchanger beta
SMED30015480	-5.1964	-2.1213	-2.19666	-2.27745	1.15279	4.02679	3.55982	3.05241	-0.251609	0.0117456	0.998605	0.998903	0.999153	0.040278	1.83491e-29	6.64824e-21	2.27738e-14	0.0277536	0.999994	0.999998	0.999998	0.0986309	1.5931e-27	8.8468e-20	1.32147e-13	905	1	.	0	GAA31618.1	1e-07	hypothetical protein CLF_103302 [Clonorchis sinensis]	.	.	.
SMED30011180	-3.9186	-1.22705	-2.35494	-1.51811	1.31449	2.98064	2.48227	2.24129	3.9761	6.14641e-14	0.00115022	2.04617e-08	9.14303e-05	8.5712e-06	1.91939e-29	6.86571e-20	4.26133e-16	9.89172e-13	0.00678929	3.66498e-07	0.000602608	8.067e-05	1.66165e-27	8.46331e-19	2.83152e-15	4701	4	.	0	XP_007631363.1	1e-49	LOW QUALITY PROTEIN: kinesin-like protein KIF26A isoform X1 [Cricetulus griseus]	Q52KG5	3e-51	Kinesin-like protein KIF26A [Mus musculus]
SMED30002835	-3.28787	-1.27092	-1.46495	-3.79558	-0.397594	2.91939	3.37737	3.92016	2.9475	1.46072e-08	0.00179859	0.000562265	1.36015e-12	0.253175	2.11117e-29	1.35245e-40	6.40093e-57	1.06969e-07	0.00996649	0.00331235	6.72863e-11	0.405245	1.82244e-27	1.03677e-38	5.58959e-55	1604	1	.	0	XP_002611699.1	9e-29	hypothetical protein BRAFLDRAFT_63612 [Branchiostoma floridae]	O64411	2e-21	Polyamine oxidase
SMED30013807	-5.90366	-2.84919	-1.92744	-2.0478	0.864845	4.20783	4.27752	3.3779	0.530144	0.0016044	0.999872	0.997158	0.997942	0.118161	2.3997e-29	1.70916e-30	5.28455e-17	0.00468028	0.999994	0.999998	0.999998	0.228135	2.05971e-27	4.9992e-29	3.74959e-16	1690	1	.	0	BAF73418.1	0	aromatic amino acid decarboxylase [Dugesia japonica]	P14173	3e-145	Aromatic-L-amino-acid decarboxylase
SMED30019532	-2.48445	-1.2055	-3.32858	-6.32365	3.38427	3.69405	3.32145	2.94241	0.604234	0.999109	0.972859	0.999973	7.06078e-06	2.24434e-21	2.53758e-29	3.00692e-22	1.04733e-16	0.999999	0.999994	0.999998	6.44216e-05	6.56458e-19	2.17186e-27	4.44284e-21	7.28703e-16	1822	1	.	0	ADX36149.1	0	TBX20 [Schmidtea polychroa]	Q8UW76	3e-102	T-box transcription factor TBX20
SMED30014608	-2.52856	-0.390266	-2.89501	-2.50834	-2.57699	3.49601	3.7784	3.62475	1.35269	0.00298391	0.499324	9.10667e-05	0.000328454	1.28354e-05	2.59213e-29	5.18822e-35	5.02283e-32	0.008191	0.838954	0.000678429	0.00184925	0.000113633	2.21227e-27	2.29523e-33	9.43409e-31	3429	1	.	0	ESO83632.1	2e-62	hypothetical protein LOTGIDRAFT_236481 [Lottia gigantea]	Q6QR59	4e-33	Protein FAM115E
SMED30029437	-5.04539	-0.961562	-5.04539	-2.14154	0.905291	3.90329	4.17642	4.20887	-0.0137887	0.999519	0.835043	0.999648	0.966436	0.0959908	2.70969e-29	5.88246e-36	5.07998e-38	0.999999	0.999994	0.999998	0.999998	0.194336	2.29958e-27	2.9005e-34	1.40151e-36	458	2	.	2	.	.	.	.	.	.
SMED30029661	-1.47419	-5.31048	-2.32305	-2.40481	-0.891533	3.5584	4.41448	4.43118	0.206247	0.988207	0.00101233	0.998963	0.999204	0.945158	2.9246e-29	8.35818e-57	2.53233e-59	0.999999	0.00606692	0.999998	0.999998	0.999999	2.47499e-27	2.89433e-54	2.50136e-57	1313	1	.	7	CDJ17248.1	2e-35	orexin receptor type 2 [Echinococcus granulosus]	Q18179	5e-06	Putative neuropeptide Y receptor 11
SMED30026029	-3.13583	-1.1978	-2.33191	-3.03656	0.292925	3.07913	3.20809	3.12196	0.700095	0.00150246	0.0699729	0.00221588	0.000213302	0.42522	2.98597e-29	2.87186e-32	9.65847e-31	0.00441434	0.205867	0.0109028	0.00127065	0.58997	2.51984e-27	9.88806e-31	1.67519e-29	3576	1	.	1	CDJ08400.1	2e-93	cadherin [Hymenolepis microstoma]	Q9BZA7	1e-63	Protocadherin-11 X-linked
SMED30014778	-0.991712	-1.57239	-4.35477	-2.83215	1.12684	2.61441	3.16673	2.84304	0.848794	0.148891	0.0118446	4.95224e-08	0.000115019	0.000239986	3.08005e-29	4.74316e-47	1.1321e-36	0.253338	0.0494448	8.2247e-07	0.000735709	0.00141083	2.58476e-27	6.58512e-45	2.89531e-35	1579	1	.	4	CDJ88593.1	2e-62	Innexin domain containing protein [Haemonchus contortus]	O01393	1e-54	Innexin unc-9
SMED30035609	-3.24421	-3.04962	-2.4213	-3.05064	2.18063	3.41905	3.05574	3.11035	8.62899	1.84144e-10	1.04234e-09	3.63032e-07	1.0138e-09	2.25256e-11	3.28484e-29	6.00455e-23	7.77474e-24	1.8213e-09	2.07005e-08	5.0471e-06	2.62151e-08	1.01439e-09	2.74895e-27	9.29116e-22	8.57042e-23	1185	1	YES	0	AGL33705.1	6e-135	cathepsin L2 [Sinonovacula constricta]	P25782	2e-119	Digestive cysteine proteinase 2
SMED30002957	-2.87314	-1.32086	-2.15891	-3.72487	0.33727	2.90336	3.36628	3.47089	2.92775	1.16001e-07	0.00108949	1.30755e-06	1.0334e-12	0.274068	3.42961e-29	1.89937e-40	2.0487e-43	7.3296e-07	0.00647523	1.58457e-05	5.20943e-11	0.430066	2.85425e-27	1.42355e-38	7.80292e-42	3039	1	.	6	CDJ22054.1	0	protein of unknown function DUF590 [Echinococcus granulosus]	Q32M45	2e-114	Anoctamin-4
SMED30034765	-2.48227	-0.757344	-2.50031	-5.0341	0.945029	4.04187	3.18233	2.6048	1.65328	0.00333926	0.229872	0.00101395	6.81548e-08	0.0303339	3.42828e-29	2.90735e-17	1.94435e-11	0.00904693	0.496636	0.00554197	1.08871e-06	0.0786257	2.85425e-27	2.93138e-16	8.98149e-11	3385	1	YES	1	CDJ16638.1	7e-95	protocadherin gamma B1 [Echinococcus granulosus]	Q9Y5H3	1e-62	Protocadherin gamma-A10
SMED30023766	-2.92363	-1.67636	-3.39589	-3.73496	0.00921658	3.90251	3.949	3.87012	5.31394	1.23762e-06	0.0014359	2.84251e-08	2.37404e-09	0.978957	4.02534e-29	7.32023e-30	1.28375e-28	6.61916e-06	0.00821329	4.97597e-07	5.60963e-08	0.999999	3.34081e-27	2.02513e-28	1.94154e-27	525	1	.	0	XP_008333591.1	4e-53	dynein light chain 2, cytoplasmic-like [Cynoglossus semilaevis]	Q78P75	1e-53	Dynein light chain 2, cytoplasmic
SMED30019740	-5.30624	-1.23999	-2.33394	-5.30624	3.90446	4.00541	3.33985	2.93669	0.00745902	0.999471	0.879303	0.972752	0.999611	1.44341e-23	4.04416e-29	4.03275e-17	1.75973e-12	0.999999	0.999994	0.999998	0.999998	5.57507e-21	3.34721e-27	4.03368e-16	8.81388e-12	1267	1	.	0	ACI26669.1	1e-36	NK-like homeobox protein 1b [Capitella teleta]	P42580	1e-34	NK1 transcription factor-related protein 2
SMED30010929	-4.44818	-2.09569	-1.37783	-1.1444	1.04144	3.08124	2.35345	2.58997	1.43663	1.9746e-07	0.000657739	0.0114033	0.0281121	0.00197589	4.10209e-29	5.52527e-16	7.02138e-20	1.2052e-06	0.00419202	0.044406	0.0865101	0.00832207	3.38585e-27	5.01989e-15	6.06112e-19	1497	1	.	10	CCD58695.1	6e-10	hypothetical protein Smp_139150 [Schistosoma mansoni]	Q80T22	2e-05	Sodium-dependent glucose transporter 1
SMED30011970	-1.31697	-0.580743	-2.62403	-7.28344	1.55194	3.58226	3.27604	3.39496	1.19138	0.980039	0.878707	0.999363	4.46632e-10	0.000119856	4.50664e-29	2.1621e-23	1.0062e-25	0.999999	0.999994	0.999998	1.28149e-08	0.000778717	3.7096e-27	3.45924e-22	1.26783e-24	1193	2	.	1	.	.	.	.	.	.
SMED30010150	-5.00026	-1.94099	-5.00026	-2.10656	2.2145	4.36013	3.45929	4.01415	-0.0829672	0.999527	0.954918	0.999642	0.9644	6.26828e-05	4.90996e-29	3.07372e-15	2.16644e-23	0.999999	0.999994	0.999998	0.999998	0.000449151	4.01963e-27	2.63224e-14	2.31366e-22	489	1	.	4	.	.	.	.	.	.
SMED30024123	-3.49404	-0.439001	-3.49404	-3.49404	-0.130337	5.15091	3.89157	2.00899	-1.10635	0.999572	0.61807	0.999656	0.999655	0.485365	5.12237e-29	4.04448e-13	0.00151307	0.999999	0.957062	0.999998	0.999998	0.649034	4.17085e-27	2.89769e-12	0.00287835	811	2	.	4	.	.	.	.	.	.
SMED30023082	-1.95054	-1.71892	-5.7882	-1.88563	2.89507	3.39581	2.76435	2.28806	-0.142707	0.996634	0.993694	6.26439e-05	0.995977	8.60535e-16	5.31731e-29	1.27898e-16	8.76535e-11	0.999999	0.999994	0.000491222	0.999998	1.01668e-13	4.31792e-27	1.22908e-15	3.82993e-10	856	1	.	1	CDJ19948.1	2e-06	hypothetical protein EgrG_000453800 [Echinococcus granulosus]	.	.	.
SMED30033738	-2.21782	-1.13266	-3.14662	-3.22742	-3.00091	3.09815	4.53207	5.0952	1.71517	0.0101685	0.0723181	6.45752e-05	3.55209e-05	1.7332e-06	5.45543e-29	4.52599e-74	7.16026e-101	0.0244004	0.211117	0.000503743	0.000263646	1.98437e-05	4.41816e-27	6.49307e-71	9.37901e-98	357	1	YES	1	.	.	.	.	.	.
SMED30020751	-3.67697	-3.67697	-3.67697	-3.67697	0.978308	4.74968	4.47302	4.50687	-0.653386	0.999521	0.999602	0.999596	0.999594	0.089616	5.5652e-29	1.02283e-23	4.28356e-25	0.999999	0.999994	0.999998	0.999998	0.184228	4.49498e-27	1.68387e-22	5.14352e-24	1179	1	.	7	.	.	.	.	.	.
SMED30035400	-2.50587	-0.566039	-1.94458	-2.90449	-2.06596	3.01859	3.52575	3.44261	1.14346	0.00203007	0.2904	0.00212303	2.53279e-05	5.82469e-05	6.04166e-29	1.69749e-41	1.30246e-39	0.00578672	0.585993	0.0105164	0.000196714	0.000421727	4.86677e-27	1.40495e-39	3.89665e-38	1451	2	.	7	EKC43219.1	2e-33	Neuromedin-B receptor [Crassostrea gigas]	O97967	6e-27	Bombesin receptor subtype-3
SMED30018722	-1.96039	-1.15875	-3.97952	-3.42777	2.56044	3.16239	2.58814	2.21545	1.36768	0.00490346	0.0306605	6.56605e-08	7.49506e-07	2.82451e-17	6.11836e-29	1.51691e-18	1.67526e-13	0.0127835	0.106911	1.06582e-06	8.98542e-06	4.38628e-15	4.91541e-27	1.69951e-17	9.0938e-13	1906	1	.	0	NP_001071682.1	6e-76	protein dead ringer homolog [Ciona intestinalis]	Q4H3P5	7e-78	Protein dead ringer homolog
SMED30002013	-5.64873	-0.975514	-2.64585	-2.72454	0.763571	3.94152	3.3296	3.95993	0.192588	0.00340665	0.965725	0.999731	0.999807	0.150645	6.19684e-29	1.84071e-18	9.3926e-30	0.00920632	0.999994	0.999998	0.999998	0.274377	4.96521e-27	2.04556e-17	1.5366e-28	778	1	.	0	.	.	.	.	.	.
SMED30012618	-3.84191	-0.968923	-2.79959	-2.13658	1.86181	3.07363	2.53354	2.27802	3.38315	1.60032e-11	0.0135394	2.40673e-09	1.14128e-06	4.07142e-10	6.39983e-29	4.04317e-19	2.30648e-15	1.85434e-10	0.0550996	5.02826e-08	1.29358e-05	1.31187e-08	5.11426e-27	4.71395e-18	1.44374e-14	3534	2	.	0	.	.	.	.	.	.
SMED30021877	-1.3521	-2.65699	-1.68362	-3.46582	-0.744147	2.83035	3.45177	3.62056	1.09528	0.0535561	0.000107545	0.00484959	1.4782e-06	0.0882802	6.4727e-29	1.64444e-46	5.06934e-53	0.10419	0.000847282	0.0214578	1.63487e-05	0.182276	5.15881e-27	2.18246e-44	3.32732e-51	1847	2	.	8	CCD79304.1	4e-96	putative multidrug resistance pump [Schistosoma mansoni]	A7KAU2	2e-69	Multidrug and toxin extrusion protein 1
SMED30014529	-1.35716	-1.13667	-2.19574	-5.19367	-3.23776	4.19103	4.62939	4.30057	0.258712	0.98176	0.967075	0.998292	0.00135715	0.999985	6.61312e-29	1.61476e-37	3.10892e-31	0.999999	0.999994	0.999998	0.0063766	0.999999	5.24299e-27	9.19618e-36	5.5586e-30	315	1	YES	0	EFN87118.1	2e-14	Four-domain proteases inhibitor [Harpegnathos saltator]	Q6T6S5	2e-15	Kunitz-type serine protease inhibitor bitisilin-2
SMED30012792	-1.107	-0.625921	-1.57672	-6.64254	1.88912	2.94124	2.53195	2.58987	0.276209	0.967829	0.894433	0.990185	1.2367e-08	3.46883e-08	6.60368e-29	1.38454e-19	2.65949e-21	0.999999	0.999994	0.999998	2.41672e-07	6.59757e-07	5.24299e-27	1.66449e-18	2.50696e-20	2046	1	YES	0	AAY23350.1	6e-144	netrin 1 [Schmidtea mediterranea]	Q90922	5e-102	Netrin-1
SMED30023736	-5.33255	-1.25551	-2.35933	-5.33255	3.20671	3.96096	3.30668	3.80559	0.0660801	0.999466	0.881479	0.973582	0.999609	1.14685e-13	6.78769e-29	3.94267e-17	2.98941e-26	0.999999	0.999994	0.999998	0.999998	8.65944e-12	5.36726e-27	3.9449e-16	3.89205e-25	1537	2	.	0	AFC87779.1	0	sine oculis-1/2 [Schmidtea mediterranea]	Q6NZ04	9e-105	Homeobox protein six1b
SMED30021766	-4.85973	-0.789488	-1.871	-4.85973	0.339704	3.94357	4.03872	4.05794	-0.215999	0.999552	0.797841	0.951955	0.999685	0.331518	6.84408e-29	4.90714e-31	1.55717e-32	0.999999	0.999994	0.999998	0.999998	0.494249	5.39769e-27	1.51628e-29	3.04234e-31	1201	1	.	0	AFJ24792.1	2e-20	TNF receptor associated factor-2, partial [Schmidtea mediterranea]	B5DF45	2e-09	TNF receptor-associated factor 6
SMED30010317	-2.45881	-1.30571	-2.1285	-3.44341	0.597604	3.625	2.50107	2.61277	1.66792	0.000594619	0.0184531	0.000590471	7.4864e-07	0.132096	7.46664e-29	4.28461e-13	2.12311e-14	0.00190575	0.0710008	0.00344951	8.98027e-06	0.248543	5.8733e-27	3.06027e-12	1.23457e-13	1503	1	.	11	GAA36183.2	2e-154	monocarboxylate transporter 5 [Clonorchis sinensis]	P57788	9e-06	Monocarboxylate transporter 4
SMED30003955	-4.55765	-1.4877	-4.55765	-0.664875	2.11267	3.9753	2.69117	2.48875	-0.900791	0.999427	0.923898	0.999577	0.776188	0.000143415	7.97078e-29	1.90127e-09	4.33166e-08	0.999999	0.999994	0.999998	0.999998	0.000912108	6.25353e-27	9.42407e-09	1.47658e-07	916	2	YES	1	ADX42731.1	9e-05	bambi [Schmidtea mediterranea]	.	.	.
SMED30033204	-5.99149	0.583717	-5.99149	-2.04643	2.04997	4.29511	3.67586	3.42475	0.547837	0.999617	0.23719	0.999682	0.956935	8.88897e-05	8.18297e-29	4.45561e-19	4.44897e-16	0.999999	0.507624	0.999998	0.999998	0.000604783	6.40333e-27	5.18078e-18	2.94969e-15	1958	1	YES	6	XP_007885285.1	6e-39	putative ferric-chelate reductase 1 isoform X2 [Callorhinchus milii]	Q6ZNA5	2e-34	Ferric-chelate reductase 1
SMED30010048	-1.72449	-1.47925	-2.63368	-2.71429	-1.25916	2.97078	3.21365	3.62646	0.52642	0.0522768	0.036303	0.00100158	0.000615722	0.0184517	8.50899e-29	1.15626e-34	4.97079e-48	0.102011	0.122722	0.0054823	0.00319715	0.0526565	6.6412e-27	4.8994e-33	2.41151e-46	1635	2	.	9	EKC22709.1	2e-49	hypothetical protein CGI_10001639 [Crassostrea gigas]	.	.	.
SMED30000319	-2.43022	-1.12127	-2.77033	-2.1949	0.410125	2.50172	2.6087	2.99617	1.5136	5.33567e-05	0.00799672	9.7872e-08	4.17177e-06	0.147546	8.76231e-29	1.66054e-31	8.94164e-44	0.000212545	0.035565	1.53094e-06	4.06741e-05	0.27009	6.82124e-27	5.35623e-30	3.47593e-42	1531	1	.	12	ELT92519.1	5e-47	hypothetical protein CAPTEDRAFT_227457 [Capitella teleta]	Q51330	3e-12	Oxalate:formate antiporter
SMED30034853	-3.27422	-1.04525	-4.21536	-1.75727	0.758123	3.1751	3.226	3.13287	1.66343	3.26626e-05	0.043521	1.3346e-08	0.00171201	0.0304216	8.86451e-29	7.36346e-30	4.04979e-28	0.000135468	0.141685	2.48502e-07	0.00775837	0.0787855	6.88302e-27	2.03335e-28	5.96033e-27	1449	1	.	0	ELU14642.1	4e-57	hypothetical protein CAPTEDRAFT_135345 [Capitella teleta]	B4DXR9	3e-50	Zinc finger protein 732 [Homo sapiens]
SMED30018892	-2.64798	-1.45323	-2.58099	-4.23134	0.940291	3.29705	3.27268	3.40352	2.16451	9.4097e-05	0.00423431	9.06424e-06	4.78398e-10	0.00712958	9.0607e-29	2.73005e-28	5.46542e-31	0.000356541	0.0207426	8.96515e-05	1.36484e-08	0.0242868	7.01727e-27	6.49157e-27	9.63468e-30	717	1	.	0	ESO88825.1	2e-36	hypothetical protein LOTGIDRAFT_193123 [Lottia gigantea]	A8E7I5	2e-36	Tetratricopeptide repeat protein 36
SMED30016578	-5.22118	-0.530456	-2.22641	-5.22118	0.0937572	4.18996	4.41193	4.50358	0.290192	0.999687	0.718461	0.968963	0.999554	0.443821	1.05752e-28	2.52791e-33	5.10427e-36	0.999999	0.999994	0.999998	0.999998	0.608908	8.16917e-27	9.49606e-32	1.25737e-34	1087	1	.	1	CCD80279.1	6e-39	matrix metallopeptidase-9 (M10 family) [Schistosoma mansoni]	P14780	1e-19	Matrix metalloproteinase-9
SMED30024342	-1.40295	-1.5832	-3.19659	-1.76831	0.397152	2.49862	2.66621	2.38907	1.74752	0.00335724	0.000135704	2.89888e-10	2.16177e-05	0.148667	1.08655e-28	4.95775e-33	3.23986e-26	0.00908993	0.00104153	7.1762e-09	0.000171524	0.271729	8.37198e-27	1.81706e-31	4.21084e-25	1666	1	.	8	AAQ57211.1	6e-115	putative neuropeptide receptor [Schistosoma mansoni]	Q9VNM1	9e-41	Neuropeptide F receptor
SMED30018309	-3.33064	-2.18297	-1.36622	-1.56945	2.45458	2.57445	1.93009	1.49017	2.01438	6.69855e-09	5.69258e-07	0.000396281	6.45843e-05	9.36205e-25	1.18427e-28	1.54598e-15	1.99821e-09	5.18651e-08	7.32282e-06	0.00245099	0.000444332	4.47699e-22	9.10168e-27	1.35592e-14	7.75073e-09	1503	1	.	0	EHJ65536.1	5e-41	putative iroquois-like protein [Danaus plexippus]	P54269	6e-39	Homeobox protein caupolican
SMED30032919	-2.2287	-1.13048	-4.13261	-2.60439	0.749822	3.16111	3.27088	2.91436	0.825081	0.0115282	0.0818381	2.74616e-06	0.000677946	0.0445785	1.23073e-28	4.96875e-31	5.57934e-24	0.0272871	0.232251	3.07445e-05	0.00347917	0.106826	9.43466e-27	1.53375e-29	6.21171e-23	1204	1	.	0	ELU18683.1	1e-12	hypothetical protein CAPTEDRAFT_226421 [Capitella teleta]	.	.	.
SMED30030599	-4.26909	0.421349	-4.26909	-4.26909	-2.31474	4.32465	4.86369	5.51233	0.0236659	0.999588	0.28406	0.999678	0.999677	0.920248	1.24023e-28	1.79004e-42	2.64334e-68	0.999999	0.57726	0.999998	0.999998	0.999999	9.48336e-27	1.62926e-40	4.44893e-66	1763	1	.	6	NP_001191634.1	3e-174	potassium channel [Aplysia californica]	P08510	2e-156	Potassium voltage-gated channel protein Shaker
SMED30024150	-3.60287	-1.17677	-1.7678	-3.5419	2.05632	2.91723	2.75078	2.36501	2.16803	3.54677e-08	0.00617608	0.000126891	2.77633e-10	4.08312e-13	1.2542e-28	3.81416e-25	2.73818e-18	2.43624e-07	0.0285598	0.000910637	8.41474e-09	2.72754e-11	9.56591e-27	7.09316e-24	2.1125e-17	2694	1	.	0	ELU12452.1	1e-24	hypothetical protein CAPTEDRAFT_196463 [Capitella teleta]	.	.	.
SMED30015272	-1.49455	-1.24937	-2.35123	-5.32646	-1.18245	3.59825	4.24671	3.75911	0.0126095	0.988609	0.978115	0.999022	0.000468107	0.973832	1.26263e-28	3.84638e-46	3.17142e-33	0.999999	0.999994	0.999998	0.00252283	0.999999	9.6059e-27	4.97339e-44	6.49085e-32	1510	1	YES	1	XP_004750818.1	3e-27	insulin-like growth factor-binding protein complex acid labile subunit [Mustela putorius furo]	P35859	9e-28	Insulin-like growth factor-binding protein complex acid labile subunit
SMED30033774	-3.08001	-2.51268	-2.27215	-1.89453	1.33655	2.86211	2.85904	2.70167	6.93457	2.55802e-13	2.53637e-10	5.36008e-09	5.10096e-07	2.91447e-06	1.3134e-28	1.53264e-28	2.95566e-25	3.7982e-12	5.48553e-09	1.0603e-07	6.37398e-06	3.12693e-05	9.96696e-27	3.77856e-27	3.59488e-24	1761	1	.	0	XP_005511099.1	0	catalase [Columba livia]	P00432	0	Catalase [Bos taurus]
SMED30027704	-4.43511	-1.37104	-1.4592	-4.43511	-1.04839	4.15343	4.27495	4.32049	-0.365816	0.999594	0.907699	0.918246	0.999467	0.854601	1.42903e-28	2.90498e-31	3.11108e-33	0.999999	0.999994	0.999998	0.999998	0.962308	1.08171e-26	9.14508e-30	6.37168e-32	2330	2	YES	1	CDJ08019.1	1e-43	protocadherin 11 [Hymenolepis microstoma]	Q08174	5e-41	Protocadherin-1
SMED30003429	-4.62048	-2.95418	-1.58948	-0.885669	2.45678	2.55434	2.19232	2.84638	1.61273	4.44731e-09	1.37689e-05	0.00277597	0.0567517	5.00889e-24	1.63015e-28	3.0564e-20	2.04421e-37	3.54268e-08	0.000133759	0.013237	0.155404	2.09587e-21	1.23086e-26	3.87055e-19	5.45008e-36	898	1	YES	0	.	.	.	.	.	.
SMED30014494	-3.04982	-0.855269	-2.88969	-1.91768	-0.202436	2.55494	3.04209	3.31786	0.539853	0.00154157	0.163172	0.000292797	0.00519621	0.68929	1.76811e-28	9.49707e-45	1.89698e-58	0.00451647	0.389131	0.00188848	0.0203069	0.829588	1.32838e-26	1.0716e-42	1.79718e-56	1272	1	.	6	CDJ24937.1	4e-57	rhodopsin orphan GPCR [Echinococcus granulosus]	.	.	.
SMED30008266	-2.68904	-1.18519	-3.12119	-3.23415	-1.73483	3.94086	3.89085	4.13268	3.2559	8.48892e-05	0.0287279	2.83986e-06	1.29518e-06	0.00123645	1.85024e-28	1.0947e-27	1.54264e-31	0.000324344	0.101523	3.16524e-05	1.45326e-05	0.00564229	1.38662e-26	2.47041e-26	2.81326e-30	1653	1	.	12	ELR52334.1	1e-113	Solute carrier family 2, facilitated glucose transporter member 1, partial [Bos mutus]	P27674	2e-115	Solute carrier family 2, facilitated glucose transporter member 1
SMED30008690	-4.23622	-2.14848	-1.35417	-0.0725083	1.46583	2.39226	2.03279	1.92051	1.78261	3.52631e-11	2.55279e-06	0.000710195	0.85112	1.98271e-09	1.85716e-28	6.69075e-20	7.60385e-18	3.90578e-10	2.89999e-05	0.0040592	0.999998	5.3049e-08	1.38835e-26	8.25777e-19	5.70706e-17	3495	3	.	0	AFJ24818.1	1e-144	hypothetical protein, partial [Schmidtea mediterranea]	A4Z945	1e-14	Protein ZBED8
SMED30015289	-2.32483	-0.381044	-6.16216	-2.24663	0.430408	3.15324	3.84358	3.68744	0.430204	0.998731	0.814801	7.97481e-06	0.998415	0.247707	2.03193e-28	4.15405e-50	1.41388e-45	0.999999	0.999994	7.98196e-05	0.999998	0.399032	1.51151e-26	7.92083e-48	6.12012e-44	1180	1	.	0	CCJ30966.1	5e-07	unnamed protein product [Pneumocystis jirovecii]	Q5AL29	7e-06	RNA exonuclease 3
SMED30024367	-2.28519	-1.58231	-3.46441	-4.2289	-0.00063333	3.85096	3.97951	3.73099	4.8179	7.34667e-05	0.00247853	2.44604e-08	1.43983e-10	0.994024	2.15366e-28	1.91622e-30	1.4817e-26	0.000284088	0.0131053	4.33226e-07	4.70475e-09	0.999999	1.59811e-26	5.56165e-29	1.96562e-25	1408	1	.	0	CCD76213.1	7e-68	putative major egg antigen [Schistosoma mansoni]	P12812	4e-68	Major egg antigen
SMED30023238	-7.19652	-1.38846	-0.816819	-1.394	2.62516	4.10642	2.45151	1.6127	0.988015	3.2589e-06	0.988163	0.950809	0.988285	1.26492e-09	2.2022e-28	1.28994e-08	0.000601326	1.61695e-05	0.999994	0.999998	0.999998	3.619e-08	1.63012e-26	5.74713e-08	0.0012197	737	1	YES	0	.	.	.	.	.	.
SMED30010011	-2.5898	-2.06347	-2.4246	-2.8021	0.224786	2.50929	3.3677	3.77819	3.18835	2.06027e-08	8.47436e-08	1.75674e-09	1.23556e-11	0.401058	2.21539e-28	2.30938e-54	1.18003e-70	1.46772e-07	1.26766e-06	3.77499e-08	5.09913e-10	0.56604	1.63586e-26	6.62617e-52	2.32358e-68	1261	1	.	3	BAE78815.1	5e-66	innexin7 [Dugesia japonica]	Q03412	9e-52	Innexin unc-7
SMED30017913	-3.7161	-0.698531	-4.53663	-2.54222	0.721399	3.47219	3.8021	3.49779	1.46079	0.000233229	0.2753	2.38644e-06	0.000959521	0.0699961	2.38838e-28	4.12645e-35	5.2415e-29	0.000814193	0.564753	2.70719e-05	0.00471497	0.152346	1.75499e-26	1.84447e-33	8.16076e-28	2960	2	YES	7	XP_007891677.1	0	frizzled-8 isoform X2 [Callorhinchus milii]	O93274	0	Frizzled-8
SMED30033566	-2.36247	-1.23349	-2.37983	-2.23045	1.45265	2.52668	2.31671	1.91019	4.54683	1.7972e-10	0.000106059	1.96464e-11	1.50704e-10	4.04017e-09	2.38826e-28	1.56058e-23	9.49432e-16	1.77989e-09	0.000837105	5.72978e-10	4.89252e-09	9.96222e-08	1.75499e-26	2.5318e-22	6.13942e-15	2940	2	.	0	AFJ24772.1	8e-142	IQ motif and Sec7 domain-1, partial [Schmidtea mediterranea]	Q6DN90	9e-89	IQ motif and SEC7 domain-containing protein 1
SMED30007727	-1.56792	-1.80573	-1.55608	-3.66572	-1.12752	3.2498	3.30007	3.17309	1.18779	0.0288013	0.00382176	0.0107692	1.0974e-06	0.0177395	2.62597e-28	2.47616e-29	4.62001e-27	0.0610537	0.0190091	0.0423613	1.25043e-05	0.050973	1.92239e-26	6.5553e-28	6.33821e-26	3898	1	YES	1	CDJ08400.1	3e-121	cadherin [Hymenolepis microstoma]	Q9BZA8	2e-73	Protocadherin-11 Y-linked
SMED30000013	-2.19262	-1.31844	-2.28091	-3.41139	-3.45997	3.20827	4.56124	4.89382	6.69722	1.39847e-06	0.00144178	4.24543e-07	4.85688e-12	1.26358e-12	2.63533e-28	2.65792e-60	7.46216e-70	7.4019e-06	0.00823911	5.80845e-06	2.17743e-10	7.58324e-11	1.92239e-26	1.25118e-57	1.39635e-67	2615	1	YES	0	AHH45014.1	0	fasciclin-1 [Taenia solium]	O11780	2e-21	Transforming growth factor-beta-induced protein ig-h3
SMED30031050	-3.97296	-0.680375	-2.80114	-4.89616	0.644088	3.67484	4.10284	3.92887	1.90147	9.09e-05	0.287427	0.000395557	4.93108e-07	0.117715	2.82568e-28	1.47276e-36	3.73156e-33	0.00034547	0.582334	0.00244701	6.18479e-06	0.227509	2.05626e-26	7.63683e-35	7.60114e-32	1178	1	.	1	CDJ15954.1	2e-117	mechanosensory protein 2 [Echinococcus granulosus]	Q16TM5	2e-99	Band 7 protein AAEL010189 [Aedes aegypti]
SMED30016885	-2.14093	-1.09591	-2.14628	-3.23608	-0.375059	2.43813	3.1695	3.38663	2.20402	2.57315e-05	0.00367477	6.2365e-07	1.7868e-11	0.215232	2.99439e-28	7.22681e-51	1.51147e-59	0.000109001	0.0184056	8.23705e-06	7.07372e-10	0.360179	2.17378e-26	1.45148e-48	1.50782e-57	2421	1	.	0	XP_002602030.1	6e-52	hypothetical protein BRAFLDRAFT_123203 [Branchiostoma floridae]	Q5U3U0	5e-06	Phytanoyl-CoA dioxygenase domain-containing protein 1 [Danio rerio]
SMED30025971	-4.76187	-1.51509	-1.23801	-3.58787	0.936568	2.90293	3.5783	3.68504	2.98402	3.39988e-12	0.000563597	0.00404007	1.84317e-10	0.00233654	3.46524e-28	4.01597e-45	2.20621e-48	4.36794e-11	0.00365386	0.0183251	5.82068e-09	0.00960211	2.50955e-26	4.6714e-43	1.09141e-46	1989	1	.	0	AFJ24792.1	1e-32	TNF receptor associated factor-2, partial [Schmidtea mediterranea]	O00463	1e-27	TNF receptor-associated factor 5
SMED30003733	-3.1969	-2.20565	-2.7442	-3.81108	1.72061	3.84988	3.39833	2.98901	3.45625	2.8533e-06	0.000111625	5.08884e-06	1.05274e-08	1.17055e-05	4.28441e-28	1.56914e-21	1.84984e-16	1.42935e-05	0.000876677	5.36054e-05	2.11405e-07	0.000105269	3.08795e-26	2.20801e-20	1.26287e-15	1799	1	.	0	CDJ12686.1	5e-42	ski oncogene [Hymenolepis microstoma]	P17863	3e-39	Transforming protein Ski [Avian erythroblastosis virus (strain Sloan-Kettering)]
SMED30014702	-5.49977	-1.41945	-0.891813	-2.59904	-0.148187	3.57351	3.64499	3.33976	-0.10195	0.0041303	0.98989	0.959986	0.999714	0.755296	4.29567e-28	1.56729e-29	8.06256e-24	0.0109652	0.999994	0.999998	0.999998	0.885671	3.08868e-26	4.21587e-28	8.87147e-23	771	1	.	1	.	.	.	.	.	.
SMED30002664	-3.75551	-0.688023	-2.17862	-1.21325	-1.15633	2.82625	2.71517	3.45031	1.06872	2.51607e-05	0.19909	0.00094166	0.0295562	0.0163464	4.64521e-28	1.25532e-25	1.04421e-45	0.000106793	0.449388	0.00520158	0.0903084	0.0477383	3.32414e-26	2.41192e-24	4.5659e-44	978	1	.	0	WP_012717676.1	1e-33	ankyrin [Sulfolobus islandicus]	Q8NFD2	1e-22	Ankyrin repeat and protein kinase domain-containing protein 1
SMED30007227	-5.09619	-1.02066	-2.1032	-5.09619	4.05089	3.88876	2.72481	2.6518	-0.279579	0.999536	0.844532	0.963934	0.999668	7.16684e-27	4.65793e-28	2.39109e-10	6.05164e-10	0.999999	0.999994	0.999998	0.999998	4.52664e-24	3.32534e-26	1.31717e-09	2.45414e-09	1191	1	.	0	BAA77403.1	0	PLOX3-Dj [Dugesia japonica]	P06798	5e-33	Homeobox protein Hox-A4
SMED30020015	-3.14986	-1.39681	-1.85708	-2.26953	0.878922	2.48657	2.65863	2.64916	3.90448	9.5982e-14	1.94516e-05	6.36007e-08	1.54106e-10	0.000574986	4.68018e-28	1.94802e-32	3.05643e-32	1.51e-12	0.000182219	1.03405e-06	4.99759e-09	0.00295658	3.33333e-26	6.76127e-31	5.8613e-31	2579	1	.	5	XP_005103124.1	0	ATP-binding cassette sub-family G member 1-like isoform X1 [Aplysia californica]	P45844	0	ATP-binding cassette sub-family G member 1
SMED30034750	-6.0378	-0.539577	-0.124386	-3.13135	1.36198	3.04933	2.73194	2.68984	-0.114611	0.000513703	0.902689	0.749156	0.999969	0.00218448	4.69746e-28	2.76472e-20	3.51408e-20	0.00166825	0.999994	0.999998	0.999998	0.009055	3.33775e-26	3.51744e-19	3.09836e-19	791	1	.	0	ABO52809.1	4e-155	nanos-like protein [Schmidtea mediterranea]	E7FDB3	2e-20	Nanos homolog 1
SMED30001955	-5.77242	-0.945261	-2.58895	-1.02115	2.15372	3.15872	2.81338	2.20196	2.61235	7.33935e-13	0.048789	2.72337e-05	0.0333713	5.47341e-12	5.47901e-28	1.27212e-21	7.01416e-13	1.02747e-11	0.154975	0.000236446	0.100077	2.82843e-10	3.86572e-26	1.79762e-20	3.6321e-12	2304	2	.	0	.	.	.	.	.	.
SMED30032823	-3.42693	-1.11468	-2.31201	-2.14703	-0.934252	2.7423	3.66661	3.52599	7.91516	1.19148e-16	0.00103765	7.68036e-10	6.8321e-09	0.00510886	5.47544e-28	7.60694e-53	1.64415e-48	2.73595e-15	0.00620634	1.76227e-08	1.43336e-07	0.0184285	3.86572e-26	1.92584e-50	8.18731e-47	7054	2	YES	0	EFX82507.1	6e-160	hypothetical protein DAPPUDRAFT_316225 [Daphnia pulex]	Q5G265	9e-86	Neurotrypsin
SMED30016666	-2.01046	0.387419	-1.84911	-5.84675	-1.42478	3.17862	3.72589	3.83916	0.200593	0.997036	0.348887	0.995415	2.66039e-05	0.985863	5.55974e-28	6.38585e-44	1.37453e-49	0.999999	0.66529	0.999998	0.000204725	0.999999	3.91351e-26	6.7268e-42	7.26498e-48	3624	1	.	3	CCD77851.1	3e-20	hypothetical protein Smp_128250 [Schistosoma mansoni]	.	.	.
SMED30030353	-1.72178	-1.47626	-2.63165	-2.71931	-0.474523	2.62041	3.21979	3.18333	0.350243	0.048136	0.0318024	0.000730699	0.000420622	0.322019	6.73386e-28	1.14146e-47	8.47978e-48	0.0949826	0.11009	0.00415982	0.00229521	0.483755	4.71793e-26	1.72808e-45	4.07449e-46	1586	2	YES	7	XP_002426057.1	7e-45	parathyroid hormone receptor, putative [Pediculus humanus corporis]	P23811	1e-31	Secretin receptor
SMED30019745	-2.22306	-1.48033	-2.9191	-3.2319	-1.11085	3.24074	3.8423	3.8822	2.48485	0.000312591	0.00290634	7.49689e-07	8.34629e-08	0.00916323	6.92662e-28	1.3709e-40	1.20831e-41	0.00106304	0.0150316	9.71435e-06	1.30284e-06	0.0298025	4.84172e-26	1.0456e-38	4.07189e-40	2146	1	YES	1	AAR82936.1	1e-134	macrophage expressed protein [Haliotis rufescens]	Q5RBP9	3e-114	Macrophage-expressed gene 1 protein
SMED30021902	-5.66677	-0.197921	-2.67037	-5.66677	1.33132	4.12186	4.41202	4.33663	0.581144	0.999622	0.588517	0.982096	0.999449	0.0154785	7.09834e-28	7.99188e-34	1.14564e-32	0.999999	0.93043	0.999998	0.999998	0.0456685	4.95027e-26	3.15559e-32	2.26623e-31	713	1	.	0	.	.	.	.	.	.
SMED30034137	-2.78913	0.267097	-3.13046	-4.77871	-0.560903	3.28937	3.93029	3.77244	1.63002	0.00132167	0.504478	6.51842e-05	2.80665e-08	0.284395	7.77724e-28	2.20953e-42	1.16568e-38	0.00393537	0.844685	0.000507705	4.94768e-07	0.441535	5.39873e-26	1.98706e-40	3.31618e-37	4064	1	YES	1	CDJ12532.1	1e-31	cadherin [Hymenolepis microstoma]	.	.	.
SMED30032163	-3.58793	-0.865427	-2.01229	-3.56095	1.73501	3.21556	2.38526	2.69078	0.899319	0.000181299	0.150966	0.0037041	1.83069e-05	5.35401e-07	8.27295e-28	2.97852e-14	8.91254e-19	0.000648309	0.368024	0.0170346	0.000148381	7.08701e-06	5.70341e-26	2.34108e-13	7.14307e-18	1590	1	.	0	ESP00087.1	5e-47	hypothetical protein LOTGIDRAFT_113173, partial [Lottia gigantea]	A2BGA0	2e-45	Transcription factor RFX4
SMED30019652	-2.50722	0.0377366	-3.37912	-6.34633	-0.164007	3.57755	4.19161	4.58978	0.966963	0.999166	0.565656	0.999979	5.90879e-06	0.678422	9.14782e-28	2.02251e-42	4.86006e-55	0.999999	0.907147	0.999998	5.52913e-05	0.8201	6.29215e-26	1.82431e-40	3.61528e-53	1411	1	.	0	XP_006814384.1	4e-07	synaptotagmin-6-like [Saccoglossus kowalevskii]	A4IJ05	2e-07	Synaptotagmin-17
SMED30007034	-6.67425	-1.52401	-2.04509	-1.39166	0.674772	3.27746	3.953	3.72977	0.871815	1.79513e-05	0.991675	0.99786	0.988303	0.145897	9.58545e-28	3.96458e-46	5.77202e-40	7.83681e-05	0.999994	0.999998	0.999998	0.26777	6.57815e-26	5.10431e-44	1.75828e-38	871	1	.	0	.	.	.	.	.	.
SMED30015710	-1.76247	-0.346242	-4.08423	-3.58766	-1.19587	3.25499	3.86166	3.85982	1.92651	0.00886733	0.505874	5.45106e-08	3.64655e-07	0.0107957	1.00218e-27	6.7602e-41	4.89259e-41	0.021633	0.846367	8.97572e-07	4.78066e-06	0.0340389	6.86196e-26	5.36905e-39	1.59007e-39	1675	1	.	4	CDJ11100.1	6e-143	glycine receptor subunit beta [Hymenolepis microstoma]	Q7TNC8	1e-71	Glycine receptor subunit alpha-2
SMED30022009	-6.00678	-0.00493957	-0.0124119	-0.903028	1.94956	2.45085	1.44791	1.07884	2.26067	1.6976e-18	0.966083	0.982786	0.0311471	5.13908e-16	1.08728e-27	4.78204e-09	2.49818e-05	4.88012e-17	0.999994	0.999998	0.0943462	6.3714e-14	7.41096e-26	2.25037e-08	6.19649e-05	2347	1	.	0	AFB74718.1	0	CEP97 [Schmidtea mediterranea]	Q9CZ62	2e-68	Centrosomal protein of 97 kDa
SMED30012026	-0.766044	-1.58488	-2.67932	-5.64477	-2.24785	3.82434	4.12013	4.97838	0.587352	0.921132	0.990306	0.999623	0.000142673	0.99846	1.13161e-27	2.17085e-33	7.80105e-57	0.999999	0.999994	0.999998	0.000890841	0.999999	7.6957e-26	8.26818e-32	6.75351e-55	319	1	.	0	.	.	.	.	.	.
SMED30031582	-2.21507	-0.402535	-3.15315	-4.87938	0.706785	3.28392	3.23363	3.42581	1.43924	0.00540502	0.495491	5.38039e-05	7.97061e-09	0.0589959	1.19634e-27	1.03083e-26	1.08747e-30	0.0139403	0.835113	0.000428483	1.64699e-07	0.133096	8.11761e-26	2.17325e-25	1.87857e-29	1641	1	.	3	BAE78818.1	0	innexin10 [Dugesia japonica]	Q03412	1e-55	Innexin unc-7
SMED30034221	-2.38005	-1.45828	-2.74848	-3.7727	-0.146034	3.67862	3.37585	3.45106	2.50581	0.000396342	0.0073441	1.65467e-05	4.92301e-08	0.763541	1.29422e-27	6.30378e-23	4.26515e-24	0.00131984	0.033097	0.000152728	8.13134e-07	0.891597	8.762e-26	9.74417e-22	4.77859e-23	1741	1	.	0	XP_005043551.1	0.001	tyrosine-protein kinase FRK [Ficedula albicollis]	.	.	.
SMED30009888	-3.91002	-0.852587	-3.91002	-3.91002	1.25149	4.81264	3.66933	2.84919	-0.900553	0.999515	0.707198	0.999606	0.999605	0.0520953	1.42656e-27	8.5118e-13	3.34675e-07	0.999999	0.999994	0.999998	0.999998	0.120999	9.61476e-26	5.93875e-12	1.0354e-06	1636	1	.	0	.	.	.	.	.	.
SMED30027266	-6.33199	0.0310694	-3.37192	-2.46929	0.488093	3.84081	3.86113	3.95211	0.763483	0.000288579	0.653157	0.999989	0.999355	0.296532	1.54257e-27	5.46189e-28	4.96686e-30	0.000989304	0.988579	0.999998	0.999998	0.454661	1.03734e-25	1.26189e-26	8.30391e-29	1066	2	YES	0	.	.	.	.	.	.
SMED30035250	-3.61626	-1.83852	-2.65931	-2.20363	1.38405	2.85878	2.93198	3.1429	2.29518	2.7737e-08	7.51648e-05	2.1039e-07	4.35299e-06	2.96046e-06	1.58056e-27	4.33384e-29	4.40665e-34	1.93699e-07	0.000612199	3.08289e-06	4.2168e-05	3.16838e-05	1.06052e-25	1.12363e-27	9.48957e-33	512	1	.	0	AAW25497.1	8e-16	SJCHGC06248 protein [Schistosoma japonicum]	Q8QGW7	1e-13	Lipopolysaccharide-induced tumor necrosis factor-alpha factor homolog
SMED30031540	-3.10727	-1.4428	-2.33074	-2.41099	-1.571	2.82446	3.85977	4.17857	1.0594	0.00141232	0.0317005	0.0018162	0.0011962	0.00478089	1.67063e-27	1.37508e-60	1.08146e-75	0.00417926	0.109876	0.00918988	0.00571579	0.0174671	1.11847e-25	6.7913e-58	2.96194e-73	295	1	.	1	DAA33914.1	9e-47	TPA_inf: 1020HH-2 [Schmidtea mediterranea]	.	.	.
SMED30015143	-3.96363	-0.897335	-0.976237	-3.96363	-2.00831	4.10675	3.77783	3.92457	-0.899186	0.999434	0.83465	0.85063	0.99961	0.96877	1.72519e-27	7.71678e-21	1.23979e-24	0.999999	0.999994	0.999998	0.999998	0.999999	1.15243e-25	1.02056e-19	1.43328e-23	1687	1	.	7	BAI44327.1	0	serotonin receptor 7 [Dugesia japonica]	Q6XXY0	3e-71	5-hydroxytryptamine receptor 1A
SMED30002062	-5.96806	0.599577	-2.97561	-1.04382	-2.16911	3.48894	3.92312	4.14497	0.479654	0.000889354	0.276281	0.99993	0.971227	0.998548	1.83481e-27	8.58617e-38	6.6479e-45	0.00274637	0.566187	0.999998	0.999998	0.999999	1.22295e-25	5.01309e-36	2.74358e-43	1345	1	.	0	XP_006822085.1	9e-17	ras-related and estrogen-regulated growth inhibitor-like [Saccoglossus kowalevskii]	Q8R367	2e-14	Ras-related and estrogen-regulated growth inhibitor [Mus musculus]
SMED30003768	-2.24381	-0.585521	-3.09191	-3.16664	1.93077	2.86907	2.31901	1.96904	-0.304441	0.046882	0.463414	0.00207282	0.00144863	3.20404e-08	1.91824e-27	9.89601e-16	3.76795e-11	0.0928793	0.800837	0.0103032	0.00673815	6.14828e-07	1.27573e-25	8.7972e-15	1.69987e-10	951	2	.	0	P31370	2e-143	POU domain protein 1	P31370	2e-145	POU domain protein 1
SMED30001010	-3.15948	-2.31369	-3.0153	-3.1113	2.02088	2.89453	3.29534	3.38901	0.855194	0.00146476	0.0025794	0.000271775	0.000161078	2.37598e-10	2.08626e-27	8.95523e-38	2.41864e-41	0.00431705	0.0135548	0.00176918	0.000991173	8.20883e-09	1.38443e-25	5.19835e-36	8.00729e-40	888	1	.	1	ESO86717.1	3e-08	hypothetical protein LOTGIDRAFT_166990 [Lottia gigantea]	.	.	.
SMED30026114	-5.37103	0.392492	-1.41816	-2.44757	-5.37103	4.04431	4.65291	5.51808	0.733288	0.999665	0.272491	0.882768	0.97161	0.999632	2.19766e-27	1.36991e-40	2.83945e-67	0.999999	0.560441	0.999998	0.999998	0.999999	1.45514e-25	1.0456e-38	4.43234e-65	514	1	YES	1	.	.	.	.	.	.
SMED30011929	-4.90088	-0.746819	-2.03446	-2.0715	0.167262	2.8356	3.37951	3.37129	2.09035	1.04035e-09	0.111732	0.000422241	0.000340287	0.595983	2.20963e-27	5.15757e-41	5.27434e-41	9.14846e-09	0.294734	0.0025916	0.00190874	0.7486	1.45986e-25	4.14353e-39	1.71044e-39	1161	1	.	1	CDJ19915.1	5e-96	MEChanosensory abnormality family member [Echinococcus granulosus]	Q27433	2e-82	Mechanosensory protein 2 [Caenorhabditis elegans]
SMED30002728	-2.0096	-0.665552	-1.2556	-2.07486	-0.112182	2.43701	1.85245	1.82833	1.45239	9.33686e-05	0.0706489	0.00163584	1.64455e-06	0.712781	2.31924e-27	2.44075e-15	4.24886e-15	0.00035396	0.207471	0.00839556	1.79643e-05	0.849815	1.52892e-25	2.11422e-14	2.60544e-14	2101	1	.	0	XP_008296163.1	0	dual specificity tyrosine-phosphorylation-regulated kinase 2 [Stegastes partitus]	Q92630	0	Dual specificity tyrosine-phosphorylation-regulated kinase 2 [Homo sapiens]
SMED30031099	-2.80214	-1.5319	-2.43721	-3.7744	0.395603	3.62416	3.21055	3.31534	4.46829	1.44868e-06	0.00208519	7.67087e-06	5.23976e-10	0.334455	2.3875e-27	3.97732e-21	1.25e-22	7.65021e-06	0.0113231	7.71106e-05	1.47393e-08	0.497573	1.5692e-25	5.40969e-20	1.2757e-21	1528	1	.	4	BAE78816.1	0	innexin8 [Dugesia japonica]	O01393	1e-64	Innexin unc-9
SMED30021108	-0.734917	-1.49988	-4.57312	-4.57312	2.08624	4.03581	2.78297	2.47602	-0.866541	0.774063	0.91226	0.999658	0.999671	0.000123499	2.40621e-27	4.82803e-10	6.176e-08	0.999999	0.999994	0.999998	0.999998	0.000799066	1.57591e-25	2.55138e-09	2.07153e-07	1667	1	.	0	BAA02309.1	2e-67	DjPOU2 [Dugesia japonica]	P31364	2e-62	POU domain, class 3, transcription factor 4-A
SMED30018418	-8.14477	1.24062	0.0251922	-1.56825	0.788807	2.61667	2.61107	2.43066	1.31343	1.26799e-12	0.00174242	0.646026	0.992205	0.0434706	2.42499e-27	4.03046e-27	8.15631e-23	1.72697e-11	0.00969058	0.999998	0.999998	0.104757	1.58477e-25	8.73566e-26	8.39799e-22	2378	1	.	0	GAA52762.1	9e-175	serine/threonine-protein phosphatase 2A regulatory subunit B'' subunit alpha [Clonorchis sinensis]	Q06190	9e-148	Serine/threonine-protein phosphatase 2A regulatory subunit B'' subunit alpha
SMED30001935	-3.49961	-0.526813	-4.35288	-2.03064	0.51661	3.38503	3.37244	3.13586	1.11295	0.000588227	0.416243	5.57484e-06	0.00556851	0.19413	2.44244e-27	4.08454e-27	4.14689e-23	0.00188667	0.745491	5.82766e-05	0.0215688	0.333556	1.59271e-25	8.84015e-26	4.35612e-22	3244	1	.	2	CDJ12376.1	1e-67	protocadherin gamma b17 [Hymenolepis microstoma]	Q9Y5I1	2e-54	Protocadherin alpha-11
SMED30018236	-3.43098	-1.35284	-2.46263	-2.3723	2.20614	2.86557	2.46042	2.08663	4.83103	3.42414e-13	0.000296066	2.97577e-09	6.55436e-09	1.22017e-15	2.5022e-27	9.91924e-20	4.89365e-14	5.01016e-12	0.0020724	6.14048e-08	1.38086e-07	1.4248e-13	1.62816e-25	1.20208e-18	2.77648e-13	5923	1	.	0	CCD75440.1	4e-64	putative bromodomain containing protein [Schistosoma mansoni]	B7ZS37	4e-39	Bromodomain adjacent to zinc finger domain protein 2A
SMED30011309	-3.81439	-1.48141	-2.44699	-3.16148	0.346416	3.67078	3.47056	3.41651	2.29405	3.80129e-06	0.00886975	0.000135735	2.69935e-06	0.397457	2.51511e-27	3.68499e-24	2.07139e-23	1.86244e-05	0.0388343	0.000965823	2.77852e-05	0.562755	1.63304e-25	6.3584e-23	2.2145e-22	886	1	.	1	.	.	.	.	.	.
SMED30022905	-3.06016	-1.7876	-3.16961	-3.14458	0.440447	3.77345	3.7161	3.23194	4.65325	7.45594e-07	0.000775321	1.2551e-07	1.59522e-07	0.304526	2.848e-27	2.12358e-26	1.19727e-19	4.14711e-06	0.00482107	1.92429e-06	2.30788e-06	0.464318	1.8452e-25	4.388e-25	1.01749e-18	1893	1	.	0	EKC20858.1	1e-105	Dihydropyrimidinase [Crassostrea gigas]	Q90635	3e-96	Dihydropyrimidinase-related protein 2
SMED30006821	-2.26027	-2.13653	-2.86098	-3.41811	0.0999478	3.29043	3.5535	3.73201	3.87355	1.59392e-05	1.01054e-05	5.1941e-08	5.09452e-10	0.783169	2.87035e-27	3.42173e-32	7.89221e-36	7.03591e-05	0.000101145	8.58851e-07	1.44251e-08	0.90668	1.85569e-25	1.16219e-30	1.91286e-34	318	1	.	0	.	.	.	.	.	.
SMED30008250	0.248641	-0.617681	-6.11255	-3.19605	-0.74836	3.1353	3.58664	3.70406	0.320311	0.47725	0.891483	9.65125e-06	0.999958	0.920335	2.97666e-27	1.67874e-39	2.20305e-44	0.707794	0.999994	9.46307e-05	0.999998	0.999999	1.9203e-25	1.14683e-37	8.8613e-43	880	1	.	0	.	.	.	.	.	.
SMED30013812	-2.64403	-3.13655	-1.8962	-1.16591	1.76486	2.41134	2.35803	2.30844	2.24476	1.1092e-07	6.37948e-12	1.09597e-06	0.000961255	1.55733e-13	3.00647e-27	5.69641e-26	5.52413e-25	7.04206e-07	1.66836e-10	1.35934e-05	0.00472041	1.14155e-11	1.93538e-25	1.12979e-24	6.59633e-24	976	1	.	2	CCD79365.1	2e-29	hypothetical protein Smp_145460 [Schistosoma mansoni]	.	.	.
SMED30014748	-3.58436	-0.308115	-2.87441	-3.21436	1.26589	3.18049	2.84158	2.69328	4.37077	5.49804e-11	0.426759	4.80939e-09	1.25569e-10	0.000137464	3.01593e-27	2.09813e-21	3.99344e-19	5.90936e-10	0.757005	9.60188e-08	4.12993e-09	0.000876296	1.93685e-25	2.9237e-20	3.27375e-18	4517	1	.	2	CDJ12876.1	1e-164	expressed protein [Hymenolepis microstoma]	Q91048	1e-51	Inactive tyrosine-protein kinase 7
SMED30016720	-2.6234	-0.0516194	-2.18156	-4.23967	0.308565	2.95101	2.94895	2.88772	1.48083	0.000244499	0.950781	0.000176378	2.01341e-09	0.356371	3.02161e-27	3.82336e-27	4.10803e-26	0.000850286	0.999994	0.00121014	4.84102e-08	0.520729	1.93685e-25	8.30471e-26	5.30714e-25	1491	2	.	0	AFJ24792.1	1e-15	TNF receptor associated factor-2, partial [Schmidtea mediterranea]	Q6DJN2	7e-11	TNF receptor-associated factor 6-B
SMED30016868	-4.07812	1.68504	-4.07812	-4.07812	-2.12584	4.43993	4.25364	3.98158	-0.612339	0.999439	0.0238645	0.99955	0.999549	0.907693	3.17789e-27	7.96215e-24	4.13476e-20	0.999999	0.087359	0.999998	0.999998	0.999999	2.0327e-25	1.32528e-22	3.62326e-19	344	1	.	2	.	.	.	.	.	.
SMED30002523	-4.90661	0.233376	-4.90661	-1.98899	-1.5211	3.95456	4.68478	4.45059	0.0683523	0.999498	0.425798	0.999631	0.959	0.920119	3.22731e-27	9.5505e-46	5.92932e-40	0.999999	0.755967	0.999998	0.999998	0.999999	2.05994e-25	1.16947e-43	1.80437e-38	1073	1	.	0	ESO83938.1	3e-29	hypothetical protein LOTGIDRAFT_229516 [Lottia gigantea]	P13856	3e-26	Ras-related protein RSR1
SMED30028125	-2.43758	-0.664215	-2.50354	-5.05254	-0.70117	4.08146	3.79881	3.47875	1.92009	0.0048043	0.306502	0.00129955	1.33858e-07	0.234681	3.24596e-27	3.12361e-23	3.05422e-19	0.0125576	0.608319	0.00688683	1.97586e-06	0.383814	2.06747e-25	4.9373e-22	2.52094e-18	2901	2	YES	4	CDJ07124.1	1e-167	glutamate receptor, ionotrophic, AMPA 3 [Hymenolepis microstoma]	Q9Z2W8	5e-149	Glutamate receptor 4
SMED30032008	-1.53478	-1.74719	-2.70453	-2.8854	-1.27678	3.21149	3.52322	3.41398	2.67576	0.00421198	0.000363977	8.69413e-07	2.31636e-07	0.00277826	3.33028e-27	2.76168e-33	3.83015e-31	0.0111556	0.00248314	1.10379e-05	3.20999e-06	0.011095	2.1167e-25	1.03484e-31	6.81852e-30	2145	1	.	0	XP_001659761.1	1e-172	camp-specific 3,5-cyclic phosphodiesterase [Aedes aegypti]	Q01063	4e-169	cAMP-specific 3',5'-cyclic phosphodiesterase 4D
SMED30030074	-3.73631	-1.11494	-2.92085	-3.70859	0.974609	3.96231	3.47371	3.07005	1.47775	0.000299721	0.0993432	0.00048397	3.23117e-05	0.0293973	3.55782e-27	2.97428e-20	1.4192e-15	0.00102319	0.269618	0.00291008	0.000242938	0.0765737	2.25656e-25	3.77607e-19	9.03364e-15	3021	2	.	0	AGY49100.1	4e-62	TGF beta signaling pathway factor [Pinctada fucata]	Q13485	2e-52	Mothers against decapentaplegic homolog 4
SMED30004520	-2.81953	-0.418403	-3.25869	-3.85064	0.393449	3.01748	3.36166	3.57468	1.90673	6.75235e-05	0.370512	3.74642e-07	7.11435e-09	0.246715	3.6934e-27	1.15079e-34	4.26495e-40	0.000262713	0.690873	5.19174e-06	1.48225e-07	0.39773	2.33763e-25	4.88309e-33	1.30979e-38	1391	1	.	5	.	.	.	.	.	.
SMED30004884	-4.54328	-0.839956	-3.38074	-1.35584	0.974959	2.99439	3.03975	3.11072	1.73566	9.66816e-08	0.0985051	4.78286e-06	0.0120424	0.00392302	3.76882e-27	3.92793e-28	7.46688e-30	6.19993e-07	0.267961	5.07549e-05	0.0420443	0.014859	2.37538e-25	9.19477e-27	1.23128e-28	2841	1	YES	1	GAA36853.2	5e-60	hypothetical protein CLF_100858, partial [Clonorchis sinensis]	.	.	.
SMED30035223	-5.1095	0.672928	-5.1095	-2.19454	-0.967476	3.7117	4.48246	4.51393	0.140679	0.999479	0.224344	0.99962	0.96853	0.831954	3.76832e-27	1.126e-49	1.52932e-52	0.999999	0.488283	0.999998	0.999998	0.945822	2.37538e-25	2.03132e-47	9.74079e-51	1556	1	.	1	XP_002190770.2	2e-09	pro-neuregulin-2, membrane-bound isoform [Taeniopygia guttata]	Q8TD84	5e-09	Down syndrome cell adhesion molecule-like protein 1
SMED30026101	-2.19155	-1.01946	-4.50698	-5.13321	2.23656	3.74818	3.51334	3.35312	3.04942	0.00061548	0.0522327	1.0322e-09	2.3095e-11	3.02955e-09	4.15452e-27	1.443e-23	2.34688e-21	0.00196905	0.163577	2.30518e-08	8.95474e-10	7.72831e-08	2.60215e-25	2.3461e-22	2.22131e-20	1200	1	YES	0	AAP05891.1	1e-45	SJCHGC09235 protein [Schistosoma japonicum]	Q6IQP3	7e-47	Calumenin-A
SMED30011214	-2.39603	-2.15393	-1.18615	-1.69455	1.61246	2.40311	1.99198	1.42309	0.292408	0.00201288	0.000483279	0.0246271	0.00246574	2.88423e-09	4.49531e-27	1.70915e-17	6.21235e-09	0.00574551	0.00319223	0.0846095	0.0106518	7.3826e-08	2.80976e-25	1.7532e-16	2.30634e-08	1054	1	.	0	XP_002591477.1	1e-35	hypothetical protein BRAFLDRAFT_247381 [Branchiostoma floridae]	Q5PQ50	1e-32	Nucleoside diphosphate-linked moiety X motif 19, mitochondrial
SMED30012777	-2.31979	-1.16694	-3.65099	-3.14879	-0.214968	3.14697	3.72887	3.62563	2.25415	0.000282447	0.0157356	1.47902e-08	1.40059e-07	0.607303	4.77221e-27	1.82243e-39	3.56035e-37	0.00097027	0.0623119	2.72195e-07	2.05832e-06	0.759399	2.97665e-25	1.23938e-37	9.34343e-36	869	1	.	0	CDJ22728.1	2e-35	universal stress protein [Echinococcus granulosus]	P74148	7e-06	Universal stress protein Sll1388
SMED30007044	-1.22924	-2.44818	-2.51359	-2.29759	1.2755	2.6055	2.25019	2.35741	0.723495	0.0511723	6.11532e-05	3.9052e-05	7.21711e-05	1.39389e-05	4.87611e-27	2.02129e-19	5.30324e-22	0.100115	0.000508097	0.000323487	0.00049037	0.000122037	3.03518e-25	2.40598e-18	5.24871e-21	652	1	.	1	.	.	.	.	.	.
SMED30032448	-3.39257	-1.78887	-2.32777	-2.20751	-0.840698	3.0942	3.66203	3.80119	3.08989	4.03149e-08	0.000125327	2.28182e-06	5.57633e-06	0.0323856	4.9827e-27	4.08457e-39	1.50557e-42	2.74913e-07	0.000971876	2.60001e-05	5.25322e-05	0.0827058	3.09513e-25	2.71048e-37	5.39981e-41	1861	1	.	0	CDJ20248.1	2e-11	expressed conserved protein [Echinococcus granulosus]	.	.	.
SMED30016952	-3.26112	-2.23464	-2.22378	-3.09835	1.54451	3.56387	3.03673	2.67278	2.78941	1.95557e-06	5.76279e-05	7.28712e-05	3.3203e-07	3.49172e-05	5.37267e-27	3.61726e-19	1.01051e-14	1.01142e-05	0.000481463	0.000559906	4.41637e-06	0.000270633	3.3305e-25	4.22884e-18	6.02008e-14	2231	1	YES	7	XP_005093188.1	0	LOW QUALITY PROTEIN: frizzled-5-like [Aplysia californica]	P58421	0	Frizzled-5
SMED30003812	-2.54379	-1.2673	-2.78919	-2.73428	-0.423389	3.17165	3.24382	3.34248	2.91992	6.96521e-06	0.00472896	2.012e-07	1.46738e-07	0.279986	6.1968e-27	2.84049e-28	3.10149e-30	3.26601e-05	0.022766	2.96699e-06	2.13977e-06	0.436688	3.83349e-25	6.73822e-27	5.25232e-29	1391	1	.	0	XP_006878252.1	1e-117	LOW QUALITY PROTEIN: cathepsin A [Chrysochloris asiatica]	Q3MI05	2e-117	Lysosomal protective protein
SMED30011169	-3.78928	-2.49593	-1.74859	-1.22695	1.69355	2.72534	2.32451	2.51735	1.69067	8.65056e-08	2.96998e-06	0.000271439	0.00588267	2.03543e-09	6.42985e-27	5.10827e-19	8.84035e-23	5.58661e-07	3.3337e-05	0.00176794	0.022643	5.4363e-08	3.9614e-25	5.92595e-18	9.08987e-22	918	1	YES	2	XP_001951621.1	9e-22	uncharacterized protein LOC100158674 [Acyrthosiphon pisum]	.	.	.
SMED30021405	-3.14944	-0.623976	-3.44054	-3.37159	0.0018556	3.67775	3.7654	3.14054	5.52805	1.08422e-07	0.181571	7.25654e-09	1.01928e-08	0.993634	6.45598e-27	2.68042e-28	2.92213e-19	6.89848e-07	0.420397	1.40862e-07	2.05404e-07	0.999999	3.96937e-25	6.3887e-27	2.41456e-18	14096	1	YES	0	XP_002606139.1	5e-133	hypothetical protein BRAFLDRAFT_88050 [Branchiostoma floridae]	Q29116	2e-22	Tenascin
SMED30003729	-3.19995	-1.15766	-1.93366	-4.81978	1.64926	3.13393	3.15675	3.17113	2.09717	7.64407e-06	0.0197726	0.000445666	1.86476e-11	4.97988e-07	6.99368e-27	2.36864e-27	9.43071e-28	3.55226e-05	0.0750532	0.00271135	7.37264e-10	6.65907e-06	4.28249e-25	5.21257e-26	1.35553e-26	1397	1	.	0	ABA40385.1	2e-11	SJCHGC07397 protein [Schistosoma japonicum]	Q759T0	2e-09	Dynein light chain 1, cytoplasmic
SMED30013759	-2.17549	-2.3191	-4.5187	-3.13749	0.424968	3.14789	4.11792	4.46	2.49481	0.00087565	6.23099e-05	4.56355e-10	7.19789e-07	0.223839	7.38218e-27	2.05964e-49	1.34614e-59	0.00270927	0.00051655	1.08857e-08	8.66414e-06	0.370766	4.51121e-25	3.6076e-47	1.35184e-57	2197	2	.	12	XP_003969467.1	3e-50	solute carrier organic anion transporter family member 3A1-like [Takifugu rubripes]	P46720	1e-49	Solute carrier organic anion transporter family member 1A1
SMED30001457	-5.562	0.854872	-2.57096	-5.562	0.804345	3.75162	4.15105	4.13307	0.315245	0.999682	0.136241	0.979839	0.999549	0.111266	7.46205e-27	3.20512e-36	1.23656e-36	0.999999	0.341959	0.999998	0.999998	0.217917	4.55079e-25	1.604e-34	3.15444e-35	1038	1	.	4	GAA47791.1	9e-13	hypothetical protein CLF_100805 [Clonorchis sinensis]	.	.	.
SMED30013958	-1.70776	0.283365	-1.54624	-6.60704	0.326213	2.90944	2.93748	3.40454	0.439884	0.992958	0.384762	0.989356	3.15032e-08	0.30018	7.8973e-27	1.55603e-27	3.3845e-42	0.999999	0.708757	0.999998	5.48612e-07	0.458959	4.79681e-25	3.45966e-26	1.17742e-40	1945	1	.	7	NP_001191178.1	1e-13	serotonin receptor [Apis mellifera]	Q75Z89	1e-12	5-hydroxytryptamine receptor 2A
SMED30000779	-1.63709	-1.52969	-3.94594	-3.38741	-0.883279	3.46191	4.03645	3.88506	1.90727	0.0195779	0.0116748	5.43196e-07	4.38775e-06	0.0712016	8.12255e-27	6.56272e-38	6.82015e-35	0.0435165	0.0488712	7.26681e-06	4.24774e-05	0.154268	4.92371e-25	3.8466e-36	1.55189e-33	281	1	YES	1	.	.	.	.	.	.
SMED30024685	-0.849117	-5.74256	-1.74393	-1.8387	0.083305	3.32264	3.41247	3.3559	-0.0339222	0.943324	7.49319e-05	0.994439	0.995679	0.538957	9.33255e-27	9.59368e-29	3.30527e-28	0.999999	0.000610789	0.999998	0.999998	0.698162	5.6345e-25	2.41865e-27	4.87649e-27	1582	2	.	0	CCD80752.1	4e-29	hypothetical protein Smp_059570 [Schistosoma mansoni]	Q6DGN0	1e-17	Ras-related and estrogen-regulated growth inhibitor-like protein
SMED30026943	-1.90898	-2.74004	-2.15318	-2.29765	-0.0332336	3.10616	2.90178	3.12514	0.504328	0.0304481	0.000667367	0.00408786	0.00194021	0.997987	1.13499e-26	9.9893e-23	1.81602e-27	0.0639418	0.00424262	0.0185084	0.00862514	0.999999	6.83878e-25	1.52533e-21	2.55065e-26	796	1	.	0	ELU15424.1	8e-13	hypothetical protein CAPTEDRAFT_224572 [Capitella teleta]	Q6NUC1	2e-05	Cornifelin homolog A
SMED30006087	-4.91188	-4.91188	-1.94409	-1.03554	1.78105	4.12311	3.50723	3.39199	-0.343026	0.999605	0.999433	0.957358	0.85344	0.00208539	1.16163e-26	1.00474e-16	9.58834e-16	0.999999	0.999994	0.999998	0.999998	0.00869693	6.98529e-25	9.77704e-16	6.19888e-15	1355	1	.	0	CDJ18930.1	5e-31	suppression of tumorigenicity 18 protein [Echinococcus granulosus]	O60284	5e-29	Suppression of tumorigenicity 18 protein
SMED30031707	-3.06185	-1.75272	-1.23309	-2.39821	0.95669	2.54149	2.31422	2.63347	0.264356	0.00134458	0.0105164	0.0478079	0.000959336	0.00381208	1.19154e-26	3.15136e-21	3.70006e-30	0.00399844	0.0447685	0.146373	0.00471483	0.0145045	7.15089e-25	4.32139e-20	6.24492e-29	841	1	.	1	.	.	.	.	.	.
SMED30004604	-6.65006	-1.1744	-2.06069	-0.557691	1.03592	3.13612	3.28211	2.9887	0.511591	1.71422e-05	0.980072	0.997968	0.908318	0.0216018	1.20197e-26	3.32293e-30	6.28673e-24	7.52173e-05	0.999994	0.999998	0.999998	0.0598379	7.19918e-25	9.45324e-29	6.97607e-23	3042	3	.	0	XP_003215253.1	2e-73	general transcription factor II-I repeat domain-containing protein 2-like [Anolis carolinensis]	A4IFA3	5e-21	General transcription factor II-I repeat domain-containing protein 2
SMED30028164	-1.40233	-1.01882	-1.49755	-2.44712	-0.932177	2.50185	2.53012	2.26602	3.07814	0.00028071	0.00250333	3.27821e-05	3.5196e-10	0.00291911	1.22522e-26	2.74721e-27	1.24758e-21	0.000965185	0.0132126	0.000277735	1.03449e-08	0.0115838	7.32386e-25	6.02366e-26	1.20699e-20	1586	2	.	0	.	.	.	.	.	.
SMED30019683	-3.7402	-0.979664	-0.90925	-0.966151	-0.524216	2.40882	2.2621	2.44856	0.633302	1.33151e-05	0.0641524	0.0795778	0.0619644	0.20069	1.36925e-26	5.52752e-23	2.40471e-28	5.95965e-05	0.191909	0.221003	0.166738	0.342076	8.15247e-25	8.5839e-22	3.57761e-27	1132	1	.	0	GAA33331.2	2e-09	hypothetical protein CLF_104145 [Clonorchis sinensis]	.	.	.
SMED30022441	-3.45613	-1.13098	-4.29406	-1.78676	0.789367	3.43456	3.35829	3.08571	1.07426	0.00076977	0.095016	8.47463e-06	0.0123083	0.052985	1.39914e-26	3.1165e-25	5.66716e-21	0.0024122	0.26054	8.43738e-05	0.0428239	0.122423	8.314e-25	5.84261e-24	5.22284e-20	1468	1	.	7	CDJ20850.1	5e-46	G protein coupled receptor fragment [Echinococcus granulosus]	Q9VZW5	7e-05	FMRFamide receptor
SMED30032529	-5.48245	-0.329662	-2.50892	-0.971924	-0.843734	3.46982	3.49798	3.16888	-0.21382	0.00412003	0.844435	0.999604	0.96784	0.955111	1.40825e-26	4.70563e-27	2.64534e-21	0.0109409	0.999994	0.999998	0.999998	0.999999	8.35163e-25	1.01479e-25	2.4944e-20	1253	1	.	0	XP_005108938.1	2e-20	uncharacterized protein LOC101860604 [Aplysia californica]	B2RXR6	2e-07	Serine/threonine-protein phosphatase 6 regulatory ankyrin repeat subunit B
SMED30001142	-2.88799	-0.567479	-2.74066	-2.22045	0.163232	2.70923	2.86532	2.6788	3.48625	1.01769e-09	0.0996635	1.9503e-10	4.23034e-08	0.590481	1.41206e-26	5.303e-30	5.44566e-26	8.96488e-09	0.27016	4.92925e-09	7.13592e-07	0.743673	8.35777e-25	1.48966e-28	6.98729e-25	4528	1	YES	1	CDJ18358.1	1e-72	cadherin [Echinococcus granulosus]	.	.	.
SMED30021930	-2.61074	-0.0426889	-2.44954	-6.4487	1.59644	3.15459	3.11756	3.68307	0.525439	0.999413	0.622793	0.999037	1.3919e-06	6.93876e-05	1.44499e-26	9.72189e-26	2.06532e-41	0.999999	0.961508	0.999998	1.54851e-05	0.000489679	8.53592e-25	1.88719e-24	6.86776e-40	1402	1	.	0	.	.	.	.	.	.
SMED30035881	-1.78394	-0.780413	-5.19899	-2.7925	1.59323	3.11078	2.79485	3.05698	1.56471	0.0102456	0.149024	1.48804e-10	6.84396e-05	2.10222e-06	1.45045e-26	6.5593e-21	9.78807e-26	0.0245746	0.364834	3.82509e-09	0.00046721	2.35178e-05	8.55139e-25	8.73617e-20	1.23486e-24	1496	1	YES	0	ACO06232.1	0	noggin-like protein 7 [Schmidtea mediterranea]	Q9W740	1e-15	Noggin-2
SMED30002603	-2.06343	-1.61914	-2.60627	-3.24434	-2.36375	3.12202	4.26532	4.5096	3.67622	8.42161e-05	0.000391039	3.3944e-07	2.12172e-09	2.1647e-07	1.50111e-26	1.98987e-52	3.00263e-59	0.000322313	0.00264916	4.75421e-06	5.08521e-08	3.26608e-06	8.8156e-25	4.75784e-50	2.95622e-57	493	1	YES	1	.	.	.	.	.	.
SMED30008651	-4.26451	-0.0865986	-1.55327	-1.91611	-2.62101	2.61404	3.68692	4.14053	1.84804	2.82107e-07	0.889177	0.00535146	0.000976568	1.4105e-05	1.50515e-26	4.68059e-60	1.66138e-80	1.67667e-06	0.999994	0.023315	0.00478391	0.000123171	8.82213e-25	2.16942e-57	6.58585e-78	3660	1	YES	1	CCD75732.1	0	protein kinase [Schistosoma mansoni]	P18910	0	Atrial natriuretic peptide receptor 1
SMED30003454	-3.16506	-1.51704	-4.00285	-3.10668	1.92415	3.57627	3.09967	3.19155	0.916467	0.0030763	0.0467456	5.07096e-05	0.000514751	9.98525e-07	1.52284e-26	4.10916e-19	1.27608e-20	0.00841012	0.149836	0.000406311	0.00273605	1.22586e-05	8.90847e-25	4.78904e-18	1.15449e-19	1113	1	YES	1	.	.	.	.	.	.
SMED30005819	-2.33244	-0.445523	-2.65625	-7.2687	1.94235	3.6577	3.61432	3.48854	1.31477	0.998511	0.832454	0.999412	2.336e-09	2.36356e-06	1.58044e-26	8.84724e-26	7.84172e-24	0.999999	0.999994	0.999998	5.52842e-08	2.5988e-05	9.2275e-25	1.72407e-24	8.63793e-23	1212	1	YES	2	ADX42731.1	1e-128	bambi [Schmidtea mediterranea]	.	.	.
SMED30005245	-0.983058	-0.11738	-2.87957	-5.87282	-2.07043	3.48636	4.10117	4.33572	0.499855	0.954423	0.674452	0.999821	3.59595e-05	0.997364	1.79898e-26	8.9411e-41	3.34159e-48	0.999999	0.999994	0.999998	0.000266507	0.999999	1.04629e-24	6.97846e-39	1.63164e-46	2693	1	YES	1	CDJ19666.1	9e-96	Endoglin CD105 antigen [Echinococcus granulosus]	.	.	.
SMED30029564	-3.04797	-0.458384	-2.90103	-3.98127	-0.0803608	2.75663	3.80686	3.90553	0.932262	0.00294994	0.499427	0.000652086	2.0205e-05	0.966752	1.90634e-26	1.60026e-61	2.70133e-67	0.0081081	0.838979	0.0037671	0.000161592	0.999999	1.1066e-24	8.60909e-59	4.2387e-65	936	1	.	0	.	.	.	.	.	.
SMED30009954	-1.73799	-0.474228	-3.11146	-4.85253	-2.91103	3.35818	4.90703	4.82205	2.22748	0.0230927	0.436014	8.14563e-05	1.86959e-08	1.6813e-05	1.96374e-26	6.89591e-64	1.77828e-61	0.0502756	0.767727	0.000617156	3.44707e-07	0.00014341	1.13772e-24	4.83147e-61	1.95526e-59	3164	1	YES	0	XP_006974219.1	2e-12	C-type lectin domain family 18 member A-like [Peromyscus maniculatus bairdii]	Q6UXF7	1e-10	C-type lectin domain family 18 member B
SMED30003909	-2.23651	-2.15275	-2.72606	-3.51339	0.311225	3.48534	3.01634	3.81581	5.55053	1.77692e-05	2.23914e-05	3.43137e-07	6.13007e-10	0.441736	2.12215e-26	2.06473e-19	4.77694e-32	7.76935e-05	0.000206106	4.80376e-06	1.68812e-08	0.606682	1.22714e-24	2.45575e-18	9.0003e-31	444	1	.	0	AFJ24766.1	2e-05	hypothetical protein [Schmidtea mediterranea]	.	.	.
SMED30030305	-2.90161	-1.19817	-2.48523	-4.0309	-0.280089	3.60506	3.62516	3.66579	4.21588	1.61399e-06	0.0147666	8.52384e-06	2.33e-10	0.533265	2.13317e-26	1.0374e-26	2.26486e-27	8.47266e-06	0.0591353	8.48357e-05	7.18483e-09	0.693352	1.23115e-24	2.18558e-25	3.16482e-26	1721	1	.	0	GAA29142.2	5e-99	carboxypeptidase O [Clonorchis sinensis]	Q504N0	8e-60	Carboxypeptidase A2
SMED30006932	-5.46349	-2.4042	-0.448646	-5.46349	3.63827	4.02158	3.24561	2.87436	0.065052	0.999445	0.974805	0.687001	0.999576	5.16642e-18	2.19922e-26	1.05433e-14	4.59518e-11	0.999999	0.999994	0.999998	0.999998	9.1558e-16	1.26685e-24	8.63147e-14	2.05857e-10	540	1	.	0	.	.	.	.	.	.
SMED30016317	-2.88835	-0.994601	-2.22001	-2.56622	-0.869755	2.78153	3.38009	3.37732	1.80811	1.89464e-05	0.0296051	3.34827e-05	2.55674e-06	0.0231701	2.30587e-26	7.114e-41	4.65219e-41	8.23545e-05	0.103928	0.000282637	2.64698e-05	0.0632746	1.32574e-24	5.59591e-39	1.51521e-39	1502	1	.	11	GAA36183.2	4e-116	monocarboxylate transporter 5 [Clonorchis sinensis]	.	.	.
SMED30015201	-5.38566	0.347096	-5.38566	-5.38566	2.3817	4.88012	4.20662	4.34145	0.561779	0.999672	0.280294	0.999423	0.999418	7.5309e-05	2.44541e-26	9.57153e-18	1.95967e-19	0.999999	0.571766	0.999998	0.999998	0.00052413	1.40329e-24	1.00021e-16	1.63951e-18	1560	1	YES	0	.	.	.	.	.	.
SMED30027324	-4.8685	-1.80852	-4.8685	-1.97343	0.585914	4.2009	4.19333	4.53881	0.00666185	0.999513	0.946881	0.999634	0.957985	0.223508	2.50286e-26	3.65807e-26	1.45568e-33	0.999999	0.999994	0.999998	0.999998	0.370387	1.43353e-24	7.36183e-25	3.05185e-32	920	1	.	0	EKC30802.1	3e-32	hypothetical protein CGI_10019693 [Crassostrea gigas]	.	.	.
SMED30016123	-1.10016	0.610738	-3.00767	-5.99506	-0.942491	3.02384	3.76292	3.64788	0.247908	0.966639	0.200871	0.999896	1.23543e-05	0.950014	2.65015e-26	1.69844e-49	1.47593e-46	0.999999	0.452358	0.999998	0.000105052	0.999999	1.51501e-24	3.00993e-47	6.6565e-45	1430	1	.	0	CDJ13955.1	2e-28	hypothetical protein HmN_000450600 [Hymenolepis microstoma]	P55043	1e-15	GTP-binding protein RAD
SMED30002925	-2.44621	-0.591888	-2.96826	-3.53815	-2.38207	3.61074	4.22799	4.08786	3.27153	0.00014027	0.225618	2.26711e-06	5.95775e-08	1.04951e-05	2.69605e-26	6.10459e-37	2.19294e-34	0.000513978	0.489954	2.58619e-05	9.64476e-07	9.59298e-05	1.53833e-24	3.31283e-35	4.82238e-33	5535	2	.	2	CCD74658.1	9e-21	putative macroglobulin/complement [Schistosoma mansoni]	Q90Y54	2e-14	Protein jagged-1b
SMED30018184	-3.37141	-0.954157	-2.56535	-3.38068	0.67563	3.08492	3.23484	3.27621	3.79468	1.63547e-09	0.0196279	1.30157e-07	5.99409e-11	0.0479612	3.08929e-26	4.54992e-29	6.45628e-30	1.40017e-08	0.074625	1.98845e-06	2.12702e-09	0.113212	1.75606e-24	1.17059e-27	1.06932e-28	1369	1	.	4	XP_001985382.1	1e-60	GH17028 [Drosophila grimshawi]	Q8N1M1	7e-44	Bestrophin-3
SMED30025164	-2.89048	-1.53377	-2.22691	-3.66069	-0.516163	3.20118	3.82176	3.80509	3.6592	3.77323e-07	0.00080567	7.50199e-06	9.70053e-11	0.196982	3.1112e-26	1.5465e-38	3.27911e-38	2.19536e-06	0.00498304	7.55895e-05	3.2436e-09	0.337339	1.76518e-24	9.567e-37	9.12187e-37	1506	1	.	0	CDJ10134.1	1e-112	Ndr [Hymenolepis microstoma]	O02485	9e-57	Uncharacterized protein ZK1073.1 [Caenorhabditis elegans]
SMED30004876	-3.56509	-0.912195	-1.92736	-2.13627	1.96398	2.40453	2.10528	2.06713	2.18886	1.87456e-10	0.0106538	1.52756e-06	2.01996e-07	2.82663e-16	3.12663e-26	1.00559e-19	3.99583e-19	1.84982e-09	0.0452512	1.81756e-05	2.84903e-06	3.6706e-14	1.7706e-24	1.21767e-18	3.27482e-18	2845	1	.	0	GAA40423.2	3e-50	nuclear receptor subfamily 4 group A member 3, partial [Clonorchis sinensis]	P22736	4e-50	Nuclear receptor subfamily 4 group A member 1
SMED30020445	-6.01443	0.212576	-2.00699	-1.50684	-0.522523	3.33836	3.26161	3.23823	0.112136	0.000533535	0.550402	0.997852	0.991782	0.899996	3.29715e-26	1.70377e-24	1.39911e-24	0.0017267	0.891504	0.999998	0.999998	0.995819	1.86366e-24	3.00172e-23	1.61189e-23	2009	1	.	0	EUB61742.1	6e-25	SAM and SH3 domain-containing protein [Echinococcus granulosus]	O94885	2e-10	SAM and SH3 domain-containing protein 1
SMED30010837	-2.96198	-0.448017	-2.17301	-3.32915	-0.538525	2.71728	3.40374	3.32968	1.37438	0.000109871	0.350644	0.000200117	4.83494e-07	0.18272	3.49741e-26	2.71359e-44	2.06765e-42	0.000411444	0.667457	0.00135042	6.08537e-06	0.318233	1.97316e-24	2.91972e-42	7.34576e-41	1495	1	YES	0	NP_593584.1	2e-16	protein disulfide isomerase [Schizosaccharomyces pombe 972h-]	O13811	2e-18	Protein disulfide-isomerase C17H9.14c
SMED30005958	-3.85182	-3.85182	-3.85182	-3.85182	2.08784	4.52806	4.20222	4.58916	-0.592246	0.999501	0.999583	0.999577	0.999575	0.00173654	3.60095e-26	2.17508e-20	2.75193e-28	0.999999	0.999994	0.999998	0.999998	0.00747487	2.02777e-24	2.7849e-19	4.07208e-27	845	1	YES	1	.	.	.	.	.	.
SMED30020534	-2.07299	-1.07459	-2.88151	-2.72175	-0.0615735	3.02315	2.83557	2.9537	3.25381	3.03353e-05	0.00958042	9.92599e-09	2.50427e-08	0.871593	3.73924e-26	8.49916e-23	6.39609e-25	0.000126721	0.0413865	1.88788e-07	4.46426e-07	0.975462	2.10172e-24	1.30374e-21	7.60438e-24	994	1	YES	0	ESN98425.1	6e-35	hypothetical protein HELRODRAFT_185826, partial [Helobdella robusta]	B8XY56	5e-24	Ribonuclease T2
SMED30032967	-6.26282	0.342001	-2.27056	-1.73997	-0.493915	2.94105	3.94435	3.53986	0.457829	0.000140401	0.440564	0.99892	0.995379	0.891221	3.89811e-26	1.04343e-62	1.81092e-46	0.000514393	0.772892	0.999998	0.999998	0.989745	2.17882e-24	6.41537e-60	8.13079e-45	2842	1	.	5	ELU11555.1	0	hypothetical protein CAPTEDRAFT_183094 [Capitella teleta]	Q9NR82	1e-152	Potassium voltage-gated channel subfamily KQT member 5
SMED30017806	-2.88269	-1.03481	-2.78474	-2.5468	0.62267	3.66461	2.52767	2.4341	1.22271	0.000879406	0.0836468	0.00015311	0.000292719	0.143421	3.89244e-26	7.21759e-12	4.4217e-11	0.00272011	0.236245	0.00107199	0.00167275	0.264368	2.17882e-24	4.63436e-11	1.98337e-10	4990	7	.	0	1KZZ	3e-07	Chain A, Downstream Regulator Tank Binds To The Cd40 Recognition Site On Traf3	Q13114	8e-08	TNF receptor-associated factor 3
SMED30023811	-5.30988	0.926879	-5.30988	-5.30988	2.89301	3.75087	4.16195	4.19694	0.242033	0.999507	0.101253	0.999599	0.999598	5.67125e-10	4.10399e-26	6.1139e-37	2.97025e-39	0.999999	0.273455	0.999998	0.999998	1.75901e-08	2.28965e-24	3.31283e-35	8.71322e-38	1674	1	YES	0	.	.	.	.	.	.
SMED30028833	-2.06921	-0.887685	-2.56925	-2.65124	-1.9825	2.73221	3.64362	3.78406	1.36912	0.00399997	0.0837265	4.40142e-05	2.13601e-05	2.57399e-05	4.23076e-26	6.34785e-51	2.77813e-56	0.0106474	0.236388	0.000358636	0.000169793	0.000207603	2.35601e-24	1.2835e-48	2.28056e-54	3278	2	YES	1	CDJ13084.1	1e-93	protocadherin 1 [Hymenolepis microstoma]	Q5DRB3	1e-61	Protocadherin gamma-A7
SMED30029016	-2.5465	-2.53363	-2.97952	-3.60988	1.06898	3.74254	3.19478	3.66324	4.59102	2.08483e-05	1.14459e-05	7.91247e-07	1.08935e-08	0.00995323	4.50713e-26	1.16331e-18	6.32827e-25	8.9921e-05	0.000113133	1.01871e-05	2.16476e-07	0.0318919	2.50528e-24	1.31707e-17	7.52672e-24	726	1	YES	1	AHD24745.1	5e-33	X1.A.H5.2 [Schmidtea mediterranea]	.	.	.
SMED30003060	-6.66273	0.441773	-2.70288	-3.74237	2.23689	3.32562	3.46337	3.64035	0.822081	5.20456e-05	0.348355	0.99968	0.999998	1.27861e-08	5.09804e-26	4.44489e-29	7.29928e-34	0.000207789	0.664613	0.999998	0.999998	2.74365e-07	2.82332e-24	1.1465e-27	1.54972e-32	1965	1	.	0	CDQ58729.1	4e-13	unnamed protein product [Oncorhynchus mykiss]	Q647I9	2e-09	NACHT, LRR and PYD domains-containing protein 5
SMED30022565	-3.84267	-1.66388	-2.59143	-1.8041	1.62311	2.90611	2.62708	2.74578	1.06281	2.10891e-05	0.00715628	0.000248389	0.00371491	5.16996e-07	5.42455e-26	1.19374e-20	4.17426e-23	9.08812e-05	0.0324158	0.00163353	0.0152147	6.87359e-06	2.99863e-24	1.55553e-19	4.38181e-22	1787	1	.	10	.	.	.	.	.	.
SMED30015266	-3.74303	-0.182267	-4.08948	-3.33254	0.714813	3.28567	3.73455	3.61228	2.28166	2.13928e-06	0.730688	1.15546e-08	3.91339e-07	0.0555784	5.52996e-26	1.19707e-34	3.08627e-32	1.09721e-05	0.999994	2.17566e-07	5.07528e-06	0.126936	3.0513e-24	5.06518e-33	5.91101e-31	3625	1	YES	6	XP_003727174.1	1e-112	latrophilin-1-like [Strongylocentrotus purpuratus]	Q9NYQ6	2e-25	Cadherin EGF LAG seven-pass G-type receptor 1
SMED30002212	-5.41582	-5.41582	-0.793714	-0.890799	2.69182	3.62733	3.14525	3.05175	-0.177808	0.999547	0.999656	0.799608	0.821418	1.45727e-09	5.95048e-26	4.49141e-17	3.34951e-16	0.999999	0.999994	0.999998	0.999998	4.08402e-08	3.27135e-24	4.48352e-16	2.24646e-15	829	1	.	0	BAC10917.1	2e-164	winged helix/forkhead transcription factor [Dugesia japonica]	P32031	9e-53	Fork head domain transcription factor slp2
SMED30005805	-5.37848	-1.31655	-1.39823	-2.45915	1.77562	3.70053	2.88846	2.1878	-0.442327	0.00619823	0.986944	0.989515	0.999548	0.00040823	6.0403e-26	1.75503e-13	2.67965e-07	0.0157343	0.999994	0.999998	0.999998	0.00221999	3.31468e-24	1.29592e-12	8.37794e-07	939	1	.	0	ESO82603.1	9e-33	hypothetical protein LOTGIDRAFT_100213, partial [Lottia gigantea]	Q15270	1e-32	NK1 transcription factor-related protein 1
SMED30005182	-1.53476	-5.3562	-2.35305	-5.3562	2.02261	4.39567	4.13081	4.05112	0.314393	0.906187	0.999648	0.969476	0.999654	0.000222784	6.23107e-26	6.08591e-22	4.05279e-21	0.999999	0.999994	0.999998	0.999998	0.00132513	3.40696e-24	8.78535e-21	3.77429e-20	777	1	.	0	AGZ94919.1	1e-148	ptf-4 protein, partial [Schmidtea mediterranea]	Q4ZHW1	8e-33	Pancreas transcription factor 1 subunit alpha
SMED30023340	-1.94372	0.183677	-3.82515	-6.84713	-0.305788	3.97246	4.37922	4.38644	1.40009	0.995786	0.461365	0.999997	6.43356e-07	0.760988	6.84837e-26	7.40867e-33	3.70698e-33	0.999999	0.798411	0.999998	7.84712e-06	0.889777	3.73769e-24	2.69241e-31	7.55616e-32	1499	1	.	1	EUB59641.1	2e-126	Mechanosensory protein 2 [Echinococcus granulosus]	Q27433	6e-105	Mechanosensory protein 2 [Caenorhabditis elegans]
SMED30006547	-2.32117	0.251938	-3.16808	-3.24022	-1.50818	3.0822	3.4758	3.42771	0.236886	0.0413022	0.598357	0.00183645	0.00129507	0.0273809	7.24772e-26	2.90513e-35	9.80122e-35	0.0833541	0.938893	0.00928147	0.00611454	0.0722902	3.94137e-24	1.3201e-33	2.20854e-33	3687	1	.	4	CCD77851.1	3e-20	hypothetical protein Smp_128250 [Schistosoma mansoni]	.	.	.
SMED30016901	-7.15667	-0.628308	-2.54435	-3.22102	3.22849	3.72943	3.46316	3.12927	1.27978	3.19065e-06	0.918581	0.999433	0.999961	2.06545e-17	7.41224e-26	1.6954e-21	5.84203e-17	1.58543e-05	0.999994	0.999998	0.999998	3.29238e-15	4.02358e-24	2.38123e-20	4.1354e-16	1564	1	.	0	AFD29617.1	0	PROX-1 [Schmidtea mediterranea]	P34522	5e-53	Homeobox protein ceh-26 [Caenorhabditis elegans]
SMED30011329	-3.43341	-0.707636	-2.66346	-3.36816	0.999204	2.75854	2.95993	3.45499	0.922794	0.00028803	0.227532	0.000386929	3.40558e-05	0.00342954	7.58299e-26	9.48332e-31	9.72907e-46	0.000987763	0.492967	0.00240152	0.000254716	0.0132498	4.10886e-24	2.85134e-29	4.26649e-44	1044	1	.	4	XP_002603503.1	2e-06	hypothetical protein BRAFLDRAFT_265104 [Branchiostoma floridae]	Q9QY33	4e-06	Tetraspanin-3
SMED30009236	-7.58929	-0.167409	-1.66211	-2.62566	2.40267	2.84418	3.2324	3.56522	1.37784	6.49819e-09	0.765493	0.993846	0.999553	9.54877e-15	8.22278e-26	2.12049e-36	2.64909e-48	5.04955e-08	0.999994	0.999998	0.999998	9.22038e-13	4.44753e-24	1.08278e-34	1.29982e-46	573	1	.	0	.	.	.	.	.	.
SMED30004081	-1.71973	-1.18082	-2.19115	-1.87978	-1.53248	2.38299	2.94463	3.17633	5.66845	2.02346e-07	0.000130436	1.01078e-10	1.05961e-08	9.4444e-07	8.6608e-26	6.57697e-41	2.22083e-48	1.23153e-06	0.00100605	2.64797e-09	2.12112e-07	1.16803e-05	4.67606e-24	5.24191e-39	1.09684e-46	1858	1	YES	0	XP_007881997.1	3e-07	hypothetical protein PFL1_06265 [Pseudozyma flocculosa PF-1]	P22105	0.0002	Tenascin-X
SMED30000445	-1.94202	-0.794368	-3.13696	-4.4082	0.550707	3.48119	3.21868	3.03097	1.78907	0.00564397	0.144763	1.12871e-05	2.04698e-08	0.166899	1.00443e-25	1.16645e-21	4.142e-19	0.0144662	0.356985	0.000108815	3.74435e-07	0.296839	5.40364e-24	1.65217e-20	3.39001e-18	3287	1	YES	1	CDJ16833.1	3e-110	protocadherin 2 gamma c6 sCP1 [Echinococcus granulosus]	O14917	4e-57	Protocadherin-17
SMED30022783	-2.35543	-0.690192	-4.67797	-3.96431	-1.32944	4.30086	4.58668	4.1298	3.34085	0.0019155	0.255296	1.18423e-07	8.03035e-07	0.0282997	1.03274e-25	1.86633e-29	1.2982e-23	0.00549287	0.535442	1.82774e-06	9.53608e-06	0.0742908	5.54605e-24	4.98466e-28	1.41111e-22	406	1	YES	0	AHD24730.1	1e-16	X1.C4.1 [Schmidtea mediterranea]	.	.	.
SMED30020953	-1.5335	-0.649686	-1.80107	-3.51274	-2.29271	2.90949	3.63495	3.24527	0.391187	0.0995284	0.356612	0.0215108	0.000116164	0.000591356	1.03901e-25	9.70348e-45	2.87624e-34	0.178227	0.674336	0.075487	0.00074177	0.00302811	5.56978e-24	1.09081e-42	6.27007e-33	1862	1	YES	7	XP_005093188.1	0	LOW QUALITY PROTEIN: frizzled-5-like [Aplysia californica]	P58421	3e-175	Frizzled-5
SMED30028104	-1.91039	-2.00731	-1.87531	-2.49144	-0.316078	2.98589	2.946	2.66865	2.4749	0.000306314	3.2005e-05	9.80074e-05	7.5006e-07	0.398159	1.043e-25	5.82352e-25	2.82175e-20	0.00104381	0.000284094	0.000723161	8.98849e-06	0.563372	5.58127e-24	1.06783e-23	2.504e-19	1841	1	YES	1	ADD84676.1	3e-21	Smed-NDK-3 [Schmidtea mediterranea]	Q61851	3e-08	Fibroblast growth factor receptor 3
SMED30003513	-3.48763	-0.777151	-2.47769	-2.16023	0.623308	2.55826	2.77483	2.94631	1.53272	9.84585e-07	0.0758784	5.1059e-06	2.5961e-05	0.0388378	1.06812e-25	8.02641e-31	1.10174e-35	5.35716e-06	0.219258	5.37663e-05	0.000200648	0.0957894	5.70555e-24	2.42539e-29	2.64269e-34	3462	1	.	0	.	.	.	.	.	.
SMED30032090	-6.46086	0.505748	-1.88435	-2.53177	-0.445943	3.57137	3.53586	3.70996	0.660282	9.61746e-05	0.327095	0.996735	0.999497	0.876561	1.08714e-25	3.51063e-25	8.50156e-29	0.000364002	0.636064	0.999998	0.999998	0.979008	5.79685e-24	6.55702e-24	1.30278e-27	3181	1	.	1	XP_005501940.1	2e-60	protocadherin-9 [Columba livia]	Q9HC56	6e-61	Protocadherin-9
SMED30026602	-3.86291	-1.74191	-2.70935	-1.10527	-0.591983	3.24253	3.27588	3.493	1.37039	3.92953e-05	0.00698927	0.000218799	0.0581302	0.229988	1.14549e-25	3.12989e-26	1.39464e-30	0.000160718	0.0317404	0.00145835	0.158502	0.378212	6.0972e-24	6.33697e-25	2.39956e-29	1718	1	YES	0	ACJ64868.1	0	Wnt2-1 [Schmidtea mediterranea]	Q07E18	3e-91	Protein Wnt-2
SMED30006011	-2.24482	-0.0359063	-6.08495	-3.16224	1.71103	3.69155	3.26518	2.86016	0.239013	0.998372	0.633677	3.37279e-05	0.999949	0.000194462	1.20145e-25	6.8967e-19	5.87418e-14	0.999999	0.970849	0.000284309	0.999998	0.00118307	6.36137e-24	7.93042e-18	3.31221e-13	1113	1	.	0	ADX36146.1	6e-111	TBX2/3b [Schmidtea polychroa]	Q6PCL0	4e-68	T-box transcription factor TBX2-B
SMED30022848	-4.90501	0.225743	-4.90501	-4.90501	1.79228	4.03517	4.22233	4.43951	0.0105568	0.999573	0.333238	0.999651	0.99965	0.00215005	1.25942e-25	2.53274e-29	2.534e-35	0.999999	0.644422	0.999998	0.999998	0.00893074	6.64495e-24	6.69331e-28	5.93176e-34	1451	1	.	0	XP_008200115.1	1e-15	synaptotagmin-7, partial [Tribolium castaneum]	P24507	2e-14	Synaptotagmin-C
SMED30017664	-3.41371	-0.656322	-3.45821	-3.96612	1.46756	3.66131	3.2532	3.11228	2.44098	1.19555e-05	0.211225	5.36389e-07	5.93144e-08	0.000235772	1.27888e-25	7.39633e-20	4.06165e-18	5.38714e-05	0.467979	7.18533e-06	9.61251e-07	0.00138895	6.73582e-24	9.08395e-19	3.09551e-17	2188	1	YES	0	GAA56586.1	4e-102	anosmin-1 [Clonorchis sinensis]	P23352	3e-37	Anosmin-1
SMED30026498	-5.74194	0.222532	-1.76754	-5.74194	1.65161	4.31007	3.53978	3.52743	0.338545	0.999648	0.408306	0.938276	0.999458	0.00350719	1.30776e-25	1.89275e-15	1.71634e-15	0.999999	0.736765	0.999998	0.999998	0.0135099	6.8639e-24	1.64711e-14	1.08608e-14	1790	1	.	0	AFD29617.1	1e-93	PROX-1 [Schmidtea mediterranea]	P34522	2e-50	Homeobox protein ceh-26 [Caenorhabditis elegans]
SMED30006186	-2.72679	-2.48425	-1.53232	-3.73676	0.937476	2.63302	3.27715	3.63247	1.27042	0.000550279	0.000119663	0.00627373	1.90756e-07	0.00320355	1.33032e-25	3.33612e-43	2.74954e-56	0.00177498	0.000932995	0.0266247	2.7108e-06	0.0125196	6.97017e-24	3.29532e-41	2.26326e-54	759	1	.	1	.	.	.	.	.	.
SMED30019821	-1.61571	-2.38385	-5.44666	-1.5249	0.987455	3.46086	3.24565	3.27715	-0.245473	0.991986	0.999123	0.000383563	0.989818	0.0429184	1.37331e-25	2.54948e-21	1.44486e-22	0.999999	0.999994	0.00238309	0.999998	0.103722	7.17049e-24	3.52817e-20	1.46959e-21	1502	1	.	0	EKC36790.1	3e-32	LIM homeobox transcription factor 1-beta [Crassostrea gigas]	Q8TE12	2e-31	LIM homeobox transcription factor 1-alpha
SMED30014191	-2.65712	-2.41258	-1.63298	-0.78922	1.7779	2.75409	2.30471	0.655212	5.89046	1.77612e-10	2.11569e-09	1.39492e-05	0.0240345	2.42855e-10	1.3883e-25	1.62294e-17	0.0323506	1.76132e-09	4.02142e-08	0.000131082	0.0758762	8.34264e-09	7.22372e-24	1.66705e-16	0.0477899	1798	2	.	0	XP_005106635.1	0	asparagine synthetase [glutamine-hydrolyzing]-like isoform X1 [Aplysia californica]	P19891	3e-178	Asparagine synthetase [glutamine-hydrolyzing]
SMED30024675	-4.63292	-1.1324	-2.66221	-2.91363	1.88485	3.78244	2.99196	2.68191	2.78095	5.13044e-08	0.0384926	2.75166e-05	8.40006e-06	2.95427e-06	1.38627e-25	1.58555e-15	1.99863e-12	3.43249e-07	0.128497	0.00023849	7.51615e-05	3.16287e-05	7.22372e-24	1.38981e-14	9.98054e-12	1045	1	.	1	XP_006680833.1	6e-33	hypothetical protein BATDEDRAFT_90632 [Batrachochytrium dendrobatidis JAM81]	P33300	1e-19	Mannosyl phosphorylinositol ceramide synthase SUR1 [Saccharomyces cerevisiae S288c]
SMED30014178	-2.0358	0.0411904	-3.40773	-3.1076	-1.12957	2.9958	3.30177	3.34194	1.56297	0.00293062	0.884823	6.04588e-07	1.46895e-06	0.010717	1.51789e-25	9.19212e-32	7.6883e-33	0.00806455	0.999994	8.01806e-06	1.62643e-05	0.0338509	7.85729e-24	3.00685e-30	1.537e-31	3288	1	YES	1	XP_003247185.1	4e-38	discoidin domain-containing receptor 2-like [Acyrthosiphon pisum]	Q62371	3e-34	Discoidin domain-containing receptor 2
SMED30002285	-1.75301	-1.15004	-3.20539	-3.67726	-3.27042	3.54883	4.80546	4.70181	4.30788	0.00168563	0.0203367	1.60421e-07	6.13469e-09	1.21956e-08	1.52589e-25	8.79998e-49	1.30054e-46	0.00489662	0.0768256	2.41167e-06	1.30247e-07	2.63759e-07	7.88007e-24	1.49784e-46	5.89193e-45	548	1	.	1	.	.	.	.	.	.
SMED30029581	-6.30136	0.549205	-2.34559	-3.37906	1.47025	3.42116	3.36335	3.22204	0.415489	0.00026238	0.295534	0.99907	0.99999	0.00159992	1.52752e-25	2.7344e-24	4.4527e-22	0.000907544	0.593206	0.999998	0.999998	0.0069978	7.88007e-24	4.75906e-23	4.41853e-21	1679	1	.	6	NP_001191634.1	4e-144	potassium channel [Aplysia californica]	P22001	3e-133	Potassium voltage-gated channel subfamily A member 3
SMED30001259	-2.62311	-1.43831	-3.70745	-3.24561	1.44171	3.05413	3.22838	3.29026	2.58017	1.43969e-05	0.00198377	5.52547e-10	1.02405e-08	1.00622e-05	1.59724e-25	8.02018e-29	3.90654e-30	6.41051e-05	0.0108407	1.29747e-08	2.06166e-07	9.25269e-05	8.22562e-24	2.03216e-27	6.58234e-29	3876	1	YES	1	GAA41554.2	2e-35	macrophage colony-stimulating factor 1 receptor [Clonorchis sinensis]	Q5MD89	3e-30	Vascular endothelial growth factor receptor 3
SMED30006889	-1.13897	-1.90716	-1.99446	-4.97203	0.771694	3.44573	2.86049	2.93471	-0.735953	0.972619	0.996759	0.997493	0.00169928	0.120777	1.60693e-25	4.4061e-15	8.63757e-17	0.999999	0.999994	0.999998	0.007711	0.232087	8.26141e-24	3.72558e-14	6.04751e-16	543	1	.	0	.	.	.	.	.	.
SMED30002970	-5.00495	-1.93696	-2.0265	-5.00495	2.61595	3.71613	4.0097	3.63159	-0.179965	0.999541	0.954209	0.95966	0.99968	7.19025e-08	1.71892e-25	2.22378e-32	1.78827e-24	0.999999	0.999994	0.999998	0.999998	1.24423e-06	8.80714e-24	7.70952e-31	2.04849e-23	1103	1	YES	0	EFX69885.1	1e-21	hypothetical protein DAPPUDRAFT_61834 [Daphnia pulex]	Q5ZEQ8	2e-14	Four-jointed box protein 1
SMED30002443	-6.21609	0.183021	-3.24997	-3.32228	2.43542	3.59414	3.01958	3.55618	0.458367	0.000515835	0.548988	0.999979	0.999986	1.1681e-08	1.72478e-25	3.53631e-16	3.75284e-25	0.00167409	0.889979	0.999998	0.999998	2.55751e-07	8.82212e-24	3.27508e-15	4.52972e-24	1450	1	.	7	CCD79304.1	1e-39	putative multidrug resistance pump [Schistosoma mansoni]	Q86VL8	6e-30	Multidrug and toxin extrusion protein 2
SMED30019048	-2.35285	0.359993	-3.22776	-3.29997	-2.07796	3.35466	3.82858	3.41532	0.40074	0.0414089	0.479169	0.00181604	0.00128385	0.00528887	1.76403e-25	2.12551e-35	4.36318e-27	0.0835472	0.817575	0.00918988	0.00607007	0.0189575	9.00762e-24	9.8516e-34	5.99405e-26	1536	1	.	8	.	.	.	.	.	.
SMED30006167	-2.86179	-0.676224	-2.11142	-1.7527	-0.490119	2.65282	2.39725	2.84219	0.162273	0.00369003	0.276251	0.00428547	0.0111599	0.309054	1.83244e-25	5.2957e-20	4.28212e-31	0.00988789	0.566187	0.0192872	0.039411	0.46925	9.34112e-24	6.58999e-19	7.58868e-30	1047	1	.	0	EFN79360.1	7e-36	Ras-like protein 3 [Harpegnathos saltator]	P08645	2e-36	Ras-like protein 3
SMED30022721	-5.66433	0.357805	-0.255093	-5.66433	-1.00515	3.5738	4.24368	4.41362	0.436409	0.999656	0.339611	0.616402	0.999512	0.836108	1.84158e-25	2.50558e-42	1.40089e-48	0.999999	0.653225	0.980017	0.999998	0.949147	9.37185e-24	2.23993e-40	7.03411e-47	2476	1	.	0	ESO87504.1	1e-65	hypothetical protein LOTGIDRAFT_127669 [Lottia gigantea]	Q8CFE4	5e-36	SCY1-like protein 2
SMED30012247	-2.38727	-2.15632	-1.6421	-3.33058	1.38154	3.17423	2.62526	2.33524	-0.0505702	0.0321379	0.0165792	0.0482829	0.000708831	0.000580706	1.86138e-25	3.1408e-16	9.16878e-13	0.0670512	0.0650877	0.147542	0.00361397	0.0029809	9.45664e-24	2.92046e-15	4.69536e-12	1206	1	.	0	.	.	.	.	.	.
SMED30006022	-2.73952	-1.88242	-3.72249	-3.32037	1.94824	4.16	2.81274	2.74381	2.27796	0.00074054	0.00487202	5.02467e-06	1.45191e-05	1.29452e-05	1.9799e-25	2.88661e-11	9.52034e-11	0.00232932	0.0233725	5.29851e-05	0.000120944	0.000114537	1.0025e-23	1.74418e-10	4.14539e-10	1692	1	YES	1	CDJ12470.1	2e-06	neurogenic locus notch (notch) [Hymenolepis microstoma]	.	.	.
SMED30016117	-4.05164	-0.980472	-4.05164	-4.05164	3.67071	4.18767	2.79363	2.48339	-1.01472	0.999529	0.731521	0.999627	0.999627	1.64626e-13	1.97985e-25	6.1157e-08	2.84874e-06	0.999999	0.999994	0.999998	0.999998	1.1944e-11	1.0025e-23	2.4932e-07	7.93418e-06	1121	1	.	0	CAA64693.1	9e-140	DthoxE [Girardia tigrina]	Q9TT89	3e-36	Homeobox protein Hox-B7
SMED30031484	-3.8802	-0.818867	-3.8802	-3.8802	2.55685	4.44456	2.92312	2.53493	-1.13577	0.999573	0.70095	0.99966	0.999659	4.08308e-05	2.01888e-25	5.11337e-08	5.05857e-06	0.999999	0.999994	0.999998	0.999998	0.00031032	1.02051e-23	2.1025e-07	1.36829e-05	1183	1	.	0	XP_004020709.1	6e-107	SKI family transcriptional corepressor 2 [Ovis aries]	Q1LXZ9	2e-102	SKI family transcriptional corepressor 1 homolog-B
SMED30015050	-1.34482	-1.10825	-5.17615	-5.17615	1.41573	3.70495	3.73049	3.95418	-0.108226	0.883803	0.841	0.999487	0.999502	0.00672304	2.12351e-25	7.85653e-26	1.60663e-31	0.999999	0.999994	0.999998	0.999998	0.0231586	1.07161e-23	1.53897e-24	2.92289e-30	2871	2	.	1	EKC19649.1	3e-47	Protocadherin-11 X-linked [Crassostrea gigas]	Q08174	3e-42	Protocadherin-1
SMED30033235	-1.1075	1.06526	-4.94536	-4.94536	-2.12265	3.7499	4.21421	4.0915	-0.149154	0.84481	0.0773572	0.999507	0.999521	0.96022	2.24022e-25	1.60248e-35	1.66744e-33	0.999999	0.222465	0.999998	0.999998	0.999999	1.12861e-23	7.59087e-34	3.48853e-32	1301	1	.	0	.	.	.	.	.	.
SMED30006464	-5.59987	-2.72963	-1.09027	-0.827671	2.98461	2.72555	2.37787	2.15941	2.42461	1.92458e-13	1.29092e-05	0.019003	0.0649595	3.29735e-30	2.33918e-25	9.22761e-19	2.375e-15	2.90345e-12	0.000126435	0.0681064	0.173405	3.20449e-27	1.1765e-23	1.04985e-17	1.4854e-14	686	1	.	0	AFD29618.1	3e-64	TCF15 [Schmidtea mediterranea]	P79782	1e-17	Transcription factor 15
SMED30012613	-1.65686	-1.03248	-2.53139	-6.54358	2.78392	3.43315	2.9208	2.62644	0.502542	0.991803	0.960219	0.999247	3.60828e-07	5.70143e-14	2.46165e-25	5.01484e-17	1.65773e-13	0.999999	0.999994	0.999998	4.73461e-06	4.6803e-12	1.23603e-23	4.99115e-16	9.0019e-13	1131	1	.	0	.	.	.	.	.	.
SMED30024394	-2.36431	-2.12881	-1.85117	-3.24559	2.29931	2.95096	2.3347	2.00491	2.72554	7.67669e-06	6.00749e-06	5.18167e-05	4.94148e-10	8.88201e-15	2.52087e-25	1.81923e-15	2.00659e-11	3.56453e-05	6.30619e-05	0.00041441	1.40578e-08	8.63188e-13	1.26366e-23	1.58496e-14	9.25625e-11	333	1	.	0	ELT90591.1	1e-51	hypothetical protein CAPTEDRAFT_371 [Capitella teleta]	Q78P75	4e-53	Dynein light chain 2, cytoplasmic
SMED30019327	-2.09619	-1.87169	-1.93224	-3.09395	0.133436	2.74891	2.72103	3.39068	0.616231	0.0129773	0.00553456	0.0041566	4.26756e-05	0.678831	2.59866e-25	8.88975e-25	6.90473e-43	0.0303004	0.0260877	0.0187632	0.000308171	0.820408	1.3005e-23	1.60372e-23	2.54302e-41	1924	1	.	0	ADF32020.1	2e-109	leucine rich repeat only protein 2 [Azumapecten farreri]	A0JPI9	1e-48	Leucine-rich repeat-containing protein 74 [Rattus norvegicus]
SMED30015061	-2.30943	-0.952067	-2.18496	-3.01744	-0.0283755	2.45965	2.9948	3.03783	2.1736	8.5685e-06	0.0124054	6.95022e-07	2.30681e-10	0.943707	2.62742e-25	5.05524e-39	1.62555e-40	3.94533e-05	0.0512673	9.07345e-06	7.13525e-09	0.999999	1.31271e-23	3.31085e-37	5.12807e-39	2408	1	.	0	ELU16688.1	1e-09	hypothetical protein CAPTEDRAFT_223299 [Capitella teleta]	Q9PWA3	7e-06	GRIN2-like protein
SMED30007938	-1.80169	-0.879856	-2.931	-2.97765	0.255471	2.73234	2.87412	2.72826	4.69904	6.83209e-06	0.0134914	8.95055e-12	3.91028e-12	0.41749	2.64968e-25	3.19199e-28	3.07473e-25	3.20758e-05	0.054956	2.73482e-10	1.78222e-10	0.582644	1.32164e-23	7.56609e-27	3.72916e-24	1563	1	YES	0	ESO99852.1	4e-59	hypothetical protein LOTGIDRAFT_146967, partial [Lottia gigantea]	P28798	4e-45	Granulins
SMED30016269	-2.02242	0.153198	-2.8699	-5.86037	-1.20458	3.31056	4.21933	4.27417	0.477215	0.997007	0.503628	0.999814	4.6684e-05	0.973944	2.73438e-25	5.72303e-50	7.09922e-53	0.999999	0.843827	0.999998	0.000333282	0.999999	1.36163e-23	1.07092e-47	4.59953e-51	1119	1	.	7	.	.	.	.	.	.
SMED30028688	-5.38632	-2.32085	-2.4075	-1.48992	1.88419	3.32033	3.25288	3.14719	-0.305211	0.00620398	0.999227	0.999423	0.991473	6.45472e-05	2.89811e-25	1.69709e-23	3.38315e-22	0.0157462	0.999994	0.999998	0.999998	0.000460997	1.44078e-23	2.74145e-22	3.38394e-21	2053	1	.	7	CCD83107.1	8e-06	unnamed protein product [Schistosoma mansoni]	.	.	.
SMED30030055	-4.30889	-0.681688	-1.91182	-4.18611	2.02135	3.31627	2.89117	2.85971	2.43431	3.50572e-08	0.159419	0.000605775	1.35835e-09	6.56032e-09	2.93925e-25	9.04016e-19	2.17159e-18	2.41024e-07	0.382526	0.00352456	3.38486e-08	1.53093e-07	1.45883e-23	1.02969e-17	1.68791e-17	3538	1	YES	1	GAA33503.2	7e-85	protocadherin-9 [Clonorchis sinensis]	Q9HC56	7e-63	Protocadherin-9
SMED30002560	-3.08145	0.181159	-2.93948	-2.00395	-1.57785	2.87254	3.23701	3.31203	0.663011	0.00182478	0.66984	0.000340844	0.00481677	0.0054094	3.31095e-25	1.62593e-33	5.64464e-36	0.00525675	0.999994	0.00214645	0.019019	0.0193068	1.64061e-23	6.27199e-32	1.38708e-34	3219	1	.	1	EUB64665.1	3e-85	Protocadherin-1 [Echinococcus granulosus]	Q6V0I7	1e-54	Protocadherin Fat 4
SMED30012850	-3.11567	-0.890445	-2.95643	-4.12823	0.872448	3.73374	3.14641	3.33818	4.42236	1.28714e-06	0.0789764	1.2887e-06	8.51425e-10	0.0411191	3.5885e-25	1.5144e-17	7.1001e-20	6.85603e-06	0.225934	1.56299e-05	2.24215e-08	0.100305	1.77522e-23	1.55874e-16	6.12381e-19	2699	1	YES	1	CDJ12295.1	0	SPONdin (extracellular matrix glycoprotein) [Hymenolepis microstoma]	P35446	6e-61	Spondin-1
SMED30017940	-2.46636	-2.06584	-2.7595	-3.94337	1.6893	3.61004	3.18719	2.74853	5.40884	1.2822e-05	0.000118627	1.31178e-06	3.05269e-10	1.35072e-05	3.65104e-25	2.4941e-19	3.35407e-14	5.75346e-05	0.000926118	1.58778e-05	9.09676e-09	0.000118742	1.79437e-23	2.94551e-18	1.91997e-13	1165	1	YES	0	ESO85089.1	5e-128	hypothetical protein LOTGIDRAFT_204652 [Lottia gigantea]	O60911	5e-122	Cathepsin L2
SMED30021605	-5.59405	0.781168	-1.6147	-2.70195	-2.74898	3.75723	4.15211	3.96916	0.274511	0.00387841	0.198186	0.993472	0.999782	0.999828	3.65052e-25	7.49853e-33	1.96288e-29	0.0103513	0.447951	0.999998	0.999998	0.999999	1.79437e-23	2.72179e-31	3.13884e-28	1611	1	.	0	AFJ24792.1	5e-14	TNF receptor associated factor-2, partial [Schmidtea mediterranea]	P68907	4e-05	E3 ubiquitin-protein ligase PDZRN3
SMED30017153	-2.57164	-0.642003	-3.41581	-2.51146	1.08261	3.1048	2.3736	2.5799	0.0564681	0.0182471	0.385338	0.000482959	0.0041808	0.00779269	3.64512e-25	2.82142e-13	1.79396e-16	0.0409575	0.709341	0.00290518	0.0168169	0.0261204	1.79437e-23	2.04772e-12	1.2261e-15	1094	1	.	6	AAW25956.1	1e-61	SJCHGC06538 protein [Schistosoma japonicum]	Q6GLX2	3e-29	Transmembrane protein 56-A
SMED30002259	-1.95379	0.232633	-5.79142	-1.90075	-0.443562	3.15416	3.42931	3.27341	-0.0497106	0.996716	0.46811	5.12338e-05	0.996188	0.839363	3.77126e-25	1.79012e-31	1.71463e-28	0.999999	0.805733	0.000410183	0.999998	0.951086	1.85044e-23	5.75571e-30	2.57639e-27	2004	2	.	0	EUB61742.1	8e-19	SAM and SH3 domain-containing protein [Echinococcus granulosus]	P59808	9e-05	SAM and SH3 domain-containing protein 1 [Mus musculus]
SMED30024206	-3.41518	-2.13089	-1.55489	-1.40825	0.991652	2.8899	2.31414	2.31352	1.32914	6.23578e-06	0.000135727	0.00279227	0.00452139	0.00293291	3.89439e-25	1.43497e-15	1.09278e-15	2.94644e-05	0.00104153	0.0133	0.0179752	0.0116293	1.90774e-23	1.26113e-14	7.02414e-15	4637	1	.	1	EKC23595.1	6e-98	Protocadherin-9 [Crassostrea gigas]	Q6KEQ9	4e-93	Protocadherin-11 X-linked
SMED30016659	-1.60277	0.317271	-6.51396	-3.61985	0.552783	3.35774	3.72911	3.77968	0.731842	0.990519	0.371389	2.10385e-06	0.999994	0.170147	3.91828e-25	5.74917e-33	1.50304e-34	0.999999	0.69195	2.41641e-05	0.999998	0.301229	1.91633e-23	2.09691e-31	3.35423e-33	1617	1	.	11	XP_002739655.2	5e-15	organic cation transporter protein-like [Saccoglossus kowalevskii]	Q9VCA2	1e-09	Organic cation transporter protein [Drosophila melanogaster]
SMED30018467	-5.27828	-2.22002	-5.27828	-1.34764	2.48635	4.10948	3.92244	3.60595	0.0703359	0.999473	0.96853	0.999589	0.896924	1.98152e-06	4.13193e-25	5.41402e-22	7.15402e-18	0.999999	0.999994	0.999998	0.999998	2.23586e-05	2.01428e-23	7.83798e-21	5.37748e-17	1896	1	.	0	XP_008178235.1	2e-38	zinc finger BED domain-containing protein 5-like [Acyrthosiphon pisum]	Q49AG3	1e-29	Zinc finger BED domain-containing protein 5
SMED30016382	-1.73041	-0.762893	-1.93824	-4.80098	-2.27673	3.18707	3.89723	4.42495	1.79105	0.0212038	0.19315	0.00408478	1.4153e-08	0.000195031	4.18795e-25	8.43162e-40	7.64426e-54	0.0466554	0.439628	0.0184972	2.72021e-07	0.00118569	2.03829e-23	5.90743e-38	5.25576e-52	531	1	YES	1	.	.	.	.	.	.
SMED30011431	-6.11032	-1.45375	-3.09383	-3.17649	1.06607	4.08485	4.06878	4.61469	0.883793	0.00102265	0.989298	0.999955	0.999971	0.0501746	4.21908e-25	7.08264e-25	1.06217e-34	0.00311963	0.999994	0.999998	0.999998	0.117325	2.05013e-23	1.28949e-23	2.38806e-33	545	1	.	0	CAX73391.1	1e-11	hypothetical protein [Schistosoma japonicum]	.	.	.
SMED30016274	-2.65124	-0.267401	-0.773651	-6.47871	-0.077645	3.3031	3.2915	3.65406	0.547557	0.999494	0.759255	0.925257	1.27328e-06	0.633065	4.32609e-25	7.54939e-25	5.51615e-33	0.999999	0.999994	0.999998	1.43082e-05	0.78143	2.09201e-23	1.36847e-23	1.11086e-31	1444	1	.	0	GAA51495.1	2e-48	cell wall protein PRY3 [Clonorchis sinensis]	Q9CYL5	1e-25	Golgi-associated plant pathogenesis-related protein 1
SMED30006315	-4.46499	-4.46499	-1.47499	-1.563	0.402287	3.98206	3.87887	3.70474	-0.59687	0.999666	0.999528	0.923059	0.931843	0.326897	4.35258e-25	4.21856e-23	7.47102e-21	0.999999	0.999994	0.999998	0.999998	0.489428	2.10145e-23	6.60221e-22	6.84132e-20	1752	1	.	1	.	.	.	.	.	.
SMED30017053	-2.45563	-1.31715	-1.96924	-2.32786	0.699234	2.92674	2.08637	2.35754	3.74599	2.9185e-07	0.00122828	6.247e-06	1.99233e-07	0.0346847	4.57816e-25	2.24433e-12	6.85833e-16	1.7298e-06	0.00718535	6.43651e-05	2.81402e-06	0.0872826	2.20682e-23	1.51264e-11	4.47619e-15	3112	1	.	0	EKC35930.1	2e-08	hypothetical protein CGI_10024339 [Crassostrea gigas]	.	.	.
SMED30007268	-3.33601	-1.26459	-1.35297	-2.64173	1.02686	2.34489	2.46038	2.76316	2.11325	3.57507e-09	0.000823908	0.000492264	2.4871e-09	7.66457e-05	4.93581e-25	9.21447e-28	3.98141e-36	2.89144e-08	0.00507501	0.00295486	5.84014e-08	0.000532174	2.37163e-23	2.09039e-26	9.85602e-35	2444	1	.	0	GAA27790.2	5e-80	hypothetical protein CLF_107202 [Clonorchis sinensis]	.	.	.
SMED30015209	-3.0132	-1.60421	-1.89069	-1.73917	0.587774	2.51281	2.61255	2.53414	1.86242	3.99539e-07	0.000187543	1.69058e-05	5.72131e-05	0.0425055	4.93099e-25	2.99511e-27	1.09649e-25	2.31702e-06	0.00138687	0.000155803	0.000399273	0.102923	2.37163e-23	6.55293e-26	1.37306e-24	1412	1	.	0	CDJ19572.1	2e-91	calcyphosin protein [Echinococcus granulosus]	Q6P8Y1	4e-91	Calcyphosin-like protein [Mus musculus]
SMED30004361	-3.24551	-1.05101	-1.65691	-2.56726	0.544902	2.56122	2.60877	2.8058	0.476702	0.000548298	0.0819081	0.0110111	0.000435948	0.113791	4.99652e-25	3.36674e-26	4.83291e-32	0.00176953	0.232402	0.0431885	0.00236773	0.221631	2.39698e-23	6.80279e-25	9.10006e-31	1516	2	.	11	.	.	.	.	.	.
SMED30018905	-5.03166	1.5108	-5.03166	-5.03166	1.86597	4.30985	3.68157	3.72678	-0.0852754	0.999576	0.0237783	0.999637	0.999635	0.00173371	5.14265e-25	4.66215e-16	6.42809e-17	0.999999	0.0870858	0.999998	0.999998	0.00746482	2.46316e-23	4.26401e-15	4.53959e-16	1701	1	.	0	ELU12452.1	4e-16	hypothetical protein CAPTEDRAFT_196463 [Capitella teleta]	.	.	.
SMED30016420	-3.32408	-0.719317	-3.27701	-3.57577	-1.27354	4.55403	4.05491	3.56078	5.0968	2.84601e-05	0.247979	2.37404e-05	5.85605e-06	0.0486829	5.30461e-25	1.0219e-19	4.17459e-15	0.000119568	0.523941	0.000209867	5.48756e-05	0.114494	2.53519e-23	1.23691e-18	2.56094e-14	2989	1	YES	0	GAA55405.1	2e-117	basement membrane-specific heparan sulfate proteoglycan core protein, partial [Clonorchis sinensis]	Q05793	4e-25	Basement membrane-specific heparan sulfate proteoglycan core protein
SMED30024571	-0.965637	-0.329612	-2.50588	-4.93814	-1.30833	3.10393	3.54934	3.39434	1.51077	0.145242	0.566451	0.000337434	2.58015e-09	0.0124671	5.30988e-25	6.17617e-34	7.88804e-31	0.248013	0.908028	0.00212809	6.02575e-08	0.038319	2.53519e-23	2.4645e-32	1.37128e-29	1588	1	.	0	CDI96444.1	1e-47	suppressor of cytokine signaling 7, partial [Hymenolepis microstoma]	O14512	7e-36	Suppressor of cytokine signaling 7
SMED30034513	-1.69383	-1.45496	-5.53199	-2.63198	-0.0265375	3.45965	4.01347	3.86618	0.107837	0.993306	0.987304	0.000290974	0.999606	0.608485	5.33202e-25	8.71536e-38	9.0158e-35	0.999999	0.999994	0.00187752	0.999998	0.760479	2.54173e-23	5.07868e-36	2.03765e-33	958	1	.	0	CDJ10348.1	8e-66	GTP binding protein Di Ras2 [Hymenolepis microstoma]	Q96HU8	6e-61	GTP-binding protein Di-Ras2
SMED30016156	-1.91297	-1.68629	-2.72739	-2.85213	0.116373	2.79041	3.25782	3.01417	4.67695	5.11431e-06	2.02008e-05	3.82177e-10	9.20827e-11	0.721645	5.96881e-25	6.66622e-35	1.71608e-29	2.45505e-05	0.000188243	9.24806e-09	3.09964e-09	0.857972	2.84079e-23	2.91485e-33	2.75588e-28	1356	1	.	0	XP_006640189.1	5e-20	heparin cofactor 2-like [Lepisosteus oculatus]	Q5MGH0	5e-17	Serine protease inhibitor 3/4
SMED30009442	-6.54795	0.668183	-1.49803	-2.64415	0.596071	3.07228	3.13153	3.22207	0.437093	3.64255e-05	0.203951	0.991168	0.999653	0.19481	6.0474e-25	3.504e-26	6.62758e-29	0.000149794	0.457074	0.999998	0.999998	0.334379	2.87366e-23	7.06592e-25	1.02237e-27	1760	1	.	5	CCD81092.1	3e-143	nAChR subunit (ShAR1-alpha-like) [Schistosoma mansoni]	P22770	3e-116	Neuronal acetylcholine receptor subunit alpha-7
SMED30030057	-2.66691	-1.9092	-1.92387	-2.28062	-0.861945	2.85732	3.2573	3.52791	3.05721	7.64197e-07	1.83555e-05	2.16034e-05	7.391e-07	0.0212146	6.13802e-25	3.75293e-33	1.41802e-39	4.24074e-06	0.000173191	0.000193358	8.87907e-06	0.0590314	2.91213e-23	1.3873e-31	4.23816e-38	638	1	.	0	XP_002732488.1	2e-11	cytoglobin-like [Saccoglossus kowalevskii]	P80721	6e-11	Globin-3
SMED30028006	-6.06385	-0.615672	-3.10555	-2.12025	0.434641	3.80545	3.55263	4.1126	0.534409	0.000828422	0.916274	0.999961	0.998327	0.34545	6.24618e-25	6.12254e-21	7.62797e-31	0.00257643	0.999994	0.999998	0.999998	0.509491	2.95879e-23	8.17252e-20	1.3276e-29	586	1	.	0	.	.	.	.	.	.
SMED30004198	-7.163	-2.48145	-0.6039	0.380618	3.57525	2.93065	1.83378	1.52805	0.710322	4.1189e-07	0.999342	0.91684	0.37579	1.68683e-38	6.44937e-25	7.10411e-08	1.8687e-05	2.38543e-06	0.999994	0.999998	0.669194	4.23492e-35	3.05024e-23	2.87553e-07	4.7246e-05	691	2	.	1	.	.	.	.	.	.
SMED30020627	-1.25381	0.440574	-3.83227	-3.88133	-2.1624	2.92876	3.66034	4.10014	0.91649	0.147224	0.329065	5.72185e-05	4.11058e-05	0.00115005	6.55478e-25	3.06538e-43	1.54134e-58	0.250813	0.638812	0.000452803	0.000298265	0.0053043	3.09039e-23	3.04787e-41	1.4695e-56	3656	1	.	0	XP_007237252.1	2e-70	echinoderm microtubule-associated protein-like 1-like isoform X9 [Astyanax mexicanus]	O00423	4e-65	Echinoderm microtubule-associated protein-like 1
SMED30032837	-1.92394	-2.13593	-1.87364	-0.443216	0.292472	2.4424	1.66075	1.9811	1.41832	0.000267297	3.28626e-06	2.18272e-05	0.227355	0.315729	6.54904e-25	2.99067e-11	3.62778e-16	0.000922753	3.65198e-05	0.000195072	0.465195	0.476719	3.09039e-23	1.80344e-10	2.42465e-15	825	1	.	0	XP_006825166.1	4e-23	tctex1 domain-containing protein 1-B-like [Saccoglossus kowalevskii]	Q9D5I4	2e-21	Tctex1 domain-containing protein 1 [Mus musculus]
SMED30002228	-8.27833	0.0308426	-2.1527	-2.30352	1.07457	3.85822	3.87426	3.89665	2.24684	2.13007e-09	0.652367	0.998185	0.99878	0.0309153	6.87172e-25	3.8642e-25	1.47676e-25	1.78505e-08	0.987979	0.999998	0.999998	0.0797917	3.23476e-23	7.18178e-24	1.83617e-24	1932	1	.	2	CDJ09317.1	6e-25	variable lymphocyte receptor [Hymenolepis microstoma]	Q5RKR3	4e-08	Immunoglobulin superfamily containing leucine-rich repeat protein 2
SMED30027858	-3.64425	-1.33788	-2.16407	-2.20376	1.19785	3.09382	2.68936	2.36893	3.44753	9.08236e-10	0.00230157	5.45963e-06	3.34893e-06	0.000431078	6.89766e-25	1.81362e-18	3.21604e-14	8.08104e-09	0.0123073	5.71516e-05	3.36087e-05	0.00232161	3.2419e-23	2.01619e-17	1.84446e-13	4784	1	.	0	GAA55701.1	5e-66	GDNF-inducible zinc finger protein 1 [Clonorchis sinensis]	Q0VGE8	2e-22	Zinc finger protein 816 [Homo sapiens]
SMED30016804	-3.6521	-0.354488	-4.50408	-2.12931	0.151344	3.20807	3.72152	3.55905	2.14084	4.84635e-06	0.487079	3.98915e-09	0.000285662	0.660532	7.44858e-25	1.00401e-34	1.714e-31	2.33572e-05	0.825741	8.05503e-08	0.00163739	0.804977	3.49538e-23	4.3273e-33	3.10695e-30	4108	1	YES	1	ESP00128.1	5e-108	hypothetical protein LOTGIDRAFT_141333 [Lottia gigantea]	Q9ULB1	2e-103	Neurexin-1
SMED30005398	-2.35034	-0.510867	-2.64636	-4.31515	0.743042	2.70543	3.29926	3.075	0.85626	0.00617977	0.390997	0.000438426	2.76514e-07	0.0322432	7.73288e-25	2.74824e-40	2.35154e-34	0.0156982	0.716039	0.00267378	3.75587e-06	0.0824191	3.62315e-23	2.04435e-38	5.15986e-33	1297	1	.	0	XP_005039481.1	2e-101	dual specificity tyrosine-phosphorylation-regulated kinase 2 isoform X2 [Ficedula albicollis]	Q5ZIU3	5e-100	Dual specificity tyrosine-phosphorylation-regulated kinase 2 [Gallus gallus]
SMED30032517	-2.35047	-0.712945	-6.18687	-1.22229	1.85341	3.19016	2.90139	2.52763	0.0583544	0.998845	0.916483	7.30529e-06	0.976691	4.55799e-06	7.75719e-25	2.32819e-19	3.7141e-14	0.999999	0.999994	7.38793e-05	0.999998	4.6282e-05	3.6289e-23	2.75539e-18	2.12123e-13	669	1	.	0	.	.	.	.	.	.
SMED30015451	-2.85539	0.512389	-2.68591	-3.26594	-0.295036	3.00132	2.76726	2.8213	1.11396	0.000404876	0.21515	6.31568e-05	3.11206e-06	0.513851	8.58496e-25	1.05359e-20	8.25777e-22	0.00134603	0.474094	0.0004946	3.14911e-05	0.675524	4.0037e-23	1.37707e-19	8.09836e-21	1584	1	YES	1	AFJ24869.1	2e-46	slit-2 [Schmidtea mediterranea]	Q9R1B9	1e-06	Slit homolog 2 protein
SMED30002847	-5.8383	-0.0694503	-0.765048	-2.91014	-0.442888	3.71835	3.11124	3.19624	0.0348025	0.00157317	0.72614	0.944416	0.999916	0.876367	8.63321e-25	1.04399e-15	3.47436e-17	0.00459698	0.999994	0.999998	0.999998	0.978915	4.01998e-23	9.26705e-15	2.50053e-16	1604	1	.	2	AGS83418.1	1e-166	asic [Schmidtea mediterranea]	Q09274	4e-06	Degenerin-like protein unc-105
SMED30035440	-6.74196	0.379154	-1.00885	-1.12288	-0.882633	2.87246	3.19531	3.3094	0.548675	6.62315e-06	0.39728	0.970141	0.977503	0.958924	8.74405e-25	5.3329e-33	3.50463e-37	3.1158e-05	0.723457	0.999998	0.999998	0.999999	4.06531e-23	1.94981e-31	9.20524e-36	1810	1	.	12	.	.	.	.	.	.
SMED30005872	-1.91377	-0.76247	-2.65636	-3.43526	-4.14477	3.19625	4.94136	4.77502	5.62973	7.99e-05	0.072579	1.35904e-07	1.78292e-10	6.45364e-14	9.0386e-25	9.81315e-63	1.97991e-58	0.000306995	0.211699	2.06995e-06	5.67202e-09	5.22658e-12	4.19578e-23	6.15918e-60	1.85822e-56	3682	1	YES	0	EFX82507.1	5e-167	hypothetical protein DAPPUDRAFT_316225 [Daphnia pulex]	Q5G265	2e-89	Neurotrypsin
SMED30007370	-6.76895	-0.560751	-1.70311	-0.933355	1.06575	3.06556	2.90089	2.93397	0.492445	7.8768e-06	0.909197	0.994814	0.963722	0.0166879	1.05063e-24	2.01548e-21	1.86592e-22	3.64803e-05	0.999994	0.999998	0.999998	0.0485052	4.86958e-23	2.81269e-20	1.89275e-21	966	1	.	0	ESO91976.1	3e-11	hypothetical protein LOTGIDRAFT_233270 [Lottia gigantea]	.	.	.
SMED30009361	-7.61066	-1.63065	-1.88414	-0.602249	2.4672	3.82722	3.16873	2.26454	1.38009	2.24381e-07	0.993374	0.996524	0.916062	1.0445e-08	1.06614e-24	8.78131e-16	1.42008e-07	1.35578e-06	0.999994	0.999998	0.999998	2.30701e-07	4.93387e-23	7.84098e-15	4.57815e-07	1577	1	.	0	ESO97181.1	1e-06	hypothetical protein LOTGIDRAFT_174566 [Lottia gigantea]	.	.	.
SMED30033019	-3.66692	-2.35916	-2.56596	-1.30152	1.4574	2.91293	2.93448	2.58875	4.49597	3.21594e-12	9.24444e-08	1.21895e-08	0.00115793	3.11812e-06	1.11808e-24	4.51346e-25	3.2625e-19	4.14933e-11	1.36993e-06	2.28663e-07	0.00555669	3.32412e-05	5.16632e-23	8.33193e-24	2.6877e-18	2683	1	YES	1	AFJ24803.1	0	nou darake like-5 [Schmidtea mediterranea]	Q90478	2e-05	Neural cell adhesion molecule L1.1
SMED30012553	-2.27763	0.762074	-2.14544	-6.1079	-0.379041	3.20345	3.36246	3.58202	0.256413	0.998528	0.130829	0.997856	8.42552e-06	0.80575	1.13436e-24	3.70086e-28	4.24128e-34	0.999999	0.33144	0.999998	7.53445e-05	0.924475	5.22551e-23	8.69701e-27	9.13999e-33	1557	2	.	0	XP_002482287.1	0.0008	protein kinase activator Bem1, putative [Talaromyces stipitatus ATCC 10500]	.	.	.
SMED30031091	-3.03193	-0.640823	-1.46609	-3.95897	-3.0558	2.80817	4.36447	4.98098	1.41858	0.00329651	0.347189	0.0411989	2.40886e-05	3.45211e-05	1.13352e-24	3.29755e-76	1.73747e-110	0.00894721	0.66309	0.129481	0.000188449	0.000267888	5.22551e-23	5.51919e-73	4.02652e-107	1782	2	YES	1	AGX01005.1	0	activin 1 [Schmidtea mediterranea]	O88959	1e-11	Inhibin beta E chain
SMED30007633	-3.14423	-2.30644	-1.91198	-3.10731	0.667063	2.99878	3.14289	3.66122	0.827388	0.00164909	0.0027945	0.00874309	0.000177955	0.0821058	1.14051e-24	1.29123e-27	1.74162e-40	0.00480113	0.0145356	0.0353561	0.00108068	0.172194	5.24581e-23	2.88582e-26	5.48849e-39	1089	1	.	0	.	.	.	.	.	.
SMED30002500	-5.35491	-1.28886	-1.37311	-5.35491	2.15393	3.73651	3.81392	3.66743	0.0109236	0.999479	0.888178	0.899726	0.999614	1.98756e-05	1.18122e-24	3.06515e-26	5.65734e-24	0.999999	0.999994	0.999998	0.999998	0.000165283	5.4248e-23	6.21425e-25	6.29389e-23	972	1	.	0	AGZ94906.1	2e-78	ascl-2 protein, partial [Schmidtea mediterranea]	Q9NQ33	2e-07	Achaete-scute homolog 3
SMED30009274	-1.61648	-1.50526	-2.58084	-2.28528	-0.0807908	2.63185	2.8332	2.6036	4.79189	2.38867e-05	3.79771e-05	2.01372e-10	6.19858e-09	0.800355	1.1923e-24	6.67192e-29	4.20697e-24	0.000101902	0.000332308	5.08102e-09	1.3151e-07	0.920386	5.46734e-23	1.69768e-27	4.71691e-23	1268	1	YES	0	XP_005110308.1	1e-26	calumenin-like isoform X3 [Aplysia californica]	Q6IQP3	4e-26	Calumenin-A
SMED30033117	-2.39229	-1.06341	-2.70304	-2.32627	0.373037	2.58689	2.73999	2.7851	0.654569	0.00286182	0.0563218	6.86199e-05	0.00026871	0.267895	1.39203e-24	3.57357e-28	8.18374e-30	0.0078918	0.173179	0.000531716	0.00155323	0.422735	6.36386e-23	8.42418e-27	1.34434e-28	4592	1	.	0	XP_786577.2	1e-76	ankyrin-1-like [Strongylocentrotus purpuratus]	G5E8K5	3e-37	Ankyrin-3
SMED30013790	-2.43027	-0.206613	-3.35332	-3.02441	-1.26398	3.1082	3.48754	3.68284	1.64955	0.00112311	0.698514	2.14742e-06	6.09794e-06	0.0073067	1.46589e-24	8.36984e-32	3.58987e-36	0.00339547	0.999994	2.46365e-05	5.67715e-05	0.0247762	6.6812e-23	2.74682e-30	8.91607e-35	3261	2	.	2	GAA54563.1	1e-102	protocadherin alpha-4 [Clonorchis sinensis]	Q9HCL0	4e-66	Protocadherin-18
SMED30031509	-2.01949	-0.40563	-2.95039	-3.99276	-1.16025	3.37349	3.56601	3.58901	0.913073	0.0302057	0.563638	0.000706682	1.98594e-05	0.0498195	1.52229e-24	6.64848e-28	1.54494e-28	0.0635126	0.905543	0.00404142	0.000159251	0.116675	6.92778e-23	1.52318e-26	2.32722e-27	1703	1	YES	1	GAA35962.2	5e-67	acid sphingomyelinase-like phosphodiesterase 3b [Clonorchis sinensis]	Q92485	9e-55	Acid sphingomyelinase-like phosphodiesterase 3b
SMED30031608	-1.85055	-2.19336	-3.11945	-1.79921	0.283858	2.98394	2.55177	3.143	1.46357	0.00418838	0.000151056	1.44487e-06	0.000916106	0.421815	1.53057e-24	1.60336e-17	1.11735e-27	0.0111018	0.00114574	1.7299e-05	0.00452526	0.586678	6.95497e-23	1.64918e-16	1.59689e-26	1310	1	.	0	P42687	1e-43	Tyrosine-protein kinase SPK-1 [Girardia tigrina]	P42687	1e-45	Tyrosine-protein kinase SPK-1 [Girardia tigrina]
SMED30004930	-3.11311	-0.891347	-0.674644	-1.74082	-1.09666	2.83685	2.48324	2.19648	1.06163	5.16423e-05	0.0733042	0.173481	0.00143772	0.0109737	1.54412e-24	2.32157e-18	2.44551e-14	0.000206343	0.213471	0.405278	0.00669407	0.0344848	7.00596e-23	2.5489e-17	1.41603e-13	2844	1	YES	1	XP_004924922.1	8e-31	irregular chiasm C-roughest protein-like [Bombyx mori]	Q08180	9e-22	Irregular chiasm C-roughest protein
SMED30016004	-2.74111	-0.590588	-5.32651	-1.84639	-2.5608	3.06059	4.95754	5.04727	2.70619	0.00043641	0.273215	7.2285e-11	0.00248551	3.4483e-05	1.57873e-24	2.16335e-75	7.86708e-79	0.00143943	0.561633	1.94962e-09	0.010722	0.000267687	7.15225e-23	3.43027e-72	2.72427e-76	408	1	.	0	.	.	.	.	.	.
SMED30028681	-3.68998	-0.562018	-3.02645	-4.7516	3.11252	3.25669	2.93929	2.72155	3.20683	2.33416e-08	0.209682	9.1386e-08	8.01623e-13	5.44886e-22	1.66104e-24	1.1015e-19	8.87874e-17	1.64803e-07	0.465587	1.4417e-06	4.10025e-11	1.72798e-19	7.51383e-23	1.33165e-18	6.21202e-16	3271	1	.	0	CCD82734.1	3e-27	putative zinc finger protein [Schistosoma mansoni]	Q8TC21	9e-16	Zinc finger protein 596 [Homo sapiens]
SMED30014224	-2.25477	-3.09642	-2.74186	-1.96381	1.35799	2.40252	3.02696	3.2694	1.22167	0.0011223	1.15573e-06	5.72498e-06	0.000255206	1.13957e-06	1.78253e-24	3.49611e-42	1.015e-51	0.00339405	1.40852e-05	5.96392e-05	0.00148773	1.37492e-05	8.03928e-23	3.06184e-40	6.12803e-50	1027	1	.	0	.	.	.	.	.	.
SMED30019505	-3.29249	-0.612969	-1.61127	-2.1393	-1.08051	2.55176	3.17557	3.0092	1.45107	6.21824e-06	0.166474	0.00154574	5.52737e-05	0.0060956	1.86877e-24	3.86863e-40	8.03512e-36	2.93862e-05	0.394954	0.0079932	0.000387353	0.0213637	8.4156e-23	2.82204e-38	1.94437e-34	1983	1	.	0	GAA47854.1	8e-101	ADAMTS-like protein 3 [Clonorchis sinensis]	Q8BLI0	2e-20	ADAMTS-like protein 1
SMED30022841	-4.64679	-1.59044	-0.630908	-4.64679	0.661189	4.28001	3.26477	3.30896	-0.58949	0.999624	0.931633	0.763767	0.999472	0.204769	2.09308e-24	4.41939e-12	9.54976e-13	0.999999	0.999994	0.999998	0.999998	0.346925	9.41169e-23	2.90325e-11	4.88133e-12	755	1	.	0	EKC41007.1	2e-50	Uncharacterized protein C17orf98 [Crassostrea gigas]	A8MV24	3e-34	Uncharacterized protein C17orf98
SMED30025598	-1.21561	-2.08326	-1.44878	-2.56289	1.12221	2.87216	1.84482	1.47135	1.64179	0.0182272	4.13264e-05	0.00209521	1.30749e-06	0.0004949	2.17083e-24	7.59549e-10	1.52612e-06	0.0409159	0.000358388	0.010394	1.46543e-05	0.00259618	9.73222e-23	3.92705e-09	4.38673e-06	1819	1	.	1	.	.	.	.	.	.
SMED30021054	-7.49236	-0.418547	-0.656037	-1.67369	-1.0323	3.25431	3.96994	4.04868	1.54957	7.03529e-08	0.870181	0.92654	0.994101	0.970806	2.1872e-24	2.20026e-40	9.27558e-43	4.61167e-07	0.999994	0.999998	0.999998	0.999999	9.79104e-23	1.64484e-38	3.36276e-41	4976	1	YES	1	GAA51400.1	3e-119	nephrin [Clonorchis sinensis]	O60500	6e-38	Nephrin
SMED30011727	-3.80783	-0.750979	-2.39194	-3.00037	-0.652281	2.97574	3.62705	4.00061	3.1716	3.74471e-09	0.0774953	2.07051e-06	1.36371e-08	0.0953454	2.2786e-24	1.41818e-37	9.18027e-47	3.01892e-08	0.222692	2.38358e-05	2.6269e-07	0.193315	1.01851e-22	8.15374e-36	4.18418e-45	5609	1	.	0	XP_005424589.1	7e-62	dedicator of cytokinesis protein 1 [Geospiza fortis]	Q14185	4e-60	Dedicator of cytokinesis protein 1
SMED30035408	-4.03536	-0.44953	-1.72599	-1.95402	1.39216	2.70249	2.24766	1.82259	1.71475	1.3037e-08	0.280186	0.000370619	5.68743e-05	3.31729e-06	2.45415e-24	2.22771e-16	8.82951e-11	9.61486e-08	0.571702	0.00231247	0.000397276	3.51036e-05	1.09535e-22	2.09929e-15	3.85629e-10	1940	1	.	0	XP_003087271.1	2e-41	hypothetical protein CRE_22276 [Caenorhabditis remanei]	G5EBU4	3e-42	Zinc finger E-box-binding homeobox protein zag-1
SMED30021716	-2.9737	-0.964342	-2.17441	-3.27124	1.9277	2.75989	2.43743	2.25866	2.63115	8.66939e-08	0.0151303	2.34117e-06	9.25145e-11	2.47919e-11	2.71927e-24	1.18145e-18	5.50437e-16	5.59757e-07	0.0603335	2.65967e-05	3.1107e-09	1.10653e-09	1.2101e-22	1.3366e-17	3.62153e-15	2253	1	.	0	ESO95043.1	1e-48	hypothetical protein LOTGIDRAFT_117350, partial [Lottia gigantea]	Q9W707	1e-44	Forkhead box protein F1-B
SMED30023473	-3.3626	-2.03239	-1.92439	-1.00497	2.90342	2.97645	1.32846	1.11602	5.33358	2.37187e-11	3.63781e-06	9.18654e-06	0.0122007	5.6407e-23	2.83783e-24	4.58568e-05	0.000753905	2.68334e-10	4.00571e-05	9.06824e-05	0.0424985	2.02307e-20	1.26099e-22	0.000123406	0.00150506	4584	1	.	1	EUB56266.1	3e-76	Plasminogen [Echinococcus granulosus]	Q99466	7e-06	Neurogenic locus notch homolog protein 4
SMED30032059	-5.10259	-1.03643	-2.11106	-5.10259	2.02969	3.81199	3.72793	3.78306	-0.154371	0.999528	0.847288	0.964267	0.999658	0.000149404	3.02326e-24	1.1158e-22	2.33577e-24	0.999999	0.999994	0.999998	0.999998	0.000943031	1.33944e-22	1.69777e-21	2.66451e-23	653	1	YES	1	.	.	.	.	.	.
SMED30013770	-6.78094	1.33584	-1.74471	-2.87999	-3.41746	3.64905	4.96766	4.87057	1.59854	2.85864e-05	0.0121582	0.99488	0.999834	0.999988	3.02041e-24	1.35827e-53	3.91451e-51	0.000120031	0.0504741	0.999998	0.999998	0.999999	1.33944e-22	3.58953e-51	2.30337e-49	1499	1	YES	0	XP_002605672.1	5e-85	hypothetical protein BRAFLDRAFT_121824 [Branchiostoma floridae]	Q497B8	5e-06	Lysine-specific demethylase 8
SMED30003731	-6.1389	-1.42944	-0.769646	-2.218	2.44043	3.17604	2.5205	2.41902	-0.0108312	0.000307094	0.989863	0.94562	0.998786	1.78911e-10	3.36006e-24	3.05895e-13	2.50968e-12	0.00104576	0.999994	0.999998	0.999998	6.39389e-09	1.48429e-22	2.21159e-12	1.24234e-11	1797	1	.	0	XP_003967116.1	3e-130	nuclear receptor subfamily 2 group F member 1-A-like isoform 1 [Takifugu rubripes]	Q06725	2e-129	Nuclear receptor subfamily 2 group F member 1-A
SMED30001300	-3.82243	-1.72204	-1.73317	-1.28736	1.63006	2.4287	2.22332	2.28293	3.66089	1.56258e-15	1.23124e-06	1.12409e-06	0.000150144	1.4248e-10	3.40573e-24	4.57554e-20	2.94792e-21	3.08897e-14	1.4945e-05	1.38792e-05	0.000931888	5.22836e-09	1.50226e-22	5.71506e-19	2.76586e-20	1447	1	.	0	ESO82808.1	6e-50	hypothetical protein LOTGIDRAFT_61530, partial [Lottia gigantea]	Q9Y3Z3	5e-46	Deoxynucleoside triphosphate triphosphohydrolase SAMHD1
SMED30004877	-3.35716	-0.618334	-1.79084	-2.27692	-0.99832	2.68291	3.24204	3.11662	0.778435	0.000339483	0.277915	0.00660562	0.00100543	0.0412852	3.91044e-24	8.22333e-38	6.38489e-35	0.00114339	0.568453	0.0278384	0.004903	0.100623	1.71985e-22	4.81057e-36	1.45505e-33	1654	1	YES	5	CDJ11100.1	5e-153	glycine receptor subunit beta [Hymenolepis microstoma]	Q17328	1e-71	Glutamate-gated chloride channel subunit beta
SMED30012656	-5.60305	-0.12676	-1.60219	-5.60305	0.518409	3.60933	4.2388	4.56851	0.446767	0.999656	0.564356	0.924333	0.999514	0.225235	3.99698e-24	6.18141e-39	1.06063e-49	0.999999	0.906068	0.999998	0.999998	0.37237	1.75535e-22	3.99629e-37	5.64463e-48	3921	2	YES	1	GAA51400.1	1e-91	nephrin [Clonorchis sinensis]	O60500	2e-30	Nephrin
SMED30000186	-2.59589	-1.14682	-1.81438	-2.18463	-0.23887	2.34562	2.66452	2.97045	2.26982	3.0234e-07	0.00189512	5.82298e-06	1.4555e-07	0.42889	4.01845e-24	8.20732e-32	1.18945e-40	1.78881e-06	0.0104339	6.05345e-05	2.12348e-06	0.593749	1.76221e-22	2.69937e-30	3.78003e-39	3387	3	.	6	ESO89164.1	3e-74	hypothetical protein LOTGIDRAFT_229069 [Lottia gigantea]	Q91YD4	2e-69	Transient receptor potential cation channel subfamily M member 2
SMED30019876	-3.56478	-1.35283	-2.49679	-1.99837	-0.352758	2.73346	3.40018	3.63187	1.89929	1.27135e-06	0.00568748	1.06408e-05	0.000145702	0.364071	4.1397e-24	2.12485e-39	4.12245e-46	6.77788e-06	0.0266771	0.000103412	0.000906563	0.528348	1.81274e-22	1.43855e-37	1.83452e-44	1841	1	.	0	CCD74945.1	5e-42	putative regulator of G protein signaling [Schistosoma mansoni]	Q9DC04	5e-37	Regulator of G-protein signaling 3
SMED30033431	-1.60057	-0.779431	-3.32951	-3.52363	-0.385719	3.19839	3.19769	3.22277	1.4716	0.0195301	0.148276	4.21116e-06	8.62306e-07	0.405094	4.3171e-24	4.38045e-24	1.21814e-24	0.0434295	0.363416	4.51654e-05	1.01188e-05	0.569654	1.88768e-22	7.50682e-23	1.40879e-23	3720	2	.	1	EKC42707.1	2e-89	Protocadherin-11 X-linked [Crassostrea gigas]	Q08174	2e-72	Protocadherin-1
SMED30028321	-2.23602	0.16317	-3.08094	-3.15385	1.48577	2.76714	2.25877	1.79596	-0.405477	0.047703	0.71647	0.00216709	0.00152712	8.16211e-05	4.33247e-24	2.28601e-14	6.90791e-09	0.09427	0.999994	0.0106994	0.00705312	0.000561415	1.89166e-22	1.81621e-13	2.55418e-08	1303	1	.	1	XP_006814038.1	1e-08	synaptotagmin-3-like [Saccoglossus kowalevskii]	Q5R4J5	8e-08	Synaptotagmin-1
SMED30001622	-2.39044	-2.15204	-3.23925	-3.31338	0.486159	2.88977	3.60084	4.11835	0.490063	0.0351174	0.0194112	0.00143057	0.000996805	0.232618	4.46085e-24	3.07596e-43	5.64287e-65	0.0724695	0.0739038	0.00746818	0.00486959	0.381537	1.94208e-22	3.04833e-41	7.48911e-63	1702	1	.	12	.	.	.	.	.	.
SMED30017164	-0.151139	-0.549992	-2.69863	-5.68682	-0.646459	3.0565	3.40837	3.26817	-0.15597	0.722077	0.873763	0.999678	5.50623e-05	0.898206	4.73864e-24	1.51642e-32	5.93109e-30	0.999999	0.999994	0.999998	0.000386298	0.994322	2.06004e-22	5.31843e-31	9.86661e-29	2630	2	.	2	GAA53123.1	2e-63	innexin unc-9 [Clonorchis sinensis]	Q03412	5e-28	Innexin unc-7
SMED30018333	-6.42931	0.663145	-1.79078	-3.50893	0.303597	3.39629	3.288	4.078	0.67098	0.000151749	0.221194	0.995714	0.999995	0.427232	4.88874e-24	4.62335e-22	1.27091e-39	0.000552008	0.483371	0.999998	0.999998	0.592079	2.12224e-22	6.7419e-21	3.80603e-38	1415	1	.	0	.	.	.	.	.	.
SMED30016231	-2.34366	-0.38345	-2.1473	-2.89132	-0.573532	2.60301	2.89625	2.84001	1.11995	0.000785917	0.405606	0.000169899	2.24417e-06	0.139158	4.9399e-24	1.69707e-30	1.60459e-29	0.00245639	0.733431	0.00117344	2.3673e-05	0.258376	2.14136e-22	4.96867e-29	2.58511e-28	3374	1	.	1	GAA49920.1	4e-85	protocadherin-9 [Clonorchis sinensis]	Q9HC56	2e-62	Protocadherin-9
SMED30005838	-1.99549	-0.70265	-1.88289	-3.60912	-4.00512	3.06518	4.38414	4.74595	4.76176	4.72578e-05	0.091247	5.30287e-05	2.51115e-11	7.04848e-14	5.27726e-24	6.39011e-52	1.81129e-61	0.000190212	0.252526	0.00042298	9.67433e-10	5.63262e-12	2.28431e-22	1.40522e-49	1.98432e-59	270	1	YES	1	AHD24729.1	3e-42	X1.C3.3 [Schmidtea mediterranea]	.	.	.
SMED30013501	-4.52275	-4.52275	-0.531202	-4.52275	0.975178	3.89709	4.44142	4.78576	-0.165398	0.999629	0.999443	0.598784	0.999436	0.0809242	5.34371e-24	2.34741e-37	1.15492e-50	0.999999	0.999994	0.962759	0.999998	0.170204	2.30976e-22	1.31207e-35	6.47938e-49	1340	1	.	7	EKC19927.1	3e-36	Cholecystokinin receptor [Crassostrea gigas]	O43613	5e-10	Orexin receptor type 1
SMED30008516	-2.61768	-2.37355	-1.86705	-1.73174	1.41879	2.51742	2.45335	2.20046	0.674237	0.000758672	0.000159396	0.00122692	0.00180966	1.91373e-06	5.50385e-24	1.52006e-22	4.3797e-18	0.0023799	0.00120264	0.00654566	0.00813118	2.16667e-05	2.36878e-22	2.28974e-21	3.33368e-17	970	1	.	0	.	.	.	.	.	.
SMED30015090	-2.58002	-1.57623	-2.59419	-3.56454	2.15684	3.31548	2.22868	2.61399	2.64906	3.38451e-05	0.00202781	6.73395e-06	1.02972e-08	8.85402e-10	6.01922e-24	1.4886e-10	1.44593e-14	0.00013987	0.0110453	6.86544e-05	2.06954e-07	2.63062e-08	2.57953e-22	8.38731e-10	8.49982e-14	3132	1	YES	0	CDJ20743.1	0	fibulin [Echinococcus granulosus]	Q14767	2e-56	Latent-transforming growth factor beta-binding protein 2
SMED30014850	-2.74794	-1.90308	-1.95641	-3.6826	0.830006	3.16834	3.17242	3.11927	0.444222	0.0110084	0.0208319	0.0175304	0.00014489	0.0456456	6.01363e-24	4.47578e-24	2.03165e-23	0.0261801	0.0782643	0.0637001	0.000902064	0.108907	2.57953e-22	7.63543e-23	2.1751e-22	1554	2	.	7	AAK58856.1	2e-176	putative neuropeptide receptor NPR1 [Girardia tigrina]	P30731	6e-38	Probable G-protein coupled receptor 83
SMED30006027	-2.77074	0.416285	-1.53601	-3.68118	-2.47073	2.8505	3.49971	3.69217	0.593889	0.00871306	0.377639	0.04231	9.88715e-05	0.000406489	6.3857e-24	7.60227e-40	1.51551e-46	0.0213102	0.69927	0.132255	0.000645579	0.00221172	2.7327e-22	5.33878e-38	6.82477e-45	2960	1	YES	1	CDJ08153.1	1e-111	cubilin [Hymenolepis microstoma]	O70244	4e-24	Cubilin
SMED30029761	-8.17902	0.119289	-2.06992	-2.39549	1.92476	3.856	3.46177	3.28261	1.99321	6.37579e-09	0.592577	0.997759	0.999059	3.39383e-05	6.46687e-24	1.645e-18	2.09701e-16	4.95827e-08	0.934034	0.999998	0.999998	0.000264338	2.76351e-22	1.83892e-17	1.42546e-15	2556	1	.	0	AGS83409.1	0	lhx1-5-1 [Schmidtea mediterranea]	Q9H2C1	7e-36	LIM/homeobox protein Lhx5
SMED30020621	-1.94459	-0.287044	-2.78557	-5.78105	0.82819	3.49459	3.3227	3.15277	-0.00780052	0.996425	0.771139	0.999755	7.80972e-05	0.0769978	6.66534e-24	5.00358e-21	8.31697e-19	0.999999	0.999994	0.999998	0.000525773	0.163879	2.84429e-22	6.7356e-20	6.67818e-18	1325	1	.	7	ELT94867.1	3e-33	hypothetical protein CAPTEDRAFT_205369 [Capitella teleta]	.	.	.
SMED30034503	-2.37722	-1.69595	-3.15183	-4.19164	0.412347	3.65135	3.56557	3.78737	5.47453	4.87818e-05	0.00172871	2.86785e-07	3.02836e-10	0.354367	6.7425e-24	9.98885e-23	7.98573e-26	0.00019577	0.00962145	4.08123e-06	9.04217e-09	0.51858	2.87314e-22	1.52533e-21	1.0147e-24	757	1	YES	0		6e-20	protein T22H2.6 [imported] - Caenorhabditis elegans	P28799	2e-16	Granulins
SMED30028895	-3.82861	-1.6349	-1.36901	-1.82321	0.165559	2.35974	2.76907	3.36135	1.04868	8.16475e-06	0.00546315	0.0135746	0.0021256	0.588691	6.81725e-24	5.78524e-35	1.86908e-57	3.77153e-05	0.0257826	0.0515975	0.00935405	0.742101	2.90089e-22	2.55186e-33	1.68089e-55	3038	1	.	0	XP_002413927.1	3e-62	pyrazinamidase/nicotinamidase, putative [Ixodes scapularis]	P21369	4e-28	Pyrazinamidase/nicotinamidase
SMED30027388	-4.04044	-2.40577	-1.30333	-1.48553	0.516977	2.51059	3.00224	3.20526	2.05899	3.9436e-09	1.92534e-06	0.00262944	0.000831707	0.0883406	7.06061e-24	1.25443e-35	1.25845e-41	3.16486e-08	2.24629e-05	0.0126303	0.00416157	0.182353	3.00021e-22	5.97035e-34	4.23613e-40	1828	1	.	0	.	.	.	.	.	.
SMED30020913	-2.91598	-2.28228	-1.37761	-1.15954	2.48489	2.70479	1.56697	0.978757	1.28451	1.80112e-05	2.0344e-05	0.00346698	0.0106842	9.64152e-19	7.49524e-24	6.86198e-08	0.00114411	7.85501e-05	0.000189168	0.0160766	0.0379891	1.93227e-16	3.18041e-22	2.78425e-07	0.00221863	2765	2	.	1	.	.	.	.	.	.
SMED30021317	-5.55618	-0.0802588	-2.56056	-5.55618	3.16371	3.84152	3.28869	3.45926	0.133218	0.999431	0.542881	0.979566	0.999561	1.16516e-12	7.55525e-24	1.44955e-15	3.71548e-18	0.999999	0.883406	0.999998	0.999998	7.04878e-11	3.20136e-22	1.27319e-14	2.83886e-17	2149	1	.	0	AGZ94936.1	0	sim protein, partial [Schmidtea mediterranea]	A2T6X9	1e-164	Single-minded homolog 1 [Pan troglodytes]
SMED30015831	-3.63477	-2.45422	-1.85167	-1.92777	2.26004	2.51949	2.44861	2.6403	3.5586	4.42238e-13	1.73771e-09	1.13452e-06	3.2212e-07	1.09604e-18	7.58438e-24	1.95366e-22	2.03584e-26	6.35048e-12	3.33665e-08	1.39795e-05	4.31312e-06	2.1724e-16	3.2092e-22	2.92826e-21	2.6795e-25	1550	1	YES	1	XP_005108444.1	2e-147	iron/zinc purple acid phosphatase-like protein-like [Aplysia californica]	A5D6U8	7e-127	Iron/zinc purple acid phosphatase-like protein
SMED30031725	-2.55286	-1.86624	-1.30052	-1.93866	2.77984	2.71697	1.59291	0.568559	1.38847	6.46993e-05	0.000192662	0.00464467	8.94319e-05	5.16161e-24	7.61506e-24	4.3224e-08	0.0658083	0.000252683	0.00142193	0.020663	0.0005906	2.13019e-21	3.21766e-22	1.7964e-07	0.0910999	1468	1	.	0	.	.	.	.	.	.
SMED30017780	-1.8015	-0.714987	-2.07237	-3.22492	-0.233472	2.75977	2.8272	2.46027	1.00029	0.00776062	0.149124	0.000444737	1.2207e-06	0.573335	7.80363e-24	4.03244e-25	9.10804e-19	0.0192068	0.36496	0.00270679	1.37532e-05	0.729275	3.29272e-22	7.48062e-24	7.29394e-18	2884	1	.	5	ESO89164.1	1e-19	hypothetical protein LOTGIDRAFT_229069 [Lottia gigantea]	Q91YD4	8e-10	Transient receptor potential cation channel subfamily M member 2
SMED30013184	-2.94587	-0.416595	-3.83319	-2.92829	0.690508	3.12693	3.25217	3.05434	0.59999	0.00556113	0.562848	7.61166e-05	0.000811757	0.0896406	7.8498e-24	3.79558e-26	7.45524e-23	0.0142818	0.904667	0.000582169	0.00406986	0.184266	3.30757e-22	7.63348e-25	7.68929e-22	2301	1	.	0	GAA52308.1	5e-92	zinc finger protein 362 [Clonorchis sinensis]	Q9VI93	6e-48	Zinc finger protein rotund
SMED30035642	-2.04701	-1.60802	-2.12873	-2.42677	0.730551	2.38548	2.46253	2.63196	6.24964	4.54617e-09	1.18905e-06	8.39271e-10	8.21779e-12	0.00651724	8.21033e-24	1.7118e-25	1.89995e-29	3.6176e-08	1.44503e-05	1.91261e-08	3.51174e-10	0.0225762	3.45465e-22	3.26195e-24	3.04467e-28	1667	1	YES	0	EKC20852.1	1e-102	hypothetical protein CGI_10005248 [Crassostrea gigas]	P28799	1e-78	Granulins
SMED30000862	-1.00331	1.10719	-5.89061	-2.9749	-1.24647	3.11474	3.60328	3.29008	0.0680181	0.958647	0.037922	3.52228e-05	0.999891	0.977642	8.29412e-24	2.41278e-35	2.71778e-28	0.999999	0.127013	0.000295423	0.999998	0.999999	3.48504e-22	1.10977e-33	4.02351e-27	2413	2	.	1	GAA43171.2	1e-21	leucine-rich repeat and fibronectin type-III domain-containing protein 5 [Clonorchis sinensis]	Q6WRI0	2e-09	Immunoglobulin superfamily member 10
SMED30009355	-2.50321	-1.6427	-3.3555	-1.03614	-0.288864	2.59893	2.90268	3.3248	0.124928	0.018878	0.0385876	0.000401274	0.144302	0.623589	8.54904e-24	1.578e-31	2.39476e-47	0.0421757	0.128723	0.0024778	0.329099	0.773191	3.58715e-22	5.09544e-30	1.13083e-45	550	1	.	0	CDJ17019.1	3e-08	universal stress protein [Echinococcus granulosus]	.	.	.
SMED30028267	-0.744856	-1.18694	-2.09169	-6.70453	-0.344796	3.57782	3.95062	3.54436	0.893102	0.920065	0.973174	0.997359	1.57155e-07	0.791058	8.67055e-24	3.13943e-30	1.76171e-23	0.999999	0.999994	0.999998	2.27735e-06	0.913147	3.63307e-22	8.9566e-29	1.89418e-22	669	1	.	0	.	.	.	.	.	.
SMED30023292	-2.57011	-1.46015	-2.8808	-2.98351	0.803469	2.62696	2.89829	3.56585	1.04903	0.00131002	0.0116906	2.54266e-05	1.08816e-05	0.0151952	8.79672e-24	7.31983e-30	6.37191e-50	0.00390377	0.0489239	0.000222812	9.41232e-05	0.0449867	3.68082e-22	2.02513e-28	3.44026e-48	1036	1	.	0	AFJ24731.1	5e-173	hypothetical protein [Schmidtea mediterranea]	.	.	.
SMED30030864	-2.6109	-0.705468	-2.19559	-3.64736	-1.80172	2.83704	3.83618	4.28781	2.01678	0.000252785	0.144046	0.000149586	4.46198e-08	9.72628e-05	9.54598e-24	7.66099e-47	5.05702e-61	0.000877178	0.355885	0.00104975	7.47226e-07	0.000651932	3.98879e-22	1.03965e-44	5.44117e-59	1955	1	.	10	CCD79304.1	6e-125	putative multidrug resistance pump [Schistosoma mansoni]	A1L1P9	3e-92	Multidrug and toxin extrusion protein 1
SMED30027466	-5.64282	1.44376	-5.64282	-1.74412	-1.49113	3.80105	4.73146	4.54462	0.627631	0.999626	0.0190894	0.999443	0.936967	0.91191	1.04738e-23	4.9892e-44	1.01043e-39	0.999999	0.0728812	0.999998	0.999998	0.999999	4.3704e-22	5.27402e-42	3.03806e-38	1795	1	.	1	CCD60096.1	5e-62	Amiloride-sensitive sodium channel,putative [Schistosoma mansoni]	Q92075	2e-06	Amiloride-sensitive sodium channel subunit alpha
SMED30017695	-6.46843	-1.33618	-0.791903	-0.264204	1.36403	2.86557	2.60892	2.0222	0.0137373	3.73654e-05	0.987142	0.94948	0.819524	0.00110147	1.09752e-23	2.05208e-18	5.00917e-10	0.000153492	0.999994	0.999998	0.999998	0.00511469	4.5733e-22	2.26791e-17	2.04792e-09	325	1	.	0	.	.	.	.	.	.
SMED30025775	-4.30517	-1.23712	-1.31351	-4.30517	-0.917309	4.04441	4.29334	3.74054	-0.598202	0.999642	0.892236	0.903073	0.999521	0.830945	1.15374e-23	4.63986e-28	2.46031e-19	0.999999	0.999994	0.999998	0.999998	0.945103	4.80095e-22	1.07693e-26	2.04249e-18	1215	1	.	6	ELT94998.1	5e-29	hypothetical protein CAPTEDRAFT_215199 [Capitella teleta]	O42490	5e-06	Pineal opsin
SMED30000656	-5.15418	0.868227	-2.15658	-5.15418	0.57172	3.7477	3.43539	3.84191	-0.206213	0.999538	0.152925	0.96654	0.99966	0.216567	1.20562e-23	2.69333e-18	7.34028e-26	0.999999	0.371709	0.999998	0.999998	0.36183	5.00988e-22	2.93779e-17	9.34266e-25	1969	1	.	0	ESP00112.1	9e-79	hypothetical protein LOTGIDRAFT_231021 [Lottia gigantea]	Q95JR6	6e-17	Cyclic nucleotide-binding domain-containing protein 2
SMED30006674	-3.08406	-1.49031	-1.82421	-3.03687	-0.707201	3.18056	3.69124	3.27086	0.838242	0.00254217	0.0362267	0.0145645	0.000323076	0.194049	1.2423e-23	2.11425e-33	1.994e-25	0.0070974	0.122505	0.0546432	0.00182511	0.333453	5.14811e-22	8.07302e-32	2.45297e-24	536	1	YES	1	.	.	.	.	.	.
SMED30034737	-3.71804	-1.0959	-2.33927	-1.83281	1.6113	2.92115	2.29647	2.15709	2.11556	6.18878e-08	0.0150516	6.42537e-06	0.00014484	5.99286e-07	1.24993e-23	3.23744e-14	1.40299e-12	4.0897e-07	0.0600769	6.59098e-05	0.000902056	7.80238e-06	5.1726e-22	2.53534e-13	7.07766e-12	3701	1	.	2	CDJ16638.1	5e-70	protocadherin gamma B1 [Echinococcus granulosus]	Q08174	5e-61	Protocadherin-1
SMED30009214	-1.68381	-1.48798	-5.53919	-5.53919	-1.75567	4.18482	5.89757	5.92345	1.3216	0.919987	0.89553	0.999667	0.999675	0.926027	1.27133e-23	1.50296e-59	1.20917e-60	0.999999	0.999994	0.999998	0.999998	0.999999	5.25397e-22	6.37741e-57	1.2827e-58	447	1	.	1	.	.	.	.	.	.
SMED30013305	-1.1679	-5.00558	-5.00558	-2.103	2.54533	3.67377	3.38627	3.67668	-0.310535	0.859104	0.999558	0.999567	0.959847	1.6231e-07	1.29566e-23	1.17228e-18	1.66975e-24	0.999999	0.999994	0.999998	0.999998	2.54815e-06	5.33986e-22	1.32672e-17	1.91417e-23	865	1	YES	1	.	.	.	.	.	.
SMED30031756	-1.02871	-1.1281	-3.96542	-3.47071	-3.37037	3.48889	4.48873	4.98569	2.38143	0.135373	0.0594969	1.33597e-06	6.10819e-06	2.44934e-07	1.40607e-23	2.66329e-41	2.02303e-52	0.233198	0.181038	1.61383e-05	5.68319e-05	3.62968e-06	5.77907e-22	2.17444e-39	1.28311e-50	377	1	YES	0	.	.	.	.	.	.
SMED30019697	-7.15562	-3.10774	-1.40436	-0.75152	-0.501735	3.63981	4.83806	4.4431	1.71214	3.28174e-06	0.999937	0.988279	0.940531	0.890818	1.41406e-23	3.50099e-48	5.95399e-39	1.6264e-05	0.999994	0.999998	0.999998	0.989627	5.79948e-22	5.58065e-46	1.72146e-37	1258	1	.	0	EKC19546.1	4e-129	2-amino-3-carboxymuconate-6-semialdehyde decarboxylase [Crassostrea gigas]	Q8R519	8e-124	2-amino-3-carboxymuconate-6-semialdehyde decarboxylase
SMED30009438	-1.8926	-0.565326	-2.73267	-5.72359	-0.866813	3.29017	4.08705	4.40378	0.378573	0.99585	0.874399	0.999699	8.83444e-05	0.939074	1.41488e-23	4.58215e-43	1.46099e-54	0.999999	0.999994	0.999998	0.000584443	0.999999	5.79948e-22	4.45311e-41	1.06317e-52	893	1	.	0	AAW27309.1	1e-31	SJCHGC05979 protein [Schistosoma japonicum]	Q9GUM7	2e-19	Putative complexin-1 [Caenorhabditis elegans]
SMED30021487	-0.335056	-5.22984	-2.24342	-5.22984	1.30953	3.37585	4.01325	4.33952	0.033264	0.632681	0.999475	0.965498	0.999504	0.0101165	1.43793e-23	7.45996e-41	3.73377e-55	0.907267	0.999994	0.999998	0.999998	0.0322997	5.88595e-22	5.85277e-39	2.81218e-53	802	2	.	4	.	.	.	.	.	.
SMED30002134	-2.99134	-1.44335	-3.29607	-4.08711	1.05795	3.76611	3.30797	3.68583	6.69696	2.06574e-06	0.00872861	2.61592e-07	1.63561e-09	0.0169338	1.445e-23	5.95973e-18	1.58976e-22	1.06329e-05	0.038311	3.7618e-06	4.02582e-08	0.0490826	5.90687e-22	6.34672e-17	1.61642e-21	616	1	.	1	.	.	.	.	.	.
SMED30023465	-2.96806	-1.37309	-1.45067	-6.80982	1.65281	3.65736	3.66529	3.62617	0.993203	0.999822	0.982615	0.985722	4.85909e-07	0.000241698	1.44767e-23	1.0826e-23	2.86749e-23	0.999999	0.999994	0.999998	6.10976e-06	0.00141859	5.90973e-22	1.77935e-22	3.03225e-22	1357	1	.	0	EKC35425.1	1e-168	Protein mab-21-like 2-B [Crassostrea gigas]	Q13394	6e-164	Protein mab-21-like 1 [Homo sapiens] gi|81886796|sp|O70299.1|MB211_MOUSE RecName: Full=Protein mab-21-like 1 [Mus musculus] gi|82101170|sp|Q8AY65.1|MB211_CHICK RecName: Full=Protein mab-21-like 1 [Gallus gallus] gi|162416060|sp|A4FV14.1|MB211_BOVIN RecName: Full=Protein mab-21-like 1 [Bos taurus]
SMED30033948	-6.70642	0.0356514	-1.67741	-1.7508	2.32297	2.72128	2.60395	2.45078	0.316892	8.11681e-06	0.654365	0.994441	0.995403	1.21539e-12	1.47388e-23	7.60401e-21	3.03047e-18	3.75054e-05	0.989363	0.999998	0.999998	7.30859e-11	6.00047e-22	1.00653e-19	2.33203e-17	1854	1	.	0	EFX81466.1	2e-103	hypothetical protein DAPPUDRAFT_317650 [Daphnia pulex]	.	.	.
SMED30029077	-2.55024	-0.971159	-2.2413	-3.15758	-1.27634	3.01475	3.58569	3.59617	4.17884	7.3651e-07	0.0211804	2.80545e-06	8.52146e-10	0.00238558	1.47382e-23	3.09408e-34	1.77832e-34	4.1006e-06	0.0792771	3.13152e-05	2.24215e-08	0.00976898	6.00047e-22	1.26651e-32	3.93647e-33	2367	1	YES	1	XP_001629942.1	9e-124	predicted protein [Nematostella vectensis]	Q5RBP9	1e-108	Macrophage-expressed gene 1 protein
SMED30020234	-2.85935	-0.524276	-3.22678	-3.1125	-1.08766	3.474	3.79218	3.54439	2.93189	2.78388e-05	0.289107	6.40346e-07	9.87452e-07	0.0264336	1.52188e-23	2.0097e-28	1.2999e-24	0.000117121	0.584271	8.43169e-06	1.13826e-05	0.0703206	6.18754e-22	4.85924e-27	1.50046e-23	4257	3	.	6	GAA49783.1	7e-45	kinase D-interacting substrate of 220 kDa [Clonorchis sinensis]	Q7T163	2e-43	Kinase D-interacting substrate of 220 kDa
SMED30035118	-3.41887	-1.34148	-1.8602	-2.03781	2.05753	3.03001	1.88084	1.68998	2.46898	9.08488e-08	0.00350719	0.00014583	3.45285e-05	2.00157e-10	1.55005e-23	6.49896e-09	2.46921e-07	5.85455e-07	0.0176779	0.00102866	0.000257486	7.05279e-09	6.29357e-22	3.00713e-08	7.74411e-07	1934	1	YES	1	AFJ24843.1	0	leucine rich repeat and fibronectin type III domain containing-1, partial [Schmidtea mediterranea]	Q6PGX3	4e-08	Leucine-rich repeat and fibronectin type III domain-containing protein 1
SMED30007426	0.278421	0.749769	-5.25605	-5.25605	-3.30519	3.72913	4.36809	4.69187	0.272094	0.372053	0.144224	0.999669	0.999679	0.993058	1.70977e-23	1.48349e-36	8.15469e-46	0.566848	0.356121	0.999998	0.999998	0.999999	6.91412e-22	7.67924e-35	3.58129e-44	1584	1	.	1	EKC27806.1	1e-38	Synaptotagmin-C [Crassostrea gigas]	Q86SS6	4e-25	Synaptotagmin-9
SMED30019923	-3.27071	0.251148	-3.08912	-4.17735	-0.718914	3.22159	3.70097	4.08239	1.19822	0.00179156	0.561082	0.000484032	1.52077e-05	0.223835	1.74841e-23	1.31505e-32	1.13005e-41	0.005167	0.903125	0.00291008	0.000126042	0.370766	7.05147e-22	4.65552e-31	3.81669e-40	2111	1	.	0	XP_005671002.1	1e-38	armadillo repeat protein deleted in velo-cardio-facial syndrome isoform X3 [Sus scrofa]	O00192	3e-37	Armadillo repeat protein deleted in velo-cardio-facial syndrome [Homo sapiens]
SMED30007385	-3.18782	-2.31915	-2.55423	-1.57425	1.71402	3.1073	2.26832	2.54581	4.51307	5.1099e-09	1.76479e-06	2.29142e-07	0.000508665	4.37963e-07	1.77038e-23	3.45945e-12	1.96379e-15	4.02684e-08	2.07768e-05	3.33173e-06	0.00270752	5.98391e-06	7.13052e-22	2.2876e-11	1.23772e-14	970	1	.	2	CCD59410.1	8e-06	hypothetical protein Smp_041550 [Schistosoma mansoni]	.	.	.
SMED30034809	-3.31259	-0.220009	-4.22424	-3.15743	0.846024	3.04824	3.38877	3.63124	1.8159	3.86816e-05	0.689591	2.92922e-08	3.79789e-06	0.0202445	1.78278e-23	8.704e-30	4.59213e-35	0.000158466	0.999994	5.10108e-07	3.74041e-05	0.0567988	7.17087e-22	2.37954e-28	1.06094e-33	1485	2	.	0	.	.	.	.	.	.
SMED30031665	-3.95027	-0.181525	-1.68002	-4.8613	-0.912507	3.50365	4.03903	4.04295	1.83001	0.000117592	0.822324	0.0172197	7.12748e-07	0.119165	1.79673e-23	1.7114e-32	1.11025e-32	0.000437802	0.999994	0.0628062	8.59263e-06	0.229637	7.21734e-22	5.98832e-31	2.19766e-31	2770	1	YES	1	CDI95936.1	2e-38	leucine rich repeat and fibronectin type III [Hymenolepis microstoma]	O94898	2e-19	Leucine-rich repeats and immunoglobulin-like domains protein 2
SMED30029040	-4.60413	-0.92438	-3.04088	-4.03863	2.53868	3.7429	3.37518	2.95126	2.93181	1.10185e-07	0.0959562	8.32147e-06	4.5133e-08	2.25881e-10	1.96315e-23	8.72424e-19	3.27044e-14	6.9988e-07	0.262592	8.29312e-05	7.54563e-07	7.89455e-09	7.86486e-22	9.95965e-18	1.87459e-13	2268	1	.	0	CDJ18267.1	1e-58	sox transcription factor [Echinococcus granulosus]	Q04891	8e-48	Transcription factor SOX-13
SMED30011934	-1.05828	-6.58766	-1.21041	-0.540427	3.36465	2.78276	1.9231	1.32628	0.155803	0.96592	8.49962e-08	0.976656	0.878004	1.40001e-33	2.05459e-23	1.68302e-09	0.000124421	0.999999	1.27018e-06	0.999998	0.999998	2.34323e-30	8.20937e-22	8.37809e-09	0.00028011	865	1	.	0	AFC87782.1	3e-166	sp6-9 [Schmidtea mediterranea]	Q0VA40	6e-52	Transcription factor Sp9
SMED30025736	-3.11805	-1.12419	-2.44103	-2.72705	0.172229	2.75883	3.19359	3.28568	2.55678	2.04783e-07	0.0080203	7.73749e-07	7.14262e-08	0.596826	2.0887e-23	3.41627e-32	2.21624e-34	1.24385e-06	0.0356435	9.98318e-06	1.13212e-06	0.749472	8.3346e-22	1.16165e-30	4.87006e-33	1716	1	.	1	EUB61111.1	4e-132	Mechanosensory protein 2 [Echinococcus granulosus]	Q16TM5	4e-95	Band 7 protein AAEL010189 [Aedes aegypti]
SMED30007753	-0.47507	-4.32461	-1.4168	-4.32461	-0.248584	5.37101	3.14305	2.27562	-0.521673	0.716152	0.999566	0.905138	0.999571	0.596411	2.12329e-23	3.68833e-07	0.000370914	0.999999	0.999994	0.999998	0.999998	0.749044	8.46141e-22	1.35576e-06	0.00077779	2401	2	YES	1	.	.	.	.	.	.
SMED30032830	-5.45373	-0.76367	-2.47594	-2.5398	1.09531	3.24307	3.45482	3.43994	-0.198513	0.00509629	0.943045	0.999535	0.999636	0.0359298	2.20548e-23	4.11156e-28	9.41273e-29	0.0132302	0.999994	0.999998	0.999998	0.0899174	8.77733e-22	9.58738e-27	1.43802e-27	1939	1	.	2	CDJ21608.1	1e-49	FMRFamide activated amiloride sensitive sodium [Echinococcus granulosus]	Q25011	5e-11	FMRFamide-activated amiloride-sensitive sodium channel
SMED30021919	-4.58519	-4.58519	-0.0277595	-1.6903	2.49575	3.97175	2.69916	1.72178	-0.927632	0.999444	0.999574	0.562462	0.943314	5.42145e-06	2.21772e-23	2.1807e-08	0.0013872	0.999999	0.999994	0.925416	0.999998	5.39573e-05	8.81441e-22	9.43392e-08	0.00265498	611	1	.	0	.	.	.	.	.	.
SMED30004716	-3.29929	-1.98103	-1.33985	-2.55335	0.0914428	2.93082	3.00065	3.15059	1.53211	2.23172e-05	0.000559791	0.0110758	2.78523e-05	0.780232	2.30636e-23	1.28262e-24	1.36303e-27	9.58038e-05	0.00363075	0.0434085	0.000212971	0.904357	9.14261e-22	2.27974e-23	1.93606e-26	1281	1	YES	1	GAA33061.1	2e-38	epididymal sperm-binding protein 1 [Clonorchis sinensis]	P08253	7e-17	72 kDa type IV collagenase
SMED30004704	-2.73751	-0.325601	-0.616026	-2.05711	-2.43117	2.57909	2.678	2.91033	0.116533	0.00638824	0.61352	0.330251	0.00552874	0.000182999	2.50447e-23	2.38548e-25	4.6586e-32	0.0161513	0.953054	0.650811	0.0214286	0.00112339	9.91485e-22	4.50297e-24	8.78834e-31	1711	1	.	2	AGS83418.1	5e-142	asic [Schmidtea mediterranea]	Q7TNS7	5e-05	Acid-sensing ion channel 4
SMED30019904	-4.59497	-0.375318	-2.57277	-1.76997	1.44281	2.66982	2.59035	2.61004	1.52261	2.95669e-08	0.428072	6.79544e-05	0.00166277	3.23265e-06	2.53289e-23	9.18359e-22	2.38918e-22	2.05529e-07	0.758652	0.000527101	0.00757739	3.43649e-05	1.00142e-21	1.31001e-20	2.40893e-21	2478	2	.	1	XP_002156096.2	2e-28	uncharacterized protein LOC100208603 [Hydra vulgaris]	.	.	.
SMED30012942	-3.10623	-1.29577	-1.7056	-2.38609	0.957812	2.36277	2.55293	2.62017	1.09256	2.03042e-05	0.00762511	0.000819486	1.64553e-05	0.000978796	2.75574e-23	1.17399e-27	9.86157e-30	8.7662e-05	0.0341899	0.00460615	0.000135082	0.00462487	1.08668e-21	2.63749e-26	1.6103e-28	1648	1	.	7	ELT89684.1	8e-71	hypothetical protein CAPTEDRAFT_221530 [Capitella teleta]	P79222	1e-53	Calcitonin receptor
SMED30007424	-2.20235	-1.97646	-2.04728	-6.02078	3.55622	3.92917	2.4138	2.34769	0.240248	0.998167	0.996575	0.997187	3.88691e-05	3.11641e-17	2.90236e-23	7.80801e-08	1.4521e-07	0.999999	0.999994	0.999998	0.00028464	4.76589e-15	1.14151e-21	3.14565e-07	4.67737e-07	764	1	.	0	.	.	.	.	.	.
SMED30015799	-1.87746	-0.772856	-1.99339	-4.64333	-3.32675	3.27074	4.66186	4.68119	3.21312	0.0020286	0.116758	0.000427628	1.65088e-10	5.93643e-09	2.97344e-23	1.85601e-50	5.65056e-51	0.00578309	0.304763	0.00261947	5.29108e-09	1.40052e-07	1.16794e-21	3.65465e-48	3.2612e-49	656	1	YES	0	XP_002604445.1	0.0005	hypothetical protein BRAFLDRAFT_122287 [Branchiostoma floridae]	.	.	.
SMED30033432	-5.47607	0.54299	-2.48586	-2.55856	-2.09045	3.38442	4.35883	4.3247	0.26291	0.00524156	0.335148	0.999525	0.999639	0.998296	3.00063e-23	2.67686e-48	2.41769e-48	0.0135629	0.646828	0.999998	0.999998	0.999999	1.17708e-21	4.35924e-46	1.19016e-46	1547	1	.	1	EUB64031.1	6e-56	hypothetical protein EGR_01159 [Echinococcus granulosus]	.	.	.
SMED30013817	-3.28262	0.481414	-1.6051	-4.18236	-3.0381	3.73952	3.97546	3.91178	1.3278	0.00266747	0.335029	0.0438728	3.46753e-05	9.58554e-05	3.00819e-23	1.07123e-26	7.63245e-26	0.00740809	0.646724	0.13625	0.000258452	0.000644834	1.17851e-21	2.24905e-25	9.70632e-25	1392	1	.	12	GAA37003.2	2e-104	monocarboxylate transporter 9 [Clonorchis sinensis]	O15374	0.0002	Monocarboxylate transporter 5
SMED30013974	-0.310591	-0.711207	-2.84523	-5.8373	-2.45401	3.27386	4.31999	4.5645	0.56056	0.783748	0.909062	0.999793	4.04587e-05	0.999138	3.03214e-23	3.64025e-49	1.96451e-58	0.999999	0.999994	0.999998	0.000294491	0.999999	1.18635e-21	6.30286e-47	1.84952e-56	1474	1	.	3	CDJ07302.1	0	innexin unc 9 [Hymenolepis microstoma]	O01393	2e-83	Innexin unc-9
SMED30009178	-7.44642	-0.205076	-1.76436	0.476049	1.45762	2.54049	2.25481	2.68688	0.757425	1.07544e-08	0.788306	0.99537	0.280475	3.4093e-05	3.32913e-23	7.74554e-17	1.40357e-27	8.02569e-08	0.999994	0.999998	0.544765	0.000265131	1.30087e-21	7.60841e-16	1.99178e-26	2542	3	.	0	ETM52952.1	3e-54	hypothetical protein L914_03500 [Phytophthora parasitica]	.	.	.
SMED30008176	-3.63	-3.63	-3.63	-3.63	1.55339	4.63118	4.41199	3.92345	-0.830495	0.999564	0.999635	0.999628	0.999626	0.0216483	3.4155e-23	7.40399e-20	1.76388e-14	0.999999	0.999994	0.999998	0.999998	0.0599337	1.33289e-21	9.08965e-19	1.03065e-13	631	1	.	0	.	.	.	.	.	.
SMED30009014	-2.12431	-0.162624	-4.01167	-2.45038	-1.12672	3.01313	3.55947	3.3031	0.834459	0.0178953	0.836345	8.67409e-06	0.00160163	0.0416511	3.56655e-23	3.20591e-34	5.81265e-29	0.0402366	0.999994	8.61888e-05	0.007341	0.101301	1.39003e-21	1.30873e-32	9.01276e-28	1187	1	.	0	ADD38317.1	1e-41	Monoglyceride lipase [Lepeophtheirus salmonis]	O35678	4e-39	Monoglyceride lipase
SMED30003110	-3.51711	-1.12914	-2.05167	-1.96266	0.687161	2.4565	2.6643	2.85261	1.98896	2.51181e-08	0.00576764	7.89849e-06	1.0837e-05	0.0188465	3.6582e-23	1.20728e-27	2.2522e-32	1.76395e-07	0.0269858	7.91347e-05	9.3845e-05	0.0535499	1.42391e-21	2.70623e-26	4.35229e-31	1891	1	YES	1	EUB56770.1	9e-39	Immunoglobulin superfamily member [Echinococcus granulosus]	Q9NT99	1e-08	Leucine-rich repeat-containing protein 4B
SMED30015642	-2.60495	-0.924838	-3.08183	-4.27726	0.229466	3.82097	3.45589	3.38256	5.43333	4.22648e-05	0.0879557	2.21924e-06	2.23592e-09	0.634268	3.71217e-23	9.18129e-19	6.04163e-18	0.000171837	0.245439	2.53734e-05	5.32504e-08	0.782594	1.44305e-21	1.04497e-17	4.56067e-17	2673	1	YES	0	AFJ24773.1	0	low density lipoprotein receptor-1, partial [Schmidtea mediterranea]	Q05793	5e-29	Basement membrane-specific heparan sulfate proteoglycan core protein
SMED30033358	-7.19792	-2.05068	-1.51012	-1.6209	2.39318	2.76131	3.22964	3.9955	1.17979	2.54978e-07	0.997779	0.991139	0.993284	6.13438e-14	3.86049e-23	2.37068e-35	1.22473e-65	1.52657e-06	0.999994	0.999998	0.999998	4.99488e-12	1.49877e-21	1.09374e-33	1.66204e-63	1068	1	.	0	XP_001347133.1	3e-57	cAMP-dependent protein kinase catalytic subunit [Paramecium tetraurelia strain d4-2]	P05383	1e-55	cAMP-dependent protein kinase catalytic subunit beta
SMED30002693	-0.767998	-0.0949949	-3.32491	-2.41403	-2.19184	2.81998	3.06313	2.91067	0.070293	0.384392	0.943406	0.000372702	0.00419974	0.00100155	3.91639e-23	4.01633e-28	1.77867e-25	0.583522	0.999994	0.00232231	0.016872	0.00471685	1.51852e-21	9.38711e-27	2.19614e-24	1638	1	.	7	.	.	.	.	.	.
SMED30009204	-2.67349	-0.676008	-2.57564	-2.67647	1.48181	2.74117	2.28208	2.09653	2.87222	2.61593e-07	0.0782553	4.27753e-08	1.29526e-08	9.60899e-07	3.94138e-23	9.72956e-16	2.7626e-13	1.56339e-06	0.224341	7.21956e-07	2.51374e-07	1.18595e-05	1.52625e-21	8.65895e-15	1.47438e-12	2923	1	YES	1	AFD29627.1	0	FGFR4, partial [Schmidtea mediterranea]	Q8MY86	0	Fibroblast growth factor receptor 1
SMED30012000	-4.22369	-4.22369	-4.22369	-1.32179	0.996645	4.14021	4.52053	4.33547	-0.432472	0.999687	0.999517	0.99951	0.795836	0.0889037	3.98662e-23	2.24672e-30	2.41421e-27	0.999999	0.999994	0.999998	0.999998	0.183214	1.54178e-21	6.48342e-29	3.36726e-26	841	1	.	0	AEE89449.1	2e-92	tyrosine hydroxylase [Schmidtea mediterranea]	O17446	4e-12	Tyrosine 3-monooxygenase
SMED30014430	-4.35138	-0.689499	-1.3547	-2.36156	0.661488	3.00742	2.66466	2.42358	2.67309	4.34135e-10	0.112172	0.00394861	3.94901e-06	0.0643455	4.09445e-23	7.53581e-18	1.09332e-14	4.06565e-09	0.295636	0.0179724	3.87404e-05	0.142498	1.57978e-21	7.95206e-17	6.48778e-14	3462	1	.	1	EUB59258.1	2e-86	Protocadherin-11 X-linked [Echinococcus granulosus]	Q71M42	7e-65	Protocadherin-11 X-linked
SMED30035414	-1.34714	-0.0418922	-2.19518	-5.18345	-0.528607	3.21482	3.00756	3.07389	-0.607684	0.984187	0.658594	0.998569	0.000655929	0.868329	4.15751e-23	3.85247e-19	4.04014e-21	0.999999	0.992873	0.999998	0.00337913	0.972967	1.6017e-21	4.49858e-18	3.76368e-20	324	1	.	0	CDJ15784.1	3e-06	roundabout 2 [Echinococcus granulosus]	O55005	0.0008	Roundabout homolog 1
SMED30027947	-3.16611	0.287669	-3.02168	-2.47576	-1.39079	2.77395	3.34689	3.64583	0.82511	0.00128322	0.509741	0.000237144	0.00106986	0.0116925	4.29692e-23	2.64551e-36	1.68387e-45	0.00383223	0.850001	0.00156779	0.00518277	0.0362819	1.6533e-21	1.33503e-34	7.23678e-44	1874	2	.	6	GAA53959.1	6e-40	hypothetical protein CLF_111729 [Clonorchis sinensis]	.	.	.
SMED30019899	-3.61293	-2.75566	-2.44925	-1.37772	0.690751	3.67701	2.9337	2.89411	1.10722	0.000472233	0.000854054	0.00196243	0.0476114	0.130602	4.45717e-23	4.14347e-14	8.62929e-14	0.00154557	0.00522756	0.00981852	0.134454	0.24648	1.71277e-21	3.21231e-13	4.79569e-13	955	2	.	0	XP_001744713.1	4e-122	hypothetical protein [Monosiga brevicollis MX1]	Q4V8T0	3e-110	Inositol oxygenase
SMED30026586	-3.62982	-0.804214	-1.65786	-1.96907	1.03589	2.4048	2.41485	2.20542	4.51765	1.60452e-16	0.012343	2.08011e-06	3.59302e-08	0.000117528	4.84077e-23	3.03192e-23	3.28314e-19	3.62364e-15	0.0510863	2.39189e-05	6.18907e-07	0.000764742	1.85781e-21	4.79741e-22	2.70397e-18	15058	1	YES	1	CDJ16539.1	0	fat cadherin tumor suppressor [Echinococcus granulosus]	Q14517	0	Protocadherin Fat 1
SMED30023654	-1.14686	-3.09527	-2.50772	-3.21624	0.65245	3.08184	2.74507	3.48673	0.852768	0.132836	0.000119104	0.000880055	5.70244e-05	0.0926877	4.95305e-23	9.15659e-18	7.37242e-31	0.229496	0.000929355	0.00490263	0.000398233	0.189162	1.89848e-21	9.58515e-17	1.28535e-29	574	1	.	4	.	.	.	.	.	.
SMED30006403	-3.81523	-3.81523	0.191756	-3.81523	-3.81523	4.57923	5.16501	5.32492	-0.246107	0.999669	0.999463	0.284639	0.999452	0.999668	5.60758e-23	1.15925e-32	8.603e-37	0.999999	0.999994	0.585946	0.999998	0.999999	2.14663e-21	4.13801e-31	2.21713e-35	1349	1	YES	4	CDJ13712.1	2e-59	Cys loop ligand gated ion channel subunit [Hymenolepis microstoma]	P24524	6e-53	Glycine receptor subunit alpha-3
SMED30025584	-3.39296	-1.5284	-2.89946	-4.42013	1.23668	3.67301	3.54927	3.78197	2.60478	2.68459e-05	0.0105657	3.26757e-05	2.96388e-08	0.0038939	5.84753e-23	2.46951e-21	1.72421e-24	0.000113355	0.0449342	0.000276912	5.19447e-07	0.0147729	2.23281e-21	3.42063e-20	1.97586e-23	485	1	YES	0	.	.	.	.	.	.
SMED30032304	-2.13936	-0.760775	-3.05971	-2.53422	0.823841	2.64536	2.46677	2.5581	0.398276	0.0109458	0.196784	5.99761e-05	0.000328526	0.0186722	6.08145e-23	1.49803e-19	1.13187e-21	0.0260497	0.445618	0.000472022	0.00184931	0.0531557	2.31919e-21	1.79519e-18	1.09646e-20	336	1	.	0	.	.	.	.	.	.
SMED30031360	-2.84558	-0.415993	-3.70537	-3.75263	-1.81461	3.01002	4.4545	5.06967	1.34789	0.009401	0.60492	0.000211216	0.000158213	0.00788217	6.31185e-23	2.957e-62	8.10628e-89	0.0227807	0.945001	0.00141313	0.000975941	0.0263237	2.40401e-21	1.68086e-59	5.42707e-86	903	1	YES	1	XP_006635134.1	3e-05	transmembrane emp24 domain-containing protein 5-like [Lepisosteus oculatus]	.	.	.
SMED30003510	-3.22459	-0.604879	-3.40705	-3.27519	0.829002	3.18715	3.27247	3.22308	2.13088	1.28428e-05	0.217268	2.71589e-07	3.08288e-07	0.0291956	6.42578e-23	2.89022e-24	1.46718e-23	5.76197e-05	0.477201	3.89255e-06	4.14079e-06	0.0761339	2.43815e-21	5.02167e-23	1.58714e-22	5702	4	.	21	AAC63049.1	0	voltage-gated sodium channel homolog BdNa1 [Bdelloura candida]	P04774	0	Sodium channel protein type 1 subunit alpha
SMED30018203	-2.92213	-0.264871	-2.41963	-3.92287	-1.11028	2.99102	3.72537	3.92339	1.64182	0.000364313	0.632953	0.000241864	2.52961e-07	0.0209532	6.5037e-23	8.90372e-38	7.47542e-43	0.00122114	0.970037	0.00159655	3.47196e-06	0.0584281	2.46462e-21	5.17842e-36	2.73981e-41	1814	1	.	0	ESP02653.1	6e-106	hypothetical protein LOTGIDRAFT_171854 [Lottia gigantea]	Q8BX94	2e-93	Oxysterol-binding protein-related protein 2
SMED30007389	-3.25883	-0.400475	-1.63693	-2.38444	-0.133479	2.34216	2.74501	2.72698	3.87961	1.43711e-13	0.194142	2.79876e-06	1.61777e-10	0.649059	6.70431e-23	3.11392e-32	8.00752e-32	2.21009e-12	0.441158	3.12521e-05	5.20155e-09	0.7955	2.53745e-21	1.06848e-30	1.48274e-30	3368	1	.	0	CDJ13318.1	0	peripheral plasma membrane protein CASK [Hymenolepis microstoma]	O70589	0	Peripheral plasma membrane protein CASK
SMED30021314	-5.94367	-0.471176	-1.35638	-2.01823	-0.213847	3.21173	3.5423	3.24928	0.097211	0.000726814	0.888178	0.987929	0.997943	0.792202	6.75966e-23	1.59717e-29	5.23256e-24	0.0022899	0.999994	0.999998	0.999998	0.913906	2.55519e-21	4.28858e-28	5.84073e-23	2328	1	.	0	ESO93643.1	7e-58	hypothetical protein LOTGIDRAFT_119149, partial [Lottia gigantea]	Q80TI1	1e-22	Pleckstrin homology domain-containing family H member 1
SMED30006595	-5.30019	1.10374	-2.30193	-5.30019	-0.889654	3.73247	4.46715	4.48862	0.278654	0.999411	0.0781202	0.971723	0.99956	0.810176	6.87572e-23	1.48368e-38	7.43002e-40	0.999999	0.224018	0.999998	0.999998	0.928139	2.5958e-21	9.19729e-37	2.25195e-38	3155	2	YES	1	CDJ20884.1	1e-106	protocadherin 1 [Echinococcus granulosus]	Q08174	2e-90	Protocadherin-1
SMED30016672	-1.61007	-0.740873	-2.05441	-1.96538	-1.12831	2.52859	2.54461	2.42585	3.22303	0.000105678	0.0358543	5.37748e-07	8.87082e-07	0.00119465	7.07245e-23	3.46003e-23	5.40422e-21	0.000397177	0.121478	7.20032e-06	1.03626e-05	0.0054731	2.6634e-21	5.45476e-22	4.98814e-20	1278	1	.	0	XP_005089812.1	6e-180	cytoplasmic polyadenylation element-binding protein 4-like [Aplysia californica]	Q812E0	1e-175	Cytoplasmic polyadenylation element-binding protein 2
SMED30014517	-3.54274	-0.786215	-2.72645	-5.51987	1.89619	3.41587	3.60269	3.66052	2.19232	6.25612e-05	0.182372	0.000173364	5.48474e-10	9.07247e-07	7.21312e-23	9.52028e-26	9.37144e-27	0.000245203	0.421671	0.00119299	1.53141e-08	1.12665e-05	2.71298e-21	1.85044e-24	1.26042e-25	1479	1	.	0	.	.	.	.	.	.
SMED30026164	-1.09729	-0.0915004	-4.11368	-4.1861	0.938819	2.78921	2.80388	2.95667	0.632606	0.16684	0.959604	1.2578e-05	7.9842e-06	0.00978454	7.30234e-23	3.5142e-23	1.05075e-26	0.279476	0.999994	0.000119681	7.18966e-05	0.0314531	2.73969e-21	5.53725e-22	1.41069e-25	1556	2	.	10	CDJ19836.1	7e-64	synaptic vesicle 2 protein [Echinococcus granulosus]	Q2XWK0	5e-65	Synaptic vesicle 2-related protein
SMED30004216	-1.54705	-2.26459	-2.54991	-2.64195	2.91985	2.45681	1.8902	1.73664	3.04685	0.000193161	4.24973e-08	1.34966e-09	2.80453e-10	1.28573e-32	8.01241e-23	2.68504e-13	2.77553e-11	0.000686571	6.69272e-07	2.95718e-08	8.47463e-09	1.76069e-29	3.00236e-21	1.9525e-12	1.26579e-10	3292	1	.	0	XP_003697321.1	0	dihydropyrimidine dehydrogenase [NADP+]-like [Apis florea]	Q12882	0	Dihydropyrimidine dehydrogenase [NADP(+)]
SMED30015406	-3.36732	-1.02862	-2.23285	-3.28638	0.291487	2.3331	3.55463	3.73595	2.64042	4.65357e-09	0.00655083	4.34465e-07	1.68391e-11	0.298651	8.21491e-23	2.25076e-58	8.40797e-66	3.6904e-08	0.0300391	5.92537e-06	6.73722e-10	0.457165	3.07442e-21	8.69341e-56	1.16731e-63	1830	1	YES	0	XP_002403600.1	3e-12	tnf receptor associated factor, putative [Ixodes scapularis]	P39428	2e-10	TNF receptor-associated factor 1 [Mus musculus]
SMED30033314	-2.81922	-1.79238	-2.31313	-2.81504	-0.727222	3.43103	3.43728	3.59868	2.61982	6.31409e-05	0.00157041	0.00014672	8.20963e-06	0.129383	8.4027e-23	6.90723e-23	2.6581e-25	0.000247238	0.00887315	0.00103308	7.36106e-05	0.244676	3.14079e-21	1.06388e-21	3.24739e-24	1749	1	.	4	BAE78812.1	1e-143	innexin3 [Dugesia japonica]	O01393	2e-83	Innexin unc-9
SMED30006221	-3.7399	-0.293398	-1.87216	-4.69492	0.360714	3.07742	3.56803	3.59422	1.37176	0.000186339	0.661139	0.00804039	8.52581e-07	0.343966	8.57761e-23	3.81996e-32	6.1806e-33	0.000663965	0.995012	0.0329523	1.00223e-05	0.507824	3.2022e-21	1.29082e-30	1.24218e-31	1404	1	.	1	CDJ15954.1	1e-125	mechanosensory protein 2 [Echinococcus granulosus]	Q27433	1e-105	Mechanosensory protein 2 [Caenorhabditis elegans]
SMED30009194	-3.21638	-0.614898	-0.316503	-3.04648	0.715602	4.98449	2.79626	-1.30211	1.11816	0.00953765	0.476978	0.724277	0.00459734	0.252145	8.85681e-23	4.33743e-07	0.0890754	0.0230629	0.815223	0.999998	0.0182506	0.404019	3.30234e-21	1.578e-06	0.120054	2196	1	.	2	XP_002587807.1	3e-34	hypothetical protein BRAFLDRAFT_92256 [Branchiostoma floridae]	O88277	3e-29	Protocadherin Fat 2
SMED30006092	-6.2887	-0.272375	-2.30264	-1.76393	0.450715	2.914	3.47845	3.78448	0.424277	0.000135357	0.819378	0.999013	0.995656	0.306147	8.87861e-23	3.31969e-37	6.7455e-49	0.000497538	0.999994	0.999998	0.999998	0.466129	3.30638e-21	1.83509e-35	3.41549e-47	1462	1	YES	0	CDJ12929.1	9e-16	hypothetical protein HmN_000982800 [Hymenolepis microstoma]	.	.	.
SMED30029053	-2.5994	-1.31406	-2.44286	-2.52309	1.39873	2.74106	2.48398	2.25564	-0.0399392	0.01306	0.0746037	0.00368328	0.00250679	0.000127407	9.01908e-23	5.24301e-18	8.91095e-15	0.0304673	0.216341	0.0169543	0.010795	0.000820694	3.35454e-21	5.60924e-17	5.32765e-14	732	1	.	0	XP_001362644.1	1e-05	protein chibby homolog 1 [Monodelphis domestica]	Q8MJK1	1e-05	Protein chibby homolog 1
SMED30017491	-4.48486	-4.48486	-1.5244	-1.59637	1.75786	4.23028	3.05239	3.04997	-0.750333	0.999408	0.999544	0.927873	0.934901	0.00488621	9.71712e-23	1.07744e-09	5.90803e-10	0.999999	0.999994	0.999998	0.999998	0.0177593	3.60527e-21	5.47388e-09	2.39977e-09	867	1	.	0	ELT88991.1	7e-19	hypothetical protein CAPTEDRAFT_149845 [Capitella teleta]	Q6AY22	2e-06	Spermatogenesis-associated protein 1
SMED30021083	-2.65996	-0.777838	-2.99962	-3.20047	-0.0927549	3.72432	2.73637	3.26996	2.11455	0.000661528	0.175227	3.73639e-05	1.126e-05	0.873498	9.82902e-23	5.8694e-12	2.73075e-17	0.00210364	0.409642	0.000310785	9.70057e-05	0.976725	3.6423e-21	3.8052e-11	1.97858e-16	2286	1	.	12	GAA47194.1	2e-91	monocarboxylate transporter 12-B [Clonorchis sinensis]	P57788	1e-17	Monocarboxylate transporter 4
SMED30023530	-2.35781	-1.49101	-2.54204	-3.38774	0.857768	2.65087	2.9905	3.27947	1.30939	0.000934597	0.00553499	2.73002e-05	2.65189e-07	0.0084976	1.04064e-22	9.88192e-30	4.88535e-37	0.002874	0.0260877	0.000236888	3.61836e-06	0.027985	3.85152e-21	2.68936e-28	1.27319e-35	1552	1	.	0	ESP04071.1	7e-93	hypothetical protein LOTGIDRAFT_203426 [Lottia gigantea]	A3KG59	2e-80	Peptidase M20 domain-containing protein 2
SMED30012783	-4.0794	-2.4819	-2.21913	-0.669084	3.36166	3.61453	1.64844	0.824883	1.34302	4.47165e-05	0.000922309	0.00243284	0.271908	4.8797e-19	1.05787e-22	7.19808e-05	0.0569122	0.000180853	0.00558409	0.0117915	0.532174	1.02091e-16	3.91048e-21	0.000188064	0.0799269	994	2	.	4	.	.	.	.	.	.
SMED30025831	-2.55968	-1.25037	-3.72075	-3.5718	0.5918	3.86914	3.35536	3.28631	2.68887	0.000624988	0.0382169	1.9886e-06	2.68305e-06	0.210942	1.09102e-22	8.30445e-17	4.04687e-16	0.00199629	0.127815	2.3016e-05	2.76634e-05	0.354674	4.02807e-21	8.1362e-16	2.69258e-15	2321	2	.	12	ELU00517.1	9e-140	hypothetical protein CAPTEDRAFT_181428 [Capitella teleta]	Q9UA35	3e-113	Solute carrier family 28 member 3
SMED30000746	-2.83775	-1.74554	-3.05388	-3.6493	0.185092	4.05174	3.75436	3.29528	7.5373	3.45631e-05	0.00522725	1.08567e-05	4.84441e-07	0.725781	1.12821e-22	2.31222e-19	8.69733e-15	0.00014268	0.0248393	0.000105171	6.09384e-06	0.861461	4.1603e-21	2.73822e-18	5.20509e-14	506	1	YES	0	AFJ24736.1	8e-23	hypothetical protein, partial [Schmidtea mediterranea]	.	.	.
SMED30025648	-6.4493	0.0441094	-0.997556	-6.4493	0.813606	4.07112	4.52319	4.44412	1.19677	0.999409	0.474575	0.830775	0.99948	0.11168	1.17117e-22	8.76155e-30	1.31782e-28	0.999999	0.812544	0.999998	0.999998	0.218536	4.30815e-21	2.3931e-28	1.99107e-27	1449	2	.	4	BAE78820.1	0	innexin13 [Dugesia japonica]	O01393	1e-72	Innexin unc-9
SMED30003976	-1.93181	-1.69544	-1.7827	-2.86204	-1.34519	2.75599	3.21902	3.64217	-0.114479	0.0957378	0.0649003	0.0500349	0.00432399	0.0462004	1.18579e-22	3.15616e-34	8.53882e-51	0.172258	0.19365	0.151956	0.0173	0.109908	4.35664e-21	1.29017e-32	4.84462e-49	697	1	.	1	GAA48759.1	2e-52	hypothetical protein CLF_102001 [Clonorchis sinensis]	.	.	.
SMED30014017	-2.97312	-1.57971	-2.51768	-3.72805	-0.13019	3.04502	3.7729	4.11082	2.89827	4.39837e-06	0.00141148	5.34493e-06	1.96225e-09	0.764204	1.23111e-22	3.97157e-36	9.91852e-44	2.13588e-05	0.0080963	5.60483e-05	4.72556e-08	0.892025	4.51763e-21	1.97445e-34	3.84575e-42	719	2	YES	0	AHD24733.1	5e-37	1.C5.1 [Schmidtea mediterranea]	.	.	.
SMED30004501	-5.23448	-1.15745	-0.64486	-5.23448	-0.375451	3.63572	4.35666	4.65433	0.226743	0.999429	0.869387	0.755019	0.99958	0.65711	1.36439e-22	1.12522e-38	3.05349e-48	0.999999	0.999994	0.999998	0.999998	0.80243	5.00059e-21	7.10682e-37	1.49339e-46	1447	2	YES	1	.	.	.	.	.	.
SMED30005650	-1.46177	-2.31283	-2.3956	-2.491	1.688	2.4317	2.57062	1.97088	0.287353	0.0533253	0.000800608	0.000484834	0.000247752	1.5773e-08	1.41221e-22	1.12804e-25	1.59438e-14	0.103788	0.00495581	0.00291403	0.00144876	3.30685e-07	5.16332e-21	2.17849e-24	9.34513e-14	2198	1	.	0	.	.	.	.	.	.
SMED30012041	-1.3568	-0.0199028	-7.35342	-3.40257	1.35151	3.57923	3.70304	3.49891	1.35814	0.982091	0.607408	5.15579e-09	0.999971	0.00257116	1.46171e-22	1.8545e-24	1.65085e-21	0.999999	0.947565	1.02123e-07	0.999998	0.0104026	5.33781e-21	3.25776e-23	1.58241e-20	2197	1	YES	1	GAA34676.2	9e-52	leucine-rich repeat-containing protein 4 [Clonorchis sinensis]	Q6PFC5	4e-10	Leucine-rich repeat, immunoglobulin-like domain and transmembrane domain-containing protein 2
SMED30031045	-5.56661	-2.49762	-0.154689	0.0461206	1.10504	2.90734	2.28896	1.87145	-0.714158	0.00267173	0.999591	0.776124	0.666559	0.0251077	1.47385e-22	1.5099e-11	2.29119e-07	0.00741922	0.999994	0.999998	0.975158	0.0675832	5.37562e-21	9.4001e-11	7.21885e-07	1419	1	.	0	EYB96282.1	1e-44	hypothetical protein Y032_0151g2792 [Ancylostoma ceylanicum]	Q8IRC7	2e-43	LIM/homeobox protein Awh
SMED30001861	-4.7813	1.44049	-4.7813	-1.87964	0.0674083	3.64648	2.73952	3.54832	-0.682412	0.999658	0.0360523	0.999519	0.954313	0.476482	1.48043e-22	3.60292e-10	1.78058e-21	0.999999	0.121998	0.999998	0.999998	0.640333	5.39309e-21	1.93658e-09	1.70135e-20	2277	1	.	14	ESP02543.1	2e-52	hypothetical protein LOTGIDRAFT_224775 [Lottia gigantea]	Q6J4K2	1e-43	Sodium/potassium/calcium exchanger 6, mitochondrial
SMED30011948	-2.33994	-1.0549	-2.45336	-2.60723	0.279894	2.66263	2.59922	2.9137	1.1201	0.000986281	0.0362474	5.00784e-05	1.35491e-05	0.40387	1.48395e-22	2.22843e-21	8.44422e-28	0.00302061	0.12255	0.000402002	0.000113671	0.568464	5.3994e-21	3.09811e-20	1.21664e-26	3386	1	.	0	ELT88931.1	5e-107	hypothetical protein CAPTEDRAFT_142339, partial [Capitella teleta]	Q5XX13	1e-90	F-box/WD repeat-containing protein 10
SMED30029272	-2.84067	-0.0390471	-2.60165	-3.3878	-2.48786	2.77075	3.94249	4.64378	2.32824	5.11655e-05	0.967106	1.0696e-05	7.71022e-08	3.37814e-07	1.50648e-22	6.72231e-50	3.18747e-73	0.000204546	0.999994	0.000103914	1.21341e-06	4.7669e-06	5.47474e-21	1.24247e-47	7.22023e-71	2006	1	.	12	ELU05703.1	0	hypothetical protein CAPTEDRAFT_220218 [Capitella teleta]	P23978	0	Sodium- and chloride-dependent GABA transporter 1
SMED30015431	-2.30866	-2.07898	-2.16306	-2.24161	-2.0139	2.92258	3.86024	4.02338	0.442051	0.03698	0.0188869	0.0139729	0.0101773	0.0032572	1.518e-22	2.01701e-45	1.00319e-51	0.0757425	0.0723649	0.0527806	0.0364667	0.0127012	5.50998e-21	2.41136e-43	6.06892e-50	275	1	YES	1	.	.	.	.	.	.
SMED30035424	-1.93154	-1.65479	-1.66991	-1.28479	2.35732	2.34357	1.21604	0.624098	5.4109	3.97052e-08	9.80073e-07	7.47856e-07	8.21393e-05	9.3489e-23	1.53823e-22	2.94594e-06	0.0221733	2.71001e-07	1.21061e-05	9.70228e-06	0.000548694	3.20062e-20	5.57668e-21	9.57105e-06	0.0339284	2307	1	.	0	AFD29625.1	0	NLK-1 [Schmidtea mediterranea]	E2QWQ2	5e-135	Serine/threonine-protein kinase NLK
SMED30029104	-2.31274	-0.748837	-3.27747	-3.69162	1.0483	3.36533	2.89398	2.72306	2.99043	0.000166203	0.124237	2.03983e-07	1.06713e-08	0.00838182	1.55725e-22	2.13818e-16	1.75645e-14	0.000599455	0.319195	3.00214e-06	2.13051e-07	0.0276733	5.63887e-21	2.01871e-15	1.02651e-13	3180	1	YES	1	EUB56537.1	2e-130	Protocadherin [Echinococcus granulosus]	Q9BZA8	5e-69	Protocadherin-11 Y-linked
SMED30007951	-3.18867	-1.1026	-2.14628	-2.52733	1.09033	2.79662	2.63802	2.43991	2.80094	3.10347e-08	0.00812555	4.42602e-06	1.51558e-07	0.000756286	1.61831e-22	6.85287e-20	6.21798e-17	2.15235e-07	0.0360422	4.73182e-05	2.19942e-06	0.00372968	5.85291e-21	8.45093e-19	4.3943e-16	4280	3	.	0	ESN91281.1	2e-24	hypothetical protein HELRODRAFT_165283 [Helobdella robusta]	Q6AY96	2e-09	General transcription factor IIF subunit 1
SMED30005536	-2.38854	-0.521193	-3.13469	-4.26176	-2.01785	3.29472	4.38816	4.64114	2.78245	0.000549517	0.308612	2.27912e-06	7.50476e-09	0.000117074	1.63837e-22	3.25025e-42	7.2408e-48	0.00177309	0.611239	2.59792e-05	1.55606e-07	0.000762284	5.91837e-21	2.86317e-40	3.49589e-46	324	1	.	1	.	.	.	.	.	.
SMED30029960	-2.39216	-1.18631	-2.38179	-3.59316	-1.42438	3.38457	3.55644	4.03679	3.978	5.41634e-05	0.0179278	2.43175e-05	1.07515e-08	0.00417132	1.73007e-22	5.49165e-25	9.24657e-33	0.000215502	0.0693693	0.000214465	2.14369e-07	0.0156597	6.24212e-21	1.00882e-23	1.83876e-31	801	1	.	0	.	.	.	.	.	.
SMED30000957	-4.56564	-0.50335	-1.59759	-4.56564	-2.61518	4.06646	4.82588	4.95507	0.0132983	0.999503	0.711227	0.928088	0.999641	0.98538	1.73473e-22	4.21606e-37	7.99525e-41	0.999999	0.999994	0.999998	0.999998	0.999999	6.25145e-21	2.31361e-35	2.56794e-39	1827	2	YES	4	XP_309153.3	7e-149	AGAP000962-PA [Anopheles gambiae str. PEST]	P22770	9e-122	Neuronal acetylcholine receptor subunit alpha-7
SMED30024357	-2.19151	-1.44463	-3.39231	-2.3267	1.14004	2.71245	2.58701	2.91566	2.72773	1.62916e-05	0.000653902	9.59281e-11	6.2151e-07	0.000260296	1.95259e-22	2.63904e-20	2.75646e-26	7.18163e-05	0.0041711	2.53067e-09	7.60839e-06	0.00151359	7.02518e-21	3.36179e-19	3.60277e-25	1977	1	.	1	GAA33345.2	5e-25	tissue factor pathway inhibitor 2 [Clonorchis sinensis]	O76840	5e-06	Papilin
SMED30030602	-2.942	-1.92308	-0.924154	-0.170871	3.10473	2.43613	0.585724	-0.166483	1.22375	7.55251e-06	8.96371e-05	0.0299449	0.664254	2.17837e-36	2.06335e-22	0.0420561	0.605987	3.51351e-05	0.000718791	0.0996629	0.973061	4.10173e-33	7.40911e-21	0.0622677	0.666274	777	1	.	1	AHD24734.1	6e-82	1.E7.3 [Schmidtea mediterranea]	.	.	.
SMED30020678	-2.77519	-1.69385	-2.02202	-1.70435	-0.0715544	2.34962	2.9784	2.93895	3.03086	3.22023e-09	6.46219e-06	1.77933e-07	4.6848e-06	0.81662	2.09872e-22	1.99206e-37	1.90514e-36	2.62347e-08	6.72724e-05	2.65126e-06	4.50348e-05	0.933532	7.51822e-21	1.12387e-35	4.80302e-35	657	1	.	0	AAN59791.1	4e-28	trimeric G-protein gamma subunit [Schistosoma mansoni]	P38040	8e-15	Guanine nucleotide-binding protein subunit gamma-1
SMED30029487	-4.55142	-2.2118	-1.38541	-0.3591	0.308708	2.62287	2.8809	2.69525	2.84002	9.76731e-13	8.88178e-07	0.000626326	0.338236	0.334486	2.17146e-22	1.89295e-27	8.28415e-24	1.34427e-11	1.1103e-05	0.00363641	0.622397	0.497584	7.76034e-21	4.19022e-26	9.09867e-23	2717	1	YES	1	ADD84674.1	0	Smed-NDK [Schmidtea mediterranea]	Q7T2H2	2e-15	Fibroblast growth factor receptor-like 1
SMED30002319	-2.04277	-1.16542	-2.66252	-5.50457	0.0438646	3.33114	3.86304	4.13722	2.22645	0.00546718	0.0498009	0.00019748	2.98333e-10	0.848326	2.1845e-22	4.15322e-31	2.06682e-36	0.0140741	0.157617	0.00133546	8.93429e-09	0.957494	7.79768e-21	1.29127e-29	5.20192e-35	2155	1	YES	1	.	.	.	.	.	.
SMED30019692	-4.81337	-0.890358	-2.69883	-4.17727	1.63673	3.74241	3.42011	3.78058	3.26831	4.99962e-08	0.113079	5.43126e-05	3.42202e-08	0.000153617	2.39166e-22	1.8734e-18	7.35266e-23	3.34868e-07	0.297297	0.000432077	5.91821e-07	0.000966994	8.51697e-21	2.07729e-17	7.59128e-22	686	1	.	0	CCD59526.1	1e-38	hypothetical protein Smp_167270 [Schistosoma mansoni]	Q66S17	6e-05	Natterin-3
SMED30011509	-2.5968	-0.268893	-4.309	-3.53398	-0.551216	3.67526	3.63661	3.94801	2.61357	0.000503045	0.636195	1.07814e-07	2.17443e-06	0.298129	2.42916e-22	7.83101e-22	4.293e-26	0.00163734	0.972877	1.67601e-06	2.30316e-05	0.456505	8.6403e-21	1.12238e-20	5.53898e-25	2203	2	YES	0	.	.	.	.	.	.
SMED30032297	-3.55163	-0.939887	-1.41809	-1.29303	-1.78294	2.44918	3.21862	3.31777	0.925197	7.99693e-05	0.0943372	0.0175848	0.0250464	0.000955601	2.44576e-22	1.31739e-42	1.2152e-46	0.000307222	0.259126	0.0638515	0.0785604	0.00453305	8.68908e-21	1.2212e-40	5.51359e-45	1214	1	.	0	NP_650926.1	3e-72	CG10830 [Drosophila melanogaster]	Q5DTY9	1e-41	BTB/POZ domain-containing protein KCTD16 [Mus musculus]
SMED30020205	-6.73799	-1.24434	-1.31621	-1.44668	1.08897	2.85843	3.1372	3.66062	0.65497	8.59765e-06	0.983274	0.986073	0.989945	0.0126309	2.58144e-22	1.34157e-28	1.62139e-44	3.95698e-05	0.999994	0.999998	0.999998	0.0387428	9.14954e-21	3.32929e-27	6.57437e-43	619	1	.	0	EKC35100.1	8e-14	hypothetical protein CGI_10015117 [Crassostrea gigas]	.	.	.
SMED30014869	-3.39146	-1.3859	-2.21627	-1.36325	1.346	2.59911	2.33314	2.07862	3.45883	2.09441e-11	0.000329483	1.17759e-07	0.000384296	4.21809e-06	2.64084e-22	9.14794e-18	4.89061e-14	2.38467e-10	0.00227796	1.81934e-06	0.00212046	4.31652e-05	9.34906e-21	9.57942e-17	2.77528e-13	3301	2	.	0	BAJ22067.1	3e-25	deleted in colorectal cancer [Dugesia japonica]	P43146	3e-16	Netrin receptor DCC
SMED30003274	-2.45644	-3.31663	-2.37719	-2.79424	1.47065	3.21109	2.97378	3.28898	1.06521	0.00501319	4.58783e-05	0.00105285	0.000236723	0.000140685	2.66816e-22	7.95254e-19	1.09186e-23	0.0130425	0.000393222	0.00572134	0.00139237	0.000896068	9.4347e-21	9.09936e-18	1.18968e-22	494	1	YES	0	AHD24740.1	3e-75	X1.A.C4.1 [Schmidtea mediterranea]	.	.	.
SMED30012574	-2.23655	-1.35026	-3.09816	-2.17144	-0.327384	3.07715	3.1154	2.99125	0.74926	0.010246	0.0400391	0.000123486	0.00215856	0.519562	2.68941e-22	5.89767e-23	3.69967e-21	0.0245746	0.132541	0.000888528	0.0094673	0.680706	9.49871e-21	9.13517e-22	3.45398e-20	1767	1	.	0	XP_007901076.1	7e-47	carboxyl-terminal PDZ ligand of neuronal nitric oxide synthase protein-like [Callorhinchus milii]	Q8STF6	5e-45	Dystrophin-like protein 1

## Sheet: Stage 6 E RPKM + Annotations
Cluster #	Transcript (smed20140614 id)	Smed gene name(s)	Comparison	Y Average RPKM	S2 Average RPKM	S3 Average RPKM	S4 Average RPKM	S5 Average RPKM	S6 Average RPKM	S7 Average RPKM	S8 Average RPKM	C4 Average RPKM	SX Average RPKM	Adult expression: Lineage(s) and/or Differentiated Tissue(s)	Neoblast subclass	Reference(s) for Adult Expression Patterns	Top Hit NR BLASTx	NR BLASTx Hit E Value	Top NR BLASTx hit description	Top Swiss Prot BLASTx hit	Top Swiss Prot BLASTx hit E Value	Top Swiss Prot BLASTx hit description	C.elegans Ensembl ID Top BLASTX Hit	C.elegans Top BLASTX Hit E Value	C. elegans Top BLASTX hit description	D.melanogaster Ensembl ID Top BLASTX Hit	D.melanogaster Top BLASTX Hit E Value	D. melanogaster Top BLAST hit description	D. rerio Ensembl ID Top BLASTX Hit	D. rerio Top BLASTX Hit E Value	D. rerio Top BLASTX hit description	X. tropicalis Ensembl ID Top BLASTX Hit	X. tropicalis Top BLASTX Hit E Value	X. tropicalis Top BLASTX hit description	M. musculus Ensembl ID Top BLASTX Hit	M. musculus Top BLASTX Hit E Value	M. musculus Top BLASTX hit description	H. sapiens Ensembl ID Top BLASTX Hit	H. sapiens Top BLASTX Hit E Value	H. sapiens Top BLASTX hit description
1	SMED30000040		mixed reference	0.108272	0.136293	0.313425	0.241259	3.08941	4.6346	3.48575	4.74348	14.4903	8.2158				XP_004208930.1	0.0003	probable G-protein coupled receptor 157-like [Hydra vulgaris]	.	.	.	NA	NA	NA	NA	NA	NA	ENSDARP00000054336	0.0001	G protein-coupled receptor 157	ENSXETP00000055951	1e-05	G protein-coupled receptor 157	ENSMUSP00000092020	0.0002	G protein-coupled receptor 157	NA	NA	NA
1	SMED30000289		mixed reference	0.150522	0.352237	0.221832	0.108541	2.10065	4.54731	3.15352	3.32418	5.54459	4.0355				ESO92595.1	6e-38	hypothetical protein LOTGIDRAFT_233043 [Lottia gigantea]	A2AGB2	9e-08	Uncharacterized protein C1orf87 homolog [Mus musculus]	NA	NA	NA	NA	NA	NA	NA	NA	NA	NA	NA	NA	ENSMUSP00000102686	1e-08	predicted gene 12695	ENSP00000360244	4e-06	chromosome 1 open reading frame 87
1	SMED30001300		mixed reference	0.69874	2.22193	2.19906	2.93699	17.5518	28.7319	25.4045	26.3923	26.0565	22.3759				ESO82808.1	6e-50	hypothetical protein LOTGIDRAFT_61530, partial [Lottia gigantea]	Q9Y3Z3	5e-46	Deoxynucleoside triphosphate triphosphohydrolase SAMHD1	ZK177.8b.2	1e-34	ZK177.8, isoform a.	FBpp0312519	2e-17	falten	ENSDARP00000096087	3e-45	SAM domain and HD domain 1	ENSXETP00000016138	6e-45	SAM domain and HD domain 1	ENSMUSP00000085880	3e-44	SAM domain and HD domain, 1	ENSP00000262878	1e-46	SAM domain and HD domain 1
1	SMED30001656		mixed reference	0.0735677	0.33343	0.295539	0.443309	3.19412	5.04354	5.35605	5.18392	8.09748	5.56019				.	.	.	.	.	.	NA	NA	NA	NA	NA	NA	NA	NA	NA	NA	NA	NA	NA	NA	NA	NA	NA	NA
1	SMED30001955		mixed reference	0.0374499	0.758691	0.248887	0.701645	5.24959	9.75281	7.92164	5.47917	0.172019	6.28766				.	.	.	.	.	.	NA	NA	NA	NA	NA	NA	NA	NA	NA	NA	NA	NA	NA	NA	NA	NA	NA	NA
1	SMED30002212	winged helix/forkhead transcription factor (homolog of Dugesia japonica BAC10917.1)	mixed reference	0	0	0.216167	0.174854	1.44003	2.81951	2.11004	1.98037	1.44228	0.515015				BAC10917.1	2e-164	winged helix/forkhead transcription factor [Dugesia japonica]	P32031	9e-53	Fork head domain transcription factor slp2	T14G12.4a	3e-48	FKH-2, isoform a.	FBpp0077189	3e-54	sloppy paired 2	ENSDARP00000094979	2e-55	forkhead box G1a	ENSXETP00000018100	7e-36	forkhead box L2	ENSMUSP00000021333	9e-53	forkhead box G1	ENSP00000339004	3e-52	forkhead box G1
1	SMED30002242		mixed reference	0.104001	1.04905	0.381272	0.212278	6.85919	13.1066	10.3046	9.58352	11.0695	7.04648	epidermis		Tu et. al. eLIFE 2015	ELT97554.1	1e-33	hypothetical protein CAPTEDRAFT_183512 [Capitella teleta]	Q63083	5e-31	Nucleobindin-1	F44A6.1a	7e-25	NUCB-1, isoform a (nucb-1)	FBpp0074937	1e-20	NUCB1	ENSDARP00000052702	5e-32	nucleobindin 2b	ENSXETP00000045911	3e-29	nucleobindin 1	ENSMUSP00000033096	8e-32	nucleobindin 1	ENSP00000385211	2e-30	nucleobindin 1
1	SMED30002298		mixed reference	0.590409	1.21876	0.788146	1.29082	9.56919	12.5489	8.6618	7.14502	6.79449	2.49387	eye		Lapan and Reddien, Cell Reports 2012	CCD77929.1	3e-29	hypothetical protein Smp_133680 [Schistosoma mansoni]	Q6DIB4	4e-12	Uncharacterized protein C20orf112 homolog [Mus musculus]	NA	NA	NA	FBpp0294008	3e-14	NA	ENSDARP00000054760	3e-12	nucleolar protein 4-like b	ENSXETP00000014513	2e-13	nucleolar protein 4-like	ENSMUSP00000105407	6e-13	nucleolar protein 4-like	ENSP00000352704	1e-12	nucleolar protein 4-like
1	SMED30003429		mixed reference	0.0760486	0.283468	0.520212	0.90557	8.0296	8.62993	6.88694	10.276	9.29736	7.50796				.	.	.	.	.	.	NA	NA	NA	NA	NA	NA	NA	NA	NA	NA	NA	NA	NA	NA	NA	NA	NA	NA
1	SMED30003731		mixed reference	0	0.102126	0.0973525	0.0654664	0.955422	1.52897	1.03252	0.965526	1.13071	0.242203				XP_003967116.1	3e-130	nuclear receptor subfamily 2 group F member 1-A-like isoform 1 [Takifugu rubripes]	Q06725	2e-129	Nuclear receptor subfamily 2 group F member 1-A	F55D12.4b	7e-53	UNC-55, isoform a (unc-55)	FBpp0082036	2e-128	seven up	ENSDARP00000107285	3e-132	nuclear receptor subfamily 2, group F, member 2	ENSXETP00000025349	2e-130	nuclear receptor subfamily 2, group F, member 1	ENSMUSP00000089036	7e-130	nuclear receptor subfamily 2, group F, member 1	ENSP00000481517	6e-130	nuclear receptor subfamily 2, group F, member 1
1	SMED30003768		mixed reference	0.0986318	0.240695	0.0812082	0.0651342	1.22423	2.30654	1.67066	1.33891	1.55164	1.78699				P31370	2e-143	POU domain protein 1	P31370	2e-145	POU domain protein 1	K02B12.1	2e-30	CEH-6 (ceh-6)	FBpp0076653	3e-65	ventral veins lacking	ENSDARP00000061592	2e-65	POU class 3 homeobox 3a	ENSXETP00000054452	1e-65	POU class 3 homeobox 3	ENSMUSP00000136147	4e-65	POU domain, class 3, transcription factor 2	ENSP00000329170	5e-65	POU class 3 homeobox 2
1	SMED30003912		mixed reference	0.0770105	0.17562	0.243585	0.184587	3.71215	6.3472	5.18738	5.37141	17.8392	10.8738				AFA34361.1	0.0003	G protein coupled receptor 157, partial [Ostrea edulis]	.	.	.	NA	NA	NA	NA	NA	NA	ENSDARP00000054336	0.0001	G protein-coupled receptor 157	ENSXETP00000055951	1e-05	G protein-coupled receptor 157	ENSMUSP00000092020	0.0002	G protein-coupled receptor 157	NA	NA	NA
1	SMED30004216		mixed reference	0.69092	0.446959	0.326664	0.296124	10.0216	7.6193	5.41133	4.94	61.8054	6.01977	gut		Wurtzel et. al. Dev Cell 2015	XP_003697321.1	0	dihydropyrimidine dehydrogenase [NADP+]-like [Apis florea]	Q12882	0	Dihydropyrimidine dehydrogenase [NADP(+)]	C25F6.3	0	DPYD-1 (dpyd-1)	FBpp0071273	0	suppressor of rudimentary	ENSDARP00000108791	0	dihydropyrimidine dehydrogenase b	ENSXETP00000018792	0	Uncharacterized protein	ENSMUSP00000039429	0	dihydropyrimidine dehydrogenase	ENSP00000359211	0	dihydropyrimidine dehydrogenase
1	SMED30004876		mixed reference	0.111306	0.608619	0.301235	0.308637	3.64575	4.81298	4.02227	3.93719	3.90767	2.34373	muscle		Wurtzel et. al. Dev Cell 2015	GAA40423.2	3e-50	nuclear receptor subfamily 4 group A member 3, partial [Clonorchis sinensis]	P22736	4e-50	Nuclear receptor subfamily 4 group A member 1	C48D5.1b.2	1e-39	NHR-6, isoform a.	FBpp0290561	5e-48	Hormone receptor-like in 38	ENSDARP00000065384	9e-50	nuclear receptor subfamily 4, group A, member 2b	ENSXETP00000046412	5e-49	nuclear receptor subfamily 4, group A, member 1	ENSMUSP00000108248	1e-49	nuclear receptor subfamily 4, group A, member 2	ENSP00000243050	9e-51	nuclear receptor subfamily 4, group A, member 1
1	SMED30005036	nlg-3	mixed reference	0.310531	0.0805879	0.282165	0.275337	2.35779	4.65216	3.3891	3.16276	4.21101	2.72455				ACO06228.1	1e-165	noggin-like protein 3 [Schmidtea mediterranea]	Q9W740	9e-14	Noggin-2	NA	NA	NA	NA	NA	NA	ENSDARP00000111870	1e-14	noggin 2	ENSXETP00000056987	5e-12	noggin 4	ENSMUSP00000061427	2e-12	noggin	ENSP00000328181	3e-12	noggin
1	SMED30005164	coe	mixed reference	0	0.397058	0.0898389	0.106038	4.76093	9.29185	6.43713	4.65779	5.21338	1.20412	pan-neural		Wurtzel et. al. Dev Cell 2015	AGZ94924.1	0	coe protein, partial [Schmidtea mediterranea]	Q07802	0	Transcription factor COE1	Y16B4A.1	2e-167	UNC-3 (unc-3)	FBpp0302917	0	knot	ENSDARP00000139406	0	early B-cell factor 3a	ENSXETP00000024690	0	early B-cell factor 3	ENSMUSP00000080020	0	early B cell factor 1	ENSP00000322898	0	early B-cell factor 1
1	SMED30005620	six1/2-2	mixed reference	0	0.297911	0.214006	0.0697739	4.299	7.3231	4.70724	3.57365	2.76631	2.3109	protonephridia		Wurtzel et. al. Dev Cell 2015; Scimone et. al. Development 2011	EKC19049.1	9e-113	Homeobox protein SIX1 [Crassostrea gigas]	Q6DHF9	5e-114	Homeobox protein six1a	C10G8.7	9e-77	CEH-33 (ceh-33)	FBpp0089177	2e-111	sine oculis	ENSDARP00000057431	6e-115	SIX homeobox 1a	ENSXETP00000036917	2e-113	SIX homeobox 1	ENSMUSP00000059026	1e-113	sine oculis-related homeobox 1	ENSP00000247182	3e-113	SIX homeobox 1
1	SMED30005650		mixed reference	0.128024	0.0601515	0.0674404	0.054468	0.836997	1.36032	1.48158	1.01776	1.08357	0.575964				.	.	.	.	.	.	NA	NA	NA	NA	NA	NA	NA	NA	NA	NA	NA	NA	NA	NA	NA	NA	NA	NA
1	SMED30006464	TCF15	mixed reference	0.125779	0.716366	1.78019	2.48061	26.407	22.6807	18.3952	16.1368	21.8994	10.4854		zeta	van Wolfswinkel et. al. CSC 2014	AFD29618.1	3e-64	TCF15 [Schmidtea mediterranea]	P79782	1e-17	Transcription factor 15	F48D6.3	3e-06	HLH-13 (hlh-13)	FBpp0090974	6e-14	NA	ENSDARP00000115633	6e-19	scleraxis basic helix-loop-helix transcription factor a	ENSXETP00000012535	1e-19	scleraxis basic helix-loop-helix transcription factor	ENSMUSP00000086511	1e-17	transcription factor 15	ENSP00000246080	5e-17	transcription factor 15 (basic helix-loop-helix)
1	SMED30006466		mixed reference	0.226567	0.816477	0.200332	0	12.1204	15.7771	11.4282	12.9566	21.6996	11.6298				ELU18599.1	2e-23	hypothetical protein CAPTEDRAFT_228779 [Capitella teleta]	.	.	.	NA	NA	NA	NA	NA	NA	NA	NA	NA	NA	NA	NA	NA	NA	NA	NA	NA	NA
1	SMED30006932		mixed reference	0	0.0752765	0.270968	0	4.29565	5.66713	3.54347	2.81884	1.65933	0.363111				.	.	.	.	.	.	NA	NA	NA	NA	NA	NA	NA	NA	NA	NA	NA	NA	NA	NA	NA	NA	NA	NA
1	SMED30008131	DjotxB (homolog of Dugesia japonica BAF80446.1)	mixed reference	0	0.123703	0.103699	0	1.20397	2.05687	1.86894	1.24147	1.44511	0.728662				BAF80446.1	0	DjotxB [Dugesia japonica]	Q91994	2e-17	Homeobox protein OTX1 B	Y113G7A.6c	8e-18	TTX-1, isoform a.	FBpp0303737	4e-16	ocelliless	ENSDARP00000064082	3e-18	orthodenticle homeobox 1b	ENSXETP00000034219	2e-17	orthodenticle homeobox 2	ENSMUSP00000134704	1e-17	orthodenticle homolog 1	ENSP00000282549	2e-17	orthodenticle homeobox 1
1	SMED30008271		mixed reference	0.173701	0.834773	0.384451	0.745065	36.4304	72.5324	45.5315	35.4374	15.5387	21.3119				AFJ24736.1	4e-18	hypothetical protein, partial [Schmidtea mediterranea]	.	.	.	NA	NA	NA	NA	NA	NA	NA	NA	NA	NA	NA	NA	NA	NA	NA	NA	NA	NA
1	SMED30008505	SOX-P3; sox9-1	mixed reference	0.375985	1.73815	0.519703	0.303539	16.6427	22.0887	21.5071	17.4325	16.4003	11.2288	epidermis	zeta	Wurtzel et. al. Dev Cell 2015; van Wolfswinkel et. al. CSC 2014; Zhu et. al. eLIFE 2015	AFD29621.1	1e-167	SOXP-3, partial [Schmidtea mediterranea]	Q6IZ48	1e-20	Transcription factor Sox-8 [Tetraodon nigroviridis]	F40E10.2	5e-20	SOX-3 (sox-3)	FBpp0086702	1e-20	Sox box protein 15	ENSDARP00000139345	3e-21	SRY (sex determining region Y)-box 8a	ENSXETP00000001530	8e-20	SRY (sex determining region Y)-box 7	ENSMUSP00000133403	8e-21	SRY (sex determining region Y)-box 8	ENSP00000322568	8e-20	SRY (sex determining region Y)-box 11
1	SMED30008507		mixed reference	0.0250245	0.173112	0.0848739	0.297011	0.791377	1.59419	1.41301	1.28702	0.791234	0.919017				.	.	.	.	.	.	NA	NA	NA	NA	NA	NA	NA	NA	NA	NA	NA	NA	NA	NA	NA	NA	NA	NA
1	SMED30008516		mixed reference	0.167104	0.194073	0.210309	0.204682	2.14715	4.37037	4.22724	3.62297	6.15696	4.86592				.	.	.	.	.	.	NA	NA	NA	FBpp0086020	3e-05	NA	NA	NA	NA	NA	NA	NA	NA	NA	NA	NA	NA	NA
1	SMED30008690		mixed reference	0.056498	0.16186	0.238398	0.634718	1.70576	3.03096	2.44038	2.28092	2.18584	4.03902				AFJ24818.1	1e-144	hypothetical protein, partial [Schmidtea mediterranea]	A4Z945	1e-14	Protein ZBED8	NA	NA	NA	NA	NA	NA	NA	NA	NA	NA	NA	NA	NA	NA	NA	ENSP00000428831	2e-14	zinc finger, BED-type containing 8
1	SMED30009204	FGFR4	mixed reference	0.352025	1.11021	0.349553	0.330582	4.26794	9.27546	7.03193	6.29512	4.20948	4.45666		sigma	van Wolfswinkel et. al. CSC 2014	AFD29627.1	0	FGFR4, partial [Schmidtea mediterranea]	Q8MY86	0	Fibroblast growth factor receptor 1	F58A3.2b.4	2e-65	EGL-15, isoform c.	FBpp0075520	4e-78	breathless	ENSDARP00000115638	9e-81	fibroblast growth factor receptor 1a	ENSXETP00000015723	4e-78	fibroblast growth factor receptor 4	ENSMUSP00000113452	7e-82	fibroblast growth factor receptor 2	ENSP00000377254	5e-83	fibroblast growth factor receptor 4
1	SMED30009752	pitx	mixed reference	0.191677	0.315906	0.109441	0.11562	4.81969	5.93469	3.83734	2.85231	2.09912	0.785085		sigma	Wurtzel et. al. Dev Cell 2015	AGS83410.1	0	pitx [Schmidtea mediterranea]	O75364	5e-42	Pituitary homeobox 3	B0564.10b	4e-30	UNC-30, isoform b.	FBpp0303127	5e-39	Ptx1	ENSDARP00000139963	2e-37	paired-like homeodomain 3	ENSXETP00000022087	2e-38	paired-like homeodomain 3	ENSMUSP00000026259	8e-43	paired-like homeodomain transcription factor 3	ENSP00000439383	1e-42	paired-like homeodomain 3
1	SMED30009980		mixed reference	0.0805449	0.139636	0.0534931	0.0497507	1.66377	3.6501	2.90067	2.8683	3.08847	1.78875				.	.	.	.	.	.	NA	NA	NA	NA	NA	NA	NA	NA	NA	NA	NA	NA	NA	NA	NA	NA	NA	NA
1	SMED30011091	Smed_32930	mixed reference	0.153965	0.459011	0.159615	0.18711	5.39291	12.8096	9.70251	7.67549	8.20883	2.38504	pan-neural; eye		Wurtzel et. al. Dev Cell 2015; Lapan and Reddien Cell Reports 2012	XP_005113241.1	2e-37	ski oncogene-like [Aplysia californica]	P12755	5e-36	Ski oncogene	B0412.1a	6e-06	DAC-1, isoform a (dac-1)	FBpp0310055	2e-28	Sno oncogene	ENSDARP00000094325	1e-35	v-ski avian sarcoma viral oncogene homolog b	ENSXETP00000034880	3e-36	SKI proto-oncogene	ENSMUSP00000030917	2e-36	ski sarcoma viral oncogene homolog (avian)	ENSP00000367797	1e-36	SKI proto-oncogene
1	SMED30011169		mixed reference	0.234698	0.382188	0.574266	0.879927	5.66285	10.841	8.51202	9.58897	17.6681	11.2953	gut		Wurtzel et. al. Dev Cell 2015	XP_001951621.1	9e-22	uncharacterized protein LOC100158674 [Acyrthosiphon pisum]	.	.	.	NA	NA	NA	FBpp0077729	2e-16	coiled	NA	NA	NA	NA	NA	NA	NA	NA	NA	NA	NA	NA
1	SMED30011214		mixed reference	0.204415	0.181682	0.248063	0.243196	1.94234	3.2984	2.58642	1.82604	2.62641	3.40238				XP_002591477.1	1e-35	hypothetical protein BRAFLDRAFT_247381 [Branchiostoma floridae]	Q5PQ50	1e-32	Nucleoside diphosphate-linked moiety X motif 19, mitochondrial	C43E11.7	5e-16	NDX-7 (ndx-7)	FBpp0080823	4e-36	NA	ENSDARP00000101840	3e-33	nudix (nucleoside diphosphate linked moiety X)-type motif 19	ENSXETP00000054418	2e-32	nudix (nucleoside diphosphate linked moiety X)-type motif 19	ENSMUSP00000047778	1e-27	nudix (nucleoside diphosphate linked moiety X)-type motif 19	ENSP00000380251	1e-24	nudix (nucleoside diphosphate linked moiety X)-type motif 19
1	SMED30011453		mixed reference	0	0.245439	0.361725	0.220799	3.48747	6.8688	5.91386	4.47998	6.58781	2.4756	gut		Forsthoefel et. al. Dev Cell 2012	EHJ74809.1	2e-12	hypothetical protein KGM_09255 [Danaus plexippus]	.	.	.	NA	NA	NA	NA	NA	NA	NA	NA	NA	NA	NA	NA	NA	NA	NA	NA	NA	NA
1	SMED30011553	TBX2/3a (homolog of Schmidtea polychroa ADX36145.1)	mixed reference	0.050026	0.667068	0.28043	0.312574	4.05047	5.51436	4.16862	4.09803	7.24991	3.49542				ADX36145.1	0	TBX2/3a [Schmidtea polychroa]	Q13207	8e-72	T-box transcription factor TBX2	F21H11.3	3e-69	TBX-2 (tbx-2)	FBpp0289836	2e-69	bifid	ENSDARP00000020624	5e-70	T-box 2b	ENSXETP00000044410	7e-71	T-box 2	ENSMUSP00000000095	2e-72	T-box 2	ENSP00000240328	2e-72	T-box 2
1	SMED30011784	meis	mixed reference	0	0.100617	0	0.0779635	1.88785	3.64733	2.38107	2.08538	1.9299	0.878412	eye		Lapan and Reddien, Cell Reports 2012	AFP48375.1	2e-55	meis [Schmidtea mediterranea]	Q99687	1e-21	Homeobox protein Meis3	T28F12.2e	2e-18	UNC-62, isoform g.	FBpp0310558	7e-22	homothorax	ENSDARP00000137674	5e-22	Meis homeobox 2a	ENSXETP00000006113	2e-22	Meis homeobox 3	ENSMUSP00000135103	2e-22	Meis homeobox 3	ENSP00000452874	2e-23	Meis homeobox 2
1	SMED30011950	GATA123a (homolog of S. pol ADX36139.1)	mixed reference	0	0.137515	0.0975593	0.254431	3.66468	3.00051	2.28471	1.59206	1.48311	0.727173	epidermis	zeta	Wurtzel et. al. Dev Cell 2015; van Wolfswinkel et. al. CSC 2014	ADX36139.1	6e-67	GATA123a [Schmidtea polychroa]	P23772	2e-63	Trans-acting T-cell-specific transcription factor GATA-3	W09C2.1f	5e-50	ELT-1, isoform a.	FBpp0289317	8e-55	grain	ENSDARP00000017572	3e-61	GATA binding protein 3	ENSXETP00000054187	4e-62	GATA binding protein 3	ENSMUSP00000100041	3e-64	GATA binding protein 3	ENSP00000368632	2e-63	GATA binding protein 3
1	SMED30012332	EGR-1	mixed reference	0.398985	1.65681	0.460326	0.547443	22.7405	19.9486	15.8423	12.5995	16.9534	9.90768	epidermis	zeta	van Wolfswinkel et. al. CSC 2014; Zhu et. al. eLIFE 2015	AFD29624.1	0	EGR-1 [Schmidtea mediterranea]	P26632	3e-24	Early growth response protein 1	Y55F3AM.7a	2e-25	EGRH-2 (egrh-2)	FBpp0303083	1e-25	stripe	ENSDARP00000054459	4e-25	early growth response 1	ENSXETP00000047681	4e-25	early growth response 1	ENSMUSP00000037042	2e-24	early growth response 3	ENSP00000318057	4e-24	early growth response 3
1	SMED30012613		mixed reference	0.136672	0.243223	0.105373	0	2.36447	3.62579	2.6714	2.23922	2.41275	0.890107				.	.	.	.	.	.	NA	NA	NA	NA	NA	NA	NA	NA	NA	NA	NA	NA	NA	NA	NA	NA	NA	NA
1	SMED30012618		mixed reference	0.166931	0.967061	0.290123	0.476445	5.6211	11.8216	8.53184	7.32051	5.42022	2.89878				.	.	.	.	.	.	NA	NA	NA	NA	NA	NA	NA	NA	NA	NA	NA	NA	NA	NA	NA	NA	NA	NA
1	SMED30012792		mixed reference	0.125068	0.139074	0.118712	0	0.792803	1.59837	1.23237	1.29031	1.35001	0.623435				AAY23350.1	6e-144	netrin 1 [Schmidtea mediterranea]	Q90922	5e-102	Netrin-1	F41C6.1.2	1e-95	UNC-6 (unc-6)	FBpp0073759	6e-85	Netrin-A	ENSDARP00000099719	2e-106	netrin 2	ENSXETP00000042263	3e-102	netrin 1	ENSMUSP00000021284	1e-101	netrin 1	ENSP00000173229	7e-102	netrin 1
1	SMED30013305		mixed reference	0.108438	0	0	0.0327897	1.10912	2.20579	1.83422	2.16432	4.35732	2.96232	muscle		Wurtzel et. al. Dev Cell 2015	.	.	.	.	.	.	NA	NA	NA	NA	NA	NA	NA	NA	NA	NA	NA	NA	NA	NA	NA	NA	NA	NA
1	SMED30013585		mixed reference	0.282177	0.56916	0.275729	0.142403	6.28891	12.2741	9.51223	8.2344	12.6288	6.15887				CDJ07500.1	2e-43	expressed conserved protein [Hymenolepis microstoma]	.	.	.	NA	NA	NA	NA	NA	NA	NA	NA	NA	NA	NA	NA	NA	NA	NA	NA	NA	NA
1	SMED30013675		mixed reference	0.114604	0.302136	0.156997	0.358734	3.83892	4.355	2.45918	2.85264	12.2836	5.90079	gut		Wurtzel et. al. Dev Cell 2015	XP_005039319.1	3e-51	plexin-B2 isoform X3 [Ficedula albicollis]	B2RXS4	1e-47	Plexin-B2	Y55F3AL.1f	2e-47	PLX-1 (plx-1)	FBpp0088246	5e-47	Plexin B	ENSDARP00000131217	3e-52	plexin b1b	ENSXETP00000038644	2e-50	plexin B1	ENSMUSP00000051731	2e-48	plexin B2	ENSP00000414199	2e-48	plexin B1
1	SMED30013784		mixed reference	0.101734	0.390643	0.290418	0.45345	2.27281	4.7378	4.29072	3.55786	3.07635	1.88696				XP_002594240.1	2e-54	hypothetical protein BRAFLDRAFT_201173 [Branchiostoma floridae]	Q61909	3e-26	Protein CBFA2T1	R07E5.10a	3e-05	PDCD-2, isoform b.	FBpp0072174	4e-15	nervy	ENSDARP00000104786	3e-27	runt-related transcription factor 1; translocated to, 1 (cyclin D-related)	ENSXETP00000031916	2e-27	runt-related transcription factor 1; translocated to, 1 (cyclin D-related)	ENSMUSP00000006761	4e-27	runt-related transcription factor 1; translocated to, 1 (cyclin D-related)	ENSP00000332122	4e-27	core-binding factor, runt domain, alpha subunit 2; translocated to, 3
1	SMED30013812		mixed reference	0.615807	0.420213	0.826101	1.41636	9.33461	14.0484	13.6212	13.2387	14.497	6.97002				CCD79365.1	2e-29	hypothetical protein Smp_145460 [Schistosoma mansoni]	.	.	.	NA	NA	NA	NA	NA	NA	NA	NA	NA	NA	NA	NA	NA	NA	NA	NA	NA	NA
1	SMED30014869		mixed reference	0.292344	1.03724	0.603001	1.05396	5.61319	12.126	10.336	8.87298	8.71821	4.93381				BAJ22067.1	3e-25	deleted in colorectal cancer [Dugesia japonica]	P43146	3e-16	Netrin receptor DCC	T19B4.7	3e-10	UNC-40 (unc-40)	FBpp0086934	4e-10	frazzled	ENSDARP00000137310	3e-13	neogenin 1a	ENSXETP00000011338	4e-13	neogenin 1	ENSMUSP00000073094	3e-19	deleted in colorectal carcinoma	ENSP00000464582	3e-19	DCC netrin 1 receptor
1	SMED30015831		mixed reference	0.552516	1.08607	1.46729	1.32363	19.0245	22.4325	21.5198	24.225	38.4201	53.098	gut		Forsthoefel et. al. Dev Cell 2012	XP_005108444.1	2e-147	iron/zinc purple acid phosphatase-like protein-like [Aplysia californica]	A5D6U8	7e-127	Iron/zinc purple acid phosphatase-like protein	F21A3.11	2e-117	F21A3.11 (F21A3.11)	FBpp0308868	1e-132	NA	ENSDARP00000141174	3e-122	iron/zinc purple acid phosphatase-like protein	ENSXETP00000062899	4e-108	Purple acid phosphatase	ENSMUSP00000045437	5e-118	iron/zinc purple acid phospatase-like	ENSP00000327557	4e-115	Iron/zinc purple acid phosphatase-like protein
1	SMED30016204	cyclinG-like	mixed reference	0.397685	1.24181	0.732131	0.929668	16.894	24.6655	19.385	16.7094	14.4149	15.6955				ACT98289.1	2e-116	cyclinG-like protein [Schmidtea mediterranea]	Q16589	3e-18	Cyclin-G2 [Homo sapiens]	NA	NA	NA	FBpp0085164	3e-15	Cyclin G	ENSDARP00000139202	2e-18	cyclin G2	ENSXETP00000014000	2e-17	cyclin G2	ENSMUSP00000113278	2e-17	cyclin G2	ENSP00000426476	5e-19	cyclin G2
1	SMED30016218		mixed reference	0.388827	0.483794	0.362455	0.402154	4.69847	9.07169	7.75105	6.26695	4.95171	14.8972	pan-neural		Wurtzel et. al. Dev Cell 2015	AAB41146.1	1e-34	cut-related homeobox Cux-1 [Mus musculus]	P53565	2e-35	.	Y54F10AM.4a	1e-16	CEH-44, isoform a (ceh-44)	FBpp0293664	2e-32	cut	ENSDARP00000075613	3e-35	cut-like homeobox 1a	ENSXETP00000012039	2e-37	cut-like homeobox 1	ENSMUSP00000135892	1e-35	cut-like homeobox 1	ENSP00000451558	5e-35	cut-like homeobox 1
1	SMED30016788	homolog of Dj-ZicB (BAE94142.1)	mixed reference	0	0.21914	0.416281	0.345924	3.21544	4.93059	3.95277	3.18683	3.06808	1.52876				BAE94142.1	0	zinc finger protein Dj-ZicB [Dugesia japonica]	Q61467	3e-81	Zinc finger protein ZIC 4	C47C12.3a.2	2e-52	REF-2, isoform b (ref-2)	FBpp0078477	3e-80	odd paired	ENSDARP00000045812	4e-81	zic family member 4	ENSXETP00000040929	1e-82	Zic family member 2	ENSMUSP00000133958	3e-82	zinc finger protein of the cerebellum 4	ENSP00000481510	1e-81	Zic family member 2
1	SMED30016901	PROX-1	mixed reference	0	0.271818	0.0947787	0.069883	3.29672	4.58508	3.9082	3.19354	2.6655	1.29482		gamma	Wurtzel et. al. CSC 2015; van Wolfswinketl et. al. CSC 2014	AFD29617.1	0	PROX-1 [Schmidtea mediterranea]	P34522	5e-53	Homeobox protein ceh-26 [Caenorhabditis elegans]	K12H4.1	4e-54	CEH-26 (ceh-26)	FBpp0293148	4e-51	prospero	ENSDARP00000133209	7e-49	prospero homeobox 1a	ENSXETP00000050119	3e-48	prospero homeobox 1	ENSMUSP00000135066	8e-50	prospero homeobox 1	ENSP00000261454	1e-49	prospero homeobox 1
1	SMED30017161		mixed reference	0	0.340736	0.202837	0.24398	2.39303	3.34975	2.43358	1.9931	3.23178	1.06967				4UNO	1e-43	Chain A, Crystal Structure Of The Ets Domain Of Human Etv5 In Complex With Dna	Q9PUQ1	2e-43	ETS translocation variant 4	C42D8.4a	2e-29	ETS-5, isoform b.	FBpp0308361	2e-40	Ets96B	ENSDARP00000016969	6e-45	ets variant 4	ENSXETP00000060017	3e-45	ets variant 4	ENSMUSP00000017868	3e-44	ets variant 4	ENSP00000468636	8e-46	ets variant 4
1	SMED30017326	Sal1	mixed reference	0.0515095	0.309918	0.0475099	0	1.37442	2.73479	1.97577	1.68228	1.4615	1.05171	protonephridia		Scimone et. al. Development 2011	CDJ25301.1	2e-38	sal protein 3 [Echinococcus granulosus]	Q9UJQ4	1e-17	Sal-like protein 4	F15C11.1	2e-18	SEM-4 (sem-4)	FBpp0310214	6e-18	spalt major	ENSDARP00000124330	4e-19	spalt-like transcription factor 1b	ENSXETP00000039895	4e-19	spalt-like transcription factor 1	ENSMUSP00000056967	2e-18	sal-like 3 (Drosophila)	ENSP00000439975	2e-18	spalt-like transcription factor 3
1	SMED30018236		mixed reference	0.421261	1.40436	0.723259	0.74909	12.4507	18.692	14.6421	11.6908	9.3346	5.36791				CCD75440.1	4e-64	putative bromodomain containing protein [Schistosoma mansoni]	B7ZS37	4e-39	Bromodomain adjacent to zinc finger domain protein 2A	ZK783.4	8e-27	FLT-1 (flt-1)	FBpp0087193	2e-36	toutatis	ENSDARP00000139219	2e-38	bromodomain adjacent to zinc finger domain, 2A	ENSXETP00000016514	8e-42	bromodomain adjacent to zinc finger domain, 2B	ENSMUSP00000044359	7e-39	bromodomain adjacent to zinc finger domain, 2A	ENSP00000376534	2e-31	bromodomain adjacent to zinc finger domain, 2B
1	SMED30018309		mixed reference	0.227661	0.468292	0.619372	0.587112	8.11334	8.82509	5.97796	4.58337	5.52134	1.7321				EHJ65536.1	5e-41	putative iroquois-like protein [Danaus plexippus]	P54269	6e-39	Homeobox protein caupolican	C36F7.1	2e-29	IRX-1 (irx-1)	FBpp0075641	7e-40	caupolican	ENSDARP00000045627	5e-41	iroquois homeobox 6a	ENSXETP00000027698	9e-38	iroquois homeobox 2	ENSMUSP00000034185	3e-39	Iroquois related homeobox 6 (Drosophila)	ENSP00000307006	3e-37	iroquois homeobox 2
1	SMED30018722		mixed reference	0.233964	0.27647	0.0625271	0.0936693	3.00665	4.43529	3.1362	2.5041	2.69934	1.5288				NP_001071682.1	6e-76	protein dead ringer homolog [Ciona intestinalis]	Q4H3P5	7e-78	Protein dead ringer homolog	T23D8.8	3e-65	CFI-1 (cfi-1)	FBpp0309043	6e-67	retained	ENSDARP00000088317	7e-73	AT rich interactive domain 3C (BRIGHT-like)	ENSXETP00000046714	3e-70	AT rich interactive domain 3A (BRIGHT-like)	ENSMUSP00000116411	2e-71	AT rich interactive domain 3C (BRIGHT-like)	ENSP00000464969	8e-71	AT rich interactive domain 3A (BRIGHT-like)
1	SMED30019349		mixed reference	0	0.112107	0.0310008	0.125331	1.08328	1.34134	1.34073	1.11549	0.860432	2.17386				CDI95712.1	1e-57	conserved hypothetical protein [Hymenolepis microstoma]	.	.	.	NA	NA	NA	NA	NA	NA	NA	NA	NA	NA	NA	NA	NA	NA	NA	NA	NA	NA
1	SMED30019532	TBX20 [ homolog of S. pol ADX36149.1)	mixed reference	0.0514812	0.0892411	0.0327049	0	1.85493	2.31235	1.84723	1.47277	1.97317	0.725427				ADX36149.1	0	TBX20 [Schmidtea polychroa]	Q8UW76	3e-102	T-box transcription factor TBX20	T27A1.6	6e-72	MAB-9 (mab-9)	FBpp0302039	8e-93	midline	ENSDARP00000026669	8e-103	T-box 20	ENSXETP00000028708	3e-100	T-box 20	ENSMUSP00000052591	2e-102	T-box 20	ENSP00000386170	3e-102	T-box 20
1	SMED30019740		mixed reference	0	0.0641663	0.0227613	0	1.94393	2.15848	1.46083	1.13511	1.4027	1.12715				ACI26669.1	1e-36	NK-like homeobox protein 1b [Capitella teleta]	P42580	1e-34	NK1 transcription factor-related protein 2	F16H11.4	4e-30	CEH-1 (ceh-1)	FBpp0083521	1e-34	slouch	ENSDARP00000080281	1e-34	NK1 transcription factor related 2-like,a	ENSXETP00000008415	6e-35	LOC100493120	ENSMUSP00000133620	1e-35	NK1 transcription factor related, locus 1 (Drosophila)	ENSP00000407978	9e-35	NK1 homeobox 1
1	SMED30020713		mixed reference	0	0.13902	0.0394508	0.0194002	2.60243	3.18406	3.42057	3.14221	5.16016	1.24291				XP_004558653.1	6e-73	LIM/homeobox protein Lhx2-like isoform X2 [Maylandia zebra]	Q9Z0S2	2e-72	LIM/homeobox protein Lhx2	ZC247.3	2e-31	LIN-11 (lin-11)	FBpp0085394	9e-69	apterous	ENSDARP00000136731	1e-74	LIM homeobox 2b	ENSXETP00000044889	2e-72	LIM homeobox 2	ENSMUSP00000000253	2e-73	LIM homeobox protein 2	ENSP00000362717	1e-71	LIM homeobox 2
1	SMED30021317	sim	mixed reference	0	0.103247	0.0278302	0	0.85009	1.34107	0.966821	1.0719	1.16058	2.73916		sigma	Wurtzel et. al. Dev Cell 2015	AGZ94936.1	0	sim protein, partial [Schmidtea mediterranea]	A2T6X9	1e-164	Single-minded homolog 1 [Pan troglodytes]	F38A6.3a	5e-28	HIF-1, isoform e.	FBpp0082179	9e-152	single-minded	ENSDARP00000003984	1e-166	single-minded family bHLH transcription factor 1b	ENSXETP00000005117	3e-166	single-minded family bHLH transcription factor 1	ENSMUSP00000020071	2e-165	single-minded homolog 1 (Drosophila)	ENSP00000262901	3e-165	single-minded family bHLH transcription factor 1
1	SMED30021716		mixed reference	0.29685	0.898869	0.478592	0.205145	5.55167	9.30534	7.66453	6.88954	10.8736	8.29337				ESO95043.1	1e-48	hypothetical protein LOTGIDRAFT_117350, partial [Lottia gigantea]	Q9W707	1e-44	Forkhead box protein F1-B	F26B1.7	4e-32	LET-381 (let-381)	FBpp0076609	3e-33	biniou	ENSDARP00000015671	2e-45	forkhead box F2a	ENSXETP00000001301	1e-45	forkhead box F2	ENSMUSP00000137662	3e-45	forkhead box F1	ENSP00000262426	3e-45	forkhead box F1
1	SMED30022043	osr	mixed reference	0.157064	0	0.113629	0.192385	2.67043	3.48977	3.49833	3.19462	4.54734	2.29006	protonephridia		Scimone et. al. Development 2011	NP_509032.1	7e-44	Protein ODD-2 [Caenorhabditis elegans]	Q32NK7	6e-40	Protein odd-skipped-related 2-A	C34H3.2	6e-47	ODD-2 (odd-2)	FBpp0077246	3e-39	odd skipped	ENSDARP00000055394	2e-40	odd-skipped related transciption factor 2	ENSXETP00000017518	3e-40	odd-skipped related transciption factor 1	ENSMUSP00000022952	3e-40	odd-skipped related 2	ENSP00000402862	5e-40	odd-skipped related transciption factor 2
1	SMED30023082		mixed reference	0.109578	0.0949751	0	0.0969762	2.02094	2.97644	2.02879	1.51686	1.71361	0.508457	pan-neural		Wurtzel et. al. Dev Cell 2015	CDJ19948.1	2e-06	hypothetical protein EgrG_000453800 [Echinococcus granulosus]	.	.	.	NA	NA	NA	NA	NA	NA	NA	NA	NA	NA	NA	NA	NA	NA	NA	NA	NA	NA
1	SMED30023427		mixed reference	0.235788	0.239484	0.399103	0.181159	5.48251	8.42935	7.68944	9.48664	17.7144	10.4667	gut		Wurtzel et. al. Dev Cell 2015	XP_003416305.1	3e-80	cholinesterase-like [Loxodonta africana]	P81908	3e-77	Cholinesterase	W09B12.1.2	6e-56	ACE-1 (ace-1)	FBpp0307210	1e-56	Acetylcholine esterase	ENSDARP00000052988	2e-59	acetylcholinesterase	ENSXETP00000014225	6e-76	Uncharacterized protein	ENSMUSP00000029367	1e-77	butyrylcholinesterase	ENSP00000419505	2e-77	butyrylcholinesterase
1	SMED30023736	six-1/2	mixed reference	0	0.0695853	0.0187629	0	1.03064	1.77329	1.18524	1.61348	1.05403	1.61223	eye		Lapan and Reddien, Cell Reports 2012	AFC87779.1	0	sine oculis-1/2 [Schmidtea mediterranea]	Q6NZ04	9e-105	Homeobox protein six1b	C10G8.7	2e-75	CEH-33 (ceh-33)	FBpp0089177	1e-101	sine oculis	ENSDARP00000028379	1e-105	SIX homeobox 1b	ENSXETP00000036917	3e-105	SIX homeobox 1	ENSMUSP00000059026	5e-105	sine oculis-related homeobox 1	ENSP00000247182	9e-105	SIX homeobox 1
1	SMED30024108		mixed reference	0	0.058029	0.0411685	0.182961	3.14752	4.43799	3.58511	3.02732	5.12565	3.09827				CCD59251.1	7e-15	zinc finger protein, putative [Schistosoma mansoni]	.	.	.	F13G3.1	0.0006	ZTF-2 (ztf-2)	NA	NA	NA	NA	NA	NA	NA	NA	NA	NA	NA	NA	NA	NA	NA
1	SMED30024150		mixed reference	0.0949849	0.391052	0.272828	0.0986365	3.16384	5.40411	4.89433	3.87928	3.35582	2.28823	eye		Lapan and Reddien, Cell Reports 2012	ELU12452.1	1e-24	hypothetical protein CAPTEDRAFT_196463 [Capitella teleta]	.	.	.	C18D1.1.2	1e-06	DIE-1 (die-1)	FBpp0074981	8e-06	NA	NA	NA	NA	NA	NA	NA	NA	NA	NA	NA	NA	NA
1	SMED30024394		mixed reference	2.77655	3.24428	3.83786	1.46682	49.263	74.0091	50.9971	41.8344	28.9224	33.019	eye		Lapan and Reddien, Cell Reports 2012	ELT90591.1	1e-51	hypothetical protein CAPTEDRAFT_371 [Capitella teleta]	Q78P75	4e-53	Dynein light chain 2, cytoplasmic	T26A5.9.3	7e-54	DLC-1 (dlc-1)	FBpp0070674	9e-54	cut up	ENSDARP00000092617	9e-54	dynein, light chain, LC8-type 1	ENSXETP00000017526	1e-54	dynein, light chain, LC8-type 1	ENSMUSP00000020775	5e-54	dynein light chain LC8-type 2	ENSP00000477310	8e-54	dynein, light chain, LC8-type 2
1	SMED30024994		mixed reference	0	0	0.0286707	0	0.767657	1.53762	1.18461	0.827235	0.85871	0.173488				NP_001257030.1	2e-70	Protein CTBP-1, isoform a [Caenorhabditis elegans]	Q20595	2e-72	C-terminal-binding protein 1 [Caenorhabditis elegans]	F49E10.5a	2e-73	CTBP-1, isoform a (ctbp-1)	FBpp0082167	1e-33	C-terminal Binding Protein	ENSDARP00000123977	3e-32	C-terminal binding protein 2a	ENSXETP00000045496	6e-34	C-terminal binding protein 1	ENSMUSP00000078682	3e-33	C-terminal binding protein 1	ENSP00000372411	1e-32	C-terminal binding protein 1
1	SMED30025778	soxB; SOXB1	mixed reference	0.0539694	0.140331	0.206091	0	6.88739	7.28136	4.91377	3.44661	2.89654	1.01485	eye	sigma	van Wolfswinkel et. al. CSC 2014; Lapan and Reddien Cell Reports 2012	AFP48376.1	0	soxB [Schmidtea mediterranea]	O42569	6e-41	Transcription factor Sox-2	F40E10.2	2e-41	SOX-3 (sox-3)	FBpp0303211	5e-39	Sox21a	ENSDARP00000095266	2e-40	SRY (sex determining region Y)-box 2	ENSXETP00000004031	2e-41	SRY (sex determining region Y)-box 2	ENSMUSP00000096755	1e-40	SRY (sex determining region Y)-box 2	ENSP00000323588	2e-40	SRY (sex determining region Y)-box 2
1	SMED30026965	SD1	mixed reference	0.197536	0.309568	0.902429	0.421684	9.43498	8.12166	5.77103	4.86899	3.95655	2.51657	gut		Forsthoefel et. al. Dev Cell 2012	AHJ60961.1	0	SD1, partial [Schmidtea mediterranea]	P30051	9e-72	Transcriptional enhancer factor TEF-1	F28B12.2d	2e-36	EGL-44, isoform c.	FBpp0309110	2e-52	scalloped	ENSDARP00000106569	5e-74	TEA domain family member 1a	ENSXETP00000007364	8e-71	TEA domain family member 4	ENSMUSP00000102249	3e-71	TEA domain family member 1	ENSP00000435233	2e-71	TEA domain family member 1 (SV40 transcriptional enhancer factor)
1	SMED30028321		mixed reference	0.0524111	0.249574	0.0458995	0.0475385	0.678518	1.56311	1.16556	0.884405	0.936881	0.508084				XP_006814038.1	1e-08	synaptotagmin-3-like [Saccoglossus kowalevskii]	Q5R4J5	8e-08	Synaptotagmin-1	F42G9.7	2e-06	SNT-2 (snt-2)	FBpp0077410	6e-05	Synaptotagmin 1	ENSDARP00000055291	1e-09	synaptotagmin Va	ENSXETP00000008811	7e-08	synaptotagmin 1	ENSMUSP00000063293	2e-07	synaptotagmin I	ENSP00000391056	4e-07	synaptotagmin I
1	SMED30028588		mixed reference	0.180209	0.302921	0.421049	0.406694	11.1055	19.9625	19.1222	14.0645	8.14324	6.49745				XP_002198261.1	4e-77	phytanoyl-CoA dioxygenase domain-containing protein 1 isoform 1 [Taeniopygia guttata]	Q5SRE7	7e-75	Phytanoyl-CoA dioxygenase domain-containing protein 1 [Homo sapiens]	Y105C5B.9	5e-68	Y105C5B.9 (Y105C5B.9)	FBpp0112127	9e-61	NA	ENSDARP00000015072	2e-73	phytanoyl-CoA dioxygenase domain containing 1	ENSXETP00000028283	3e-72	phytanoyl-CoA dioxygenase domain containing 1	ENSMUSP00000088663	1e-71	phytanoyl-CoA dioxygenase domain containing 1	ENSP00000361673	2e-75	phytanoyl-CoA dioxygenase domain containing 1
1	SMED30028681		mixed reference	0.120892	0.865685	0.190821	0.0594272	8.46707	9.29776	7.68167	6.74336	6.30308	2.31474				CCD82734.1	3e-27	putative zinc finger protein [Schistosoma mansoni]	Q8TC21	9e-16	Zinc finger protein 596 [Homo sapiens]	C10A4.8	2e-19	MNM-2 (mnm-2)	FBpp0308848	4e-14	NA	ENSDARP00000126827	4e-15	si:dkey-182i3.8	ENSXETP00000036156	3e-15	zinc finger protein 630	ENSMUSP00000082947	2e-16	zinc finger protein 940	ENSP00000381613	2e-16	zinc finger protein 596
1	SMED30028862		mixed reference	0	0.0176583	0.129735	0.0123211	0.607357	1.15758	0.985777	0.840877	0.62373	0.524033				CDJ16878.1	3e-63	zinc finger protein 333 [Echinococcus granulosus]	Q96JL9	2e-12	Zinc finger protein 333 [Homo sapiens]	C27A12.3	1e-09	TAG-146 (tag-146)	FBpp0079702	3e-10	NA	ENSDARP00000130045	1e-11	si:dkey-16b10.2	ENSXETP00000024170	1e-11	zinc finger protein 684	ENSMUSP00000079840	9e-12	zinc finger protein 105	ENSP00000292530	4e-13	zinc finger protein 333
1	SMED30029040		mixed reference	0.0681553	0.707211	0.197135	0.0866243	6.20634	13.0016	10.417	8.06829	5.7971	2.98523	muscle		Wurtzel et. al. Dev Cell 2015	CDJ18267.1	1e-58	sox transcription factor [Echinococcus granulosus]	Q04891	8e-48	Transcription factor SOX-13	T22B7.1b.2	5e-52	EGL-13, isoform a (egl-13)	FBpp0306557	6e-53	Sox102F	ENSDARP00000113921	2e-48	SRY (sex determining region Y)-box 5	ENSXETP00000055793	3e-49	SRY (sex determining region Y)-box 5	ENSMUSP00000107377	2e-49	SRY (sex determining region Y)-box 5	ENSP00000379328	3e-49	SRY (sex determining region Y)-box 5
1	SMED30029434		mixed reference	0.359901	1.12572	1.18732	1.41831	10.0992	15.1795	13.7906	11.9459	14.9044	12.2743				.	.	.	.	.	.	NA	NA	NA	NA	NA	NA	NA	NA	NA	NA	NA	NA	NA	NA	NA	NA	NA	NA
1	SMED30030055		mixed reference	0.0458142	0.447096	0.24626	0.0587758	2.44001	5.42891	4.20148	4.12844	3.87648	2.60999		sigma	Wurtzel et. al. Dev Cell 2015	GAA33503.2	7e-85	protocadherin-9 [Clonorchis sinensis]	Q9HC56	7e-63	Protocadherin-9	R10F2.1	5e-45	CDH-1 (cdh-1)	FBpp0077708	4e-54	dachsous	ENSDARP00000125820	5e-66	protocadherin 9	ENSXETP00000045794	1e-62	protocadherin 9	ENSMUSP00000141602	1e-62	protocadherin 9	ENSP00000367092	3e-64	protocadherin 9
1	SMED30032350		mixed reference	1.30046	0.445298	0.324888	0.284293	23.4706	45.5301	27.8225	21.3535	9.71146	14.3897				AFJ24736.1	4e-17	hypothetical protein, partial [Schmidtea mediterranea]	.	.	.	NA	NA	NA	NA	NA	NA	NA	NA	NA	NA	NA	NA	NA	NA	NA	NA	NA	NA
1	SMED30032426	pou4*	mixed reference	0.0934223	0.10798	0.0725496	0.0624881	3.17244	4.82047	3.5783	2.77842	3.41585	0.911486	pan-neural	sigma	Wurtzel et. al. Dev Cell 2015; van Wolfswinkel et. al. CSC 2014	CAA49382.1	2e-121	transcription factor, partial [Girardia tigrina]	Q63955	1e-72	POU domain, class 4, transcription factor 3	C30A5.7a	8e-62	UNC-86, isoform b (unc-86)	FBpp0293722	1e-68	abnormal chemosensory jump 6	ENSDARP00000007850	2e-73	POU class 4 homeobox 1	ENSXETP00000062929	8e-74	POU class 4 homeobox 3	ENSMUSP00000025374	2e-73	POU domain, class 4, transcription factor 3	ENSP00000230732	3e-73	POU class 4 homeobox 3
1	SMED30033566	IQ motif and Sec7 domain-1	mixed reference	1.53145	2.97407	1.46258	1.60498	15.4479	29.8673	26.3393	20.6187	14.4847	9.52215				AFJ24772.1	8e-142	IQ motif and Sec7 domain-1, partial [Schmidtea mediterranea]	Q6DN90	9e-89	IQ motif and SEC7 domain-containing protein 1	M02B7.5d	1e-72	M02B7.5 (M02B7.5)	FBpp0110337	2e-96	schizo	ENSDARP00000127652	9e-88	IQ motif and Sec7 domain 1b	ENSXETP00000020864	4e-82	IQ motif and Sec7 domain 2	ENSMUSP00000098712	1e-88	IQ motif and Sec7 domain 1	ENSP00000478001	6e-90	IQ motif and Sec7 domain 1
1	SMED30033948		mixed reference	0	0.246714	0.0622191	0.075371	1.28397	1.59817	1.48331	1.35956	0.563826	0.517823				EFX81466.1	2e-103	hypothetical protein DAPPUDRAFT_317650 [Daphnia pulex]	.	.	.	NA	NA	NA	NA	NA	NA	NA	NA	NA	NA	NA	NA	NA	NA	NA	NA	NA	NA
1	SMED30034093		mixed reference	0	0.0881764	0.129575	0.0447886	2.19665	3.73698	2.49678	1.98209	1.35847	0.553697				GAA49245.1	7e-39	tolloid-like protein 1, partial [Clonorchis sinensis]	P54269	9e-34	Homeobox protein caupolican	C36F7.1	5e-26	IRX-1 (irx-1)	FBpp0075644	3e-35	mirror	ENSDARP00000137879	3e-34	iroquois homeobox 1a	ENSXETP00000015175	2e-34	iroquois homeobox 1	ENSMUSP00000127963	1e-34	Iroquois related homeobox 2 (Drosophila)	ENSP00000290552	3e-34	iroquois homeobox 6
1	SMED30034737		mixed reference	0.0855894	0.344345	0.155457	0.209462	1.93405	4.32578	2.96595	2.72983	3.02221	1.15927		sigma	Wurtzel et. al. Dev Cell 2015	CDJ16638.1	5e-70	protocadherin gamma B1 [Echinococcus granulosus]	Q08174	5e-61	Protocadherin-1	F15B9.7	8e-37	FMI-1 (fmi-1)	FBpp0292315	4e-45	starry night	ENSDARP00000096365	6e-59	protocadherin 1b	ENSXETP00000052961	2e-64	protocadherin 1	ENSMUSP00000125309	2e-62	protocadherin 1	ENSP00000378043	1e-61	protocadherin 1
1	SMED30034998		mixed reference	0.0422708	0.0183188	0.0398499	0.129708	1.17936	2.14452	1.51231	1.18156	0.948828	0.164991				EYC18205.1	5e-58	hypothetical protein Y032_0028g1730 [Ancylostoma ceylanicum]	Q20595	6e-59	C-terminal-binding protein 1 [Caenorhabditis elegans]	F49E10.5a	5e-60	CTBP-1, isoform a (ctbp-1)	FBpp0306582	3e-15	C-terminal Binding Protein	ENSDARP00000123977	2e-13	C-terminal binding protein 2a	ENSXETP00000050992	1e-14	C-terminal binding protein 2	ENSMUSP00000130294	1e-12	C-terminal binding protein 2	ENSP00000311825	2e-12	C-terminal binding protein 2
1	SMED30035307		mixed reference	0.0513123	0.058508	0.015776	0	0.886689	1.84259	1.79239	1.39262	1.11028	4.20007	eye		Lapan and Reddien, Cell Reports 2012	XP_007887427.1	1e-56	forkhead box protein C2 [Callorhinchus milii]	Q9DE24	1e-57	Forkhead box C1-B	F38A6.1b	3e-39	PHA-4, isoform a.	FBpp0078049	7e-52	crocodile	ENSDARP00000072219	1e-58	forkhead box C1b	ENSXETP00000035768	5e-58	forkhead box C2 (MFH-1, mesenchyme forkhead 1)	ENSMUSP00000055290	8e-58	forkhead box C2	ENSP00000326371	7e-56	forkhead box C2
1	SMED30035408		mixed reference	0.0928264	0.814513	0.400007	0.295652	2.56496	5.83845	4.43731	3.43395	3.14843	2.86985	pan-neural		Wurtzel et. al. Dev Cell 2015	XP_003087271.1	2e-41	hypothetical protein CRE_22276 [Caenorhabditis remanei]	G5EBU4	3e-42	Zinc finger E-box-binding homeobox protein zag-1	F28F9.1	2e-43	ZAG-1 (zag-1)	FBpp0085064	3e-39	Zn finger homeodomain 1	ENSDARP00000024857	5e-40	zinc finger E-box binding homeobox 1a	ENSXETP00000025489	3e-39	zinc finger E-box binding homeobox 1	ENSMUSP00000025081	2e-38	zinc finger E-box binding homeobox 1	ENSP00000391612	1e-38	zinc finger E-box binding homeobox 1
1	SMED30035609		mixed reference	24.0633	26.921	39.3015	26.7766	645.347	1375.33	1104.86	1144.22	1214.51	2058.52				AGL33705.1	6e-135	cathepsin L2 [Sinonovacula constricta]	P25782	2e-119	Digestive cysteine proteinase 2	T03E6.7a	4e-103	CPL-1, isoform a.	FBpp0086718	4e-113	Cysteine proteinase-1	ENSDARP00000106602	9e-121	cathepsin La	ENSXETP00000057468	4e-123	cathepsin V	ENSMUSP00000021933	1e-109	cathepsin L	ENSP00000445052	1e-116	cathepsin V
2	SMED30000119		mixed reference	0.305202	0.316076	0.127423	0.0683238	1.28916	9.2759	5.67169	4.68054	22.7874	12.9723	gut		Wurtzel et. al. Dev Cell 2015	AHD24744.1	2e-19	X1.A.G7.1, partial [Schmidtea mediterranea]	.	.	.	NA	NA	NA	NA	NA	NA	NA	NA	NA	NA	NA	NA	NA	NA	NA	NA	NA	NA
2	SMED30001155		mixed reference	0.0866102	0.18767	0.110447	0	0.130326	6.10373	3.06483	2.18491	1.35855	46.3723				.	.	.	.	.	.	NA	NA	NA	NA	NA	NA	NA	NA	NA	NA	NA	NA	NA	NA	NA	NA	NA	NA
2	SMED30002894		mixed reference	0	0	0.0257717	0.0253468	0.183126	1.72286	1.19268	0.776098	0.788053	0.628272				EKC17961.1	2e-49	Forkhead box protein L1 [Crassostrea gigas]	Q5NDM2	1e-47	Forkhead box protein I2-A	C47G2.2	7e-39	UNC-130 (unc-130)	FBpp0078049	8e-39	crocodile	ENSDARP00000027106	7e-49	forkhead box L1	ENSXETP00000035770	2e-49	forkhead box L1	ENSMUSP00000137732	7e-47	forkhead box L1	ENSP00000326272	3e-47	forkhead box L1
2	SMED30003809		mixed reference	2.96048	4.0154	1.92214	1.45331	82.1182	270.237	186.126	102.205	57.8929	90.0578	gut		Wurtzel et. al. Dev Cell 2015	EKC22191.1	6e-83	hypothetical protein CGI_10002658 [Crassostrea gigas]	Q6RG02	3e-36	Vitellogenin	NA	NA	NA	FBpp0292877	6e-39	Apolipoprotein lipid transfer particle	ENSDARP00000117950	6e-18	si:dkeyp-106c3.3	ENSXETP00000019543	6e-22	apolipoprotein B	ENSMUSP00000036044	4e-18	apolipoprotein B	ENSP00000470478	3e-38	Protein LOC400499
2	SMED30003907		mixed reference	0.364831	0.500736	0.199642	0.145035	1.72201	9.24066	6.76061	4.57298	4.938	2.22295	pan-neural		Wurtzel et. al. Dev Cell 2015	GAA49275.1	7e-46	lipoma HMGIC fusion partner homolog [Clonorchis sinensis]	Q9Y693	4e-19	Lipoma HMGIC fusion partner	NA	NA	NA	FBpp0072717	0.0002	Tetraspan membrane protein in hair cell stereocilia ortholog	ENSDARP00000007599	8e-20	lipoma HMGIC fusion partner	ENSXETP00000028107	1e-19	lipoma HMGIC fusion partner-like 1	ENSMUSP00000044054	3e-18	lipoma HMGIC fusion partner-like 1	ENSP00000368908	9e-20	lipoma HMGIC fusion partner
2	SMED30003955		mixed reference	0	0.0647158	0	0.0619281	0.539412	1.90301	0.854441	0.750648	0.725658	0.262156				ADX42731.1	9e-05	bambi [Schmidtea mediterranea]	.	.	.	NA	NA	NA	NA	NA	NA	NA	NA	NA	NA	NA	NA	NA	NA	NA	NA	NA	NA
2	SMED30004333		mixed reference	0.537024	0.195939	0.173815	0	0.688256	37.7061	22.8439	13.3644	19.2793	27.8414	gut		Wurtzel et. al. Dev Cell 2015	.	.	.	.	.	.	NA	NA	NA	NA	NA	NA	NA	NA	NA	NA	NA	NA	NA	NA	NA	NA	NA	NA
2	SMED30004412		mixed reference	0.313393	0.412237	0.136764	0.16614	5.46746	14.9943	6.99801	7.20535	8.1256	3.04107				.	.	.	.	.	.	NA	NA	NA	NA	NA	NA	NA	NA	NA	NA	NA	NA	NA	NA	NA	NA	NA	NA
2	SMED30005776		mixed reference	0.264052	0.298016	0.0876935	0.184735	0.160494	6.06329	3.78762	2.79718	2.62459	1.37234				.	.	.	.	.	.	NA	NA	NA	NA	NA	NA	NA	NA	NA	NA	NA	NA	NA	NA	NA	NA	NA	NA
2	SMED30005805	Smed-nkx1	mixed reference	0	0.08658	0.0941714	0.0581986	0.702629	2.53144	1.56143	1.01143	1.74827	0.32859	eye		Lapan and Reddien, Cell Reports 2012	ESO82603.1	9e-33	hypothetical protein LOTGIDRAFT_100213, partial [Lottia gigantea]	Q15270	1e-32	NK1 transcription factor-related protein 1	F16H11.4	8e-32	CEH-1 (ceh-1)	FBpp0083521	9e-33	slouch	ENSDARP00000131103	3e-33	NK1 transcription factor related 2-like,b	ENSXETP00000008415	2e-33	LOC100493120	ENSMUSP00000133620	3e-34	NK1 transcription factor related, locus 1 (Drosophila)	ENSP00000407978	2e-33	NK1 homeobox 1
2	SMED30006022		mixed reference	0.206671	0.323328	0.104653	0.116113	3.69297	14.3436	6.34379	6.09644	9.99318	7.4097	gut		Forsthoefel et. al. Dev Cell 2012	CDJ12470.1	2e-06	neurogenic locus notch (notch) [Hymenolepis microstoma]	.	.	.	NA	NA	NA	NA	NA	NA	NA	NA	NA	NA	NA	NA	NA	NA	NA	NA	NA	NA
2	SMED30007385		mixed reference	2.27088	3.67554	3.06864	5.75705	43.536	102.015	61.4307	72.8264	74.8001	71.2131	gut	gamma	Wurtzel et. al. CSC 2015	CCD59410.1	8e-06	hypothetical protein Smp_041550 [Schistosoma mansoni]	.	.	.	K11H12.7	0.0007	K11H12.7 (K11H12.7)	FBpp0086761	0.0004	NA	NA	NA	NA	NA	NA	NA	NA	NA	NA	NA	NA	NA
2	SMED30007753		mixed reference	0.0390666	0	0.0120111	0	0.0385028	1.44752	0.371694	0.217693	0.0537066	2.19008				.	.	.	.	.	.	NA	NA	NA	NA	NA	NA	NA	NA	NA	NA	NA	NA	NA	NA	NA	NA	NA	NA
2	SMED30008655		mixed reference	6.1012	9.14138	4.96171	3.34974	71.0013	355.092	222.209	124.857	69.5869	92.3802				XP_005023678.1	0	tubulin alpha-3 chain-like [Anas platyrhynchos]	P06603	0	Tubulin alpha-1 chain [Drosophila melanogaster]	C44B11.3	0	MEC-12 (mec-12)	FBpp0081153	0	alpha-Tubulin at 84B	ENSDARP00000053303	0	si:ch211-114n24.6	ENSXETP00000041707	0	Uncharacterized protein	ENSMUSP00000085580	0	tubulin, alpha 3A	ENSP00000382982	0	tubulin, alpha 3c
2	SMED30009194		mixed reference	0.0427135	0.217141	0.273911	0.0530925	0.475403	6.64478	1.76308	0.142517	0.0401874	0.188912				XP_002587807.1	3e-34	hypothetical protein BRAFLDRAFT_92256 [Branchiostoma floridae]	O88277	3e-29	Protocadherin Fat 2	F15B9.7	3e-30	FMI-1 (fmi-1)	FBpp0292315	5e-29	starry night	ENSDARP00000033610	6e-31	dachsous cadherin-related 2	ENSXETP00000035303	1e-24	cadherin, EGF LAG seven-pass G-type receptor 3	ENSMUSP00000104492	4e-29	FAT tumor suppressor homolog 2 (Drosophila)	ENSP00000335169	6e-29	FAT atypical cadherin 4
2	SMED30009361		mixed reference	0	0.203211	0.199181	0.369649	2.7312	6.3587	4.26507	2.47435	0.0753877	0.19847				ESO97181.1	1e-06	hypothetical protein LOTGIDRAFT_174566 [Lottia gigantea]	.	.	.	NA	NA	NA	NA	NA	NA	NA	NA	NA	NA	NA	NA	NA	NA	NA	NA	NA	NA
2	SMED30009888		mixed reference	0	0.0248468	0	0	0.107346	1.18015	0.592691	0.353844	0.293008	0.269317				.	.	.	.	.	.	NA	NA	NA	NA	NA	NA	NA	NA	NA	NA	NA	NA	NA	NA	NA	NA	NA	NA
2	SMED30010317		mixed reference	0.181748	0.433263	0.3119	0.110461	1.44622	9.42204	4.77149	5.11514	16.5684	10.8203				GAA36183.2	2e-154	monocarboxylate transporter 5 [Clonorchis sinensis]	P57788	9e-06	Monocarboxylate transporter 4	NA	NA	NA	FBpp0087139	6e-08	Silnoon	ENSDARP00000135322	1e-06	solute carrier family 16 (monocarboxylate transporter), member 3	ENSXETP00000042639	6e-06	solute carrier family 16 (monocarboxylate transporter), member 3	ENSMUSP00000102334	6e-06	solute carrier family 16 (monocarboxylic acid transporters), member 4	ENSP00000395775	6e-06	solute carrier family 16, member 14
2	SMED30011779		mixed reference	0.190162	0.0358776	0.16178	0	0.41421	3.64834	1.80815	2.01122	3.27016	1.70383	gut		Wurtzel et. al. Dev Cell 2015	ELU06541.1	3e-43	hypothetical protein CAPTEDRAFT_148283 [Capitella teleta]	Q9N294	1e-29	Beta-1,3-galactosyltransferase 5	B0024.15.2	6e-18	B0024.15 (B0024.15)	FBpp0112055	5e-29	NA	ENSDARP00000125804	8e-33	si:dkey-276l13.6	ENSXETP00000008191	2e-31	UDP-GlcNAc:betaGal beta-1,3-N-acetylglucosaminyltransferase 4	ENSMUSP00000107965	3e-30	UDP-Gal:betaGlcNAc beta 1,3-galactosyltransferase, polypeptide 1	ENSP00000376456	5e-30	UDP-Gal:betaGlcNAc beta 1,3-galactosyltransferase, polypeptide 1
2	SMED30011822		mixed reference	0	0.099731	0	0	0.237322	3.11084	1.70148	1.29014	1.09438	0.401577	muscle; eye		Wurtzel et. al. Dev Cell 2015; Lapan and Reddien Cell Reports 2012	.	.	.	.	.	.	NA	NA	NA	NA	NA	NA	NA	NA	NA	NA	NA	NA	NA	NA	NA	NA	NA	NA
2	SMED30012012		common	0.12456	0.039199	0.0576731	0.0526987	0	8.70604	4.3478	1.36944	1.48223	5.97853				XP_002811794.1	5e-38	sulfotransferase 1C4-like isoform 1 [Pongo abelii]	O75897	2e-39	Sulfotransferase 1C4	Y113G7A.11	6e-13	SSU-1 (ssu-1)	FBpp0113033	2e-23	Sulfotransferase 1	ENSDARP00000140128	8e-31	sulfotransferase family 2, cytosolic sulfotransferase 2	ENSXETP00000063913	7e-33	sulfotransferase family, cytosolic, 1B, member 1	ENSMUSP00000112844	3e-39	sulfotransferase family 1B, member 1	ENSP00000272452	4e-40	sulfotransferase family, cytosolic, 1C, member 4
2	SMED30012440		mixed reference	0.321596	0.935903	0.505546	0.830704	2.80662	26.429	13.9697	12.7329	12.1598	3.06998				KDR07464.1	8e-13	Voltage-dependent calcium channel gamma-1 subunit [Zootermopsis nevadensis]	Q2MJQ7	0.0007	Voltage-dependent calcium channel gamma-1 subunit	NA	NA	NA	FBpp0290400	3e-08	NA	NA	NA	NA	NA	NA	NA	NA	NA	NA	NA	NA	NA
2	SMED30012713		mixed reference	4.37408	8.65503	4.05488	2.61593	31.3841	270.294	148.343	152.297	284.012	204.254	gut		Wurtzel et. al. Dev Cell 2015	CDJ24045.1	9e-81	Mastin [Echinococcus granulosus]	P08419	2e-33	Chymotrypsin-like elastase family member 2A	ZK546.15	3e-19	TRY-1 (try-1)	FBpp0312168	3e-30	NA	ENSDARP00000035387	5e-36	chymotrypsin-like elastase family, member 1	ENSXETP00000034056	3e-32	chymotrypsinogen B2	ENSMUSP00000034368	2e-33	chymotrypsin-like	ENSP00000293636	1e-32	chymotrypsin-like elastase family, member 1
2	SMED30014404		mixed reference	0.0866902	0.0470559	0	0.0505069	0.162309	3.86219	2.27244	0.670705	0.868059	0.422307				.	.	.	.	.	.	NA	NA	NA	NA	NA	NA	NA	NA	NA	NA	NA	NA	NA	NA	NA	NA	NA	NA
2	SMED30015090		mixed reference	0.212757	0.383492	0.224488	0.103282	4.00334	8.1741	4.23386	5.35868	10.3019	3.38856	gut		Wurtzel et. al. Dev Cell 2015	CDJ20743.1	0	fibulin [Echinococcus granulosus]	Q14767	2e-56	Latent-transforming growth factor beta-binding protein 2	F56H11.1b	1e-66	FBL-1, isoform a (fbl-1)	FBpp0088211	2e-59	NA	ENSDARP00000127442	3e-57	si:dkey-30j22.1	ENSXETP00000003713	4e-57	fibrillin 2	ENSMUSP00000113746	8e-58	latent transforming growth factor beta binding protein 4	ENSP00000452110	2e-57	latent transforming growth factor beta binding protein 2
2	SMED30015471		mixed reference	0	0.0399728	0	0	0.0116235	1.11175	0.534642	0.529171	0.46893	0.222717				CDJ20850.1	2e-51	G protein coupled receptor fragment [Echinococcus granulosus]	.	.	.	F53A9.5	5e-07	FRPR-8 (frpr-8)	FBpp0070744	0.0001	Sex peptide receptor	NA	NA	NA	NA	NA	NA	NA	NA	NA	NA	NA	NA
2	SMED30017491		mixed reference	0	0	0.0332624	0.032714	0.419811	2.20247	1.08501	1.07197	1.03776	2.15552				ELT88991.1	7e-19	hypothetical protein CAPTEDRAFT_149845 [Capitella teleta]	Q6AY22	2e-06	Spermatogenesis-associated protein 1	NA	NA	NA	NA	NA	NA	ENSDARP00000116064	4e-05	si:dkey-205k8.5	ENSXETP00000018919	3e-09	spermatogenesis associated 1	ENSMUSP00000029839	8e-07	spermatogenesis associated 1	NA	NA	NA
2	SMED30017806		mixed reference	0.043177	0.101868	0.0355293	0.0404169	0.30764	2.05603	1.03239	0.976731	0.0965542	0.338616				1KZZ	3e-07	Chain A, Downstream Regulator Tank Binds To The Cd40 Recognition Site On Traf3	Q13114	8e-08	TNF receptor-associated factor 3	NA	NA	NA	NA	NA	NA	ENSDARP00000038596	4e-09	TNF receptor-associated factor 3	ENSXETP00000027864	7e-09	TNF receptor-associated factor 3	ENSMUSP00000058361	1e-08	TNF receptor-associated factor 3	ENSP00000445998	1e-08	TNF receptor-associated factor 3
2	SMED30020334		common	0	0.378937	0.422695	0.756249	0.727762	8.94504	3.19806	3.25053	1.72758	1.07213				ESO87093.1	3e-91	hypothetical protein LOTGIDRAFT_107053 [Lottia gigantea]	Q9LRV8	6e-31	Plant intracellular Ras-group-related LRR protein 2 [Arabidopsis thaliana]	F26D11.11b	1e-21	LET-413, isoform b.	FBpp0292771	4e-20	Lap1	ENSDARP00000117384	4e-26	malignant fibrous histiocytoma amplified sequence 1	ENSXETP00000000786	5e-27	malignant fibrous histiocytoma amplified sequence 1	ENSMUSP00000044135	6e-24	malignant fibrous histiocytoma amplified sequence 1	ENSP00000276282	3e-26	malignant fibrous histiocytoma amplified sequence 1
2	SMED30021108	DjPOU2 (homolog of Dugesia japonica, BAA02309.1)	mixed reference	0.056268	0.039774	0	0	0.296537	1.09395	0.505593	0.41538	0.294982	1.70383				BAA02309.1	2e-67	DjPOU2 [Dugesia japonica]	P31364	2e-62	POU domain, class 3, transcription factor 4-A	K02B12.1	5e-56	CEH-6 (ceh-6)	FBpp0076653	2e-63	ventral veins lacking	ENSDARP00000103478	2e-63	POU class 3 homeobox 2a	ENSXETP00000013683	5e-64	POU class 3 homeobox 2	ENSMUSP00000077354	4e-63	POU domain, class 3, transcription factor 4	ENSP00000362296	7e-63	POU class 3 homeobox 4
2	SMED30021321		mixed reference	0.388776	0.146387	0.166502	0.0229104	0.393723	16.1409	11.2884	7.0757	3.0177	4.471				XP_007905321.1	1e-142	deoxyhypusine synthase isoform X1 [Callorhinchus milii]	Q6AY53	2e-141	Deoxyhypusine synthase	Y17G7B.4	5e-118	DHPS-1 (dhps-1)	FBpp0076418	6e-131	NA	ENSDARP00000068557	3e-136	deoxyhypusine synthase	ENSXETP00000012343	1e-129	deoxyhypusine synthase	ENSMUSP00000077733	9e-141	deoxyhypusine synthase	ENSP00000210060	4e-141	deoxyhypusine synthase
2	SMED30021800		mixed reference	0.0807219	0.12098	0.1694	0.0542122	0.99229	8.36822	4.35	3.2716	6.58271	2.68379				XP_002008271.1	1e-155	GI13398 [Drosophila mojavensis]	Q2KIR8	2e-131	L-threonine 3-dehydrogenase, mitochondrial	F08F3.4	1e-110	F08F3.4 (F08F3.4)	FBpp0077855	7e-158	NA	ENSDARP00000024225	5e-135	L-threonine dehydrogenase	ENSXETP00000001497	4e-135	L-threonine dehydrogenase (pseudogene)	ENSMUSP00000022522	4e-127	L-threonine dehydrogenase	ENSP00000332407	9e-08	short chain dehydrogenase/reductase family 42E, member 1
2	SMED30022595		mixed reference	0.813875	1.05166	1.87929	1.39224	15.1471	38.123	22.4932	16.5752	17.5867	20.1109				XP_005099525.1	5e-173	2-amino-3-ketobutyrate coenzyme A ligase, mitochondrial-like isoform X1 [Aplysia californica]	O88986	4e-162	2-amino-3-ketobutyrate coenzyme A ligase, mitochondrial	T25B9.1	1e-155	T25B9.1 (T25B9.1)	FBpp0075815	2e-172	NA	ENSDARP00000020361	2e-164	glycine C-acetyltransferase	ENSXETP00000060580	1e-159	glycine C-acetyltransferase	ENSMUSP00000006544	5e-163	glycine C-acetyltransferase (2-amino-3-ketobutyrate-coenzyme A ligase)	ENSP00000248924	2e-162	glycine C-acetyltransferase
2	SMED30022811		mixed reference	0.0539384	0.141296	0.0598162	0.0314253	0.716703	7.7515	2.14842	0.446426	0.128777	0.0252333				XP_002613810.1	3e-35	hypothetical protein BRAFLDRAFT_85351 [Branchiostoma floridae]	Q8BNE1	5e-10	Protein FAM115A [Mus musculus]	NA	NA	NA	NA	NA	NA	ENSDARP00000128104	5e-07	si:ch211-210b2.3	NA	NA	NA	ENSMUSP00000036379	7e-11	TRPM8 channel-associated factor 1	NA	NA	NA
2	SMED30022841		mixed reference	0	0.0538402	0.15785	0	0.259732	2.9218	1.5495	1.60121	4.03241	2.95356				EKC41007.1	2e-50	Uncharacterized protein C17orf98 [Crassostrea gigas]	A8MV24	3e-34	Uncharacterized protein C17orf98	NA	NA	NA	NA	NA	NA	NA	NA	NA	ENSXETP00000061364	4e-43	Uncharacterized protein	ENSMUSP00000103202	2e-33	RIKEN cDNA 1700001P01 gene	ENSP00000479396	6e-35	chromosome 17 open reading frame 98
2	SMED30023676		common	0.02916	0.0412126	0.00974604	0	0.0495125	1.19616	0.523954	0.641936	0.341549	0.388982				XP_003370059.1	5e-11	conserved hypothetical protein [Trichinella spiralis]	.	.	.	NA	NA	NA	NA	NA	NA	NA	NA	NA	NA	NA	NA	NA	NA	NA	NA	NA	NA
2	SMED30024123		mixed reference	0	0.0501225	0	0	0.0637646	2.26392	1.07219	0.330547	0.254601	0.541511				.	.	.	.	.	.	NA	NA	NA	NA	NA	NA	NA	NA	NA	NA	NA	NA	NA	NA	NA	NA	NA	NA
2	SMED30024675		mixed reference	0.155111	1.37128	0.504266	0.495573	9.2587	29.5871	18.3408	15.2253	9.00878	8.03267				XP_006680833.1	6e-33	hypothetical protein BATDEDRAFT_90632 [Batrachochytrium dendrobatidis JAM81]	P33300	1e-19	Mannosyl phosphorylinositol ceramide synthase SUR1 [Saccharomyces cerevisiae S288c]	NA	NA	NA	NA	NA	NA	NA	NA	NA	NA	NA	NA	NA	NA	NA	NA	NA	NA
2	SMED30025598		mixed reference	0.583777	0.347582	0.497479	0.255816	2.40029	7.15183	3.839	3.06519	13.8054	11.8341				.	.	.	.	.	.	NA	NA	NA	NA	NA	NA	NA	NA	NA	NA	NA	NA	NA	NA	NA	NA	NA	NA
2	SMED30030265		mixed reference	0.417461	1.20918	0.508193	0.397965	3.38427	29.9867	18.3238	11.4084	5.31958	4.80044	eye		Lapan and Reddien, Cell Reports 2012	EKC31721.1	1e-23	Storkhead-box protein 1 [Crassostrea gigas]	Q6ZVD7	2e-21	Storkhead-box protein 1	NA	NA	NA	FBpp0077980	7e-20	knockout	ENSDARP00000105242	6e-22	storkhead box 1	ENSXETP00000019417	1e-20	storkhead box 1	ENSMUSP00000114652	1e-21	storkhead box 1	ENSP00000382118	1e-22	storkhead box 1
2	SMED30031045		mixed reference	0	0.0417757	0.18845	0.199164	0.325582	1.16763	0.806608	0.617086	0.49428	3.24663				EYB96282.1	1e-44	hypothetical protein Y032_0151g2792 [Ancylostoma ceylanicum]	Q8IRC7	2e-43	LIM/homeobox protein Awh	ZC64.4	1e-38	LIM-4 (lim-4)	FBpp0073013	1e-44	Arrowhead	ENSDARP00000121291	3e-32	LIM homeobox 8b	ENSXETP00000035623	5e-32	LIM homeobox 6	ENSMUSP00000135693	1e-31	LIM homeobox protein 6	ENSP00000362859	2e-31	LIM homeobox 6
2	SMED30031484		mixed reference	0	0.0343612	0	0	0.357896	1.27441	0.500179	0.396184	0.280146	0.292138				XP_004020709.1	6e-107	SKI family transcriptional corepressor 2 [Ovis aries]	Q1LXZ9	2e-102	SKI family transcriptional corepressor 1 homolog-B	B0412.1a	0.0003	DAC-1, isoform a (dac-1)	FBpp0290550	2e-104	fussel	ENSDARP00000092063	1e-108	SKI family transcriptional corepressor 2	ENSXETP00000062691	7e-106	SKI family transcriptional corepressor 2	ENSMUSP00000112312	2e-103	SKI family transcriptional corepressor 1	ENSP00000383255	1e-108	SKI family transcriptional corepressor 2
2	SMED30032163		mixed reference	0.054267	0.283508	0.159801	0.0356768	1.50157	3.88693	2.34958	2.82994	3.78388	2.68936				ESP00087.1	5e-47	hypothetical protein LOTGIDRAFT_113173, partial [Lottia gigantea]	A2BGA0	2e-45	Transcription factor RFX4	F33H1.1d	1e-17	DAF-19, isoform b.	FBpp0308017	3e-25	Rfx	ENSDARP00000032295	2e-46	regulatory factor X, 4	ENSXETP00000063038	2e-38	regulatory factor X, 6	ENSMUSP00000051107	5e-46	regulatory factor X, 4 (influences HLA class II expression)	ENSP00000376585	5e-46	regulatory factor X, 4 (influences HLA class II expression)
2	SMED30032471		mixed reference	0	0.161834	0.0564441	0.0451498	0.684547	4.16834	2.67637	1.81091	1.85934	1.64987				CDJ16638.1	4e-97	protocadherin gamma B1 [Echinococcus granulosus]	Q9Y5H3	4e-67	Protocadherin gamma-A10	F15B9.7	2e-41	FMI-1 (fmi-1)	FBpp0077167	1e-55	fat	ENSDARP00000131655	2e-59	protocadherin 2 gamma 29	ENSXETP00000005820	3e-62	protocadherin gamma subfamily C, 4	ENSMUSP00000141359	2e-65	protocadherin gamma subfamily A, 10	ENSP00000481157	4e-68	protocadherin gamma subfamily A, 10
2	SMED30034765		mixed reference	0.0680597	0.203707	0.0841455	0.0182992	0.619963	4.22654	2.51281	1.77219	1.76738	1.78342				CDJ16638.1	7e-95	protocadherin gamma B1 [Echinococcus granulosus]	Q9Y5H3	1e-62	Protocadherin gamma-A10	F15B9.7	4e-38	FMI-1 (fmi-1)	FBpp0077167	1e-50	fat	ENSDARP00000085437	3e-55	protocadherin 1a	ENSXETP00000052961	1e-58	protocadherin 1	ENSMUSP00000141359	2e-61	protocadherin gamma subfamily A, 10	ENSP00000481157	1e-63	protocadherin gamma subfamily A, 10
3	SMED30006881		mixed reference	0.0805644	0	0.477999	0.397242	9.46175	20.4977	3.37268	0.437293	0.091206	6.87939				EUB60162.1	7e-28	EF-hand calcium-binding domain-containing protein [Echinococcus granulosus]	Q9D3N2	3e-13	EF-hand calcium-binding domain-containing protein 1 [Mus musculus]	F21A10.1c	3e-06	NCS-4, isoform a.	FBpp0290950	9e-10	NA	ENSDARP00000081908	2e-12	EF-hand calcium binding domain 1	ENSXETP00000047645	2e-14	EF-hand calcium binding domain 1	ENSMUSP00000087744	4e-14	EF hand calcium binding domain 1	ENSP00000262103	7e-13	EF-hand calcium binding domain 1
3	SMED30007424		mixed reference	0.089387	0.106412	0.115742	0	4.16969	5.32499	2.12921	2.02541	0.0295304	0.800785				.	.	.	.	.	.	NA	NA	NA	NA	NA	NA	NA	NA	NA	NA	NA	NA	NA	NA	NA	NA	NA	NA
3	SMED30014013		mixed reference	0.154508	0.618047	0.336136	0.461062	6.05854	14.2149	8.24678	3.42258	1.82443	1.58401				.	.	.	.	.	.	NA	NA	NA	NA	NA	NA	NA	NA	NA	NA	NA	NA	NA	NA	NA	NA	NA	NA
3	SMED30014191		mixed reference	5.52347	6.44913	10.1526	17.1539	82.0168	149.102	113.692	41.9123	11.4868	19.3488				XP_005106635.1	0	asparagine synthetase [glutamine-hydrolyzing]-like isoform X1 [Aplysia californica]	P19891	3e-178	Asparagine synthetase [glutamine-hydrolyzing]	F25G6.6	1e-70	ASNS-1 (asns-1)	FBpp0089009	2e-78	asparagine synthetase	ENSDARP00000012850	5e-170	asparagine synthetase	ENSXETP00000054608	2e-170	asparagine synthetase (glutamine-hydrolyzing)	ENSMUSP00000031766	9e-179	asparagine synthetase	ENSP00000175506	3e-171	asparagine synthetase (glutamine-hydrolyzing)
3	SMED30016117		mixed reference	0	0.0591465	0	0	0.847767	1.25458	0.547236	0.446708	0.403696	1.13369				CAA64693.1	9e-140	DthoxE [Girardia tigrina]	Q9TT89	3e-36	Homeobox protein Hox-B7	C08C3.3	1e-26	MAB-5 (mab-5)	FBpp0089242	1e-32	Antennapedia	ENSDARP00000107797	3e-34	homeobox C6a	ENSXETP00000001606	2e-35	homeobox A7	ENSMUSP00000040121	8e-36	homeobox B7	ENSP00000239165	6e-36	homeobox B7
3	SMED30020913		mixed reference	0.114563	0.126889	0.200399	0.248089	2.70394	3.1033	1.55747	1.09107	0.544816	16.533				.	.	.	.	.	.	NA	NA	NA	NA	NA	NA	NA	NA	NA	NA	NA	NA	NA	NA	NA	NA	NA	NA
3	SMED30020992		mixed reference	0.0386047	0.10352	0.0436569	0.0308923	1.14086	2.63917	1.32737	0.86456	0.658044	2.43718				ENN80230.1	3e-50	hypothetical protein YQE_03349, partial [Dendroctonus ponderosae]	Q91574	2e-22	ALX homeobox protein 1	F58E6.10a	8e-39	UNC-42, isoform b (unc-42)	FBpp0309364	7e-46	NA	ENSDARP00000058105	1e-28	PROP paired-like homeobox 1	ENSXETP00000046264	1e-23	ALX homeobox 1	ENSMUSP00000042512	3e-23	ALX homeobox 1	ENSP00000315417	5e-23	ALX homeobox 1
3	SMED30021702		mixed reference	0.152055	0.270338	0.317923	0.275882	5.93701	8.81591	5.47943	3.60523	2.63546	0.544284	pan-neural		Wurtzel et. al. Dev Cell 2015	EUB65046.1	3e-29	Zinc finger protein [Echinococcus granulosus]	P53243	3e-10	Zinc finger protein YGR067C [Saccharomyces cerevisiae S288c]	ZK337.2	3e-10	ZK337.2 (ZK337.2)	FBpp0288914	6e-10	rotund	ENSDARP00000062628	2e-10	zinc finger and BTB domain containing 37	ENSXETP00000043300	4e-09	zinc finger and BTB domain containing 37	ENSMUSP00000037042	3e-09	early growth response 3	ENSP00000318057	5e-09	early growth response 3
3	SMED30021919		mixed reference	0	0	0.141597	0.0464208	1.13157	2.81183	1.32301	0.713461	0.314148	0.174896				.	.	.	.	.	.	NA	NA	NA	NA	NA	NA	NA	NA	NA	NA	NA	NA	NA	NA	NA	NA	NA	NA
3	SMED30022009	CEP97	mixed reference	0.0290974	1.60238	1.47562	0.87097	5.19296	7.14741	3.89357	3.11637	4.35556	4.30764				AFB74718.1	0	CEP97 [Schmidtea mediterranea]	Q9CZ62	2e-68	Centrosomal protein of 97 kDa	K10D2.8	2e-16	K10D2.8 (K10D2.8)	FBpp0077193	6e-55	NA	ENSDARP00000130314	2e-67	centrosomal protein 97	ENSXETP00000020133	7e-61	centrosomal protein 97kDa	ENSMUSP00000023270	3e-69	centrosomal protein 97	ENSP00000418185	2e-69	centrosomal protein 97kDa
3	SMED30022018		mixed reference	0.044115	0.0341288	0.0893705	0.12736	1.76915	2.62178	1.65063	0.761337	0.150558	8.38232				.	.	.	.	.	.	NA	NA	NA	NA	NA	NA	NA	NA	NA	NA	NA	NA	NA	NA	NA	NA	NA	NA
3	SMED30023238		mixed reference	0	0.43538	0.517059	0.396182	4.97338	12.5392	4.60068	2.76195	5.56353	3.77584				.	.	.	.	.	.	NA	NA	NA	NA	NA	NA	NA	NA	NA	NA	NA	NA	NA	NA	NA	NA	NA	NA
3	SMED30025986	SPRY domain containing SOCS box protein-1	mixed reference	0.511592	1.23374	1.63893	1.29106	19.0842	24.2393	13.6777	9.5768	6.82873	5.70666				AFJ24733.1	0	SPRY domain containing SOCS box protein-1 [Schmidtea mediterranea]	Q96A44	1e-72	SPRY domain-containing SOCS box protein 4	Y46E12BL.4f	6e-63	SPSB-1 (spsb-1)	FBpp0301582	5e-72	gustavus	ENSDARP00000112876	1e-73	splA/ryanodine receptor domain and SOCS box containing 4a	ENSXETP00000026357	5e-70	splA/ryanodine receptor domain and SOCS box containing 1	ENSMUSP00000057849	5e-72	splA/ryanodine receptor domain and SOCS box containing 4	ENSP00000311609	3e-73	splA/ryanodine receptor domain and SOCS box containing 4
3	SMED30026647		mixed reference	0	0.0701063	0	0.0866951	2.55098	6.70922	1.83115	0.272949	0.0062509	0				ESO98864.1	4e-45	hypothetical protein LOTGIDRAFT_213657 [Lottia gigantea]	B1AT66	2e-19	Monocarboxylate transporter 7	C10E2.6	6e-38	C10E2.6 (C10E2.6)	FBpp0309617	7e-20	Monocarboxylate transporter 1	ENSDARP00000073117	7e-23	solute carrier family 16, member 4	ENSXETP00000002722	2e-19	solute carrier family 16, member 6	ENSMUSP00000067423	5e-21	solute carrier family 16 (monocarboxylic acid transporters), member 6	ENSP00000462985	3e-17	solute carrier family 16, member 6
3	SMED30035118	leucine rich repeat and fibronectin type III domain containing-1	mixed reference	0.249132	0.783111	0.589278	0.513219	6.63521	12.1	6.03459	5.38374	4.70075	5.09913				AFJ24843.1	0	leucine rich repeat and fibronectin type III domain containing-1, partial [Schmidtea mediterranea]	Q6PGX3	4e-08	Leucine-rich repeat and fibronectin type III domain-containing protein 1	T01G9.3	0.0003	DMA-1 (dma-1)	FBpp0303576	0.0008	slit	ENSDARP00000083466	4e-09	leucine rich repeat and Ig domain containing 3a	ENSXETP00000011619	3e-10	leucine rich repeat and fibronectin type III domain containing 1	ENSMUSP00000057645	3e-08	leucine rich repeat and fibronectin type III domain containing 1	ENSP00000451067	5e-08	leucine rich repeat and fibronectin type III domain containing 5
4	SMED30000513		mixed reference	8.14198	2.2334	10.3436	18.2657	723.194	741.813	139.516	76.2593	34.9309	44.6532				.	.	.	.	.	.	NA	NA	NA	NA	NA	NA	NA	NA	NA	NA	NA	NA	NA	NA	NA	NA	NA	NA
4	SMED30000949		mixed reference	0.138489	1.06279	0.494412	0.129798	12.7781	11.6378	4.84227	4.00079	3.01456	1.42024		sigma	Wurtzel et. al. Dev Cell 2015	.	.	.	.	.	.	NA	NA	NA	NA	NA	NA	NA	NA	NA	NA	NA	NA	NA	NA	NA	NA	NA	NA
4	SMED30002872		mixed reference	0.118554	1.07892	0.238787	0.168748	14.9956	13.9269	5.59224	4.87728	1.82662	2.13525				.	.	.	.	.	.	NA	NA	NA	NA	NA	NA	NA	NA	NA	NA	NA	NA	NA	NA	NA	NA	NA	NA
4	SMED30004198		mixed reference	0	0.17648	0.459079	1.1234	9.42083	6.41815	3.29335	2.73809	3.5959	0.728872				.	.	.	.	.	.	NA	NA	NA	NA	NA	NA	NA	NA	NA	NA	NA	NA	NA	NA	NA	NA	NA	NA
4	SMED30007227	PLOX3-Dj (homolog of Dugesia japonica BAA77403.1)	mixed reference	0	0.0839035	0.0648439	0	2.02942	1.90373	0.926314	0.889932	0.855299	0.439057				BAA77403.1	0	PLOX3-Dj [Dugesia japonica]	P06798	5e-33	Homeobox protein Hox-A4	C07H6.7.2	2e-25	LIN-39 (lin-39)	FBpp0081138	3e-29	Deformed	ENSDARP00000125694	2e-33	homeobox B4a	ENSXETP00000003765	2e-33	homeobox D4	ENSMUSP00000098943	8e-34	homeobox A4	ENSP00000448015	3e-33	homeobox A4
4	SMED30011934	sp6-9	mixed reference	0.266338	0	0.202498	0.361913	4.55351	3.2935	1.96325	1.36678	2.12911	0.569022	eye		Lapan and Reddien, Cell Reports 2012	AFC87782.1	3e-166	sp6-9 [Schmidtea mediterranea]	Q0VA40	6e-52	Transcription factor Sp9	Y40B1A.4	9e-31	SPTF-3 (sptf-3)	FBpp0071316	2e-52	Sp1	ENSDARP00000008476	1e-52	sp8 transcription factor a	ENSXETP00000062650	4e-53	Transcription factor Sp9	ENSMUSP00000088322	4e-52	trans-acting transcription factor 9	ENSP00000378418	7e-52	Sp9 transcription factor
4	SMED30012783		mixed reference	0.094365	0.230282	0.320123	0.72517	9.08937	10.7295	3.25692	1.97085	1.3159	0.901992				.	.	.	.	.	.	NA	NA	NA	NA	NA	NA	NA	NA	NA	NA	NA	NA	NA	NA	NA	NA	NA	NA
4	SMED30019390		mixed reference	0.338365	0.593884	0.265367	0.919927	12.6426	7.21456	3.88687	3.62521	4.57412	7.77733	gut	sigma	Wurtzel et. al. Dev Cell 2015; Forsthoefel et. al. Dev Cell 2012	ESO86029.1	4e-54	hypothetical protein LOTGIDRAFT_235620 [Lottia gigantea]	Q3USL1	8e-17	Kelch domain-containing protein 9 [Mus musculus]	NA	NA	NA	NA	NA	NA	NA	NA	NA	ENSXETP00000027775	1e-19	kelch domain containing 9	ENSMUSP00000056212	1e-17	kelch domain containing 9	ENSP00000376030	1e-15	kelch domain containing 9
4	SMED30023473		mixed reference	0.846172	1.85691	1.94995	3.46569	37.58	39.4976	14.5606	12.8269	13.3152	10.5623	gut		Wurtzel et. al. Dev Cell 2015	EUB56266.1	3e-76	Plasminogen [Echinococcus granulosus]	Q99466	7e-06	Neurogenic locus notch homolog protein 4	F54F3.1b	1e-07	NID-1, isoform a (nid-1)	FBpp0308545	0.0002	Nidogen/entactin	ENSDARP00000067252	6e-05	stabilin 2	ENSXETP00000034302	3e-07	MGC89178 protein	ENSMUSP00000099524	5e-05	fibrillin 1	ENSP00000389207	2e-06	notch 4
4	SMED30030602	1.E7.3	mixed reference	0.407679	0.597534	1.04569	1.68996	14.216	9.50621	3.10009	1.96279	1.46355	1.41886				AHD24734.1	6e-82	1.E7.3 [Schmidtea mediterranea]	.	.	.	NA	NA	NA	NA	NA	NA	NA	NA	NA	NA	NA	NA	NA	NA	NA	NA	NA	NA
4	SMED30031725		mixed reference	0.269439	0.336968	0.428761	0.314127	6.42534	6.24315	3.16273	1.69372	2.60469	0.955079	gut		Forsthoefel et. al. Dev Cell 2012	.	.	.	.	.	.	NA	NA	NA	NA	NA	NA	NA	NA	NA	NA	NA	NA	NA	NA	NA	NA	NA	NA
4	SMED30033665		mixed reference	0	0.12318	0	0.0859487	4.36525	4.05993	1.67745	1.7716	3.40045	1.41992				.	.	.	.	.	.	NA	NA	NA	NA	NA	NA	NA	NA	NA	NA	NA	NA	NA	NA	NA	NA	NA	NA
4	SMED30035424	NLK-1	mixed reference	5.38022	6.44718	6.26507	7.99918	73.8378	73.6507	37.2291	26.0471	19.1315	14.844		sigma	van Wolfswinkel et. al. CSC 2014	AFD29625.1	0	NLK-1 [Schmidtea mediterranea]	E2QWQ2	5e-135	Serine/threonine-protein kinase NLK	W06F12.1c	1e-131	LIT-1, isoform a (lit-1)	FBpp0076475	6e-140	nemo	ENSDARP00000047247	4e-137	nemo-like kinase, type 2	ENSXETP00000027352	4e-108	nemo-like kinase	ENSMUSP00000119345	1e-135	nemo like kinase	ENSP00000433117	1e-135	nemo-like kinase
5	SMED30000013		common	3.10967	5.23219	2.94088	1.47173	1.43443	82.9078	188.546	231.114	141.377	194.537	gut		Wurtzel et. al. Dev Cell 2015	AHH45014.1	0	fasciclin-1 [Taenia solium]	O11780	2e-21	Transforming growth factor-beta-induced protein ig-h3	NA	NA	NA	FBpp0082783	0.0007	Fasciclin 1	ENSDARP00000120855	4e-22	periostin, osteoblast specific factor a	ENSXETP00000032971	1e-21	transforming growth factor, beta-induced, 68kDa	ENSMUSP00000037719	4e-20	transforming growth factor, beta induced	ENSP00000416330	2e-21	transforming growth factor, beta-induced, 68kDa
5	SMED30000186		mixed reference	0.166827	0.412357	0.269721	0.234441	0.756891	3.73692	4.54153	5.48306	7.75002	7.77958	gut		Wurtzel et. al. Dev Cell 2015	ESO89164.1	3e-74	hypothetical protein LOTGIDRAFT_229069 [Lottia gigantea]	Q91YD4	2e-69	Transient receptor potential cation channel subfamily M member 2	C05C12.3	2e-39	GTL-1 (gtl-1)	FBpp0308228	4e-55	Transient receptor potential cation channel, subfamily M ortholog	ENSDARP00000132448	5e-57	transient receptor potential cation channel, subfamily M, member 6	ENSXETP00000000556	1e-77	transient receptor potential cation channel, subfamily M, member 5	ENSMUSP00000101040	1e-70	transient receptor potential cation channel, subfamily M, member 2	ENSP00000381023	2e-67	transient receptor potential cation channel, subfamily M, member 2
5	SMED30000242		mixed reference	0.56807	1.40239	1.3747	0.552613	4.50471	16.7353	31.4917	31.5763	24.8362	9.98208	pan-neural; eye	sigma	Wurtzel et. al. Dev Cell 2015; Lapan and Reddien Cell Reports 2012	AAW27309.1	4e-48	SJCHGC05979 protein [Schistosoma japonicum]	Q9GUM7	2e-23	Putative complexin-1 [Caenorhabditis elegans]	Y73E7A.4	2e-24	CPX-1 (cpx-1)	FBpp0078541	6e-21	complexin	ENSDARP00000025818	1e-06	complexin 2, like	ENSXETP00000015554	5e-07	complexin 1	ENSMUSP00000038502	7e-09	complexin 1	ENSP00000305613	6e-08	complexin 1
5	SMED30000319		mixed reference	0.25795	0.448274	0.153188	0.249701	1.31403	4.81294	5.1602	6.53507	9.16205	10.6513	gut		Forsthoefel et. al. Dev Cell 2012	ELT92519.1	5e-47	hypothetical protein CAPTEDRAFT_227457 [Capitella teleta]	Q51330	3e-12	Oxalate:formate antiporter	Y59A8B.21	7e-21	Y59A8B.21 (Y59A8B.21)	NA	NA	NA	ENSDARP00000108793	2e-06	solute carrier family 16, member 9a	ENSXETP00000011138	7e-07	solute carrier family 16, member 9	ENSMUSP00000047912	0.0007	solute carrier family 16 (monocarboxylic acid transporters), member 9	ENSP00000480820	9e-05	solute carrier family 16, member 6
5	SMED30000467		mixed reference	0.211259	0.0573361	0.0324758	0.0709398	0.285857	4.10936	3.82829	4.58798	11.8827	10.8382				AHD24744.1	9e-21	X1.A.G7.1, partial [Schmidtea mediterranea]	.	.	.	NA	NA	NA	NA	NA	NA	NA	NA	NA	NA	NA	NA	NA	NA	NA	NA	NA	NA
5	SMED30000647		mixed reference	0.171888	0.89404	0.630571	0.271823	2.9024	14.024	19.4077	23.7949	33.1698	11.8685				GAA51140.1	1e-50	NAD dependent epimerase/dehydratase [Clonorchis sinensis]	.	.	.	NA	NA	NA	NA	NA	NA	NA	NA	NA	NA	NA	NA	NA	NA	NA	NA	NA	NA
5	SMED30000656		mixed reference	0	0.17057	0.0392225	0	0.138981	1.0767	0.908703	1.15593	1.70217	0.514394				ESP00112.1	9e-79	hypothetical protein LOTGIDRAFT_231021 [Lottia gigantea]	Q95JR6	6e-17	Cyclic nucleotide-binding domain-containing protein 2	C09G4.2c	8e-11	PKG-2, isoform c.	FBpp0073944	4e-10	NA	ENSDARP00000098635	2e-11	Rap guanine nucleotide exchange factor (GEF) 4	ENSXETP00000016383	2e-11	Rap guanine nucleotide exchange factor (GEF) 4	ENSMUSP00000073598	4e-16	cyclic nucleotide binding domain containing 2	ENSP00000442729	1e-17	cyclic nucleotide binding domain containing 2
5	SMED30000957		mixed reference	0	0.0444984	0.0157846	0	0.00943497	0.997588	1.57549	1.7135	2.09	0.452074				XP_309153.3	7e-149	AGAP000962-PA [Anopheles gambiae str. PEST]	P22770	9e-122	Neuronal acetylcholine receptor subunit alpha-7	F25G6.3a	3e-120	ACR-16, isoform a.	FBpp0089367	1e-144	nicotinic Acetylcholine Receptor alpha5	ENSDARP00000139906	1e-124	cholinergic receptor, nicotinic, alpha 7 (neuronal)	ENSXETP00000035788	3e-107	cholinergic receptor, nicotinic, alpha 7 (neuronal)	ENSMUSP00000032738	1e-117	cholinergic receptor, nicotinic, alpha polypeptide 7	ENSP00000405989	2e-121	Neuronal acetylcholine receptor subunit alpha-7
5	SMED30001010		mixed reference	0.105629	0.137329	0.0995799	0.0638808	2.5608	4.37385	5.63394	5.97054	7.88803	1.78258	eye		Lapan and Reddien, Cell Reports 2012	ESO86717.1	3e-08	hypothetical protein LOTGIDRAFT_166990 [Lottia gigantea]	.	.	.	NA	NA	NA	NA	NA	NA	NA	NA	NA	NA	NA	NA	NA	NA	NA	NA	NA	NA
5	SMED30001043		common	0.957714	1.71095	0.920425	1.00825	0.823889	40.7398	126.72	152.743	145.64	73.3138				.	.	.	.	.	.	NA	NA	NA	NA	NA	NA	NA	NA	NA	NA	NA	NA	NA	NA	NA	NA	NA	NA
5	SMED30001622		mixed reference	0.0551109	0.0587127	0.0350108	0.0321084	0.279536	1.42313	2.22301	3.04943	5.95752	13.8801				.	.	.	.	.	.	NA	NA	NA	NA	NA	NA	NA	NA	NA	NA	NA	NA	NA	NA	NA	NA	NA	NA
5	SMED30001715		common	0.720939	1.1957	0.705031	0.226133	0.370666	25.2205	67.1781	68.1171	43.5214	23.833				.	.	.	.	.	.	NA	NA	NA	NA	NA	NA	NA	NA	NA	NA	NA	NA	NA	NA	NA	NA	NA	NA
5	SMED30002013		mixed reference	0	0.156745	0.0992661	0.0796178	0.532577	4.18436	2.89305	4.25162	7.62628	5.47639				.	.	.	.	.	.	NA	NA	NA	NA	NA	NA	NA	NA	NA	NA	NA	NA	NA	NA	NA	NA	NA	NA
5	SMED30002062		mixed reference	0	0.309858	0.0444662	0.0843512	0.0535064	2.21502	2.91017	3.34178	4.20958	1.06314				XP_006822085.1	9e-17	ras-related and estrogen-regulated growth inhibitor-like [Saccoglossus kowalevskii]	Q8R367	2e-14	Ras-related and estrogen-regulated growth inhibitor [Mus musculus]	Y71F9AR.2	6e-10	Y71F9AR.2 (Y71F9AR.2)	FBpp0076651	2e-12	NA	ENSDARP00000070974	1e-16	RERG/RAS-like b	ENSXETP00000048739	6e-16	RAS-like, estrogen-regulated, growth inhibitor	ENSMUSP00000032347	3e-15	RAS-like, estrogen-regulated, growth-inhibitor	ENSP00000438280	5e-15	RAS-like, estrogen-regulated, growth inhibitor
5	SMED30002285		mixed reference	3.37163	4.62238	1.4137	1.03108	1.30421	84.2974	180.945	170.263	117.822	66.7409				.	.	.	.	.	.	NA	NA	NA	NA	NA	NA	NA	NA	NA	NA	NA	NA	NA	NA	NA	NA	NA	NA
5	SMED30002319		mixed reference	0.190471	0.306568	0.137572	0.0131615	0.707473	5.47472	7.57256	8.96107	16.4501	16.3965				.	.	.	.	.	.	NA	NA	NA	NA	NA	NA	NA	NA	NA	NA	NA	NA	NA	NA	NA	NA	NA	NA
5	SMED30002523		mixed reference	0	0.175444	0	0.0577284	0.0512158	1.93637	3.04252	2.63901	3.67828	1.16778				ESO83938.1	3e-29	hypothetical protein LOTGIDRAFT_229516 [Lottia gigantea]	P13856	3e-26	Ras-related protein RSR1	C27B7.8	2e-24	RAP-1 (rap-1)	FBpp0309734	1e-26	NA	ENSDARP00000135840	2e-25	zgc:153845	ENSXETP00000022756	8e-25	ras-related protein ras-dva	ENSMUSP00000066238	8e-21	RAS related protein 1b	ENSP00000364919	1e-20	DIRAS family, GTP-binding RAS-like 2
5	SMED30002603		mixed reference	2.41719	2.98355	1.68497	1.17823	1.9501	56.5017	113.198	131.554	141.275	172.156	gut	gamma	Wurtzel et. al. Dev Cell 2015	.	.	.	.	.	.	NA	NA	NA	NA	NA	NA	NA	NA	NA	NA	NA	NA	NA	NA	NA	NA	NA	NA
5	SMED30002664		mixed reference	0.0698279	0.617499	0.242208	0.386633	0.430294	5.4957	5.1315	8.04463	31.4583	15.3123	gut		Forsthoefel et. al. Dev Cell 2012	WP_012717676.1	1e-33	ankyrin [Sulfolobus islandicus]	Q8NFD2	1e-22	Ankyrin repeat and protein kinase domain-containing protein 1	B0350.2h.2	7e-22	UNC-44, isoform a (unc-44)	FBpp0088240	9e-20	Ankyrin	ENSDARP00000124477	5e-26	ankyrin 3a	ENSXETP00000018144	4e-24	kinase D-interacting substrate, 220kDa	ENSMUSP00000138347	2e-22	ankyrin 3, epithelial	ENSP00000306678	2e-23	ankyrin repeat and kinase domain containing 1
5	SMED30002835		mixed reference	0.277952	0.876618	0.885092	0.193876	1.60071	12.3512	16.3323	22.7504	32.1161	25.8669	gut		Wurtzel et. al. Dev Cell 2015	XP_002611699.1	9e-29	hypothetical protein BRAFLDRAFT_63612 [Branchiostoma floridae]	O64411	2e-21	Polyamine oxidase	R13G10.2	6e-18	AMX-1 (amx-1)	FBpp0308562	4e-11	NA	ENSDARP00000133718	8e-18	zgc:66484	ENSXETP00000033669	2e-14	lysine (K)-specific demethylase 1B	ENSMUSP00000038373	9e-14	lysine (K)-specific demethylase 1B	ENSP00000405669	2e-12	lysine (K)-specific demethylase 1B
5	SMED30002858		mixed reference	0.0469934	0.534506	0.2104	0.162595	2.40599	4.46929	5.85769	6.21666	11.115	12.3558	gut		Wurtzel et. al. Dev Cell 2015; Forsthoefel et.al. Dev Cell 2012	CDJ10438.1	7e-114	apobec1 complementation factor [Hymenolepis microstoma]	Q9NQ94	8e-99	APOBEC1 complementation factor	F58D5.1a.2	1e-53	HRP-2, isoform a (hrp-2)	FBpp0083368	9e-74	Syncrip	ENSDARP00000116938	2e-104	RNA binding motif protein 47	ENSXETP00000027967	5e-103	RNA binding motif protein 47	ENSMUSP00000075235	1e-94	APOBEC1 complementation factor	ENSP00000282641	1e-99	APOBEC1 complementation factor
5	SMED30002980		mixed reference	0.185671	0.591853	0.443828	0.103443	0.977697	13.4652	15.153	18.4422	20.5278	15.3993				.	.	.	.	.	.	NA	NA	NA	NA	NA	NA	NA	NA	NA	NA	NA	NA	NA	NA	NA	NA	NA	NA
5	SMED30003048	Smed-syk	mixed reference	0.0322887	0.321409	0.158496	0.331141	0.517083	2.40996	2.78667	3.47972	3.52424	1.4519	eye		Lapan and Reddien, Cell Reports 2012	CCD80719.1	2e-119	tyrosine kinase [Schistosoma mansoni]	Q64725	2e-79	Tyrosine-protein kinase SYK	C01C7.1a	4e-53	ARK-1, isoform a (ark-1)	FBpp0086382	8e-57	SH2 ankyrin repeat kinase	ENSDARP00000122788	1e-80	spleen tyrosine kinase	ENSXETP00000020939	2e-76	zeta-chain (TCR) associated protein kinase 70kDa	ENSMUSP00000060828	1e-79	spleen tyrosine kinase	ENSP00000364899	4e-80	spleen tyrosine kinase
5	SMED30003060		mixed reference	0	0.307893	0.0293522	0.031523	1.04676	2.12078	2.30336	2.57171	6.44023	19.6463				CDQ58729.1	4e-13	unnamed protein product [Oncorhynchus mykiss]	Q647I9	2e-09	NACHT, LRR and PYD domains-containing protein 5	NA	NA	NA	NA	NA	NA	ENSDARP00000137003	1e-15	NLR family, CARD domain containing 3	ENSXETP00000009195	1e-13	NLR family, CARD domain containing 3	ENSMUSP00000137325	1e-09	NLR family, CARD domain containing 3	ENSP00000467899	6e-09	NLR family, pyrin domain containing 13
5	SMED30003677		mixed reference	0.61722	0.557386	0.618896	0.38504	0.732943	19.4539	31.7379	36.0205	47.8462	36.6903				WP_022443698.1	7e-25	nuclease (SNase-like) [Sutterella sp. CAG:351]	Q99342	5e-19	Uncharacterized endonuclease	NA	NA	NA	NA	NA	NA	NA	NA	NA	NA	NA	NA	NA	NA	NA	NA	NA	NA
5	SMED30003909		mixed reference	12.9545	13.4922	9.61746	5.86672	60.7209	419.732	316.283	514.737	1435.46	1271.16				AFJ24766.1	2e-05	hypothetical protein [Schmidtea mediterranea]	.	.	.	NA	NA	NA	NA	NA	NA	NA	NA	NA	NA	NA	NA	NA	NA	NA	NA	NA	NA
5	SMED30003976		mixed reference	0.134575	0.116641	0.152177	0.0406931	0.166666	2.42115	3.25591	4.20754	4.09956	3.99419				GAA48759.1	2e-52	hypothetical protein CLF_102001 [Clonorchis sinensis]	.	.	.	NA	NA	NA	NA	NA	NA	NA	NA	NA	NA	NA	NA	NA	NA	NA	NA	NA	NA
5	SMED30004081		mixed reference	6.48983	9.02957	4.93323	5.93611	7.24848	79.0759	111.301	128.362	93.0053	111.444	gut	gamma	Wurtzel et. al. CSC 2015	XP_007881997.1	3e-07	hypothetical protein PFL1_06265 [Pseudozyma flocculosa PF-1]	P22105	0.0002	Tenascin-X	NA	NA	NA	NA	NA	NA	NA	NA	NA	NA	NA	NA	ENSMUSP00000084661	4e-06	tenascin XB	ENSP00000364393	2e-05	tenascin XB
5	SMED30004501		mixed reference	0	0.0739133	0.0810404	0	0.106034	1.46673	2.24806	2.70802	3.31143	0.872707	pan-neural		Wurtzel et. al. Dev Cell 2015	.	.	.	.	.	.	NA	NA	NA	NA	NA	NA	ENSDARP00000119972	0.0001	hemicentin 1	ENSXETP00000002883	6e-05	hemicentin 2	ENSMUSP00000121500	0.0007	hemicentin 1	NA	NA	NA
5	SMED30004520		mixed reference	0.227726	0.75873	0.18435	0.104965	1.37573	7.03094	8.6812	9.90299	8.14231	5.36189	protonephridia		Wurtzel et. al. Dev Cell 2015	.	.	.	.	.	.	NA	NA	NA	NA	NA	NA	NA	NA	NA	NA	NA	NA	NA	NA	NA	NA	NA	NA
5	SMED30004704		mixed reference	0.0399133	0.226832	0.207843	0.0699712	0.05403	1.44138	1.55187	1.78641	2.00138	1.34909	muscle		Wurtzel et. al. Dev Cell 2015	AGS83418.1	5e-142	asic [Schmidtea mediterranea]	Q7TNS7	5e-05	Acid-sensing ion channel 4	C41C4.5a.2	5e-05	UNC-105, isoform f.	NA	NA	NA	ENSDARP00000136843	0.0003	acid-sensing (proton-gated) ion channel 1c	ENSXETP00000048485	0.0006	acid-sensing (proton-gated) ion channel family member 5	ENSMUSP00000045598	8e-06	acid-sensing (proton-gated) ion channel family member 4	ENSP00000350786	3e-05	acid sensing (proton gated) ion channel family member 4
5	SMED30004877	Smed_13405	mixed reference	0.0567103	0.272538	0.143084	0.0685927	0.213146	2.34183	3.30182	3.06467	2.62572	0.677269	pan-neural; eye		Wurtzel et. al. Dev Cell 2015; Lapan and Reddien Cell Reports 2012	CDJ11100.1	5e-153	glycine receptor subunit beta [Hymenolepis microstoma]	Q17328	1e-71	Glutamate-gated chloride channel subunit beta	F25F8.2	8e-73	GLC-2 (glc-2)	FBpp0310354	4e-74	GluClalpha	ENSDARP00000012434	6e-74	glycine receptor, alpha 3	ENSXETP00000025939	1e-75	glycine receptor, alpha 2	ENSMUSP00000060827	1e-71	glycine receptor, alpha 2 subunit	ENSP00000427186	4e-72	glycine receptor, beta
5	SMED30005245		mixed reference	0.0573992	0.0905666	0.0221271	0	0.0279271	1.04373	1.52615	1.7683	2.23159	0.701895	pan-neural		Wurtzel et. al. Dev Cell 2015	CDJ19666.1	9e-96	Endoglin CD105 antigen [Echinococcus granulosus]	.	.	.	NA	NA	NA	NA	NA	NA	NA	NA	NA	NA	NA	NA	NA	NA	NA	NA	NA	NA
5	SMED30005536		mixed reference	1.3224	4.01723	0.724536	0.366262	1.59806	44.3903	86.3322	100.823	94.9367	99.1135				.	.	.	.	.	.	NA	NA	NA	NA	NA	NA	NA	NA	NA	NA	NA	NA	NA	NA	NA	NA	NA	NA
5	SMED30005838	X1.C3.3	mixed reference	9.12824	20.1396	9.92775	3.22887	2.75098	202.731	452.226	563.684	1202.76	375.855				AHD24729.1	3e-42	X1.C3.3 [Schmidtea mediterranea]	.	.	.	NA	NA	NA	NA	NA	NA	NA	NA	NA	NA	NA	NA	NA	NA	NA	NA	NA	NA
5	SMED30005872		mixed reference	1.14463	2.28213	0.721532	0.456341	0.302083	25.823	74.4567	67.4653	31.5717	45.1826	gut		Wurtzel et. al. Dev Cell 2015	EFX82507.1	5e-167	hypothetical protein DAPPUDRAFT_316225 [Daphnia pulex]	Q5G265	2e-89	Neurotrypsin	C07G1.1	1e-53	SVH-1 (svh-1)	FBpp0076252	6e-98	Tequila	ENSDARP00000118789	6e-89	si:ch211-51a6.2	ENSXETP00000022030	5e-88	Putative ortholog of urokinase-type plasminogen activator precursor (EC 3.4.21.73) (uPA) (U-plasminogen activator), 1 of 1	ENSMUSP00000029603	3e-89	protease, serine 12 neurotrypsin (motopsin)	ENSP00000296498	6e-89	protease, serine, 12 (neurotrypsin, motopsin)
5	SMED30006027		mixed reference	0.0230715	0.211917	0.0702841	0.0209266	0.0301364	1.01117	1.5023	1.69311	1.71069	0.793334	eye		Lapan and Reddien, Cell Reports 2012	CDJ08153.1	1e-111	cubilin [Hymenolepis microstoma]	O70244	4e-24	Cubilin	Y105E8A.7a	4e-72	LEV-10, isoform a (lev-10)	FBpp0293230	8e-86	NA	ENSDARP00000129159	4e-28	cubilin (intrinsic factor-cobalamin receptor)	ENSXETP00000016237	3e-21	cubilin (intrinsic factor-cobalamin receptor)	ENSMUSP00000089009	2e-23	cubilin (intrinsic factor-cobalamin receptor)	ENSP00000367064	6e-19	cubilin (intrinsic factor-cobalamin receptor)
5	SMED30006092		mixed reference	0	0.194627	0.0725496	0.0998674	0.365522	1.73999	2.49126	2.99642	3.44954	2.5503				CDJ12929.1	9e-16	hypothetical protein HmN_000982800 [Hymenolepis microstoma]	.	.	.	NA	NA	NA	NA	NA	NA	NA	NA	NA	NA	NA	NA	NA	NA	NA	NA	NA	NA
5	SMED30006167		mixed reference	0.12337	0.315883	0.11221	0.141436	0.33715	2.73375	2.32521	3.04677	3.8117	4.33291				EFN79360.1	7e-36	Ras-like protein 3 [Harpegnathos saltator]	P08645	2e-36	Ras-like protein 3	C27B7.8	3e-36	RAP-1 (rap-1)	FBpp0304917	2e-37	Roughened	ENSDARP00000116523	2e-37	RAP1A, member of RAS oncogene family a	ENSXETP00000029726	1e-35	RAP1A, member of RAS oncogene family	ENSMUSP00000066238	9e-37	RAS related protein 1b	ENSP00000439966	1e-36	RAP1B, member of RAS oncogene family
5	SMED30006186		mixed reference	0.213558	0.238772	0.344477	0.074738	2.20575	6.42162	9.499	11.8433	21.9388	14.5002				.	.	.	.	.	.	NA	NA	NA	NA	NA	NA	NA	NA	NA	NA	NA	NA	NA	NA	NA	NA	NA	NA
5	SMED30006403		mixed reference	0	0	0.0885066	0	0	1.14347	1.6832	1.84857	1.34066	1.96227	gut		Wurtzel et. al. Dev Cell 2015	CDJ13712.1	2e-59	Cys loop ligand gated ion channel subunit [Hymenolepis microstoma]	P24524	6e-53	Glycine receptor subunit alpha-3	B0207.12a	3e-47	AVR-14, isoform a.	FBpp0307399	1e-53	GluClalpha	ENSDARP00000066191	9e-55	glycine receptor, alpha 2	ENSXETP00000058558	7e-52	gamma-aminobutyric acid (GABA) A receptor, rho 2	ENSMUSP00000000275	2e-53	glycine receptor, alpha 3 subunit	ENSP00000345284	3e-54	glycine receptor, alpha 3
5	SMED30006595		mixed reference	0	0.124088	0.0244783	0	0.0357206	0.733276	1.15126	1.16796	1.24933	0.346079				CDJ20884.1	1e-106	protocadherin 1 [Echinococcus granulosus]	Q08174	2e-90	Protocadherin-1	F15B9.7	7e-59	FMI-1 (fmi-1)	FBpp0077167	1e-79	fat	ENSDARP00000085437	2e-95	protocadherin 1a	ENSXETP00000005052	2e-91	protocadherin 11 X-linked	ENSMUSP00000125309	6e-92	protocadherin 1	ENSP00000378043	4e-91	protocadherin 1
5	SMED30006821		mixed reference	5.11645	5.21795	3.56134	2.52326	21.2567	149.909	176.035	196.522	234.352	241.177				.	.	.	.	.	.	NA	NA	NA	NA	NA	NA	NA	NA	NA	NA	NA	NA	NA	NA	NA	NA	NA	NA
5	SMED30006949		common	1.24123	1.7072	0.947532	0.61201	0.372403	20.9023	53.2999	66.0608	164.171	108.304	gut		Wurtzel et. al. Dev Cell 2015	XP_001862308.1	2e-10	conserved hypothetical protein [Culex quinquefasciatus]	.	.	.	NA	NA	NA	FBpp0077261	2e-08	NA	NA	NA	NA	NA	NA	NA	NA	NA	NA	NA	NA	NA
5	SMED30007426		mixed reference	0.161546	0.191399	0	0	0.0108824	1.42742	2.10511	2.56452	2.72375	0.839454	pan-neural		Wurtzel et. al. Dev Cell 2015	EKC27806.1	1e-38	Synaptotagmin-C [Crassostrea gigas]	Q86SS6	4e-25	Synaptotagmin-9	F31E8.2a	4e-16	SNT-1, isoform a (snt-1)	FBpp0289126	7e-29	Synaptotagmin beta	ENSDARP00000049991	1e-25	synaptotagmin IXb	ENSXETP00000037268	1e-20	synaptotagmin II	ENSMUSP00000073164	5e-25	synaptotagmin IX	ENSP00000324419	8e-26	synaptotagmin IX
5	SMED30007633		mixed reference	0.0792328	0.111982	0.190637	0.0520901	0.830106	3.80287	4.14716	5.69913	4.00112	13.4364				.	.	.	.	.	.	NA	NA	NA	NA	NA	NA	NA	NA	NA	NA	NA	NA	NA	NA	NA	NA	NA	NA
5	SMED30008250		mixed reference	0.544155	0.271779	0	0.0703893	0.255889	3.0061	3.95212	4.2619	5.37048	5.09801				.	.	.	.	.	.	NA	NA	NA	NA	NA	NA	NA	NA	NA	NA	NA	NA	NA	NA	NA	NA	NA	NA
5	SMED30008266		mixed reference	0.346374	0.880611	0.287629	0.273173	0.635203	21.0427	20.4412	23.7157	15.8699	13.7597				ELR52334.1	1e-113	Solute carrier family 2, facilitated glucose transporter member 1, partial [Bos mutus]	P27674	2e-115	Solute carrier family 2, facilitated glucose transporter member 1	H17B01.1a	1e-81	FGT-1, isoform a (fgt-1)	FBpp0305677	4e-98	Glucose transporter 1	ENSDARP00000116768	3e-110	solute carrier family 2 (facilitated glucose transporter), member 1b	ENSXETP00000026017	6e-103	solute carrier family 2 (facilitated glucose/fructose transporter), member 5	ENSMUSP00000030398	2e-115	solute carrier family 2 (facilitated glucose transporter), member 1	ENSP00000416293	7e-114	solute carrier family 2 (facilitated glucose transporter), member 1
5	SMED30008651	Smed-gucy-2	common	0.0186589	0.321446	0.142544	0.07892	0.0598743	1.7557	3.37488	4.45453	5.35821	2.33823	pan-neural; eye		Wurtzel et. al. Dev Cell 2015; Lapan and Reddien Cell Reports 2012	CCD75732.1	0	protein kinase [Schistosoma mansoni]	P18910	0	Atrial natriuretic peptide receptor 1	T01A4.1a	0	GCY-28, isoform d.	FBpp0271904	0	NA	ENSDARP00000125043	0	natriuretic peptide receptor 1b	ENSXETP00000031275	6e-150	natriuretic peptide receptor 1	ENSMUSP00000114385	0	natriuretic peptide receptor 2	ENSP00000357669	0	natriuretic peptide receptor 1
5	SMED30008873		mixed reference	4.65341	4.39305	2.90949	1.80183	9.44349	86.5707	159.301	198.294	129.675	87.6796				.	.	.	.	.	.	NA	NA	NA	NA	NA	NA	NA	NA	NA	NA	NA	NA	NA	NA	NA	NA	NA	NA
5	SMED30009201		mixed reference	0.243336	0.284942	0.419718	0.551736	5.32387	9.56582	9.76084	11.9405	33.9415	24.1668				AFJ24792.1	5e-39	TNF receptor associated factor-2, partial [Schmidtea mediterranea]	Q3ZCC3	6e-10	TNF receptor-associated factor 6	NA	NA	NA	FBpp0071136	1e-06	TNF-receptor-associated factor 6	ENSDARP00000036715	2e-10	TNF receptor-associated factor 6	ENSXETP00000016445	2e-09	TNF receptor-associated factor 6, E3 ubiquitin protein ligase	ENSMUSP00000058361	9e-13	TNF receptor-associated factor 3	ENSP00000445998	2e-15	TNF receptor-associated factor 3
5	SMED30009214		mixed reference	0.288968	0.181876	0	0	0.161504	7.89765	22.4533	22.857	12.8308	16.0668				.	.	.	.	.	.	NA	NA	NA	NA	NA	NA	NA	NA	NA	NA	NA	NA	NA	NA	NA	NA	NA	NA
5	SMED30009236		mixed reference	0	1.26869	0.544465	0.302473	7.32979	9.48512	12.0409	14.7875	19.6778	16.937				.	.	.	.	.	.	NA	NA	NA	NA	NA	NA	NA	NA	NA	NA	NA	NA	NA	NA	NA	NA	NA	NA
5	SMED30009302		mixed reference	4.6636	6.3086	3.75787	2.85696	7.01397	100.81	84.6406	113.154	185.044	77.3457				.	.	.	.	.	.	NA	NA	NA	NA	NA	NA	NA	NA	NA	NA	NA	NA	NA	NA	NA	NA	NA	NA
5	SMED30009355		mixed reference	0.234852	0.302241	0.10874	0.320812	0.582966	3.95655	4.82975	6.24559	19.7592	11.0466	gut		Wurtzel et. al. Dev Cell 2015	CDJ17019.1	3e-08	universal stress protein [Echinococcus granulosus]	.	.	.	NA	NA	NA	NA	NA	NA	NA	NA	NA	NA	NA	NA	NA	NA	NA	NA	NA	NA
5	SMED30009438		mixed reference	0.0764744	0.268263	0.0669731	0	0.168438	2.58403	4.17318	5.06921	5.66167	1.42403	pan-neural		Wurtzel et. al. Dev Cell 2015	AAW27309.1	1e-31	SJCHGC05979 protein [Schistosoma japonicum]	Q9GUM7	2e-19	Putative complexin-1 [Caenorhabditis elegans]	Y73E7A.4	2e-20	CPX-1 (cpx-1)	FBpp0307585	3e-14	complexin	ENSDARP00000025818	8e-08	complexin 2, like	ENSXETP00000015554	2e-06	complexin 1	ENSMUSP00000038502	9e-08	complexin 1	ENSP00000305613	2e-07	complexin 1
5	SMED30009954		mixed reference	0.110521	0.216912	0.0523565	0.00896431	0.046658	2.56477	6.58996	6.27087	1.81507	1.49172	muscle		Wurtzel et. al. Dev Cell 2015	XP_006974219.1	2e-12	C-type lectin domain family 18 member A-like [Peromyscus maniculatus bairdii]	Q6UXF7	1e-10	C-type lectin domain family 18 member B	F52G3.5	7e-06	F52G3.5 (F52G3.5)	NA	NA	NA	ENSDARP00000102943	2e-06	cysteine-rich secretory protein LCCL domain containing 1a	NA	NA	NA	ENSMUSP00000139634	7e-11	C-type lectin domain family 18, member A	ENSP00000478937	2e-12	C-type lectin domain family 18, member C
5	SMED30010011		mixed reference	0.71952	0.968531	0.79285	0.604059	3.87403	15.99	26.9561	34.653	51.409	47.293	gut		Wurtzel et. al. Dev Cell 2015	BAE78815.1	5e-66	innexin7 [Dugesia japonica]	Q03412	9e-52	Innexin unc-7	Y8G1A.2	3e-59	INX-13 (inx-13)	FBpp0084719	6e-18	Innexin 3	ENSDARP00000088509	6e-07	pannexin 1b	NA	NA	NA	NA	NA	NA	NA	NA	NA
5	SMED30010048		mixed reference	0.094542	0.110843	0.0540837	0.0507716	0.135606	1.97011	2.31559	2.98019	6.37105	5.8409				EKC22709.1	2e-49	hypothetical protein CGI_10001639 [Crassostrea gigas]	.	.	.	NA	NA	NA	NA	NA	NA	NA	NA	NA	NA	NA	NA	NA	NA	NA	NA	NA	NA
5	SMED30010808		mixed reference	0.336627	0.744111	0.446056	0.246675	4.64704	9.68002	11.2605	14.9597	11.0873	17.8391				ESO88347.1	2e-71	hypothetical protein LOTGIDRAFT_165788 [Lottia gigantea]	Q95K73	5e-62	Elongation of very long chain fatty acids protein 4	C40H1.4	5e-18	ELO-4 (elo-4)	FBpp0078581	1e-68	NA	ENSDARP00000107017	8e-65	zgc:112263	ENSXETP00000021122	3e-56	ELOVL fatty acid elongase 1	ENSMUSP00000034796	1e-61	elongation of very long chain fatty acids (FEN1/Elo2, SUR4/Elo3, yeast)-like 4	ENSP00000358831	2e-62	ELOVL fatty acid elongase 4
5	SMED30010837		mixed reference	0.108422	0.499618	0.177738	0.0920803	0.510935	3.9596	6.01226	5.76557	6.97059	5.57372				NP_593584.1	2e-16	protein disulfide isomerase [Schizosaccharomyces pombe 972h-]	O13811	2e-18	Protein disulfide-isomerase C17H9.14c	NA	NA	NA	NA	NA	NA	NA	NA	NA	NA	NA	NA	NA	NA	NA	NA	NA	NA
5	SMED30010964		mixed reference	0.362179	0.318261	0.0749328	0.272572	3.38585	11.6372	18.343	24.0448	22.0739	40.3788				XP_006356432.1	3e-14	pantothenate kinase 1-like [Solanum tuberosum]	Q9NVE7	8e-13	Pantothenate kinase 4	C10G11.5c.2	1e-11	PNK-1, isoform a.	FBpp0298380	4e-12	fumble	ENSDARP00000136152	6e-13	pantothenate kinase 4	ENSXETP00000026378	1e-10	pantothenate kinase 4	ENSMUSP00000030931	6e-09	pantothenate kinase 4	ENSP00000478189	2e-13	pantothenate kinase 4
5	SMED30011329		mixed reference	0.0898456	0.389361	0.141986	0.0875073	1.32121	4.09494	4.60659	6.25902	10.6756	8.2077				XP_002603503.1	2e-06	hypothetical protein BRAFLDRAFT_265104 [Branchiostoma floridae]	Q9QY33	4e-06	Tetraspanin-3	NA	NA	NA	FBpp0076233	6e-07	Tetraspanin 66E	ENSDARP00000050229	0.0002	tetraspanin 3a	ENSXETP00000048105	8e-07	tetraspanin 18	ENSMUSP00000034876	5e-07	tetraspanin 3	ENSP00000452835	1e-05	tetraspanin 3
5	SMED30011431		mixed reference	0	0.223758	0.141705	0.113656	1.24659	8.65304	8.57405	11.9702	24.9869	15.5723				CAX73391.1	1e-11	hypothetical protein [Schistosoma japonicum]	.	.	.	NA	NA	NA	NA	NA	NA	NA	NA	NA	NA	NA	NA	NA	NA	NA	NA	NA	NA
5	SMED30011509		mixed reference	0.189732	0.787416	0.0673865	0.119677	0.683829	9.23342	9.02868	10.9325	17.6972	13.4488	gut		Wurtzel et. al. Dev Cell 2015	.	.	.	.	.	.	NA	NA	NA	NA	NA	NA	NA	NA	NA	NA	NA	NA	NA	NA	NA	NA	NA	NA
5	SMED30011550	TPA_inf: neuropeptide precursor-18	common	0.230092	0.894559	0.235805	0.411606	0.476357	9.58537	12.5923	15.6522	11.4231	16.0906				DAA33916.1	2e-46	TPA_inf: neuropeptide precursor-18 [Schmidtea mediterranea]	.	.	.	NA	NA	NA	NA	NA	NA	NA	NA	NA	NA	NA	NA	NA	NA	NA	NA	NA	NA
5	SMED30011663		common	2.9723	5.61401	2.43857	1.45894	1.69817	69.4728	87.0289	97.858	127.711	72.1954	gut		Wurtzel et. al. Dev Cell 2015	GAA42453.2	0	excitatory amino acid transporter [Clonorchis sinensis]	P31596	7e-177	Excitatory amino acid transporter 2	C12D12.2b	9e-176	GLT-1, isoform b (glt-1)	FBpp0079402	6e-113	Excitatory amino acid transporter 1	ENSDARP00000133248	1e-174	solute carrier family 1 (glial high affinity glutamate transporter), member 2b	ENSXETP00000016454	8e-175	solute carrier family 1 (glial high affinity glutamate transporter), member 2	ENSMUSP00000106844	7e-178	solute carrier family 1 (glial high affinity glutamate transporter), member 2	ENSP00000379102	3e-169	solute carrier family 1 (glial high affinity glutamate transporter), member 2
5	SMED30011727		mixed reference	0.0623441	0.416587	0.154234	0.100732	0.426889	4.03711	6.00244	7.54506	11.2081	10.015				XP_005424589.1	7e-62	dedicator of cytokinesis protein 1 [Geospiza fortis]	Q14185	4e-60	Dedicator of cytokinesis protein 1	C02F4.1	5e-10	CED-5 (ced-5)	FBpp0303335	1e-46	sponge	ENSDARP00000131334	6e-52	dedicator of cytokinesis 4b	ENSXETP00000028547	5e-47	dedicator of cytokinesis 4	ENSMUSP00000047652	1e-50	dedicator of cyto-kinesis 3	ENSP00000280333	8e-61	dedicator of cytokinesis 1
5	SMED30011840		mixed reference	0	0.584235	0.061365	0.14937	0.253179	4.82525	7.14335	7.53945	2.15664	6.34633	muscle		Wurtzel et. al. Dev Cell 2015	GAA51542.1	5e-15	hypothetical protein CLF_106354 [Clonorchis sinensis]	.	.	.	NA	NA	NA	NA	NA	NA	NA	NA	NA	NA	NA	NA	NA	NA	NA	NA	NA	NA
5	SMED30012026		mixed reference	0.428161	0.254855	0.0904029	0	0.232963	9.48086	11.468	19.2378	32.8731	43.9057				.	.	.	.	.	.	NA	NA	NA	NA	NA	NA	NA	NA	NA	NA	NA	NA	NA	NA	NA	NA	NA	NA
5	SMED30012553		mixed reference	0.0438611	0.341732	0.0370437	0	0.175757	1.78299	1.94765	2.23449	1.76308	1.10612	pan-neural; gut		Wurtzel et. al. Dev Cell 2015; Forsthoefel et. al. Dev Cell 2012	XP_002482287.1	0.0008	protein kinase activator Bem1, putative [Talaromyces stipitatus ATCC 10500]	.	.	.	C26C6.8	2e-05	C26C6.8 (C26C6.8)	NA	NA	NA	NA	NA	NA	ENSXETP00000030523	8e-05	trio Rho guanine nucleotide exchange factor	NA	NA	NA	NA	NA	NA
5	SMED30012641		common	0	0.112758	0.0409827	0.0286374	0.023908	1.51714	1.93659	2.15979	3.33991	1.97958				CDJ13987.1	4e-114	amiloride sensitive cation channel 5 [Hymenolepis microstoma]	Q9R0Y1	3e-10	Acid-sensing ion channel 5	C47C12.6.3	3e-08	DEG-1 (deg-1)	NA	NA	NA	ENSDARP00000136843	7e-08	acid-sensing (proton-gated) ion channel 1c	ENSXETP00000053010	9e-07	acid-sensing (proton-gated) ion channel 1	ENSMUSP00000029641	4e-11	acid-sensing (proton-gated) ion channel family member 5	ENSP00000418361	3e-08	acid sensing (proton gated) ion channel 3
5	SMED30012656		mixed reference	0	0.0518354	0.0304502	0	0.0852848	0.666201	0.966724	1.18852	1.18924	0.588948				GAA51400.1	1e-91	nephrin [Clonorchis sinensis]	O60500	2e-30	Nephrin	K02E10.8b	3e-14	SYG-1, isoform b (syg-1)	FBpp0087716	1e-35	sticks and stones	ENSDARP00000080406	1e-31	nephrosis 1, congenital, Finnish type (nephrin)	ENSXETP00000038058	2e-26	nephrosis 1, congenital, Finnish type (nephrin)	ENSMUSP00000006825	1e-26	nephrosis 1, nephrin	ENSP00000343634	4e-31	nephrosis 1, congenital, Finnish type (nephrin)
5	SMED30012709		common	0.212215	0.459834	0.644912	0.335031	0.496815	9.71847	14.4313	17.2135	20.4657	19.202				.	.	.	.	.	.	NA	NA	NA	NA	NA	NA	NA	NA	NA	NA	NA	NA	NA	NA	NA	NA	NA	NA
5	SMED30013013		mixed reference	0.185251	1.01209	0.284129	0.232326	2.96185	10.1041	13.1091	16.2307	30.3541	18.2788				AAW26063.1	1e-147	SJCHGC06010 protein [Schistosoma japonicum]	Q5GIS3	2e-111	Guanine nucleotide-binding protein subunit beta	F13D12.7a.3	2e-108	GPB-1, isoform a.	FBpp0312372	3e-106	G protein beta-subunit 13F	ENSDARP00000111963	4e-108	guanine nucleotide binding protein (G protein), beta polypeptide 1a	ENSXETP00000020865	2e-108	guanine nucleotide binding protein (G protein), beta polypeptide 3	ENSMUSP00000129353	1e-105	guanine nucleotide binding protein (G protein), beta 2	ENSP00000419693	3e-107	guanine nucleotide binding protein (G protein), beta polypeptide 4
5	SMED30013091		mixed reference	0.60691	0.530285	0.586031	0.64801	5.50681	18.9991	22.5325	28.3035	36.472	19.4719	gut		Forsthoefel et. al. Dev Cell 2012	.	.	.	.	.	.	NA	NA	NA	NA	NA	NA	NA	NA	NA	NA	NA	NA	NA	NA	NA	NA	NA	NA
5	SMED30013501		mixed reference	0	0	0.0889379	0	0.161118	1.20672	1.66269	2.05248	1.79761	0.920148				EKC19927.1	3e-36	Cholecystokinin receptor [Crassostrea gigas]	O43613	5e-10	Orexin receptor type 1	C15B12.5a	2e-05	GAR-1, isoform a (gar-1)	FBpp0304913	3e-07	short neuropeptide F receptor	ENSDARP00000085221	3e-09	neuropeptide FF receptor 1 like 2	ENSXETP00000003414	8e-08	hypocretin (orexin) receptor 2	ENSMUSP00000040033	1e-07	neuropeptide FF receptor 2	ENSP00000384387	1e-10	hypocretin (orexin) receptor 1
5	SMED30013759	slc21a-2	mixed reference	0.211119	0.176043	0.0543447	0.13481	0.975335	5.3096	9.58871	11.8273	23.1677	15.945	gut		Wurtzel et. al. Dev Cell 2015; Vu et. al. eLIFE 2015	XP_003969467.1	3e-50	solute carrier organic anion transporter family member 3A1-like [Takifugu rubripes]	P46720	1e-49	Solute carrier organic anion transporter family member 1A1	F53B1.8b	1e-35	Protein F53B1.8, isoform a	FBpp0079426	9e-40	Organic anion transporting polypeptide 30B	ENSDARP00000077535	1e-45	solute carrier organic anion transporter family, member 3A1	ENSXETP00000016624	4e-43	solute carrier organic anion transporter family, member 3A1	ENSMUSP00000107458	3e-47	solute carrier organic anion transporter family, member 1a6	ENSP00000261196	4e-48	solute carrier organic anion transporter family, member 1B3
5	SMED30013770		common	0	0.813061	0.118127	0.0609457	0.0344984	3.62461	8.08806	7.64316	3.91033	3.38629				XP_002605672.1	5e-85	hypothetical protein BRAFLDRAFT_121824 [Branchiostoma floridae]	Q497B8	5e-06	Lysine-specific demethylase 8	T07C4.11a	0.0008	JMJD-4, isoform a (jmjd-4)	FBpp0303819	0.0002	NA	NA	NA	NA	NA	NA	NA	ENSMUSP00000033010	8e-07	lysine (K)-specific demethylase 8	ENSP00000286096	1e-06	lysine (K)-specific demethylase 8
5	SMED30013790	Smed-pcdhP-1	mixed reference	0.0893159	0.296677	0.0508662	0.0534711	0.157398	2.48302	3.12938	3.52966	3.93809	0.762987	pan-neural; eye		Wurtzel et. al. Dev Cell 2015; Lapan and Reddien Cell Reports 2012	GAA54563.1	1e-102	protocadherin alpha-4 [Clonorchis sinensis]	Q9HCL0	4e-66	Protocadherin-18	F15B9.7	5e-40	FMI-1 (fmi-1)	FBpp0077167	2e-54	fat	ENSDARP00000135336	5e-65	protocadherin 2 alpha b2	ENSXETP00000005943	2e-61	Uncharacterized protein	ENSMUSP00000142010	2e-65	protocadherin gamma subfamily B, 5	ENSP00000390688	8e-67	protocadherin 18
5	SMED30013958		mixed reference	0.0964512	0.290362	0.106737	0	0.324045	1.60504	1.62656	2.1698	2.75101	1.41125				NP_001191178.1	1e-13	serotonin receptor [Apis mellifera]	Q75Z89	1e-12	5-hydroxytryptamine receptor 2A	F59C12.2a	9e-08	SER-1, isoform a.	FBpp0308426	8e-13	5-hydroxytryptamine (serotonin) receptor 2B	ENSDARP00000112740	9e-13	5-hydroxytryptamine (serotonin) receptor 2A	ENSXETP00000060342	1e-12	5-hydroxytryptamine (serotonin) receptor 2A, G protein-coupled	ENSMUSP00000047774	4e-13	5-hydroxytryptamine (serotonin) receptor 2A	ENSP00000437737	5e-13	5-hydroxytryptamine (serotonin) receptor 2A, G protein-coupled
5	SMED30013974		mixed reference	0.156297	0.11031	0.0404263	0	0.0372826	1.65834	3.12738	3.63279	3.18987	1.31535	muscle; gut		Wurtzel et. al. Dev Cell 2015; Forsthoefel et. al. Dev Cell 2012	CDJ07302.1	0	innexin unc 9 [Hymenolepis microstoma]	O01393	2e-83	Innexin unc-9	C16E9.4b	8e-87	INX-1, isoform b (inx-1)	FBpp0111483	2e-22	shaking B	NA	NA	NA	NA	NA	NA	NA	NA	NA	NA	NA	NA
5	SMED30014017	1.C5.1	mixed reference	0.641835	1.38125	0.824059	0.393066	3.49315	24.9413	38.855	47.7851	55.9365	31.1832				AHD24733.1	5e-37	1.C5.1 [Schmidtea mediterranea]	.	.	.	NA	NA	NA	NA	NA	NA	NA	NA	NA	NA	NA	NA	NA	NA	NA	NA	NA	NA
5	SMED30014224		mixed reference	0.241845	0.136883	0.172204	0.252637	2.27123	4.59117	6.7032	7.77832	22.7557	19.0904	gut		Wurtzel et. al. Dev Cell 2015	.	.	.	.	.	.	NA	NA	NA	NA	NA	NA	NA	NA	NA	NA	NA	NA	NA	NA	NA	NA	NA	NA
5	SMED30014482		mixed reference	0.405751	1.12737	0.644736	0.269131	0.564054	16.6799	28.0337	32.1881	34.8896	17.4976				AAW24762.1	8e-31	SJCHGC04453 protein [Schistosoma japonicum]	Q66S17	9e-07	Natterin-3	NA	NA	NA	FBpp0311525	3e-25	NA	NA	NA	NA	NA	NA	NA	NA	NA	NA	NA	NA	NA
[truncated: 500 more rows]

## Sheet: Stage 6 GO BP Categories
Stage 6 enriched transcripts: Select BP GO IDs, manually grouped into categories
DEVELOPMENT: REGULATION OF CELL FATE SPECIFICATION AND DIFFERENTIATION
[truncated: 351 more rows]

## Sheet: Stage 6 GO (All)
go_id	Term	Ontol	p-value	BH corrected p-value	# transcripts	Transcripts (smed20140614 ids)
[truncated: 459 more rows]
