# Supplementary material for: Embryonic origin of adult stem cells required for tissue homeostasis and regeneration
Source: eLife. 2017 Jan 10;6:e21052. doi: 10.7554/eLife.21052 (PMC5293490; doi:10.7554/eLife.21052)
Supplement: Figure 1—source data 7. — Criteria for inclusion are indicated in Figure 1—source data 1, as well as the legends for Figure 1—figure supplements 2–3. Tabs in this excel file contain; (1) pairwise comparison data (if applicable), (2) mixed stage reference comparison data, (3) cluster membership (see Figure 1H), average RPKM values across embryogenesis (Y–S8), and in C4 and SX adults, as well as best BLASTx hits (E < 0.001) versus the NR, Swiss-Prot, C. elegans, D. melanogaster, D. rerio, X. tropicalis, M. musculus and H. sapiens RefSeq databases, (4) GO analysis: manually curated and categorized biological process (BP) GO IDs, and (5) GO analysis: unabridged results. See also Figure 1—figure supplement 9. DOI: http://dx.doi.org/10.7554/eLife.21052.010 [file elife-21052-fig1-data7.xls]

## Sheet: Stage 7 E MX REF
Transcript (smed20140614 id)	log2(Y/Avg)	log2(S2/Avg)	log2 (S3/Avg)	log2 (S4/Avg)	log2 (S5/Avg)	log2 (S6/Avg)	log2 (S7/Avg)	log 2 (S8/Avg)	Avg log CPM	Y p-value	S2 p-value	S3 p-value	S4 p-value	S5 p-value	S6 p-value	S7 p-value	S8 p-value	Y adjusted p-value	S2 adjusted p-value	S3 adjusted p-value	S4 adjusted p-value	S5 adjusted p-value	S6 adjusted p-value	S7 adjusted p-value	S8 adjusted p-value	length	# ORFS	Signal Peptide?	# TMHMM(S)	Top Hit NR BLASTx	NR BLASTx Hit E Value	Top NR BLASTx hit description	Top Swiss Prot BLASTx hit	Top Swiss Prot BLASTx hit E Value	Top Swiss Prot BLASTx hit description
SMED30000006	-5.43761	0.762157	-2.43665	-5.43761	-0.558448	4.15071	4.58771	4.36974	0.454655	0.999654	0.175321	0.976073	0.999504	0.715633	1.38181e-29	1.83876e-39	9.07831e-35	0.999999	0.409736	0.999998	0.999998	0.852337	1.21725e-27	1.24767e-37	2.05024e-33	3227	2	.	5	GAA51328.1	0	potassium voltage-gated channel Eag-related subfamily H member 8, partial [Clonorchis sinensis]	Q96L42	0	Potassium voltage-gated channel subfamily H member 8
SMED30000013	-2.19262	-1.31844	-2.28091	-3.41139	-3.45997	3.20827	4.56124	4.89382	6.69722	1.39847e-06	0.00144178	4.24543e-07	4.85688e-12	1.26358e-12	2.63533e-28	2.65792e-60	7.46216e-70	7.4019e-06	0.00823911	5.80845e-06	2.17743e-10	7.58324e-11	1.92239e-26	1.25118e-57	1.39635e-67	2615	1	YES	0	AHH45014.1	0	fasciclin-1 [Taenia solium]	O11780	2e-21	Transforming growth factor-beta-induced protein ig-h3
SMED30000023	-5.11034	0.0237283	-0.0364172	-5.11034	-0.0625454	2.98114	3.65304	3.66174	-0.398944	0.999583	0.518048	0.543428	0.999431	0.530042	6.59665e-15	1.10201e-26	9.36321e-28	0.999999	0.8582	0.905824	0.999998	0.690324	9.78038e-14	2.312e-25	1.34647e-26	2722	1	.	7	EAT40437.2	1e-86	AAEL007832-PA, partial [Aedes aegypti]	Q9N2A3	1e-50	Muscarinic acetylcholine receptor M3
SMED30000059	-1.36971	-1.14581	-1.21377	-5.18548	-2.33405	1.55602	4.62923	5.06356	0.210885	0.984291	0.971394	0.976202	0.00126014	0.999041	0.00240994	5.73275e-29	1.6003e-36	0.999999	0.999994	0.999998	0.00597393	0.999999	0.00525987	1.46365e-27	4.05144e-35	758	2	YES	0	AHY82417.1	5e-83	hypothetical protein, partial [Schmidtea mediterranea]	.	.	.
SMED30000087	-2.68081	-0.208092	-3.54688	-2.6561	-0.868427	2.66989	3.51301	3.77742	1.3065	0.00136057	0.724814	5.59911e-06	0.000118533	0.0727308	2.06492e-17	3.82185e-32	2.841e-38	0.00404041	0.999994	5.84492e-05	0.000754819	0.156825	4.066e-16	1.29082e-30	7.91043e-37	3017	3	YES	0	EKC26082.1	1e-39	Voltage-dependent calcium channel subunit alpha-2/delta-2 [Crassostrea gigas]	P54289	9e-31	Voltage-dependent calcium channel subunit alpha-2/delta-1
SMED30000095	-0.645658	-1.41372	-4.47362	-4.47362	-0.678809	3.25841	4.34372	4.08331	-0.534683	0.750966	0.901322	0.999602	0.999614	0.737755	2.88143e-13	1.15709e-28	1.11978e-24	0.999999	0.999994	0.999998	0.999998	0.871587	3.45302e-12	2.89533e-27	1.29852e-23	1579	2	.	7	XP_003772891.1	2e-30	neuropeptide FF receptor 2 [Sarcophilus harrisii]	Q9Y5X5	1e-28	Neuropeptide FF receptor 2
SMED30000107	-2.98591	-1.14859	-2.53556	-2.54551	0.0708894	2.7662	3.21718	3.1613	2.67115	7.10679e-07	0.00875262	8.16899e-07	4.43767e-07	0.832789	6.23407e-21	5.63261e-29	5.95563e-28	3.96861e-06	0.0384052	1.04593e-05	5.66739e-06	0.946592	1.87626e-19	1.4393e-27	8.69309e-27	2002	1	.	0	GAA52930.1	1e-32	hypothetical protein CLF_109133 [Clonorchis sinensis]	Q8TBH0	1e-14	Arrestin domain-containing protein 2 [Homo sapiens]
SMED30000179	-3.06131	-0.457453	-1.63692	-1.7095	-0.291632	1.96848	2.50989	2.67843	3.05781	1.35391e-10	0.165928	1.24778e-05	4.64808e-06	0.34466	6.03188e-15	7.80895e-25	1.19721e-28	1.36739e-09	0.39398	0.000118924	4.46961e-05	0.508634	9.02745e-14	1.41382e-23	1.81521e-27	1593	1	.	12	XP_790066.3	4e-89	oxalate:formate antiporter-like [Strongylocentrotus purpuratus]	P37662	2e-17	Uncharacterized MFS-type transporter YhjX [Escherichia coli K-12]
SMED30000186	-2.59589	-1.14682	-1.81438	-2.18463	-0.23887	2.34562	2.66452	2.97045	2.26982	3.0234e-07	0.00189512	5.82298e-06	1.4555e-07	0.42889	4.01845e-24	8.20732e-32	1.18945e-40	1.78881e-06	0.0104339	6.05345e-05	2.12348e-06	0.593749	1.76221e-22	2.69937e-30	3.78003e-39	3387	3	.	6	ESO89164.1	3e-74	hypothetical protein LOTGIDRAFT_229069 [Lottia gigantea]	Q91YD4	2e-69	Transient receptor potential cation channel subfamily M member 2
SMED30000203	-3.38146	0.397263	-1.05437	-3.31754	-2.1962	1.78026	3.53315	4.2389	1.11519	0.000396656	0.356465	0.0853699	4.59983e-05	0.000288997	2.92647e-09	5.50421e-43	2.32544e-68	0.00132045	0.674215	0.233542	0.000328932	0.00165148	2.02198e-08	5.29794e-41	3.93587e-66	3357	3	YES	7	CDJ18862.1	0	metabotropic glutamate receptor 5 [Echinococcus granulosus]	P31424	0	Metabotropic glutamate receptor 5
SMED30000242	-3.44726	-1.58593	-1.77769	-2.80302	0.27462	2.41953	3.45906	3.46069	2.62302	1.04843e-10	1.49334e-05	2.40589e-06	1.66277e-11	0.262954	5.99095e-34	3.60891e-77	1.0211e-77	1.07802e-09	0.000143784	2.72695e-05	6.66149e-10	0.416947	7.98626e-32	6.39563e-74	3.17142e-75	785	1	.	0	AAW27309.1	4e-48	SJCHGC05979 protein [Schistosoma japonicum]	Q9GUM7	2e-23	Putative complexin-1 [Caenorhabditis elegans]
SMED30000258	-3.21951	-2.05791	-2.14827	-2.18066	0.913456	2.45333	2.99233	3.24722	3.95699	1.06688e-09	3.03241e-06	1.42632e-06	9.52197e-07	0.00549336	7.35527e-17	1.10871e-25	1.13066e-30	9.36266e-09	3.39618e-05	1.71198e-05	1.10504e-05	0.0195509	1.36954e-15	2.14254e-24	1.95094e-29	4827	2	.	17	XP_006013063.1	0	multidrug resistance-associated protein 1-like isoform X3 [Latimeria chalumnae]	Q5F364	0	Multidrug resistance-associated protein 1
SMED30000295	-0.204454	0.0154937	-3.85751	-1.49085	-4.04683	-0.671861	4.53499	5.72101	1.66383	0.856283	0.888454	0.000119145	0.0572752	2.76385e-06	0.261607	5.14206e-37	5.35417e-63	0.999999	0.999994	0.000860375	0.15655	2.97699e-05	0.32572	2.80135e-35	6.32569e-61	1851	1	YES	0	.	.	.	.	.	.
SMED30000319	-2.43022	-1.12127	-2.77033	-2.1949	0.410125	2.50172	2.6087	2.99617	1.5136	5.33567e-05	0.00799672	9.7872e-08	4.17177e-06	0.147546	8.76231e-29	1.66054e-31	8.94164e-44	0.000212545	0.035565	1.53094e-06	4.06741e-05	0.27009	6.82124e-27	5.35623e-30	3.47593e-42	1531	1	.	12	ELT92519.1	5e-47	hypothetical protein CAPTEDRAFT_227457 [Capitella teleta]	Q51330	3e-12	Oxalate:formate antiporter
SMED30000345	-2.36899	-0.134898	-3.28129	-1.91319	-1.81802	2.08262	3.51271	3.92105	2.37966	0.000242037	0.778983	3.46591e-07	0.000469173	0.000196389	1.24679e-09	1.99044e-28	3.16534e-36	0.000842402	0.999994	4.84444e-06	0.00252768	0.00119238	9.10153e-09	4.82042e-27	7.88769e-35	3064	1	.	0	ELU14020.1	0	hypothetical protein CAPTEDRAFT_109907, partial [Capitella teleta]	P14099	0	cGMP-dependent 3',5'-cyclic phosphodiesterase
SMED30000467	-1.21818	-3.0508	-3.147	-3.19914	-0.40137	3.65415	3.52969	3.83265	0.437328	0.240437	0.00351186	0.00238153	0.00183746	0.578605	1.21914e-36	2.49456e-33	1.99888e-42	0.385034	0.0176985	0.0115854	0.00823643	0.733624	2.25332e-34	9.40597e-32	7.10984e-41	888	1	.	4	AHD24744.1	9e-21	X1.A.G7.1, partial [Schmidtea mediterranea]	.	.	.
SMED30000488	-2.48374	-0.1319	-1.39052	-2.88023	-1.66069	2.13171	3.03224	3.38312	0.855992	0.00153812	0.809255	0.0130894	1.18351e-05	0.000294546	9.69306e-18	4.22207e-40	3.39581e-53	0.004509	0.999994	0.0500246	0.000101093	0.00167778	2.00565e-16	3.05032e-38	2.24847e-51	2155	1	.	0	XP_005111950.1	3e-79	double C2-like domain-containing protein beta-like [Aplysia californica]	P70610	2e-67	Double C2-like domain-containing protein beta
SMED30000511	-0.630453	0.0308846	-2.19531	-6.18146	-2.38399	3.02855	4.29987	4.03191	0.62332	0.894514	0.57888	0.998098	2.4347e-06	0.998887	9.16033e-21	1.00326e-51	3.16107e-44	0.999999	0.920872	0.999998	2.54335e-05	0.999999	2.71094e-19	2.19023e-49	1.2597e-42	1527	1	.	7	ESO93744.1	7e-31	hypothetical protein LOTGIDRAFT_94766, partial [Lottia gigantea]	.	.	.
SMED30000524	-2.44783	-1.4202	-2.82294	-3.23893	-0.128308	3.28576	3.49364	3.2788	4.03326	3.50267e-05	0.00571627	1.45712e-06	9.48437e-08	0.780352	9.88233e-21	1.30224e-23	1.18937e-20	0.000144396	0.0267913	1.74271e-05	1.45932e-06	0.904461	2.91031e-19	2.12413e-22	1.07993e-19	3713	1	.	0	.	.	.	.	.	.
SMED30000552	-0.0876116	-3.92713	-3.92713	-1.0345	-3.92713	3.0089	4.76167	5.13294	-0.523334	0.458485	0.999658	0.999662	0.694579	0.999639	5.16296e-09	5.12425e-29	7.66211e-37	0.683091	0.999994	0.999998	0.999938	0.999999	3.42684e-08	1.31274e-27	1.98484e-35	464	1	.	1	.	.	.	.	.	.
SMED30000555	-5.41157	-0.726046	-2.42139	-2.49387	1.35887	2.94538	3.32601	3.4226	-0.302026	0.00585556	0.937778	0.999452	0.999579	0.00904651	3.63949e-16	1.34555e-22	3.58688e-25	0.0149538	0.999994	0.999998	0.999998	0.0294642	6.26196e-15	2.03705e-21	4.33288e-24	987	1	.	0	XP_003106404.1	2e-08	hypothetical protein CRE_15946 [Caenorhabditis remanei]	.	.	.
SMED30000596	-2.3318	-1.90683	-1.54141	-1.12825	0.494191	1.99914	2.397	2.01797	1.593	7.97386e-06	4.5418e-06	9.17759e-05	0.00215039	0.0617145	2.85773e-19	2.00078e-28	7.48035e-20	3.68958e-05	4.89556e-05	0.000682699	0.00943973	0.137877	7.10354e-18	4.84156e-27	6.43887e-19	1098	1	.	0	XP_006631553.1	2e-94	peroxiredoxin-1-like [Lepisosteus oculatus]	Q90384	3e-92	Peroxiredoxin
SMED30000602	-5.13921	-0.454731	-0.531631	-2.22117	-3.18653	3.23879	4.28215	4.01232	-0.109223	0.0129311	0.871689	0.893024	0.998947	0.999991	6.03099e-19	1.50179e-41	2.83872e-35	0.030202	0.999994	0.999998	0.999998	0.999999	1.44777e-17	1.24641e-39	6.63992e-34	1634	1	.	7	CDJ09159.1	3e-35	Orphan Rhodopsin-like G protein-coupled receptor [Hymenolepis microstoma]	Q28886	4e-06	Rhodopsin [Macaca fascicularis]
SMED30000647	-3.99889	-1.4432	-2.15435	-3.29792	0.477578	3.00653	3.53896	3.87129	2.41545	1.74418e-08	0.00204462	2.78017e-05	1.24229e-08	0.132458	5.424e-31	6.36593e-45	1.5335e-55	1.26163e-07	0.0111248	0.000240754	2.42476e-07	0.249037	5.44696e-29	7.26464e-43	1.19447e-53	943	1	.	1	GAA51140.1	1e-50	NAD dependent epimerase/dehydratase [Clonorchis sinensis]	.	.	.
SMED30000681	-1.63342	-0.517303	-3.55835	-3.63115	0.40037	1.66649	3.06124	4.21212	0.505452	0.0831924	0.474769	0.000198052	0.00012867	0.291812	8.00629e-08	2.38366e-31	4.02801e-75	0.152509	0.812737	0.00133843	0.000813526	0.449758	4.33745e-07	7.54334e-30	1.04614e-72	814	2	.	0	.	.	.	.	.	.
SMED30000699	-3.38478	-0.960497	-2.32724	-3.3913	1.8447	2.7299	2.75923	2.72997	2.678	2.57696e-08	0.0207898	1.90056e-06	2.43538e-10	1.37585e-09	9.77604e-22	3.13296e-22	8.52511e-22	1.80717e-07	0.0781648	2.21074e-05	7.47919e-09	3.88473e-08	3.21715e-20	4.62311e-21	8.34425e-21	1714	1	.	1	AFJ24869.1	5e-56	slit-2 [Schmidtea mediterranea]	P0C192	2e-16	Leucine-rich repeat-containing protein 4B
SMED30000707	-2.63024	0.65436	-2.81339	-8.15232	1.06957	4.28782	3.84189	3.74231	2.22517	0.999301	0.148217	0.999601	2.28869e-11	0.0214795	1.69895e-29	7.72418e-23	1.4651e-21	0.999999	0.363301	0.999998	8.88549e-10	0.0595758	1.47931e-27	1.18728e-21	1.40929e-20	2796	1	YES	11	XP_004078493.1	6e-63	sodium/hydrogen exchanger 1-like [Oryzias latipes]	Q01345	3e-62	Na(+)/H(+) exchanger beta
SMED30000710	-2.48848	0.338203	-2.94405	-3.18433	-2.68129	2.4936	4.15558	4.31076	2.59569	0.000721352	0.466858	3.55176e-05	5.24035e-06	1.14584e-05	1.87283e-10	2.45218e-30	7.14096e-33	0.00227562	0.803992	0.00029773	4.96934e-05	0.000103418	1.53657e-09	7.0426e-29	1.43138e-31	676	1	YES	0	AFJ24739.1	4e-66	GLI pathogenesis related-1, partial [Schmidtea mediterranea]	P35787	3e-34	Venom allergen 5
SMED30000735	-1.90213	0.54965	-2.42272	-3.46568	-2.68927	2.10231	3.7313	4.09654	2.13401	0.00365817	0.189387	7.8299e-05	4.82715e-07	1.30615e-06	1.35414e-09	9.49445e-32	4.02958e-39	0.00981387	0.433001	0.000596589	6.08229e-06	1.54862e-05	9.83988e-09	3.09902e-30	1.17635e-37	669	1	.	0	AFJ24739.1	4e-64	GLI pathogenesis related-1, partial [Schmidtea mediterranea]	Q6UWM5	3e-32	GLIPR1-like protein 1
SMED30000752	-2.49661	-1.90686	-0.312022	-2.07003	-0.479783	2.12984	2.51871	2.61677	0.529189	0.00114464	0.00111663	0.505186	0.000357483	0.207749	4.41114e-20	1.26721e-29	2.94038e-33	0.00345501	0.00661435	0.864464	0.00199111	0.350558	1.20485e-18	3.42704e-28	6.03028e-32	2138	2	.	5	ELT88551.1	0	hypothetical protein CAPTEDRAFT_218764 [Capitella teleta]	P17972	0	Potassium voltage-gated channel protein Shaw
SMED30000779	-1.63709	-1.52969	-3.94594	-3.38741	-0.883279	3.46191	4.03645	3.88506	1.90727	0.0195779	0.0116748	5.43196e-07	4.38775e-06	0.0712016	8.12255e-27	6.56272e-38	6.82015e-35	0.0435165	0.0488712	7.26681e-06	4.24774e-05	0.154268	4.92371e-25	3.8466e-36	1.55189e-33	281	1	YES	1	.	.	.	.	.	.
SMED30000802	-1.05662	-0.173904	-1.9595	-2.0432	-3.9719	-0.0664115	4.16369	5.10784	0.600349	0.350087	0.914195	0.0551084	0.0433448	4.97895e-05	0.966525	4.01346e-23	8.18396e-37	0.536965	0.999994	0.1643	0.124324	0.000368371	0.989939	6.30086e-22	2.11275e-35	444	1	YES	0	.	.	.	.	.	.
SMED30000827	-2.91797	-1.89743	-3.50555	-4.18894	-0.117701	3.89672	4.35798	4.37289	4.65801	0.000141398	0.00531759	6.83243e-06	3.76918e-07	0.845378	1.06363e-18	1.51066e-23	1.02192e-23	0.000517582	0.0251733	6.94704e-05	4.92215e-06	0.955566	2.46873e-17	2.45213e-22	1.11589e-22	417	1	.	1	.	.	.	.	.	.
SMED30000845	-5.21388	-0.0847662	-0.594452	-2.29538	-1.80704	2.29185	3.67671	4.02695	-0.321746	0.00923479	0.74049	0.916896	0.999248	0.996681	4.95583e-08	6.15049e-26	4.72719e-34	0.022435	0.999994	0.999998	0.999998	0.999999	2.78605e-07	1.21505e-24	1.01508e-32	1615	1	.	4	BAE78812.1	1e-160	innexin3 [Dugesia japonica]	O01393	3e-93	Innexin unc-9
SMED30000854	-2.14949	-0.548224	-2.98816	-2.09008	-2.6192	1.81618	3.94596	4.63302	0.456549	0.0685525	0.525576	0.00462168	0.0263723	0.0012341	7.37641e-06	1.79246e-30	1.35461e-45	0.129096	0.866147	0.0205729	0.082019	0.00563329	2.78937e-05	5.21753e-29	5.88047e-44	548	1	.	0	DAA33902.1	4e-40	TPA_inf: secreted peptide prohormone-15 [Schmidtea mediterranea]	.	.	.
SMED30000862	-1.00331	1.10719	-5.89061	-2.9749	-1.24647	3.11474	3.60328	3.29008	0.0680181	0.958647	0.037922	3.52228e-05	0.999891	0.977642	8.29412e-24	2.41278e-35	2.71778e-28	0.999999	0.127013	0.000295423	0.999998	0.999999	3.48504e-22	1.10977e-33	4.02351e-27	2413	2	.	1	GAA43171.2	1e-21	leucine-rich repeat and fibronectin type-III domain-containing protein 5 [Clonorchis sinensis]	Q6WRI0	2e-09	Immunoglobulin superfamily member 10
SMED30000867	-1.62833	-0.770415	-4.65405	-2.04499	-4.27976	3.23556	5.07365	5.06833	2.2936	0.0468364	0.24714	9.77555e-07	0.00551551	2.7673e-07	4.47787e-18	3.33996e-49	3.51077e-49	0.0928011	0.522827	1.22558e-05	0.0213938	4.02367e-06	9.63606e-17	5.81636e-47	1.80802e-47	1486	1	.	3	ELT95723.1	1e-131	hypothetical protein CAPTEDRAFT_180884 [Capitella teleta]	Q7Q6A7	1e-117	Kynurenine 3-monooxygenase
SMED30000934	-5.21046	0.821308	-0.157638	-5.21046	-0.547056	3.10367	3.38747	3.81316	-0.327802	0.999569	0.160958	0.588963	0.999427	0.722231	1.61871e-20	8.34892e-27	1.83192e-41	0.999999	0.385252	0.952477	0.999998	0.858465	4.66222e-19	1.77507e-25	6.11189e-40	1859	2	.	10	ELU05355.1	1e-53	hypothetical protein CAPTEDRAFT_170750 [Capitella teleta]	Q1LVS8	3e-53	Putative transporter SVOPL
SMED30000957	-4.56564	-0.50335	-1.59759	-4.56564	-2.61518	4.06646	4.82588	4.95507	0.0132983	0.999503	0.711227	0.928088	0.999641	0.98538	1.73473e-22	4.21606e-37	7.99525e-41	0.999999	0.999994	0.999998	0.999998	0.999999	6.25145e-21	2.31361e-35	2.56794e-39	1827	2	YES	4	XP_309153.3	7e-149	AGAP000962-PA [Anopheles gambiae str. PEST]	P22770	9e-122	Neuronal acetylcholine receptor subunit alpha-7
SMED30000978	-4.6539	-1.59493	-1.65794	-1.76079	-1.83515	2.95446	4.15751	4.39074	-0.414464	0.0363137	0.994292	0.995294	0.996478	0.997198	3.77916e-11	1.40608e-26	1.37952e-31	0.0745908	0.999994	0.999998	0.999998	0.999999	3.41087e-10	2.92953e-25	2.5265e-30	1481	2	YES	7	KDR19461.1	5e-09	G-protein coupled receptor Mth2 [Zootermopsis nevadensis]	.	.	.
SMED30001010	-3.15948	-2.31369	-3.0153	-3.1113	2.02088	2.89453	3.29534	3.38901	0.855194	0.00146476	0.0025794	0.000271775	0.000161078	2.37598e-10	2.08626e-27	8.95523e-38	2.41864e-41	0.00431705	0.0135548	0.00176918	0.000991173	8.20883e-09	1.38443e-25	5.19835e-36	8.00729e-40	888	1	.	1	ESO86717.1	3e-08	hypothetical protein LOTGIDRAFT_166990 [Lottia gigantea]	.	.	.
SMED30001043	-2.93975	-2.00126	-2.81145	-2.97897	-3.20417	3.29845	5.16605	5.4711	3.75744	1.34943e-07	4.32913e-06	2.93828e-09	5.71646e-10	2.90094e-14	2.04153e-46	7.28285e-131	1.23526e-149	8.438e-07	4.67469e-05	6.08396e-08	1.59168e-08	2.5042e-12	1.1665e-43	1.09705e-126	1.24049e-145	500	1	YES	0	.	.	.	.	.	.
SMED30001103	-5.84027	-0.0591476	-1.85579	-1.31655	-0.329263	2.64265	3.39462	3.36376	-0.0885992	0.000891537	0.724346	0.996851	0.986878	0.842255	6.65341e-18	9.95647e-37	3.03434e-37	0.00275283	0.999994	0.999998	0.999998	0.953037	1.40764e-16	5.28096e-35	7.99088e-36	1081	1	.	5	XP_008211876.1	2e-07	major facilitator superfamily domain-containing protein 6 [Nasonia vitripennis]	.	.	.
SMED30001121	-2.21053	-1.16559	-2.81336	-3.2721	1.97308	1.67495	2.39597	3.41758	1.43145	0.000331602	0.00970794	2.88161e-07	6.8894e-09	1.0618e-15	2.41049e-12	1.26436e-26	7.98338e-62	0.00112048	0.0418294	4.09694e-06	1.44337e-07	1.24956e-13	2.5743e-11	2.64156e-25	8.94109e-60	3098	1	YES	7	XP_003739342.1	7e-105	metabotropic glutamate receptor-like [Metaseiulus occidentalis]	P31422	1e-79	Metabotropic glutamate receptor 3
SMED30001129	-1.94268	-1.36068	-2.8863	-2.96407	-0.170522	2.67325	3.07482	3.57618	0.602829	0.0284073	0.0466761	0.000357189	0.000215426	0.76901	2.79826e-18	3.91548e-25	2.36276e-36	0.0603247	0.149672	0.00223769	0.00128163	0.895657	6.18059e-17	7.2726e-24	5.92696e-35	868	1	YES	0	.	.	.	.	.	.
SMED30001139	-1.44989	0.482929	-2.28935	-5.28062	-1.88154	2.64081	3.86932	3.90833	-0.225683	0.987313	0.325685	0.998847	0.000542595	0.996139	1.8493e-12	9.26914e-34	1.53265e-35	0.999999	0.634408	0.999998	0.00286785	0.999999	2.00194e-11	3.63609e-32	3.63575e-34	1727	1	YES	2	.	.	.	.	.	.
SMED30001142	-2.88799	-0.567479	-2.74066	-2.22045	0.163232	2.70923	2.86532	2.6788	3.48625	1.01769e-09	0.0996635	1.9503e-10	4.23034e-08	0.590481	1.41206e-26	5.303e-30	5.44566e-26	8.96488e-09	0.27016	4.92925e-09	7.13592e-07	0.743673	8.35777e-25	1.48966e-28	6.98729e-25	4528	1	YES	1	CDJ18358.1	1e-72	cadherin [Echinococcus granulosus]	.	.	.
SMED30001148	-1.54126	-0.194822	-3.00484	-2.01635	-1.8099	2.28922	3.09859	3.17936	1.93141	0.0053287	0.649085	1.57938e-07	6.04568e-05	3.88892e-05	1.04555e-14	6.23086e-28	1.13974e-29	0.0137624	0.985338	2.38029e-06	0.000419094	0.000297188	1.49855e-13	1.43077e-26	1.85505e-28	5815	1	.	8	CCD77851.1	5e-39	hypothetical protein Smp_128250 [Schistosoma mansoni]	.	.	.
SMED30001155	-2.10316	-0.494856	-1.92555	-5.94376	-1.12814	4.80887	3.66894	3.11765	0.545308	0.997654	0.854192	0.996208	3.38041e-05	0.969043	5.23332e-48	7.0828e-24	2.11134e-16	0.999999	0.999994	0.999998	0.000253148	0.999999	3.50365e-45	1.18546e-22	1.43488e-15	1083	1	.	0	.	.	.	.	.	.
SMED30001222	-2.87374	-0.915539	-2.10808	-1.87528	-0.395483	1.95936	2.92419	3.28457	1.06159	0.000195027	0.0698953	0.000321947	0.000910204	0.32566	2.96012e-12	4.46263e-29	2.75439e-38	0.000692142	0.205759	0.00204756	0.0045004	0.48802	3.11925e-11	1.15009e-27	7.69772e-37	968	1	.	0	AEV92813.1	2e-102	ETHE1 [Urechis unicinctus]	O95571	2e-94	Persulfide dioxygenase ETHE1, mitochondrial
SMED30001259	-2.62311	-1.43831	-3.70745	-3.24561	1.44171	3.05413	3.22838	3.29026	2.58017	1.43969e-05	0.00198377	5.52547e-10	1.02405e-08	1.00622e-05	1.59724e-25	8.02018e-29	3.90654e-30	6.41051e-05	0.0108407	1.29747e-08	2.06166e-07	9.25269e-05	8.22562e-24	2.03216e-27	6.58234e-29	3876	1	YES	1	GAA41554.2	2e-35	macrophage colony-stimulating factor 1 receptor [Clonorchis sinensis]	Q5MD89	3e-30	Vascular endothelial growth factor receptor 3
SMED30001299	-3.12458	-0.0415974	-2.51671	-1.91039	-1.74801	2.85417	3.26578	3.22132	1.95611	3.96374e-05	0.949526	6.47887e-05	0.00108423	0.000649694	1.15233e-16	3.44987e-22	1.30105e-21	0.000161985	0.999994	0.000505147	0.00524312	0.00327862	2.09854e-15	5.07243e-21	1.25752e-20	3967	1	YES	5	CDJ16560.1	5e-19	hypothetical protein EgrG_000826800 [Echinococcus granulosus]	.	.	.
SMED30001301	-1.97367	-0.644154	-1.51859	-3.64687	-2.14322	2.07828	3.68232	4.1659	2.18051	0.000393037	0.111959	0.000719612	8.98224e-11	8.23675e-08	1.99168e-17	2.46988e-62	9.27744e-84	0.00130898	0.295229	0.00410446	3.03033e-09	1.40197e-06	3.93724e-16	1.43096e-59	4.17166e-81	584	1	YES	0	DAA33931.1	2e-54	TPA_inf: secreted peptide prohormone-16 [Schmidtea mediterranea]	.	.	.
SMED30001341	-1.06828	-0.83522	-5.97587	-5.97587	0.287117	4.30735	4.69487	4.56591	0.949425	0.826325	0.767279	0.999498	0.999509	0.274335	3.22439e-42	2.80443e-54	1.10386e-50	0.999999	0.999994	0.999998	0.999998	0.430284	1.12955e-39	7.89618e-52	6.20446e-49	1209	1	YES	0	CCD79298.1	4e-86	carbonic anhydrase-related [Schistosoma mansoni]	A0JN41	2e-57	Carbonic anhydrase-related protein 10 [Bos taurus]
SMED30001408	-2.95244	0.0593405	-3.84403	-1.58661	-1.29232	2.61047	3.42622	3.57936	1.4461	0.000225058	0.847442	2.64767e-07	0.00527086	0.00593081	3.12692e-19	1.72272e-35	1.43998e-39	0.000788411	0.999994	3.7984e-06	0.0205613	0.0208809	7.73437e-18	8.10942e-34	4.29389e-38	5798	3	YES	0	XP_001920953.4	2e-102	receptor-type tyrosine-protein phosphatase S isoform X1 [Danio rerio]	B0V2N1	2e-102	Receptor-type tyrosine-protein phosphatase S
SMED30001457	-5.562	0.854872	-2.57096	-5.562	0.804345	3.75162	4.15105	4.13307	0.315245	0.999682	0.136241	0.979839	0.999549	0.111266	7.46205e-27	3.20512e-36	1.23656e-36	0.999999	0.341959	0.999998	0.999998	0.217917	4.55079e-25	1.604e-34	3.15444e-35	1038	1	.	4	GAA47791.1	9e-13	hypothetical protein CLF_100805 [Clonorchis sinensis]	.	.	.
SMED30001493	-6.53351	0.941305	-1.07567	-2.05417	-1.51	1.99578	3.96561	4.27064	0.771731	0.000115084	0.108151	0.974506	0.997934	0.991457	2.06079e-05	3.06669e-24	3.1956e-29	0.000429368	0.28758	0.999998	0.999998	0.999999	7.15682e-05	5.31894e-23	5.03788e-28	3071	3	.	6	AHY22056.1	5e-162	SLO-1 2 [Trichuris muris]	Q03720	1e-144	Calcium-activated potassium channel slowpoke
SMED30001515	-3.69782	-1.09273	-1.5475	-2.88919	0.242267	2.60566	3.15392	3.2254	5.70422	2.73733e-13	0.00579085	0.0001808	4.06649e-10	0.487	5.89958e-19	1.60045e-28	6.01991e-30	4.04848e-12	0.0270734	0.00123598	1.17799e-08	0.650637	1.41736e-17	3.93606e-27	1.00034e-28	1229	1	.	0	XP_004988766.1	7e-102	annexin A7 [Salpingoeca rosetta]	P20072	4e-94	Annexin A7
SMED30001527	-3.60993	0.488615	-2.35221	-2.92168	-1.32984	2.63699	3.34222	3.74584	1.17028	0.0001034	0.243701	0.000876025	0.000102182	0.0103953	6.77883e-21	2.98626e-36	2.86274e-48	0.000389537	0.517782	0.00488379	0.000664173	0.033008	2.03008e-19	1.49696e-34	1.40237e-46	2345	2	.	0	AAO25691.1	3e-13	ankyrin repeat protein E4_2, partial [synthetic construct]	Q96NW4	3e-10	Ankyrin repeat domain-containing protein 27
SMED30001543	-1.47074	0.0534296	-0.95023	-3.60193	-4.12316	2.29479	3.6838	4.11403	1.35882	0.0414664	0.835833	0.0962497	1.36113e-06	3.37043e-10	8.58172e-15	1.10273e-42	7.41586e-56	0.0836407	0.999994	0.256366	1.51989e-05	1.11461e-08	1.24886e-13	1.03174e-40	5.91052e-54	989	2	.	5	AHD24744.1	1e-06	X1.A.G7.1, partial [Schmidtea mediterranea]	.	.	.
SMED30001553	-1.86552	0.0291739	-2.82909	-3.87257	-3.37198	2.51576	4.78219	4.61204	1.29674	0.0544495	0.863698	0.00167049	6.77808e-05	2.3287e-05	1.76335e-11	6.15638e-49	4.07848e-45	0.10571	0.999994	0.00855027	0.000463571	0.000190024	1.65496e-10	1.05985e-46	1.7185e-43	413	1	.	0	NP_001233215.1	6e-22	uncharacterized protein LOC100185684 precursor [Ciona intestinalis]	Q32LB5	5e-20	GLIPR1-like protein 1
SMED30001567	-2.70235	-1.94183	-2.51512	-5.00874	1.19393	3.38418	3.68383	3.9061	3.075	5.20137e-05	0.000624677	3.23953e-05	6.52955e-11	0.00287513	6.09763e-22	2.47496e-26	6.42064e-30	0.000207689	0.00400078	0.000274767	2.2954e-09	0.0114303	2.05252e-20	5.07578e-25	1.064e-28	542	1	YES	0	.	.	.	.	.	.
SMED30001575	-1.83264	0.362535	-2.55499	-3.123	-1.02072	0.874619	3.04763	4.24657	2.11459	0.00194274	0.344024	6.46553e-06	1.48988e-07	0.0148443	0.00834938	8.63491e-26	4.94542e-54	0.00556306	0.659146	6.62541e-05	2.16734e-06	0.0441605	0.0158852	1.68596e-24	3.45686e-52	2902	1	.	0	ESO99600.1	1e-163	hypothetical protein LOTGIDRAFT_238765 [Lottia gigantea]	Q4R8T1	7e-27	EF-hand calcium-binding domain-containing protein 6
SMED30001584	-4.31392	-0.79206	-1.71957	-2.37493	-0.203188	2.84831	3.24781	3.30755	1.58606	1.36823e-06	0.138502	0.00495325	0.000283491	0.675116	1.20458e-20	1.0857e-27	5.15363e-29	7.25845e-06	0.346191	0.0218487	0.00162712	0.817655	3.5097e-19	2.45195e-26	8.03224e-28	1911	1	.	1	XP_006112463.1	9e-26	synaptotagmin-15-like isoform X1 [Pelodiscus sinensis]	P59926	2e-23	Synaptotagmin-15
SMED30001608	-7.03993	-0.0606507	-1.35118	-2.09602	1.41721	2.76137	3.03027	3.33893	0.775011	1.02561e-06	0.711511	0.987024	0.998073	0.000393752	7.00461e-21	1.05519e-26	3.10531e-35	5.56629e-06	0.999994	0.999998	0.999998	0.00215253	2.09145e-19	2.2215e-25	7.24661e-34	1794	1	.	12	ETN66889.1	1e-13	vesamicol binding protein [Anopheles darlingi]	Q91514	1e-12	Vesicular acetylcholine transporter
SMED30001622	-2.39044	-2.15204	-3.23925	-3.31338	0.486159	2.88977	3.60084	4.11835	0.490063	0.0351174	0.0194112	0.00143057	0.000996805	0.232618	4.46085e-24	3.07596e-43	5.64287e-65	0.0724695	0.0739038	0.00746818	0.00486959	0.381537	1.94208e-22	3.04833e-41	7.48911e-63	1702	1	.	12	.	.	.	.	.	.
SMED30001651	-0.755921	1.44232	-4.59216	-1.67973	-4.59216	3.06332	3.46806	3.64627	-0.799466	0.742594	0.0196808	0.999454	0.917299	0.999649	5.49554e-17	3.28708e-24	1.40582e-29	0.999999	0.0747978	0.999998	0.999998	0.999999	1.03413e-15	5.69137e-23	2.27461e-28	1583	1	.	1	.	.	.	.	.	.
SMED30001656	-4.46762	-1.71651	-1.55917	-1.25813	1.66399	2.39409	2.50171	2.44165	1.33457	6.19695e-09	0.00159212	0.0027956	0.00986656	2.16691e-12	8.36515e-33	1.30741e-36	3.47763e-35	4.83292e-08	0.0089638	0.0133117	0.035484	1.24111e-10	9.84441e-31	6.85017e-35	8.0904e-34	1275	1	.	0	.	.	.	.	.	.
SMED30001666	-4.93689	0.196303	-4.93689	-4.93689	1.58527	4.32406	4.35374	4.35131	0.0940603	0.999549	0.342471	0.999628	0.999627	0.0072299	3.69551e-30	6.74097e-31	1.58322e-31	0.999999	0.656965	0.999998	0.999998	0.0245647	3.38403e-28	2.04517e-29	2.88377e-30	1678	1	.	11	CBY37008.1	2e-12	unnamed protein product [Oikopleura dioica]	Q08C75	8e-12	Probable vesicular acetylcholine transporter-A
SMED30001672	-2.05969	-1.25349	-1.81882	-2.42198	0.629579	1.98198	2.40438	2.53805	2.36248	2.97723e-07	5.72351e-05	4.47902e-08	6.0828e-12	0.00371195	3.89425e-26	8.88405e-40	3.55274e-45	1.76253e-06	0.000478978	7.5217e-07	2.68705e-10	0.0141916	2.17882e-24	6.18129e-38	1.50328e-43	839	1	.	0	XP_005107636.1	2e-83	NADH dehydrogenase [ubiquinone] iron-sulfur protein 7, mitochondrial-like [Aplysia californica]	P42026	1e-76	NADH dehydrogenase [ubiquinone] iron-sulfur protein 7, mitochondrial
SMED30001679	-3.09319	-0.0285215	-1.99004	-3.53688	-0.880289	2.52263	3.43357	3.57273	5.7433	8.54648e-08	0.949677	0.000131516	1.83088e-09	0.0603963	1.72109e-12	8.83821e-24	6.98748e-26	5.52295e-07	0.999994	0.00093913	4.44115e-08	0.135485	1.87459e-11	1.46301e-22	8.90867e-25	5068	2	.	10	ESO03383.1	0	hypothetical protein HELRODRAFT_187088 [Helobdella robusta]	Q16720	0	Plasma membrane calcium-transporting ATPase 3
SMED30001715	-2.4443	-1.26706	-2.55189	-4.0835	-3.32967	3.47662	5.0899	5.1099	2.578	0.000638727	0.015606	3.16166e-05	4.99309e-09	2.55872e-09	2.33343e-44	5.55339e-113	1.33443e-114	0.00203672	0.0619507	0.000269452	1.08455e-07	6.65114e-08	9.63004e-42	4.18268e-109	4.46692e-111	404	1	.	1	.	.	.	.	.	.
SMED30001806	-0.139856	0.70624	-5.02334	-2.15214	-5.02334	1.7123	4.41132	5.50881	0.243123	0.518432	0.151157	0.999456	0.953378	0.999569	0.000840118	8.69303e-24	7.52857e-42	0.761261	0.368351	0.999998	0.999998	0.999999	0.00205008	1.44136e-22	2.56867e-40	514	1	YES	0	DAA33904.1	9e-76	TPA_inf: neuropeptide precursor-5 [Schmidtea mediterranea]	.	.	.
SMED30001807	-2.28368	-0.00971807	-0.896849	-1.73945	-1.63494	1.45481	2.42737	2.68246	8.28978	1.65082e-10	0.9737	0.00471826	3.31491e-07	1.2382e-06	2.08036e-08	1.33201e-23	2.73144e-29	1.64411e-09	0.999994	0.0209304	4.41368e-06	1.47794e-05	1.24826e-07	2.17033e-22	4.32196e-28	3112	1	.	0	ABS19434.1	0	multivalent antigen sjFABP-97 [synthetic construct]	Q05870	0	Paramyosin
SMED30001836	-4.55678	-0.847339	-1.03809	-1.69489	1.30642	2.06272	2.34408	2.42387	1.28671	1.01995e-08	0.0743833	0.0331937	0.00178653	3.58326e-06	8.32279e-17	2.86045e-22	2.51413e-24	7.64186e-08	0.21587	0.108364	0.00804284	3.75097e-05	1.54018e-15	4.23681e-21	2.86039e-23	1247	2	.	0	.	.	.	.	.	.
SMED30001873	-2.15598	-0.485262	-2.53526	-3.52639	-1.76457	2.78731	3.61379	4.06636	3.13275	9.21257e-05	0.253242	1.66829e-06	1.10183e-09	7.31169e-05	9.13343e-20	1.40602e-34	7.87818e-45	0.00034982	0.532496	1.96484e-05	2.81551e-08	0.000511921	2.40317e-18	5.90785e-33	3.24243e-43	1203	3	.	1	.	.	.	.	.	.
SMED30001879	-1.69383	-0.129735	-2.15218	-2.06313	-3.11763	-0.384636	4.44308	5.09807	2.84265	0.00385645	0.780849	8.81115e-05	0.000101779	4.7751e-09	0.331607	5.01702e-55	1.85839e-74	0.0102981	0.999994	0.000660168	0.000661838	1.14996e-07	0.399981	1.55822e-52	4.66565e-72	500	1	.	0	.	.	.	.	.	.
SMED30001900	-6.36997	0.193927	-2.38893	-3.44879	-1.3291	4.16993	4.72954	4.44339	1.18408	0.000205136	0.536383	0.999156	0.999993	0.98548	4.98622e-44	6.86265e-63	2.88537e-53	0.000724518	0.876858	0.999998	0.999998	0.999999	2.03e-41	4.39896e-60	1.91893e-51	1713	2	.	1	BAF57635.1	0	bruno-like protein [Dugesia japonica]	A0JM51	1e-119	CUGBP Elav-like family member 5
SMED30001910	-4.44796	0.683753	-1.4558	-4.44796	-2.49626	2.96162	4.37388	4.82875	-0.359178	0.999592	0.248247	0.915767	0.999456	0.983256	1.80755e-10	2.14055e-30	3.47352e-42	0.999999	0.524433	0.999998	0.999998	0.999999	1.48543e-09	6.19484e-29	1.20561e-40	1848	1	.	1	CDJ13987.1	2e-120	amiloride sensitive cation channel 5 [Hymenolepis microstoma]	Q708S4	3e-10	Acid-sensing ion channel 4
SMED30001925	-3.33993	-3.33993	-3.33993	-3.33993	-3.33993	4.56022	5.66275	6.4767	-0.0919858	0.999677	0.999723	0.999715	0.999714	0.999657	1.12004e-17	8.09874e-34	1.19953e-53	0.999999	0.999994	0.999998	0.999998	0.999999	2.29548e-16	3.1936e-32	8.17604e-52	998	1	YES	1	.	.	.	.	.	.
SMED30001935	-3.49961	-0.526813	-4.35288	-2.03064	0.51661	3.38503	3.37244	3.13586	1.11295	0.000588227	0.416243	5.57484e-06	0.00556851	0.19413	2.44244e-27	4.08454e-27	4.14689e-23	0.00188667	0.745491	5.82766e-05	0.0215688	0.333556	1.59271e-25	8.84015e-26	4.35612e-22	3244	1	.	2	CDJ12376.1	1e-67	protocadherin gamma b17 [Hymenolepis microstoma]	Q9Y5I1	2e-54	Protocadherin alpha-11
SMED30001983	-5.07414	-5.07414	-2.09887	-1.17004	1.939	3.57572	3.73369	4.16878	-0.127483	0.99956	0.999672	0.964655	0.874496	0.00035117	1.42965e-21	2.50277e-24	3.36656e-35	0.999999	0.999994	0.999998	0.999998	0.00195491	4.62632e-20	4.37107e-23	7.83805e-34	506	1	.	0	.	.	.	.	.	.
SMED30002009	-2.65489	-0.582377	-3.26661	-3.09721	-0.749291	2.73686	3.72447	3.88905	2.21877	7.25693e-05	0.204851	1.61633e-07	2.45366e-07	0.0732775	7.82798e-20	4.82353e-39	3.56628e-43	0.000280798	0.458237	2.42689e-06	3.38004e-06	0.157756	2.07417e-18	3.17983e-37	1.33467e-41	1868	2	.	0	GAA51937.1	1e-47	regulator of G-protein signaling 4 [Clonorchis sinensis]	O15539	4e-41	Regulator of G-protein signaling 5
SMED30002010	-2.43498	-1.14856	-2.27069	-3.3529	0.282067	3.34821	3.10977	2.46708	0.110771	0.0270309	0.142473	0.0103993	0.00057025	0.476174	5.31922e-32	1.60466e-26	1.25271e-15	0.057797	0.353187	0.0411208	0.00299437	0.640089	5.82735e-30	3.32946e-25	8.00096e-15	1272	1	.	0	ESO07357.1	2e-05	hypothetical protein HELRODRAFT_170690 [Helobdella robusta]	.	.	.
SMED30002027	-2.45649	-0.462474	-1.31111	-2.05118	-3.99812	-1.84305	5.11466	7.00777	2.84337	0.0167353	0.552685	0.108183	0.0169507	1.11392e-05	0.00880335	4.13916e-30	3.93149e-57	0.0378688	0.893855	0.281276	0.0564306	0.000101021	0.0166511	1.172e-28	3.47343e-55	621	1	.	0	.	.	.	.	.	.
SMED30002046	-2.15916	-0.341565	-2.61021	-2.38154	-0.788029	2.44568	3.04779	2.78704	0.97143	0.00214478	0.470131	2.29532e-05	4.67342e-05	0.0474606	5.66388e-22	2.76068e-36	6.47599e-30	0.00608148	0.807764	0.000203805	0.000333561	0.112224	1.92374e-20	1.3885e-34	1.07199e-28	2025	1	.	5	ELU01478.1	0	hypothetical protein CAPTEDRAFT_111370 [Capitella teleta]	P08510	6e-179	Potassium voltage-gated channel protein Shaker
SMED30002059	-3.41575	0.66033	-3.41575	-3.41575	-1.45915	2.31405	4.15371	4.57832	-1.252	0.999582	0.267233	0.999621	0.999621	0.842857	5.15943e-05	1.73427e-23	5.84376e-35	0.999999	0.553017	0.999998	0.999998	0.953504	0.000164398	2.79701e-22	1.33476e-33	401	1	YES	1	.	.	.	.	.	.
SMED30002062	-5.96806	0.599577	-2.97561	-1.04382	-2.16911	3.48894	3.92312	4.14497	0.479654	0.000889354	0.276281	0.99993	0.971227	0.998548	1.83481e-27	8.58617e-38	6.6479e-45	0.00274637	0.566187	0.999998	0.999998	0.999999	1.22295e-25	5.01309e-36	2.74358e-43	1345	1	.	0	XP_006822085.1	9e-17	ras-related and estrogen-regulated growth inhibitor-like [Saccoglossus kowalevskii]	Q8R367	2e-14	Ras-related and estrogen-regulated growth inhibitor [Mus musculus]
SMED30002072	-2.08704	0.870162	-2.57226	-3.43457	-2.64787	1.9036	3.67897	4.28901	5.57139	0.000440589	0.0541477	2.60968e-05	1.45194e-07	1.28222e-05	4.6883e-06	2.1978e-22	7.0786e-31	0.00145241	0.168107	0.000227559	2.12136e-06	0.00011355	1.84056e-05	3.28275e-21	1.23484e-29	2324	1	.	0	AHF54565.1	2e-102	intermediate filament b-like protein [Macrostomum lignano]	Q01240	2e-75	60 kDa neurofilament protein
SMED30002117	-3.70389	-0.282085	-2.67521	-3.04597	0.187731	2.615	3.49798	3.40644	1.99511	5.03134e-07	0.528694	3.08665e-06	2.28144e-07	0.565969	6.11055e-21	3.92624e-40	5.80624e-38	2.87887e-06	0.869541	3.41379e-05	3.16887e-06	0.722815	1.84092e-19	2.85714e-38	1.59894e-36	4286	1	.	3	CDJ23131.1	9e-19	cell adhesion molecule:down regulated by, partial [Echinococcus granulosus]	Q90Z04	8e-09	Cell adhesion molecule-related/down-regulated by oncogenes
SMED30002136	-0.364493	-1.24387	-2.17717	-2.73219	-2.29438	1.7119	3.10635	3.99386	2.57301	0.399884	0.00352642	6.51136e-06	5.65787e-08	6.46935e-08	1.93018e-09	3.2659e-32	2.71189e-56	0.604632	0.017766	6.66557e-05	9.21377e-07	1.14111e-06	1.37082e-08	1.11555e-30	2.24454e-54	2292	1	.	0	.	.	.	.	.	.
SMED30002141	-5.37288	1.0462	-1.37382	-5.37288	-0.719812	3.01889	4.05217	4.72215	0.205234	0.999434	0.0875187	0.900215	0.999582	0.769526	5.75652e-15	8.45064e-35	4.35089e-57	0.999999	0.244408	0.999998	0.999998	0.89605	8.64539e-14	3.66848e-33	3.83273e-55	1397	2	.	0	AFL03408.1	1e-21	tumor necrosis factor receptor-associated factor 3 [Pinctada fucata]	P39429	2e-21	TNF receptor-associated factor 2
SMED30002175	-3.52708	-0.0914256	-2.6523	-4.46836	-3.5135	2.92559	5.44833	5.87873	2.42797	0.000868308	0.981502	0.00180018	5.92802e-06	1.05497e-05	1.67823e-15	3.37124e-65	2.62317e-78	0.00268716	0.999994	0.00912571	5.54122e-05	9.63999e-05	2.6865e-14	2.82126e-62	8.59004e-76	647	1	YES	0	AFJ24739.1	2e-44	GLI pathogenesis related-1, partial [Schmidtea mediterranea]	P10736	9e-31	Venom allergen 5.01
SMED30002195	-1.17914	-0.812086	-1.35259	-1.70735	-2.92286	-0.182441	3.35437	4.80209	4.50043	0.0021191	0.0215032	0.000301705	9.09154e-06	1.60656e-12	0.569074	1.02614e-41	4.8345e-91	0.00601604	0.0803257	0.00193805	8.05117e-05	9.47179e-11	0.635593	8.6595e-40	3.73459e-88	787	1	YES	0	CCW36839.1	0	Ast1 protein [Schmidtea mediterranea]	P55112	2e-22	Zinc metalloproteinase nas-4
SMED30002215	-3.88219	0.50753	-2.5482	-3.73093	-2.31813	2.5782	4.43746	4.95626	2.06147	0.000324716	0.336075	0.00252134	7.21929e-05	0.00118517	7.12936e-09	1.20244e-27	2.42001e-35	0.00109992	0.648143	0.0121673	0.000490407	0.00543381	4.62403e-08	2.69939e-26	5.67374e-34	590	1	.	0	EFX78205.1	8e-07	hypothetical protein DAPPUDRAFT_305262 [Daphnia pulex]	.	.	.
SMED30002221	-5.69599	-1.00074	-0.662972	-1.17979	0.85625	1.42979	3.07198	3.18147	-0.443564	0.00145701	0.971359	0.93253	0.981934	0.0852052	0.000332139	4.33166e-26	4.14843e-30	0.00429716	0.999994	0.999998	0.999998	0.177253	0.000885049	8.66533e-25	6.97043e-29	621	2	YES	1	.	.	.	.	.	.
SMED30002228	-8.27833	0.0308426	-2.1527	-2.30352	1.07457	3.85822	3.87426	3.89665	2.24684	2.13007e-09	0.652367	0.998185	0.99878	0.0309153	6.87172e-25	3.8642e-25	1.47676e-25	1.78505e-08	0.987979	0.999998	0.999998	0.0797917	3.23476e-23	7.18178e-24	1.83617e-24	1932	1	.	2	CDJ09317.1	6e-25	variable lymphocyte receptor [Hymenolepis microstoma]	Q5RKR3	4e-08	Immunoglobulin superfamily containing leucine-rich repeat protein 2
SMED30002242	-5.01238	-0.624624	-2.35922	-3.5055	2.32419	3.36605	2.96703	2.84445	2.2381	4.67513e-09	0.211252	0.000180272	1.97543e-06	7.26091e-13	1.49119e-29	2.82001e-22	2.14057e-20	3.70554e-08	0.468003	0.00123321	2.11868e-05	4.61497e-11	1.30977e-27	4.18308e-21	1.91192e-19	1242	1	YES	0	ELT97554.1	1e-33	hypothetical protein CAPTEDRAFT_183512 [Capitella teleta]	Q63083	5e-31	Nucleobindin-1
SMED30002259	-1.95379	0.232633	-5.79142	-1.90075	-0.443562	3.15416	3.42931	3.27341	-0.0497106	0.996716	0.46811	5.12338e-05	0.996188	0.839363	3.77126e-25	1.79012e-31	1.71463e-28	0.999999	0.805733	0.000410183	0.999998	0.951086	1.85044e-23	5.75571e-30	2.57639e-27	2004	2	.	0	EUB61742.1	8e-19	SAM and SH3 domain-containing protein [Echinococcus granulosus]	P59808	9e-05	SAM and SH3 domain-containing protein 1 [Mus musculus]
SMED30002269	-3.78131	-3.78131	-0.78927	-0.864681	-1.82473	2.04236	4.05744	4.9415	-0.922038	0.999488	0.999626	0.820993	0.837146	0.961775	0.000273026	2.16387e-22	1.29871e-43	0.999999	0.999994	0.999998	0.999998	0.999999	0.000741632	3.23688e-21	5.00976e-42	359	1	.	0	.	.	.	.	.	.
SMED30002285	-1.75301	-1.15004	-3.20539	-3.67726	-3.27042	3.54883	4.80546	4.70181	4.30788	0.00168563	0.0203367	1.60421e-07	6.13469e-09	1.21956e-08	1.52589e-25	8.79998e-49	1.30054e-46	0.00489662	0.0768256	2.41167e-06	1.30247e-07	2.63759e-07	7.88007e-24	1.49784e-46	5.89193e-45	548	1	.	1	.	.	.	.	.	.
SMED30002304	-1.44478	-2.30418	-2.35744	-1.64608	-0.363694	2.86688	2.64054	2.60875	0.407292	0.0570753	0.000881464	0.000654491	0.0078702	0.401341	3.54378e-30	7.16558e-25	1.00903e-24	0.110175	0.00537786	0.00378026	0.0290856	0.566226	3.27496e-28	1.30282e-23	1.17506e-23	1047	1	.	0	.	.	.	.	.	.
SMED30002319	-2.04277	-1.16542	-2.66252	-5.50457	0.0438646	3.33114	3.86304	4.13722	2.22645	0.00546718	0.0498009	0.00019748	2.98333e-10	0.848326	2.1845e-22	4.15322e-31	2.06682e-36	0.0140741	0.157617	0.00133546	8.93429e-09	0.957494	7.79768e-21	1.29127e-29	5.20192e-35	2155	1	YES	1	.	.	.	.	.	.
SMED30002330	-3.1513	-0.586687	-2.53695	-4.08382	-1.65588	3.24801	4.35633	4.41029	4.37348	0.000109903	0.352113	0.000698546	1.4221e-06	0.0144127	3.55389e-12	3.52097e-22	9.48853e-23	0.000411515	0.669187	0.00399945	1.57861e-05	0.0431066	3.70606e-11	5.17445e-21	9.74969e-22	797	1	YES	0	EKC29243.1	9e-76	Peptidyl-prolyl cis-trans isomerase B [Crassostrea gigas]	Q26551	4e-49	Peptidyl-prolyl cis-trans isomerase B
SMED30002332	-2.03663	-1.44475	-3.63575	-2.08065	-0.471391	2.32894	3.28384	4.05638	2.13037	0.000253607	0.00103269	1.54965e-10	9.5299e-06	0.163623	8.99085e-22	7.43304e-47	3.74949e-77	0.000879626	0.00617911	3.96654e-09	8.38514e-05	0.292515	2.96678e-20	1.01328e-44	1.10746e-74	1587	1	.	0	AFJ24792.1	3e-22	TNF receptor associated factor-2, partial [Schmidtea mediterranea]	P39429	5e-10	TNF receptor-associated factor 2
SMED30002350	-3.02004	-2.16627	-1.78912	-3.93568	0.379521	3.30358	3.57937	3.64864	0.877063	0.00331192	0.00612902	0.0163355	2.5631e-05	0.300655	1.40979e-38	1.86793e-47	6.69481e-51	0.00898578	0.0283857	0.0600975	0.000198556	0.459579	3.3443e-36	2.75858e-45	3.8345e-49	2607	1	YES	2	GAA34676.2	2e-62	leucine-rich repeat-containing protein 4 [Clonorchis sinensis]	G5EFX6	2e-17	Slit homolog 1 protein
SMED30002351	-4.82662	1.14407	-4.82662	-0.925317	-2.84506	2.39235	4.5864	5.3008	0.0959173	0.999488	0.0881307	0.9996	0.824169	0.989458	3.77353e-06	8.27183e-30	2.22319e-45	0.999999	0.245798	0.999998	0.999998	0.999999	1.50556e-05	2.27585e-28	9.51392e-44	624	1	.	0	GAA49192.1	1e-26	PLAC8-like protein 1 [Clonorchis sinensis]	Q9NZF1	5e-13	Placenta-specific gene 8 protein
SMED30002366	-3.41632	-0.559726	-3.19303	-3.57428	-0.41888	3.713	3.69307	3.75616	2.9361	3.88451e-07	0.211756	7.76262e-08	3.74745e-09	0.317562	5.93612e-35	1.61191e-34	6.53384e-36	2.25619e-06	0.468844	1.24066e-06	8.40099e-08	0.478958	8.94188e-33	6.73536e-33	1.5954e-34	2286	1	.	0	ESP05077.1	6e-71	hypothetical protein LOTGIDRAFT_227784 [Lottia gigantea]	Q86ZN7	2e-09	cAMP-dependent protein kinase regulatory subunit
SMED30002389	-4.73806	-0.663111	-0.74377	-4.73806	0.762588	2.93891	3.51494	3.66657	-0.688613	0.999651	0.77267	0.793271	0.999528	0.150498	1.84312e-13	1.21587e-22	6.80501e-27	0.999999	0.999994	0.999998	0.999998	0.274192	2.26459e-12	1.84629e-21	9.24321e-26	1255	1	.	0	CDJ24267.1	2e-10	Immunoglobulin subtype [Echinococcus granulosus]	.	.	.
SMED30002397	-1.48204	-0.599673	-3.39329	-2.4763	-1.95085	1.98786	3.81524	4.09905	0.523284	0.109639	0.391851	0.000201686	0.00278663	0.00201494	3.58407e-13	8.20594e-72	1.5388e-91	0.193974	0.717005	0.00135902	0.0118443	0.0084558	4.24105e-12	9.88882e-69	1.25295e-88	1370	1	.	2	ELT91495.1	7e-37	hypothetical protein CAPTEDRAFT_84571, partial [Capitella teleta]	A8MXE2	3e-24	Putative UDP-GlcNAc:betaGal beta-1,3-N-acetylglucosaminyltransferase LOC402377
SMED30002403	-6.28307	-0.772219	-3.29272	0.294536	1.49023	2.58223	3.12133	2.85968	0.107191	0.000206844	0.944429	0.999985	0.470712	0.000672193	2.36353e-15	2.67191e-25	1.93224e-20	0.000730036	0.999994	0.999998	0.778691	0.00337632	3.70094e-14	5.0279e-24	1.72738e-19	1072	1	.	0	.	.	.	.	.	.
SMED30002413	-4.89753	-1.83286	-0.913929	-0.993018	-0.476768	2.34794	3.32233	3.44384	-0.794883	0.0181406	0.997267	0.965273	0.971829	0.89237	6.43662e-09	3.36527e-22	1.66649e-25	0.0407426	0.999994	0.999998	0.999998	0.990547	4.21007e-08	4.95288e-21	2.06186e-24	626	2	.	0	.	.	.	.	.	.
SMED30002427	-2.14566	-0.863412	-1.9855	-5.99363	-2.1992	4.30749	4.50409	4.37582	0.849255	0.997829	0.937961	0.996636	2.3283e-05	0.998117	6.0748e-42	2.94254e-47	2.68315e-44	0.999999	0.999994	0.999998	0.000182954	0.999999	2.05635e-39	4.18159e-45	1.07637e-42	949	1	.	0	ACO06227.1	0	noggin-like protein 2 [Schmidtea mediterranea]	O93525	4e-12	Noggin
SMED30002437	-2.11293	-1.78544	-2.21311	-2.28379	-0.745594	1.43496	3.35651	4.34941	1.76843	0.00205259	0.00136656	0.000181076	0.00010354	0.0881498	1.28878e-05	2.3128e-30	1.07409e-54	0.00584485	0.00789155	0.00123757	0.00067242	0.182059	4.66838e-05	6.65498e-29	7.87327e-53	1482	1	YES	0	.	.	.	.	.	.
SMED30002445	-7.33504	-0.219566	-0.656111	0.0999585	0.590639	2.46234	2.56948	2.4883	0.621539	3.67359e-08	0.796746	0.92803	0.600169	0.164468	9.22173e-20	4.13223e-22	8.95744e-21	2.5159e-07	0.999994	0.999998	0.913768	0.293625	2.42428e-18	6.04915e-21	8.1776e-20	1882	1	YES	1	CDJ11370.1	1e-50	peroxidasin [Hymenolepis microstoma]	Q45R42	1e-20	Leucine-rich repeat-containing protein 4
SMED30002449	-5.28168	-1.213	-0.216433	-5.28168	1.56808	2.96758	3.75115	3.70598	-0.204046	0.999531	0.878885	0.610951	0.999659	0.00366159	2.07756e-14	4.07253e-28	7.33645e-28	0.999999	0.999994	0.974746	0.999998	0.0140232	2.87773e-13	9.50373e-27	1.06518e-26	2041	2	.	2	ELU04575.1	2e-27	hypothetical protein CAPTEDRAFT_207377 [Capitella teleta]	.	.	.
SMED30002458	-1.00327	-1.35858	-1.50258	-1.94492	-0.23863	0.843714	2.40949	2.79477	2.63114	0.00518291	5.54365e-05	1.20802e-05	6.68002e-08	0.388954	0.000503289	1.54133e-28	1.26415e-39	0.013428	0.000465868	0.00011539	1.0699e-06	0.55407	0.00128923	3.79686e-27	3.78955e-38	964	2	.	0	XP_002742298.1	1e-70	soma ferritin-like [Saccoglossus kowalevskii]	P42577	3e-67	Soma ferritin
SMED30002469	-0.582354	-0.649898	-2.21057	-4.31735	-2.75581	1.54255	4.05082	4.92261	1.46909	0.439918	0.315922	0.00326974	1.55111e-06	6.54707e-05	2.6075e-05	3.18125e-38	1.16849e-60	0.658653	0.621321	0.0152678	1.7086e-05	0.000466739	8.84542e-05	1.93229e-36	1.24392e-58	585	1	YES	0	DAA33930.1	9e-96	TPA_inf: pedal peptide prohormone like-1 [Schmidtea mediterranea]	.	.	.
SMED30002472	-2.33101	-0.0771687	-1.2165	-2.23254	-2.09916	2.38306	2.78801	2.7853	1.04738	0.00101921	0.883864	0.0210648	0.000115753	9.45394e-06	1.27962e-17	7.45825e-25	5.06693e-25	0.00311103	0.999994	0.0741119	0.000739774	8.78257e-05	2.5943e-16	1.35358e-23	6.06722e-24	3793	1	YES	1	GAA51400.1	5e-94	nephrin [Clonorchis sinensis]	O60500	9e-24	Nephrin
SMED30002489	-4.77892	0.99217	-4.77892	-4.77892	0.436695	3.34942	4.70054	4.85793	0.0280301	0.999572	0.1062	0.999655	0.999654	0.225714	4.99012e-15	1.61022e-43	5.08434e-50	0.999999	0.283893	0.999998	0.999998	0.372995	7.55463e-14	1.62789e-41	2.75496e-48	1737	1	.	0	XP_002588160.1	7e-45	hypothetical protein BRAFLDRAFT_68798 [Branchiostoma floridae]	C9J069	2e-34	Uncharacterized protein C9orf172
SMED30002500	-5.35491	-1.28886	-1.37311	-5.35491	2.15393	3.73651	3.81392	3.66743	0.0109236	0.999479	0.888178	0.899726	0.999614	1.98756e-05	1.18122e-24	3.06515e-26	5.65734e-24	0.999999	0.999994	0.999998	0.999998	0.000165283	5.4248e-23	6.21425e-25	6.29389e-23	972	1	.	0	AGZ94906.1	2e-78	ascl-2 protein, partial [Schmidtea mediterranea]	Q9NQ33	2e-07	Achaete-scute homolog 3
SMED30002513	-2.4163	-0.616332	-1.922	-1.71205	-2.65988	1.53383	3.47182	4.3209	3.28068	3.98845e-07	0.0763141	1.54086e-06	1.20654e-05	1.11663e-11	4.34153e-09	6.86784e-50	2.21776e-81	2.31389e-06	0.220201	1.8305e-05	0.00010274	5.33135e-10	2.91763e-08	1.26163e-47	9.15267e-79	2137	1	.	0	XP_002594930.1	0	hypothetical protein BRAFLDRAFT_209115 [Branchiostoma floridae]	A7YWP4	0	Histidine ammonia-lyase
SMED30002516	0.314339	-0.537919	-1.20998	-5.23154	-5.23154	2.79917	4.54466	4.55281	0.127678	0.322968	0.637143	0.831635	0.999479	0.999599	2.93874e-10	7.9789e-33	2.26913e-33	0.500904	0.973931	0.999998	0.999998	0.999999	2.35091e-09	2.88572e-31	4.68555e-32	414	1	.	2	.	.	.	.	.	.
SMED30002520	-7.65204	-0.436286	-2.00343	-1.79543	1.62916	3.62512	3.56623	3.06669	1.48394	3.57806e-09	0.874579	0.997416	0.99562	6.65952e-06	5.25753e-47	7.26861e-45	2.28697e-30	2.89308e-08	0.999994	0.999998	0.999998	6.45324e-05	3.29987e-44	8.26345e-43	3.89923e-29	2101	1	.	12	BAP05693.1	0	dopamine transporter [Dugesia japonica]	Q03614	0	Sodium-dependent dopamine transporter
SMED30002523	-4.90661	0.233376	-4.90661	-1.98899	-1.5211	3.95456	4.68478	4.45059	0.0683523	0.999498	0.425798	0.999631	0.959	0.920119	3.22731e-27	9.5505e-46	5.92932e-40	0.999999	0.755967	0.999998	0.999998	0.999999	2.05994e-25	1.16947e-43	1.80437e-38	1073	1	.	0	ESO83938.1	3e-29	hypothetical protein LOTGIDRAFT_229516 [Lottia gigantea]	P13856	3e-26	Ras-related protein RSR1
SMED30002560	-3.08145	0.181159	-2.93948	-2.00395	-1.57785	2.87254	3.23701	3.31203	0.663011	0.00182478	0.66984	0.000340844	0.00481677	0.0054094	3.31095e-25	1.62593e-33	5.64464e-36	0.00525675	0.999994	0.00214645	0.019019	0.0193068	1.64061e-23	6.27199e-32	1.38708e-34	3219	1	.	1	EUB64665.1	3e-85	Protocadherin-1 [Echinococcus granulosus]	Q6V0I7	1e-54	Protocadherin Fat 4
SMED30002563	-0.904818	-1.67303	-4.73897	-1.83226	0.132886	2.33009	3.39164	3.29447	-0.922841	0.952769	0.994283	0.00412499	0.996414	0.525824	5.42341e-09	3.26345e-24	3.30053e-23	0.999999	0.999994	0.0186373	0.999998	0.686731	3.58864e-08	5.65371e-23	3.47796e-22	1892	1	.	4	CCD78058.1	0	putative cyclic-nucleotide-gated cation channel [Schistosoma mansoni]	Q90980	0	Cyclic nucleotide-gated channel rod photoreceptor subunit alpha
SMED30002603	-2.06343	-1.61914	-2.60627	-3.24434	-2.36375	3.12202	4.26532	4.5096	3.67622	8.42161e-05	0.000391039	3.3944e-07	2.12172e-09	2.1647e-07	1.50111e-26	1.98987e-52	3.00263e-59	0.000322313	0.00264916	4.75421e-06	5.08521e-08	3.26608e-06	8.8156e-25	4.75784e-50	2.95622e-57	493	1	YES	1	.	.	.	.	.	.
SMED30002611	-3.19404	-0.100796	-0.564152	-1.51534	-1.14093	1.45426	2.44597	2.61502	0.938798	9.67854e-06	0.821397	0.198975	0.00176155	0.00331891	1.81781e-08	7.78377e-25	3.31228e-29	4.41796e-05	0.999994	0.44839	0.00794345	0.0128951	1.10659e-07	1.41011e-23	5.21637e-28	3294	1	.	0	XP_008148760.1	0	diacylglycerol kinase iota [Eptesicus fuscus]	Q13574	0	Diacylglycerol kinase zeta
SMED30002619	-6.11191	0.0875865	-1.19545	-1.44298	0.461431	2.52999	2.74995	2.9214	2.75802	4.69435e-15	0.782715	0.0136372	0.0038815	0.179346	2.75376e-18	6.25138e-22	3.77674e-25	8.74084e-14	0.999994	0.051744	0.0157998	0.313426	6.09123e-17	9.01989e-21	4.55675e-24	2884	1	.	0	XP_008184991.1	5e-51	RNA-binding protein fusilli-like isoform X2 [Acyrthosiphon pisum]	Q9BJZ5	3e-42	RNA-binding protein fusilli [Drosophila melanogaster]
SMED30002634	-1.74001	-0.202959	-1.93825	-3.278	-4.08273	2.33913	4.28091	4.62192	6.61054	0.000217829	0.618934	4.27984e-05	5.13108e-10	1.65376e-13	1.46659e-12	4.09401e-45	5.26094e-53	0.000764954	0.957859	0.000350282	1.45149e-08	1.1944e-11	1.60962e-11	4.74386e-43	3.4381e-51	835	1	YES	0	NP_001233215.1	4e-40	uncharacterized protein LOC100185684 precursor [Ciona intestinalis]	Q6UWM5	3e-36	GLIPR1-like protein 1
SMED30002653	-2.92131	-2.92131	-2.92131	-2.92131	-0.972764	3.29774	4.96838	4.39189	-1.31388	0.999685	0.9995	0.999493	0.999491	0.662188	1.20919e-07	2.00905e-22	5.3705e-16	0.999999	0.999994	0.999998	0.999998	0.806441	6.3389e-07	3.00828e-21	3.53826e-15	1330	1	.	0	GAA48022.1	5e-20	titin [Clonorchis sinensis]	.	.	.
SMED30002664	-3.75551	-0.688023	-2.17862	-1.21325	-1.15633	2.82625	2.71517	3.45031	1.06872	2.51607e-05	0.19909	0.00094166	0.0295562	0.0163464	4.64521e-28	1.25532e-25	1.04421e-45	0.000106793	0.449388	0.00520158	0.0903084	0.0477383	3.32414e-26	2.41192e-24	4.5659e-44	978	1	.	0	WP_012717676.1	1e-33	ankyrin [Sulfolobus islandicus]	Q8NFD2	1e-22	Ankyrin repeat and protein kinase domain-containing protein 1
SMED30002689	-3.11361	-0.224927	-0.893795	-2.95607	-3.03738	1.99424	3.96498	4.26657	2.32306	3.27003e-05	0.655703	0.0888613	5.00027e-06	1.00757e-07	1.47207e-08	9.23429e-36	3.77405e-42	0.000135566	0.990293	0.240694	4.76719e-05	1.66604e-06	9.12342e-08	4.45122e-34	1.30841e-40	245	1	YES	0	.	.	.	.	.	.
SMED30002693	-0.767998	-0.0949949	-3.32491	-2.41403	-2.19184	2.81998	3.06313	2.91067	0.070293	0.384392	0.943406	0.000372702	0.00419974	0.00100155	3.91639e-23	4.01633e-28	1.77867e-25	0.583522	0.999994	0.00232231	0.016872	0.00471685	1.51852e-21	9.38711e-27	2.19614e-24	1638	1	.	7	.	.	.	.	.	.
SMED30002725	-1.56947	-0.7249	-0.745934	-5.44873	-0.945434	-0.656667	4.73609	5.35504	0.496147	0.991015	0.919316	0.923947	0.000644163	0.953621	0.90257	1.21771e-25	1.91583e-34	0.999999	0.999994	0.999998	0.00332876	0.999999	0.938514	2.34415e-24	4.23465e-33	1346	1	.	0	CDJ17401.1	2e-58	beta LACTamase domain containing family member [Echinococcus granulosus]	P83111	9e-49	Serine beta-lactamase-like protein LACTB, mitochondrial
SMED30002734	0.0982417	-0.722126	-1.8222	-4.79954	-1.97816	2.22489	3.4026	3.5963	-0.824748	0.626748	0.920649	0.996075	0.00248415	0.997542	2.59252e-08	4.65869e-24	2.15553e-29	0.89983	0.999994	0.999998	0.010719	0.999999	1.52817e-07	7.92951e-23	3.43415e-28	2123	2	.	0	EKC28843.1	3e-77	hypothetical protein CGI_10019071 [Crassostrea gigas]	Q9VUI3	2e-34	Echinoderm microtubule-associated protein-like CG42247 [Drosophila melanogaster]
SMED30002762	-2.59802	-0.829862	-2.63056	-2.60113	-0.811685	3.39691	3.14482	2.92953	1.91688	3.13257e-05	0.0530048	9.22128e-07	5.3369e-07	0.0266186	1.34265e-43	1.37922e-36	1.99891e-31	0.000130496	0.165301	1.16297e-05	6.63536e-06	0.070699	5.32235e-41	7.18888e-35	3.60391e-30	3400	1	YES	1	GAA54563.1	3e-90	protocadherin alpha-4 [Clonorchis sinensis]	Q08174	1e-65	Protocadherin-1
SMED30002774	-0.950172	-1.82483	-2.11926	-2.66007	-2.36407	2.2019	3.58689	4.12961	2.22961	0.0535795	0.000127445	1.44358e-05	2.66132e-07	3.42025e-08	8.99154e-17	1.88531e-48	5.36091e-67	0.104216	0.000986016	0.000135274	3.62959e-06	6.52577e-07	1.65782e-15	3.12081e-46	8.19838e-65	514	1	.	0	XP_007663446.1	2e-55	dynein light chain 2, cytoplasmic isoform X1 [Ornithorhynchus anatinus]	Q78P75	3e-55	Dynein light chain 2, cytoplasmic
SMED30002790	-1.41384	-0.471133	-1.50562	-2.22873	-3.57567	-0.125878	3.91054	5.41033	3.05986	0.016562	0.334553	0.00536275	0.000126495	4.21651e-09	0.783934	2.78869e-33	9.68513e-67	0.037547	0.646281	0.0233458	0.00080112	1.03277e-07	0.834898	1.04237e-31	1.45166e-64	675	1	.	0	.	.	.	.	.	.
SMED30002801	-2.75657	-2.19173	-2.40852	-4.2638	2.1685	3.48509	3.11301	2.85401	2.18737	7.34442e-06	8.00021e-06	1.81872e-06	1.26924e-12	7.88119e-17	1.76022e-51	1.35305e-39	1.01017e-32	3.42622e-05	8.1869e-05	2.12622e-05	6.30997e-11	1.14704e-14	1.82863e-48	9.32797e-38	2.00219e-31	1760	1	.	0	AHB51761.1	0	insulin gene enhancer protein isl-1 [Schmidtea mediterranea]	P50212	5e-45	Insulin gene enhancer protein ISL-2B
SMED30002835	-3.28787	-1.27092	-1.46495	-3.79558	-0.397594	2.91939	3.37737	3.92016	2.9475	1.46072e-08	0.00179859	0.000562265	1.36015e-12	0.253175	2.11117e-29	1.35245e-40	6.40093e-57	1.06969e-07	0.00996649	0.00331235	6.72863e-11	0.405245	1.82244e-27	1.03677e-38	5.58959e-55	1604	1	.	0	XP_002611699.1	9e-29	hypothetical protein BRAFLDRAFT_63612 [Branchiostoma floridae]	O64411	2e-21	Polyamine oxidase
SMED30002858	-4.72464	-0.684981	-2.397	-2.93206	1.71062	2.68254	3.12517	3.22036	1.90471	5.14742e-10	0.123978	8.0023e-05	8.97969e-06	1.81942e-12	1.42604e-38	4.18024e-56	2.926e-61	4.7584e-09	0.318865	0.000607574	7.97557e-05	1.06023e-10	3.35644e-36	1.36889e-53	3.17092e-59	1996	1	.	0	CDJ10438.1	7e-114	apobec1 complementation factor [Hymenolepis microstoma]	Q9NQ94	8e-99	APOBEC1 complementation factor
SMED30002881	-1.83837	9.61903e-05	-1.84082	-2.08832	-3.10359	-0.364755	3.92331	5.31245	2.04963	0.0129133	0.968145	0.00432043	0.00113307	7.33458e-07	0.430116	6.72262e-33	1.71198e-64	0.030165	0.999994	0.0194033	0.00545215	9.3354e-06	0.499599	2.449e-31	2.23277e-62	722	1	YES	0	.	.	.	.	.	.
SMED30002885	-2.85632	-0.276263	-0.546928	-1.37496	-0.94666	0.710596	2.50334	2.78719	-0.0979532	0.00310375	0.636791	0.346328	0.0313411	0.0514893	0.0174809	5.26046e-26	3.88696e-35	0.00848055	0.973492	0.672672	0.0948004	0.119831	0.0304192	1.04609e-24	9.00788e-34	371	1	.	0	.	.	.	.	.	.
SMED30002890	-6.33355	-2.26797	-0.942923	-1.04701	1.30861	2.91046	3.05886	3.31351	0.265495	0.00011851	0.998907	0.964654	0.97274	0.00377459	9.94592e-20	2.19052e-22	1.91138e-28	0.000440728	0.999994	0.999998	0.999998	0.0143877	2.60331e-18	3.2735e-21	2.86346e-27	2232	2	.	0	.	.	.	.	.	.
SMED30002910	-7.08614	0.557172	-1.07988	-2.12983	-0.348987	2.94336	3.41246	3.73185	0.987938	1.81537e-06	0.265978	0.974462	0.998232	0.846402	6.87772e-18	8.16383e-26	9.45208e-33	9.44098e-06	0.551108	0.999998	0.999998	0.956221	1.45102e-16	1.59605e-24	1.87838e-31	2153	1	.	4	ELT88551.1	0	hypothetical protein CAPTEDRAFT_218764 [Capitella teleta]	P17972	0	Potassium voltage-gated channel protein Shaw
SMED30002925	-2.44621	-0.591888	-2.96826	-3.53815	-2.38207	3.61074	4.22799	4.08786	3.27153	0.00014027	0.225618	2.26711e-06	5.95775e-08	1.04951e-05	2.69605e-26	6.10459e-37	2.19294e-34	0.000513978	0.489954	2.58619e-05	9.64476e-07	9.59298e-05	1.53833e-24	3.31283e-35	4.82238e-33	5535	2	.	2	CCD74658.1	9e-21	putative macroglobulin/complement [Schistosoma mansoni]	Q90Y54	2e-14	Protein jagged-1b
SMED30002957	-2.87314	-1.32086	-2.15891	-3.72487	0.33727	2.90336	3.36628	3.47089	2.92775	1.16001e-07	0.00108949	1.30755e-06	1.0334e-12	0.274068	3.42961e-29	1.89937e-40	2.0487e-43	7.3296e-07	0.00647523	1.58457e-05	5.20943e-11	0.430066	2.85425e-27	1.42355e-38	7.80292e-42	3039	1	.	6	CDJ22054.1	0	protein of unknown function DUF590 [Echinococcus granulosus]	Q32M45	2e-114	Anoctamin-4
SMED30002970	-5.00495	-1.93696	-2.0265	-5.00495	2.61595	3.71613	4.0097	3.63159	-0.179965	0.999541	0.954209	0.95966	0.99968	7.19025e-08	1.71892e-25	2.22378e-32	1.78827e-24	0.999999	0.999994	0.999998	0.999998	1.24423e-06	8.80714e-24	7.70952e-31	2.04849e-23	1103	1	YES	0	EFX69885.1	1e-21	hypothetical protein DAPPUDRAFT_61834 [Daphnia pulex]	Q5ZEQ8	2e-14	Four-jointed box protein 1
SMED30002980	-3.23115	-1.30948	-2.10019	-4.21816	-0.593279	3.58239	3.77471	4.09516	2.02929	8.36177e-05	0.0215839	0.000907067	4.85334e-08	0.211976	1.28204e-30	1.71655e-34	9.43386e-42	0.000320258	0.0805972	0.00503214	8.04272e-07	0.355876	1.23006e-28	7.13305e-33	3.19701e-40	873	1	YES	0	.	.	.	.	.	.
SMED30002983	-2.65347	-1.09852	-2.4202	-3.4094	-1.46941	2.86605	3.96276	4.22218	6.48529	1.86134e-07	0.0125091	9.31222e-07	1.54617e-10	0.00112661	4.47634e-19	3.77982e-38	1.14046e-43	1.14186e-06	0.0516321	1.17287e-05	5.00877e-09	0.00521455	1.08669e-17	2.27749e-36	4.41627e-42	1179	1	.	0	P42638	4e-97	Tropomyosin-2	P42638	4e-99	Tropomyosin-2
SMED30002995	-4.70335	-0.0109037	-4.70335	-1.78292	-1.88231	3.31298	4.52734	5.24252	0.0352685	0.99951	0.5383	0.999638	0.946473	0.953372	1.81982e-14	6.08139e-35	4.37655e-56	0.999999	0.878467	0.999998	0.999998	0.999999	2.5453e-13	2.67076e-33	3.53492e-54	346	1	YES	0	GAA55855.1	7e-05	hypothetical protein CLF_109187 [Clonorchis sinensis]	.	.	.
SMED30003010	-4.55421	-0.490625	-1.55061	-4.55421	-2.59862	3.57961	4.96849	5.20018	0.0541576	0.999486	0.708459	0.923977	0.999609	0.985077	3.84936e-13	6.12789e-31	1.90574e-35	0.999999	0.999994	0.999998	0.999998	0.999999	4.53893e-12	1.86668e-29	4.49955e-34	413	1	.	1	.	.	.	.	.	.
SMED30003044	-2.53386	-0.891478	-6.37215	-3.45506	2.48985	3.73665	3.53984	3.48621	0.679375	0.999245	0.941722	6.63719e-06	0.999987	3.95777e-11	2.20577e-35	1.48782e-30	6.9548e-30	0.999999	0.999994	6.77596e-05	0.999998	1.70337e-09	3.51605e-33	4.37731e-29	1.14935e-28	588	1	.	1	EUB59098.1	6e-13	Calumenin-A [Echinococcus granulosus]	Q6IQP3	5e-11	Calumenin-A
SMED30003048	-4.56818	-0.698401	-1.90033	-0.906069	-0.087926	2.44285	2.67676	3.04129	1.51373	2.64217e-09	0.118361	0.00066657	0.0478836	0.840416	2.67739e-31	7.59759e-39	8.06207e-54	2.18623e-08	0.308198	0.00384119	0.135061	0.951814	2.77171e-29	4.84942e-37	5.52014e-52	2905	1	.	0	CCD80719.1	2e-119	tyrosine kinase [Schistosoma mansoni]	Q64725	2e-79	Tyrosine-protein kinase SYK
SMED30003052	-4.68016	-1.61643	-0.100817	-4.68016	-1.28544	3.29676	4.52252	4.54374	-0.210968	0.999555	0.932678	0.573471	0.999412	0.892779	1.00059e-15	1.51845e-40	3.07329e-42	0.999999	0.999994	0.93703	0.999998	0.990745	1.6392e-14	1.1523e-38	1.07662e-40	1426	1	.	5	XP_004522447.1	2e-45	somatostatin receptor type 5-like [Ceratitis capitata]	P30872	5e-31	Somatostatin receptor type 1
SMED30003060	-6.66273	0.441773	-2.70288	-3.74237	2.23689	3.32562	3.46337	3.64035	0.822081	5.20456e-05	0.348355	0.99968	0.999998	1.27861e-08	5.09804e-26	4.44489e-29	7.29928e-34	0.000207789	0.664613	0.999998	0.999998	2.74365e-07	2.82332e-24	1.1465e-27	1.54972e-32	1965	1	.	0	CDQ58729.1	4e-13	unnamed protein product [Oncorhynchus mykiss]	Q647I9	2e-09	NACHT, LRR and PYD domains-containing protein 5
SMED30003102	-2.97091	-0.619039	-1.17246	-3.38913	-1.55181	0.407794	3.83161	5.46394	2.14829	0.000349818	0.255867	0.0441962	3.6096e-06	0.00257972	0.278181	8.8569e-35	2.86157e-78	0.00117518	0.536394	0.137127	3.58426e-05	0.0104293	0.343277	3.83931e-33	9.26994e-76	4084	1	.	0	ELU12620.1	5e-41	hypothetical protein CAPTEDRAFT_218926 [Capitella teleta]	A2RT67	3e-30	DENN domain-containing protein 3 [Mus musculus]
SMED30003110	-3.51711	-1.12914	-2.05167	-1.96266	0.687161	2.4565	2.6643	2.85261	1.98896	2.51181e-08	0.00576764	7.89849e-06	1.0837e-05	0.0188465	3.6582e-23	1.20728e-27	2.2522e-32	1.76395e-07	0.0269858	7.91347e-05	9.3845e-05	0.0535499	1.42391e-21	2.70623e-26	4.35229e-31	1891	1	YES	1	EUB56770.1	9e-39	Immunoglobulin superfamily member [Echinococcus granulosus]	Q9NT99	1e-08	Leucine-rich repeat-containing protein 4B
SMED30003169	-2.27627	0.740288	-1.50602	-3.19611	-4.16476	2.65691	3.79878	3.94717	0.365514	0.0533937	0.149251	0.0913631	0.0020936	7.64256e-06	9.20815e-16	1.29083e-37	3.34924e-42	0.103907	0.365152	0.246154	0.00922673	7.29324e-05	1.51675e-14	7.46424e-36	1.1665e-40	1867	1	.	5	NP_001191634.1	0	potassium channel [Aplysia californica]	P08510	7e-171	Potassium voltage-gated channel protein Shaker
SMED30003174	-5.13991	0.835141	-0.135445	-5.13991	-3.16023	2.25706	5.03154	5.45176	0.477265	0.999654	0.1574	0.563244	0.999493	0.992827	6.5023e-06	1.65299e-42	3.92121e-54	0.999999	0.3793	0.926297	0.999998	0.999999	2.48534e-05	1.52292e-40	2.77311e-52	1631	1	.	0	XP_001753968.1	1e-06	predicted protein [Physcomitrella patens]	.	.	.
SMED30003175	-6.10954	-2.01603	-3.15493	-2.21535	0.982583	4.60524	4.03982	3.86821	0.819311	0.00084566	0.997674	0.999967	0.998662	0.0673217	1.73404e-36	6.41268e-26	1.8951e-23	0.00262347	0.999994	0.999998	0.999998	0.147624	3.10961e-34	1.26271e-24	2.03397e-22	543	1	YES	0	.	.	.	.	.	.
SMED30003183	-1.77131	-0.898379	-2.19796	-2.42265	-2.4007	2.2383	3.65702	3.79569	2.42538	0.000796694	0.0318993	8.02132e-06	7.96024e-07	2.73265e-08	3.36469e-16	8.85913e-47	5.43026e-51	0.00248597	0.11036	8.02318e-05	9.47149e-06	5.33548e-07	5.81239e-15	1.18622e-44	3.1461e-49	705	1	.	0	CAX71800.1	2e-50	Universal stress protein [Schistosoma japonicum]	P72745	7e-09	Universal stress protein Slr1101
SMED30003240	-5.77681	-0.28543	-1.16546	-1.28215	-1.64678	2.90895	3.57385	3.67383	0.0216346	0.0012596	0.829304	0.980598	0.985576	0.994471	8.34604e-19	1.06059e-32	2.63985e-36	0.00376805	0.999994	0.999998	0.999998	0.999999	1.96592e-17	3.8084e-31	6.60006e-35	2297	1	.	7	CDJ16334.1	0	potassium voltage gated channel subfamily C [Echinococcus granulosus]	P17972	1e-56	Potassium voltage-gated channel protein Shaw
SMED30003275	-3.57401	-1.50125	-2.0016	-2.64498	0.40507	2.59283	3.35221	3.37172	4.2432	5.11437e-09	0.00183022	7.26323e-05	6.34314e-07	0.30954	2.62742e-14	1.48401e-24	7.11251e-25	4.02931e-08	0.0101191	0.000558355	7.74624e-06	0.469917	3.58985e-13	2.63147e-23	8.4229e-24	1729	1	.	0	GAA51605.1	0	guanine nucleotide binding protein (G protein) alpha o polypeptide [Clonorchis sinensis]	P30683	0	Guanine nucleotide-binding protein G(o) subunit alpha
SMED30003335	-0.852911	-0.0793151	-0.978052	-2.93351	-2.09041	-1.71954	3.51702	5.13671	3.12864	0.0919568	0.864673	0.040796	3.66886e-07	2.35035e-05	0.000140316	3.00235e-30	1.68413e-68	0.166364	0.999994	0.128472	4.80573e-06	0.000191493	0.000406979	8.58992e-29	2.86654e-66	1387	1	.	0	ACO82054.1	1e-125	lipase [Clonorchis sinensis]	P80035	2e-114	Gastric triacylglycerol lipase
SMED30003345	-6.30744	-0.0752712	-2.3783	-0.983693	-1.86798	2.58493	4.47959	4.54816	0.875533	0.000246147	0.725861	0.999188	0.967457	0.996654	4.35835e-10	3.73236e-38	6.16016e-40	0.000855722	0.999994	0.999998	0.999998	0.999999	3.39462e-09	2.25341e-36	1.87272e-38	970	1	.	0	XP_002043413.1	2e-82	GM23149 [Drosophila sechellia]	Q5DTY9	2e-42	BTB/POZ domain-containing protein KCTD16 [Mus musculus]
SMED30003358	-1.40716	-0.519605	-3.33039	-6.29881	-1.88389	3.17348	4.95442	5.31194	1.30598	0.983853	0.854896	0.999973	4.53392e-06	0.995296	3.77299e-21	2.90483e-69	7.22411e-85	0.999999	0.999994	0.999998	4.37659e-05	0.999999	1.17426e-19	2.91713e-66	3.56788e-82	320	1	.	1	.	.	.	.	.	.
SMED30003372	-1.86577	-0.306571	-2.13294	-2.63097	-3.50178	1.15872	4.00016	5.27916	5.28238	0.000743452	0.514975	0.000115261	5.24547e-06	7.60793e-09	0.00441514	9.82943e-31	1.23703e-54	0.0023375	0.855108	0.00083573	4.97263e-05	1.75233e-07	0.00903819	2.95246e-29	9.04563e-53	559	1	YES	1	.	.	.	.	.	.
SMED30003374	-1.30733	-0.689152	-2.2117	-1.25559	-1.24115	1.40766	2.48789	2.80937	3.55987	0.000166882	0.0252835	9.82967e-10	0.00011387	6.15332e-05	6.89159e-09	3.30966e-28	8.05429e-37	0.000601506	0.0914864	2.20505e-08	0.000729286	0.000441804	4.48236e-08	7.8204e-27	2.08106e-35	7443	1	.	0	CCD77921.1	0	putative spectrin beta chain, brain 3 (Spectrin, non-erythroid beta chain 3) (Beta-IV spectrin) [Schistosoma mansoni]	Q01082	0	Spectrin beta chain, non-erythrocytic 1
SMED30003400	-6.30649	-3.22768	-2.27316	-3.36806	0.601391	4.76011	5.07098	4.7429	1.43262	0.000641602	0.999973	0.998769	0.999988	0.240135	6.67264e-33	1.01669e-38	9.04411e-33	0.00204545	0.999994	0.999998	0.999998	0.389961	8.04107e-31	6.44837e-37	1.79968e-31	444	1	.	0	AEX92829.1	0.0003	tegumental calcium-binding EF-hand protein 4 [Fasciola gigantica]	.	.	.
SMED30003404	-5.54128	0.463105	0.169739	-1.66625	-2.15549	1.90121	3.51061	3.31836	-0.373781	0.00319785	0.39865	0.593383	0.99489	0.998724	6.75225e-06	4.77039e-25	4.11667e-22	0.00870687	0.725037	0.956731	0.999998	0.999999	2.57337e-05	8.79007e-24	4.09295e-21	3276	1	.	4	CDJ11098.1	0	glutamate (NMDA) receptor subunit [Hymenolepis microstoma]	Q5IS45	1e-92	Glutamate receptor ionotropic, NMDA 2A
SMED30003421	-1.79898	0.676032	-1.71481	-4.10146	-3.29733	0.550363	4.23511	5.45108	3.31698	0.011813	0.18461	0.0100726	6.8913e-07	5.76563e-06	0.265255	4.41286e-25	2.58061e-42	0.0278923	0.42508	0.0399918	8.33792e-06	5.70073e-05	0.329593	8.16121e-24	9.12514e-41	929	1	YES	0	.	.	.	.	.	.
SMED30003448	-0.68249	-1.54589	-1.60182	-0.810272	-4.50765	0.817799	3.65195	4.67838	1.33358	0.330869	0.0168274	0.0137876	0.174055	1.30276e-10	0.0191721	1.13206e-34	9.09269e-62	0.511709	0.0659418	0.0521767	0.380211	4.8452e-09	0.0330226	4.81037e-33	1.01083e-59	1103	1	.	0	XP_005996721.1	8e-121	glycine N-methyltransferase-like isoform X1 [Latimeria chalumnae]	Q9QXF8	8e-115	Glycine N-methyltransferase [Mus musculus]
SMED30003461	-2.61077	0.335814	-0.955683	-1.91237	-3.05943	1.51553	3.12448	3.56242	0.181469	0.0135954	0.505076	0.185841	0.0148485	4.08685e-05	1.21628e-05	6.38825e-25	1.59618e-34	0.031576	0.845357	0.426286	0.0504102	0.00031045	4.42227e-05	1.16712e-23	3.55156e-33	1095	1	.	0	.	.	.	.	.	.
SMED30003502	-1.18009	-2.06501	-1.88362	-3.02632	0.651514	2.30313	2.6041	2.59629	0.727392	0.0597417	0.000358123	0.000705085	1.50982e-06	0.0322231	2.18983e-22	1.27936e-29	4.35624e-30	0.114472	0.0024532	0.00403382	1.66745e-05	0.0823817	7.80746e-21	3.45679e-28	7.30331e-29	1664	1	.	0	EUB64874.1	2e-44	hypothetical protein EGR_00143 [Echinococcus granulosus]	.	.	.
SMED30003510	-3.22459	-0.604879	-3.40705	-3.27519	0.829002	3.18715	3.27247	3.22308	2.13088	1.28428e-05	0.217268	2.71589e-07	3.08288e-07	0.0291956	6.42578e-23	2.89022e-24	1.46718e-23	5.76197e-05	0.477201	3.89255e-06	4.14079e-06	0.0761339	2.43815e-21	5.02167e-23	1.58714e-22	5702	4	.	21	AAC63049.1	0	voltage-gated sodium channel homolog BdNa1 [Bdelloura candida]	P04774	0	Sodium channel protein type 1 subunit alpha
SMED30003513	-3.48763	-0.777151	-2.47769	-2.16023	0.623308	2.55826	2.77483	2.94631	1.53272	9.84585e-07	0.0758784	5.1059e-06	2.5961e-05	0.0388378	1.06812e-25	8.02641e-31	1.10174e-35	5.35716e-06	0.219258	5.37663e-05	0.000200648	0.0957894	5.70555e-24	2.42539e-29	2.64269e-34	3462	1	.	0	.	.	.	.	.	.
SMED30003521	-2.75739	-0.106866	-1.38643	-2.65853	-1.27999	2.20842	2.95031	3.03048	2.66321	1.40115e-07	0.76639	0.000630846	7.43533e-09	0.000376483	6.0973e-17	1.85013e-31	1.85558e-33	8.73963e-07	0.999994	0.00365842	1.54273e-07	0.00207392	1.14379e-15	5.92965e-30	3.86071e-32	3752	1	.	5	XP_007888804.1	2e-88	transient receptor potential cation channel subfamily M member 2 isoform X4 [Callorhinchus milii]	O94759	2e-81	Transient receptor potential cation channel subfamily M member 2
SMED30003523	-2.7798	-1.71591	-1.29048	-1.04473	0.269198	0.700123	3.08424	2.77736	3.03098	8.26575e-08	6.07103e-05	0.0014915	0.00801711	0.422557	0.0285004	1.63492e-29	1.42807e-23	5.35417e-07	0.000504975	0.00775231	0.0295741	0.587295	0.0468686	4.38524e-28	1.54594e-22	1653	1	.	0	XP_003984286.1	1e-81	threonine synthase-like 2 isoform X1 [Felis catus]	Q5M7T9	4e-77	Threonine synthase-like 2
SMED30003562	-2.73462	0.59612	-2.78901	-3.5297	-2.97263	2.72082	4.32166	4.38736	7.47957	2.94778e-05	0.22481	2.03692e-05	3.3877e-07	6.8751e-06	9.58481e-11	6.87152e-28	9.02294e-29	0.00012343	0.488698	0.000183512	4.49213e-06	6.63687e-05	8.18717e-10	1.57189e-26	1.37987e-27	5140	1	.	1	CDJ14888.1	1e-84	collagen type XI alpha 2 [Hymenolepis microstoma]	A0MSJ1	5e-36	Collagen alpha-1(XXVII) chain B
SMED30003578	-4.47854	0.991297	-1.47974	-1.56009	-4.47854	2.53774	4.06945	4.39842	-0.587129	0.999419	0.114326	0.90599	0.915829	0.999435	6.71839e-08	8.98154e-26	6.47014e-33	0.999999	0.299792	0.999998	0.999998	0.999999	3.69419e-07	1.74911e-24	1.29864e-31	1237	1	.	0	CDJ16370.1	3e-09	cupredoxin [Echinococcus granulosus]	.	.	.
SMED30003601	-1.35688	-0.498082	-0.182095	-5.17982	-3.22411	2.54248	4.18081	3.7177	-0.270008	0.983072	0.8517	0.71622	0.00111542	0.999987	5.57963e-09	1.02117e-28	1.09586e-21	0.999999	0.999994	0.999998	0.00537852	0.999999	3.68392e-08	2.56801e-27	1.06328e-20	1235	1	.	7	ESO81957.1	6e-20	hypothetical protein LOTGIDRAFT_66365, partial [Lottia gigantea]	Q9VZW5	3e-13	FMRFamide receptor
SMED30003603	-4.86877	0.25899	-4.86877	-4.86877	1.69693	3.84334	4.42229	4.38476	-0.0176359	0.999577	0.323593	0.999653	0.999652	0.00433997	5.3148e-21	3.23776e-32	4.74427e-32	0.999999	0.631608	0.999998	0.999998	0.016194	1.62888e-19	1.1072e-30	8.94434e-31	751	1	.	0	.	.	.	.	.	.
SMED30003677	-2.14773	-2.44714	-2.45839	-3.12961	-1.84593	3.40547	4.20928	4.41405	2.48048	0.00088741	2.87063e-05	3.1195e-05	5.06289e-07	7.32669e-05	4.2271e-31	5.27485e-50	7.39612e-56	0.00274093	0.000257852	0.000266387	6.33166e-06	0.000512732	4.30236e-29	9.93222e-48	5.91042e-54	682	1	.	1	WP_022443698.1	7e-25	nuclease (SNase-like) [Sutterella sp. CAG:351]	Q99342	5e-19	Uncharacterized endonuclease
SMED30003698	-1.93318	-2.44386	-2.10139	-2.12159	0.562236	1.78771	2.70031	3.54976	1.90945	0.000294776	4.65514e-07	8.08048e-06	3.98661e-06	0.0529723	2.45068e-12	3.11094e-29	2.2566e-54	0.00100803	6.10027e-06	8.07432e-05	3.90457e-05	0.122413	2.61258e-11	8.19259e-28	1.61868e-52	1353	1	.	9	WP_006975998.1	1e-85	hypothetical protein [Plesiocystis pacifica]	.	.	.
SMED30003710	-4.98077	-0.905843	-2.00889	-2.08153	-0.845688	3.22224	3.75691	3.84357	-0.400353	0.0172552	0.962061	0.998227	0.998584	0.955306	3.59439e-17	3.64918e-26	1.35473e-28	0.0389224	0.999994	0.999998	0.999998	0.999999	6.9371e-16	7.34885e-25	2.04479e-27	1508	1	.	4	CCD82648.1	7e-08	unnamed protein product [Schistosoma mansoni]	.	.	.
SMED30003729	-3.19995	-1.15766	-1.93366	-4.81978	1.64926	3.13393	3.15675	3.17113	2.09717	7.64407e-06	0.0197726	0.000445666	1.86476e-11	4.97988e-07	6.99368e-27	2.36864e-27	9.43071e-28	3.55226e-05	0.0750532	0.00271135	7.37264e-10	6.65907e-06	4.28249e-25	5.21257e-26	1.35553e-26	1397	1	.	0	ABA40385.1	2e-11	SJCHGC07397 protein [Schistosoma japonicum]	Q759T0	2e-09	Dynein light chain 1, cytoplasmic
SMED30003750	-2.92375	-1.22213	-1.69933	-2.19754	0.601886	2.52162	2.46643	2.4528	1.38345	2.31402e-06	0.00325378	0.000104983	2.20245e-06	0.0217055	4.11722e-35	2.52632e-33	1.88045e-33	1.1806e-05	0.0165838	0.000769542	2.32818e-05	0.0600588	6.29642e-33	9.49606e-32	3.90168e-32	3017	1	.	3	XP_001945204.2	1e-54	vang-like protein 2 isoform X2 [Acyrthosiphon pisum]	Q90Z05	1e-28	Vang-like protein 2-B
SMED30003770	-2.16971	-1.26414	-1.70296	-3.13268	-2.65704	2.01833	3.94196	4.96624	1.38136	0.0105231	0.0451298	0.00894664	4.13514e-05	6.16175e-06	7.19652e-12	1.06916e-54	6.05928e-99	0.0251591	0.145785	0.0360969	0.000299902	6.03495e-05	7.16963e-11	3.15789e-52	7.02108e-96	3060	1	.	0	.	.	.	.	.	.
SMED30003777	-5.45742	-1.41296	-1.53843	-1.56565	-0.780022	0.855492	4.54671	5.35229	0.479783	0.00561176	0.989859	0.992691	0.993285	0.94765	0.111667	4.99136e-31	1.41881e-47	0.0143935	0.999994	0.999998	0.999998	0.999999	0.154761	1.53915e-29	6.74203e-46	958	1	.	0	.	.	.	.	.	.
SMED30003809	-3.02551	-2.51447	-3.72898	-4.18733	2.45453	4.40937	3.79243	2.79997	9.15714	8.48474e-10	1.02109e-07	6.0287e-13	4.78753e-15	7.66443e-15	9.96731e-52	1.61969e-37	1.46105e-19	7.57392e-09	1.50133e-06	2.11392e-11	3.36995e-13	7.64591e-13	1.15494e-48	9.20685e-36	1.23125e-18	11527	2	.	0	EKC22191.1	6e-83	hypothetical protein CGI_10002658 [Crassostrea gigas]	Q6RG02	3e-36	Vitellogenin
SMED30003812	-2.54379	-1.2673	-2.78919	-2.73428	-0.423389	3.17165	3.24382	3.34248	2.91992	6.96521e-06	0.00472896	2.012e-07	1.46738e-07	0.279986	6.1968e-27	2.84049e-28	3.10149e-30	3.26601e-05	0.022766	2.96699e-06	2.13977e-06	0.436688	3.83349e-25	6.73822e-27	5.25232e-29	1391	1	.	0	XP_006878252.1	1e-117	LOW QUALITY PROTEIN: cathepsin A [Chrysochloris asiatica]	Q3MI05	2e-117	Lysosomal protective protein
SMED30003817	-2.45963	-1.58396	-3.43076	-0.72896	1.04924	2.30377	2.55095	2.29936	1.35972	4.84305e-05	0.000495069	1.2208e-09	0.0676213	0.000112643	2.25131e-23	2.52898e-29	1.41078e-23	0.000194594	0.00326295	2.69445e-08	0.179176	0.000738056	8.93612e-22	6.68926e-28	1.52832e-22	3069	2	.	0	XP_002167226.2	6e-74	uncharacterized protein LOC100211427 [Hydra vulgaris]	.	.	.
SMED30003820	-5.29165	-0.606952	-0.667824	-5.29165	-1.48225	3.23799	4.79964	5.30268	0.53717	0.999645	0.742003	0.7597	0.999511	0.91262	4.79987e-17	8.94937e-55	1.91646e-76	0.999999	0.999994	0.999998	0.999998	0.999999	9.11763e-16	2.66948e-52	5.60554e-74	1188	1	.	0	XP_005091727.1	1e-27	GTP-binding protein RAD-like [Aplysia californica]	O35929	9e-17	GTP-binding protein REM 1
SMED30003825	-4.71404	-1.64499	-0.72935	-4.71404	-0.571323	3.33142	4.40473	4.6376	-0.186423	0.999551	0.935276	0.784552	0.999418	0.731506	2.25992e-18	6.04267e-45	9.03876e-56	0.999999	0.999994	0.999998	0.999998	0.86655	5.03957e-17	6.92196e-43	7.16607e-54	3177	1	.	4	ELU12909.1	0	hypothetical protein CAPTEDRAFT_198709 [Capitella teleta]	Q02280	0	Potassium voltage-gated channel protein eag
SMED30003863	-1.61233	-0.78663	-1.7017	-2.88546	-3.41736	1.4925	4.02676	4.88422	4.72538	0.00226345	0.0939453	0.0009335	3.78332e-07	3.26698e-09	7.89785e-05	4.12786e-34	3.3712e-51	0.00638584	0.258262	0.00516123	4.93634e-06	8.25708e-08	0.000241366	1.66926e-32	1.99537e-49	1456	1	.	0	CDJ16020.1	1e-161	cat eye syndrome critical region protein 5 [Echinococcus granulosus]	Q91WM2	8e-92	Cat eye syndrome critical region protein 5 homolog
SMED30003880	-3.77421	-0.76098	-1.28203	-0.769952	-1.9558	1.08203	3.43925	4.0217	1.23437	3.88721e-05	0.17133	0.0308462	0.161003	0.00060234	0.00116515	4.71432e-35	4.42552e-51	0.000159203	0.403066	0.102128	0.357948	0.00307311	0.00274908	2.09481e-33	2.58387e-49	1603	1	.	8	GAA42453.2	1e-103	excitatory amino acid transporter [Clonorchis sinensis]	P43005	2e-104	Excitatory amino acid transporter 3
SMED30003886	-0.499116	-1.11117	-3.15702	-3.23943	0.726554	2.09646	2.34412	2.83961	0.415563	0.442639	0.0505902	1.1756e-05	5.60228e-06	0.0188103	1.14615e-19	1.72499e-25	1.88744e-42	0.662069	0.159495	0.000112543	5.27272e-05	0.0534772	2.9793e-18	3.285e-24	6.72932e-41	1348	1	.	1	XP_006680833.1	2e-32	hypothetical protein BATDEDRAFT_90632 [Batrachochytrium dendrobatidis JAM81]	P33300	2e-21	Mannosyl phosphorylinositol ceramide synthase SUR1 [Saccharomyces cerevisiae S288c]
SMED30003907	-1.82266	-1.20008	-3.06829	-3.22289	0.739166	3.41827	2.90141	2.25506	1.47521	0.00393922	0.0159345	1.04673e-06	2.25198e-07	0.0252161	4.73489e-38	2.63552e-26	1.8777e-15	0.0104968	0.0630083	1.30471e-05	3.13374e-06	0.0678009	1.01169e-35	5.38308e-25	1.18495e-14	1195	1	YES	4	GAA49275.1	7e-46	lipoma HMGIC fusion partner homolog [Clonorchis sinensis]	Q9Y693	4e-19	Lipoma HMGIC fusion partner
SMED30003912	-4.0429	-2.73357	-2.17699	-2.10025	2.28908	3.12713	2.7908	2.8467	1.37034	4.04263e-06	0.000106006	0.000729699	0.000773779	2.64008e-15	1.78731e-33	1.20655e-25	3.51053e-27	1.97298e-05	0.00083691	0.00415629	0.00390349	2.87139e-13	2.26245e-31	2.32416e-24	4.83593e-26	1218	1	.	7	AFA34361.1	0.0003	G protein coupled receptor 157, partial [Ostrea edulis]	.	.	.
SMED30003923	-2.18666	-0.545321	-1.7462	-2.54731	-2.71975	1.70138	3.70844	4.33543	2.78006	0.000158898	0.204811	0.00042831	1.60805e-06	2.78382e-08	1.14573e-07	6.37897e-38	1.51714e-53	0.00057572	0.458182	0.0026227	1.76358e-05	5.42134e-07	6.03393e-07	3.7535e-36	1.02482e-51	873	1	.	6	XP_003384210.1	2e-51	oxalate:formate antiporter-like [Amphimedon queenslandica]	.	.	.
SMED30003924	-1.02012	0.628323	-0.862185	-4.85756	-4.85756	2.2414	4.09554	4.63215	-0.272231	0.80145	0.171048	0.752457	0.999612	0.999512	6.26603e-08	2.59507e-37	1.80459e-56	0.999999	0.402653	0.999998	0.999998	0.999999	3.46189e-07	1.44513e-35	1.51863e-54	1828	1	.	2	GAA34282.1	2e-59	FMRFamide-activated amiloride-sensitive sodium channel [Clonorchis sinensis]	Q25011	4e-10	FMRFamide-activated amiloride-sensitive sodium channel
SMED30003930	-4.52832	0.171327	-4.52832	-1.60999	-1.1433	2.80445	4.30617	4.52798	-0.432715	0.999619	0.474762	0.999475	0.935117	0.874306	8.06195e-10	1.93339e-32	7.8279e-39	0.999999	0.812737	0.999998	0.999998	0.977301	6.04185e-09	6.71826e-31	2.25676e-37	2767	1	.	0	XP_002154788.2	1e-12	uncharacterized protein LOC100212032 [Hydra vulgaris]	.	.	.
SMED30003939	-1.35614	-0.332817	-2.35661	-3.02992	-2.80822	-0.431632	4.93589	5.37945	2.50354	0.0750898	0.600562	0.00205124	0.000194426	7.14947e-05	0.445723	8.29549e-36	6.22628e-43	0.139573	0.940979	0.0102145	0.00116962	0.000501845	0.515185	4.03745e-34	2.30441e-41	407	1	YES	1	.	.	.	.	.	.
SMED30003940	-3.60295	-0.537497	-3.60295	-3.60295	-0.78047	3.25221	4.48098	4.39363	-1.01376	0.999563	0.636545	0.999661	0.99966	0.683499	8.09297e-11	2.35249e-28	1.27859e-27	0.999999	0.973214	0.999998	0.999998	0.824572	6.99016e-10	5.62041e-27	1.82041e-26	1702	1	YES	0	XP_004086966.1	2e-115	KDEL motif-containing protein 1-like [Oryzias latipes]	Q7ZVE6	1e-113	KDEL motif-containing protein 1
SMED30003958	-2.00552	-0.110024	-5.84232	-1.86925	-3.90799	1.56782	5.88957	6.27772	1.53012	0.996582	0.664752	0.000325231	0.995119	0.999999	0.00319848	2.19932e-43	1.07002e-50	0.999999	0.998504	0.00206322	0.999998	0.999999	0.00677546	2.20129e-41	6.03678e-49	1632	1	YES	0	XP_973373.1	1e-119	alpha-N-acetylgalactosaminidase-like isoform X2 [Tribolium castaneum]	Q90744	2e-97	Alpha-N-acetylgalactosaminidase
SMED30003976	-1.93181	-1.69544	-1.7827	-2.86204	-1.34519	2.75599	3.21902	3.64217	-0.114479	0.0957378	0.0649003	0.0500349	0.00432399	0.0462004	1.18579e-22	3.15616e-34	8.53882e-51	0.172258	0.19365	0.151956	0.0173	0.109908	4.35664e-21	1.29017e-32	4.84462e-49	697	1	.	1	GAA48759.1	2e-52	hypothetical protein CLF_102001 [Clonorchis sinensis]	.	.	.
SMED30003981	-4.38139	-1.31997	-4.38139	-1.48353	-0.248479	3.3609	3.96802	4.48583	-0.556578	0.999649	0.904221	0.999511	0.923639	0.624607	6.60918e-14	5.13667e-22	1.85591e-32	0.999999	0.999994	0.999998	0.999998	0.774001	8.58994e-13	7.45077e-21	3.60962e-31	735	2	.	0	EKC27270.1	1e-29	Tctex1 domain-containing protein 1 [Crassostrea gigas]	Q66IC8	6e-23	Tctex1 domain-containing protein 1 [Danio rerio]
SMED30003993	-3.69329	-0.625145	-3.69329	-3.69329	-1.74605	3.43442	4.64911	5.36752	-0.580449	0.999445	0.64924	0.999548	0.999547	0.872884	7.2065e-10	4.9508e-22	5.95755e-34	0.999999	0.985472	0.999998	0.999998	0.976354	5.44545e-09	7.18808e-21	1.27203e-32	297	1	YES	0	.	.	.	.	.	.
SMED30004039	-2.23245	0.787265	-3.10286	-2.5552	-4.89835	3.37533	4.40583	4.22044	1.90916	0.0121052	0.120549	0.000342513	0.00130074	1.9928e-08	7.41112e-16	5.51839e-28	1.48693e-25	0.0284984	0.31221	0.00215561	0.00613838	4.05386e-07	1.23356e-14	1.27202e-26	1.84729e-24	3500	1	YES	0	GAA56437.1	2e-61	fibrillin-2 [Clonorchis sinensis]	Q61554	5e-39	Fibrillin-1
SMED30004055	-2.17475	-0.35685	-2.5181	-2.92761	-1.86441	1.83712	3.81549	4.18913	2.87541	0.00142083	0.502044	0.000133457	1.63507e-05	0.00123503	1.05345e-05	4.44181e-24	2.16163e-29	0.00420196	0.842174	0.000950961	0.000134369	0.0056367	3.87561e-05	7.59038e-23	3.44205e-28	1150	1	.	0	XP_002166145.2	2e-38	uncharacterized protein C1683.06c-like [Hydra vulgaris]	Q652Q8	7e-22	Probable uridine nucleosidase 2
SMED30004081	-1.71973	-1.18082	-2.19115	-1.87978	-1.53248	2.38299	2.94463	3.17633	5.66845	2.02346e-07	0.000130436	1.01078e-10	1.05961e-08	9.4444e-07	8.6608e-26	6.57697e-41	2.22083e-48	1.23153e-06	0.00100605	2.64797e-09	2.12112e-07	1.16803e-05	4.67606e-24	5.24191e-39	1.09684e-46	1858	1	YES	0	XP_007881997.1	3e-07	hypothetical protein PFL1_06265 [Pseudozyma flocculosa PF-1]	P22105	0.0002	Tenascin-X
SMED30004121	-4.16525	-1.39122	-2.20923	-3.55766	-0.163897	3.48248	3.96648	4.03829	3.62747	2.15534e-07	0.0160743	0.000432626	4.05089e-07	0.756482	3.87975e-19	3.3572e-25	3.41492e-26	1.30494e-06	0.0634691	0.00264483	5.2266e-06	0.886619	9.50286e-18	6.27823e-24	4.43454e-25	583	1	YES	0	.	.	.	.	.	.
SMED30004142	-4.38904	-0.0887321	-1.13643	-1.58312	0.241512	2.04194	2.49886	2.41501	3.12958	8.33431e-17	0.778629	0.000842533	6.7085e-06	0.37762	8.2817e-18	2.39008e-27	1.78042e-25	1.96009e-15	0.999994	0.00471891	6.14905e-05	0.54249	1.72428e-16	5.25591e-26	2.19741e-24	5084	2	.	2	CCD75148.1	0	putative calcium-dependent activator protein for secretion [Schistosoma mansoni]	Q6GLR7	0	Calcium-dependent secretion activator 1
SMED30004277	-1.68996	-0.95793	-1.3147	-1.64958	-2.8348	1.59472	2.93137	3.92087	1.17771	0.0137805	0.0682943	0.0171068	0.00321209	1.05084e-07	2.17097e-07	3.37103e-25	5.00668e-49	0.0319455	0.202033	0.0624606	0.0134143	1.72904e-06	1.08412e-06	6.30018e-24	2.55222e-47	2403	2	.	4	BAE78812.1	8e-95	innexin3 [Dugesia japonica]	O01393	1e-58	Innexin unc-9
SMED30004284	-2.63696	0.324823	-1.91522	-3.54408	-3.63249	2.85507	4.18832	4.36054	0.884275	0.0208337	0.504755	0.0288351	0.000543501	3.0115e-05	2.38675e-14	2.65307e-34	4.90788e-38	0.0459495	0.84496	0.0965503	0.00287214	0.000238067	3.28186e-13	1.09044e-32	1.35527e-36	1721	1	.	4	BAE78811.1	0	innexin2 [Dugesia japonica]	O01393	2e-83	Innexin unc-9
SMED30004313	-2.20034	-1.3365	-2.08232	-3.166	-0.334502	2.36934	3.25746	3.49286	3.01609	8.41327e-05	0.0042542	4.34244e-05	1.83118e-08	0.41554	3.14372e-13	9.01255e-26	5.31453e-30	0.000322067	0.0208299	0.000354251	3.3936e-07	0.58055	3.75241e-12	1.75401e-24	8.8655e-29	1330	1	.	4	CDJ19037.1	6e-83	protein of unknown function DUF714 [Echinococcus granulosus]	Q7ZVP8	2e-41	Trimeric intracellular cation channel type B
SMED30004333	-1.29323	-2.77451	-2.87214	-6.84341	-0.675085	5.66773	4.83862	3.95203	1.88923	0.97825	0.999613	0.999726	4.52984e-07	0.898949	1.04487e-53	1.68046e-36	1.24146e-22	0.999999	0.999994	0.999998	5.76924e-06	0.994977	1.85169e-50	8.68389e-35	1.26742e-21	510	1	YES	0	.	.	.	.	.	.
SMED30004358	-1.28153	-0.197816	-4.70219	-3.16535	-0.973324	3.25287	3.53899	3.52835	1.41904	0.0706158	0.75946	1.94886e-08	3.8004e-05	0.053692	4.49339e-30	1.3763e-36	1.29094e-36	0.132477	0.999994	3.50528e-07	0.000279051	0.123791	4.0898e-28	7.18608e-35	3.28481e-35	3447	1	YES	1	XP_005467781.1	2e-65	protocadherin beta-1-like [Oreochromis niloticus]	Q08174	1e-59	Protocadherin-1
SMED30004361	-3.24551	-1.05101	-1.65691	-2.56726	0.544902	2.56122	2.60877	2.8058	0.476702	0.000548298	0.0819081	0.0110111	0.000435948	0.113791	4.99652e-25	3.36674e-26	4.83291e-32	0.00176953	0.232402	0.0431885	0.00236773	0.221631	2.39698e-23	6.80279e-25	9.10006e-31	1516	2	.	11	.	.	.	.	.	.
SMED30004385	-4.54942	0.580303	-4.54942	-4.54942	0.804928	3.85563	4.39262	4.01479	-0.362697	0.999652	0.231597	0.999466	0.999465	0.120886	1.21764e-20	1.11697e-30	6.08483e-24	0.999999	0.499057	0.999998	0.999998	0.232251	3.54092e-19	3.32518e-29	6.7595e-23	654	1	.	0	EFN61754.1	1e-13	hypothetical protein EAG_05343 [Camponotus floridanus]	.	.	.
SMED30004403	-3.04361	-1.39519	-2.30668	-3.9807	0.0243644	3.30688	3.83739	3.55755	0.93568	0.0030014	0.0503533	0.00341261	2.03021e-05	0.853635	3.35151e-38	2.68448e-56	7.13355e-47	0.00823303	0.158935	0.0158611	0.000162239	0.961592	7.37015e-36	8.88738e-54	3.28612e-45	1579	1	.	7	ELU01565.1	4e-38	hypothetical protein CAPTEDRAFT_201825 [Capitella teleta]	Q9VZW5	4e-07	FMRFamide receptor
SMED30004462	-4.70746	-0.0271822	-4.70746	-1.78972	0.141306	3.41324	3.98551	3.69176	-0.523791	0.999632	0.55378	0.99948	0.948708	0.443342	2.55286e-16	3.26754e-25	7.73504e-21	0.999999	0.895097	0.999998	0.999998	0.608444	4.46373e-15	6.11816e-24	7.07878e-20	1932	2	.	2	GAA55729.1	2e-167	potassium voltage-gated channel subfamily H member 5, partial [Clonorchis sinensis]	Q02280	1e-136	Potassium voltage-gated channel protein eag
SMED30004485	-2.85563	0.612342	-2.87305	-3.63194	-2.66076	2.65521	4.3625	4.39134	7.09219	8.49894e-06	0.196646	6.75621e-06	7.41566e-08	2.01027e-05	7.59179e-11	2.71919e-30	1.04191e-30	3.9157e-05	0.445372	6.87186e-05	1.17031e-06	0.000167025	6.5856e-10	7.78718e-29	1.80192e-29	4391	1	YES	0	CDJ13292.1	3e-51	collagen alpha 2(I) chain [Hymenolepis microstoma]	O93484	5e-31	Collagen alpha-2(I) chain
SMED30004492	-4.98921	0.126283	-2.02406	-2.09631	-2.16319	2.69446	4.13002	4.322	-0.234996	0.0181859	0.621617	0.998229	0.998584	0.998866	7.07807e-10	4.77082e-29	1.69027e-33	0.0408353	0.960369	0.999998	0.999998	0.999999	5.35782e-09	1.22532e-27	3.53386e-32	1837	1	.	2	GAA34282.1	8e-57	FMRFamide-activated amiloride-sensitive sodium channel [Clonorchis sinensis]	Q25011	3e-10	FMRFamide-activated amiloride-sensitive sodium channel
SMED30004501	-5.23448	-1.15745	-0.64486	-5.23448	-0.375451	3.63572	4.35666	4.65433	0.226743	0.999429	0.869387	0.755019	0.99958	0.65711	1.36439e-22	1.12522e-38	3.05349e-48	0.999999	0.999994	0.999998	0.999998	0.80243	5.00059e-21	7.10682e-37	1.49339e-46	1447	2	YES	1	.	.	.	.	.	.
SMED30004514	-5.45118	1.56152	-2.47565	-2.53443	-2.06787	3.13609	3.78136	4.05016	-9.5461e-05	0.00546408	0.00943942	0.999513	0.999612	0.998204	7.2721e-20	1.34277e-33	2.20329e-42	0.0140674	0.040877	0.999998	0.999998	0.999999	1.93747e-18	5.21311e-32	7.81844e-41	1850	1	.	6	NP_001191634.1	9e-159	potassium channel [Aplysia californica]	Q09470	5e-149	Potassium voltage-gated channel subfamily A member 1
SMED30004520	-2.81953	-0.418403	-3.25869	-3.85064	0.393449	3.01748	3.36166	3.57468	1.90673	6.75235e-05	0.370512	3.74642e-07	7.11435e-09	0.246715	3.6934e-27	1.15079e-34	4.26495e-40	0.000262713	0.690873	5.19174e-06	1.48225e-07	0.39773	2.33763e-25	4.88309e-33	1.30979e-38	1391	1	.	5	.	.	.	.	.	.
SMED30004546	-2.65807	0.104971	-2.51771	-3.32392	-0.49747	2.23431	3.07802	3.57987	1.58662	0.000339443	0.784714	6.22629e-05	7.39456e-07	0.26374	1.00451e-11	5.95979e-23	3.48949e-32	0.00114339	0.999994	0.000488488	8.87907e-06	0.41777	9.79794e-11	9.22665e-22	6.65366e-31	4250	1	YES	1	ESP01521.1	2e-104	hypothetical protein LOTGIDRAFT_139618, partial [Lottia gigantea]	P04412	3e-92	Epidermal growth factor receptor
SMED30004551	-4.13854	1.33794	-4.13854	-4.13854	-1.31659	3.31112	4.55596	4.52718	-0.571392	0.999429	0.0638358	0.99954	0.999539	0.789631	5.55101e-12	1.84281e-30	1.58622e-30	0.999999	0.191247	0.999998	0.999998	0.911813	5.61947e-11	5.35892e-29	2.72142e-29	1876	1	.	8	CDI95483.1	3e-19	rhodopsin orphan GPCR [Hymenolepis microstoma]	.	.	.
SMED30004562	-3.6759	-3.6759	-3.6759	-3.6759	-1.72008	3.0988	6.30297	7.02193	0.420911	0.999544	0.99959	0.999577	0.999573	0.773201	5.08566e-06	5.67012e-32	1.8894e-43	0.999999	0.999994	0.999998	0.999998	0.898939	1.9826e-05	1.89174e-30	7.23276e-42	830	1	.	0	AAW26926.1	3e-19	SJCHGC05742 protein [Schistosoma japonicum]	Q08EJ0	7e-07	PLAC8-like protein 1 [Mus musculus]
SMED30004574	-2.01241	-0.634272	-3.05969	-3.31101	-1.88412	2.35749	3.96478	4.57923	3.8308	0.000537383	0.188222	5.58306e-07	9.44268e-08	0.000269581	1.07441e-10	1.3345e-31	5.84593e-43	0.00173803	0.43119	7.45901e-06	1.45365e-06	0.00155916	9.09239e-10	4.31842e-30	2.16897e-41	948	1	.	0	.	.	.	.	.	.
SMED30004599	-1.8196	0.284781	-2.44551	-3.36241	-2.85728	2.37581	3.67057	4.15363	5.46594	0.00176618	0.546637	5.20399e-05	2.21223e-07	3.40494e-06	3.46231e-09	2.26069e-22	5.26007e-29	0.00509817	0.887313	0.000415974	3.09271e-06	3.58799e-05	2.36689e-08	3.37502e-21	8.18544e-28	3055	2	.	1	AAL29940.1	6e-143	lectin 1 [Girardia tigrina]	P22897	1e-26	Macrophage mannose receptor 1
SMED30004604	-6.65006	-1.1744	-2.06069	-0.557691	1.03592	3.13612	3.28211	2.9887	0.511591	1.71422e-05	0.980072	0.997968	0.908318	0.0216018	1.20197e-26	3.32293e-30	6.28673e-24	7.52173e-05	0.999994	0.999998	0.999998	0.0598379	7.19918e-25	9.45324e-29	6.97607e-23	3042	3	.	0	XP_003215253.1	2e-73	general transcription factor II-I repeat domain-containing protein 2-like [Anolis carolinensis]	A4IFA3	5e-21	General transcription factor II-I repeat domain-containing protein 2
SMED30004616	-3.43458	-1.67065	-1.55691	-3.17198	0.671719	2.80518	3.13243	3.22479	2.16999	5.73403e-08	0.000156479	0.00040891	1.1285e-09	0.0209629	2.63864e-31	4.08157e-40	3.97304e-43	3.80588e-07	0.00118241	0.00251824	2.87877e-08	0.0584498	2.74716e-29	2.9559e-38	1.48322e-41	1416	1	.	1	ELT87051.1	2e-12	hypothetical protein CAPTEDRAFT_192260 [Capitella teleta]	.	.	.
SMED30004704	-2.73751	-0.325601	-0.616026	-2.05711	-2.43117	2.57909	2.678	2.91033	0.116533	0.00638824	0.61352	0.330251	0.00552874	0.000182999	2.50447e-23	2.38548e-25	4.6586e-32	0.0161513	0.953054	0.650811	0.0214286	0.00112339	9.91485e-22	4.50297e-24	8.78834e-31	1711	1	.	2	AGS83418.1	5e-142	asic [Schmidtea mediterranea]	Q7TNS7	5e-05	Acid-sensing ion channel 4
SMED30004708	-0.512723	-0.522141	-2.08249	-2.5284	-1.71475	1.55203	2.82824	2.98023	2.24271	0.166189	0.109861	1.83676e-07	9.32815e-10	1.39743e-07	7.60669e-12	1.32289e-41	5.12934e-47	0.278509	0.290791	2.72591e-06	2.43315e-08	2.22872e-06	7.56076e-11	1.10401e-39	2.37741e-45	761	1	.	0	AAP06154.1	9e-50	similar to GenBank Accession Number M94045 20 KD calcium-binding protein (ANTIGEN SM20) [Schistosoma japonicum]	P15845	1e-51	20 kDa calcium-binding protein
SMED30004716	-3.29929	-1.98103	-1.33985	-2.55335	0.0914428	2.93082	3.00065	3.15059	1.53211	2.23172e-05	0.000559791	0.0110758	2.78523e-05	0.780232	2.30636e-23	1.28262e-24	1.36303e-27	9.58038e-05	0.00363075	0.0434085	0.000212971	0.904357	9.14261e-22	2.27974e-23	1.93606e-26	1281	1	YES	1	GAA33061.1	2e-38	epididymal sperm-binding protein 1 [Clonorchis sinensis]	P08253	7e-17	72 kDa type IV collagenase
SMED30004731	-1.15677	0.13001	-6.05385	-1.06267	-1.4003	2.63518	3.53236	3.37605	0.0952822	0.973135	0.534335	1.0736e-05	0.965903	0.985564	8.79218e-13	1.25718e-25	2.74496e-23	0.999999	0.875077	0.000104241	0.999998	0.999999	9.93183e-12	2.41395e-24	2.90677e-22	1984	1	.	1	GAA36131.2	1e-157	FMRFamide-activated amiloride-sensitive sodium channel [Clonorchis sinensis]	Q25011	7e-17	FMRFamide-activated amiloride-sensitive sodium channel
SMED30004741	-3.50034	-0.175628	-1.12661	-2.58904	-0.432586	1.81416	2.79993	3.21012	1.48603	3.60572e-06	0.70349	0.0229415	7.87767e-06	0.284089	2.17e-09	5.34229e-23	2.36494e-31	1.77441e-05	0.999994	0.0796633	7.1121e-05	0.44124	1.52961e-08	8.3048e-22	4.25618e-30	3435	1	.	0	CDJ17568.1	1e-44	protein kinase c eta type [Echinococcus granulosus]	Q2UBW0	8e-05	Histone transcription regulator 3 homolog
SMED30004761	-0.994705	0.141802	-1.92345	-2.64558	-2.74521	1.96443	3.13606	3.06666	0.930456	0.102859	0.704349	0.000751662	1.55135e-05	3.98004e-08	2.38596e-13	4.30872e-37	1.23723e-35	0.183309	0.999994	0.00426466	0.000128294	7.45688e-07	2.8822e-12	2.35588e-35	2.95592e-34	2312	1	.	1	XP_004924132.1	1e-155	putative polypeptide N-acetylgalactosaminyltransferase 9-like isoform X1 [Bombyx mori]	Q8MRC9	2e-149	Putative polypeptide N-acetylgalactosaminyltransferase 9
SMED30004776	-2.99959	-0.425699	-3.84781	-1.88474	-0.165061	2.2844	3.18398	3.85451	0.668853	0.00316319	0.51813	3.50977e-05	0.00971016	0.800736	3.61951e-17	5.58258e-39	2.79167e-66	0.00862654	0.858242	0.000294866	0.0350051	0.920684	6.9811e-16	3.63254e-37	4.06303e-64	1667	1	.	11	.	.	.	.	.	.
SMED30004814	-5.49392	-1.42729	-1.49346	-2.57728	0.628919	2.67446	3.57743	4.11114	-0.0628885	0.00437289	0.989999	0.991663	0.999689	0.221318	1.63737e-12	5.43992e-27	4.66289e-41	0.0115401	0.999994	0.999998	0.999998	0.367545	1.78729e-11	1.1698e-25	1.51705e-39	1783	1	.	12	.	.	.	.	.	.
SMED30004845	-0.951724	-2.78627	-1.85222	-1.94563	-1.41586	1.68428	3.36569	3.90173	-0.0643091	0.344496	0.00540067	0.0376039	0.0272857	0.030882	5.31945e-07	2.43488e-34	2.19708e-52	0.529901	0.0255265	0.120035	0.0843895	0.0797531	2.47581e-06	1.0035e-32	1.38766e-50	1128	1	.	0	XP_002675889.1	4e-18	predicted protein [Naegleria gruberi]	.	.	.
SMED30004852	-1.33216	0.928006	-6.81419	-3.85486	-2.39588	3.74148	4.99098	4.73661	1.60241	0.980134	0.0931561	4.61174e-06	0.999992	0.99876	1.08751e-15	2.25046e-30	5.79634e-27	0.999999	0.256607	4.91642e-05	0.999998	0.999999	1.77388e-14	6.488e-29	7.90164e-26	676	1	YES	0	AFJ24739.1	1e-63	GLI pathogenesis related-1, partial [Schmidtea mediterranea]	P35787	2e-30	Venom allergen 5
SMED30004868	-5.9862	-1.90863	-0.945549	-1.48868	0.463362	3.2682	3.40107	3.19643	0.106557	0.000703393	0.997187	0.96539	0.991395	0.32689	1.48407e-20	1.09699e-22	9.51625e-20	0.00222315	0.999994	0.999998	0.999998	0.489428	4.28263e-19	1.67011e-21	8.14941e-19	718	1	.	0	AGZ94935.1	2e-109	neuroD-2 protein, partial [Schmidtea mediterranea]	Q9HD90	0.0001	Neurogenic differentiation factor 4
SMED30004873	-3.47296	0.153577	-1.3525	-4.39302	0.556393	2.58281	2.98705	2.93865	0.791076	0.000437385	0.683441	0.0392526	2.35178e-06	0.123795	2.33904e-20	9.42056e-29	4.33447e-28	0.00144233	0.999994	0.124441	2.46785e-05	0.236634	6.61053e-19	2.377e-27	6.36377e-27	1236	1	.	7	ESO87467.1	2e-51	hypothetical protein LOTGIDRAFT_72476, partial [Lottia gigantea]	P25931	1e-48	Neuropeptide Y receptor
SMED30004877	-3.35716	-0.618334	-1.79084	-2.27692	-0.99832	2.68291	3.24204	3.11662	0.778435	0.000339483	0.277915	0.00660562	0.00100543	0.0412852	3.91044e-24	8.22333e-38	6.38489e-35	0.00114339	0.568453	0.0278384	0.004903	0.100623	1.71985e-22	4.81057e-36	1.45505e-33	1654	1	YES	5	CDJ11100.1	5e-153	glycine receptor subunit beta [Hymenolepis microstoma]	Q17328	1e-71	Glutamate-gated chloride channel subunit beta
SMED30004884	-4.54328	-0.839956	-3.38074	-1.35584	0.974959	2.99439	3.03975	3.11072	1.73566	9.66816e-08	0.0985051	4.78286e-06	0.0120424	0.00392302	3.76882e-27	3.92793e-28	7.46688e-30	6.19993e-07	0.267961	5.07549e-05	0.0420443	0.014859	2.37538e-25	9.19477e-27	1.23128e-28	2841	1	YES	1	GAA36853.2	5e-60	hypothetical protein CLF_100858, partial [Clonorchis sinensis]	.	.	.
SMED30004891	-1.22242	-2.06403	-2.15031	-4.32076	-1.20109	3.54678	3.89083	3.52099	1.22492	0.102843	0.00355063	0.00242217	2.14318e-07	0.0212494	3.02323e-43	2.9438e-54	7.24198e-43	0.183301	0.017867	0.0117513	3.00734e-06	0.0590954	1.13851e-40	8.21184e-52	2.65748e-41	1359	2	YES	0	XP_008195432.1	3e-72	alpha-N-acetylgalactosaminidase-like isoform X1 [Tribolium castaneum]	Q90744	5e-62	Alpha-N-acetylgalactosaminidase
SMED30004897	-4.75183	1.44147	-4.75183	-4.75183	-0.352466	4.0184	4.3965	4.75157	0.00131494	0.999574	0.0347749	0.999642	0.999641	0.513964	2.98958e-20	3.32671e-26	1.87438e-33	0.999999	0.118514	0.999998	0.999998	0.675546	8.31643e-19	6.72643e-25	3.89373e-32	1123	1	.	1	XP_002432687.1	2e-74	xylosylprotein beta4-galactosyltransferase, putative [Pediculus humanus corporis]	A8Y1P7	2e-58	Beta-1,4-N-acetylgalactosaminyltransferase bre-4
SMED30004921	-2.03692	-0.671902	-0.312252	-2.01945	-1.90085	-1.07441	3.15905	4.85674	1.81749	0.00152863	0.138562	0.477014	0.000108094	9.09112e-06	0.00218877	6.16072e-38	1.78667e-103	0.0044838	0.346313	0.832812	0.000698383	8.49002e-05	0.00483545	3.63929e-36	2.5632e-100	325	1	YES	0	.	.	.	.	.	.
SMED30004942	-5.79195	1.3632	-2.79225	-2.90379	-1.96558	2.8743	4.46074	4.75533	0.601038	0.00244278	0.0241663	0.999837	0.999901	0.99739	4.98332e-12	1.22581e-36	5.13958e-44	0.00684528	0.0883244	0.999998	0.999998	0.999999	5.07376e-11	6.44501e-35	2.0267e-42	1707	1	.	1	ESP05673.1	1e-49	hypothetical protein LOTGIDRAFT_152541 [Lottia gigantea]	Q21974	2e-34	Degenerin unc-8
SMED30005016	-5.08567	-2.02099	0.330967	-5.08567	-0.433526	4.1383	4.0296	4.12698	0.000896515	0.999495	0.959541	0.370777	0.999642	0.678318	3.28771e-37	5.33855e-34	5.87658e-38	0.999999	0.999994	0.705202	0.999998	0.8201	6.55952e-35	2.13876e-32	1.61684e-36	2053	1	.	2	CDI95936.1	2e-23	leucine rich repeat and fibronectin type III [Hymenolepis microstoma]	Q6P1C6	1e-09	Leucine-rich repeats and immunoglobulin-like domains protein 3
SMED30005039	-3.4506	-0.600628	-2.00679	-2.71118	-1.75267	2.90463	3.7905	3.82673	4.78043	3.85884e-08	0.202592	0.000180566	1.68431e-06	0.000621153	3.27374e-16	1.85482e-28	4.76218e-29	2.63737e-07	0.454908	0.00123494	1.83321e-05	0.0031552	5.65852e-15	4.52105e-27	7.43754e-28	12483	1	.	1	GAA48273.1	2e-162	striated muscle preferentially expressed protein kinase [Clonorchis sinensis]	O01761	5e-30	Muscle M-line assembly protein unc-89
SMED30005081	-6.30604	-0.0499642	-1.20779	-2.38338	0.900171	2.65137	3.26319	3.13245	0.194543	0.000151353	0.714003	0.982007	0.999235	0.0643785	3.0517e-14	4.60239e-24	4.29753e-22	0.0005507	0.999994	0.999998	0.999998	0.14256	4.13039e-13	7.83811e-23	4.26736e-21	2445	1	.	3	CDJ10216.1	2e-110	innexin unc 9 [Hymenolepis microstoma]	O01393	7e-44	Innexin unc-9
SMED30005084	-2.15016	-2.34711	-2.44807	-0.981367	0.639044	1.97302	2.56927	2.74537	0.327006	0.0077717	0.000536962	0.00027733	0.0714882	0.0467285	1.93979e-16	1.33562e-30	2.72823e-37	0.0192326	0.00350153	0.00179912	0.187329	0.11086	3.4316e-15	3.94879e-29	7.22261e-36	2455	2	YES	0	XP_002772214.1	9e-08	hypothetical protein Pmar_PMAR015367 [Perkinsus marinus ATCC 50983]	O60290	0.0008	Zinc finger protein 862 [Homo sapiens]
SMED30005126	-0.916923	-0.766184	-1.34439	-2.66977	-2.57117	-0.831924	3.78273	5.31763	3.93493	0.0593537	0.0911117	0.00540233	9.55465e-07	5.90177e-07	0.0521348	4.49602e-34	3.59907e-70	0.113866	0.252244	0.0234722	1.10755e-05	7.70304e-06	0.0796362	1.81085e-32	6.86261e-68	882	1	YES	0	CCW36840.1	0	Ast2 protein [Schmidtea mediterranea]	P55112	2e-23	Zinc metalloproteinase nas-4
SMED30005148	-2.83336	-0.657921	-2.83504	-4.20252	0.486738	3.42161	3.36101	3.25949	2.76108	5.51369e-06	0.141262	4.52672e-07	4.80655e-11	0.180719	1.56533e-29	2.1215e-28	1.25498e-26	2.63042e-05	0.351167	6.1514e-06	1.74888e-09	0.315461	1.37089e-27	5.10092e-27	1.67221e-25	4139	1	.	1	GAA36650.2	1e-102	protocadherin-9 [Clonorchis sinensis]	Q71M42	1e-63	Protocadherin-11 X-linked
SMED30005152	-2.84523	0.105212	-3.68992	-4.29155	-1.74588	2.55355	5.13626	4.77757	2.66369	0.00212825	0.818829	6.44087e-05	1.0731e-05	0.0120628	1.22263e-07	8.10834e-32	2.53057e-27	0.00603917	0.999994	0.000503143	9.29536e-05	0.0372927	6.39926e-07	2.66973e-30	3.51815e-26	892	1	.	0	.	.	.	.	.	.
SMED30005164	-8.05114	-0.570552	-3.02216	-3.04446	3.30041	4.37945	3.77194	3.2365	2.22151	1.03801e-08	0.906749	0.999886	0.999897	5.05816e-17	2.09049e-34	7.21025e-24	1.18916e-16	7.7714e-08	0.999994	0.999998	0.999998	7.46996e-15	2.97077e-32	1.20546e-22	8.23206e-16	1971	1	.	0	AGZ94924.1	0	coe protein, partial [Schmidtea mediterranea]	Q07802	0	Transcription factor COE1
SMED30005177	-0.980501	-0.267336	-1.99057	-2.3855	-3.09883	-0.617098	4.20683	5.13301	4.13133	0.0485745	0.546015	0.000139909	8.45611e-06	1.51106e-08	0.156125	1.87153e-40	1.7719e-61	0.0957348	0.886565	0.000991537	7.55732e-05	3.17904e-07	0.207948	1.40959e-38	1.95526e-59	3915	1	.	0	.	.	.	.	.	.
SMED30005182	-1.53476	-5.3562	-2.35305	-5.3562	2.02261	4.39567	4.13081	4.05112	0.314393	0.906187	0.999648	0.969476	0.999654	0.000222784	6.23107e-26	6.08591e-22	4.05279e-21	0.999999	0.999994	0.999998	0.999998	0.00132513	3.40696e-24	8.78535e-21	3.77429e-20	777	1	.	0	AGZ94919.1	1e-148	ptf-4 protein, partial [Schmidtea mediterranea]	Q4ZHW1	8e-33	Pancreas transcription factor 1 subunit alpha
SMED30005188	-1.67197	-1.38409	-2.022	-2.22069	-0.922993	1.21828	3.05412	3.94935	5.24	1.60488e-08	5.36789e-07	6.42308e-12	8.00749e-14	0.000333752	9.44506e-09	5.23725e-59	1.15063e-104	1.16872e-07	6.94368e-06	1.99002e-10	4.8152e-12	0.00187069	6.02353e-08	2.1322e-56	2.16656e-101	1330	2	YES	4	ESO87321.1	3e-52	hypothetical protein LOTGIDRAFT_210696 [Lottia gigantea]	P16257	3e-35	Translocator protein
SMED30005220	-0.0721534	-1.43135	-1.32467	-2.22389	-2.37434	-1.01752	3.4827	4.96122	1.78098	0.914912	0.0117959	0.0184753	0.000312717	9.59562e-06	0.015489	1.91464e-31	1.12151e-69	0.999999	0.0492617	0.066524	0.00177391	8.88406e-05	0.0273624	6.1234e-30	2.06022e-67	422	2	YES	0	.	.	.	.	.	.
SMED30005230	-4.65791	0.844963	-0.660198	-4.65791	-1.83688	3.32821	3.91254	3.72717	-0.587118	0.999629	0.182599	0.768845	0.9995	0.951451	1.09474e-17	2.23009e-28	1.57826e-25	0.999999	0.4219	0.999998	0.999998	0.999999	2.24975e-16	5.34494e-27	1.95592e-24	823	2	.	2	GAA53959.1	2e-20	hypothetical protein CLF_111729 [Clonorchis sinensis]	.	.	.
SMED30005245	-0.983058	-0.11738	-2.87957	-5.87282	-2.07043	3.48636	4.10117	4.33572	0.499855	0.954423	0.674452	0.999821	3.59595e-05	0.997364	1.79898e-26	8.9411e-41	3.34159e-48	0.999999	0.999994	0.999998	0.000266507	0.999999	1.04629e-24	6.97846e-39	1.63164e-46	2693	1	YES	1	CDJ19666.1	9e-96	Endoglin CD105 antigen [Echinococcus granulosus]	.	.	.
SMED30005314	-6.39303	-1.24851	-1.78547	-1.88341	0.93833	2.92604	3.66067	3.78537	0.557243	8.06859e-05	0.983503	0.99586	0.996793	0.045161	1.31697e-21	3.28786e-40	4.18437e-45	0.000309817	0.999994	0.999998	0.999998	0.107954	4.28933e-20	2.41593e-38	1.76065e-43	1450	1	.	0	ESN98366.1	4e-159	hypothetical protein HELRODRAFT_113955 [Helobdella robusta]	P51485	3e-136	Probable beta-arrestin [Caenorhabditis elegans]
SMED30005349	-2.99214	-0.420767	-3.8606	-3.93337	1.68811	3.14955	3.26109	3.10812	0.694291	0.00494487	0.572166	7.8962e-05	5.1884e-05	9.26084e-07	1.12236e-32	1.00901e-35	2.94775e-32	0.0128834	0.914028	0.000600578	0.000366669	1.14674e-05	1.31059e-30	4.84051e-34	5.66009e-31	2212	2	.	0	XP_004211251.1	2e-20	uncharacterized protein LOC101234878 [Hydra vulgaris]	.	.	.
SMED30005357	-2.91032	-1.18583	-3.19522	-4.53781	0.314881	3.36811	3.916	4.23019	4.37162	2.1525e-05	0.0351535	2.30407e-06	1.96727e-09	0.507361	1.47602e-17	4.41778e-24	2.50037e-28	9.26669e-05	0.119507	2.62239e-05	4.73386e-08	0.669262	2.9606e-16	7.55789e-23	3.7181e-27	687	1	YES	0	AFJ24740.1	8e-125	hypothetical protein [Schmidtea mediterranea]	.	.	.
SMED30005392	-1.69575	0.466939	-2.54841	-2.62025	-3.5982	0.418584	4.29407	5.28301	0.447509	0.19146	0.410307	0.0252657	0.0199605	0.000243547	0.295798	5.04263e-39	4.15386e-68	0.315529	0.738872	0.0864289	0.0647448	0.00142833	0.361923	3.30979e-37	6.876e-66	310	1	YES	0	.	.	.	.	.	.
SMED30005398	-2.35034	-0.510867	-2.64636	-4.31515	0.743042	2.70543	3.29926	3.075	0.85626	0.00617977	0.390997	0.000438426	2.76514e-07	0.0322432	7.73288e-25	2.74824e-40	2.35154e-34	0.0156982	0.716039	0.00267378	3.75587e-06	0.0824191	3.62315e-23	2.04435e-38	5.15986e-33	1297	1	.	0	XP_005039481.1	2e-101	dual specificity tyrosine-phosphorylation-regulated kinase 2 isoform X2 [Ficedula albicollis]	Q5ZIU3	5e-100	Dual specificity tyrosine-phosphorylation-regulated kinase 2 [Gallus gallus]
SMED30005429	-3.51533	-0.687009	-3.24943	-3.95473	0.588744	2.6614	3.78346	4.37289	2.23818	2.32486e-05	0.204356	6.30545e-06	1.26061e-07	0.144122	4.38155e-14	4.11055e-30	8.28469e-42	9.94477e-05	0.457539	6.48989e-05	1.87363e-06	0.265303	5.83615e-13	1.16499e-28	2.81708e-40	913	1	YES	0	.	.	.	.	.	.
SMED30005457	-0.986154	-0.693698	-1.12295	-1.90173	-2.61581	-1.0292	3.37298	4.97655	4.88556	0.0107983	0.0554508	0.00301898	2.54766e-06	4.1451e-10	0.00408487	1.20167e-38	2.10036e-89	0.0257373	0.171252	0.014238	2.64303e-05	1.33134e-08	0.00843142	7.54224e-37	1.47157e-86	1408	1	YES	0	.	.	.	.	.	.
SMED30005469	-3.111	-0.438362	-2.17239	-3.04089	-1.46001	2.60945	3.81658	3.79663	3.06431	5.94697e-06	0.367083	0.000190469	1.17111e-06	0.00381964	6.47885e-13	9.9554e-29	1.9495e-28	2.82015e-05	0.686688	0.00129353	1.32291e-05	0.0145222	7.42444e-12	2.50775e-27	2.91767e-27	2310	1	.	11	AHB51762.1	0	vesicular glutamate transporter [Schmidtea mediterranea]	Q7TSF2	0	Vesicular glutamate transporter 3
SMED30005491	-3.56946	-0.988619	-3.44214	-3.48841	1.88767	3.37401	3.16271	3.06423	1.15182	0.000148653	0.0989903	2.66051e-05	1.99972e-05	3.76713e-10	5.96879e-45	4.9038e-38	1.07229e-35	0.000541533	0.26894	0.000231323	0.000160227	1.23361e-08	2.80971e-42	2.9197e-36	2.57409e-34	810	2	.	4	.	.	.	.	.	.
SMED30005521	-2.27293	-0.743952	-2.1189	-1.26299	-1.14459	2.29434	2.62727	2.62175	0.408034	0.00483196	0.170169	0.000984108	0.0263663	0.0105003	2.38884e-18	1.04115e-24	4.18734e-25	0.0126234	0.401148	0.00540434	0.082009	0.0332852	5.31919e-17	1.86818e-23	5.03601e-24	903	2	.	0	CAA06035.1	9e-16	calcium-binding protein [Fasciola hepatica]	P14202	1e-14	Tegument antigen
SMED30005536	-2.38854	-0.521193	-3.13469	-4.26176	-2.01785	3.29472	4.38816	4.64114	2.78245	0.000549517	0.308612	2.27912e-06	7.50476e-09	0.000117074	1.63837e-22	3.25025e-42	7.2408e-48	0.00177309	0.611239	2.59792e-05	1.55606e-07	0.000762284	5.91837e-21	2.86317e-40	3.49589e-46	324	1	.	1	.	.	.	.	.	.
SMED30005537	0.137695	-0.685721	-3.13644	-1.80153	-0.637807	1.48474	2.35158	2.28748	0.923133	0.732301	0.0975142	2.80775e-08	0.000119362	0.0574427	9.56e-10	3.92702e-25	5.41121e-24	0.999999	0.265817	4.92369e-07	0.000759457	0.130317	7.09569e-09	7.28954e-24	6.03343e-23	1982	1	.	6	GAA56781.1	3e-64	hypothetical protein CLF_111498, partial [Clonorchis sinensis]	.	.	.
SMED30005578	-2.1435	-1.27791	-1.86104	-2.47339	-1.06907	2.09682	3.20204	3.52604	2.72111	1.37399e-06	0.000266172	8.45258e-07	8.81414e-10	0.000393374	2.00738e-21	5.26004e-54	2.0824e-67	7.28516e-06	0.00189082	1.07766e-05	2.30907e-08	0.00215085	6.4064e-20	1.40238e-51	3.28463e-65	2716	2	.	9	EFX80619.1	0	hypothetical protein DAPPUDRAFT_50984 [Daphnia pulex]	P32418	0	Sodium/calcium exchanger 1
SMED30005609	-5.86702	-0.385472	-0.857051	-1.96353	-0.140667	2.69693	3.18218	3.33464	-0.118556	0.000901996	0.865011	0.95732	0.997656	0.757826	2.33622e-15	1.58228e-23	1.67313e-27	0.00278113	0.999994	0.999998	0.999998	0.887435	3.66198e-14	2.56563e-22	2.35765e-26	1261	1	.	3	.	.	.	.	.	.
SMED30005620	-7.78853	-1.06776	-1.23548	-2.87428	3.08344	3.93348	3.20319	2.74594	1.68052	2.11174e-09	0.972804	0.981977	0.999805	2.03358e-24	2.01416e-49	9.9652e-29	1.30384e-19	1.77117e-08	0.999994	0.999998	0.999998	9.00968e-22	1.59686e-46	2.50812e-27	1.10525e-18	1626	1	.	0	EKC19049.1	9e-113	Homeobox protein SIX1 [Crassostrea gigas]	Q6DHF9	5e-114	Homeobox protein six1a
SMED30005650	-1.46177	-2.31283	-2.3956	-2.491	1.688	2.4317	2.57062	1.97088	0.287353	0.0533253	0.000800608	0.000484834	0.000247752	1.5773e-08	1.41221e-22	1.12804e-25	1.59438e-14	0.103788	0.00495581	0.00291403	0.00144876	3.30685e-07	5.16332e-21	2.17849e-24	9.34513e-14	2198	1	.	0	.	.	.	.	.	.
SMED30005657	-1.99831	-1.29358	-2.46071	-2.18242	0.410909	1.92142	2.65997	2.94271	4.28106	1.63866e-06	0.000522986	3.68326e-09	7.59728e-08	0.190563	4.78236e-12	1.22776e-23	2.04984e-29	8.5932e-06	0.00342299	7.48755e-08	1.19709e-06	0.328569	4.884e-11	2.00917e-22	3.26922e-28	2047	1	.	0	CDJ12975.1	0	NADP dependent malic enzyme [Hymenolepis microstoma]	P28227	0	NADP-dependent malic enzyme
SMED30005670	-0.527677	-0.346262	-0.783594	-1.02535	-2.7212	-2.10814	2.66423	4.848	3.71448	0.156414	0.312033	0.0297819	0.00514822	1.99476e-11	8.15897e-09	1.83315e-26	4.55719e-98	0.264304	0.616235	0.0991864	0.0201455	9.06426e-10	5.24348e-08	3.79568e-25	5.08498e-95	1379	2	YES	2	ESP03286.1	1e-34	hypothetical protein LOTGIDRAFT_237783 [Lottia gigantea]	.	.	.
SMED30005705	-5.16632	-0.036499	-1.18402	-2.26556	-1.77783	3.25593	3.73777	3.43653	-0.370764	0.0103338	0.714832	0.981689	0.99917	0.996383	3.87768e-20	2.63067e-29	6.89298e-24	0.0247517	0.999994	0.999998	0.999998	0.999999	1.06493e-18	6.94602e-28	7.63193e-23	1628	1	.	7	.	.	.	.	.	.
SMED30005712	-1.27014	-1.05828	-1.87524	-1.94146	-0.817157	1.56333	2.39834	3.00061	0.437045	0.0554361	0.0415182	0.00110444	0.000663358	0.0342384	1.91597e-10	2.75972e-26	1.18719e-45	0.107385	0.136582	0.00597154	0.00341274	0.0864102	1.56897e-09	5.6177e-25	5.16109e-44	2009	1	.	11	.	.	.	.	.	.
SMED30005740	-2.19372	-0.429531	-3.36658	-3.59678	-2.18666	3.29735	4.05724	4.41868	3.63159	0.000485513	0.391159	3.56332e-07	8.23376e-08	8.16776e-05	1.28616e-19	1.73737e-30	1.39004e-36	0.0015849	0.716249	4.97461e-06	1.28661e-06	0.000561675	3.32033e-18	5.07189e-29	3.52505e-35	498	1	YES	0	.	.	.	.	.	.
SMED30005773	-0.396036	-4.23446	-4.23446	-4.23446	0.173412	4.04522	4.36155	4.51922	-0.447515	0.566978	0.999661	0.999662	0.999664	0.306892	5.56005e-21	2.7404e-26	4.0839e-30	0.823554	0.999994	0.999998	0.999998	0.467011	1.69232e-19	5.58593e-25	6.86583e-29	833	1	.	0	GAA33331.2	1e-11	hypothetical protein CLF_104145 [Clonorchis sinensis]	.	.	.
SMED30005776	-1.29993	-0.736083	-3.20405	-2.26762	-1.79894	3.78814	3.00936	2.50913	0.151461	0.180631	0.329943	0.000952857	0.0092087	0.00650602	3.82388e-39	2.83392e-22	4.9529e-15	0.299728	0.639981	0.00525764	0.0333892	0.0225528	9.60017e-37	4.19959e-21	3.02424e-14	682	1	.	0	.	.	.	.	.	.
SMED30005785	-7.05475	-0.229595	-1.56636	-2.10253	1.04832	3.10012	3.33105	3.47375	0.928086	2.36439e-06	0.800001	0.992467	0.998097	0.0249094	5.44057e-20	6.20549e-24	6.7399e-27	1.20345e-05	0.999994	0.999998	0.999998	0.0671781	1.46871e-18	1.04443e-22	9.1589e-26	2399	2	.	1	GAA51519.1	2e-05	hypothetical protein CLF_106321 [Clonorchis sinensis]	.	.	.
SMED30005815	-4.00671	0.0670874	-1.01907	-1.09334	-4.00671	1.97977	3.806	4.27297	-1.0716	0.999557	0.491436	0.840043	0.854695	0.99961	6.75425e-05	4.23069e-24	1.73487e-36	0.999999	0.830307	0.999998	0.999998	0.999999	0.000209239	7.26256e-23	4.3811e-35	684	1	.	1	.	.	.	.	.	.
SMED30005819	-2.33244	-0.445523	-2.65625	-7.2687	1.94235	3.6577	3.61432	3.48854	1.31477	0.998511	0.832454	0.999412	2.336e-09	2.36356e-06	1.58044e-26	8.84724e-26	7.84172e-24	0.999999	0.999994	0.999998	5.52842e-08	2.5988e-05	9.2275e-25	1.72407e-24	8.63793e-23	1212	1	YES	2	ADX42731.1	1e-128	bambi [Schmidtea mediterranea]	.	.	.
SMED30005835	-2.51177	-1.49634	-2.30579	-2.63631	-1.79098	2.84469	3.93359	3.96291	5.01704	2.22716e-05	0.00450059	5.14254e-05	6.19456e-06	0.000769542	1.35689e-14	7.52073e-29	2.5687e-29	9.56351e-05	0.0218516	0.000411608	5.75288e-05	0.0037839	1.92372e-13	1.90721e-27	4.07302e-28	579	1	YES	0	AFJ24810.1	7e-43	hypothetical protein, partial [Schmidtea mediterranea]	.	.	.
SMED30005838	-1.99549	-0.70265	-1.88289	-3.60912	-4.00512	3.06518	4.38414	4.74595	4.76176	4.72578e-05	0.091247	5.30287e-05	2.51115e-11	7.04848e-14	5.27726e-24	6.39011e-52	1.81129e-61	0.000190212	0.252526	0.00042298	9.67433e-10	5.63262e-12	2.28431e-22	1.40522e-49	1.98432e-59	270	1	YES	1	AHD24729.1	3e-42	X1.C3.3 [Schmidtea mediterranea]	.	.	.
SMED30005872	-1.91377	-0.76247	-2.65636	-3.43526	-4.14477	3.19625	4.94136	4.77502	5.62973	7.99e-05	0.072579	1.35904e-07	1.78292e-10	6.45364e-14	9.0386e-25	9.81315e-63	1.97991e-58	0.000306995	0.211699	2.06995e-06	5.67202e-09	5.22658e-12	4.19578e-23	6.15918e-60	1.85822e-56	3682	1	YES	0	EFX82507.1	5e-167	hypothetical protein DAPPUDRAFT_316225 [Daphnia pulex]	Q5G265	2e-89	Neurotrypsin
SMED30005880	-4.34525	-4.34525	-4.34525	-1.44466	0.511632	3.7555	4.95984	5.25344	-0.0524135	0.999614	0.999689	0.999682	0.813208	0.21934	8.5382e-17	5.09301e-40	1.84717e-49	0.999999	0.999994	0.999998	0.999998	0.365092	1.5781e-15	3.64459e-38	9.6782e-48	2432	1	.	0	ESO99950.1	7e-42	hypothetical protein LOTGIDRAFT_230877 [Lottia gigantea]	.	.	.
SMED30005938	-4.19423	1.23883	-4.19423	-4.19423	-2.20309	3.07736	4.91271	5.55687	-0.127605	0.999613	0.0801312	0.999672	0.99967	0.913092	7.03413e-08	7.16182e-25	1.74479e-35	0.999999	0.228371	0.999998	0.999998	0.999999	3.85936e-07	1.30282e-23	4.12599e-34	300	1	.	0	.	.	.	.	.	.
SMED30005949	-3.25893	0.105409	-1.14978	-2.09613	-3.29385	2.07563	3.67491	3.94274	0.966697	0.000813255	0.774905	0.0718678	0.00326826	5.06359e-06	1.76245e-11	1.8016e-41	9.6163e-50	0.00253397	0.999994	0.203607	0.0136168	5.08164e-05	1.65464e-10	1.48704e-39	5.16418e-48	2208	1	.	1	CDJ13987.1	2e-156	amiloride sensitive cation channel 5 [Hymenolepis microstoma]	Q25011	9e-15	FMRFamide-activated amiloride-sensitive sodium channel
SMED30005996	-2.18572	-2.17576	-1.37288	-1.5701	0.979527	0.946145	2.46875	2.91005	1.11419	0.00045755	2.90757e-05	0.0027681	0.000714979	0.000806398	0.000467434	1.58755e-24	8.01592e-36	0.00150274	0.000260937	0.0132016	0.00364162	0.00392985	0.0012061	2.80352e-23	1.94128e-34	1266	1	.	0	XP_003488789.1	2e-111	hydroxyacid oxidase 1-like [Bombus impatiens]	Q9UJM8	1e-100	Hydroxyacid oxidase 1
SMED30006006	-1.68679	-0.65792	-3.21192	-2.17202	0.0204715	2.38766	2.63022	2.69029	2.67439	0.000288865	0.0814442	1.14708e-10	9.59739e-07	0.941442	1.96426e-18	1.32504e-22	8.66724e-24	0.000990174	0.231282	2.99204e-09	1.11208e-05	0.999999	4.41622e-17	2.00803e-21	9.50211e-23	909	1	.	0	.	.	.	.	.	.
SMED30006007	-2.87129	0.562829	-3.03477	-3.71059	-2.23108	2.08837	4.68236	4.51418	4.69817	0.00010454	0.283164	3.14633e-05	1.47114e-06	0.000795873	7.30058e-06	4.0987e-29	5.11259e-27	0.000393388	0.575983	0.000268374	1.62825e-05	0.0038861	2.76243e-05	1.06633e-27	6.99169e-26	560	2	YES	0	.	.	.	.	.	.
SMED30006027	-2.77074	0.416285	-1.53601	-3.68118	-2.47073	2.8505	3.49971	3.69217	0.593889	0.00871306	0.377639	0.04231	9.88715e-05	0.000406489	6.3857e-24	7.60227e-40	1.51551e-46	0.0213102	0.69927	0.132255	0.000645579	0.00221172	2.7327e-22	5.33878e-38	6.82477e-45	2960	1	YES	1	CDJ08153.1	1e-111	cubilin [Hymenolepis microstoma]	O70244	4e-24	Cubilin
SMED30006083	-5.61688	-0.150309	-2.6222	-5.61688	1.84996	3.6332	4.00741	4.5157	0.431791	0.999657	0.56988	0.981028	0.999504	0.000454039	4.63245e-21	8.77795e-28	8.65506e-40	0.999999	0.911294	0.999998	0.999998	0.00241804	1.42847e-19	1.99437e-26	2.61273e-38	617	1	YES	0	.	.	.	.	.	.
SMED30006085	-3.85492	-0.141643	-1.97223	-2.28794	0.528606	2.31555	2.65366	2.75892	2.18934	2.92266e-10	0.697137	6.23735e-06	2.15527e-07	0.0652538	1.35095e-21	4.81121e-29	7.81322e-32	2.81223e-09	0.999994	6.42876e-05	3.02008e-06	0.144096	4.39525e-20	1.23443e-27	1.45033e-30	1616	1	.	0	CDJ25445.1	2e-45	protein couch potato [Echinococcus granulosus]	Q01617	2e-31	Protein couch potato
SMED30006091	-2.47448	-0.289076	-1.25174	-3.40802	-0.453295	2.21039	2.7621	2.90413	-0.104025	0.0204808	0.697962	0.0932531	0.000287241	0.419292	2.70699e-15	2.96528e-26	6.96771e-31	0.0452961	0.999994	0.250284	0.00164551	0.584384	4.21465e-14	6.01988e-25	1.2162e-29	1261	1	.	1	CDJ18096.1	3e-09	cadherin [Echinococcus granulosus]	Q9NYQ8	3e-07	Protocadherin Fat 2
SMED30006092	-6.2887	-0.272375	-2.30264	-1.76393	0.450715	2.914	3.47845	3.78448	0.424277	0.000135357	0.819378	0.999013	0.995656	0.306147	8.87861e-23	3.31969e-37	6.7455e-49	0.000497538	0.999994	0.999998	0.999998	0.466129	3.30638e-21	1.83509e-35	3.41549e-47	1462	1	YES	0	CDJ12929.1	9e-16	hypothetical protein HmN_000982800 [Hymenolepis microstoma]	.	.	.
SMED30006106	-1.7815	-0.615256	-2.36192	-2.21125	-1.38486	1.68398	2.89106	3.77974	3.84796	1.79428e-05	0.0772595	1.43816e-08	6.21815e-08	0.000117134	8.64486e-10	8.32564e-30	1.07431e-53	7.83424e-05	0.222205	2.65486e-07	1.00232e-06	0.000762512	6.44662e-09	2.28856e-28	7.3392e-52	3038	1	YES	0	XP_006919439.1	2e-46	calcium-activated chloride channel regulator 1 [Pteropus alecto]	Q2TU62	2e-43	Calcium-activated chloride channel regulator 1
SMED30006112	-5.83849	-0.0630612	-1.83083	-2.91888	-0.114527	2.90888	3.91416	3.94276	0.239611	0.00152274	0.718385	0.99645	0.999917	0.733238	6.17366e-15	1.76423e-32	1.02792e-33	0.0044674	0.999994	0.999998	0.999998	0.867987	9.21218e-14	6.15172e-31	2.16561e-32	1331	1	.	2	GAA51598.1	2e-29	calcium-activated potassium channel subunit beta-2 [Clonorchis sinensis]	A7VL23	6e-06	Calcium-activated potassium channel subunit beta-3
SMED30006130	-2.76935	-1.43408	-2.00654	-1.41524	-1.00948	2.05524	3.22949	3.34995	1.91227	2.95409e-06	0.000750599	1.03161e-05	0.00069116	0.00311769	1.17742e-17	9.59491e-48	3.04774e-52	1.47714e-05	0.00468915	0.000100613	0.00353584	0.0122316	2.39975e-16	1.48239e-45	1.89318e-50	1612	2	.	7	GAA48687.1	4e-162	transmembrane protein 184B [Clonorchis sinensis]	A2VDL9	2e-143	Transmembrane protein 184B [Bos taurus]
SMED30006132	-4.88379	-0.814485	-1.90824	-0.979625	-1.49754	2.6944	3.71917	3.6701	-0.606513	0.0195822	0.953584	0.99775	0.96994	0.992649	8.48299e-12	2.25e-28	3.27585e-28	0.0435229	0.999994	0.999998	0.999998	0.999999	8.36279e-11	5.38836e-27	4.83546e-27	1165	1	.	1	EUB61111.1	4e-116	Mechanosensory protein 2 [Echinococcus granulosus]	Q7PPU9	1e-87	Band 7 protein AGAP004871 [Anopheles gambiae]
SMED30006136	-1.63699	0.243899	-1.55322	-2.42126	-2.62891	0.73924	3.2984	3.95884	4.35964	0.000505642	0.519016	0.000589419	6.84367e-07	5.38971e-08	0.0385765	1.01519e-27	4.18198e-41	0.00164508	0.859237	0.0034447	8.29028e-06	9.71728e-07	0.0611843	2.29959e-26	1.36501e-39	1554	1	.	0	XP_004989065.1	8e-44	hypothetical protein PTSG_09710 [Salpingoeca rosetta]	Q921X9	2e-31	Protein disulfide-isomerase A5
SMED30006145	-2.83792	0.578597	-1.77053	-7.71094	-1.07588	3.54233	4.60756	4.66678	2.11918	0.999652	0.198783	0.993426	1.23381e-09	0.963007	3.81636e-18	2.14962e-33	1.74118e-34	0.999999	0.448973	0.999998	3.12098e-08	0.999999	8.2538e-17	8.19768e-32	3.8571e-33	2107	1	.	12	GAA36323.1	0	MFS transporter DHA1 family solute carrier family 18 (vesicular acetylcholine transporter) member 3 [Clonorchis sinensis]	O17444	7e-171	Vesicular acetylcholine transporter
SMED30006148	-2.95596	-0.235551	-2.17079	-2.20922	-1.82578	2.23515	3.55414	3.60801	1.41844	0.000108576	0.625413	0.00019383	0.000137465	8.57999e-05	1.25611e-16	3.89248e-47	3.03223e-49	0.000407002	0.963271	0.00131372	0.000862615	0.000585215	2.27012e-15	5.47985e-45	1.56693e-47	3589	1	.	4	XP_007252270.1	6e-39	kinase D-interacting substrate of 220 kDa [Astyanax mexicanus]	Q7T163	6e-39	Kinase D-interacting substrate of 220 kDa
SMED30006156	-2.22873	0.165434	-3.07665	-3.14926	-0.568028	2.56659	3.14383	3.14682	-0.0684491	0.0495382	0.710586	0.00230022	0.00162712	0.371532	6.69676e-19	4.7036e-32	4.16779e-33	0.0973286	0.999994	0.0112607	0.00743633	0.536037	1.59489e-17	1.5745e-30	8.44406e-32	1543	1	.	7	BAA22404.1	4e-125	serotonin receptor-like planarian receptor 1 [Dugesia japonica]	P34969	2e-72	5-hydroxytryptamine receptor 7
SMED30006161	-1.37396	-0.327131	-1.93541	-4.59414	-3.37406	2.80278	4.40385	4.39806	2.51012	0.0292287	0.53185	0.00120427	2.44308e-09	1.61301e-08	4.92506e-17	9.58807e-46	1.11421e-45	0.0617947	0.872313	0.00643965	5.75021e-08	3.37232e-07	9.34955e-16	1.16947e-43	4.85785e-44	1655	2	.	8	XP_002504896.1	9e-68	Ca2+:Cation antiporter family [Micromonas sp. RCC299]	Q8C261	4e-57	Sodium/potassium/calcium exchanger 5
SMED30006180	-2.69847	0.731021	-2.90715	-3.853	-2.74951	2.7537	4.29584	4.42757	7.289	5.41772e-05	0.141097	1.7095e-05	1.07341e-07	3.51133e-05	1.3989e-10	2.15047e-26	4.37133e-28	0.000215529	0.350922	0.000157211	1.6267e-06	0.000271873	1.17036e-09	4.43444e-25	6.41476e-27	4084	1	YES	0	CDI70849.1	3e-51	collagen type i II IIi v xi alpha	P08123	1e-33	Collagen alpha-2(I) chain
SMED30006186	-2.72679	-2.48425	-1.53232	-3.73676	0.937476	2.63302	3.27715	3.63247	1.27042	0.000550279	0.000119663	0.00627373	1.90756e-07	0.00320355	1.33032e-25	3.33612e-43	2.74954e-56	0.00177498	0.000932995	0.0266247	2.7108e-06	0.0125196	6.97017e-24	3.29532e-41	2.26326e-54	759	1	.	1	.	.	.	.	.	.
SMED30006193	-6.07716	-0.0441963	-2.08081	-1.09918	-0.339493	2.76514	3.57102	3.30468	0.132732	0.000346426	0.712751	0.998236	0.976608	0.844708	3.91324e-19	1.04329e-38	6.40857e-32	0.00116464	0.999994	0.999998	0.999998	0.955131	9.5771e-18	6.60322e-37	1.19845e-30	917	2	.	0	.	.	.	.	.	.
SMED30006202	-6.79058	-0.768801	0.0115734	-2.3061	2.1558	2.06198	3.19052	2.4456	0.390043	7.33719e-06	0.945207	0.670829	0.998951	4.96931e-09	3.09985e-09	1.96345e-27	3.8433e-14	3.42338e-05	0.999994	0.999998	0.999998	1.19196e-07	2.13217e-08	4.3399e-26	2.19294e-13	1651	4	.	0	.	.	.	.	.	.
SMED30006205	-0.678084	0.617861	-4.51443	-1.61236	-4.51443	2.51206	4.10801	4.08137	-0.664033	0.723453	0.199378	0.999421	0.910131	0.999621	5.84746e-09	8.29506e-32	3.12933e-32	0.999999	0.44987	0.999998	0.999998	0.999999	3.85147e-08	2.72525e-30	5.98966e-31	427	1	.	0	.	.	.	.	.	.
SMED30006217	-4.39175	-2.25432	-0.88554	0.189291	-1.03689	1.561	2.9597	3.85851	1.59762	2.54805e-07	0.000349702	0.0811402	0.606671	0.0260992	2.41038e-07	5.49159e-28	2.81709e-52	1.52584e-06	0.00240262	0.22439	0.919745	0.0696171	1.19064e-06	1.26778e-26	1.75352e-50	728	1	YES	0	.	.	.	.	.	.
SMED30006221	-3.7399	-0.293398	-1.87216	-4.69492	0.360714	3.07742	3.56803	3.59422	1.37176	0.000186339	0.661139	0.00804039	8.52581e-07	0.343966	8.57761e-23	3.81996e-32	6.1806e-33	0.000663965	0.995012	0.0329523	1.00223e-05	0.507824	3.2022e-21	1.29082e-30	1.24218e-31	1404	1	.	1	CDJ15954.1	1e-125	mechanosensory protein 2 [Echinococcus granulosus]	Q27433	1e-105	Mechanosensory protein 2 [Caenorhabditis elegans]
SMED30006225	-5.8144	-0.0383536	-0.409067	-2.89555	-1.6865	2.40882	4.17179	4.26325	0.321154	0.00144655	0.704073	0.865674	0.999908	0.994751	6.66344e-11	6.49843e-47	5.48749e-51	0.00427048	0.999994	0.999998	0.999998	0.999999	5.82558e-10	8.93964e-45	3.17316e-49	1501	1	.	0	XP_004454173.1	3e-115	cyclin-dependent kinase-like 1 isoform 1 [Dasypus novemcinctus]	Q00532	9e-116	Cyclin-dependent kinase-like 1
SMED30006233	-3.23546	-1.59893	-1.93899	-3.19117	-0.594951	3.42062	3.65492	3.48396	1.82265	4.63655e-05	0.00444992	0.00104546	1.7937e-06	0.179086	1.12053e-30	1.10876e-35	3.66396e-32	0.000186945	0.0216359	0.00569145	1.94454e-05	0.313081	1.07853e-28	5.31058e-34	6.9687e-31	1577	1	.	0	GAA50169.1	4e-36	GTP-binding protein REM 1 [Clonorchis sinensis]	P70426	4e-18	GTP-binding protein Rit1
SMED30006235	-6.70172	-0.686656	0.257288	-1.0972	-0.724538	2.35089	3.1205	3.48143	0.466723	9.43259e-06	0.933724	0.497074	0.976119	0.939555	7.95614e-14	8.72603e-29	1.7049e-39	4.31484e-05	0.999994	0.855942	0.999998	0.999999	1.02477e-12	2.20545e-27	5.05548e-38	1500	2	.	10	ABO38804.1	5e-23	vesicular acetylcholine transporter [Branchiostoma floridae]	Q08C75	2e-18	Probable vesicular acetylcholine transporter-A
SMED30006247	0.178037	-1.00033	-2.12273	-2.19905	-2.28103	1.60999	2.8583	2.95681	2.69127	0.601197	0.0063566	4.71078e-07	1.30208e-07	2.14204e-09	8.59724e-10	5.95087e-32	1.72459e-34	0.867446	0.0292821	6.37563e-06	1.92577e-06	5.68574e-08	6.41429e-09	1.98102e-30	3.82316e-33	2268	1	YES	0	.	.	.	.	.	.
SMED30006253	-5.01443	0.46563	-2.01972	-2.11951	-1.64017	3.04749	3.62464	3.65608	-0.477004	0.0163121	0.421478	0.998273	0.998716	0.994723	3.56681e-14	4.83778e-22	4.58702e-23	0.0370671	0.751389	0.999998	0.999998	0.999999	4.79079e-13	7.03416e-21	4.79837e-22	1378	1	.	1	GAA48395.1	4e-105	FMRFamide-activated amiloride-sensitive sodium channel [Clonorchis sinensis]	Q25011	5e-11	FMRFamide-activated amiloride-sensitive sodium channel
SMED30006258	-1.78751	0.954146	-3.67871	-6.67716	-0.980155	3.14312	4.46516	4.5611	1.21792	0.993789	0.0519085	0.999995	7.57615e-07	0.951967	2.20239e-19	2.39675e-47	1.93347e-50	0.999999	0.162714	0.999998	9.05381e-06	0.999999	5.5155e-18	3.50519e-45	1.07273e-48	2999	1	.	0	CCD59473.1	0	cGMP-dependent protein kinase,putative [Schistosoma mansoni]	P0C605	0	cGMP-dependent protein kinase 1
SMED30006311	-3.47131	-0.224009	-1.34381	-2.91441	-1.46604	2.43878	3.32159	3.65922	6.62506	1.17459e-09	0.603954	0.0047438	7.02215e-08	0.00216023	2.67265e-12	1.89838e-23	7.84072e-29	1.0263e-08	0.943863	0.0210357	1.11639e-06	0.0089693	2.83517e-11	3.05353e-22	1.20458e-27	1725	2	.	0	GAA43144.2	8e-165	calponin-3 [Clonorchis sinensis]	Q99439	5e-42	Calponin-2
SMED30006315	-4.46499	-4.46499	-1.47499	-1.563	0.402287	3.98206	3.87887	3.70474	-0.59687	0.999666	0.999528	0.923059	0.931843	0.326897	4.35258e-25	4.21856e-23	7.47102e-21	0.999999	0.999994	0.999998	0.999998	0.489428	2.10145e-23	6.60221e-22	6.84132e-20	1752	1	.	1	.	.	.	.	.	.
SMED30006337	-2.23759	-2.01059	-3.07062	-1.53718	-1.92947	3.05094	3.84003	3.89448	0.363109	0.0555464	0.0336796	0.00342524	0.0790431	0.00983326	2.04163e-16	5.49598e-28	2.78541e-29	0.107576	0.115381	0.01591	0.203394	0.0315826	3.60329e-15	1.26782e-26	4.40443e-28	1270	1	.	0	AAW26880.1	6e-131	SJCHGC09313 protein [Schistosoma japonicum]	Q9IAJ6	7e-124	Glycine amidinotransferase, mitochondrial
SMED30006365	-7.3002	0.975901	-2.68285	-4.35704	0.366846	4.06668	4.51956	4.41111	1.82532	1.57162e-05	0.101176	0.999608	0.999998	0.40903	6.07032e-19	2.57436e-24	5.37456e-23	6.94765e-05	0.273302	0.999998	0.999998	0.573742	1.45605e-17	4.4909e-23	5.59887e-22	1228	1	.	5	.	.	.	.	.	.
SMED30006403	-3.81523	-3.81523	0.191756	-3.81523	-3.81523	4.57923	5.16501	5.32492	-0.246107	0.999669	0.999463	0.284639	0.999452	0.999668	5.60758e-23	1.15925e-32	8.603e-37	0.999999	0.999994	0.585946	0.999998	0.999999	2.14663e-21	4.13801e-31	2.21713e-35	1349	1	YES	4	CDJ13712.1	2e-59	Cys loop ligand gated ion channel subunit [Hymenolepis microstoma]	P24524	6e-53	Glycine receptor subunit alpha-3
SMED30006444	-5.58987	0.403281	-1.64834	-2.70104	-0.708422	1.68626	4.07604	4.48209	0.159896	0.0035799	0.436851	0.994375	0.999802	0.935631	0.000355678	2.3356e-30	1.44832e-39	0.00962701	0.768837	0.999998	0.999998	0.999999	0.000942022	6.71419e-29	4.31162e-38	469	1	.	0	XP_007105444.1	9e-26	peptidase inhibitor 16 [Physeter catodon]	Q9ET66	5e-26	Peptidase inhibitor 16
SMED30006450	-4.53088	1.81884	-1.52029	-4.53088	-4.53088	3.04348	4.93801	5.31259	0.0264059	0.999516	0.00855312	0.796212	0.999596	0.999501	4.14231e-08	1.6169e-25	2.27127e-31	0.999999	0.037634	0.999998	0.999998	0.999999	2.36087e-07	3.08892e-24	4.09005e-30	309	1	.	0	AFJ24739.1	4e-42	GLI pathogenesis related-1, partial [Schmidtea mediterranea]	P35787	3e-11	Venom allergen 5
SMED30006454	-7.6389	-1.44811	-0.642875	-0.894474	1.45547	2.77262	3.19606	3.20021	1.2285	1.09712e-08	0.989616	0.9243	0.959126	0.00032255	1.95179e-18	2.12601e-26	1.07864e-26	8.18145e-08	0.999994	0.999998	0.999998	0.00181567	4.39146e-17	4.39001e-25	1.4462e-25	1630	1	.	0	CCD80405.1	2e-08	putative transcriptional factor nfil3/e4bp4 [Schistosoma mansoni]	.	.	.
SMED30006466	-2.9714	-0.612644	-3.25546	-7.87661	3.5877	3.99726	3.46398	3.66718	2.04292	0.999773	0.883994	0.999929	5.39822e-12	2.25232e-27	7.75536e-37	6.76022e-26	6.55822e-30	0.999999	0.999994	0.999998	2.40937e-10	1.5079e-24	1.47223e-34	1.32941e-24	1.08501e-28	828	1	.	0	ELU18599.1	2e-23	hypothetical protein CAPTEDRAFT_228779 [Capitella teleta]	.	.	.
SMED30006502	-0.845926	-2.29867	-0.473176	-1.879	-3.55018	1.84105	3.32335	3.88256	0.311353	0.339222	0.00736979	0.510757	0.0169892	2.26031e-06	1.42635e-07	2.06036e-26	1.28147e-38	0.522764	0.0331883	0.870295	0.0565299	2.49987e-05	7.37331e-07	4.26029e-25	3.63872e-37	398	1	.	1	.	.	.	.	.	.
SMED30006516	-2.27424	-1.28017	-3.67252	-2.95889	0.371002	3.23469	3.22479	3.35533	1.77645	0.000391768	0.00754558	6.12771e-09	2.94844e-07	0.231039	2.62731e-40	6.12041e-40	3.48844e-44	0.0013049	0.0338938	1.2066e-07	3.97974e-06	0.379609	7.53838e-38	4.34881e-38	1.38833e-42	1802	1	.	13	ELU15421.1	5e-83	hypothetical protein CAPTEDRAFT_224570 [Capitella teleta]	Q5RFD2	2e-80	Multidrug and toxin extrusion protein 1
SMED30006547	-2.32117	0.251938	-3.16808	-3.24022	-1.50818	3.0822	3.4758	3.42771	0.236886	0.0413022	0.598357	0.00183645	0.00129507	0.0273809	7.24772e-26	2.90513e-35	9.80122e-35	0.0833541	0.938893	0.00928147	0.00611454	0.0722902	3.94137e-24	1.3201e-33	2.20854e-33	3687	1	.	4	CCD77851.1	3e-20	hypothetical protein Smp_128250 [Schistosoma mansoni]	.	.	.
SMED30006595	-5.30019	1.10374	-2.30193	-5.30019	-0.889654	3.73247	4.46715	4.48862	0.278654	0.999411	0.0781202	0.971723	0.99956	0.810176	6.87572e-23	1.48368e-38	7.43002e-40	0.999999	0.224018	0.999998	0.999998	0.928139	2.5958e-21	9.19729e-37	2.25195e-38	3155	2	YES	1	CDJ20884.1	1e-106	protocadherin 1 [Echinococcus granulosus]	Q08174	2e-90	Protocadherin-1
SMED30006630	-3.04049	-0.861183	-1.45795	-1.07166	-1.14496	1.64662	2.8557	3.07393	3.5971	1.05191e-09	0.0223886	0.000256916	0.00514236	0.00222245	1.72516e-08	5.47886e-26	1.62146e-30	9.24202e-09	0.0829952	0.00168227	0.0201278	0.00919343	1.05423e-07	1.08808e-24	2.7803e-29	3367	1	.	8	GAA36484.2	0	Ca2+ transporting ATPase sarcoplasmic/endoplasmic reticulum [Clonorchis sinensis]	Q7PPA5	0	Calcium-transporting ATPase sarcoplasmic/endoplasmic reticulum type
SMED30006642	-2.47679	-1.18423	-1.37897	-3.40034	-1.64787	0.807186	4.02409	5.25693	0.942581	0.0277191	0.144275	0.0872896	0.000696119	0.0167111	0.0496597	1.34023e-34	3.84466e-67	0.0590422	0.356188	0.237466	0.00355578	0.0485634	0.0763237	5.64977e-33	5.9399e-65	531	1	.	0	.	.	.	.	.	.
SMED30006674	-3.08406	-1.49031	-1.82421	-3.03687	-0.707201	3.18056	3.69124	3.27086	0.838242	0.00254217	0.0362267	0.0145645	0.000323076	0.194049	1.2423e-23	2.11425e-33	1.994e-25	0.0070974	0.122505	0.0546432	0.00182511	0.333453	5.14811e-22	8.07302e-32	2.45297e-24	536	1	YES	1	.	.	.	.	.	.
SMED30006679	-2.13401	-0.85408	-1.62076	-2.51417	0.369443	1.94814	2.35059	2.45485	2.82172	7.52346e-08	0.00515311	1.56958e-06	7.50824e-12	0.137264	2.03939e-19	6.80264e-29	7.2952e-32	4.91029e-07	0.0245179	1.85876e-05	3.25572e-10	0.255743	5.1286e-18	1.72802e-27	1.35668e-30	1166	1	YES	1	CCD76283.1	4e-09	putative syndecan [Schistosoma mansoni]	P49415	3e-06	Syndecan
SMED30006689	-2.39681	0.559009	-1.75875	-2.27106	-2.18935	0.916724	2.81466	4.32557	1.82506	0.000239246	0.137194	0.00080935	3.12673e-05	2.00036e-06	0.00330811	1.97367e-24	2.00406e-64	0.000833848	0.343834	0.00455847	0.000236069	2.2512e-05	0.00698511	3.46104e-23	2.58019e-62	6733	2	.	0	ELU14390.1	4e-159	hypothetical protein CAPTEDRAFT_224870 [Capitella teleta]	Q5S006	2e-130	Leucine-rich repeat serine/threonine-protein kinase 2 [Mus musculus]
SMED30006690	-1.47394	-0.120878	-2.98647	-3.11794	-1.39225	2.39373	2.98414	3.71361	0.699657	0.0592922	0.867013	0.000107237	4.17072e-05	0.00593226	9.90697e-18	1.91177e-29	8.15225e-51	0.113784	0.999994	0.000783964	0.000302192	0.0208835	2.0443e-16	5.09247e-28	4.64278e-49	1565	2	.	10	CDJ15389.1	2e-97	hypothetical protein HmN_000563200 [Hymenolepis microstoma]	Q9BY10	2e-15	Thymic stromal cotransporter homolog
SMED30006756	-5.36032	0.118513	-2.36967	-2.44414	-2.53818	4.06994	4.3301	4.19376	0.257408	0.00755474	0.605526	0.999303	0.999462	0.999618	2.03108e-36	1.55111e-43	1.8187e-40	0.0187373	0.945543	0.999998	0.999998	0.999999	3.55758e-34	1.57341e-41	5.7194e-39	1786	1	.	2	AGS83418.1	3e-126	asic [Schmidtea mediterranea]	Q09274	6e-08	Degenerin-like protein unc-105
SMED30006765	-3.30774	-1.43602	-1.88223	-1.69847	-1.474	0.31276	4.3733	5.1124	1.56737	0.0013462	0.0425687	0.0107671	0.0167007	0.0158104	0.449882	5.99929e-38	1.80471e-54	0.00400246	0.139202	0.0423585	0.0557314	0.0464657	0.519076	3.5509e-36	1.30699e-52	5302	1	.	0	XP_006824113.1	0	uncharacterized protein LOC100375992 [Saccoglossus kowalevskii]	Q02817	4e-134	Mucin-2
SMED30006806	-1.29847	-1.17744	-2.03385	-2.34255	-3.10168	0.61395	4.00133	5.33872	4.43349	0.00340517	0.00454659	6.88364e-06	4.32461e-07	5.17656e-11	0.0646165	1.13242e-48	6.03225e-90	0.00920314	0.0220607	6.99674e-05	5.53944e-06	2.1751e-09	0.0960717	1.91665e-46	4.43253e-87	335	1	YES	0	ABW79871.1	1e-24	TCEN protein [Schmidtea mediterranea]	.	.	.
SMED30006810	-2.30047	0.379359	-1.24094	-3.32275	-3.4217	1.43504	3.79718	4.6743	1.32345	0.00866887	0.403514	0.0566137	3.46967e-05	3.60431e-07	5.99092e-05	4.751e-35	2.30996e-57	0.0212159	0.731068	0.168106	0.000258526	5.05998e-06	0.000188283	2.108e-33	2.0712e-55	373	1	YES	1	XP_002404367.1	3e-09	serine protease inhibitor, putative [Ixodes scapularis]	C1IC52	2e-10	Protease inhibitor 2
SMED30006821	-2.26027	-2.13653	-2.86098	-3.41811	0.0999478	3.29043	3.5535	3.73201	3.87355	1.59392e-05	1.01054e-05	5.1941e-08	5.09452e-10	0.783169	2.87035e-27	3.42173e-32	7.89221e-36	7.03591e-05	0.000101145	8.58851e-07	1.44251e-08	0.90668	1.85569e-25	1.16219e-30	1.91286e-34	318	1	.	0	.	.	.	.	.	.
SMED30006838	-3.07715	-1.44181	-1.83753	-2.23721	0.894669	2.75805	2.67192	2.26906	1.59291	2.06839e-06	0.00130668	0.000105415	4.77061e-06	0.00215272	7.36776e-30	8.87582e-28	1.07439e-19	1.06448e-05	0.0075763	0.000772332	4.58012e-05	0.00893934	6.60621e-28	2.01508e-26	9.1617e-19	1395	1	.	1	GAA53210.1	2e-35	lipopolysaccharide choline phosphotransferase-like protein [Clonorchis sinensis]	P14184	4e-06	Lipopolysaccharide cholinephosphotransferase LicD [Haemophilus influenzae Rd KW20]
SMED30006857	-5.70076	1.69643	-0.270529	-5.70076	-1.30998	3.30523	3.71213	4.26823	0.274021	0.999674	0.00433939	0.62315	0.99952	0.888138	9.68488e-18	2.09117e-24	1.02856e-36	0.999999	0.0211816	0.985684	0.999998	0.98756	2.00534e-16	3.65906e-23	2.63498e-35	1414	1	.	0	.	.	.	.	.	.
SMED30006904	-2.84169	-0.674207	-3.16306	-1.38445	-2.12107	2.58657	3.68329	3.91462	1.49474	0.000299563	0.182861	3.46031e-06	0.00994314	2.02193e-05	7.1808e-21	1.06905e-46	1.81621e-54	0.00102286	0.422321	3.77713e-05	0.0357363	0.000167725	2.14194e-19	1.4251e-44	1.31216e-52	2304	1	.	13	CAX82465.1	9e-96	Two-pore calcium channel protein 2 (Voltage-dependent calcium channel protein TPC2) [Schistosoma japonicum]	A0JMD4	8e-80	Two pore calcium channel protein 2
SMED30006907	-3.41602	-0.454614	-2.83026	-2.76661	-0.487516	2.6143	3.57459	3.76612	1.86567	2.8727e-05	0.379391	2.80978e-05	2.1606e-05	0.300385	1.44e-14	1.35717e-28	3.26535e-32	0.00012057	0.701524	0.000242879	0.000171476	0.459213	2.0358e-13	3.3597e-27	6.24208e-31	1563	1	.	4	BAE78814.1	0	innexin5 [Dugesia japonica]	O01393	6e-77	Innexin unc-9
SMED30006949	-1.86129	-1.22074	-2.26219	-2.85729	-3.71743	2.82985	4.36899	4.7201	3.47953	8.98725e-05	0.00179293	3.26786e-07	7.44316e-10	1.03703e-16	3.55788e-30	2.97114e-79	2.56839e-94	0.000341954	0.00994031	4.59621e-06	1.99325e-08	1.45994e-14	3.27792e-28	5.96744e-76	2.41806e-91	913	1	YES	0	XP_001862308.1	2e-10	conserved hypothetical protein [Culex quinquefasciatus]	.	.	.
SMED30006960	-3.86545	0.326368	-1.61302	-2.46478	-3.79479	2.17086	4.35771	4.88311	1.94193	8.32257e-05	0.466184	0.0160378	0.000732214	9.70175e-07	4.37894e-09	1.3784e-40	7.16228e-53	0.000318919	0.803472	0.059231	0.00371934	1.19544e-05	2.94211e-08	1.04867e-38	4.63043e-51	1499	1	.	0	CCD79726.1	1e-34	putative surface protein PspC [Schistosoma mansoni]	.	.	.
SMED30006961	-4.80215	0.688415	-4.80215	-1.89863	-0.659691	3.08587	3.98707	4.40126	-0.320827	0.999594	0.237511	0.999442	0.954921	0.761088	2.59214e-14	3.4196e-30	1.12862e-42	0.999999	0.508167	0.999998	0.999998	0.889802	3.54647e-13	9.71908e-29	4.07208e-41	2297	2	.	7	ELT98728.1	8e-121	hypothetical protein CAPTEDRAFT_155299 [Capitella teleta]	Q7KVW5	2e-114	Small conductance calcium-activated potassium channel protein
SMED30006996	-2.01715	-1.76403	-1.86335	-1.94501	-1.70441	0.847269	3.60543	4.84125	0.311418	0.0834806	0.0583649	0.0444628	0.0341201	0.0172721	0.0433973	1.81011e-26	2.20793e-55	0.152898	0.178314	0.137826	0.101978	0.0499144	0.0678973	3.75056e-25	1.68401e-53	817	1	.	0	ESO84255.1	1e-45	hypothetical protein LOTGIDRAFT_229706 [Lottia gigantea]	Q0VCJ7	4e-38	Ras-related and estrogen-regulated growth inhibitor
SMED30007000	-4.37878	-0.319184	-3.6058	-0.934546	1.4064	2.61389	2.73968	2.47834	1.36278	5.88878e-08	0.493544	1.86856e-06	0.0496889	1.17015e-07	7.21956e-34	5.95992e-38	2.50726e-30	3.90258e-07	0.832717	2.17857e-05	0.139176	1.89941e-06	9.53964e-32	3.53454e-36	4.26277e-29	2717	3	.	0	XP_008185422.1	1e-08	zinc finger protein 862-like [Acyrthosiphon pisum]	.	.	.
SMED30007012	-4.30468	0.00642493	-1.14597	-2.24025	-1.06688	2.3832	3.15993	3.20823	3.63238	3.29097e-11	0.97932	0.0115189	6.30329e-06	0.0135182	3.34574e-13	7.83246e-24	1.20894e-24	3.65452e-10	0.999994	0.0447895	5.84113e-05	0.0409393	3.97935e-12	1.30514e-22	1.39869e-23	864	1	.	1	CCD75416.1	2e-13	hypothetical protein Smp_161790.2 [Schistosoma mansoni]	.	.	.
SMED30007022	-2.29316	-0.991495	-3.15719	-6.1311	0.529179	4.24156	3.8994	3.90281	0.705539	0.99851	0.954277	0.999942	1.37402e-05	0.186831	8.29014e-53	3.70549e-41	3.34219e-42	0.999999	0.999994	0.999998	0.000115051	0.323617	1.13526e-49	3.00095e-39	1.1654e-40	1594	1	.	7	CCD79664.1	2e-66	putative peptide (allatostatin/somatostatin)-like receptor [Schistosoma mansoni]	Q6W5P4	0.0008	Neuropeptide S receptor
SMED30007031	-3.90719	0.76974	-3.90719	-3.90719	-1.09277	2.91159	4.48736	4.64566	-0.768743	0.999487	0.207099	0.999587	0.999586	0.750616	5.90932e-08	5.45579e-25	1.58995e-28	0.999999	0.461724	0.999998	0.999998	0.882008	3.28227e-07	1.00285e-23	2.39263e-27	904	1	.	0	.	.	.	.	.	.
SMED30007034	-6.67425	-1.52401	-2.04509	-1.39166	0.674772	3.27746	3.953	3.72977	0.871815	1.79513e-05	0.991675	0.99786	0.988303	0.145897	9.58545e-28	3.96458e-46	5.77202e-40	7.83681e-05	0.999994	0.999998	0.999998	0.26777	6.57815e-26	5.10431e-44	1.75828e-38	871	1	.	0	.	.	.	.	.	.
SMED30007040	-1.69262	-0.612477	-3.59101	-3.66222	-2.78466	3.28477	4.5076	4.55062	1.15444	0.0900239	0.440212	0.000419954	0.000282015	0.000347974	1.1136e-20	1.65255e-43	6.69105e-45	0.163372	0.772545	0.0025794	0.00161957	0.00193994	3.25407e-19	1.6651e-41	2.75761e-43	234	1	YES	0	AHD24730.1	7e-14	X1.C4.1 [Schmidtea mediterranea]	.	.	.
SMED30007075	-3.95343	0.653711	-2.70691	-2.06219	-3.16192	3.16818	4.13064	3.93192	1.77577	0.000126508	0.191063	0.000782983	0.00477436	1.89008e-05	1.38161e-15	1.16387e-27	6.96435e-25	0.000467701	0.435941	0.00442818	0.0188663	0.00015857	2.22588e-14	2.6167e-26	8.25374e-24	3338	1	YES	0	GAA56437.1	2e-58	fibrillin-2 [Clonorchis sinensis]	Q75N90	3e-37	Fibrillin-3
SMED30007102	-1.1413	-1.86249	-2.02297	-1.14373	-4.94766	1.38695	4.56001	5.17119	0.0624119	0.959278	0.994494	0.996441	0.958625	0.000165701	0.00781921	3.06315e-22	4.83986e-30	0.999999	0.999994	0.999998	0.999998	0.0010327	0.0149929	4.5237e-21	8.09609e-29	1734	1	.	11	CDJ16065.1	6e-36	solute carrier family 43 [Echinococcus granulosus]	Q8NBI5	5e-24	Solute carrier family 43 member 3
SMED30007141	-1.22952	-0.229961	-1.27953	-1.08085	-2.91717	-2.0603	3.41663	5.38069	2.65109	0.0398385	0.642433	0.0181303	0.0414686	5.29706e-07	3.37447e-05	3.04239e-25	3.75833e-67	0.0808225	0.978789	0.0655087	0.119931	7.02396e-06	0.000111582	5.70722e-24	5.83646e-65	336	1	YES	0	AFJ24834.1	2e-15	serine protease inhibitor-1, partial [Schmidtea mediterranea]	P0DJ50	8e-16	Kunitz-type serine protease inhibitor BmKTT-2
SMED30007156	-1.38733	-1.19403	-2.57326	-1.74679	-1.17297	2.0791	2.76209	3.2332	1.549	0.00704401	0.00526431	3.07898e-07	9.80033e-05	0.00070246	1.19424e-18	1.68724e-34	8.99284e-50	0.0175974	0.0249761	4.35905e-06	0.000640466	0.00350497	2.75278e-17	7.02094e-33	4.83799e-48	1016	1	.	0	XP_003226249.1	2e-54	17-beta-hydroxysteroid dehydrogenase 14-like isoform X2 [Anolis carolinensis]	Q9MYP6	4e-55	17-beta-hydroxysteroid dehydrogenase 14
SMED30007161	-0.864982	-1.40866	-1.78775	-1.77213	-2.5737	0.78066	3.53539	4.09118	1.53213	0.180576	0.0200079	0.0050749	0.00520236	1.68052e-05	0.0524879	7.46626e-25	2.90524e-34	0.29967	0.0757925	0.0222939	0.0203284	0.000143384	0.0801391	1.35422e-23	6.32871e-33	1982	2	YES	0	.	.	.	.	.	.
SMED30007173	-3.06429	-1.01137	-2.51191	-3.42317	0.249859	3.34774	3.27903	3.1341	1.51546	0.000109244	0.0550398	8.10454e-05	7.77995e-07	0.474647	2.37556e-32	7.78209e-31	4.89094e-28	0.000409305	0.170315	0.000614408	9.27896e-06	0.638551	2.69054e-30	2.35629e-29	7.16331e-27	3220	2	.	1	XP_005723293.1	3e-62	protocadherin beta-1-like [Pundamilia nyererei]	Q5DRD0	3e-59	Protocadherin beta-4
SMED30007178	0.017394	-0.770623	-3.83034	-3.83034	-3.83034	3.4024	4.30425	4.53759	-0.840609	0.430913	0.629947	0.999432	0.999446	0.999423	3.4056e-12	1.21849e-22	8.04597e-27	0.646326	0.967151	0.999998	0.999998	0.999999	3.56375e-11	1.8492e-21	1.087e-25	841	1	YES	1	CDJ17846.1	0.0005	hypothetical protein EgrG_000987900 [Echinococcus granulosus]	.	.	.
SMED30007179	-2.72752	-0.547136	-1.22331	-1.2711	-2.42369	0.704925	3.17507	4.31277	0.501866	0.00934664	0.422587	0.0872893	0.0737761	0.000385119	0.0685575	4.43825e-23	7.69104e-48	0.0226629	0.752553	0.237466	0.192121	0.00211377	0.101276	6.93164e-22	3.70733e-46	2552	1	.	6	NP_999827.1	0	polycystic kidney disease protein 2 [Strongylocentrotus purpuratus]	Q4GZT3	0	Polycystin-2
SMED30007202	-0.891097	-0.414468	-2.14193	-3.02514	-2.13994	1.84217	3.19219	3.57821	1.04151	0.181379	0.444014	0.00117053	2.52334e-05	6.87689e-05	5.35261e-08	1.15496e-24	5.19272e-32	0.300803	0.777225	0.00627593	0.000196233	0.000485996	2.99347e-07	2.06256e-23	9.74711e-31	3482	2	.	2	CCD75732.1	0	protein kinase [Schistosoma mansoni]	P18293	0	Atrial natriuretic peptide receptor 1
SMED30007268	-3.33601	-1.26459	-1.35297	-2.64173	1.02686	2.34489	2.46038	2.76316	2.11325	3.57507e-09	0.000823908	0.000492264	2.4871e-09	7.66457e-05	4.93581e-25	9.21447e-28	3.98141e-36	2.89144e-08	0.00507501	0.00295486	5.84014e-08	0.000532174	2.37163e-23	2.09039e-26	9.85602e-35	2444	1	.	0	GAA27790.2	5e-80	hypothetical protein CLF_107202 [Clonorchis sinensis]	.	.	.
SMED30007298	-0.809195	-0.889341	-2.36119	-3.45738	-4.39242	2.09309	4.82591	4.99052	1.09608	0.43325	0.304843	0.0142542	0.000962483	3.03186e-06	1.65284e-07	4.48833e-46	3.16353e-50	0.649508	0.605685	0.0536194	0.00472567	3.23675e-05	8.43413e-07	5.75404e-44	1.73602e-48	1707	1	.	0	XP_006804372.1	4e-62	deoxynucleoside triphosphate triphosphohydrolase SAMHD1-like, partial [Neolamprologus brichardi]	Q5ZJL9	8e-63	Deoxynucleoside triphosphate triphosphohydrolase SAMHD1
SMED30007305	-1.27984	-1.02804	-1.43335	-2.4444	-1.91463	1.09751	2.75045	4.2523	3.90184	0.000900915	0.00416763	0.000125768	3.29502e-09	2.09121e-07	8.58916e-05	4.55115e-28	5.37182e-73	0.00277837	0.0204559	0.000903868	7.49766e-08	3.17389e-06	0.000260668	1.05715e-26	1.19879e-70	989	1	YES	1	.	.	.	.	.	.
SMED30007310	-4.78543	-1.72691	-1.78859	-1.86437	-1.4003	3.21537	4.09742	4.2528	-0.344166	0.0283849	0.996002	0.996698	0.997363	0.989878	9.68733e-14	7.94949e-26	3.24696e-29	0.0602857	0.999994	0.999998	0.999998	0.999999	1.23613e-12	1.55617e-24	5.11616e-28	2791	1	.	0	CDJ19012.1	8e-123	protein kinase [Echinococcus granulosus]	Q6P3W7	2e-74	SCY1-like protein 2
SMED30007314	0.0940257	-0.757071	-2.46137	-1.52656	-2.61988	0.0360541	3.21441	4.02039	-0.418072	0.861083	0.402169	0.0191454	0.101728	0.00134982	0.83391	5.95648e-24	6.26025e-43	0.999999	0.729361	0.0685434	0.250041	0.00607863	0.879633	1.0042e-22	2.31414e-41	2040	1	.	10	XP_002731071.2	2e-31	stimulated by retinoic acid gene 6 protein homolog [Saccoglossus kowalevskii]	Q0V8E7	3e-10	Stimulated by retinoic acid gene 6 protein homolog
SMED30007346	-3.29653	-0.176107	-1.46958	-2.59971	-1.87432	2.06902	3.55951	3.78772	0.919499	0.00122184	0.803597	0.0363337	0.00111447	0.00284358	3.00157e-08	5.40372e-26	4.41802e-30	0.00366673	0.999994	0.116611	0.00537724	0.0113168	1.74808e-07	1.07387e-24	7.40277e-29	542	1	.	0	XP_005090924.1	1e-14	uncharacterized protein LOC101851913 [Aplysia californica]	Q6XD76	1e-10	Achaete-scute homolog 4
SMED30007389	-3.25883	-0.400475	-1.63693	-2.38444	-0.133479	2.34216	2.74501	2.72698	3.87961	1.43711e-13	0.194142	2.79876e-06	1.61777e-10	0.649059	6.70431e-23	3.11392e-32	8.00752e-32	2.21009e-12	0.441158	3.12521e-05	5.20155e-09	0.7955	2.53745e-21	1.06848e-30	1.48274e-30	3368	1	.	0	CDJ13318.1	0	peripheral plasma membrane protein CASK [Hymenolepis microstoma]	O70589	0	Peripheral plasma membrane protein CASK
SMED30007396	-2.42391	-1.12612	-2.50365	-2.21331	1.21271	2.29977	2.36411	2.39038	3.80278	1.52469e-09	0.000649411	4.64616e-11	1.57162e-09	2.925e-06	5.86289e-22	2.77046e-23	7.0578e-24	1.31278e-08	0.00414596	1.28394e-09	3.8762e-08	3.13711e-05	1.98462e-20	4.39293e-22	7.80868e-23	1280	1	.	0	XP_003451667.1	1e-57	citrate lyase subunit beta-like protein, mitochondrial-like [Oreochromis niloticus]	Q8R4N0	6e-50	Citrate lyase subunit beta-like protein, mitochondrial
SMED30007426	0.278421	0.749769	-5.25605	-5.25605	-3.30519	3.72913	4.36809	4.69187	0.272094	0.372053	0.144224	0.999669	0.999679	0.993058	1.70977e-23	1.48349e-36	8.15469e-46	0.566848	0.356121	0.999998	0.999998	0.999999	6.91412e-22	7.67924e-35	3.58129e-44	1584	1	.	1	EKC27806.1	1e-38	Synaptotagmin-C [Crassostrea gigas]	Q86SS6	4e-25	Synaptotagmin-9
SMED30007456	-4.60628	-0.0257146	-1.96129	-3.18866	-0.00599176	2.7192	3.46211	3.60663	1.93193	6.63855e-08	0.997783	0.0010559	7.50594e-06	0.958561	4.53418e-21	1.95013e-36	2.82934e-40	4.37062e-07	0.999994	0.00573484	6.81529e-05	0.999999	1.3996e-19	1.00088e-34	8.79664e-39	2782	1	.	0	ELT88483.1	5e-68	hypothetical protein CAPTEDRAFT_202493 [Capitella teleta]	.	.	.
SMED30007461	-1.55923	-1.32868	-1.58019	-5.02597	-3.55923	2.21591	4.66412	6.17326	2.79992	0.0427609	0.0433159	0.0209044	5.67019e-08	2.26808e-06	1.61804e-08	6.77212e-41	2.5396e-76	0.0858438	0.141201	0.0736507	9.22386e-07	2.50754e-05	9.94832e-08	5.36905e-39	7.35679e-74	398	1	YES	0	XP_007752826.1	3e-14	large subunit ribosomal protein L40e [Cladophialophora yegresii CBS 114405]	P18101	3e-15	Ubiquitin-60S ribosomal protein L40
SMED30007489	-2.67858	-1.82981	-1.87434	-1.18992	-2.37297	1.99949	3.60625	4.33988	0.655326	0.0110869	0.0210668	0.0181621	0.0955696	0.000487969	3.92399e-09	2.24152e-33	3.91957e-53	0.026344	0.0789696	0.0655841	0.23756	0.00256661	2.65599e-08	8.50508e-32	2.58392e-51	927	1	YES	1	AEY79715.1	3e-86	trypsin-like serine protease [Dugesia japonica]	Q9UKR3	6e-25	Kallikrein-13
SMED30007501	-1.8969	-0.351378	-1.52749	-4.32405	-4.13563	1.37884	4.64826	6.20835	6.24999	0.00229543	0.51334	0.0101572	6.60323e-09	9.13863e-09	0.00253718	1.12047e-32	8.06794e-58	0.00647029	0.853311	0.0402906	1.38921e-07	2.05309e-07	0.00551339	4.00431e-31	7.36554e-56	874	1	YES	0	ADW66116.1	5e-89	lectin-like protein [Schmidtea mediterranea]	P22897	6e-15	Macrophage mannose receptor 1
SMED30007511	-2.81454	-2.27518	-2.47157	-0.942221	-1.47075	2.426	3.93467	3.61358	2.56784	1.07298e-05	1.67432e-05	6.72806e-06	0.0383613	0.000837044	6.66175e-15	3.99822e-42	5.4793e-35	4.86684e-05	0.000159375	6.86331e-05	0.112478	0.00404777	9.87204e-14	3.49143e-40	1.25342e-33	1272	1	.	0	CAA27801.1	2e-63	unnamed protein product [Homo sapiens]	P08397	1e-64	Porphobilinogen deaminase
SMED30007522	-1.32449	0.291147	-1.38332	-3.03372	-3.37958	-1.61618	4.46214	5.98401	6.19479	0.0271722	0.567226	0.0202207	8.97702e-06	1.08455e-06	0.00691205	3.2243e-29	2.69944e-52	0.0580455	0.908855	0.0716863	7.97554e-05	1.31486e-05	0.0134496	8.48371e-28	1.68726e-50	589	1	YES	1	.	.	.	.	.	.
SMED30007620	-6.7247	-0.693337	-1.66038	-1.40371	1.57646	2.23686	3.13954	3.52927	0.544881	7.27623e-06	0.934145	0.994204	0.988841	3.77303e-05	7.7345e-14	1.91254e-34	1.2157e-49	3.39914e-05	0.999994	0.999998	0.999998	0.000289531	9.9785e-13	7.90387e-33	6.44815e-48	1257	1	.	4	ESO03383.1	2e-104	hypothetical protein HELRODRAFT_187088 [Helobdella robusta]	Q9R0K7	9e-95	Plasma membrane calcium-transporting ATPase 2
SMED30007629	-2.49299	-0.216539	-2.77754	-3.75226	-2.21317	2.74772	4.1444	4.56037	6.0875	9.37129e-05	0.677511	1.69487e-05	6.59124e-08	0.000285731	2.34818e-11	1.41923e-26	2.1632e-32	0.000355175	0.999994	0.000156151	1.05737e-06	0.00163561	2.16474e-10	2.95489e-25	4.18566e-31	997	2	.	2	ESO00742.1	6e-73	hypothetical protein HELRODRAFT_186309 [Helobdella robusta]	Q26551	6e-47	Peptidyl-prolyl cis-trans isomerase B
SMED30007630	-3.0378	-1.73505	-1.82355	-1.56345	0.589867	2.69134	2.44906	2.42959	0.242033	0.00145658	0.0110354	0.00742668	0.0152337	0.0890475	3.76868e-31	1.2539e-24	6.08434e-25	0.0042963	0.0465635	0.0307805	0.0514858	0.18346	3.86187e-29	2.23e-23	7.24231e-24	2376	1	.	4	CCD78058.1	0	putative cyclic-nucleotide-gated cation channel [Schistosoma mansoni]	Q90805	0	Cyclic nucleotide-gated channel cone photoreceptor subunit alpha
SMED30007633	-3.14423	-2.30644	-1.91198	-3.10731	0.667063	2.99878	3.14289	3.66122	0.827388	0.00164909	0.0027945	0.00874309	0.000177955	0.0821058	1.14051e-24	1.29123e-27	1.74162e-40	0.00480113	0.0145356	0.0353561	0.00108068	0.172194	5.24581e-23	2.88582e-26	5.48849e-39	1089	1	.	0	.	.	.	.	.	.
SMED30007637	-1.8189	-1.34222	-2.02177	-3.44515	-3.07951	0.914984	4.78734	6.00522	4.24024	0.000380762	0.00229325	2.56374e-05	3.85947e-10	2.89659e-10	0.00527801	1.38572e-69	1.9063e-112	0.00127172	0.0122737	0.000224333	1.12342e-08	9.71778e-09	0.0105781	1.49098e-66	4.78593e-109	343	1	YES	0	.	.	.	.	.	.
SMED30007640	-0.816745	-4.65044	-4.65044	-4.65044	1.65695	4.65344	4.49706	3.9606	-0.0864548	0.660221	0.999586	0.999589	0.999592	0.00376149	8.23196e-45	1.44857e-39	8.52882e-27	0.942292	0.999994	0.999998	0.999998	0.0143519	3.75764e-42	9.96372e-38	1.15017e-25	964	1	.	0	XP_005112024.1	3e-96	LIM/homeobox protein Lhx3-like isoform X1 [Aplysia californica]	P53412	2e-87	LIM/homeobox protein Lhx3
SMED30007660	-1.26908	1.11676	-5.11119	-2.19416	-2.2915	2.64042	3.42512	3.68363	-0.513168	0.980226	0.0681698	0.00130272	0.998566	0.998941	1.32709e-12	1.49025e-24	3.49896e-31	0.999999	0.201744	0.00690148	0.999998	0.999999	1.46828e-11	2.63943e-23	6.24486e-30	1681	1	.	2	AGS83418.1	2e-99	asic [Schmidtea mediterranea]	Q09274	4e-06	Degenerin-like protein unc-105
SMED30007670	-5.08137	-0.116322	-1.50394	-2.89171	1.11561	2.56734	2.99728	2.91311	2.01624	2.97776e-10	0.822641	0.00447679	1.11223e-05	0.000558336	2.62722e-20	1.08894e-28	4.90793e-27	2.86159e-09	0.999994	0.0200107	9.59566e-05	0.0028803	7.39031e-19	2.73159e-27	6.72096e-26	3681	1	.	0	ABD93929.1	4e-112	dystrobrevin [Schistosoma mansoni]	O60941	2e-98	Dystrobrevin beta
SMED30007707	-4.86257	1.99978	-4.86257	-4.86257	0.751112	3.1073	4.23823	4.4913	-0.143864	0.999593	0.00355849	0.999653	0.999652	0.13222	4.56379e-10	6.846e-23	1.65519e-27	0.999999	0.0178946	0.999998	0.999998	0.248667	3.54547e-09	1.05552e-21	2.33454e-26	1747	3	.	7	ELU01565.1	4e-44	hypothetical protein CAPTEDRAFT_201825 [Capitella teleta]	.	.	.
SMED30007727	-1.56792	-1.80573	-1.55608	-3.66572	-1.12752	3.2498	3.30007	3.17309	1.18779	0.0288013	0.00382176	0.0107692	1.0974e-06	0.0177395	2.62597e-28	2.47616e-29	4.62001e-27	0.0610537	0.0190091	0.0423613	1.25043e-05	0.050973	1.92239e-26	6.5553e-28	6.33821e-26	3898	1	YES	1	CDJ08400.1	3e-121	cadherin [Hymenolepis microstoma]	Q9BZA8	2e-73	Protocadherin-11 Y-linked
SMED30007780	-1.21031	-2.02766	-1.62423	-2.20898	-1.90271	1.38036	3.46683	4.12669	0.658569	0.132557	0.00604162	0.0201349	0.00247541	0.000666255	3.15139e-05	1.01927e-34	1.29095e-53	0.229054	0.0280629	0.071441	0.0106883	0.00334817	0.000104908	4.38051e-33	8.77934e-52	1269	1	.	0	EKC20504.1	2e-30	Cartilage matrix protein, partial [Crassostrea gigas]	Q8C6K9	3e-28	Collagen alpha-6(VI) chain
SMED30007813	-1.42506	-0.585357	-1.55188	-2.58001	-3.01702	0.213557	3.80222	5.14353	6.0113	0.00078315	0.129798	0.000236488	2.08555e-08	1.36235e-10	0.545686	9.69048e-42	4.67623e-79	0.00244903	0.329299	0.0015638	3.80326e-07	5.03601e-09	0.6132	8.20071e-40	1.63815e-76	783	1	YES	0	CCW36844.1	0	Ast6 protein [Schmidtea mediterranea]	P55112	2e-24	Zinc metalloproteinase nas-4
SMED30007829	-5.03007	-1.13051	-1.38034	-1.27647	1.22126	2.60881	2.67143	2.31588	1.79108	1.78554e-11	0.0160934	0.00505662	0.00776494	6.55961e-06	7.9948e-31	1.33287e-32	9.24334e-24	2.05238e-10	0.0635365	0.0222298	0.0287479	6.36813e-05	7.84558e-29	4.71308e-31	1.01153e-22	1346	1	.	2	.	.	.	.	.	.
SMED30007846	-1.7292	-0.493593	-6.63285	-1.19917	-1.48343	2.39407	4.27612	4.86805	1.14828	0.993423	0.857527	1.20385e-06	0.974391	0.987587	2.9224e-08	4.34705e-30	2.17775e-41	0.999999	0.999994	1.47193e-05	0.999998	0.999999	1.70428e-07	1.22625e-28	7.21773e-40	2784	1	.	3	CDJ18473.1	0	hyperpolarization activated cyclic [Echinococcus granulosus]	Q9MZS1	0	Potassium/sodium hyperpolarization-activated cyclic nucleotide-gated channel 1
SMED30007850	-2.37855	0.213755	-1.38117	-3.11066	-2.27618	1.70587	3.35546	3.87148	3.53579	4.45517e-05	0.612844	0.00637259	1.43189e-07	1.29678e-05	4.06027e-06	2.3514e-23	9.69071e-32	0.000180211	0.952397	0.0269986	2.09411e-06	0.00011467	1.61185e-05	3.75017e-22	1.78673e-30	2850	1	.	0	.	.	.	.	.	.
SMED30007867	-1.83278	0.145741	-2.11667	-2.93785	-1.44849	2.49794	2.73547	2.95666	1.34591	0.00363356	0.697816	0.000119493	8.62855e-07	0.000738445	9.62645e-19	9.36133e-23	3.20858e-27	0.00975653	0.999994	0.000862474	1.01188e-05	0.00365502	2.25168e-17	1.43162e-21	4.42605e-26	6169	1	.	1	XP_003251587.1	0	otoferlin-like isoform X1 [Apis mellifera]	Q5SPC5	0	Otoferlin
SMED30007876	-3.24817	0.641364	-0.567856	-2.74352	-2.74833	2.07723	3.14701	3.44227	4.74848	6.37961e-09	0.0933558	0.185913	1.06906e-07	5.32927e-08	9.11945e-10	6.23006e-23	8.48209e-28	4.95996e-08	0.25704	0.426289	1.62091e-06	9.64294e-07	6.78542e-09	9.63517e-22	1.22151e-26	913	1	.	0	AAW26951.1	4e-93	SJCHGC00821 protein [Schistosoma japonicum]	P04113	1e-68	Myosin regulatory light chain A, smooth adductor muscle
SMED30007877	-3.54485	-2.08986	-2.9469	-3.73894	1.71003	3.75706	3.36597	3.48749	3.72912	1.41851e-10	1.25636e-06	5.86684e-10	1.16212e-13	4.68582e-09	1.68535e-47	2.95653e-37	2.38564e-40	1.42928e-09	1.52254e-05	1.37016e-08	6.75889e-12	1.13026e-07	1.1038e-44	1.63734e-35	7.44019e-39	1115	1	.	0	.	.	.	.	.	.
SMED30007882	-1.67854	-0.224261	-2.30911	-3.07671	-3.92613	2.40274	4.20367	4.60835	3.15195	0.00413849	0.636127	5.87073e-05	3.71905e-07	5.87721e-11	2.60377e-12	3.99959e-40	5.48745e-49	0.0109841	0.972871	0.000463125	4.86302e-06	2.4222e-09	2.76698e-11	2.90351e-38	2.78786e-47	376	1	.	0	AAL29933.1	5e-31	scarf2 [Girardia tigrina]	Q5M8X6	1e-14	Collectin-10
SMED30007917	-1.65075	-1.18153	-2.84964	-3.51304	-1.51462	2.84199	3.69615	4.17144	4.38004	0.00142212	0.0127413	3.02459e-07	2.08266e-09	0.00151292	4.71194e-17	8.45626e-30	1.29772e-38	0.00420537	0.0523822	4.28607e-06	4.99556e-08	0.00668817	8.96758e-16	2.32023e-28	3.6814e-37	1679	2	YES	1	ABB21169.1	9e-08	variable lymphocyte receptor A [Eptatretus stoutii]	Q9NZU1	3e-05	Leucine-rich repeat transmembrane protein FLRT1
SMED30007938	-1.80169	-0.879856	-2.931	-2.97765	0.255471	2.73234	2.87412	2.72826	4.69904	6.83209e-06	0.0134914	8.95055e-12	3.91028e-12	0.41749	2.64968e-25	3.19199e-28	3.07473e-25	3.20758e-05	0.054956	2.73482e-10	1.78222e-10	0.582644	1.32164e-23	7.56609e-27	3.72916e-24	1563	1	YES	0	ESO99852.1	4e-59	hypothetical protein LOTGIDRAFT_146967, partial [Lottia gigantea]	P28798	4e-45	Granulins
SMED30007972	-0.686562	0.129288	-2.12092	-3.80783	-2.07086	2.12389	3.05452	3.37846	0.350117	0.397382	0.74987	0.00663308	2.34754e-05	0.00112256	7.7836e-11	8.01327e-24	1.48814e-30	0.601121	0.999994	0.0279333	0.000184274	0.00519979	6.74781e-10	1.33251e-22	2.55544e-29	1375	2	.	0	.	.	.	.	.	.
SMED30007982	-3.38339	-0.988574	-1.3422	-0.766913	-0.405826	2.42328	2.4321	2.03153	1.59991	6.91873e-09	0.00688864	0.000417753	0.028036	0.156258	1.57491e-35	8.73397e-36	2.4361e-24	5.34052e-08	0.0313923	0.00256745	0.0863199	0.282196	2.56472e-33	4.22357e-34	2.77581e-23	1562	2	.	0	ELT97292.1	3e-25	hypothetical protein CAPTEDRAFT_24957, partial [Capitella teleta]	Q14106	4e-16	Protein Tob2
SMED30008009	-1.10069	-0.501176	-1.02849	-3.17017	-2.97281	-0.853173	3.83171	5.7948	2.74315	0.0760829	0.337025	0.0624302	3.61331e-06	6.52559e-07	0.0650292	5.49921e-31	7.31964e-76	0.141186	0.649577	0.182145	3.58676e-05	8.41595e-06	0.0966043	1.68884e-29	2.04184e-73	667	1	YES	0	CDJ14117.1	3e-47	venom allergen (val) protein [Hymenolepis microstoma]	Q9ET66	5e-29	Peptidase inhibitor 16
SMED30008017	-2.50768	-3.44935	-3.07749	-3.67165	1.20384	4.01839	3.98218	3.50175	3.68092	2.59764e-07	8.6674e-13	7.05206e-11	1.02748e-13	2.21024e-05	1.22263e-62	2.25345e-61	4.2307e-46	1.55368e-06	2.47041e-11	1.90545e-09	6.0341e-12	0.000181636	7.36684e-59	1.19104e-58	1.87991e-44	678	1	.	0	GAA41511.1	7e-41	universal stress protein A-like protein [Clonorchis sinensis]	A0QZA1	5e-06	Universal stress protein MSMEG_3950/MSMEI_3859
SMED30008035	-2.04734	-1.09432	-2.19494	-2.83833	-0.666815	2.8656	2.98312	2.99301	1.61867	0.000546193	0.0131386	1.07449e-05	1.23606e-07	0.0609698	2.60731e-32	2.39717e-35	6.53474e-36	0.0017633	0.0536959	0.000104288	1.84077e-06	0.136476	2.94196e-30	1.10427e-33	1.5954e-34	979	1	.	4	ELU06724.1	1e-57	hypothetical protein CAPTEDRAFT_179551 [Capitella teleta]	Q58DR5	3e-55	Secretory carrier-associated membrane protein 3
SMED30008073	-1.08941	1.48469	-2.16238	-3.01835	-3.47102	-1.22238	4.45013	5.02873	4.04724	0.114843	0.0049906	0.00351099	0.000140988	1.33295e-05	0.0632422	7.36597e-23	2.9603e-29	0.202084	0.0238578	0.0162457	0.000881236	0.000117544	0.0943008	1.13337e-21	4.67427e-28	2041	1	YES	0	AAL29934.1	0	lectin 2b [Girardia tigrina]	P22897	1e-23	Macrophage mannose receptor 1
SMED30008087	-2.10663	0.213208	-1.76151	-2.85134	-3.67198	0.958443	4.15481	5.065	3.51158	0.00065849	0.62397	0.00149137	2.55649e-06	3.6726e-09	0.0171672	1.59184e-34	1.58622e-52	0.00209552	0.962438	0.00775231	2.64698e-05	9.17449e-08	0.0299502	6.66073e-33	1.00819e-50	1924	1	YES	0	XP_003384475.1	4e-49	hypothetical protein LOC100640739 [Amphimedon queenslandica]	A8TX70	2e-31	Collagen alpha-5(VI) chain
SMED30008120	-2.89231	-1.76586	-2.88857	-3.47266	0.913755	2.89983	3.54881	3.65701	3.94459	4.11568e-07	0.000266514	1.12564e-07	9.89369e-10	0.0134648	3.67092e-19	1.71863e-29	1.75608e-31	2.38402e-06	0.0018928	1.74266e-06	2.56292e-08	0.0408062	9.00601e-18	4.59832e-28	3.18133e-30	494	1	YES	0	.	.	.	.	.	.
SMED30008131	-5.90749	-0.424926	-1.28194	-5.90749	3.03572	3.82857	3.66809	2.98947	0.36269	0.999657	0.676401	0.883635	0.999507	2.47355e-14	1.03901e-31	6.44421e-28	5.16917e-16	0.999999	0.999994	0.999998	0.999998	2.19178e-12	1.12195e-29	1.47751e-26	3.40993e-15	1726	1	.	0	BAF80446.1	0	DjotxB [Dugesia japonica]	Q91994	2e-17	Homeobox protein OTX1 B
SMED30008151	-0.897273	-0.36404	-3.91733	-4.02871	-3.52545	2.54756	4.67009	5.51516	1.71971	0.300361	0.651991	6.57687e-05	3.47402e-05	1.21255e-05	6.21112e-14	2.6396e-57	2.44541e-87	0.469345	0.987607	0.000511861	0.000258734	0.000108367	8.11811e-13	9.58112e-55	1.47346e-84	395	1	YES	0	.	.	.	.	.	.
SMED30008171	-2.93468	-0.124563	-1.42917	-1.54914	-0.392711	1.08733	2.46888	2.87406	1.63403	4.531e-07	0.729223	0.000558611	0.000170571	0.212263	1.6014e-05	2.15989e-27	1.01806e-38	2.60755e-06	0.999994	0.00329584	0.00104066	0.35626	5.68129e-05	4.76012e-26	2.90172e-37	1464	1	.	0	XP_008211543.1	2e-50	inositol polyphosphate 1-phosphatase [Nasonia vitripennis]	P49442	6e-48	Inositol polyphosphate 1-phosphatase
SMED30008201	-1.0303	-0.79369	-0.250493	-4.86166	-2.9051	1.92418	3.89895	4.01811	-0.556783	0.962045	0.929469	0.758753	0.00249256	0.99994	6.65265e-06	3.71881e-32	3.47993e-36	0.999999	0.999994	0.999998	0.0107476	0.999999	2.53927e-05	1.25884e-30	8.65015e-35	1693	1	.	3	GAA50253.1	3e-75	voltage-gated hydrogen channel 1 [Clonorchis sinensis]	Q5F4C0	2e-17	Voltage-gated hydrogen channel 1
SMED30008241	-7.45732	0.64033	-0.336637	-0.758132	-0.449886	2.08864	3.32894	2.94406	0.92469	1.78136e-07	0.212135	0.845899	0.943557	0.880403	1.00574e-07	1.67957e-22	8.0027e-17	1.09569e-06	0.469511	0.999998	0.999998	0.98193	5.35334e-07	2.52497e-21	5.61868e-16	663	1	.	0	.	.	.	.	.	.
SMED30008250	0.248641	-0.617681	-6.11255	-3.19605	-0.74836	3.1353	3.58664	3.70406	0.320311	0.47725	0.891483	9.65125e-06	0.999958	0.920335	2.97666e-27	1.67874e-39	2.20305e-44	0.707794	0.999994	9.46307e-05	0.999998	0.999999	1.9203e-25	1.14683e-37	8.8613e-43	880	1	.	0	.	.	.	.	.	.
SMED30008266	-2.68904	-1.18519	-3.12119	-3.23415	-1.73483	3.94086	3.89085	4.13268	3.2559	8.48892e-05	0.0287279	2.83986e-06	1.29518e-06	0.00123645	1.85024e-28	1.0947e-27	1.54264e-31	0.000324344	0.101523	3.16524e-05	1.45326e-05	0.00564229	1.38662e-26	2.47041e-26	2.81326e-30	1653	1	.	12	ELR52334.1	1e-113	Solute carrier family 2, facilitated glucose transporter member 1, partial [Bos mutus]	P27674	2e-115	Solute carrier family 2, facilitated glucose transporter member 1
SMED30008271	-5.3289	-2.62819	-4.09163	-2.92764	3.39404	4.51285	3.74297	3.3265	3.14917	3.77409e-10	4.89019e-05	2.13058e-07	1.32198e-05	6.45898e-28	1.85168e-54	2.46135e-35	3.97759e-27	3.56321e-09	0.000416295	3.11743e-06	0.000111435	4.74609e-25	3.98469e-51	1.12866e-33	5.46932e-26	540	1	YES	0	AFJ24736.1	4e-18	hypothetical protein, partial [Schmidtea mediterranea]	.	.	.
SMED30008301	-2.65034	-0.198773	-2.7314	-3.44008	0.482559	2.31322	3.07303	3.15179	2.32898	5.14365e-06	0.620719	1.07478e-07	5.15117e-10	0.139696	3.15142e-16	9.28916e-30	1.46333e-31	2.46795e-05	0.959585	1.67165e-06	1.45581e-08	0.259141	5.45963e-15	2.53262e-28	2.67348e-30	1934	1	.	0	XP_002597144.1	3e-44	hypothetical protein BRAFLDRAFT_263902 [Branchiostoma floridae]	Q8NB59	4e-41	Synaptotagmin-14
SMED30008318	-3.2981	-0.364146	-1.03597	-2.30911	-2.31887	1.88947	3.71059	3.72614	1.72747	5.74804e-05	0.483918	0.0608324	0.000259214	2.73621e-05	9.16769e-08	2.82872e-31	1.16762e-31	0.000227289	0.822144	0.178643	0.00150701	0.000219006	4.91538e-07	8.91433e-30	2.14493e-30	2572	1	.	0	XP_002116951.1	2e-89	hypothetical protein TRIADDRAFT_61017 [Trichoplax adhaerens]	O08653	3e-30	Telomerase protein component 1
SMED30008350	-2.6486	-0.0716765	-2.49319	-1.98093	-2.03559	1.52073	4.0788	3.63046	0.489545	0.0153696	0.963047	0.00526334	0.0162135	0.00319893	0.000147162	8.92319e-34	6.28861e-26	0.0351535	0.999994	0.0229937	0.0543404	0.0125048	0.000424669	3.5141e-32	8.04146e-25	5142	1	YES	0	XP_005994285.1	3e-173	SCO-spondin-like [Latimeria chalumnae]	Q2PC93	8e-163	SCO-spondin
SMED30008388	-5.08335	1.19464	0.934848	-5.08335	-5.08335	3.23706	5.00001	4.88348	0.325933	0.999428	0.0425312	0.0833813	0.999534	0.999446	1.95417e-13	1.02385e-44	2.78205e-42	0.999999	0.139094	0.229409	0.999998	0.999999	2.39128e-12	1.14243e-42	9.78888e-41	1536	1	.	7	XP_003748115.1	3e-102	excitatory amino acid transporter 2-like [Metaseiulus occidentalis]	P43006	1e-100	Excitatory amino acid transporter 2
SMED30008439	-7.09403	0.732876	0.587577	0.0176954	-2.0685	1.97201	2.75957	3.09279	0.540289	4.42223e-07	0.138754	0.222476	0.662149	0.997934	4.18149e-10	1.73245e-23	1.91383e-32	2.55032e-06	0.346677	0.488069	0.970733	0.999999	3.2687e-09	2.79558e-22	3.71507e-31	3359	2	.	4	XP_004848256.1	9e-68	glutamate receptor ionotropic, NMDA 3A isoform X1 [Heterocephalus glaber]	Q8TCU5	5e-68	Glutamate receptor ionotropic, NMDA 3A
SMED30008505	-3.72673	-0.939284	-2.86966	-3.8899	2.6235	3.08171	3.03528	2.68508	2.87279	1.68308e-10	0.01227	7.50624e-10	5.11654e-14	3.04629e-25	3.93146e-37	6.97852e-36	1.72554e-27	1.67513e-09	0.050854	1.72758e-08	3.15227e-12	1.58234e-22	7.69111e-35	3.41857e-34	2.43035e-26	1052	1	.	0	AFD29621.1	1e-167	SOXP-3, partial [Schmidtea mediterranea]	Q6IZ48	1e-20	Transcription factor Sox-8 [Tetraodon nigroviridis]
SMED30008516	-2.61768	-2.37355	-1.86705	-1.73174	1.41879	2.51742	2.45335	2.20046	0.674237	0.000758672	0.000159396	0.00122692	0.00180966	1.91373e-06	5.50385e-24	1.52006e-22	4.3797e-18	0.0023799	0.00120264	0.00654566	0.00813118	2.16667e-05	2.36878e-22	2.28974e-21	3.33368e-17	970	1	.	0	.	.	.	.	.	.
SMED30008607	-4.57215	-1.50078	-4.57215	0.371387	-0.756274	2.1013	3.91329	5.01538	-0.371186	0.999609	0.924464	0.999458	0.37926	0.793262	3.40815e-05	5.74602e-24	3.69958e-52	0.999999	0.999994	0.999998	0.673264	0.9146	0.000112523	9.70349e-23	2.29336e-50	700	1	.	0	EHJ66397.1	3e-32	hypothetical protein KGM_16264 [Danaus plexippus]	Q9R010	2e-32	Calcium and integrin-binding protein 1
SMED30008609	-3.47786	-0.450024	-3.42974	-3.39642	0.521841	3.19911	3.50169	3.5314	1.97301	4.24982e-05	0.413415	3.35149e-06	3.67103e-06	0.217201	4.1735e-19	3.03979e-23	9.73967e-24	0.000172739	0.742427	3.67146e-05	3.63806e-05	0.362488	1.01727e-17	4.80734e-22	1.06546e-22	1061	1	.	0	ESO12448.1	0.0005	hypothetical protein HELRODRAFT_62732, partial [Helobdella robusta]	.	.	.
SMED30008651	-4.26451	-0.0865986	-1.55327	-1.91611	-2.62101	2.61404	3.68692	4.14053	1.84804	2.82107e-07	0.889177	0.00535146	0.000976568	1.4105e-05	1.50515e-26	4.68059e-60	1.66138e-80	1.67667e-06	0.999994	0.023315	0.00478391	0.000123171	8.82213e-25	2.16942e-57	6.58585e-78	3660	1	YES	1	CCD75732.1	0	protein kinase [Schistosoma mansoni]	P18910	0	Atrial natriuretic peptide receptor 1
SMED30008655	-2.63206	-1.93978	-2.95565	-3.6025	1.42517	4.06948	3.29446	2.34087	6.65425	1.48508e-06	0.000147176	1.06294e-07	6.75923e-10	0.000199653	1.43662e-34	4.6588e-22	7.08353e-11	7.83418e-06	0.00111885	1.65494e-06	1.83786e-08	0.00120976	2.08082e-32	6.78702e-21	3.12636e-10	1644	1	.	0	XP_005023678.1	0	tubulin alpha-3 chain-like [Anas platyrhynchos]	P06603	0	Tubulin alpha-1 chain [Drosophila melanogaster]
SMED30008664	-0.972464	-1.83743	-2.99504	-2.4676	0.225911	1.79074	2.7805	3.47538	0.500928	0.174476	0.0050278	4.99232e-05	0.00030598	0.493599	1.32383e-11	2.23403e-31	3.2136e-56	0.290524	0.0240051	0.000400863	0.00173864	0.656846	1.27016e-10	7.08471e-30	2.63087e-54	1094	1	YES	0	.	.	.	.	.	.
SMED30008680	-0.826648	-2.31868	-3.367	-1.38229	-1.33658	2.33055	3.46784	3.43281	0.260975	0.355157	0.00806683	0.000469096	0.0704067	0.0308234	9.70033e-12	1.19244e-28	2.07783e-28	0.544131	0.0358134	0.00283329	0.185059	0.0796344	9.49145e-11	2.97637e-27	3.10356e-27	1523	1	.	0	ERG83333.1	3e-28	hypothetical protein ASU_07157 [Ascaris suum]	.	.	.
SMED30008707	-3.09585	-0.0620428	-2.48023	-3.18832	-2.6059	2.78924	4.28815	4.35495	2.81789	0.000124967	0.928451	0.000462719	1.37401e-05	5.70505e-05	1.93594e-11	5.32214e-28	5.87676e-29	0.000462404	0.999994	0.00280321	0.000115051	0.000414485	1.80402e-10	1.23149e-26	9.10747e-28	1880	1	.	0	GAA31079.2	0	F-box/LRR-repeat protein 7 [Clonorchis sinensis]	P34284	2e-09	Uncharacterized F-box/LRR-repeat protein C02F5.7 [Caenorhabditis elegans]
SMED30008748	-2.46965	0.345037	-2.91673	-3.73234	-1.83076	2.84528	3.78596	3.97321	2.68344	0.00092721	0.482364	5.27527e-05	9.745e-07	0.00210706	3.47112e-12	4.84224e-22	1.92759e-24	0.00285344	0.820656	0.000421002	1.12658e-05	0.0087788	3.62345e-11	7.03725e-21	2.2064e-23	1782	1	YES	4	CDJ12548.1	0	nicotinic acetylcholine receptor a11 subunit [Hymenolepis microstoma]	P91766	8e-137	Acetylcholine receptor subunit alpha-like
SMED30008751	-1.92396	-0.858087	-2.40734	-3.34807	0.189719	2.37409	3.01969	2.95395	2.89628	8.48085e-05	0.0324215	4.26268e-07	8.02699e-11	0.573536	1.94278e-16	2.23208e-27	3.69743e-26	0.000324118	0.111897	5.82675e-06	2.7359e-09	0.729398	3.43487e-15	4.91564e-26	4.79107e-25	4464	1	.	0	XP_005177423.1	5e-128	LOW QUALITY PROTEIN: liprin-alpha-1-like [Musca domestica]	Q13136	2e-108	Liprin-alpha-1
SMED30008776	-0.973908	-0.720764	-2.86202	-5.85591	-2.03375	2.72569	4.86712	4.85354	0.762079	0.953078	0.911701	0.999807	4.18852e-05	0.997089	6.86151e-14	1.14226e-62	5.81885e-63	0.999999	0.999994	0.999998	0.00030319	0.999999	8.91405e-13	6.74764e-60	6.84783e-61	333	1	YES	1	.	.	.	.	.	.
SMED30008832	-0.895849	0.5957	-5.8052	-1.92735	-3.8487	3.01393	4.31619	4.55129	0.508992	0.940755	0.2186	9.1649e-05	0.995915	0.999999	1.80147e-17	1.33566e-44	2.07658e-52	0.999999	0.479453	0.000681924	0.999998	0.999999	3.57529e-16	1.47397e-42	1.31431e-50	1800	1	.	0	.	.	.	.	.	.
SMED30008833	-3.20676	-1.2666	-3.03395	-2.54965	0.393499	3.07611	3.36498	3.22238	0.815134	0.00100952	0.0529299	0.000210195	0.00070975	0.282956	2.35304e-31	4.68961e-39	1.12743e-35	0.00308458	0.165109	0.00140786	0.00361784	0.440049	2.46146e-29	3.09833e-37	2.70215e-34	3217	1	.	1	EUB54906.1	7e-77	Protocadherin-9 [Echinococcus granulosus]	Q5DRE5	1e-50	Protocadherin alpha-7
SMED30008873	-2.08224	-1.99642	-2.59944	-3.34671	-0.807184	2.82267	3.82573	4.18359	4.16045	4.24118e-07	8.06115e-08	5.21826e-11	2.92322e-15	0.00998902	2.24794e-33	2.51945e-65	9.842e-80	2.44966e-06	1.21126e-06	1.4331e-09	2.13239e-13	0.0319842	2.82182e-31	2.23245e-62	3.61597e-77	471	1	YES	0	.	.	.	.	.	.
SMED30008875	-0.370555	-0.129206	-5.26259	-5.26259	-1.13022	2.64874	4.39436	5.11205	0.296354	0.644428	0.529435	0.999662	0.999671	0.84219	2.62908e-10	5.35874e-39	7.53534e-62	0.922488	0.870411	0.999998	0.999998	0.953017	2.11781e-09	3.50201e-37	8.4708e-60	368	1	YES	0	.	.	.	.	.	.
SMED30008893	-2.51955	-0.290914	-1.87098	-2.60748	-1.63217	0.581014	3.56043	4.77965	4.81921	1.95494e-05	0.536511	0.000565029	6.06719e-06	0.00176886	0.173951	6.75427e-24	2.01935e-44	8.47433e-05	0.87702	0.00332668	5.65734e-05	0.00759016	0.228549	1.13173e-22	8.14419e-43	5111	1	YES	0	XP_002592047.1	3e-36	hypothetical protein BRAFLDRAFT_280675 [Branchiostoma floridae]	P35556	1e-33	Fibrillin-2
SMED30008902	-1.21251	-1.09463	-1.65154	-2.65898	-0.798399	1.96386	2.84485	2.60735	1.77795	0.0140799	0.0102817	0.000358283	1.36461e-07	0.0284829	1.01486e-12	1.28262e-27	5.43731e-23	0.0325394	0.0439245	0.00224314	2.00838e-06	0.0746566	1.13787e-11	2.86872e-26	5.66033e-22	1059	2	.	2	XP_006682514.1	2e-30	hypothetical protein BATDEDRAFT_92119 [Batrachochytrium dendrobatidis JAM81]	P33300	7e-21	Mannosyl phosphorylinositol ceramide synthase SUR1 [Saccharomyces cerevisiae S288c]
SMED30008916	-2.28055	-0.666477	-2.59701	-2.58081	-1.7741	2.79268	3.52291	3.58336	2.65959	7.79579e-05	0.123304	1.41223e-06	1.1232e-06	6.06331e-05	1.401e-20	5.28995e-34	2.25784e-35	0.000300222	0.317672	1.69777e-05	1.27455e-05	0.000436277	4.04679e-19	2.12211e-32	5.3018e-34	2138	2	.	0	.	.	.	.	.	.
SMED30008940	-2.57608	-0.539446	-4.4816	-3.5781	0.0167774	3.76609	3.82694	3.56542	1.4845	0.00334925	0.37962	3.80488e-07	2.09397e-05	0.87022	3.48007e-40	8.07454e-42	1.52061e-35	0.00906991	0.701904	5.26548e-06	0.000166891	0.974403	9.7985e-38	6.93054e-40	3.61004e-34	3240	1	YES	1	CDJ16833.1	3e-113	protocadherin 2 gamma c6 sCP1 [Echinococcus granulosus]	Q2PZL6	4e-48	Protocadherin Fat 4
SMED30008954	-0.046859	-1.06593	-2.45172	-1.16557	-1.94682	1.31983	2.53164	2.82544	2.73531	0.891329	0.00162865	5.80404e-10	0.000613414	9.2816e-09	4.70558e-08	8.37275e-30	5.4666e-38	0.999999	0.00914562	1.35654e-08	0.00318681	2.08056e-07	2.65577e-07	2.29941e-28	1.50679e-36	1936	2	.	10	ELT97227.1	8e-103	hypothetical protein CAPTEDRAFT_162250 [Capitella teleta]	Q8CJ44	9e-96	Solute carrier family 13 member 5
SMED30009007	-2.59141	-0.847168	-0.483776	-1.21293	-1.54888	1.60574	2.70187	2.37655	0.499961	0.000649769	0.0900385	0.308123	0.0169926	0.00031741	1.31753e-10	7.80651e-33	6.08255e-25	0.00206985	0.249732	0.619516	0.0565299	0.00179042	1.10412e-09	2.82676e-31	7.24231e-24	547	1	.	0	.	.	.	.	.	.
SMED30009014	-2.12431	-0.162624	-4.01167	-2.45038	-1.12672	3.01313	3.55947	3.3031	0.834459	0.0178953	0.836345	8.67409e-06	0.00160163	0.0416511	3.56655e-23	3.20591e-34	5.81265e-29	0.0402366	0.999994	8.61888e-05	0.007341	0.101301	1.39003e-21	1.30873e-32	9.01276e-28	1187	1	.	0	ADD38317.1	1e-41	Monoglyceride lipase [Lepeophtheirus salmonis]	O35678	4e-39	Monoglyceride lipase
SMED30009024	-4.06855	-0.286673	-0.637546	-1.77451	0.230657	1.63453	2.38499	2.5171	2.766	5.86214e-18	0.289753	0.0232768	1.6874e-08	0.308699	9.5427e-17	1.54316e-37	1.47134e-42	1.5925e-16	0.58508	0.0806603	3.15949e-07	0.468877	1.75301e-15	8.82178e-36	5.28332e-41	2531	2	.	0	ELU07758.1	0	hypothetical protein CAPTEDRAFT_103369 [Capitella teleta]	P26818	0	Beta-adrenergic receptor kinase 2
SMED30009090	-3.79134	-0.506968	-0.996418	-2.62589	0.666791	2.77179	2.49617	1.98586	1.55868	2.33362e-08	0.20286	0.0181583	3.70991e-07	0.0180956	3.50529e-35	9.71345e-28	4.52326e-17	1.64803e-07	0.45525	0.0655786	4.85317e-06	0.0518287	5.38795e-33	2.20193e-26	3.22004e-16	1840	1	.	0	XP_003381240.1	5e-13	putative mushroom body large-type Kenyon cell-specific protein 1 [Trichinella spiralis]	Q96JN0	2e-11	Ligand-dependent corepressor
SMED30009111	-1.77706	-1.16336	-1.97363	-2.55226	-2.01882	0.183327	4.16548	5.13633	2.25615	0.00755076	0.0286719	0.000803821	3.65787e-05	5.57543e-05	0.600822	8.90594e-46	2.08626e-73	0.0187301	0.101337	0.00453242	0.000270166	0.000406316	0.665229	1.10415e-43	4.79791e-71	5530	1	.	0	XP_006824113.1	0	uncharacterized protein LOC100375992 [Saccoglossus kowalevskii]	Q28295	1e-144	von Willebrand factor
SMED30009115	-7.29086	1.13117	-0.95865	-1.9713	-1.60228	3.10362	3.78192	3.80639	1.27924	3.90287e-07	0.0236476	0.965045	0.997262	0.992953	5.56113e-21	1.34085e-34	1.93665e-35	2.26642e-06	0.0867337	0.999998	0.999998	0.999999	1.69232e-19	5.64977e-33	4.56537e-34	2583	1	.	0	CCD60411.1	1e-100	polypyrimidine tract binding protein, putative [Schistosoma mansoni]	Q66H20	3e-93	Polypyrimidine tract-binding protein 2
SMED30009117	-3.76272	-0.701482	-0.769596	-3.76272	-3.76272	2.11556	5.34576	5.29792	-0.473087	0.999654	0.637301	0.655	0.999501	0.999449	0.000188853	5.81858e-43	8.60482e-43	0.999999	0.973951	0.999998	0.999998	0.999999	0.000531487	5.58269e-41	3.13089e-41	284	1	YES	0	DAA33911.1	7e-41	TPA_inf: secreted peptide prohormone-3 [Schmidtea mediterranea]	.	.	.
SMED30009158	-6.77054	-0.722918	-1.46021	-0.68895	-0.415875	0.990875	4.05986	5.00777	1.1845	2.44278e-05	0.938916	0.990244	0.933587	0.870859	0.0424128	4.27407e-30	2.76667e-51	0.000104005	0.999994	0.999998	0.999998	0.974931	0.0665635	1.20679e-28	1.64401e-49	839	1	.	0	.	.	.	.	.	.
SMED30009166	-2.10476	-1.86519	-1.94593	-3.03719	0.443054	2.59762	2.78975	3.12264	-0.227481	0.0640796	0.0395718	0.0304977	0.00216755	0.294545	7.38689e-19	2.47752e-22	5.68628e-31	0.121769	0.13137	0.101201	0.0095026	0.452489	1.74819e-17	3.68958e-21	1.00123e-29	1958	1	.	0	.	.	.	.	.	.
SMED30009172	-1.26067	-1.29014	-1.79748	-2.78051	-1.37056	2.2796	3.13931	3.08045	0.722761	0.0778715	0.0296372	0.00496265	6.45739e-05	0.00438251	4.13745e-14	2.14379e-28	1.60468e-27	0.143973	0.104005	0.0218806	0.000444332	0.0163143	5.52285e-13	5.1504e-27	2.26649e-26	601	1	.	1	ELT87200.1	2e-07	hypothetical protein CAPTEDRAFT_221893 [Capitella teleta]	P22770	0.0002	Neuronal acetylcholine receptor subunit alpha-7
SMED30009182	-5.39242	0.624583	-1.42099	-1.50017	-3.43584	2.96353	3.98765	4.17366	0.0033453	0.00619245	0.281283	0.989079	0.991167	0.999997	1.19458e-17	2.87587e-41	1.13758e-48	0.0157209	0.573162	0.999998	0.999998	0.999999	2.43006e-16	2.33534e-39	5.72153e-47	2537	1	.	0	ESO97519.1	0.0001	hypothetical protein LOTGIDRAFT_152610 [Lottia gigantea]	.	.	.
SMED30009201	-3.12304	-2.87918	-2.23467	-1.816	1.71318	2.64909	2.68084	3.00979	2.43746	4.55718e-10	4.93796e-12	4.87593e-09	3.41513e-07	2.06815e-16	1.28616e-45	6.65254e-47	8.93334e-62	4.25718e-09	1.31071e-10	9.72185e-08	4.51856e-06	2.74481e-14	6.79792e-43	9.11005e-45	9.96795e-60	1582	1	.	0	AFJ24792.1	5e-39	TNF receptor associated factor-2, partial [Schmidtea mediterranea]	Q3ZCC3	6e-10	TNF receptor-associated factor 6
SMED30009214	-1.68381	-1.48798	-5.53919	-5.53919	-1.75567	4.18482	5.89757	5.92345	1.3216	0.919987	0.89553	0.999667	0.999675	0.926027	1.27133e-23	1.50296e-59	1.20917e-60	0.999999	0.999994	0.999998	0.999998	0.999999	5.25397e-22	6.37741e-57	1.2827e-58	447	1	.	1	.	.	.	.	.	.
SMED30009236	-7.58929	-0.167409	-1.66211	-2.62566	2.40267	2.84418	3.2324	3.56522	1.37784	6.49819e-09	0.765493	0.993846	0.999553	9.54877e-15	8.22278e-26	2.12049e-36	2.64909e-48	5.04955e-08	0.999994	0.999998	0.999998	9.22038e-13	4.44753e-24	1.08278e-34	1.29982e-46	573	1	.	0	.	.	.	.	.	.
SMED30009269	-2.98122	0.833562	-3.00853	-2.46715	-2.83868	1.31791	4.05539	5.08872	2.89032	0.000192882	0.0838037	4.37523e-05	0.000315918	1.57451e-05	0.00326517	1.89042e-25	3.37598e-41	0.000685741	0.236544	0.000356732	0.00179004	0.000135375	0.0069041	3.58869e-24	1.10793e-39	1462	1	YES	0	EKC20504.1	2e-34	Cartilage matrix protein, partial [Crassostrea gigas]	A2AX52	2e-29	Collagen alpha-4(VI) chain
SMED30009274	-1.61648	-1.50526	-2.58084	-2.28528	-0.0807908	2.63185	2.8332	2.6036	4.79189	2.38867e-05	3.79771e-05	2.01372e-10	6.19858e-09	0.800355	1.1923e-24	6.67192e-29	4.20697e-24	0.000101902	0.000332308	5.08102e-09	1.3151e-07	0.920386	5.46734e-23	1.69768e-27	4.71691e-23	1268	1	YES	0	XP_005110308.1	1e-26	calumenin-like isoform X3 [Aplysia californica]	Q6IQP3	4e-26	Calumenin-A
SMED30009299	-4.88029	-0.818293	-4.88029	-1.95785	1.33773	3.48507	3.91807	3.79586	-0.35477	0.999593	0.806932	0.999423	0.95812	0.0236565	1.46643e-16	6.83535e-23	2.21531e-21	0.999999	0.999994	0.999998	0.999998	0.0643696	2.63599e-15	1.05442e-21	2.10009e-20	1521	1	.	6	CDJ22152.1	1e-55	neuropeptide receptor [Echinococcus granulosus]	Q9VNM1	4e-22	Neuropeptide F receptor
SMED30009301	-3.11356	-1.29277	-2.81934	-3.19306	-1.32132	3.49002	4.24151	4.00851	3.13207	3.04502e-05	0.0234373	2.88724e-05	3.69446e-06	0.0147084	2.80139e-20	1.00274e-30	2.94464e-27	0.000127166	0.0861093	0.00024881	3.65767e-05	0.0438212	7.82182e-19	3.00893e-29	4.07502e-26	1825	1	.	0	XP_005095667.1	2e-34	dentin sialophosphoprotein-like [Aplysia californica]	Q8R0A7	4e-15	Uncharacterized protein KIAA0513 [Mus musculus]
SMED30009302	-1.89331	-1.33358	-2.25862	-2.7554	-1.17547	3.17406	2.88365	3.35866	4.00243	1.82466e-06	0.00013494	5.7601e-09	1.09395e-11	0.000334343	7.32051e-42	6.63767e-34	1.77236e-47	9.48605e-06	0.00103761	1.13644e-07	4.57743e-10	0.00187277	2.42357e-39	2.63469e-32	8.40878e-46	608	1	YES	0	.	.	.	.	.	.
SMED30009337	-1.74829	-1.32016	-1.81248	-3.26202	-1.21455	1.80923	3.27777	4.2705	1.45425	0.012558	0.0193601	0.00240763	2.39934e-06	0.00863092	1.53597e-08	2.34113e-29	6.58721e-54	0.0294402	0.0737652	0.0116954	2.50902e-05	0.0283405	9.48629e-08	6.21421e-28	4.55167e-52	746	2	.	4	.	.	.	.	.	.
SMED30009340	-0.00485651	-1.30747	-2.13795	-1.72712	-2.11697	1.63747	2.72381	2.93309	2.31508	0.997225	0.00244179	6.13794e-06	0.000115861	7.94389e-07	3.92075e-08	1.33285e-22	1.46477e-26	0.999999	0.0129491	6.33931e-05	0.000740306	1.00094e-05	2.24435e-07	2.01884e-21	1.94487e-25	2349	3	.	0	.	.	.	.	.	.
SMED30009355	-2.50321	-1.6427	-3.3555	-1.03614	-0.288864	2.59893	2.90268	3.3248	0.124928	0.018878	0.0385876	0.000401274	0.144302	0.623589	8.54904e-24	1.578e-31	2.39476e-47	0.0421757	0.128723	0.0024778	0.329099	0.773191	3.58715e-22	5.09544e-30	1.13083e-45	550	1	.	0	CDJ17019.1	3e-08	universal stress protein [Echinococcus granulosus]	.	.	.
SMED30009358	-5.06791	-0.374645	-5.06791	-2.16094	-0.648429	3.98194	4.64839	4.6895	0.238619	0.999457	0.671179	0.999609	0.967107	0.75074	2.78536e-35	1.27135e-59	1.49328e-63	0.999999	0.999994	0.999998	0.999998	0.882016	4.3479e-33	5.47172e-57	1.80675e-61	1312	1	.	12	CDJ22282.1	8e-120	monocarboxylate transporter [Echinococcus granulosus]	O15374	3e-08	Monocarboxylate transporter 5
SMED30009438	-1.8926	-0.565326	-2.73267	-5.72359	-0.866813	3.29017	4.08705	4.40378	0.378573	0.99585	0.874399	0.999699	8.83444e-05	0.939074	1.41488e-23	4.58215e-43	1.46099e-54	0.999999	0.999994	0.999998	0.000584443	0.999999	5.79948e-22	4.45311e-41	1.06317e-52	893	1	.	0	AAW27309.1	1e-31	SJCHGC05979 protein [Schistosoma japonicum]	Q9GUM7	2e-19	Putative complexin-1 [Caenorhabditis elegans]
SMED30009442	-6.54795	0.668183	-1.49803	-2.64415	0.596071	3.07228	3.13153	3.22207	0.437093	3.64255e-05	0.203951	0.991168	0.999653	0.19481	6.0474e-25	3.504e-26	6.62758e-29	0.000149794	0.457074	0.999998	0.999998	0.334379	2.87366e-23	7.06592e-25	1.02237e-27	1760	1	.	5	CCD81092.1	3e-143	nAChR subunit (ShAR1-alpha-like) [Schistosoma mansoni]	P22770	3e-116	Neuronal acetylcholine receptor subunit alpha-7
SMED30009444	-3.54913	0.180618	-3.46051	-4.15417	0.200959	3.39037	3.80596	3.5859	2.66114	1.92011e-05	0.694949	3.54689e-06	1.6367e-07	0.65421	7.44804e-18	7.96616e-23	3.95221e-20	8.33413e-05	0.999994	3.86184e-05	2.36153e-06	0.799998	1.55933e-16	1.22322e-21	3.46835e-19	3776	1	YES	1	ESO87277.1	2e-122	hypothetical protein LOTGIDRAFT_229373 [Lottia gigantea]	O70244	2e-28	Cubilin
SMED30009450	-8.03192	-1.45038	0.180697	-0.40916	1.30523	2.11417	2.88758	3.40378	1.4225	1.81392e-11	0.989576	0.524718	0.867063	0.000329818	2.41167e-13	8.57325e-30	6.71662e-47	2.08262e-10	0.999994	0.886209	0.999998	0.0018514	2.91091e-12	2.34806e-28	3.0988e-45	2350	1	.	0	XP_002606220.1	2e-43	hypothetical protein BRAFLDRAFT_130981 [Branchiostoma floridae]	.	.	.
SMED30009466	-4.5484	-1.49411	-1.59264	-1.66435	-2.59208	1.8826	4.52723	5.48176	-0.0826322	0.0475218	0.992037	0.993978	0.995126	0.999846	0.000512786	3.4004e-27	1.93965e-46	0.0939798	0.999994	0.999998	0.999998	0.999999	0.00131099	7.42347e-26	8.69581e-45	322	1	YES	1	AAW27824.1	6e-14	SJCHGC07290 protein [Schistosoma japonicum]	.	.	.
SMED30009480	-4.276	-0.0368893	-1.61615	-2.26191	-0.255466	1.78426	3.09864	3.56351	1.44984	1.56716e-06	0.977165	0.00666561	0.000471043	0.587662	3.92689e-08	9.85289e-26	1.2911e-35	8.23831e-06	0.999994	0.0280468	0.00253684	0.74132	2.24659e-07	1.91139e-24	3.07974e-34	4522	4	YES	1	XP_005671132.1	9e-05	urokinase-type plasminogen activator isoform X1 [Sus scrofa]	P04185	1e-06	Urokinase-type plasminogen activator
SMED30009489	-5.54608	0.21198	-5.54608	-2.62546	0.673941	4.36716	4.2773	4.18725	0.468892	0.999665	0.412916	0.999509	0.981618	0.16446	3.68205e-38	7.29672e-36	3.19757e-34	0.999999	0.742106	0.999998	0.999998	0.293625	7.98051e-36	3.56864e-34	6.94544e-33	1945	1	.	1	ESO98122.1	0	hypothetical protein LOTGIDRAFT_239085 [Lottia gigantea]	A8Y236	2e-165	Putative polypeptide N-acetylgalactosaminyltransferase 10
SMED30009521	-0.670511	-0.445173	-2.65889	-1.69435	-2.23906	2.10669	2.84942	2.75187	0.0919828	0.368977	0.456447	0.000517568	0.0109264	6.58374e-05	1.2085e-14	5.13888e-29	2.05964e-27	0.562758	0.792496	0.00308768	0.0386907	0.000468662	1.72145e-13	1.31537e-27	2.88475e-26	3795	2	.	12	XP_005455302.1	5e-63	zinc finger BED domain-containing protein 5-like [Oreochromis niloticus]	Q6R2W3	5e-45	SCAN domain-containing protein 3
SMED30009525	-1.19988	-5.03022	-2.03861	-2.1308	-1.21412	2.52347	4.27394	4.81621	-0.0239411	0.976673	0.00265799	0.997789	0.998315	0.97751	1.03412e-09	3.37881e-38	2.14038e-55	0.999999	0.0139168	0.999998	0.999998	0.999999	7.63226e-09	2.04816e-36	1.63663e-53	854	1	.	0	.	.	.	.	.	.
SMED30009537	-0.648903	1.25618	-4.48841	-4.48841	-1.08492	0.758723	4.32856	4.36719	-0.624144	0.754908	0.0624957	0.999611	0.999623	0.846146	0.105982	3.7919e-29	1.48863e-30	0.999999	0.188112	0.999998	0.999998	0.956075	0.148067	9.91655e-28	2.55544e-29	1163	1	.	0	AGX01006.1	0	bmp-like protein [Schmidtea mediterranea]	Q24735	0.001	Protein 60A
SMED30009546	-1.56675	-0.285825	-2.63796	-2.62922	-2.96351	1.37313	3.79355	4.91658	3.50076	0.00377256	0.523102	3.4388e-06	2.28722e-06	4.11393e-08	0.000146447	4.81579e-33	1.15567e-57	0.0100947	0.863723	3.75637e-05	2.40779e-05	7.69816e-07	0.000422848	1.76933e-31	1.0487e-55	990	2	YES	1	XP_007864654.1	2e-06	hypothetical protein GLOTRDRAFT_127937 [Gloeophyllum trabeum ATCC 11539]	P81121	0.0002	Seminal plasma protein HSP-1
SMED30009553	-6.20597	0.171399	-0.75031	0.798757	-3.38067	1.42523	3.67726	4.2643	0.413989	0.000317504	0.566136	0.941056	0.152386	0.999991	0.00137338	5.23181e-27	3.11956e-40	0.00107792	0.907667	0.999998	0.343118	0.999999	0.00318398	1.12585e-25	9.67899e-39	2855	2	YES	9	XP_002430777.1	4e-55	conserved hypothetical protein [Pediculus humanus corporis]	Q9NXL6	1e-53	SID1 transmembrane family member 1
SMED30009586	-1.13959	-0.423285	-3.67913	-2.14155	-1.45777	2.19111	3.20379	3.44643	0.391827	0.160431	0.507411	1.98078e-05	0.00375876	0.0082594	1.09589e-17	1.34381e-45	4.47102e-57	0.270304	0.847759	0.000178882	0.0153696	0.027335	2.25056e-16	1.6259e-43	3.92707e-55	739	1	.	4	GAA56847.1	2e-11	hypothetical protein CLF_111660 [Clonorchis sinensis]	.	.	.
SMED30009630	-2.53739	-0.349124	-1.74201	-1.02986	-2.99301	2.23384	3.10992	3.30764	0.126177	0.0156121	0.62103	0.0249241	0.14028	4.31452e-05	6.59961e-14	6.8912e-30	1.35837e-35	0.035635	0.959869	0.0854533	0.321801	0.000324878	8.5812e-13	1.90995e-28	3.23764e-34	2414	1	YES	1	CDJ24379.1	3e-55	hypothetical protein EgrG_000926400 [Echinococcus granulosus]	.	.	.
SMED30009659	-3.7728	-1.74318	-2.02046	-2.51427	1.12832	3.14693	3.0329	2.74257	1.91202	1.77163e-07	0.000419943	8.96976e-05	2.69392e-06	0.000275798	1.22002e-33	5.66608e-31	6.48239e-25	1.09015e-06	0.00281585	0.00066972	2.77564e-05	0.00159084	1.56407e-31	1.73654e-29	7.70395e-24	1840	1	.	0	CCD76116.1	4e-15	putative tfiif-alpha [Schistosoma mansoni]	Q3THK3	7e-10	General transcription factor IIF subunit 1
SMED30009662	-1.56395	-0.48124	-1.17378	-2.7983	-3.57743	-1.95602	4.95067	6.60005	4.83059	0.00956905	0.356383	0.035694	1.43125e-05	5.74326e-08	0.000473588	7.6179e-43	1.54827e-75	0.0231277	0.674215	0.115048	0.000119411	1.02748e-06	0.00122093	7.28586e-41	4.09165e-73	604	1	.	0	.	.	.	.	.	.
SMED30009680	-5.60343	-0.470226	-0.569181	-2.70088	-0.239966	2.80073	3.42684	3.3561	-0.228061	0.00271092	0.887287	0.911074	0.999808	0.802563	1.58071e-16	1.88694e-28	8.24668e-28	0.00751351	0.999994	0.999998	0.999998	0.922187	2.83296e-15	4.59562e-27	1.18931e-26	1207	1	.	6	CCD79664.1	3e-20	putative peptide (allatostatin/somatostatin)-like receptor [Schistosoma mansoni]	.	.	.
SMED30009691	-4.35923	1.96892	-4.35923	-4.35923	-2.41734	4.37142	5.08118	4.07352	-0.186247	0.999613	0.00776171	0.999667	0.999665	0.926978	8.49566e-18	1.42038e-26	5.20538e-15	0.999999	0.0346836	0.999998	0.999998	0.999999	1.7676e-16	2.95524e-25	3.17454e-14	513	1	.	0	.	.	.	.	.	.
SMED30009725	-4.73091	-4.73091	-0.756212	-0.776692	-0.56511	1.22501	4.76679	5.56804	0.117824	0.999485	0.99959	0.798895	0.804848	0.740801	0.0359864	1.57378e-28	6.04213e-44	0.999999	0.999994	0.999998	0.999998	0.873917	0.0575397	3.87363e-27	2.3702e-42	437	1	.	0	.	.	.	.	.	.
SMED30009752	-2.39914	-1.50911	-2.90545	-3.40591	2.79934	3.11438	2.39803	1.90787	1.25833	0.000448934	0.00305814	1.24688e-06	4.89845e-08	7.49294e-32	2.83907e-45	1.52043e-24	3.68642e-15	0.00147814	0.0157384	1.51777e-05	8.10409e-07	9.40582e-29	1.4747e-42	2.68973e-23	2.27211e-14	1335	1	.	0	AGS83410.1	0	pitx [Schmidtea mediterranea]	O75364	5e-42	Pituitary homeobox 3
SMED30009756	-5.72752	-1.64312	-0.678644	-2.83146	0.28013	2.97046	3.77666	3.8535	0.115188	0.00216237	0.994227	0.930327	0.999881	0.463719	7.69635e-16	6.46897e-30	4.00624e-32	0.00612559	0.999994	0.999998	0.999998	0.628055	1.27751e-14	1.79954e-28	7.59573e-31	1816	1	.	0	XP_780297.2	4e-170	TNF receptor-associated factor 5-like [Strongylocentrotus purpuratus]	Q61382	6e-72	TNF receptor-associated factor 4
SMED30009789	0.607386	-1.86725	-1.95579	-4.93097	-1.54501	1.94592	3.71236	4.03336	-0.549272	0.349697	0.996348	0.997181	0.00181937	0.99084	3.38135e-06	9.37913e-30	7.92645e-39	0.536449	0.999994	0.999998	0.00816628	0.999999	1.35953e-05	2.55484e-28	2.2808e-37	642	1	.	1	.	.	.	.	.	.
SMED30009801	-2.43201	-1.17624	-3.14363	-3.53945	-1.02737	3.38047	3.91716	4.02108	6.17316	6.90468e-05	0.0302524	9.09812e-07	7.95847e-08	0.0540726	1.50325e-18	2.85795e-25	1.06791e-26	0.000268263	0.105733	1.1483e-05	1.24813e-06	0.124393	3.42834e-17	5.36458e-24	1.43245e-25	555	1	YES	0	.	.	.	.	.	.
SMED30009805	-2.28564	0.0696082	-3.12098	-3.19028	-3.30276	1.28005	4.89491	5.65507	1.19636	0.0603764	0.806132	0.00453428	0.00338208	0.000278397	0.00412297	1.26924e-43	1.92333e-62	0.11557	0.999994	0.0202431	0.0140096	0.00160368	0.0085019	1.30506e-41	2.21161e-60	740	1	YES	0	AAL29940.1	4e-41	lectin 1 [Girardia tigrina]	Q9UBG0	1e-11	C-type mannose receptor 2
SMED30009860	-0.731238	0.755348	-2.62246	-5.62079	-2.77325	1.78578	4.41579	4.79082	0.381442	0.914608	0.161699	0.99955	0.000160807	0.999752	3.87056e-05	5.97179e-39	6.07521e-49	0.999999	0.386566	0.999998	0.000989914	0.999999	0.000126432	3.86908e-37	3.08127e-47	1236	1	.	1	GAA53210.1	6e-51	lipopolysaccharide choline phosphotransferase-like protein [Clonorchis sinensis]	P14184	6e-05	Lipopolysaccharide cholinephosphotransferase LicD [Haemophilus influenzae Rd KW20]
SMED30009861	-5.51777	-0.833862	-1.55262	-1.61609	-2.13301	2.81612	4.33581	4.50142	0.256695	0.00368889	0.953187	0.992814	0.993964	0.998582	8.35959e-15	2.81878e-48	4.9805e-55	0.00988603	0.999994	0.999998	0.999998	0.999999	1.21784e-13	4.54125e-46	3.69576e-53	2291	2	.	7	GAA54774.1	5e-135	prestin [Clonorchis sinensis]	Q65AC2	1e-98	Sulfate transporter
SMED30009886	-4.20207	-0.762334	-1.85709	-2.04488	0.252165	2.65931	2.9382	3.01669	2.13024	7.50164e-11	0.0438781	2.49642e-05	4.9629e-06	0.358404	9.21609e-35	1.20929e-43	9.11787e-47	7.86641e-10	0.142601	0.000219398	4.74056e-05	0.522787	1.37452e-32	1.24768e-41	4.16203e-45	1958	1	.	1	CDJ13987.1	4e-130	amiloride sensitive cation channel 5 [Hymenolepis microstoma]	Q25011	3e-14	FMRFamide-activated amiloride-sensitive sodium channel
SMED30009954	-1.73799	-0.474228	-3.11146	-4.85253	-2.91103	3.35818	4.90703	4.82205	2.22748	0.0230927	0.436014	8.14563e-05	1.86959e-08	1.6813e-05	1.96374e-26	6.89591e-64	1.77828e-61	0.0502756	0.767727	0.000617156	3.44707e-07	0.00014341	1.13772e-24	4.83147e-61	1.95526e-59	3164	1	YES	0	XP_006974219.1	2e-12	C-type lectin domain family 18 member A-like [Peromyscus maniculatus bairdii]	Q6UXF7	1e-10	C-type lectin domain family 18 member B
SMED30009962	-3.25088	-0.984806	-1.3511	-1.50152	-0.0382025	1.82754	2.43857	2.86039	1.59402	1.492e-08	0.0061482	0.000306997	7.18637e-05	0.903796	2.67358e-23	7.48639e-45	1.10343e-66	1.09154e-07	0.0284515	0.00196618	0.000488722	0.998667	1.05566e-21	8.47905e-43	1.6457e-64	1526	1	YES	1	XP_008299678.1	1e-70	lysosomal acid phosphatase [Stegastes partitus]	B1H1P9	4e-62	Lysosomal acid phosphatase
SMED30009980	-2.58074	-1.69973	-3.49575	-3.58047	2.10034	3.34702	2.96448	2.94486	1.62279	0.000180473	0.00112511	5.30827e-08	1.95078e-08	6.04969e-15	6.76794e-47	4.13878e-35	5.44879e-35	0.000645814	0.0066559	8.76287e-07	3.58797e-07	6.13666e-13	4.07795e-44	1.84725e-33	1.24738e-33	2767	1	.	0	.	.	.	.	.	.
SMED30010011	-2.5898	-2.06347	-2.4246	-2.8021	0.224786	2.50929	3.3677	3.77819	3.18835	2.06027e-08	8.47436e-08	1.75674e-09	1.23556e-11	0.401058	2.21539e-28	2.30938e-54	1.18003e-70	1.46772e-07	1.26766e-06	3.77499e-08	5.09913e-10	0.56604	1.63586e-26	6.62617e-52	2.32358e-68	1261	1	.	3	BAE78815.1	5e-66	innexin7 [Dugesia japonica]	Q03412	9e-52	Innexin unc-7
SMED30010012	-0.165197	0.0640145	-4.0063	-4.0063	-4.0063	3.40256	4.30363	4.41389	-0.760342	0.473451	0.357207	0.999686	0.999421	0.999409	9.0268e-15	4.24235e-29	1.35439e-32	0.702886	0.675087	0.999998	0.999998	0.999999	1.30874e-13	1.10085e-27	2.65995e-31	1172	2	.	4	ELU17488.1	2e-61	hypothetical protein CAPTEDRAFT_228357 [Capitella teleta]	P0C7B7	3e-10	Cys-loop ligand-gated ion channel
SMED30010048	-1.72449	-1.47925	-2.63368	-2.71429	-1.25916	2.97078	3.21365	3.62646	0.52642	0.0522768	0.036303	0.00100158	0.000615722	0.0184517	8.50899e-29	1.15626e-34	4.97079e-48	0.102011	0.122722	0.0054823	0.00319715	0.0526565	6.6412e-27	4.8994e-33	2.41151e-46	1635	2	.	9	EKC22709.1	2e-49	hypothetical protein CGI_10001639 [Crassostrea gigas]	.	.	.
SMED30010084	-2.47824	0.714354	-2.34289	-3.43538	-1.92251	2.59591	3.34568	3.52309	0.273243	0.028202	0.177445	0.0107539	0.00063463	0.00688512	9.05404e-13	1.57244e-22	9.99772e-26	0.059931	0.413352	0.0423229	0.00328796	0.023617	1.02161e-11	2.3651e-21	1.26026e-24	1757	1	.	8	CCD80783.1	2e-45	sodium-bile acid cotransporter related [Schistosoma mansoni]	P09131	5e-05	P3 protein
SMED30010097	-5.22948	0.545487	-2.2389	-2.31348	-1.07575	2.56269	3.85699	3.89245	-0.273294	0.00936243	0.356653	0.99906	0.999266	0.975053	6.55995e-11	1.09354e-32	1.6703e-34	0.0226957	0.674336	0.999998	0.999998	0.999999	5.74102e-10	3.91737e-31	3.70826e-33	1467	1	.	6	.	.	.	.	.	.
SMED30010111	-1.88036	-1.04563	-3.45063	-2.67513	-1.59733	2.29767	3.74886	4.60255	2.28798	0.00214447	0.0315936	6.71587e-08	3.37615e-06	0.000314017	2.29649e-14	1.84131e-41	3.03896e-66	0.00608119	0.109581	1.08662e-06	3.38368e-05	0.0017736	3.15919e-13	1.51566e-39	4.38061e-64	455	1	YES	0	DAA33924.1	2e-13	TPA_inf: neuropeptide precursor-2 [Schmidtea mediterranea]	.	.	.
SMED30010128	-2.1958	-0.663101	-1.93848	-3.82433	-0.295203	2.63865	3.16458	3.11369	1.15404	0.00313597	0.204471	0.00165663	1.91811e-07	0.507974	1.69323e-19	3.30839e-29	2.01146e-28	0.0085616	0.457763	0.00848654	2.72323e-06	0.669782	4.30481e-18	8.69736e-28	3.0074e-27	3289	1	.	1	CDJ13099.1	1e-118	cadherin [Hymenolepis microstoma]	Q6KEQ9	7e-71	Protocadherin-11 X-linked
SMED30010131	-3.39281	-0.373734	-1.23523	-4.28814	0.174948	2.61019	3.26343	3.24135	0.8495	0.00098528	0.582129	0.0758125	7.62087e-06	0.6305	1.36176e-14	5.3432e-24	7.70281e-24	0.00301846	0.924015	0.212514	6.903e-05	0.779061	1.92972e-13	9.04351e-23	8.49735e-23	3543	1	.	1	CDJ08009.1	3e-97	protocadherin 11 [Hymenolepis microstoma]	Q5DRB9	1e-50	Protocadherin gamma-A12
SMED30010200	-1.14242	-2.61858	-0.518504	-2.18638	-2.90276	1.19496	3.02726	5.14641	0.988086	0.166823	0.00126141	0.421563	0.00340851	7.71715e-06	0.000523984	4.11898e-24	1.80095e-87	0.279476	0.00735628	0.768465	0.0141055	7.35277e-05	0.00133656	7.07886e-23	1.10729e-84	1055	1	.	0	XP_002610156.1	9e-49	hypothetical protein BRAFLDRAFT_216793 [Branchiostoma floridae]	P46953	1e-47	3-hydroxyanthranilate 3,4-dioxygenase
SMED30010228	-0.895584	-1.09188	-0.860299	-1.62283	-2.63032	-1.07206	3.32418	4.8488	4.18724	0.0283994	0.00629565	0.0284095	0.000111555	2.72705e-09	0.00443429	2.48857e-34	1.23027e-77	0.0603122	0.0290456	0.0953961	0.000715829	7.04008e-08	0.00907415	1.02423e-32	3.78207e-75	814	1	.	0	AFJ24777.1	1e-176	tolloid like-1 [Schmidtea mediterranea]	P07584	1e-20	Astacin
SMED30010258	-6.96331	-0.368725	-0.00748976	-0.739476	-0.529778	2.11747	3.22008	3.27123	0.597734	2.39732e-06	0.857387	0.685318	0.94157	0.902113	1.86765e-09	3.89504e-26	1.34639e-27	1.21815e-05	0.999994	0.999998	0.999998	0.997398	1.33018e-08	7.81785e-25	1.91423e-26	798	2	.	0	BAF50734.1	1e-55	DjSNAP-25 [Dugesia japonica]	P36975	2e-37	Synaptosomal-associated protein 25
SMED30010276	-3.92638	-3.92638	-3.92638	0.601175	-0.529593	3.54501	4.47578	3.68677	-0.906793	0.999532	0.999619	0.999612	0.258702	0.606954	1.36359e-12	5.13621e-24	2.95788e-14	0.999999	0.999994	0.999998	0.513466	0.75909	1.50534e-11	8.70785e-23	1.70061e-13	2694	1	.	0	XP_005093450.1	3e-67	protocadherin Fat 4-like [Aplysia californica]	Q6V0I7	3e-17	Protocadherin Fat 4
SMED30010398	-1.89521	-2.10518	-2.82188	-3.87831	0.170334	3.64513	3.53132	3.3538	0.82364	0.0347996	0.00616925	0.000644129	1.06732e-05	0.590254	4.37539e-57	2.48439e-52	1.41608e-46	0.0718825	0.0285413	0.00372899	9.25863e-05	0.743543	1.31817e-53	5.84744e-50	6.39615e-45	1856	1	YES	6	CDJ19838.1	7e-117	Two pore potassium channel protein sup 9 [Echinococcus granulosus]	O17185	7e-103	Two pore potassium channel protein sup-9
SMED30010404	-2.6792	0.507403	-2.55054	-3.32981	-3.1786	3.04379	3.95761	4.22935	4.90745	8.21974e-05	0.307663	0.000103747	1.86609e-06	2.71882e-06	2.48207e-13	5.72549e-23	2.23821e-26	0.000315259	0.609881	0.000761409	2.01288e-05	2.93164e-05	2.99229e-12	8.87761e-22	2.94071e-25	4088	1	YES	0	.	.	.	.	.	.
SMED30010455	-2.52862	-0.341151	-3.3093	-4.03304	-0.87386	3.09829	3.9591	4.02859	1.88669	0.00201865	0.57461	3.20073e-05	1.59283e-06	0.108682	1.27681e-16	2.70311e-28	1.74444e-29	0.00575962	0.916507	0.000271859	1.74944e-05	0.214117	2.30614e-15	6.43767e-27	2.79994e-28	1707	1	.	4	BAE78812.1	2e-160	innexin3 [Dugesia japonica]	Q03412	1e-83	Innexin unc-7
SMED30010461	-4.43072	1.34819	-4.43072	-1.52742	-2.47414	2.47238	4.23578	4.80665	-0.448604	0.999628	0.0589723	0.999494	0.924871	0.983033	2.46698e-07	9.04151e-32	2.43521e-49	0.999999	0.179751	0.999998	0.999998	0.999999	1.21661e-06	2.9608e-30	1.26493e-47	1050	1	.	0	ESO83291.1	2e-19	hypothetical protein LOTGIDRAFT_236732 [Lottia gigantea]	.	.	.
SMED30010476	-2.10554	0.508794	-1.88395	-2.76172	-3.70289	-0.291423	4.15539	6.08134	3.23278	0.00560091	0.315729	0.00602155	0.000217054	5.6386e-07	0.603988	3.20815e-25	1.56006e-55	0.0143717	0.621176	0.0257577	0.00128978	7.39548e-06	0.668198	6.01069e-24	1.21133e-53	1727	1	.	2	XP_004068241.1	3e-40	cytochrome P450 2J2-like isoform 2 [Oryzias latipes]	O54750	1e-35	Cytochrome P450 2J6
SMED30010494	-1.31584	-0.520401	-2.26558	-3.08255	-2.08685	1.35035	3.44869	4.47218	1.47804	0.0519603	0.321793	0.000441085	1.15672e-05	5.45416e-05	5.76933e-05	1.21542e-31	1.07856e-57	0.101452	0.629099	0.00268673	9.92556e-05	0.000398636	0.000181984	3.94579e-30	9.81687e-56	1723	1	.	0	ELU18499.1	8e-71	hypothetical protein CAPTEDRAFT_219831 [Capitella teleta]	Q05907	5e-50	Glutamine synthetase
SMED30010499	-3.15025	-2.34208	-3.58856	-3.78421	1.9742	3.63884	3.79417	3.4579	5.63471	6.47103e-11	6.38811e-08	1.39413e-13	1.10669e-14	4.16481e-11	2.42793e-40	3.53513e-44	4.03984e-36	6.8597e-10	9.76926e-07	5.22398e-12	7.49242e-13	1.78482e-09	7.03328e-38	3.77669e-42	9.98428e-35	9532	3	.	1	GAA54374.1	0	basement membrane-specific heparan sulfate proteoglycan core protein [Clonorchis sinensis]	P98160	6e-59	Basement membrane-specific heparan sulfate proteoglycan core protein
SMED30010502	0.0523269	-3.78434	-3.78434	-3.78434	-0.391979	3.68785	3.94924	4.05557	-1.03256	0.461655	0.999544	0.999551	0.999554	0.530575	6.48019e-19	1.85453e-23	4.82381e-27	0.68727	0.999994	0.999998	0.999998	0.690855	1.54927e-17	2.98458e-22	6.60878e-26	643	1	.	1	.	.	.	.	.	.
SMED30010519	-2.33607	-0.472827	-2.32331	-3.58579	-1.61057	2.03378	3.8503	4.4445	3.40519	0.000289751	0.350493	0.000128941	1.27147e-07	0.00258225	2.31298e-07	8.58723e-27	2.24431e-36	0.000992419	0.667218	0.000923586	1.88759e-06	0.0104367	1.14818e-06	1.82188e-25	5.63923e-35	8630	2	YES	8	GAA37002.2	3e-139	cadherin EGF LAG seven-pass G-type receptor 1 [Clonorchis sinensis]	Q9NYQ6	3e-37	Cadherin EGF LAG seven-pass G-type receptor 1
SMED30010542	-4.48807	-4.48807	-4.48807	-1.57277	2.30667	4.62792	4.00965	4.09275	-0.25798	0.999648	0.99946	0.999452	0.831109	0.000108961	2.88858e-35	4.76113e-22	2.74076e-24	0.999999	0.999994	0.999998	0.999998	0.000717683	4.48579e-33	6.93275e-21	3.11136e-23	1604	2	.	7	ELT94998.1	8e-09	hypothetical protein CAPTEDRAFT_215199 [Capitella teleta]	.	.	.
SMED30010561	-2.89788	-0.594651	-2.93299	-3.86556	0.669183	2.2512	3.43711	3.93359	4.89983	2.50132e-07	0.180813	7.76863e-08	4.22049e-11	0.0879924	1.10425e-10	1.06103e-25	2.61471e-34	1.49965e-06	0.419124	1.24096e-06	1.55062e-09	0.181871	9.33174e-10	2.05568e-24	5.71649e-33	18148	2	YES	0	EKC41432.1	0	Zonadhesin [Crassostrea gigas]	P35555	3e-139	Fibrillin-1
SMED30010562	-1.35387	-0.393871	-1.4508	-4.13424	-2.24336	2.41328	3.32154	3.84132	3.1818	0.00397026	0.31745	0.00105773	3.70613e-13	2.94525e-07	1.55875e-16	1.06444e-32	4.76334e-45	0.0105758	0.623497	0.00574371	2.00667e-11	4.23338e-06	2.79527e-15	3.81767e-31	1.9959e-43	1974	1	YES	0	.	.	.	.	.	.
SMED30010623	-6.04255	0.509688	0.198798	-1.55486	-3.21787	1.96942	3.80616	4.33121	0.387443	0.000808232	0.347035	0.560249	0.992356	0.99998	1.78874e-05	2.26537e-23	1.41895e-32	0.00251962	0.663061	0.923287	0.999998	0.999999	6.28373e-05	3.62063e-22	2.78312e-31	765	1	YES	0	AHD24735.1	3e-131	1.G9.2 [Schmidtea mediterranea]	.	.	.
SMED30010633	-2.24505	-0.765426	-4.12803	-2.6068	0.485819	2.64555	3.34648	3.26745	0.822738	0.0135701	0.244036	7.90983e-06	0.00104204	0.235719	1.15566e-14	1.16115e-24	1.52883e-23	0.0315259	0.518299	7.92219e-05	0.00506513	0.384907	1.64929e-13	2.07238e-23	1.65205e-22	2614	1	.	0	XP_002116951.1	2e-82	hypothetical protein TRIADDRAFT_61017 [Trichoplax adhaerens]	Q99973	6e-26	Telomerase protein component 1
SMED30010646	-2.33241	-1.27917	-1.36623	-2.24685	-0.392352	2.22333	2.82981	2.56387	0.959227	0.000493857	0.00775404	0.00455922	2.54868e-05	0.259495	4.34968e-22	3.40271e-38	6.25533e-31	0.00161005	0.0346648	0.0203309	0.000197643	0.412833	1.49592e-20	2.0585e-36	1.09503e-29	3067	3	.	0	.	.	.	Q757I9	0.0006	RNA exonuclease 4 [Ashbya gossypii ATCC 10895]
SMED30010667	-2.40982	-3.18303	-1.63867	-0.656285	-0.0236199	1.65481	2.80211	3.45451	-0.0456608	0.0261191	0.00104356	0.0408554	0.352503	0.963793	2.44915e-07	1.04706e-23	1.45654e-41	0.0560423	0.00623794	0.128615	0.639866	0.999999	1.20874e-06	1.72188e-22	4.89199e-40	498	1	.	0	XP_006813734.1	1e-06	mitofusin-2-like [Saccoglossus kowalevskii]	.	.	.
SMED30010755	-1.85045	-0.197975	-2.56291	-3.48256	-1.39557	2.64811	3.29713	3.54423	3.25994	0.0010667	0.665953	7.42517e-06	1.74649e-08	0.00399195	3.23441e-14	1.71149e-22	2.82511e-26	0.00324022	0.999778	7.49156e-05	3.25325e-07	0.0150869	4.36377e-13	2.57039e-21	3.69089e-25	2074	1	YES	0	GAA47854.1	4e-103	ADAMTS-like protein 3 [Clonorchis sinensis]	P82987	3e-21	ADAMTS-like protein 3
SMED30010761	-2.40845	-1.24753	-2.85992	-1.23233	-0.615668	0.250197	3.38868	4.72503	1.75292	0.00149017	0.0272614	3.417e-05	0.0254478	0.186001	0.500947	8.07621e-27	8.19552e-57	0.00438078	0.0973223	0.000287794	0.0796012	0.322475	0.570026	1.71831e-25	7.07469e-55	357	1	.	0	.	.	.	.	.	.
SMED30010783	-6.05269	0.145169	-0.673885	-2.15043	-0.703573	2.49745	3.43101	3.50695	0.0919223	0.000476487	0.597165	0.931886	0.998556	0.936462	1.2081e-11	1.23566e-25	1.15039e-27	0.0015578	0.937971	0.999998	0.999998	0.999999	1.16543e-10	2.37718e-24	1.64255e-26	2825	1	.	5	CCD60688.1	0	hypothetical protein Smp_212410 [Schistosoma mansoni]	Q9MZS1	0	Potassium/sodium hyperpolarization-activated cyclic nucleotide-gated channel 1
SMED30010795	-6.26663	-0.271618	-2.2884	-1.70654	-3.44071	3.20689	5.47752	5.28949	1.43874	0.000323943	0.806002	0.998869	0.994526	0.999993	1.00716e-17	6.98593e-72	8.46292e-66	0.00109743	0.999994	0.999998	0.999998	0.999999	2.07684e-16	9.15066e-69	1.16955e-63	363	1	YES	0	XP_004927517.1	1e-19	venom allergen 5-like [Bombyx mori]	O19010	1e-15	Cysteine-rich secretory protein 3
SMED30010808	-3.16051	-1.46643	-2.54104	-2.89948	1.38677	2.57691	2.82134	3.28243	1.91354	2.41577e-07	0.000463731	1.28152e-07	3.52216e-09	1.19529e-08	1.81778e-35	1.07918e-43	4.92283e-63	1.45182e-06	0.00307524	1.95982e-06	7.95442e-08	2.59255e-07	2.94431e-33	1.11727e-41	5.83898e-61	941	1	.	7	ESO88347.1	2e-71	hypothetical protein LOTGIDRAFT_165788 [Lottia gigantea]	Q95K73	5e-62	Elongation of very long chain fatty acids protein 4
SMED30010837	-2.96198	-0.448017	-2.17301	-3.32915	-0.538525	2.71728	3.40374	3.32968	1.37438	0.000109871	0.350644	0.000200117	4.83494e-07	0.18272	3.49741e-26	2.71359e-44	2.06765e-42	0.000411444	0.667457	0.00135042	6.08537e-06	0.318233	1.97316e-24	2.91972e-42	7.34576e-41	1495	1	YES	0	NP_593584.1	2e-16	protein disulfide isomerase [Schizosaccharomyces pombe 972h-]	O13811	2e-18	Protein disulfide-isomerase C17H9.14c
SMED30010847	-3.12758	-0.684696	-5.05845	-4.05973	1.90924	3.84324	3.73449	3.44348	1.92957	0.000427383	0.261914	1.99193e-08	3.17255e-06	3.93053e-07	2.7531e-32	3.48132e-30	3.43316e-25	0.00141182	0.545461	3.57634e-07	3.20086e-05	5.45189e-06	3.09488e-30	9.88517e-29	4.15217e-24	1447	2	.	8	.	.	.	.	.	.
SMED30010912	-0.0258644	-1.948	-3.04445	-3.11744	0.0309982	2.27007	3.00626	2.82842	-0.258376	0.96264	0.0291694	0.00199654	0.00137717	0.848662	4.20794e-15	1.10505e-30	5.1764e-27	0.999999	0.10282	0.00996135	0.00645761	0.957783	6.42864e-14	3.29296e-29	7.07254e-26	399	1	.	0	.	.	.	.	.	.
SMED30010922	-0.532475	0.789935	-1.43156	-5.43323	-3.46438	0.76205	4.21016	5.09951	0.277918	0.863062	0.146436	0.985532	0.000286431	0.999994	0.0646488	1.28329e-43	2.90001e-77	0.999999	0.359961	0.999998	0.00164149	0.999999	0.0961008	1.31492e-41	8.65037e-75	1592	2	.	10	ELT91665.1	2e-18	hypothetical protein CAPTEDRAFT_43971, partial [Capitella teleta]	.	.	.
SMED30010939	-2.08731	-0.469907	-1.29988	-2.76633	-2.93799	0.214014	3.91633	5.43108	3.64267	0.000416659	0.319793	0.0111422	2.44462e-06	1.69053e-07	0.592549	4.77064e-33	4.35203e-66	0.00138093	0.626791	0.0436063	2.55106e-05	2.63752e-06	0.657699	1.75488e-31	6.1846e-64	331	1	YES	0	.	.	.	.	.	.
SMED30010947	-4.67532	-0.619715	-4.67532	-4.67532	0.546712	3.38361	4.96969	5.74567	0.318336	0.999499	0.616695	0.999572	0.999569	0.198267	1.97565e-11	1.11808e-32	5.86306e-51	0.999999	0.955686	0.999998	0.999998	0.338981	1.83705e-10	4.00051e-31	3.37737e-49	680	1	YES	1	.	.	.	.	.	.
SMED30010954	-3.28774	0.142143	-2.08818	-3.75478	-0.242868	2.08182	3.3706	3.77899	2.16022	6.63959e-06	0.713621	0.000242272	2.67725e-08	0.585785	6.10831e-10	3.88492e-27	4.75198e-35	3.12304e-05	0.999994	0.00159714	4.73621e-07	0.73977	4.6695e-09	8.42627e-26	1.09619e-33	2331	1	.	0	GAA50022.1	2e-88	Ras and EF-hand domain-containing protein [Clonorchis sinensis]	Q39433	2e-43	Ras-related protein RAB1BV
SMED30010964	-2.44565	-2.57466	-4.81931	-2.76907	1.18702	3.16226	3.90858	4.35083	2.63005	5.5888e-05	1.68697e-06	1.99667e-13	3.04857e-07	4.89201e-05	1.12468e-37	7.99553e-62	3.37271e-80	0.00022137	1.9962e-05	7.37177e-12	4.10202e-06	0.000362563	2.32078e-35	4.46076e-59	1.30269e-77	1183	1	.	0	XP_006356432.1	3e-14	pantothenate kinase 1-like [Solanum tuberosum]	Q9NVE7	8e-13	Pantothenate kinase 4
SMED30010986	-3.31081	-2.5608	-2.00722	-2.07169	1.23483	3.15796	3.11398	2.44376	2.37521	1.5218e-09	3.051e-09	6.5787e-07	1.79108e-07	1.89921e-07	8.06344e-57	5.23077e-55	4.89624e-32	1.31142e-08	5.68093e-08	8.63602e-06	2.56425e-06	2.92822e-06	2.02439e-53	1.60803e-52	9.21355e-31	1511	1	YES	0	GAA52831.1	3e-133	lysyl oxidase homolog 2 [Clonorchis sinensis]	F1QQC3	1e-71	Lysyl oxidase homolog 2A
SMED30011034	-1.55031	-1.28894	-1.88522	-3.37641	-3.89135	1.25564	4.30983	6.42678	4.61997	0.00346795	0.00719471	0.000247405	1.19617e-08	1.70697e-11	0.000509252	6.51736e-44	1.83224e-100	0.0093594	0.0325519	0.00162777	2.34923e-07	7.87531e-10	0.00130295	6.84141e-42	2.3e-97	457	1	YES	0	.	.	.	.	.	.
SMED30011038	-1.94095	-1.07733	-0.694634	-1.26714	-3.78862	2.16516	3.34357	3.25995	-0.270775	0.105014	0.232566	0.431579	0.151319	2.99869e-05	3.36319e-09	4.76674e-24	4.65546e-23	0.186653	0.500536	0.780443	0.341173	0.000237241	2.30384e-08	8.09969e-23	4.86827e-22	2467	1	YES	0	XP_003486882.1	1e-42	cubilin-like [Bombus impatiens]	O60494	6e-17	Cubilin
SMED30011047	-2.14288	-0.647948	-2.21237	-3.27759	-0.827839	2.71743	3.20462	3.18657	2.62876	0.000166893	0.140986	2.59331e-05	1.41577e-08	0.0497587	5.49012e-18	1.50179e-25	2.7128e-25	0.000601506	0.350714	0.000226526	2.72021e-07	0.116542	1.17306e-16	2.87631e-24	3.30885e-24	3085	1	.	0	ACZ64514.1	0	GLI-1 [Schmidtea mediterranea]	Q91690	3e-79	Zinc finger protein GLI1
SMED30011060	-7.77858	-0.50147	-1.11226	-2.74235	-0.240537	3.44244	4.21617	4.71658	2.06841	6.7812e-07	0.892347	0.97573	0.999691	0.803039	6.13045e-14	3.40512e-22	6.46411e-29	3.80017e-06	0.999994	0.999998	0.999998	0.922487	8.01962e-13	5.00909e-21	9.97665e-28	1912	1	.	0	WP_027845469.1	4e-23	hypothetical protein [Mastigocoleus testarum]	.	.	.
SMED30011091	-3.5242	-1.66035	-3.38276	-3.21048	2.22435	3.62084	3.16059	2.77201	2.45103	5.65688e-08	0.000262586	1.22291e-09	2.59489e-09	5.05084e-16	1.39285e-48	1.22774e-35	9.19647e-27	3.75716e-07	0.00186931	2.69711e-08	6.05079e-08	6.31396e-14	1.02347e-45	5.86185e-34	1.23799e-25	1662	1	.	0	XP_005113241.1	2e-37	ski oncogene-like [Aplysia californica]	P12755	5e-36	Ski oncogene
SMED30011094	-1.58933	-5.42859	-0.049842	-2.50513	-1.64055	3.34895	4.14828	3.71621	0.00664502	0.99154	0.00061629	0.65943	0.999438	0.992578	1.20703e-19	1.6348e-34	2.93745e-26	0.999999	0.0039521	0.999998	0.999998	0.999999	3.13215e-18	6.82154e-33	3.8277e-25	1457	2	.	7	GAA40972.1	2e-51	growth hormone secretagogue receptor [Clonorchis sinensis]	P34981	0.0007	Thyrotropin-releasing hormone receptor
SMED30011135	-2.07003	-0.228469	-2.08047	-3.00233	-2.53377	1.75989	3.77544	4.37974	3.219	0.000232879	0.600858	6.77746e-05	1.27259e-07	5.03182e-07	2.56545e-07	1.07565e-34	6.61538e-48	0.000813161	0.941247	0.000526113	1.88759e-06	6.71895e-06	1.26166e-06	4.58362e-33	3.19906e-46	2013	2	.	6	XP_790066.3	1e-32	oxalate:formate antiporter-like [Strongylocentrotus purpuratus]	Q51330	2e-10	Oxalate:formate antiporter
SMED30011141	-1.94941	-0.0356305	-1.83022	-2.84883	-2.3987	1.96685	3.35614	3.73981	-0.142129	0.100108	0.965914	0.0516699	0.00605749	0.00249763	1.82844e-07	8.86034e-24	1.6367e-31	0.179115	0.999994	0.155806	0.0232329	0.0101601	9.25181e-07	1.46587e-22	2.974e-30	2119	1	.	2	GAA36131.2	1e-163	FMRFamide-activated amiloride-sensitive sodium channel [Clonorchis sinensis]	Q25011	2e-15	FMRFamide-activated amiloride-sensitive sodium channel
SMED30011216	-3.49733	-0.341665	-1.35892	-2.75001	-1.9016	2.06493	3.81878	3.96581	2.84527	5.03699e-07	0.455245	0.00803453	2.01168e-06	9.61189e-05	2.05107e-09	6.93903e-34	7.42264e-37	2.88113e-06	0.791138	0.0329328	2.14991e-05	0.000646234	1.45223e-08	2.74707e-32	1.92446e-35	2079	1	.	9	GAA42453.2	5e-177	excitatory amino acid transporter [Clonorchis sinensis]	P43006	9e-151	Excitatory amino acid transporter 2
SMED30011233	-1.83932	-1.06967	-1.93784	-2.34398	-2.84451	0.809459	3.91557	5.31029	3.39772	0.000721699	0.0174148	9.1588e-05	4.42662e-06	1.04277e-08	0.0173791	1.00638e-42	9.68333e-83	0.00227627	0.0676976	0.000681807	4.28262e-05	2.30489e-07	0.0302665	9.53438e-41	4.16757e-80	335	1	YES	1	ABW79871.1	3e-06	TCEN protein [Schmidtea mediterranea]	.	.	.
SMED30011250	-1.93265	-1.49309	-1.92996	-2.22491	0.5815	2.13817	2.40723	2.45371	4.89047	1.84943e-10	7.80614e-08	3.23602e-11	8.82813e-14	0.00975751	6.50132e-27	9.1287e-35	2.73543e-36	1.82801e-09	1.17647e-06	9.18865e-10	5.24586e-12	0.031383	3.98911e-25	3.95144e-33	6.83335e-35	1335	1	YES	0	EKC20852.1	9e-82	hypothetical protein CGI_10005248 [Crassostrea gigas]	P28799	2e-68	Granulins
SMED30011309	-3.81439	-1.48141	-2.44699	-3.16148	0.346416	3.67078	3.47056	3.41651	2.29405	3.80129e-06	0.00886975	0.000135735	2.69935e-06	0.397457	2.51511e-27	3.68499e-24	2.07139e-23	1.86244e-05	0.0388343	0.000965823	2.77852e-05	0.562755	1.63304e-25	6.3584e-23	2.2145e-22	886	1	.	1	.	.	.	.	.	.
SMED30011329	-3.43341	-0.707636	-2.66346	-3.36816	0.999204	2.75854	2.95993	3.45499	0.922794	0.00028803	0.227532	0.000386929	3.40558e-05	0.00342954	7.58299e-26	9.48332e-31	9.72907e-46	0.000987763	0.492967	0.00240152	0.000254716	0.0132498	4.10886e-24	2.85134e-29	4.26649e-44	1044	1	.	4	XP_002603503.1	2e-06	hypothetical protein BRAFLDRAFT_265104 [Branchiostoma floridae]	Q9QY33	4e-06	Tetraspanin-3
SMED30011376	-3.88312	-0.812308	-3.88312	-3.88312	-0.495063	4.0427	4.64129	4.27274	-0.688633	0.999469	0.695786	0.999581	0.999581	0.586284	3.27243e-21	2.95679e-33	4.0314e-26	0.999999	0.999994	0.999998	0.999998	0.740182	1.02483e-19	1.1011e-31	5.21485e-25	778	2	.	2	GAA51598.1	8e-45	calcium-activated potassium channel subunit beta-2 [Clonorchis sinensis]	Q86W47	2e-07	Calcium-activated potassium channel subunit beta-4
SMED30011400	-2.92539	-0.588235	-2.88475	-3.31687	-2.10262	2.28039	4.93614	4.60134	3.52581	3.50365e-05	0.255307	6.92228e-06	8.38386e-07	0.000173716	3.91195e-09	1.73166e-45	3.20072e-39	0.000144407	0.535442	7.03127e-05	9.89348e-06	0.00107509	2.64903e-08	2.07847e-43	9.37105e-38	1188	1	.	0	.	.	.	.	.	.
SMED30011402	-1.84711	-0.535123	-3.75539	-3.83028	-1.13416	3.38225	3.86812	3.8517	0.925556	0.0492998	0.455484	9.34148e-05	5.93886e-05	0.0580173	5.02932e-34	6.9393e-48	5.66506e-48	0.0969046	0.791378	0.000693521	0.000412639	0.131321	6.82515e-32	1.08886e-45	2.74391e-46	1279	1	.	0	GAA49067.1	5e-52	Ras-like family 10 member B, partial [Clonorchis sinensis]	Q96S79	1e-29	Ras-like protein family member 10B
SMED30011414	-3.6634	-3.6634	-3.6634	0.239037	-1.71015	2.7932	4.59115	5.07696	-0.779372	0.999521	0.999618	0.999613	0.382599	0.872869	3.48273e-07	1.95114e-28	6.68673e-41	0.999999	0.999994	0.999998	0.677315	0.976354	1.67023e-06	4.73284e-27	2.15686e-39	1511	1	.	0	CDJ07631.1	8e-134	calcium:calmodulin dependent 3',5' cyclic [Hymenolepis microstoma]	Q14123	2e-132	Calcium/calmodulin-dependent 3',5'-cyclic nucleotide phosphodiesterase 1C
SMED30011419	-3.06754	-1.47025	-3.42069	-4.57829	1.67945	3.76327	3.33471	3.75934	6.28912	1.82573e-08	0.00172064	5.79523e-10	2.67999e-14	2.8102e-06	5.85055e-32	1.12603e-24	6.8142e-32	1.31494e-07	0.00958184	1.35554e-08	1.72522e-12	3.02476e-05	6.36316e-30	2.0121e-23	1.27115e-30	573	1	.	1	.	.	.	.	.	.
SMED30011431	-6.11032	-1.45375	-3.09383	-3.17649	1.06607	4.08485	4.06878	4.61469	0.883793	0.00102265	0.989298	0.999955	0.999971	0.0501746	4.21908e-25	7.08264e-25	1.06217e-34	0.00311963	0.999994	0.999998	0.999998	0.117325	2.05013e-23	1.28949e-23	2.38806e-33	545	1	.	0	CAX73391.1	1e-11	hypothetical protein [Schistosoma japonicum]	.	.	.
SMED30011447	-2.05228	0.00905812	-2.9344	-3.54059	-3.60797	2.70987	4.4758	4.94051	2.89668	0.00581706	0.95471	8.4535e-05	4.79749e-06	4.67308e-07	5.79877e-11	3.78852e-31	1.86566e-38	0.0148719	0.999994	0.000637174	4.60153e-05	6.32461e-06	5.1037e-10	1.18458e-29	5.25787e-37	905	1	YES	0	.	.	.	.	.	.
SMED30011453	-7.09081	-1.60171	-1.37672	-2.11406	2.45841	3.55972	3.31013	2.85504	1.01194	6.26088e-07	0.992999	0.98769	0.998142	1.24253e-14	4.14966e-46	1.59318e-37	1.42686e-25	3.52894e-06	0.999994	0.999998	0.999998	1.16254e-12	2.27303e-43	9.0905e-36	1.77558e-24	904	1	.	0	EHJ74809.1	2e-12	hypothetical protein KGM_09255 [Danaus plexippus]	.	.	.
SMED30011491	-2.1917	-0.870034	-2.02056	-2.58315	0.278847	1.89912	2.69059	2.79689	0.380518	0.00751252	0.124024	0.00199516	0.000159235	0.42142	4.68798e-12	8.48472e-26	7.65541e-29	0.0186571	0.318865	0.00995829	0.000981038	0.586317	4.79412e-11	1.65771e-24	1.17731e-27	871	1	.	1	.	.	.	.	.	.
SMED30011510	-0.33791	0.938217	-4.17441	-4.17441	-4.17441	2.86122	4.525	4.5367	-0.605775	0.51503	0.101076	0.999646	0.999655	0.999631	1.2199e-08	3.4238e-27	6.94257e-28	0.756819	0.27308	0.999998	0.999998	0.999999	7.63595e-08	7.46914e-26	1.00897e-26	2313	1	.	0	CCD58538.1	0.0001	unnamed protein product [Schistosoma mansoni]	.	.	.
SMED30011515	-1.74482	0.415956	-1.61155	-5.58666	-1.77682	1.56109	3.84753	4.89527	0.251194	0.994169	0.365873	0.991621	0.000201272	0.994639	0.000955472	5.26008e-23	1.45143e-42	0.999999	0.685106	0.999998	0.00120551	0.999999	0.0022999	8.18545e-22	5.21803e-41	306	1	YES	0	DAA33918.1	3e-49	TPA_inf: secreted peptide prohormone-13 [Schmidtea mediterranea]	.	.	.
SMED30011528	-3.76342	0.55343	0.105101	-2.39831	-1.98188	1.4229	2.87707	3.1851	3.04527	3.00672e-10	0.115046	0.76899	4.03575e-07	3.80966e-06	6.00429e-06	1.27181e-23	1.74614e-29	2.88574e-09	0.301233	0.999998	5.21153e-06	3.9509e-05	2.3067e-05	2.079e-22	2.80118e-28	1076	1	.	0	CDJ14234.1	2e-62	PDZ and LIM domain protein Zasp [Hymenolepis microstoma]	A1ZA47	3e-26	PDZ and LIM domain protein Zasp
SMED30011550	-2.94834	-0.554175	-2.80147	-2.2581	-1.58414	2.96265	3.41569	3.76788	0.736972	0.00293301	0.377973	0.000565997	0.00248557	0.00508989	2.45464e-33	3.36721e-48	5.94132e-64	0.00806967	0.699606	0.00333173	0.010722	0.0183644	3.06851e-31	5.39595e-46	7.30589e-62	375	1	.	1	DAA33916.1	2e-46	TPA_inf: neuropeptide precursor-18 [Schmidtea mediterranea]	.	.	.
SMED30011594	-2.62289	-0.179093	-2.72038	-2.438	-0.793997	2.29442	3.04143	3.4185	2.32353	2.85192e-06	0.636499	4.96097e-08	2.62287e-07	0.0252867	3.74661e-18	2.43079e-33	2.02703e-43	1.42914e-05	0.973214	8.23466e-07	3.58202e-06	0.067922	8.12043e-17	9.18849e-32	7.73016e-42	1839	1	.	0	CDJ13318.1	1e-129	peripheral plasma membrane protein CASK [Hymenolepis microstoma]	Q24210	2e-118	Peripheral plasma membrane protein CASK
SMED30011648	-0.0782988	-0.889605	-4.97162	-1.06761	-3.0153	3.08499	3.36821	3.56923	-0.596093	0.700116	0.945551	0.00205769	0.965719	0.999965	1.53276e-17	4.20306e-22	1.29258e-26	0.991464	0.999994	0.0102432	0.999998	0.999999	3.06828e-16	6.14091e-21	1.71928e-25	882	1	.	0	EKC38409.1	8e-18	Phospholipid scramblase 2 [Crassostrea gigas]	P58195	9e-12	Phospholipid scramblase 1
SMED30011663	-1.88871	-0.831292	-2.23178	-3.03665	-2.78658	3.28208	3.65141	3.84153	5.22439	2.60258e-06	0.0182477	3.01943e-08	1.61272e-12	7.52406e-12	3.11306e-38	2.7443e-48	5.58839e-54	1.31315e-05	0.0703902	5.23096e-07	7.8492e-11	3.76541e-10	6.89611e-36	4.44502e-46	3.88825e-52	1774	1	.	9	GAA42453.2	0	excitatory amino acid transporter [Clonorchis sinensis]	P31596	7e-177	Excitatory amino acid transporter 2
SMED30011668	-0.569854	-1.54351	-1.46518	-3.65641	-4.72782	0.927622	4.98346	6.05168	2.46148	0.459238	0.0282143	0.039366	2.18651e-05	4.31454e-09	0.0266965	2.21466e-46	2.01137e-71	0.684077	0.100049	0.124709	0.000173214	1.0525e-07	0.0442523	2.90091e-44	4.15044e-69	349	1	YES	1	.	.	.	.	.	.
SMED30011674	-2.57213	-0.520631	-2.63857	-3.29934	-0.734321	2.8399	3.49111	3.43398	3.83275	2.86089e-06	0.224067	5.68351e-07	2.61994e-09	0.0839861	1.00474e-18	4.36133e-29	4.2844e-28	1.43292e-05	0.487731	7.57978e-06	6.1017e-08	0.175395	2.3436e-17	1.12784e-27	6.29333e-27	6417	2	.	0	GAA51931.1	1e-87	papilin [Clonorchis sinensis]	Q868Z9	2e-36	Papilin
SMED30011682	-1.53631	-0.992867	-0.460122	-5.24454	-2.71022	2.66474	4.17646	4.10287	2.04181	0.0215725	0.0715389	0.399249	6.72596e-11	1.71476e-05	6.97782e-19	2.80497e-52	2.40048e-50	0.0473595	0.209475	0.742098	2.34152e-09	0.000145892	1.6592e-17	6.50042e-50	1.32453e-48	887	1	.	0	CDJ23529.1	0.0003	tegumental antigen [Echinococcus granulosus]	.	.	.
SMED30011717	-0.996644	0.643865	-4.83467	-4.83467	-1.03286	3.06454	3.95539	4.03505	-0.41747	0.828381	0.21486	0.999571	0.999586	0.827863	2.9177e-14	5.22721e-29	1.43821e-31	0.999999	0.473635	0.999998	0.999998	0.942701	3.95953e-13	1.33684e-27	2.63077e-30	635	1	.	0	.	.	.	.	.	.
SMED30011726	-5.28171	-1.21599	-5.28171	-0.755767	0.800781	3.28743	4.23228	4.21469	0.0699053	0.999485	0.880156	0.999609	0.787671	0.126921	4.06641e-17	1.87813e-35	1.17594e-35	0.999999	0.999994	0.999998	0.999998	0.241154	7.77834e-16	8.75887e-34	2.81394e-34	884	1	.	0	ESO86864.1	2e-30	hypothetical protein LOTGIDRAFT_73010, partial [Lottia gigantea]	P19363	1e-08	Extracellular globin-E1
SMED30011727	-3.80783	-0.750979	-2.39194	-3.00037	-0.652281	2.97574	3.62705	4.00061	3.1716	3.74471e-09	0.0774953	2.07051e-06	1.36371e-08	0.0953454	2.2786e-24	1.41818e-37	9.18027e-47	3.01892e-08	0.222692	2.38358e-05	2.6269e-07	0.193315	1.01851e-22	8.15374e-36	4.18418e-45	5609	1	.	0	XP_005424589.1	7e-62	dedicator of cytokinesis protein 1 [Geospiza fortis]	Q14185	4e-60	Dedicator of cytokinesis protein 1
SMED30011757	-0.920361	-0.704883	-5.82032	-1.32228	-0.991923	2.72458	3.38737	3.64781	-0.0269901	0.951951	0.917177	3.65901e-05	0.982677	0.959395	5.66698e-14	1.26905e-23	4.71825e-29	0.999999	0.999994	0.000305107	0.999998	0.999999	7.44567e-13	2.0756e-22	7.37276e-28	1272	1	.	8	XP_005181093.1	0.0001	zinc transporter ZIP3-like [Musca domestica]	.	.	.
SMED30011800	-4.95008	-0.262496	0.123119	-4.95008	-1.55462	3.49536	3.91269	4.18611	-0.236328	0.99955	0.635492	0.474801	0.999673	0.924533	1.79946e-19	9.81268e-27	1.74524e-33	0.999999	0.972443	0.83044	0.999998	0.999999	4.55949e-18	2.07457e-25	3.64372e-32	876	1	.	5	XP_003725376.1	2e-14	cholecystokinin receptor type A-like [Strongylocentrotus purpuratus]	O55040	1e-11	Neuromedin-U receptor 1
SMED30011840	-7.0852	0.54303	-3.1066	-2.09089	-0.885584	3.75129	4.39474	4.47921	1.56555	2.65463e-06	0.270001	0.999938	0.997974	0.956909	3.37697e-32	6.99193e-49	9.7727e-52	1.33739e-05	0.556573	0.999998	0.999998	0.999999	3.74037e-30	1.19685e-46	5.92399e-50	1441	1	.	1	GAA51542.1	5e-15	hypothetical protein CLF_106354 [Clonorchis sinensis]	.	.	.
SMED30011858	-5.522	0.575466	-1.46051	-2.56182	-2.13671	0.781669	4.87329	5.45062	0.654395	0.00707537	0.352375	0.990668	0.999659	0.998545	0.177632	5.87257e-25	8.95838e-33	0.0176676	0.669356	0.999998	0.999998	0.999999	0.232788	1.07617e-23	1.7838e-31	541	1	YES	0	AFJ24739.1	5e-42	GLI pathogenesis related-1, partial [Schmidtea mediterranea]	P35787	5e-17	Venom allergen 5
SMED30011871	-4.82881	-0.13723	-4.82881	-1.92547	0.542888	2.4182	4.02475	4.73449	-0.242659	0.999578	0.593064	0.999421	0.956551	0.242485	1.12987e-07	5.70023e-31	6.82799e-54	0.999999	0.934381	0.999998	0.999998	0.392782	5.95617e-07	1.74523e-29	4.70725e-52	1036	1	.	1	CCE29293.1	3e-33	uncharacterized protein CPUR_02986 [Claviceps purpurea 20.1]	P33300	9e-22	Mannosyl phosphorylinositol ceramide synthase SUR1 [Saccharomyces cerevisiae S288c]
SMED30011892	-1.22955	1.54788	-2.16028	-6.12666	-3.24502	1.77256	4.3964	5.04467	0.859022	0.974869	0.00755559	0.997811	4.20189e-05	0.999964	0.000497921	6.75408e-24	3.91083e-33	0.999999	0.0339286	0.999998	0.000303942	0.999999	0.00127656	1.13173e-22	7.95554e-32	1557	2	.	10	ELT91665.1	1e-10	hypothetical protein CAPTEDRAFT_43971, partial [Capitella teleta]	Q8VCV9	0.0006	Sodium-dependent glucose transporter 1A
SMED30011898	-3.39942	-0.633975	-2.37598	-3.3454	-0.186642	2.97545	3.40141	3.56455	2.68736	2.14186e-08	0.103086	5.61108e-07	1.49808e-10	0.597866	5.16279e-31	8.4916e-42	1.33809e-46	1.52224e-07	0.277292	7.48981e-06	4.86867e-09	0.750465	5.20199e-29	7.22674e-40	6.05295e-45	2263	1	.	0	GAA50910.1	2e-136	hypothetical protein CLF_105212 [Clonorchis sinensis]	O44400	2e-18	Protein F37C4.5 [Caenorhabditis elegans]
SMED30011928	-0.571872	-2.40761	-1.5054	-2.55175	-2.64439	1.73425	3.69692	4.24985	-0.128883	0.627008	0.0272799	0.121004	0.0166467	0.00186159	2.93567e-06	1.97829e-35	2.53136e-53	0.900117	0.0973766	0.307117	0.0555695	0.00791703	1.19405e-05	9.19753e-34	1.69096e-51	691	1	.	4	.	.	.	.	.	.
SMED30011929	-4.90088	-0.746819	-2.03446	-2.0715	0.167262	2.8356	3.37951	3.37129	2.09035	1.04035e-09	0.111732	0.000422241	0.000340287	0.595983	2.20963e-27	5.15757e-41	5.27434e-41	9.14846e-09	0.294734	0.0025916	0.00190874	0.7486	1.45986e-25	4.14353e-39	1.71044e-39	1161	1	.	1	CDJ19915.1	5e-96	MEChanosensory abnormality family member [Echinococcus granulosus]	Q27433	2e-82	Mechanosensory protein 2 [Caenorhabditis elegans]
SMED30011936	-6.22922	0.169276	-2.24818	-6.22922	0.607781	4.72383	4.73991	4.46583	1.22789	0.999464	0.409919	0.965462	0.999578	0.171587	1.16554e-53	3.16945e-54	5.35889e-46	0.999999	0.738349	0.999998	0.999998	0.303156	1.95078e-50	8.76017e-52	2.37772e-44	2006	1	.	10	ELU15279.1	3e-71	hypothetical protein CAPTEDRAFT_221558 [Capitella teleta]	Q7RTT9	1e-54	Equilibrative nucleoside transporter 4
SMED30011944	-2.13497	-0.197321	-2.97411	-3.04991	-0.125878	2.20777	3.12092	3.1535	-0.194223	0.0630952	0.848008	0.00355774	0.00252387	0.910552	2.99064e-12	1.3495e-28	2.46942e-30	0.120126	0.999994	0.0164443	0.010859	0.999999	3.14921e-11	3.34464e-27	4.20081e-29	1638	2	.	10	XP_004074970.1	4e-59	synaptic vesicle 2-related protein-like [Oryzias latipes]	Q2XWK0	1e-48	Synaptic vesicle 2-related protein
SMED30011950	-7.04194	-1.55057	-1.65871	-0.790425	3.39256	3.05197	2.59061	2.0065	0.740163	5.34454e-07	0.992145	0.994021	0.947635	6.16784e-44	1.6421e-38	5.92898e-24	1.68161e-12	3.04434e-06	0.999994	0.999998	0.999998	3.09697e-40	3.83499e-36	1.00013e-22	8.43802e-12	1478	1	.	0	ADX36139.1	6e-67	GATA123a [Schmidtea polychroa]	P23772	2e-63	Trans-acting T-cell-specific transcription factor GATA-3
SMED30011959	-0.525926	-1.31265	-4.3626	-4.3626	-1.5506	2.43611	4.64507	5.03319	-0.321428	0.718953	0.886751	0.999543	0.999555	0.917988	1.19556e-05	4.31422e-24	5.51093e-30	0.999999	0.999994	0.999998	0.999998	0.999999	4.35324e-05	7.40173e-23	9.18804e-29	400	1	YES	1	DAA33906.1	6e-46	TPA_inf: myomodulin prohormone like-1 [Schmidtea mediterranea]	Q25413	0.0007	Myomodulin neuropeptides
SMED30011962	-0.490436	-0.409561	-2.03621	-2.07804	-1.55184	1.45659	2.42116	2.68834	0.418215	0.402985	0.388994	0.000436653	0.000302618	0.000271695	2.97264e-08	1.68107e-23	2.55746e-30	0.608711	0.713456	0.00266404	0.00172148	0.00156898	1.73191e-07	2.71995e-22	4.34321e-29	6465	1	.	13	ELU18808.1	0	hypothetical protein CAPTEDRAFT_226736 [Capitella teleta]	O95477	0	ATP-binding cassette sub-family A member 1
SMED30011970	-1.31697	-0.580743	-2.62403	-7.28344	1.55194	3.58226	3.27604	3.39496	1.19138	0.980039	0.878707	0.999363	4.46632e-10	0.000119856	4.50664e-29	2.1621e-23	1.0062e-25	0.999999	0.999994	0.999998	1.28149e-08	0.000778717	3.7096e-27	3.45924e-22	1.26783e-24	1193	2	.	1	.	.	.	.	.	.
SMED30011980	-1.43121	-1.51636	-1.24013	-1.36498	-2.57478	2.29739	2.92844	2.90163	0.416671	0.0620684	0.016433	0.0425429	0.0240626	3.81764e-06	7.01853e-16	5.08023e-27	6.39008e-27	0.11835	0.0646145	0.132845	0.0759412	3.95781e-05	1.1708e-14	1.09479e-25	8.6953e-26	1449	1	.	7	CDJ10455.1	1e-70	Orphan Rhodopsin-like G protein-coupled receptor [Hymenolepis microstoma]	.	.	.
SMED30012000	-4.22369	-4.22369	-4.22369	-1.32179	0.996645	4.14021	4.52053	4.33547	-0.432472	0.999687	0.999517	0.99951	0.795836	0.0889037	3.98662e-23	2.24672e-30	2.41421e-27	0.999999	0.999994	0.999998	0.999998	0.183214	1.54178e-21	6.48342e-29	3.36726e-26	841	1	.	0	AEE89449.1	2e-92	tyrosine hydroxylase [Schmidtea mediterranea]	O17446	4e-12	Tyrosine 3-monooxygenase
SMED30012004	-5.55624	1.03311	-2.55374	0.646868	-3.60669	2.10209	3.78478	4.14983	-0.00911154	0.0046024	0.0947098	0.9996	0.25407	0.999999	1.12137e-06	2.09942e-27	1.04259e-35	0.0120833	0.259861	0.999998	0.506475	0.999999	4.90327e-06	4.63024e-26	2.5048e-34	925	1	.	4	.	.	.	.	.	.
SMED30012012	-1.44557	-2.25796	-2.29896	-2.37705	-5.30771	5.95916	4.81047	2.91761	0.762155	0.979539	0.997857	0.998142	0.998536	3.34296e-05	7.58279e-56	2.80631e-32	1.76923e-10	0.999999	0.999994	0.999998	0.999998	0.00026078	1.75728e-52	9.67342e-31	7.5136e-10	1037	1	.	0	XP_002811794.1	5e-38	sulfotransferase 1C4-like isoform 1 [Pongo abelii]	O75897	2e-39	Sulfotransferase 1C4
SMED30012020	-3.19153	-0.606823	-2.07002	-3.5065	-1.26534	3.15229	3.64132	3.84659	1.82732	0.000137086	0.269823	0.00135786	2.55651e-06	0.0128475	1.04637e-20	1.94023e-28	2.88052e-32	0.000503472	0.556431	0.00714677	2.64698e-05	0.0392871	3.07251e-19	4.71019e-27	5.53807e-31	1774	1	.	0	AGS83411.1	0	tph [Schmidtea mediterranea]	P70080	0	Tryptophan 5-hydroxylase 1
SMED30012026	-0.766044	-1.58488	-2.67932	-5.64477	-2.24785	3.82434	4.12013	4.97838	0.587352	0.921132	0.990306	0.999623	0.000142673	0.99846	1.13161e-27	2.17085e-33	7.80105e-57	0.999999	0.999994	0.999998	0.000890841	0.999999	7.6957e-26	8.26818e-32	6.75351e-55	319	1	.	0	.	.	.	.	.	.
SMED30012037	-2.54747	-1.24462	-1.24363	-2.46937	-1.93137	1.72495	3.37153	4.33998	0.479206	0.019058	0.107897	0.109335	0.00463967	0.00405425	3.79936e-06	1.63217e-24	2.2458e-45	0.0425431	0.287107	0.283812	0.0183993	0.0152877	1.51487e-05	2.87894e-23	9.59704e-44	1431	2	.	4	BAE78812.1	5e-78	innexin3 [Dugesia japonica]	O01393	5e-45	Innexin unc-9
SMED30012041	-1.3568	-0.0199028	-7.35342	-3.40257	1.35151	3.57923	3.70304	3.49891	1.35814	0.982091	0.607408	5.15579e-09	0.999971	0.00257116	1.46171e-22	1.8545e-24	1.65085e-21	0.999999	0.947565	1.02123e-07	0.999998	0.0104026	5.33781e-21	3.25776e-23	1.58241e-20	2197	1	YES	1	GAA34676.2	9e-52	leucine-rich repeat-containing protein 4 [Clonorchis sinensis]	Q6PFC5	4e-10	Leucine-rich repeat, immunoglobulin-like domain and transmembrane domain-containing protein 2
SMED30012143	-2.12217	-1.53925	-1.23532	-4.11901	-2.32553	2.40043	4.15985	4.78099	1.35406	0.0187061	0.0301095	0.0733405	4.07687e-06	0.000368888	1.7267e-13	1.12014e-47	1.48123e-67	0.0418443	0.105331	0.207001	3.98003e-05	0.00203917	2.13285e-12	1.70436e-45	2.36112e-65	916	1	.	0	CCD77140.1	4e-24	putative tumor necrosis factor induced protein [Schistosoma mansoni]	Q7SZE8	2e-19	Tumor necrosis factor alpha-induced protein 8-like protein 1
SMED30012144	-3.37423	-0.477335	-1.8256	-2.68636	-1.58078	3.11822	3.40361	3.42249	0.987972	0.000304777	0.400234	0.00556906	0.000267053	0.00326654	9.87045e-37	1.48628e-45	6.56621e-47	0.00103939	0.727011	0.0241131	0.00154573	0.0127279	1.847e-34	1.79108e-43	3.03405e-45	3038	1	.	1	CDJ08208.1	3e-39	irregular chiasm C roughest protein [Hymenolepis microstoma]	Q08180	7e-26	Irregular chiasm C-roughest protein
SMED30012207	-1.5097	-0.660988	-2.08844	-2.476	-2.38364	0.844142	3.68656	4.58807	2.80921	0.00260753	0.100033	1.33048e-05	4.6984e-07	4.27919e-08	0.00574939	5.17149e-46	5.92848e-75	0.00726169	0.270917	0.000125692	5.95243e-06	7.97767e-07	0.0114135	6.60176e-44	1.51362e-72	1080	1	.	1	XP_005428166.1	2e-22	peptidase inhibitor 16 [Geospiza fortis]	Q9ET66	3e-19	Peptidase inhibitor 16
SMED30012252	-4.99657	-0.92877	-2.02262	-2.0806	-0.588021	3.3665	3.7455	3.50457	-0.448387	0.016387	0.964317	0.9983	0.99859	0.91353	1.63452e-20	1.59776e-27	1.39091e-23	0.0371952	0.999994	0.999998	0.999998	0.999999	4.70326e-19	3.54984e-26	1.50788e-22	1231	1	.	7	EUB63352.1	3e-63	Kappa-type opioid receptor [Echinococcus granulosus]	O15973	1e-05	Rhodopsin, GQ-coupled
SMED30012272	-5.21283	0.535662	-5.21283	-2.31856	-0.777045	3.39011	4.62977	4.96572	0.347958	0.999412	0.28059	0.999544	0.973009	0.785968	5.50696e-16	2.87763e-38	1.3472e-47	0.999999	0.572138	0.999998	0.999998	0.908942	9.26862e-15	1.7514e-36	6.43218e-46	2589	1	YES	2	CDJ10045.1	7e-48	hypothetical protein HmN_000206300 [Hymenolepis microstoma]	.	.	.
SMED30012285	-3.41823	0.641506	-3.41823	-3.41823	-3.41823	2.97177	4.77908	5.28057	-0.812721	0.999537	0.195727	0.999614	0.999613	0.999558	3.28461e-07	3.41585e-24	2.52718e-33	0.999999	0.443892	0.999998	0.999998	0.999999	1.58354e-06	5.90754e-23	5.20412e-32	970	1	.	3	GAA53610.1	8e-09	hypothetical protein CLF_110615 [Clonorchis sinensis]	O60637	2e-05	Tetraspanin-3
SMED30012299	-5.47718	-1.40579	-0.417917	-2.57239	0.992568	2.49152	3.28584	3.10334	-0.431025	0.00404942	0.9897	0.872984	0.999694	0.0551972	2.86889e-12	3.46724e-26	4.46094e-23	0.0107695	0.999994	0.999998	0.999998	0.126237	3.03055e-11	6.99649e-25	4.67298e-22	1518	1	.	0	AEZ56119.1	0	nuclear receptor TLX-1 [Schmidtea mediterranea]	Q91379	5e-62	Nuclear receptor subfamily 2 group E member 1
SMED30012307	-1.61379	-0.66525	-2.14218	-3.22365	-2.98565	2.04494	3.89575	4.68983	3.81879	0.00116577	0.112932	1.08132e-05	2.50357e-09	1.46323e-09	1.45835e-10	7.80245e-41	5.68319e-61	0.00351177	0.297067	0.00010485	5.86509e-08	4.09443e-08	1.21537e-09	6.10557e-39	6.09315e-59	794	1	.	2	EKC36889.1	5e-25	hypothetical protein CGI_10027081 [Crassostrea gigas]	P0CW97	2e-08	Protein PLANT CADMIUM RESISTANCE 3
SMED30012316	-1.63701	-2.15062	-1.52023	-2.51647	0.392501	1.73742	2.34288	3.35152	1.68268	0.000621489	4.74462e-07	8.75438e-05	6.7308e-09	0.110134	1.20417e-17	1.5863e-33	7.82361e-78	0.00198638	6.20944e-06	0.000656731	1.41309e-07	0.216283	2.44792e-16	6.12698e-32	2.48107e-75	1322	1	YES	1	XP_005993967.1	3e-119	palmitoyl-protein thioesterase 1 [Latimeria chalumnae]	P45478	1e-115	Palmitoyl-protein thioesterase 1
SMED30012332	-3.56785	-1.01992	-3.33891	-2.99909	3.18849	2.96093	2.57865	2.1977	3.18897	2.289e-11	0.00460216	1.09854e-12	1.7236e-11	7.13747e-40	2.17704e-34	1.88453e-25	3.16244e-18	2.59348e-10	0.0222694	3.75662e-11	6.85958e-10	2.15031e-36	3.07548e-32	3.57977e-24	2.43172e-17	1460	1	.	0	AFD29624.1	0	EGR-1 [Schmidtea mediterranea]	P26632	3e-24	Early growth response protein 1
SMED30012352	-4.80539	-0.104017	0.241294	-4.80539	-1.42046	2.28349	3.72451	4.88595	-0.284341	0.999571	0.579635	0.427077	0.999421	0.911245	7.99228e-07	5.61823e-24	2.73943e-56	0.999999	0.92154	0.775279	0.999998	0.999999	3.59593e-06	9.50367e-23	2.26112e-54	1300	2	.	10	XP_002593070.1	4e-64	hypothetical protein BRAFLDRAFT_120194 [Branchiostoma floridae]	P37662	1e-10	Uncharacterized MFS-type transporter YhjX [Escherichia coli K-12]
SMED30012356	-1.88471	-0.788053	-1.34163	-2.36827	-2.48423	-0.0954524	3.6927	5.26966	4.3369	0.000183689	0.0679119	0.0032853	2.19361e-06	3.35596e-07	0.810053	1.07523e-34	7.45385e-74	0.000655533	0.201079	0.0153333	2.32047e-05	4.73781e-06	0.858343	4.58362e-33	1.7965e-71	1719	1	YES	0	.	.	.	.	.	.
SMED30012371	-2.24049	1.08606	-2.72144	-3.25635	-2.97184	0.976691	4.20612	4.92126	3.7767	0.00136013	0.0253113	9.80864e-05	8.88118e-06	1.3788e-05	0.0419048	2.20784e-25	3.89424e-35	0.00403948	0.091554	0.000723517	7.89972e-05	0.000120929	0.0658357	4.1755e-24	9.01782e-34	1178	1	YES	0	GAA29477.2	6e-81	calumenin-B [Clonorchis sinensis]	B5X186	5e-57	Calumenin-A
SMED30012522	-3.56725	-0.387588	-1.08117	-2.02192	-1.6795	2.04652	3.36348	3.32742	2.86879	9.47512e-09	0.34024	0.0136507	1.88553e-05	7.45061e-05	2.42627e-11	3.23766e-32	1.63026e-31	7.14178e-08	0.654063	0.0517691	0.000152048	0.000519594	2.23399e-10	1.1072e-30	2.96408e-30	5132	2	.	0	GAA49432.1	0	ankyrin-2, partial [Clonorchis sinensis]	G5E8K5	0	Ankyrin-3
SMED30012544	-1.68068	0.277569	-1.92706	-3.56205	-3.63772	1.0366	4.19403	5.29931	3.98412	0.00137924	0.479169	0.000150999	1.44167e-09	6.69791e-11	0.00402762	5.25429e-43	9.95619e-71	0.00408939	0.817575	0.00105843	3.58064e-08	2.70493e-09	0.00833208	5.0899e-41	1.97336e-68	1035	1	.	4	ELU01470.1	3e-16	hypothetical protein CAPTEDRAFT_222851 [Capitella teleta]	Q17QJ5	1e-11	Tetraspanin-5
SMED30012553	-2.27763	0.762074	-2.14544	-6.1079	-0.379041	3.20345	3.36246	3.58202	0.256413	0.998528	0.130829	0.997856	8.42552e-06	0.80575	1.13436e-24	3.70086e-28	4.24128e-34	0.999999	0.33144	0.999998	7.53445e-05	0.924475	5.22551e-23	8.69701e-27	9.13999e-33	1557	2	.	0	XP_002482287.1	0.0008	protein kinase activator Bem1, putative [Talaromyces stipitatus ATCC 10500]	.	.	.
SMED30012574	-2.23655	-1.35026	-3.09816	-2.17144	-0.327384	3.07715	3.1154	2.99125	0.74926	0.010246	0.0400391	0.000123486	0.00215856	0.519562	2.68941e-22	5.89767e-23	3.69967e-21	0.0245746	0.132541	0.000888528	0.0094673	0.680706	9.49871e-21	9.13517e-22	3.45398e-20	1767	1	.	0	XP_007901076.1	7e-47	carboxyl-terminal PDZ ligand of neuronal nitric oxide synthase protein-like [Callorhinchus milii]	Q8STF6	5e-45	Dystrophin-like protein 1
SMED30012586	-2.4981	0.643349	-0.557825	-3.41252	-3.50916	1.86322	3.72081	3.75023	0.362684	0.0258082	0.207345	0.484931	0.000599788	3.0028e-05	2.22098e-07	6.81696e-34	4.93088e-35	0.0554463	0.462033	0.84192	0.0031226	0.000237442	1.10634e-06	2.7023e-32	1.13486e-33	2485	1	.	0	ESP03785.1	9e-39	hypothetical protein LOTGIDRAFT_97537, partial [Lottia gigantea]	Q8WXE0	8e-37	Caskin-2
SMED30012615	-4.9097	-1.8371	-0.326208	-1.01035	-1.50169	1.83687	3.63429	4.11389	-0.567759	0.018914	0.997244	0.847287	0.972488	0.992827	0.000101386	3.35302e-22	3.74094e-32	0.042241	0.999994	0.999998	0.999998	0.999999	0.000302811	4.93727e-21	7.10166e-31	1809	2	.	11	.	.	.	.	.	.
SMED30012641	-5.72999	0.0499069	-1.7456	-2.81588	-2.34258	3.86377	4.27162	4.44876	0.533082	0.00205314	0.643658	0.995388	0.999863	0.999165	2.29188e-44	8.32596e-61	2.05384e-71	0.00584585	0.979928	0.999998	0.999998	0.999999	9.58991e-42	4.18061e-58	4.20925e-69	2163	2	.	1	CDJ13987.1	4e-114	amiloride sensitive cation channel 5 [Hymenolepis microstoma]	Q9R0Y1	3e-10	Acid-sensing ion channel 5
SMED30012656	-5.60305	-0.12676	-1.60219	-5.60305	0.518409	3.60933	4.2388	4.56851	0.446767	0.999656	0.564356	0.924333	0.999514	0.225235	3.99698e-24	6.18141e-39	1.06063e-49	0.999999	0.906068	0.999998	0.999998	0.37237	1.75535e-22	3.99629e-37	5.64463e-48	3921	2	YES	1	GAA51400.1	1e-91	nephrin [Clonorchis sinensis]	O60500	2e-30	Nephrin
SMED30012709	-3.27311	-1.63179	-1.68614	-2.16146	-1.62723	2.9317	3.5813	3.86673	1.03584	0.000501776	0.012748	0.0101159	0.00167027	0.00267933	8.12888e-33	3.34269e-54	4.10558e-67	0.00163356	0.052396	0.0401424	0.00760241	0.0107598	9.64168e-31	9.15502e-52	6.31065e-65	442	1	.	1	.	.	.	.	.	.
SMED30012714	-0.718208	-0.490482	-0.759241	-1.95744	-2.96422	-0.99411	3.18864	4.69506	3.89087	0.0794913	0.197906	0.0548987	8.46703e-06	1.00682e-10	0.00793252	2.93683e-31	2.12282e-72	0.146545	0.447487	0.163772	7.56483e-05	3.86892e-09	0.0151851	9.23569e-30	4.63436e-70	864	1	YES	0	CCW36840.1	2e-178	Ast2 protein [Schmidtea mediterranea]	P55112	6e-25	Zinc metalloproteinase nas-4
SMED30012716	-7.41514	-0.204585	-2.3191	-2.88261	0.507672	4.12502	4.31328	3.87547	1.7325	8.22625e-07	0.785201	0.99889	0.999823	0.279998	7.23059e-30	2.45848e-33	1.03858e-25	4.5349e-06	0.999994	0.999998	0.999998	0.436688	6.50256e-28	9.28153e-32	1.30426e-24	523	1	.	0	.	.	.	.	.	.
SMED30012777	-2.31979	-1.16694	-3.65099	-3.14879	-0.214968	3.14697	3.72887	3.62563	2.25415	0.000282447	0.0157356	1.47902e-08	1.40059e-07	0.607303	4.77221e-27	1.82243e-39	3.56035e-37	0.00097027	0.0623119	2.72195e-07	2.05832e-06	0.759399	2.97665e-25	1.23938e-37	9.34343e-36	869	1	.	0	CDJ22728.1	2e-35	universal stress protein [Echinococcus granulosus]	P74148	7e-06	Universal stress protein Sll1388
SMED30012803	-5.16516	-1.10313	-0.581399	-0.182646	-3.21481	2.34102	3.91333	3.9928	-0.30427	0.0113455	0.976041	0.908878	0.775925	0.999993	3.7305e-08	3.87368e-29	1.67299e-31	0.026899	0.999994	0.999998	0.999998	0.999999	2.14401e-07	1.01216e-27	3.0381e-30	2647	1	.	3	CCD60688.1	0	hypothetical protein Smp_212410 [Schistosoma mansoni]	O88703	0	Potassium/sodium hyperpolarization-activated cyclic nucleotide-gated channel 2
SMED30012825	-1.24562	-1.11101	-2.32055	-2.83241	-0.804543	1.65295	2.99079	3.67039	3.34952	0.000753097	0.000953474	1.94158e-09	1.65948e-12	0.00743976	5.61839e-12	1.48545e-41	1.17425e-65	0.00236438	0.00574873	4.13677e-08	8.05073e-11	0.0251266	5.68577e-11	1.23624e-39	1.60075e-63	1542	1	.	0	XP_002119454.1	4e-86	cytochrome P450 2U1-like [Ciona intestinalis]	P11509	3e-79	Cytochrome P450 2A6
SMED30012827	-2.7091	-0.758983	-2.57408	-3.09906	-1.0403	2.75729	3.77171	3.65253	4.3301	5.368e-06	0.112504	5.52325e-06	1.59604e-07	0.0311728	1.28539e-14	2.72879e-28	1.97531e-26	2.56823e-05	0.296355	5.77574e-05	2.30788e-06	0.0803192	1.82579e-13	6.49157e-27	2.60097e-25	3314	1	.	0	.	.	.	.	.	.
SMED30012914	-2.1282	-1.45842	-2.2445	-3.86086	-0.231603	2.43846	3.19452	4.29061	2.29386	0.000402335	0.00261547	2.67282e-05	5.97365e-10	0.558407	6.53077e-17	3.13236e-30	6.62944e-59	0.00133847	0.0137252	0.000232326	1.6526e-08	0.715677	1.22359e-15	8.94489e-29	6.381e-57	1008	1	.	2	.	.	.	.	.	.
SMED30012932	-1.15346	-1.05861	-1.89026	-2.48414	-3.15211	0.0217304	4.30763	5.40923	4.55858	0.0123743	0.0156736	7.14515e-05	6.0724e-07	5.66842e-10	0.94696	1.227e-49	5.11298e-80	0.0290456	0.0621479	0.000550938	7.44883e-06	1.75901e-08	0.97432	2.18733e-47	1.92548e-77	1366	1	YES	2	XP_004556595.1	6e-15	uncharacterized protein LOC101478783 [Maylandia zebra]	.	.	.
SMED30012935	-2.72214	-1.19458	-2.27696	-2.13354	-0.157736	2.20684	3.16176	3.11636	4.68014	1.26065e-09	0.00143235	4.11349e-08	1.81729e-07	0.641154	1.99079e-15	3.54485e-33	3.63318e-32	1.09704e-08	0.00819767	6.96611e-07	2.59599e-06	0.788327	3.15998e-14	1.31199e-31	6.91452e-31	2918	1	.	0	GAA33255.2	1e-149	kyphoscoliosis peptidase [Clonorchis sinensis]	Q8NBH2	3e-19	Kyphoscoliosis peptidase [Homo sapiens]
SMED30012942	-3.10623	-1.29577	-1.7056	-2.38609	0.957812	2.36277	2.55293	2.62017	1.09256	2.03042e-05	0.00762511	0.000819486	1.64553e-05	0.000978796	2.75574e-23	1.17399e-27	9.86157e-30	8.7662e-05	0.0341899	0.00460615	0.000135082	0.00462487	1.08668e-21	2.63749e-26	1.6103e-28	1648	1	.	7	ELT89684.1	8e-71	hypothetical protein CAPTEDRAFT_221530 [Capitella teleta]	P79222	1e-53	Calcitonin receptor
SMED30012951	-5.64286	-0.156512	-2.66926	-2.7267	0.869749	3.61631	3.33463	3.37466	-0.0259394	0.00304694	0.763559	0.999756	0.999812	0.0944972	1.60584e-29	2.42971e-23	7.53115e-25	0.00834273	0.999994	0.999998	0.999998	0.191996	1.40229e-27	3.87096e-22	8.89419e-24	2417	2	.	2	CCD59631.1	2e-15	acid sensing ion channel 4, pituitary, putative [Schistosoma mansoni]	.	.	.
SMED30012961	-0.20356	-1.00898	-2.07146	-5.08558	-5.08558	3.05173	4.87352	5.52992	0.47424	0.53457	0.783288	0.946505	0.999671	0.99949	1.13817e-09	1.10549e-27	3.4604e-38	0.782023	0.999994	0.999998	0.999998	0.999999	8.34298e-09	2.49289e-26	9.60843e-37	1126	1	.	0	AFB74476.1	9e-82	arrestin, partial [Schmidtea polychroa]	Q4R562	4e-64	Beta-arrestin-1
SMED30012981	-1.92452	0.0312112	-2.44	-5.04513	-2.62852	3.27109	4.319	4.41688	2.05406	0.0176191	0.883538	0.00147629	8.94384e-08	0.000121405	1.1243e-17	1.79439e-32	3.29248e-34	0.0396653	0.999994	0.00767891	1.38678e-06	0.000787761	2.30263e-16	6.24966e-31	7.14644e-33	1972	1	.	4	CDJ15197.1	0	hyperpolarization activated cyclic [Hymenolepis microstoma]	Q9MZS1	6e-172	Potassium/sodium hyperpolarization-activated cyclic nucleotide-gated channel 1
SMED30012987	1.54429	-1.38749	-4.44767	-1.52534	-4.44767	1.52591	3.91486	4.82311	-0.564469	0.0398537	0.877933	0.999671	0.899205	0.999586	0.00153825	1.21075e-23	1.79843e-43	0.0808478	0.999994	0.999998	0.999998	0.999999	0.00352605	1.98241e-22	6.8933e-42	1561	3	.	5	XP_006001686.1	2e-62	small conductance calcium-activated potassium channel protein 2-like [Latimeria chalumnae]	Q9H2S1	4e-62	Small conductance calcium-activated potassium channel protein 2
SMED30013013	-3.7117	-0.738049	-2.91408	-3.3797	0.890542	2.88424	3.31006	3.6587	2.58303	7.55147e-10	0.0450473	1.44435e-09	1.88796e-11	0.000819478	7.46135e-39	2.42314e-53	8.83986e-68	6.80332e-09	0.1456	3.1509e-08	7.44983e-10	0.00397944	1.84252e-36	6.29326e-51	1.43182e-65	1519	1	.	0	AAW26063.1	1e-147	SJCHGC06010 protein [Schistosoma japonicum]	Q5GIS3	2e-111	Guanine nucleotide-binding protein subunit beta
SMED30013024	-2.21632	-0.878795	-2.03602	-3.22726	0.557559	2.39116	2.51295	2.89674	0.479082	0.00669479	0.120054	0.00178147	9.49509e-06	0.096139	2.98759e-22	5.04918e-25	4.1049e-36	0.0168261	0.31145	0.00903996	8.35696e-05	0.194589	1.05148e-20	9.29809e-24	1.01368e-34	2447	2	YES	1	GAA31536.2	1e-94	protein FAM166B, partial [Clonorchis sinensis]	P98072	6e-28	Enteropeptidase
SMED30013091	-2.94336	-2.7123	-2.78337	-2.26831	0.964002	2.9389	3.21621	3.58824	1.46897	0.000106818	1.38817e-05	8.44149e-06	7.57559e-05	0.00167792	3.55458e-34	2.41182e-42	7.4769e-56	0.000401012	0.00013456	8.40994e-05	0.000511268	0.00726614	4.93496e-32	2.16252e-40	5.94345e-54	355	1	.	1	.	.	.	.	.	.
SMED30013108	-4.08647	-1.07526	-1.31781	-1.17127	-0.213911	1.91872	2.92671	3.01928	3.85915	1.3881e-17	0.000894506	6.78077e-05	0.000313315	0.460881	1.2109e-15	1.70973e-38	2.6825e-41	3.62385e-16	0.0054398	0.000526234	0.00177663	0.625111	1.96661e-14	1.0512e-36	8.85167e-40	2181	1	.	0	CAX74313.1	0	Syntaxin-binding protein 1 [Schistosoma japonicum]	Q07327	0	Protein ROP [Drosophila melanogaster]
SMED30013129	-4.88749	-1.82377	-1.89776	-4.88749	1.70286	3.62588	3.93834	4.22944	-0.203324	0.999551	0.947456	0.952818	0.999684	0.00272869	5.54668e-21	7.27983e-27	1.6887e-34	0.999999	0.999994	0.999998	0.999998	0.0109347	1.69135e-19	1.55325e-25	3.74635e-33	1889	3	YES	4	ELU01183.1	1e-155	hypothetical protein CAPTEDRAFT_144043 [Capitella teleta]	Q08832	5e-149	Gamma-aminobutyric acid receptor subunit beta-like
SMED30013184	-2.94587	-0.416595	-3.83319	-2.92829	0.690508	3.12693	3.25217	3.05434	0.59999	0.00556113	0.562848	7.61166e-05	0.000811757	0.0896406	7.8498e-24	3.79558e-26	7.45524e-23	0.0142818	0.904667	0.000582169	0.00406986	0.184266	3.30757e-22	7.63348e-25	7.68929e-22	2301	1	.	0	GAA52308.1	5e-92	zinc finger protein 362 [Clonorchis sinensis]	Q9VI93	6e-48	Zinc finger protein rotund
SMED30013222	-3.81402	-0.058745	-2.22874	-2.11354	-2.29767	2.876	3.67112	3.96559	2.30483	1.06761e-05	0.932926	0.000601189	0.000917812	0.000116485	5.23934e-14	1.81708e-23	8.82555e-28	4.84323e-05	0.999994	0.00350195	0.00453145	0.000759269	6.90488e-13	2.92744e-22	1.27037e-26	3455	1	.	7	AFX93730.1	0	BK channel family member SLO-1 spliced variant b [Dirofilaria immitis]	Q95V25	0	Calcium-activated potassium channel slo-1
SMED30013225	-4.68988	-0.618107	-1.70211	-1.77616	-2.73548	3.42461	4.13182	3.96532	-0.45215	0.0336974	0.915041	0.995597	0.996462	0.99992	5.77459e-21	8.029e-37	1.38163e-33	0.069903	0.999994	0.999998	0.999998	0.999999	1.75513e-19	4.29644e-35	2.90065e-32	988	2	.	2	.	.	.	.	.	.
SMED30013228	-2.74972	-0.660388	-2.45504	-2.14248	-0.979296	2.0783	3.36334	3.54528	5.9727	1.64061e-09	0.0771042	1.93893e-08	4.53083e-07	0.0102667	2.38343e-12	3.89154e-34	2.76654e-38	1.40376e-08	0.221864	3.49785e-07	5.76924e-06	0.0326663	2.5472e-11	1.57793e-32	7.72453e-37	16157	1	.	6	ESO90186.1	0	hypothetical protein LOTGIDRAFT_123762 [Lottia gigantea]	Q24498	0	Ryanodine receptor 44F [Drosophila melanogaster]
SMED30013245	-1.81669	-0.272442	-1.54052	-2.83637	-4.03147	0.432578	4.5216	5.54331	3.31788	0.00389445	0.590479	0.00631659	6.48709e-06	5.18184e-10	0.287352	4.15808e-42	7.3819e-65	0.0103895	0.932308	0.0267877	5.973e-05	1.62618e-08	0.352989	3.62053e-40	9.75415e-63	613	1	YES	1	.	.	.	.	.	.
SMED30013271	-3.58839	-0.524712	-0.613299	-3.58839	-3.58839	3.01699	4.22962	4.65656	-1.03272	0.999522	0.598937	0.621766	0.999646	0.999613	5.11683e-09	1.40316e-22	1.70566e-31	0.999999	0.939507	0.984597	0.999998	0.999999	3.39923e-08	2.12e-21	3.0937e-30	856	1	.	4	.	.	.	.	.	.
SMED30013306	-2.59317	-1.98348	-2.87696	-3.5824	1.04373	2.31771	3.62671	4.04786	1.34848	0.00136764	0.00172713	3.69067e-05	1.14234e-06	0.00159693	1.11962e-17	5.77759e-51	6.95093e-68	0.00405861	0.00961621	0.000307321	1.29429e-05	0.00698675	2.29548e-16	1.18409e-48	1.13195e-65	1127	1	.	0	CAX82984.1	6e-115	hypothetical protein [Schistosoma japonicum]	O02485	5e-67	Uncharacterized protein ZK1073.1 [Caenorhabditis elegans]
SMED30013349	-5.62833	1.35977	0.331416	-5.62833	-1.2339	2.92825	3.92344	3.94769	0.117262	0.999432	0.0254452	0.355025	0.999563	0.8777	1.66252e-13	5.86487e-30	3.89015e-31	0.999999	0.0919609	0.68484	0.999998	0.979786	2.05696e-12	1.64058e-28	6.91846e-30	1368	1	.	0	XP_003242211.1	4e-37	carboxyl-terminal PDZ ligand of neuronal nitric oxide synthase protein isoform X3 [Acyrthosiphon pisum]	Q9D3A8	2e-36	Carboxyl-terminal PDZ ligand of neuronal nitric oxide synthase protein
SMED30013408	-2.57927	-0.846613	-2.63552	-3.7965	-1.38878	3.22837	3.96543	4.05289	5.49298	1.75256e-05	0.0951734	8.93829e-06	5.6236e-09	0.0083144	3.24568e-18	4.24418e-28	2.00328e-29	7.66988e-05	0.260876	8.85452e-05	1.20585e-07	0.0274839	7.09084e-17	9.88898e-27	3.20173e-28	1550	1	.	0	CDJ07883.1	2e-127	sarcoplasmic calcium binding protein [Hymenolepis microstoma]	P04572	2e-10	Sarcoplasmic calcium-binding protein
SMED30013499	-2.12952	-0.291756	-1.89289	-4.08709	-2.34161	2.75303	3.92499	4.06484	1.09979	0.0191713	0.679422	0.0117804	6.60008e-06	0.00038808	4.04989e-17	1.48039e-38	3.24561e-42	0.0427453	0.999994	0.0456779	6.06591e-05	0.00212731	7.75166e-16	9.19581e-37	1.13434e-40	1524	1	.	1	CDJ14027.1	7e-129	mechanosensory protein 2 [Hymenolepis microstoma]	Q27433	7e-104	Mechanosensory protein 2 [Caenorhabditis elegans]
SMED30013501	-4.52275	-4.52275	-0.531202	-4.52275	0.975178	3.89709	4.44142	4.78576	-0.165398	0.999629	0.999443	0.598784	0.999436	0.0809242	5.34371e-24	2.34741e-37	1.15492e-50	0.999999	0.999994	0.962759	0.999998	0.170204	2.30976e-22	1.31207e-35	6.47938e-49	1340	1	.	7	EKC19927.1	3e-36	Cholecystokinin receptor [Crassostrea gigas]	O43613	5e-10	Orexin receptor type 1
SMED30013517	-6.08215	-0.942367	-1.06735	-3.18117	1.21798	2.92088	3.37542	3.75876	0.267376	0.000523593	0.963503	0.973303	0.999975	0.0106395	5.86315e-19	3.63273e-28	4.35035e-39	0.0016978	0.999994	0.999998	0.999998	0.0336626	1.40973e-17	8.55695e-27	1.26631e-37	1004	1	.	4	CAX70115.1	1e-39	hypothetical protein [Schistosoma japonicum]	.	.	.
SMED30013522	-0.178783	-0.671559	-3.20184	-1.22299	-2.03339	1.07636	2.92904	3.30315	-0.186618	0.855069	0.341959	0.000435544	0.0880038	0.00146335	0.000590712	7.74936e-32	5.27458e-45	0.999999	0.656316	0.00265943	0.222171	0.00650721	0.00148762	2.56273e-30	2.19789e-43	1878	2	.	4	GAA53123.1	2e-157	innexin unc-9 [Clonorchis sinensis]	Q03412	4e-53	Innexin unc-7
SMED30013535	-2.76865	-0.155207	-3.37758	-2.609	-2.63012	2.9899	4.26486	4.28579	2.2782	0.000573799	0.79689	6.74243e-06	0.000180132	1.66583e-05	1.34112e-15	1.72642e-33	6.51073e-34	0.00184491	0.999994	6.86711e-05	0.00109126	0.000142413	2.16527e-14	6.65115e-32	1.38621e-32	2180	2	YES	13	CDJ14957.1	0	high affinity choline transporter 1 [Hymenolepis microstoma]	Q9GZV3	4e-172	High affinity choline transporter 1
SMED30013537	-0.600552	-0.556889	-2.00701	-2.1231	-3.6756	0.142513	3.8236	4.99704	2.83225	0.198152	0.182593	4.77349e-05	1.60689e-05	6.86708e-13	0.647768	1.0903e-47	2.27951e-86	0.325113	0.4219	0.000384933	0.000132342	4.39245e-11	0.708977	1.66739e-45	1.24863e-83	1759	1	YES	0	AAL29934.1	0	lectin 2b [Girardia tigrina]	Q4TU93	2e-21	C-type mannose receptor 2
SMED30013540	-2.7117	-1.66171	-2.49338	-2.17522	0.110297	2.91697	2.94477	3.06998	1.52616	6.73705e-05	0.00103514	1.02106e-05	4.12018e-05	0.715994	4.76715e-30	1.01634e-30	5.09857e-34	0.000262164	0.00619256	9.96485e-05	0.000298889	0.852733	4.3259e-28	3.04366e-29	1.09327e-32	2242	1	.	0	EEZ98554.1	1e-21	hypothetical protein TcasGA2_TC001061 [Tribolium castaneum]	Q99N48	5e-16	Synaptotagmin-like protein 3
SMED30013574	-6.09278	-1.4297	-2.12044	0.0555449	-1.04514	0.822851	4.61787	5.1918	0.895702	0.000753857	0.989736	0.998379	0.65917	0.972611	0.117363	5.41776e-33	1.78337e-44	0.00236602	0.999994	0.999998	0.967685	0.999999	0.16177	1.97844e-31	7.20208e-43	481	1	.	0	.	.	.	.	.	.
SMED30013585	-2.84313	-1.58954	-2.82876	-3.67663	2.19734	3.27581	2.8528	2.6121	2.60141	3.79348e-08	3.44357e-05	2.29147e-10	1.98507e-14	4.70532e-21	3.23143e-53	6.9253e-39	3.58213e-32	2.59623e-07	0.000303346	5.75291e-09	1.29167e-12	1.35007e-18	4.86766e-50	4.45809e-37	6.82167e-31	1822	1	.	0	CDJ07500.1	2e-43	expressed conserved protein [Hymenolepis microstoma]	.	.	.
SMED30013595	-0.377419	-1.83156	-1.35654	-1.34608	-1.25356	-1.726	3.03756	4.8536	0.216201	0.685872	0.0346869	0.0883527	0.0892384	0.0384224	0.0010893	8.53273e-23	8.66927e-74	0.97404	0.118254	0.239608	0.224723	0.0949279	0.00259016	1.30822e-21	2.05653e-71	1827	1	.	0	XP_005060526.1	3e-65	PI-PLC X domain-containing protein 3 [Ficedula albicollis]	Q58EK3	2e-66	PI-PLC X domain-containing protein 3 [Danio rerio]
SMED30013634	-2.98615	-0.73335	-2.19242	-1.61361	0.679396	2.03705	2.45146	2.35761	0.84849	2.74667e-05	0.0956075	4.12567e-05	0.000881716	0.0126828	1.9541e-22	2.04222e-34	3.70865e-32	0.000115733	0.261875	0.000339601	0.00437979	0.0388743	7.02518e-21	8.4282e-33	7.04479e-31	1542	1	.	0	XP_008190173.1	1e-43	uncharacterized protein LOC103311997 [Acyrthosiphon pisum]	Q9H611	4e-06	ATP-dependent DNA helicase PIF1
SMED30013647	-1.08198	-0.490128	-3.00532	-1.46799	-2.16125	1.59148	3.16036	3.45483	-0.18034	0.266206	0.520484	0.00170703	0.0644381	0.00170977	8.50641e-07	1.0044e-31	4.41816e-41	0.421705	0.861009	0.00870625	0.172378	0.00738101	3.80678e-06	3.27129e-30	1.44054e-39	1635	1	.	12	GAA36183.2	9e-148	monocarboxylate transporter 5 [Clonorchis sinensis]	Q8R0M8	0.0002	Monocarboxylate transporter 5
SMED30013673	-2.65118	-0.870183	-1.31834	-2.75276	-4.09844	1.45638	3.88748	6.34704	4.09075	0.000252817	0.122442	0.027297	4.53332e-05	8.88838e-09	0.00081425	4.33456e-24	3.96624e-66	0.000877186	0.315878	0.0922879	0.00032487	2.00584e-07	0.00199341	7.4324e-23	5.67898e-64	512	1	YES	0	.	.	.	.	.	.
SMED30013682	-1.33038	-1.23981	-2.29668	-3.01877	-2.44674	1.48761	3.90665	4.93813	2.02289	0.0263788	0.0129065	4.93128e-05	6.02648e-07	1.79468e-07	1.26367e-07	2.06082e-59	3.71296e-104	0.0565512	0.0529388	0.000396701	7.39551e-06	2.7813e-06	6.59918e-07	8.50499e-57	6.21447e-101	374	1	YES	0	AHD24756.1	6e-64	X1.D.A5.1 [Schmidtea mediterranea]	.	.	.
SMED30013706	-0.81798	-1.51636	-1.36915	-1.00934	-2.19634	0.750672	2.9178	3.24069	1.02668	0.162304	0.00562144	0.0115625	0.0483266	1.09999e-05	0.0240243	6.73859e-24	2.98925e-30	0.272774	0.0264266	0.0449476	0.136183	9.98173e-05	0.0403242	1.13036e-22	5.06793e-29	910	1	.	0	XP_004696519.1	2e-64	caspase-3 [Echinops telfairi]	Q8MKI5	7e-66	Caspase-3
SMED30013709	-1.19471	-1.59194	-1.68774	-1.76804	-2.30484	1.8715	3.23509	3.44069	0.399961	0.12509	0.0169251	0.0109625	0.00716144	2.91907e-05	1.85438e-11	1.1712e-39	4.87117e-47	0.217756	0.0662177	0.043026	0.0268308	0.000231673	1.73338e-10	8.09282e-38	2.26123e-45	2477	1	.	2	CDJ19666.1	1e-84	Endoglin CD105 antigen [Echinococcus granulosus]	.	.	.
SMED30013725	-2.54187	-1.59518	-1.81914	-2.83029	0.273026	2.78583	2.91736	2.81027	2.17141	1.36332e-06	6.80516e-05	8.6061e-06	5.34081e-10	0.319056	4.21113e-36	5.61845e-40	5.27379e-37	7.23587e-06	0.000559244	8.55697e-05	1.49399e-08	0.480498	7.16772e-34	4.00159e-38	1.37087e-35	1285	2	.	1	XP_001627328.1	2e-147	predicted protein [Nematostella vectensis]	P51817	4e-141	cAMP-dependent protein kinase catalytic subunit PRKX
SMED30013734	-2.0849	-0.524525	-2.4431	-2.51706	-2.13698	2.43606	3.66387	3.60663	0.820412	0.0254622	0.432809	0.00279733	0.00192672	0.00117175	1.00243e-09	6.52863e-23	2.98869e-22	0.0547733	0.764182	0.0133178	0.00857531	0.00538867	7.42245e-09	1.00814e-21	2.99835e-21	359	1	.	0	AFJ24739.1	7e-56	GLI pathogenesis related-1, partial [Schmidtea mediterranea]	W4VS53	8e-15	CRISP/Allergen/PR-1
SMED30013759	-2.17549	-2.3191	-4.5187	-3.13749	0.424968	3.14789	4.11792	4.46	2.49481	0.00087565	6.23099e-05	4.56355e-10	7.19789e-07	0.223839	7.38218e-27	2.05964e-49	1.34614e-59	0.00270927	0.00051655	1.08857e-08	8.66414e-06	0.370766	4.51121e-25	3.6076e-47	1.35184e-57	2197	2	.	12	XP_003969467.1	3e-50	solute carrier organic anion transporter family member 3A1-like [Takifugu rubripes]	P46720	1e-49	Solute carrier organic anion transporter family member 1A1
SMED30013770	-6.78094	1.33584	-1.74471	-2.87999	-3.41746	3.64905	4.96766	4.87057	1.59854	2.85864e-05	0.0121582	0.99488	0.999834	0.999988	3.02041e-24	1.35827e-53	3.91451e-51	0.000120031	0.0504741	0.999998	0.999998	0.999999	1.33944e-22	3.58953e-51	2.30337e-49	1499	1	YES	0	XP_002605672.1	5e-85	hypothetical protein BRAFLDRAFT_121824 [Branchiostoma floridae]	Q497B8	5e-06	Lysine-specific demethylase 8
SMED30013784	-3.80095	-1.34951	-1.90691	-1.17183	1.33703	2.5111	2.34525	2.03583	1.5213	2.31318e-09	0.000964711	1.71754e-05	0.00255226	1.64022e-09	2.10478e-43	6.38128e-37	3.15238e-27	1.92831e-08	0.00581277	0.000157806	0.0109657	4.51508e-08	8.12958e-41	3.44532e-35	4.35251e-26	1844	1	.	0	XP_002594240.1	2e-54	hypothetical protein BRAFLDRAFT_201173 [Branchiostoma floridae]	Q61909	3e-26	Protein CBFA2T1
SMED30013787	-5.37355	0.0888599	-5.37355	-0.991307	-1.53013	3.20923	4.8544	5.11604	0.552438	0.999613	0.490751	0.999664	0.837135	0.918992	5.7241e-09	2.08348e-23	8.10078e-27	0.999999	0.829547	0.999998	0.999998	0.999999	3.776e-08	3.337e-22	1.09378e-25	469	1	.	0	XP_008200895.1	2e-13	uncharacterized protein LOC103314998 isoform X30 [Tribolium castaneum]	Q502K3	2e-09	Serine/threonine-protein phosphatase 6 regulatory ankyrin repeat subunit C
SMED30013790	-2.43027	-0.206613	-3.35332	-3.02441	-1.26398	3.1082	3.48754	3.68284	1.64955	0.00112311	0.698514	2.14742e-06	6.09794e-06	0.0073067	1.46589e-24	8.36984e-32	3.58987e-36	0.00339547	0.999994	2.46365e-05	5.67715e-05	0.0247762	6.6812e-23	2.74682e-30	8.91607e-35	3261	2	.	2	GAA54563.1	1e-102	protocadherin alpha-4 [Clonorchis sinensis]	Q9HCL0	4e-66	Protocadherin-18
SMED30013791	-1.91106	-0.460778	-2.55661	-2.35297	-2.58814	2.30443	3.61202	3.95311	4.33586	0.00017812	0.282921	1.0268e-06	4.23299e-06	2.8621e-07	6.90628e-12	1.64045e-30	4.71417e-37	0.000638305	0.575683	1.28412e-05	4.11643e-05	4.13556e-06	6.90559e-11	4.80757e-29	1.23071e-35	380	1	.	0	AAL29939.1	6e-29	scarf3a [Girardia tigrina]	Q5M8X6	3e-11	Collectin-10
SMED30013807	-5.90366	-2.84919	-1.92744	-2.0478	0.864845	4.20783	4.27752	3.3779	0.530144	0.0016044	0.999872	0.997158	0.997942	0.118161	2.3997e-29	1.70916e-30	5.28455e-17	0.00468028	0.999994	0.999998	0.999998	0.228135	2.05971e-27	4.9992e-29	3.74959e-16	1690	1	.	0	BAF73418.1	0	aromatic amino acid decarboxylase [Dugesia japonica]	P14173	3e-145	Aromatic-L-amino-acid decarboxylase
SMED30013812	-2.64403	-3.13655	-1.8962	-1.16591	1.76486	2.41134	2.35803	2.30844	2.24476	1.1092e-07	6.37948e-12	1.09597e-06	0.000961255	1.55733e-13	3.00647e-27	5.69641e-26	5.52413e-25	7.04206e-07	1.66836e-10	1.35934e-05	0.00472041	1.14155e-11	1.93538e-25	1.12979e-24	6.59633e-24	976	1	.	2	CCD79365.1	2e-29	hypothetical protein Smp_145460 [Schistosoma mansoni]	.	.	.
SMED30013817	-3.28262	0.481414	-1.6051	-4.18236	-3.0381	3.73952	3.97546	3.91178	1.3278	0.00266747	0.335029	0.0438728	3.46753e-05	9.58554e-05	3.00819e-23	1.07123e-26	7.63245e-26	0.00740809	0.646724	0.13625	0.000258452	0.000644834	1.17851e-21	2.24905e-25	9.70632e-25	1392	1	.	12	GAA37003.2	2e-104	monocarboxylate transporter 9 [Clonorchis sinensis]	O15374	0.0002	Monocarboxylate transporter 5
SMED30013846	-1.92154	-1.00536	-3.41317	-2.73142	0.665983	2.35902	2.87078	3.17571	2.08763	0.000850633	0.028366	1.52368e-08	6.50691e-07	0.057209	1.26256e-14	4.52548e-22	1.58023e-27	0.00263653	0.100445	2.79731e-07	7.93017e-06	0.129951	1.7959e-13	6.60237e-21	2.23614e-26	1393	1	.	0	XP_006021779.1	3e-41	neutral cholesterol ester hydrolase 1 [Alligator sinensis]	Q6PIU2	1e-39	Neutral cholesterol ester hydrolase 1
SMED30013885	-1.47122	0.0719957	-2.97486	-6.99884	1.11413	3.15962	3.43517	3.664	0.974505	0.986481	0.541085	0.999821	2.15886e-08	0.0116238	2.41306e-18	2.39951e-22	2.83102e-26	0.999999	0.8814	0.999998	3.90705e-07	0.0361244	5.36915e-17	3.57695e-21	3.69701e-25	742	1	.	4	.	.	.	.	.	.
SMED30013949	-2.92634	-2.70461	-2.26333	-1.57626	1.61113	1.95991	2.55787	3.34162	2.25327	1.44522e-08	2.4036e-10	1.81429e-08	1.06953e-05	2.64916e-13	1.39469e-21	1.27028e-38	5.8961e-72	1.06014e-07	5.21709e-09	3.28105e-07	9.27248e-05	1.82635e-11	4.51805e-20	7.9398e-37	1.2688e-69	560	1	.	4	.	.	.	.	.	.
SMED30013958	-1.70776	0.283365	-1.54624	-6.60704	0.326213	2.90944	2.93748	3.40454	0.439884	0.992958	0.384762	0.989356	3.15032e-08	0.30018	7.8973e-27	1.55603e-27	3.3845e-42	0.999999	0.708757	0.999998	5.48612e-07	0.458959	4.79681e-25	3.45966e-26	1.17742e-40	1945	1	.	7	NP_001191178.1	1e-13	serotonin receptor [Apis mellifera]	Q75Z89	1e-12	5-hydroxytryptamine receptor 2A
SMED30013974	-0.310591	-0.711207	-2.84523	-5.8373	-2.45401	3.27386	4.31999	4.5645	0.56056	0.783748	0.909062	0.999793	4.04587e-05	0.999138	3.03214e-23	3.64025e-49	1.96451e-58	0.999999	0.999994	0.999998	0.000294491	0.999999	1.18635e-21	6.30286e-47	1.84952e-56	1474	1	.	3	CDJ07302.1	0	innexin unc 9 [Hymenolepis microstoma]	O01393	2e-83	Innexin unc-9
SMED30013976	-0.726327	-0.450742	-3.19298	-2.15833	-3.748	2.1984	3.9525	4.12548	1.12927	0.337374	0.477849	9.45005e-05	0.00283796	1.02327e-07	3.13163e-10	2.94081e-36	2.74202e-40	0.5203	0.816155	0.000700546	0.0120303	1.68736e-06	2.49461e-09	1.47663e-34	8.53397e-39	315	1	.	0	XP_002591553.1	3e-21	hypothetical protein BRAFLDRAFT_247125 [Branchiostoma floridae]	Q6UXB8	2e-18	Peptidase inhibitor 16
SMED30013984	-6.15309	-0.130865	-2.15751	-0.297883	0.388418	2.2238	3.01486	3.11227	-0.0618308	0.000224192	0.759914	0.998575	0.833207	0.363117	1.30045e-11	6.3808e-26	2.45648e-29	0.000785467	0.999994	0.999998	0.999998	0.527545	1.24852e-10	1.25726e-24	3.89917e-28	1631	1	YES	1	AFJ24869.1	2e-67	slit-2 [Schmidtea mediterranea]	A4IGL7	3e-12	Peroxidasin
SMED30014017	-2.97312	-1.57971	-2.51768	-3.72805	-0.13019	3.04502	3.7729	4.11082	2.89827	4.39837e-06	0.00141148	5.34493e-06	1.96225e-09	0.764204	1.23111e-22	3.97157e-36	9.91852e-44	2.13588e-05	0.0080963	5.60483e-05	4.72556e-08	0.892025	4.51763e-21	1.97445e-34	3.84575e-42	719	2	YES	0	AHD24733.1	5e-37	1.C5.1 [Schmidtea mediterranea]	.	.	.
SMED30014019	-2.35361	0.883051	-2.4527	-3.37122	-4.03087	2.33	4.27622	4.71914	4.69527	0.000531531	0.0721894	0.000245865	2.66816e-06	4.4412e-08	1.16154e-07	3.8191e-26	4.92972e-32	0.00172113	0.210884	0.00161799	2.75475e-05	8.24907e-07	6.10926e-07	7.67565e-25	9.26499e-31	768	1	.	0	ESN91852.1	7e-15	hypothetical protein HELRODRAFT_90252, partial [Helobdella robusta]	Q19289	6e-12	Intermediate filament protein ifb-1
SMED30014052	-2.4455	-0.244949	-3.05909	-2.11258	-3.11087	1.39207	4.25703	5.32388	2.65048	0.000745066	0.640935	7.62812e-06	0.00046722	1.6376e-07	0.000217574	3.1672e-39	3.66501e-64	0.00234209	0.976853	7.6732e-05	0.00251896	2.56825e-06	0.000603521	2.1157e-37	4.67864e-62	1559	2	.	0	EFX69543.1	3e-84	hypothetical protein DAPPUDRAFT_300917 [Daphnia pulex]	P07861	3e-75	Neprilysin
SMED30014062	-1.87865	-0.741363	-2.21502	-1.90765	-3.21457	2.2538	3.68655	4.01691	2.27131	0.000624679	0.0722256	8.08331e-06	4.7588e-05	4.71914e-12	8.27446e-18	2.2057e-52	5.69147e-64	0.00199594	0.210949	8.07446e-05	0.000339253	2.47689e-10	1.72396e-16	5.23238e-50	7.02734e-62	1591	2	YES	0	ELU15730.1	2e-54	hypothetical protein CAPTEDRAFT_156715 [Capitella teleta]	P05307	4e-51	Protein disulfide-isomerase
SMED30014085	-5.30756	1.89486	-5.30756	-2.38475	-2.49344	3.75746	4.95267	4.8883	0.53543	0.999654	0.00247444	0.999494	0.974402	0.978032	2.28711e-21	2.89325e-47	3.55411e-46	0.999999	0.01309	0.999998	0.999998	0.999999	7.25302e-20	4.13104e-45	1.58395e-44	2751	3	.	4	EKC30143.1	3e-53	Glutamate [NMDA] receptor subunit 3A [Crassostrea gigas]	Q9R1M7	8e-41	Glutamate receptor ionotropic, NMDA 3A
SMED30014090	-4.52475	-1.46719	-4.52475	-1.59791	-0.741994	3.57536	4.56625	4.71498	-0.219825	0.999568	0.919026	0.999677	0.933032	0.784437	1.40327e-14	2.01844e-28	1.20451e-31	0.999999	0.999994	0.999998	0.999998	0.907567	1.98573e-13	4.87646e-27	2.21136e-30	1425	1	.	0	ELU03435.1	2e-09	hypothetical protein CAPTEDRAFT_227127 [Capitella teleta]	.	.	.
SMED30014093	-1.33041	-0.97237	-1.86672	-2.0813	-2.96462	-0.0198018	3.82423	5.41099	4.00443	0.010627	0.0412044	0.000322255	8.43646e-05	6.10201e-08	0.96942	1.4977e-32	1.20165e-67	0.0253752	0.135782	0.00204879	0.000561621	1.0865e-06	0.992285	5.25887e-31	1.92564e-65	889	2	YES	1	CCW36843.1	5e-144	Ast5 protein [Schmidtea mediterranea]	P31580	2e-20	High choriolytic enzyme 1
SMED30014121	-5.38124	0.734273	-2.34875	-5.38124	-1.99767	2.50602	5.78886	6.07974	1.1245	0.999453	0.215683	0.972778	0.999512	0.954737	6.62042e-05	2.39063e-29	4.04953e-33	0.999999	0.474888	0.999998	0.999998	0.999999	0.000205537	6.34001e-28	8.22104e-32	1116	1	.	0	CAX73691.1	5e-54	putative LIM domain binding 3 [Schistosoma japonicum]	A1ZA47	9e-40	PDZ and LIM domain protein Zasp
SMED30014128	-4.94587	1.03176	-0.932413	-4.94587	-2.13604	2.84624	4.15901	4.92318	-0.0272993	0.999498	0.111681	0.828531	0.999623	0.9663	1.43718e-09	3.30844e-25	6.25012e-41	0.999999	0.294651	0.999998	0.999998	0.999999	1.04157e-08	6.1909e-24	2.01819e-39	1473	1	.	11	EFX84941.1	2e-16	hypothetical protein DAPPUDRAFT_209372 [Daphnia pulex]	Q5BF53	6e-17	GPI-anchored wall transfer protein 1
SMED30014144	-2.78487	-1.76573	-1.69998	-1.95357	-1.13216	2.77757	3.26249	3.29626	4.57342	5.32579e-16	6.43197e-10	2.57425e-09	1.75127e-11	8.77913e-06	2.00739e-50	3.30291e-72	5.33962e-74	1.12597e-14	1.3093e-08	5.36338e-08	6.95134e-10	8.23696e-05	1.83262e-47	4.52304e-69	1.30786e-71	1274	1	.	0	XP_005105567.1	1e-110	uncharacterized protein LOC101849867 isoform X8 [Aplysia californica]	Q54XH6	4e-06	Phytanoyl-CoA dioxygenase domain-containing protein 1 homolog [Dictyostelium discoideum]
SMED30014149	-2.65752	-1.68521	-1.83605	-2.1381	-0.706671	2.42562	3.32214	3.27579	3.62859	1.62781e-06	0.000349931	0.000118476	1.38616e-05	0.0916046	7.33031e-14	6.85595e-27	4.08584e-26	8.53929e-06	0.00240364	0.000856156	0.00011597	0.187357	9.4822e-13	1.46697e-25	5.283e-25	976	1	.	0	AAB47925.1	7e-123	Rab3 [Doryteuthis pealeii]	P25228	2e-120	Ras-related protein Rab-3 [Drosophila melanogaster]
SMED30014178	-2.0358	0.0411904	-3.40773	-3.1076	-1.12957	2.9958	3.30177	3.34194	1.56297	0.00293062	0.884823	6.04588e-07	1.46895e-06	0.010717	1.51789e-25	9.19212e-32	7.6883e-33	0.00806455	0.999994	8.01806e-06	1.62643e-05	0.0338509	7.85729e-24	3.00685e-30	1.537e-31	3288	1	YES	1	XP_003247185.1	4e-38	discoidin domain-containing receptor 2-like [Acyrthosiphon pisum]	Q62371	3e-34	Discoidin domain-containing receptor 2
SMED30014181	-3.14997	-2.29864	-3.96955	-2.43583	-0.944156	4.60939	4.7055	3.48327	1.53821	0.00317312	0.00583217	5.60183e-05	0.00340153	0.123548	1.60706e-49	5.00853e-52	1.81667e-25	0.00864738	0.0272581	0.00044459	0.0140786	0.236221	1.30854e-46	1.12606e-49	2.24031e-24	1947	1	.	11	XP_008109011.1	2e-104	solute carrier family 23 member 1-like isoform X2 [Anolis carolinensis]	B0JZG0	8e-92	Solute carrier family 23 member 2
SMED30014211	-7.50737	0.337664	-2.89589	-1.69091	0.219438	3.16174	4.15563	4.2197	1.66343	1.18621e-07	0.41753	0.999831	0.994251	0.493841	1.66217e-20	5.56522e-41	7.23676e-43	7.4748e-07	0.746922	0.999998	0.999998	0.657065	4.7737e-19	4.45914e-39	2.65748e-41	2523	1	.	0	ESO95143.1	4e-100	hypothetical protein LOTGIDRAFT_160907 [Lottia gigantea]	.	.	.
SMED30014224	-2.25477	-3.09642	-2.74186	-1.96381	1.35799	2.40252	3.02696	3.2694	1.22167	0.0011223	1.15573e-06	5.72498e-06	0.000255206	1.13957e-06	1.78253e-24	3.49611e-42	1.015e-51	0.00339405	1.40852e-05	5.96392e-05	0.00148773	1.37492e-05	8.03928e-23	3.06184e-40	6.12803e-50	1027	1	.	0	.	.	.	.	.	.
SMED30014274	-2.94662	-2.94662	-2.94662	-2.94662	-0.990067	2.6553	4.97646	5.14478	-1.14973	0.999651	0.999456	0.99945	0.999448	0.664599	3.59944e-05	2.583e-26	2.42342e-30	0.999999	0.999994	0.999998	0.999998	0.808638	0.000118333	5.28296e-25	4.12489e-29	1559	1	.	2	AGS83418.1	0	asic [Schmidtea mediterranea]	Q25011	7e-05	FMRFamide-activated amiloride-sensitive sodium channel
SMED30014318	-3.14973	-1.14976	-2.85017	-3.28775	-0.213843	2.69524	3.89299	4.06304	4.14703	5.94655e-07	0.0205301	1.10864e-06	4.87719e-08	0.63821	5.3116e-14	2.20464e-30	2.67147e-33	3.36815e-06	0.0774105	1.37223e-05	8.07335e-07	0.785944	6.99705e-13	6.37421e-29	5.49e-32	1801	2	.	0	GAA50620.1	1e-70	hypothetical protein CLF_104804 [Clonorchis sinensis]	O60268	7e-21	Uncharacterized protein KIAA0513 [Homo sapiens]
SMED30014320	-2.95463	-1.40007	-2.68549	-3.67439	0.146107	3.309	3.618	3.64146	3.19148	7.97672e-06	0.00693543	7.71778e-06	1.59835e-08	0.719675	1.06161e-21	2.90166e-26	1.15996e-26	3.69034e-05	0.0315577	7.75045e-05	3.02281e-07	0.856102	3.48399e-20	5.8947e-25	1.5511e-25	1793	1	.	0	CDJ18899.1	0	Four and a half LIM domains protein 2 [Echinococcus granulosus]	O70433	2e-117	Four and a half LIM domains protein 2
SMED30014326	-5.73984	-1.04269	-1.75499	-1.82969	0.806572	3.22786	3.33062	3.00216	-0.130919	0.00143176	0.973227	0.995869	0.996632	0.103271	7.72511e-31	1.01071e-33	9.61275e-26	0.00423262	0.999994	0.999998	0.999998	0.205742	7.65574e-29	3.94937e-32	1.21427e-24	891	2	.	0	EYB90608.1	2e-56	hypothetical protein Y032_0218g2440 [Ancylostoma ceylanicum]	Q9WTJ2	6e-49	Putative transcription factor Ovo-like 1
SMED30014397	-0.824939	-0.00308807	-1.66416	-4.6658	-4.6658	1.96952	4.51744	5.33682	-0.0548988	0.755625	0.438509	0.912738	0.999559	0.999675	7.30939e-05	5.80619e-29	5.45047e-46	0.999999	0.770992	0.999998	0.999998	0.999999	0.000224933	1.47989e-27	2.4148e-44	652	1	.	0	ADC84441.1	1e-44	neuropeptide precursor 3 [Schmidtea mediterranea]	.	.	.
SMED30014404	-1.31725	-2.08839	-5.15648	-2.23652	0.015461	4.84571	3.96545	1.97202	-0.0552441	0.982474	0.997977	0.00146179	0.998722	0.588264	1.55844e-49	3.27209e-28	9.44823e-06	0.999999	0.999994	0.00761137	0.999998	0.741749	1.3042e-46	7.74986e-27	2.47713e-05	1082	1	YES	1	.	.	.	.	.	.
SMED30014428	-1.82032	-0.605919	-2.55062	-3.59276	-1.13927	2.68018	3.43686	3.59184	2.28597	0.00134371	0.165126	3.23786e-06	2.91668e-09	0.00539641	3.16765e-20	9.51614e-35	1.88386e-38	0.00399703	0.392639	3.56141e-05	6.71795e-08	0.0192719	8.78747e-19	4.10734e-33	5.3042e-37	7024	1	.	3	3SR9	0	Chain A, Crystal Structure Of Mouse Ptpsigma	Q64605	0	Receptor-type tyrosine-protein phosphatase S
SMED30014455	-2.42275	-0.0539666	-3.30966	-3.33767	-2.88293	2.35079	4.53669	5.1195	1.0311	0.0398343	0.955056	0.00186813	0.00156897	0.000590659	2.35093e-09	1.05607e-41	9.63314e-57	0.0808225	0.999994	0.00941312	0.00722015	0.00302684	1.64751e-08	8.88721e-40	8.24482e-55	401	1	.	1	.	.	.	.	.	.
SMED30014476	-4.99888	-0.330932	-2.03757	-2.07171	-2.17402	1.97754	4.26457	5.371	0.138752	0.0184692	0.837425	0.998273	0.998476	0.998888	6.36594e-05	6.79726e-29	2.74132e-55	0.0413727	0.999994	0.999998	0.999998	0.999999	0.000198619	1.72802e-27	2.08555e-53	530	1	.	1	.	.	.	.	.	.
SMED30014482	-2.81644	-0.980087	-2.30965	-3.40234	-2.22388	3.26799	4.1199	4.3445	2.31612	6.98693e-05	0.0447761	7.00924e-05	9.37554e-08	3.57745e-06	5.13973e-31	1.55229e-52	1.43973e-59	0.000271187	0.144833	0.000542459	1.44479e-06	3.7488e-05	5.20199e-29	3.77143e-50	1.44102e-57	675	1	.	0	AAW24762.1	8e-31	SJCHGC04453 protein [Schistosoma japonicum]	Q66S17	9e-07	Natterin-3
SMED30014488	-2.98395	-1.43682	-3.15131	-3.42102	0.0722324	3.62819	3.43419	3.85849	5.3808	1.25909e-08	0.00119382	1.09773e-09	7.94715e-11	0.846916	3.47647e-33	1.77317e-29	6.70805e-38	9.32007e-08	0.0070028	2.4425e-08	2.72073e-09	0.95655	4.29244e-31	4.74004e-28	1.83554e-36	1559	1	.	4	BAE78817.1	0	innexin9 [Dugesia japonica]	O01393	7e-69	Innexin unc-9
SMED30014494	-3.04982	-0.855269	-2.88969	-1.91768	-0.202436	2.55494	3.04209	3.31786	0.539853	0.00154157	0.163172	0.000292797	0.00519621	0.68929	1.76811e-28	9.49707e-45	1.89698e-58	0.00451647	0.389131	0.00188848	0.0203069	0.829588	1.32838e-26	1.0716e-42	1.79718e-56	1272	1	.	6	CDJ24937.1	4e-57	rhodopsin orphan GPCR [Echinococcus granulosus]	.	.	.
SMED30014517	-3.54274	-0.786215	-2.72645	-5.51987	1.89619	3.41587	3.60269	3.66052	2.19232	6.25612e-05	0.182372	0.000173364	5.48474e-10	9.07247e-07	7.21312e-23	9.52028e-26	9.37144e-27	0.000245203	0.421671	0.00119299	1.53141e-08	1.12665e-05	2.71298e-21	1.85044e-24	1.26042e-25	1479	1	.	0	.	.	.	.	.	.
SMED30014521	-2.91371	0.766518	-1.65022	-1.76555	-2.59481	2.00572	3.02275	3.12929	0.31272	0.00373409	0.09823	0.0217331	0.0133941	0.000107572	9.19055e-11	1.4779e-26	2.54166e-29	0.0100004	0.267333	0.0761254	0.0460538	0.000711176	7.8772e-10	3.07066e-25	4.03226e-28	1605	1	.	8	EKC41411.1	3e-57	Transmembrane protein 26 [Crassostrea gigas]	Q6ZUK4	4e-31	Transmembrane protein 26 [Homo sapiens]
SMED30014529	-1.35716	-1.13667	-2.19574	-5.19367	-3.23776	4.19103	4.62939	4.30057	0.258712	0.98176	0.967075	0.998292	0.00135715	0.999985	6.61312e-29	1.61476e-37	3.10892e-31	0.999999	0.999994	0.999998	0.0063766	0.999999	5.24299e-27	9.19618e-36	5.5586e-30	315	1	YES	0	EFN87118.1	2e-14	Four-domain proteases inhibitor [Harpegnathos saltator]	Q6T6S5	2e-15	Kunitz-type serine protease inhibitor bitisilin-2
SMED30014546	-2.46319	-1.79531	-2.9503	-3.78159	-1.00565	4.05211	3.84409	4.09982	5.10869	1.13169e-05	0.000443502	2.19214e-07	5.31393e-10	0.0320627	2.72383e-34	1.20207e-30	3.65695e-35	5.1162e-05	0.00295802	3.20129e-06	1.48927e-08	0.082076	3.81679e-32	3.57147e-29	8.50099e-34	1302	1	.	0	ESO97258.1	0	hypothetical protein LOTGIDRAFT_214078 [Lottia gigantea]	Q5BKL0	2e-179	4-hydroxyphenylpyruvate dioxygenase
SMED30014552	-3.41686	-3.41686	-3.41686	-3.41686	1.24075	3.98221	4.55403	3.89046	-1.09691	0.999631	0.999698	0.999693	0.999692	0.055479	2.05821e-16	2.27078e-25	9.21618e-16	0.999999	0.999994	0.999998	0.999998	0.126805	3.63043e-15	4.28915e-24	5.9634e-15	1220	1	.	0	ELU17703.1	0.0006	hypothetical protein CAPTEDRAFT_217843 [Capitella teleta]	.	.	.
SMED30014600	-2.24937	-1.39612	-1.47896	-3.17156	-0.0272702	2.54861	2.82866	2.94601	-0.1809	0.0415041	0.0868521	0.0678141	0.000997916	0.962215	6.83253e-20	1.15005e-25	1.34159e-29	0.0836832	0.242907	0.194556	0.00487343	0.999999	1.82647e-18	2.21815e-24	2.17431e-28	778	1	.	0	GAA52551.1	5e-07	lipoma HMGIC fusion partner-like 2 protein [Clonorchis sinensis]	Q6P0C6	0.0001	Lipoma HMGIC fusion partner-like 2 protein
SMED30014606	-2.99012	-0.606139	-2.86574	-0.783006	-2.16617	2.56442	3.31979	3.52697	0.61404	0.00248006	0.330833	0.000427383	0.20147	0.00046215	3.2647e-21	1.00393e-39	4.05212e-47	0.00693813	0.641254	0.00261916	0.424127	0.00245386	1.02347e-19	6.95296e-38	1.88976e-45	1994	2	.	0	CDJ22325.1	3e-164	copine 9 [Echinococcus granulosus]	Q86YQ8	3e-117	Copine-8
SMED30014608	-2.52856	-0.390266	-2.89501	-2.50834	-2.57699	3.49601	3.7784	3.62475	1.35269	0.00298391	0.499324	9.10667e-05	0.000328454	1.28354e-05	2.59213e-29	5.18822e-35	5.02283e-32	0.008191	0.838954	0.000678429	0.00184925	0.000113633	2.21227e-27	2.29523e-33	9.43409e-31	3429	1	.	0	ESO83632.1	2e-62	hypothetical protein LOTGIDRAFT_236481 [Lottia gigantea]	Q6QR59	4e-33	Protein FAM115E
SMED30014615	-5.57826	-0.0910392	-2.60088	-2.66271	1.65054	2.907	3.15496	3.22039	-0.259969	0.00350035	0.732689	0.999693	0.999764	0.000516105	5.97515e-18	1.76056e-22	1.0076e-24	0.009435	0.999994	0.999998	0.999998	0.00268776	1.2677e-16	2.64145e-21	1.17386e-23	2200	4	.	0	XP_003737497.1	4e-63	uncharacterized protein LOC100899161 [Metaseiulus occidentalis]	.	.	.
SMED30014626	-5.71503	0.895238	-2.72577	-1.80035	-0.494236	2.62002	3.42914	3.79099	-0.043678	0.00198035	0.137728	0.999812	0.996251	0.889901	4.02877e-14	2.39583e-29	2.40567e-40	0.00565947	0.344831	0.999998	0.999998	0.988972	5.38248e-13	6.34822e-28	7.49489e-39	3002	4	.	1	XP_004209177.1	5e-30	uncharacterized protein LOC101241532 [Hydra vulgaris]	Q5K2P8	2e-13	Polyserase-2
SMED30014636	-1.20391	-0.737066	-1.1574	-1.97285	-0.74847	0.730014	2.33697	2.75271	1.21642	0.0144123	0.0572386	0.00530897	9.48831e-06	0.0196676	0.00353587	6.3129e-26	1.19739e-37	0.0331881	0.175604	0.0231567	8.35343e-05	0.0554384	0.00741612	1.24551e-24	3.22951e-36	1130	1	.	0	AGG20188.1	0	phosphoribosyl pyrophosphate synthetase 1 [Dugesia japonica]	Q7ZXC9	6e-110	Ribose-phosphate pyrophosphokinase 2
SMED30014654	0.480312	-0.426858	-0.888536	-2.74304	-2.50169	0.562983	2.44779	3.06904	2.12454	0.172728	0.242131	0.0196016	4.47688e-09	8.5279e-10	0.0492815	2.17494e-22	9.95443e-37	0.288026	0.515379	0.0698945	9.85208e-08	2.54628e-08	0.0758237	3.25184e-21	2.55449e-35	697	1	YES	0	CCD60233.1	7e-55	hypothetical protein Smp_121660 [Schistosoma mansoni]	P85831	1e-17	Prohormone-4
SMED30014682	-5.91748	0.112234	-1.30823	-2.04269	-0.102856	1.75009	3.39302	4.11593	0.104034	0.000845086	0.623705	0.986479	0.998075	0.736096	3.24038e-05	3.71681e-24	2.7559e-41	0.00262267	0.962276	0.999998	0.999998	0.870207	0.000107526	6.40597e-23	9.08393e-40	1340	3	YES	0	XP_002431048.1	3e-67	1-O-acylceramide synthase precursor, putative [Pediculus humanus corporis]	Q8NCC3	2e-59	Group XV phospholipase A2
SMED30014702	-5.49977	-1.41945	-0.891813	-2.59904	-0.148187	3.57351	3.64499	3.33976	-0.10195	0.0041303	0.98989	0.959986	0.999714	0.755296	4.29567e-28	1.56729e-29	8.06256e-24	0.0109652	0.999994	0.999998	0.999998	0.885671	3.08868e-26	4.21587e-28	8.87147e-23	771	1	.	1	.	.	.	.	.	.
SMED30014713	-2.93081	-0.814476	-3.45975	-3.4102	-0.478649	3.13559	3.87159	4.08671	3.93281	3.38218e-05	0.142733	1.13425e-06	1.10861e-06	0.367701	8.35368e-15	5.58799e-23	9.4394e-26	0.000139793	0.353657	1.39795e-05	1.26071e-05	0.532071	1.21784e-13	8.67334e-22	1.19337e-24	602	1	YES	0	.	.	.	.	.	.
SMED30014715	-1.99859	-1.16535	-2.85286	-2.93085	-2.47326	0.521939	4.64671	6.25226	1.21081	0.111139	0.228366	0.0113796	0.00855798	0.00453186	0.256935	6.30939e-34	6.88452e-70	0.1963	0.494176	0.0443355	0.0313238	0.0167647	0.320538	2.51302e-32	1.29631e-67	317	1	YES	0	.	.	.	.	.	.
SMED30014731	-1.26802	-1.66763	-1.3692	-6.80233	-0.279852	3.07798	3.98451	4.32454	1.08858	0.978001	0.991977	0.982977	3.46941e-09	0.755326	1.04619e-31	9.88771e-65	2.46347e-83	0.999999	0.999994	0.999998	7.84706e-08	0.885671	1.12566e-29	8.051e-62	1.09143e-80	928	1	.	0	XP_005107071.1	2e-17	tctex1 domain-containing protein 4-like [Aplysia californica]	A2VDD2	1e-14	Tctex1 domain-containing protein 1-B
SMED30014736	-1.14479	-0.301323	-2.01134	-2.06335	-3.0312	1.78214	3.34788	3.42199	-0.818459	0.403836	0.822956	0.0851316	0.0739199	0.00195971	9.90525e-06	4.67058e-23	3.00521e-25	0.609843	0.999994	0.23299	0.19238	0.0082687	3.6584e-05	7.27186e-22	3.65072e-24	1355	1	.	6	XP_313426.5	1e-35	AGAP003654-PA [Anopheles gambiae str. PEST]	Q9W4Y2	6e-33	PDF receptor
SMED30014756	-1.47106	-0.467237	-1.11706	-2.26462	-2.84068	-0.423285	3.47718	5.10677	4.00933	0.00225249	0.261363	0.0118071	4.07197e-06	1.18796e-08	0.280943	1.54317e-31	7.8723e-72	0.00635995	0.544731	0.0457625	3.97783e-05	2.58371e-07	0.346147	4.9883e-30	1.6702e-69	1394	1	YES	0	.	.	.	.	.	.
SMED30014765	-1.60305	0.470175	-2.57323	-6.50466	-1.67162	2.67668	4.5914	4.61431	1.08411	0.990534	0.277866	0.999322	8.66983e-07	0.992021	4.39365e-12	7.98447e-44	1.22111e-44	0.999999	0.568419	0.999998	1.01602e-05	0.999999	4.5115e-11	8.32347e-42	4.96467e-43	1002	1	.	0	XP_005476732.1	2e-74	poly(U)-specific endoribonuclease-C-like [Oreochromis niloticus]	B1H3D5	1e-73	Poly(U)-specific endoribonuclease
SMED30014778	-0.991712	-1.57239	-4.35477	-2.83215	1.12684	2.61441	3.16673	2.84304	0.848794	0.148891	0.0118446	4.95224e-08	0.000115019	0.000239986	3.08005e-29	4.74316e-47	1.1321e-36	0.253338	0.0494448	8.2247e-07	0.000735709	0.00141083	2.58476e-27	6.58512e-45	2.89531e-35	1579	1	.	4	CDJ88593.1	2e-62	Innexin domain containing protein [Haemonchus contortus]	O01393	1e-54	Innexin unc-9
SMED30014783	-1.42642	0.0777629	-6.33569	-6.33569	0.35316	4.30023	4.71477	4.65189	1.24678	0.885465	0.400218	0.999677	0.999684	0.235717	4.07039e-42	5.89256e-55	2.24148e-53	0.999999	0.727011	0.999998	0.999998	0.384907	1.40952e-39	1.79318e-52	1.50399e-51	587	1	YES	0	.	.	.	.	.	.
SMED30014784	-0.616526	0.733833	-1.6393	-2.219	-3.1367	-1.01156	3.44642	4.44283	3.9514	0.191504	0.0643404	0.00107516	2.41049e-05	1.35056e-08	0.025494	4.22037e-26	6.61634e-45	0.31558	0.192319	0.00583208	0.000188528	2.88365e-07	0.0425145	8.44832e-25	2.7343e-43	1623	1	.	0	.	.	.	.	.	.
SMED30014835	-5.59412	0.191271	-2.5928	-2.69961	-2.77437	3.57625	4.92196	4.97141	0.714115	0.0044053	0.552239	0.999646	0.999765	0.999832	5.4169e-22	1.05249e-52	7.40667e-55	0.0116165	0.893471	0.999998	0.999998	0.999999	1.84401e-20	2.59905e-50	5.46914e-53	1182	1	.	0	ESO08124.1	6e-57	hypothetical protein HELRODRAFT_156658 [Helobdella robusta]	A3KCL7	4e-53	D-aspartate oxidase
SMED30014850	-2.74794	-1.90308	-1.95641	-3.6826	0.830006	3.16834	3.17242	3.11927	0.444222	0.0110084	0.0208319	0.0175304	0.00014489	0.0456456	6.01363e-24	4.47578e-24	2.03165e-23	0.0261801	0.0782643	0.0637001	0.000902064	0.108907	2.57953e-22	7.63543e-23	2.1751e-22	1554	2	.	7	AAK58856.1	2e-176	putative neuropeptide receptor NPR1 [Girardia tigrina]	P30731	6e-38	Probable G-protein coupled receptor 83
SMED30014866	-1.21937	-0.235847	-2.47906	-2.63498	-3.37225	1.71346	3.73878	4.48927	1.20863	0.119288	0.726077	0.00156207	0.000681788	1.15214e-06	7.16603e-06	3.92679e-28	9.78767e-43	0.208953	0.999994	0.00806934	0.00349562	1.38732e-05	2.71459e-05	9.19477e-27	3.54415e-41	714	1	.	1	CDJ06862.1	4e-53	prohormone 4 [Hymenolepis microstoma]	P85831	1e-20	Prohormone-4
SMED30014876	-2.66456	-1.82035	-3.42601	-4.6713	1.25673	3.98299	3.52246	3.82003	7.27748	7.38346e-07	0.000257428	1.506e-09	4.81404e-14	0.00102049	6.29304e-34	4.09268e-26	4.79275e-31	4.10863e-06	0.0018365	3.2759e-08	2.98421e-12	0.00479482	8.352e-32	8.20907e-25	8.47367e-30	737	1	YES	0	.	.	.	.	.	.
SMED30014878	-3.24417	-0.572292	-2.68144	-2.3968	-2.51235	2.73055	4.38797	4.28854	2.14593	0.000101613	0.290363	9.70121e-05	0.000203319	1.08252e-05	4.28394e-15	1.70754e-42	1.84826e-40	0.000383333	0.585993	0.000717047	0.00121681	9.84992e-05	6.54143e-14	1.56838e-40	5.80633e-39	2782	1	YES	0	XP_006974219.1	1e-12	C-type lectin domain family 18 member A-like [Peromyscus maniculatus bairdii]	Q6UXF7	8e-11	C-type lectin domain family 18 member B
SMED30014924	-3.81775	-3.81775	-0.829532	-3.81775	-0.991698	3.38947	4.79646	5.08854	-0.565618	0.999449	0.999562	0.70182	0.999557	0.729521	4.05692e-12	2.59526e-35	5.46399e-45	0.999999	0.999994	0.999998	0.999998	0.864878	4.18571e-11	1.18826e-33	2.27367e-43	1669	1	.	11	CDJ16160.1	1e-179	vesicular glutamate transporter [Echinococcus granulosus]	Q5W8I7	1e-60	Vesicular glutamate transporter 2.2
SMED30014966	-1.71602	-1.15242	-2.70285	-4.78298	-1.44524	3.46034	3.9365	4.40268	1.82394	0.0196394	0.0511129	0.000181114	5.19094e-09	0.00631103	6.92118e-36	1.36156e-48	3.92592e-64	0.0436308	0.160806	0.00123757	1.12166e-07	0.0219931	1.15841e-33	2.26628e-46	4.9488e-62	1709	1	.	1	4H1N	5e-75	Chain A, Crystal Structure Of P450 2b4 F297a Mutant In Complex With Anti- Platelet Drug Clopidogrel	P00178	2e-76	Cytochrome P450 2B4
SMED30014968	-2.32956	-1.18421	-3.24063	-2.69277	-1.71822	3.37414	3.98765	3.8036	1.28563	0.00507652	0.0491622	1.8686e-05	0.00012953	0.000812773	1.81839e-40	2.47201e-61	4.41439e-55	0.0131857	0.155939	0.000170025	0.000818691	0.00395261	5.31872e-38	1.28404e-58	3.30006e-53	2514	1	.	0	CAD38263.1	1e-55	hypothetical protein [Taenia solium]	Q8BWP5	2e-24	Alpha-tocopherol transfer protein
SMED30015020	-2.51771	-2.28238	-1.25664	-3.50128	-0.190665	2.09715	3.25061	4.40093	1.29927	0.00203524	0.000588802	0.0301566	2.32031e-06	0.692265	2.12704e-13	6.71917e-36	4.42356e-76	0.00580038	0.00379928	0.100257	2.43653e-05	0.832205	2.58915e-12	3.30226e-34	1.2455e-73	797	2	.	0	AFJ24833.1	6e-06	IAP domain containing-1, partial [Schmidtea mediterranea]	Q0WPJ7	0.0001	Putative E3 ubiquitin-protein ligase RF298
SMED30015050	-1.34482	-1.10825	-5.17615	-5.17615	1.41573	3.70495	3.73049	3.95418	-0.108226	0.883803	0.841	0.999487	0.999502	0.00672304	2.12351e-25	7.85653e-26	1.60663e-31	0.999999	0.999994	0.999998	0.999998	0.0231586	1.07161e-23	1.53897e-24	2.92289e-30	2871	2	.	1	EKC19649.1	3e-47	Protocadherin-11 X-linked [Crassostrea gigas]	Q08174	3e-42	Protocadherin-1
SMED30015061	-2.30943	-0.952067	-2.18496	-3.01744	-0.0283755	2.45965	2.9948	3.03783	2.1736	8.5685e-06	0.0124054	6.95022e-07	2.30681e-10	0.943707	2.62742e-25	5.05524e-39	1.62555e-40	3.94533e-05	0.0512673	9.07345e-06	7.13525e-09	0.999999	1.31271e-23	3.31085e-37	5.12807e-39	2408	1	.	0	ELU16688.1	1e-09	hypothetical protein CAPTEDRAFT_223299 [Capitella teleta]	Q9PWA3	7e-06	GRIN2-like protein
SMED30015069	-4.89211	-0.43282	-2.61044	-1.99494	1.29883	2.75784	2.90764	2.966	1.91541	8.00795e-09	0.37453	6.29391e-05	0.000672577	0.000150493	2.87913e-20	9.1404e-23	6.49878e-24	6.11703e-08	0.695823	0.000493023	0.00345603	0.000948914	8.024e-19	1.39854e-21	7.20077e-23	2307	1	.	0	ADZ58509.1	3e-87	diversin [Schmidtea mediterranea]	Q9Y2G4	2e-44	Ankyrin repeat domain-containing protein 6
SMED30015071	-2.96645	-1.38279	-3.84816	-2.64497	1.51451	3.34051	3.10472	2.88263	1.8935	1.13151e-05	0.00382939	1.62121e-09	1.40906e-06	2.34313e-07	3.99726e-41	1.0123e-34	1.42723e-29	5.11618e-05	0.0190391	3.5113e-08	1.56529e-05	3.486e-06	1.25443e-38	4.3568e-33	2.30801e-28	1754	1	.	0	CAD89531.1	0	eyes absent protein [Dugesia japonica]	Q99502	2e-155	Eyes absent homolog 1 [Homo sapiens]
SMED30015082	-4.22866	-0.15366	-4.22866	-1.30926	-1.40679	2.72311	4.25991	4.344	-0.718495	0.99968	0.617952	0.999555	0.905514	0.916751	2.15769e-08	7.84102e-28	2.15082e-30	0.999999	0.957062	0.999998	0.999998	0.999999	1.29131e-07	1.78824e-26	3.67126e-29	682	1	.	1	ESO86717.1	2e-10	hypothetical protein LOTGIDRAFT_166990 [Lottia gigantea]	.	.	.
SMED30015113	-4.53735	-0.47633	-1.57068	-4.53735	-0.748851	3.47872	4.26835	4.12348	-0.462185	0.999611	0.7177	0.930204	0.999468	0.787355	3.1953e-15	1.02128e-26	1.06262e-24	0.999999	0.999994	0.999998	0.999998	0.910023	4.93665e-14	2.15613e-25	1.23509e-23	1938	1	.	6	CDJ22152.1	5e-72	neuropeptide receptor [Echinococcus granulosus]	P25929	5e-24	Neuropeptide Y receptor type 1
SMED30015167	-3.3948	-0.391736	-1.84389	-1.62126	-1.45478	2.17758	2.97792	3.55096	0.779221	0.000299029	0.486532	0.00548562	0.0107028	0.00617117	4.39628e-14	1.97596e-28	9.9142e-44	0.00102118	0.825231	0.0237826	0.0380374	0.0215755	5.85271e-13	4.78919e-27	3.84575e-42	1439	1	.	0	ESN91641.1	3e-63	hypothetical protein HELRODRAFT_189751 [Helobdella robusta]	Q5RCR5	3e-62	Sulfatase-modifying factor 2
SMED30015172	-1.57706	-0.895783	-2.02869	-3.26516	-0.786987	1.79111	3.08952	3.67306	2.77768	0.0015037	0.0332171	2.35694e-05	2.44774e-09	0.0443707	6.57729e-09	3.80097e-27	1.11575e-39	0.00441712	0.114157	0.000208539	5.75667e-08	0.106435	4.29555e-08	8.26801e-26	3.35137e-38	2416	1	.	0	ELU04030.1	0	hypothetical protein CAPTEDRAFT_114953 [Capitella teleta]	P09215	0	Protein kinase C delta type
SMED30015176	-1.65615	-0.618755	-2.59431	-3.30389	-0.265408	2.28734	2.96621	3.18497	0.681024	0.0292384	0.265548	0.000207515	7.67802e-06	0.559913	1.24277e-16	6.13346e-30	6.96034e-36	0.0618108	0.550482	0.00139345	6.95268e-05	0.717077	2.24871e-15	1.71254e-28	1.69381e-34	2580	1	.	0	ELU07403.1	5e-29	hypothetical protein CAPTEDRAFT_223263 [Capitella teleta]	P49796	4e-24	Regulator of G-protein signaling 3
SMED30015204	-4.48082	-0.053746	-2.85911	-4.37364	0.911019	4.07603	3.47661	3.30366	2.10767	1.50576e-06	0.979747	9.19975e-05	4.983e-07	0.0201769	1.39475e-38	9.59623e-27	6.022e-24	7.9363e-06	0.999994	0.00068401	6.23693e-06	0.0566304	3.3349e-36	2.03024e-25	6.69464e-23	3429	2	.	1	CDJ17065.1	7e-102	protocadherin 9 [Echinococcus granulosus]	Q6WYY1	2e-66	Protocadherin-11 X-linked
SMED30015209	-3.0132	-1.60421	-1.89069	-1.73917	0.587774	2.51281	2.61255	2.53414	1.86242	3.99539e-07	0.000187543	1.69058e-05	5.72131e-05	0.0425055	4.93099e-25	2.99511e-27	1.09649e-25	2.31702e-06	0.00138687	0.000155803	0.000399273	0.102923	2.37163e-23	6.55293e-26	1.37306e-24	1412	1	.	0	CDJ19572.1	2e-91	calcyphosin protein [Echinococcus granulosus]	Q6P8Y1	4e-91	Calcyphosin-like protein [Mus musculus]
SMED30015226	-4.41024	-1.34852	-4.41024	-1.51179	-0.611033	3.27834	4.1925	4.82099	-0.39509	0.999616	0.906924	0.999471	0.925804	0.750713	3.89256e-13	4.64112e-26	7.66619e-41	0.999999	0.999994	0.999998	0.999998	0.882016	4.58269e-12	9.26594e-25	2.46488e-39	1563	3	YES	3	CDJ11772.1	1e-102	glycine receptor subunit alpha 1 [Hymenolepis microstoma]	Q9GJS9	4e-52	Glycine receptor subunit beta
SMED30015232	-2.45555	0.271106	-2.25384	-2.83972	-2.12088	2.96184	3.12588	3.31115	0.970208	0.00211384	0.498759	0.000465453	2.39831e-05	2.63485e-05	4.57408e-34	1.29227e-38	4.44299e-45	0.00600336	0.838557	0.00281643	0.000187819	0.000211705	6.26378e-32	8.04382e-37	1.86426e-43	2364	1	.	1	AAY23351.1	0	netrin 2 [Schmidtea mediterranea]	Q90922	4e-125	Netrin-1
SMED30015266	-3.74303	-0.182267	-4.08948	-3.33254	0.714813	3.28567	3.73455	3.61228	2.28166	2.13928e-06	0.730688	1.15546e-08	3.91339e-07	0.0555784	5.52996e-26	1.19707e-34	3.08627e-32	1.09721e-05	0.999994	2.17566e-07	5.07528e-06	0.126936	3.0513e-24	5.06518e-33	5.91101e-31	3625	1	YES	6	XP_003727174.1	1e-112	latrophilin-1-like [Strongylocentrotus purpuratus]	Q9NYQ6	2e-25	Cadherin EGF LAG seven-pass G-type receptor 1
SMED30015272	-1.49455	-1.24937	-2.35123	-5.32646	-1.18245	3.59825	4.24671	3.75911	0.0126095	0.988609	0.978115	0.999022	0.000468107	0.973832	1.26263e-28	3.84638e-46	3.17142e-33	0.999999	0.999994	0.999998	0.00252283	0.999999	9.6059e-27	4.97339e-44	6.49085e-32	1510	1	YES	1	XP_004750818.1	3e-27	insulin-like growth factor-binding protein complex acid labile subunit [Mustela putorius furo]	P35859	9e-28	Insulin-like growth factor-binding protein complex acid labile subunit
SMED30015288	-0.788531	0.0478591	-1.66199	-4.63326	-4.63326	3.22681	4.17598	4.2664	-0.426959	0.747146	0.417011	0.912634	0.999643	0.999541	2.40179e-15	1.28475e-30	1.7563e-33	0.999999	0.74626	0.999998	0.999998	0.999999	3.75499e-14	3.80588e-29	3.66428e-32	2657	1	YES	1	GAA49354.1	5e-87	protocadherin-11 X-linked [Clonorchis sinensis]	Q6KEQ9	7e-58	Protocadherin-11 X-linked
SMED30015289	-2.32483	-0.381044	-6.16216	-2.24663	0.430408	3.15324	3.84358	3.68744	0.430204	0.998731	0.814801	7.97481e-06	0.998415	0.247707	2.03193e-28	4.15405e-50	1.41388e-45	0.999999	0.999994	7.98196e-05	0.999998	0.399032	1.51151e-26	7.92083e-48	6.12012e-44	1180	1	.	0	CCJ30966.1	5e-07	unnamed protein product [Pneumocystis jirovecii]	Q5AL29	7e-06	RNA exonuclease 3
SMED30015301	-3.88262	0.638897	-2.00598	-3.76951	0.383391	2.55583	2.99348	3.08652	2.41849	6.2823e-09	0.0695938	4.43583e-05	9.94551e-11	0.250998	4.9195e-19	9.06085e-27	1.01476e-28	4.89314e-08	0.205084	0.000360989	3.31447e-09	0.402696	1.19044e-17	1.91966e-25	1.54714e-27	1443	1	.	5	.	.	.	.	.	.
SMED30015381	-3.50803	-1.09884	-2.76581	-0.918167	1.23952	1.86855	2.40144	2.78133	0.550858	9.95528e-05	0.0556082	0.000146921	0.0917506	4.32854e-05	1.84481e-13	8.64209e-24	9.95596e-35	0.000376079	0.171527	0.0010337	0.229794	0.000325689	2.26574e-12	1.4337e-22	2.24005e-33	1825	1	.	0	XP_002591612.1	5e-06	hypothetical protein BRAFLDRAFT_223384 [Branchiostoma floridae]	Q23424	1e-05	Transmembrane GTPase fzo-1 [Caenorhabditis elegans]
SMED30015406	-3.36732	-1.02862	-2.23285	-3.28638	0.291487	2.3331	3.55463	3.73595	2.64042	4.65357e-09	0.00655083	4.34465e-07	1.68391e-11	0.298651	8.21491e-23	2.25076e-58	8.40797e-66	3.6904e-08	0.0300391	5.92537e-06	6.73722e-10	0.457165	3.07442e-21	8.69341e-56	1.16731e-63	1830	1	YES	0	XP_002403600.1	3e-12	tnf receptor associated factor, putative [Ixodes scapularis]	P39428	2e-10	TNF receptor-associated factor 1 [Mus musculus]
SMED30015420	-3.71947	-0.661262	-0.722198	-3.71947	-3.71947	2.20932	4.74144	5.5911	-0.546595	0.999672	0.629003	0.645358	0.99952	0.99946	0.000136443	2.18013e-26	6.21665e-44	0.999999	0.966591	0.999998	0.999998	0.999999	0.000396738	4.48947e-25	2.42917e-42	314	1	.	1	.	.	.	.	.	.
SMED30015422	-2.5596	-0.15423	-2.68833	-2.66504	-1.37489	1.93417	3.6294	3.87852	1.66862	0.000592881	0.770175	3.68034e-05	3.95549e-05	0.00419771	8.25456e-09	7.62502e-33	2.78148e-38	0.00190039	0.999994	0.000306631	0.000289084	0.0157372	5.29793e-08	2.76437e-31	7.75903e-37	3984	1	.	0	CDI95751.1	2e-59	Pleckstrin y [Hymenolepis microstoma]	Q9W5D0	3e-41	Uncharacterized protein CG43867 [Drosophila melanogaster]
SMED30015431	-2.30866	-2.07898	-2.16306	-2.24161	-2.0139	2.92258	3.86024	4.02338	0.442051	0.03698	0.0188869	0.0139729	0.0101773	0.0032572	1.518e-22	2.01701e-45	1.00319e-51	0.0757425	0.0723649	0.0527806	0.0364667	0.0127012	5.50998e-21	2.41136e-43	6.06892e-50	275	1	YES	1	.	.	.	.	.	.
SMED30015446	-2.10777	-1.24794	-0.845996	-2.04655	-3.12623	2.26127	3.55247	3.56076	0.00180691	0.0635832	0.13824	0.29335	0.0211966	0.000100881	1.16455e-11	1.35724e-33	1.51279e-34	0.120925	0.345765	0.599088	0.0681381	0.000672177	1.12558e-10	5.26249e-32	3.37348e-33	2532	1	.	0	GAA55777.1	4e-169	pleckstrin homology domain-containing family G member 7 [Clonorchis sinensis]	Q6ZR37	4e-53	Pleckstrin homology domain-containing family G member 7
SMED30015454	-1.75186	-0.0801598	-2.32668	-3.1325	-3.07003	1.55498	4.11767	4.68857	2.3041	0.0108543	0.899809	0.00045279	8.25276e-06	6.11557e-07	6.67965e-05	2.3997e-33	2.485e-44	0.0258545	0.999994	0.00274914	7.39313e-05	7.94839e-06	0.000207184	9.0824e-32	9.98207e-43	877	1	YES	0	GAA50793.1	5e-42	GLIPR1-like protein 1 [Clonorchis sinensis]	Q6UWM5	1e-31	GLIPR1-like protein 1
SMED30015470	-2.28139	0.0228581	-2.39563	-3.8489	-2.98997	2.63552	4.32245	4.53506	5.26459	0.000209621	0.958457	8.71541e-05	2.00078e-08	1.80952e-06	4.06663e-11	5.04526e-31	2.78347e-34	0.000738884	0.999994	0.00065397	3.66651e-07	2.06263e-05	3.65063e-10	1.55418e-29	6.07224e-33	1014	1	YES	0	ACM78480.1	6e-128	SPARC-like protein [Dugesia japonica]	P34714	7e-09	SPARC
SMED30015498	-2.03486	-0.723545	-2.19905	-3.22203	-3.57697	0.943432	4.77786	6.03517	5.33191	5.51807e-05	0.0886802	7.73905e-06	1.82007e-09	1.48245e-11	0.00787192	1.70061e-59	9.02448e-96	0.000219116	0.246875	7.76922e-05	4.4256e-08	6.91358e-10	0.0150796	7.11588e-57	9.37519e-93	482	1	YES	0	.	.	.	.	.	.
SMED30015512	-1.71267	0.572958	-3.17563	-2.20632	-2.77011	0.0173573	4.06152	5.21289	1.57741	0.0407655	0.240231	0.000192338	0.00332617	3.59731e-05	0.90922	8.43222e-32	4.08123e-56	0.0824257	0.512349	0.00130391	0.0138198	0.000277817	0.944326	2.76428e-30	3.32287e-54	890	1	YES	0	CDJ14117.1	4e-41	venom allergen (val) protein [Hymenolepis microstoma]	P35781	6e-33	Venom allergen 5.01
SMED30015515	-0.932364	0.370785	-1.92833	-2.57382	-3.18261	-0.832044	3.85855	5.21983	3.2222	0.0920881	0.39761	0.000810143	2.42285e-05	9.54363e-08	0.0780652	6.76509e-30	8.95079e-57	0.166549	0.723838	0.00456038	0.000189445	1.58764e-06	0.11355	1.87672e-28	7.68263e-55	1654	1	YES	0	AAL29940.1	8e-107	lectin 1 [Girardia tigrina]	P22897	1e-28	Macrophage mannose receptor 1
SMED30015527	-7.06681	-1.93508	-1.65687	-0.00670888	0.989749	2.85659	3.35694	3.4622	0.893137	9.36153e-07	0.997049	0.993987	0.676747	0.0229622	5.60732e-22	1.15741e-33	2.80018e-37	5.11025e-06	0.999994	0.999998	0.984707	0.0627993	1.90668e-20	4.50509e-32	7.40008e-36	1660	1	.	0	P42687	0	Tyrosine-protein kinase SPK-1 [Girardia tigrina]	P42687	0	Tyrosine-protein kinase SPK-1 [Girardia tigrina]
SMED30015528	-1.30703	-0.116276	-2.0119	-2.30168	-3.07039	0.104095	3.85454	4.84864	3.75708	0.0104534	0.792032	0.000111931	1.35137e-05	1.36403e-08	0.785905	1.02789e-34	1.17563e-56	0.0250064	0.999994	0.000814131	0.000113468	2.91035e-07	0.836642	4.40499e-33	9.94893e-55	4008	1	.	0	AAL29940.1	3e-172	lectin 1 [Girardia tigrina]	P22897	8e-56	Macrophage mannose receptor 1
SMED30015547	-3.54744	-0.920712	-2.54199	-2.18693	1.42217	2.56159	2.68297	2.53034	1.51688	1.44156e-07	0.0257493	8.84979e-07	7.07131e-06	4.47014e-09	1.91268e-36	1.1832e-40	5.35262e-36	8.97867e-07	0.0928484	1.12024e-05	6.44981e-05	1.08432e-07	3.36979e-34	9.09977e-39	1.3164e-34	1380	1	.	0	GAA35278.2	6e-11	putative N-acetyltransferase [Clonorchis sinensis]	P79081	3e-06	N-acetyltransferase ats1 [Schizosaccharomyces pombe 972h-]
SMED30015560	-3.00917	0.0279595	-3.85207	-0.608809	-0.0800313	1.88213	2.62739	3.0126	0.249791	0.00278155	0.890076	2.98607e-05	0.324918	0.935392	7.2021e-12	5.70349e-26	9.1655e-38	0.00768734	0.999994	0.000256813	0.604486	0.999999	7.17282e-11	1.13045e-24	2.48541e-36	1637	2	.	0	AFJ24791.1	5e-11	TNF receptor associated factor-3, partial [Schmidtea mediterranea]	P39429	6e-06	TNF receptor-associated factor 2
SMED30015595	-3.32674	-1.0705	-2.62821	-2.86593	0.407756	3.0935	3.24572	3.1444	3.47754	7.02705e-08	0.0187273	8.24777e-07	1.24355e-07	0.285352	3.61715e-22	1.44306e-24	5.55636e-23	4.60827e-07	0.0718624	1.05467e-05	1.85009e-06	0.442586	1.25546e-20	2.56189e-23	5.77628e-22	1709	1	.	4	BAD83778.1	0	innexin12 [Dugesia japonica]	O01393	2e-78	Innexin unc-9
SMED30015622	-2.98648	-0.201952	-2.08791	-3.21753	-0.900496	2.34841	3.37514	3.67083	1.89617	1.62956e-05	0.653995	8.92811e-05	9.34712e-08	0.0280979	5.46818e-16	2.96757e-35	7.79264e-43	7.18163e-05	0.989201	0.000667106	1.44189e-06	0.073866	9.20848e-15	1.34442e-33	2.8526e-41	3530	1	.	0	ELT89436.1	2e-176	hypothetical protein CAPTEDRAFT_101633 [Capitella teleta]	Q2NKQ1	3e-105	Small G protein signaling modulator 1
SMED30015707	-5.75873	-0.631037	-1.77686	0.508028	-1.94267	2.75041	3.37756	3.4733	-0.106216	0.00142078	0.924233	0.996095	0.345935	0.997524	1.38995e-15	1.13024e-26	1.29669e-29	0.00420196	0.999994	0.999998	0.631712	0.999999	2.23691e-14	2.36793e-25	2.10595e-28	1843	1	.	7	XP_006016427.1	1e-76	muscarinic acetylcholine receptor M3 isoform X1 [Alligator sinensis]	Q5IS53	2e-75	Muscarinic acetylcholine receptor M5 [Pan troglodytes] gi|75070242|sp|Q5IS98.1|ACM5_SAIBB RecName: Full=Muscarinic acetylcholine receptor M5 [Saimiri boliviensis boliviensis]
SMED30015710	-1.76247	-0.346242	-4.08423	-3.58766	-1.19587	3.25499	3.86166	3.85982	1.92651	0.00886733	0.505874	5.45106e-08	3.64655e-07	0.0107957	1.00218e-27	6.7602e-41	4.89259e-41	0.021633	0.846367	8.97572e-07	4.78066e-06	0.0340389	6.86196e-26	5.36905e-39	1.59007e-39	1675	1	.	4	CDJ11100.1	6e-143	glycine receptor subunit beta [Hymenolepis microstoma]	Q7TNC8	1e-71	Glycine receptor subunit alpha-2
SMED30015721	-3.02961	-0.99032	-1.95831	-1.68799	0.807654	2.13748	2.44689	2.27421	3.91028	9.42389e-14	0.0013849	1.01731e-08	3.36305e-07	0.00157019	1.3645e-20	1.87123e-27	1.6239e-23	1.48724e-12	0.00797761	1.93122e-07	4.46535e-06	0.00688874	3.94515e-19	4.14824e-26	1.75038e-22	3371	1	.	0	GAA50183.1	0	diacylglycerol kinase, partial [Clonorchis sinensis]	Q6P5E8	0	Diacylglycerol kinase theta
SMED30015723	-1.92156	-0.0822223	-2.1891	-2.91747	-1.61506	2.53128	3.13513	3.05899	0.436066	0.025882	0.923844	0.0025885	0.000154682	0.00237441	8.87265e-20	1.23464e-32	2.48525e-31	0.0555929	0.999994	0.0124575	0.000956274	0.00972854	2.33659e-18	4.38117e-31	4.46656e-30	1373	1	.	0	BAG15902.1	0	musashi [Dugesia japonica]	O43347	3e-51	RNA-binding protein Musashi homolog 1
SMED30015727	-1.61401	0.328123	-0.844285	-5.45172	-1.28703	1.45976	3.16545	4.24371	-0.260147	0.992142	0.41833	0.941026	0.000163378	0.981255	0.000280085	1.80105e-23	1.56856e-55	0.999999	0.747777	0.999998	0.00100348	0.999999	0.000759029	2.90317e-22	1.21481e-53	1629	1	.	0	.	.	.	.	.	.
SMED30015740	-2.06022	-1.21646	-5.89662	-1.35089	-0.562944	3.60423	3.81463	3.66826	0.298565	0.997482	0.976446	3.74936e-05	0.983449	0.877965	2.29193e-30	3.08556e-35	2.54326e-32	0.999999	0.999994	0.000311777	0.999998	0.979973	2.1475e-28	1.39368e-33	4.90845e-31	1336	2	.	0	GAA51503.1	6e-27	syntenin-2 [Clonorchis sinensis]	Q86UT5	2e-10	Na(+)/H(+) exchange regulatory cofactor NHE-RF4
SMED30015742	-3.40728	0.669656	-3.40728	-3.40728	-3.40728	3.47435	4.702	4.78311	-0.946548	0.999567	0.190723	0.999642	0.999641	0.999593	1.84393e-10	7.67637e-24	9.38168e-26	0.999999	0.435295	0.999998	0.999998	0.999999	1.51409e-09	1.28054e-22	1.18657e-24	638	1	.	2	.	.	.	.	.	.
SMED30015763	-3.29156	-0.409415	-2.05182	-3.58733	-0.899502	3.34497	3.53228	3.36237	3.16445	1.5748e-06	0.393685	0.0002516	2.83468e-08	0.0600227	6.05748e-22	1.18088e-24	3.24089e-22	8.27706e-06	0.718995	0.00165177	4.98542e-07	0.134908	2.04132e-20	2.10636e-23	3.24704e-21	2774	1	YES	1	CCD76298.1	6e-85	putative immunoglobulin domain superfamily (sensory guidance protein) [Schistosoma mansoni]	.	.	.
SMED30015795	-5.84095	-0.347592	-1.23063	-1.93884	-2.03644	1.35355	4.62026	5.42065	0.820754	0.00133756	0.847562	0.982967	0.997387	0.998005	0.00354147	2.41166e-47	7.19559e-74	0.0039803	0.999994	0.999998	0.999998	0.999999	0.00742683	3.50995e-45	1.74824e-71	1181	2	.	0	.	.	.	.	.	.
SMED30015799	-1.87746	-0.772856	-1.99339	-4.64333	-3.32675	3.27074	4.66186	4.68119	3.21312	0.0020286	0.116758	0.000427628	1.65088e-10	5.93643e-09	2.97344e-23	1.85601e-50	5.65056e-51	0.00578309	0.304763	0.00261947	5.29108e-09	1.40052e-07	1.16794e-21	3.65465e-48	3.2612e-49	656	1	YES	0	XP_002604445.1	0.0005	hypothetical protein BRAFLDRAFT_122287 [Branchiostoma floridae]	.	.	.
SMED30015821	-2.49976	-1.03315	-3.13779	-4.0144	-0.834627	3.05994	3.9795	4.4803	2.39717	0.000359563	0.0463665	1.66223e-06	1.35374e-08	0.0665041	8.12534e-22	4.87536e-39	3.81693e-51	0.0012059	0.148846	1.95846e-05	2.6127e-07	0.146235	2.69002e-20	3.20698e-37	2.25035e-49	413	1	.	1	DAA33927.1	7e-63	TPA_inf: neuropeptide precursor-22 [Schmidtea mediterranea]	.	.	.
SMED30015825	-0.689012	-0.266368	-1.31446	-2.97068	-1.69261	1.61098	2.7271	2.59505	2.0197	0.106796	0.469957	0.00162132	2.40428e-09	1.00076e-05	3.86523e-09	1.02529e-26	4.24782e-24	0.189539	0.80762	0.00833368	5.67662e-08	9.21168e-05	2.62151e-08	2.16308e-25	4.76093e-23	1100	1	.	1	XP_006682514.1	8e-34	hypothetical protein BATDEDRAFT_92119 [Batrachochytrium dendrobatidis JAM81]	P33300	8e-21	Mannosyl phosphorylinositol ceramide synthase SUR1 [Saccharomyces cerevisiae S288c]
SMED30015831	-3.63477	-2.45422	-1.85167	-1.92777	2.26004	2.51949	2.44861	2.6403	3.5586	4.42238e-13	1.73771e-09	1.13452e-06	3.2212e-07	1.09604e-18	7.58438e-24	1.95366e-22	2.03584e-26	6.35048e-12	3.33665e-08	1.39795e-05	4.31312e-06	2.1724e-16	3.2092e-22	2.92826e-21	2.6795e-25	1550	1	YES	1	XP_005108444.1	2e-147	iron/zinc purple acid phosphatase-like protein-like [Aplysia californica]	A5D6U8	7e-127	Iron/zinc purple acid phosphatase-like protein
SMED30015889	-0.909644	-1.28516	-3.01915	-3.47446	-3.75194	1.60879	4.91376	5.9178	3.06701	0.131626	0.0189859	6.60051e-06	5.14335e-07	1.2981e-09	7.21684e-06	2.24504e-57	2.44772e-86	0.227614	0.0726427	6.74995e-05	6.41897e-06	3.68941e-08	2.73246e-05	8.24832e-55	1.31683e-83	610	1	YES	0	XP_004010837.1	5e-07	epididymal secretory protein E1 [Ovis aries]	P79345	1e-08	Epididymal secretory protein E1
SMED30015896	-2.5771	0.231594	-3.48911	-3.48434	-2.59726	2.49502	4.11323	5.30796	1.13848	0.0321832	0.638028	0.0015579	0.00146286	0.00217988	2.50303e-08	6.3282e-24	1.9855e-43	0.0671318	0.974543	0.00805057	0.00679071	0.00903842	1.47976e-07	1.06449e-22	7.58138e-42	1229	1	YES	0	XP_002731927.1	2e-51	uncharacterized protein LOC100372656 [Saccoglossus kowalevskii]	.	.	.
SMED30015924	-3.90918	-0.846608	-3.90918	-3.90918	0.222957	3.34409	4.68277	4.32433	-0.745941	0.999485	0.704464	0.999589	0.999589	0.33419	1.91477e-11	7.76532e-31	9.63568e-25	0.999999	0.999994	0.999998	0.999998	0.497291	1.7854e-10	2.35358e-29	1.12473e-23	1459	1	.	3	ELU17488.1	1e-66	hypothetical protein CAPTEDRAFT_228357 [Capitella teleta]	P08220	5e-11	Gamma-aminobutyric acid receptor subunit beta-1
SMED30015925	-1.53059	-2.35205	-1.00323	-3.51279	-2.59533	2.23512	3.82154	4.93734	0.897506	0.105187	0.0062762	0.168751	0.000146877	0.000240455	1.37695e-13	4.23142e-50	8.6058e-102	0.186939	0.0289605	0.396658	0.000913302	0.00141295	1.71845e-12	8.01761e-48	1.17849e-98	1420	1	.	12	XP_006629645.1	2e-73	major facilitator superfamily domain-containing protein 7-like [Lepisosteus oculatus]	Q503P5	4e-61	Major facilitator superfamily domain-containing protein 7
SMED30015941	-4.77644	-0.715691	-0.790235	-0.248994	-4.77644	3.03398	4.11008	4.16375	-0.392549	0.999653	0.746413	0.767207	0.582142	0.999645	1.78039e-12	2.66243e-27	7.15405e-29	0.999999	0.999994	0.999998	0.894896	0.999999	1.93289e-11	5.84202e-26	1.10189e-27	1547	2	.	8	XP_003394391.1	2e-59	somatostatin receptor type 4-like [Bombus terrestris]	P49660	1e-47	Somatostatin receptor type 4
SMED30015947	-1.98343	-2.19791	-0.248842	-1.31334	-2.4044	1.04771	3.16826	3.93195	0.594204	0.0242392	0.00340391	0.690867	0.0439903	8.92638e-05	0.00396457	3.71428e-24	4.91021e-40	0.0524873	0.0172526	0.999998	0.12586	0.00060678	0.00821406	6.40527e-23	1.50183e-38	356	1	YES	0	ADC84433.1	2e-09	secreted peptide prohormone 4 [Schmidtea mediterranea]	.	.	.
SMED30015979	-3.29484	-3.29484	-3.29484	-3.29484	-0.474447	3.84142	4.70911	5.10327	-0.879336	0.999586	0.999657	0.99965	0.999649	0.501473	3.26247e-12	4.62821e-22	3.86018e-29	0.999999	0.999994	0.999998	0.999998	0.664153	3.4211e-11	6.74573e-21	6.06023e-28	1114	1	.	1	CDJ21577.1	2e-92	mechanosensory protein 2 [Echinococcus granulosus]	Q27433	3e-75	Mechanosensory protein 2 [Caenorhabditis elegans]
SMED30016004	-2.74111	-0.590588	-5.32651	-1.84639	-2.5608	3.06059	4.95754	5.04727	2.70619	0.00043641	0.273215	7.2285e-11	0.00248551	3.4483e-05	1.57873e-24	2.16335e-75	7.86708e-79	0.00143943	0.561633	1.94962e-09	0.010722	0.000267687	7.15225e-23	3.43027e-72	2.72427e-76	408	1	.	0	.	.	.	.	.	.
SMED30016010	-6.59948	-0.366116	-0.622045	-1.62153	-0.489069	2.7144	3.24729	3.73656	0.543746	2.23741e-05	0.856241	0.922339	0.993681	0.891505	7.63939e-18	2.78927e-28	5.4654e-42	9.60343e-05	0.999994	0.999998	0.999998	0.989988	1.59495e-16	6.62717e-27	1.87964e-40	1150	1	.	0	.	.	.	.	.	.
SMED30016027	-2.0019	-0.776625	-2.46644	-3.041	-0.640508	2.84325	3.16149	2.92173	0.993891	0.00466873	0.119909	5.93157e-05	1.94901e-06	0.101696	1.8757e-35	9.29454e-46	1.83978e-38	0.0122383	0.311192	0.000467305	2.09332e-05	0.203364	3.02188e-33	1.14761e-43	5.1898e-37	1185	1	.	0	CCD76139.1	6e-55	hypothetical protein Smp_048380 [Schistosoma mansoni]	.	.	.
SMED30016063	-1.77914	0.190886	-1.43226	-2.03931	-3.39592	0.94374	3.37168	4.14032	1.41766	0.011827	0.647764	0.0129454	0.000679536	9.68458e-09	0.00651072	2.107e-29	7.37604e-47	0.0279197	0.984125	0.0495373	0.00348525	2.16124e-07	0.0127626	5.60755e-28	3.38747e-45	720	1	.	0	EUB62627.1	6e-51	Prohormone-4 [Echinococcus granulosus]	P85831	5e-16	Prohormone-4
SMED30016076	-1.55106	-1.59137	-1.60415	-2.56324	-1.73073	1.96594	3.2312	3.84341	0.780345	0.0421973	0.0120434	0.0116859	0.00021907	0.000590547	2.00315e-11	7.43794e-34	6.87507e-52	0.0848643	0.0500942	0.0453627	0.00129996	0.00302678	1.8609e-10	2.94072e-32	4.20986e-50	968	1	.	0	AAF86582.1	4e-48	sulfotransferase [Canis lupus familiaris]	Q8JG30	1e-45	Sulfotransferase family cytosolic 1B member 1
SMED30016123	-1.10016	0.610738	-3.00767	-5.99506	-0.942491	3.02384	3.76292	3.64788	0.247908	0.966639	0.200871	0.999896	1.23543e-05	0.950014	2.65015e-26	1.69844e-49	1.47593e-46	0.999999	0.452358	0.999998	0.000105052	0.999999	1.51501e-24	3.00993e-47	6.6565e-45	1430	1	.	0	CDJ13955.1	2e-28	hypothetical protein HmN_000450600 [Hymenolepis microstoma]	P55043	1e-15	GTP-binding protein RAD
SMED30016156	-1.91297	-1.68629	-2.72739	-2.85213	0.116373	2.79041	3.25782	3.01417	4.67695	5.11431e-06	2.02008e-05	3.82177e-10	9.20827e-11	0.721645	5.96881e-25	6.66622e-35	1.71608e-29	2.45505e-05	0.000188243	9.24806e-09	3.09964e-09	0.857972	2.84079e-23	2.91485e-33	2.75588e-28	1356	1	.	0	XP_006640189.1	5e-20	heparin cofactor 2-like [Lepisosteus oculatus]	Q5MGH0	5e-17	Serine protease inhibitor 3/4
SMED30016186	-2.03996	-3.06016	-2.72462	-2.75257	-3.17938	3.27751	5.00507	5.47412	4.44916	1.23628e-06	2.87623e-13	1.74859e-11	5.77907e-12	1.04696e-17	1.89387e-52	2.39285e-136	1.54394e-166	6.6132e-06	8.57095e-12	5.13948e-10	2.56794e-10	1.76211e-15	2.28227e-49	7.20893e-132	4.65144e-162	1116	1	.	0	.	.	.	.	.	.
SMED30016204	-3.66138	-1.771	-2.81515	-2.11759	2.39139	3.00676	2.6074	2.35956	3.12291	1.18578e-14	1.30154e-07	1.76851e-13	6.49729e-10	4.95515e-31	1.30692e-53	5.55599e-39	1.79386e-31	2.10885e-13	1.87615e-06	6.57775e-12	1.77304e-08	5.33156e-28	2.07229e-50	3.62306e-37	3.24586e-30	1268	1	.	0	ACT98289.1	2e-116	cyclinG-like protein [Schmidtea mediterranea]	Q16589	3e-18	Cyclin-G2 [Homo sapiens]
SMED30016207	-2.00069	0.0767428	-2.92427	-6.90168	0.841693	3.86681	3.53998	3.50142	1.02682	0.996506	0.536266	0.999782	3.36996e-08	0.0494769	9.10673e-33	2.42687e-26	6.88039e-26	0.999999	0.876819	0.999998	5.83823e-07	0.116035	1.06754e-30	4.98394e-25	8.77584e-25	1332	1	.	1	ACJ64864.1	0	Wnt5 [Schmidtea mediterranea]	Q92050	3e-110	Protein Wnt-5b
SMED30016212	-3.66567	-1.75926	-0.514238	-1.86107	-1.39092	2.86692	3.10837	3.21588	1.04985	0.000100672	0.00732573	0.356376	0.00468594	0.00927155	5.88305e-21	4.28175e-25	2.58993e-27	0.000380069	0.0330491	0.686435	0.0185681	0.030119	1.77772e-19	7.92847e-24	3.59736e-26	3678	1	.	1	CCD75171.1	3e-103	putative cadherin [Schistosoma mansoni]	Q9HC56	7e-64	Protocadherin-9
SMED30016218	-2.42256	-2.00583	-2.44689	-2.20831	1.69094	2.75661	2.49451	2.14153	3.43872	2.88898e-11	1.12843e-10	7.35344e-14	1.68842e-12	5.73845e-17	1.26705e-49	8.54296e-40	9.93366e-29	3.22657e-10	2.55227e-09	2.82573e-12	8.15933e-11	8.43328e-15	1.09064e-46	5.97155e-38	1.5153e-27	4414	1	.	0	AAB41146.1	1e-34	cut-related homeobox Cux-1 [Mus musculus]	P53565	2e-35	.
SMED30016225	-0.241895	-1.25729	-1.65302	-2.28712	-2.9626	1.11067	3.19857	4.09269	1.7307	0.667911	0.0195964	0.00424449	0.000144574	1.61386e-07	0.00208167	1.12545e-23	1.05511e-40	0.951717	0.0745337	0.0191256	0.000900659	2.53682e-06	0.00461916	1.84776e-22	3.35663e-39	420	1	YES	0	DAA33912.1	1e-34	TPA_inf: secreted peptide prohormone-12 [Schmidtea mediterranea]	.	.	.
SMED30016231	-2.34366	-0.38345	-2.1473	-2.89132	-0.573532	2.60301	2.89625	2.84001	1.11995	0.000785917	0.405606	0.000169899	2.24417e-06	0.139158	4.9399e-24	1.69707e-30	1.60459e-29	0.00245639	0.733431	0.00117344	2.3673e-05	0.258376	2.14136e-22	4.96867e-29	2.58511e-28	3374	1	.	1	GAA49920.1	4e-85	protocadherin-9 [Clonorchis sinensis]	Q9HC56	2e-62	Protocadherin-9
SMED30016268	-4.10395	-0.76979	-1.49634	-1.51479	-1.76885	2.05577	3.79653	3.80142	1.59323	6.5817e-06	0.160273	0.0140551	0.0111733	0.00142702	2.72849e-10	6.90737e-39	3.43531e-39	3.09775e-05	0.384194	0.0530358	0.0394491	0.00637214	2.19088e-09	4.45606e-37	1.00481e-37	1629	2	YES	0	XP_006820741.1	5e-09	cysteine-rich secretory protein 2-like [Saccoglossus kowalevskii]	Q7YT83	0.0004	Cysteine-rich venom protein
SMED30016269	-2.02242	0.153198	-2.8699	-5.86037	-1.20458	3.31056	4.21933	4.27417	0.477215	0.997007	0.503628	0.999814	4.6684e-05	0.973944	2.73438e-25	5.72303e-50	7.09922e-53	0.999999	0.843827	0.999998	0.000333282	0.999999	1.36163e-23	1.07092e-47	4.59953e-51	1119	1	.	7	.	.	.	.	.	.
SMED30016274	-2.65124	-0.267401	-0.773651	-6.47871	-0.077645	3.3031	3.2915	3.65406	0.547557	0.999494	0.759255	0.925257	1.27328e-06	0.633065	4.32609e-25	7.54939e-25	5.51615e-33	0.999999	0.999994	0.999998	1.43082e-05	0.78143	2.09201e-23	1.36847e-23	1.11086e-31	1444	1	.	0	GAA51495.1	2e-48	cell wall protein PRY3 [Clonorchis sinensis]	Q9CYL5	1e-25	Golgi-associated plant pathogenesis-related protein 1
SMED30016281	-2.54321	0.394554	-2.09394	-3.31962	-3.27048	2.38009	4.08263	4.36999	9.20801	3.57811e-06	0.355976	7.49107e-05	1.11221e-08	1.53858e-08	8.74121e-11	2.78339e-33	2.17749e-38	1.76255e-05	0.673818	0.000573966	2.20445e-07	3.23241e-07	7.51559e-10	1.04168e-31	6.11381e-37	5986	1	.	0	BAA34955.1	0	myosin heavy chain [Dugesia japonica]	P24733	0	Myosin heavy chain, striated muscle [Argopecten irradians]
SMED30016317	-2.88835	-0.994601	-2.22001	-2.56622	-0.869755	2.78153	3.38009	3.37732	1.80811	1.89464e-05	0.0296051	3.34827e-05	2.55674e-06	0.0231701	2.30587e-26	7.114e-41	4.65219e-41	8.23545e-05	0.103928	0.000282637	2.64698e-05	0.0632746	1.32574e-24	5.59591e-39	1.51521e-39	1502	1	.	11	GAA36183.2	4e-116	monocarboxylate transporter 5 [Clonorchis sinensis]	.	.	.
SMED30016328	-3.59967	-0.15247	-3.31614	-3.68713	1.09476	3.02817	3.26754	3.36495	5.30005	1.68374e-09	0.727481	5.59475e-09	2.95902e-10	0.00461402	5.69161e-19	2.76042e-22	9.95742e-24	1.43822e-08	0.999994	1.10527e-07	8.88799e-09	0.0169831	1.37177e-17	4.10277e-21	1.08809e-22	11274	1	YES	0	EKC18187.1	0	Cubilin [Crassostrea gigas]	O70244	0	Cubilin
SMED30016341	-3.97452	-0.433921	-1.74339	-2.31787	0.438704	2.3814	2.77087	2.87873	1.85549	5.14335e-08	0.314839	0.000477687	8.74284e-06	0.19367	9.60588e-17	3.37246e-23	2.40591e-25	3.4396e-07	0.619959	0.00287883	7.78816e-05	0.332954	1.76354e-15	5.32227e-22	2.94406e-24	2743	1	.	5	ESP05219.1	2e-152	hypothetical protein LOTGIDRAFT_102339, partial [Lottia gigantea]	P17970	9e-143	Potassium voltage-gated channel protein Shab
SMED30016382	-1.73041	-0.762893	-1.93824	-4.80098	-2.27673	3.18707	3.89723	4.42495	1.79105	0.0212038	0.19315	0.00408478	1.4153e-08	0.000195031	4.18795e-25	8.43162e-40	7.64426e-54	0.0466554	0.439628	0.0184972	2.72021e-07	0.00118569	2.03829e-23	5.90743e-38	5.25576e-52	531	1	YES	1	.	.	.	.	.	.
SMED30016391	-6.14413	-0.409677	-2.11073	-2.3053	-0.03264	2.99088	3.87851	4.13309	0.523327	0.000620894	0.867933	0.998326	0.99902	0.692111	5.18897e-12	3.29976e-22	3.44377e-26	0.0019849	0.999994	0.999998	0.999998	0.832085	5.26535e-11	4.86122e-21	4.46815e-25	2459	1	.	3	GAA50253.1	2e-77	voltage-gated hydrogen channel 1 [Clonorchis sinensis]	Q5F4C0	2e-12	Voltage-gated hydrogen channel 1
SMED30016401	-2.5638	-0.83867	-2.89352	-4.10843	0.711792	2.9111	3.20983	3.5717	4.07035	3.59163e-06	0.0620656	1.2569e-07	1.30841e-11	0.0632756	1.1349e-18	5.78529e-23	6.93846e-29	1.76777e-05	0.187135	1.92608e-06	5.37771e-10	0.140581	2.62972e-17	8.96571e-22	1.06978e-27	1445	1	.	0	XP_001640726.1	7e-36	predicted protein [Nematostella vectensis]	Q9CYL5	9e-30	Golgi-associated plant pathogenesis-related protein 1
SMED30016422	-2.49439	-0.405095	-1.59926	-2.2069	-3.15848	2.59988	3.61571	3.64854	1.60276	0.000787483	0.432755	0.00576162	0.000257903	3.55659e-08	2.37405e-16	2.20034e-33	3.31636e-34	0.00246028	0.764132	0.0248043	0.00150055	6.74744e-07	4.16927e-15	8.36989e-32	7.19309e-33	913	2	.	0	XP_002586769.1	2e-77	hypothetical protein BRAFLDRAFT_224333 [Branchiostoma floridae]	A5A6H9	2e-74	2-oxoisovalerate dehydrogenase subunit alpha, mitochondrial
SMED30016425	-1.83251	0.104165	-2.68242	-1.75709	-1.52798	1.3728	3.02208	3.30096	-0.491892	0.114588	0.818062	0.00820184	0.0504387	0.0264422	8.03939e-05	3.76031e-27	1.43637e-35	0.201705	0.999994	0.0334457	0.140933	0.0703236	0.000245268	8.19139e-26	3.41543e-34	779	1	.	0	.	.	.	.	.	.
SMED30016578	-5.22118	-0.530456	-2.22641	-5.22118	0.0937572	4.18996	4.41193	4.50358	0.290192	0.999687	0.718461	0.968963	0.999554	0.443821	1.05752e-28	2.52791e-33	5.10427e-36	0.999999	0.999994	0.999998	0.999998	0.608908	8.16917e-27	9.49606e-32	1.25737e-34	1087	1	.	1	CCD80279.1	6e-39	matrix metallopeptidase-9 (M10 family) [Schistosoma mansoni]	P14780	1e-19	Matrix metalloproteinase-9
SMED30016589	-3.12231	-0.882226	-2.92781	-2.89748	0.0446097	2.6702	3.5406	3.57441	4.08514	9.22258e-08	0.0494284	8.54445e-08	7.85978e-08	0.906058	9.22772e-16	1.16504e-28	2.86577e-29	5.9344e-07	0.156635	1.35412e-06	1.23435e-06	0.999999	1.51914e-14	2.91279e-27	4.52737e-28	2365	1	.	0	GAA48220.1	2e-148	synapsin-3 [Clonorchis sinensis]	Q6QM28	9e-126	Synapsin
SMED30016618	-0.990758	-2.47746	-1.43871	-2.64733	-2.62094	0.657622	4.14125	5.37632	1.99818	0.146535	0.000429255	0.0208253	0.000166858	8.26211e-06	0.0865956	7.21256e-39	4.22467e-70	0.249838	0.00287126	0.0734148	0.00102215	7.80779e-05	0.124338	4.61343e-37	8.00483e-68	275	1	YES	1	.	.	.	.	.	.
SMED30016623	-4.07136	0.540656	-1.32199	-1.68824	-0.969196	1.5567	2.85038	3.10304	2.73036	1.50928e-10	0.123864	0.00260119	0.000134729	0.0130578	4.70529e-07	1.36217e-23	1.98741e-28	1.51365e-09	0.318753	0.0125125	0.000847738	0.0398091	2.20735e-06	2.21708e-22	2.97292e-27	4314	2	.	5	EKC24758.1	0	Potassium channel subfamily T member 1 [Crassostrea gigas]	Q5JUK3	0	Potassium channel subfamily T member 1
SMED30016646	-2.40286	0.420034	-3.05292	-4.6258	-2.23774	2.97026	4.36417	4.56485	3.9495	0.000678646	0.4081	2.44637e-05	2.2067e-08	0.000489682	3.82229e-12	6.16369e-27	1.3731e-29	0.00215216	0.736526	0.000215629	3.9809e-07	0.00257328	3.9599e-11	1.31978e-25	2.22285e-28	1896	1	YES	0	ELU10773.1	6e-40	hypothetical protein CAPTEDRAFT_174752 [Capitella teleta]	Q10576	6e-31	Prolyl 4-hydroxylase subunit alpha-1
SMED30016659	-1.60277	0.317271	-6.51396	-3.61985	0.552783	3.35774	3.72911	3.77968	0.731842	0.990519	0.371389	2.10385e-06	0.999994	0.170147	3.91828e-25	5.74917e-33	1.50304e-34	0.999999	0.69195	2.41641e-05	0.999998	0.301229	1.91633e-23	2.09691e-31	3.35423e-33	1617	1	.	11	XP_002739655.2	5e-15	organic cation transporter protein-like [Saccoglossus kowalevskii]	Q9VCA2	1e-09	Organic cation transporter protein [Drosophila melanogaster]
SMED30016666	-2.01046	0.387419	-1.84911	-5.84675	-1.42478	3.17862	3.72589	3.83916	0.200593	0.997036	0.348887	0.995415	2.66039e-05	0.985863	5.55974e-28	6.38585e-44	1.37453e-49	0.999999	0.66529	0.999998	0.000204725	0.999999	3.91351e-26	6.7268e-42	7.26498e-48	3624	1	.	3	CCD77851.1	3e-20	hypothetical protein Smp_128250 [Schistosoma mansoni]	.	.	.
SMED30016672	-1.61007	-0.740873	-2.05441	-1.96538	-1.12831	2.52859	2.54461	2.42585	3.22303	0.000105678	0.0358543	5.37748e-07	8.87082e-07	0.00119465	7.07245e-23	3.46003e-23	5.40422e-21	0.000397177	0.121478	7.20032e-06	1.03626e-05	0.0054731	2.6634e-21	5.45476e-22	4.98814e-20	1278	1	.	0	XP_005089812.1	6e-180	cytoplasmic polyadenylation element-binding protein 4-like [Aplysia californica]	Q812E0	1e-175	Cytoplasmic polyadenylation element-binding protein 2
SMED30016674	-4.92876	0.207762	-4.92876	-2.01453	-0.507425	3.95418	4.11865	4.09888	-0.14059	0.99955	0.439436	0.999673	0.960867	0.710152	8.45793e-31	8.26829e-35	1.68957e-35	0.999999	0.771876	0.999998	0.999998	0.847518	8.24634e-29	3.5945e-33	4.0017e-34	1117	1	.	0	AFJ24792.1	4e-22	TNF receptor associated factor-2, partial [Schmidtea mediterranea]	O00463	0.0005	TNF receptor-associated factor 5
SMED30016693	-3.30149	0.852506	-3.27121	-4.11444	-2.11106	2.92132	4.43468	4.58969	3.24323	5.76582e-05	0.0820828	1.59295e-05	3.17216e-07	0.000808001	4.61615e-12	8.31496e-29	5.34049e-31	0.000227932	0.23281	0.000147704	4.25312e-06	0.00393512	4.72547e-11	2.10508e-27	9.42549e-30	1705	1	.	4	BAE78813.1	0	innexin4 [Dugesia japonica]	O01393	8e-64	Innexin unc-9
SMED30016700	-2.21879	-0.459224	-1.60762	-4.82961	-2.3082	3.08773	4.02054	4.31518	1.80557	0.00648818	0.446674	0.0148233	4.03768e-08	0.000238649	3.02696e-20	1.15825e-36	2.57648e-43	0.0163765	0.780475	0.0554003	6.84927e-07	0.0014037	8.41267e-19	6.10043e-35	9.71483e-42	805	1	.	0	GAA30135.1	2e-103	neuronal calcium sensor 2 [Clonorchis sinensis]	P36609	3e-75	Neuronal calcium sensor 2
SMED30016720	-2.6234	-0.0516194	-2.18156	-4.23967	0.308565	2.95101	2.94895	2.88772	1.48083	0.000244499	0.950781	0.000176378	2.01341e-09	0.356371	3.02161e-27	3.82336e-27	4.10803e-26	0.000850286	0.999994	0.00121014	4.84102e-08	0.520729	1.93685e-25	8.30471e-26	5.30714e-25	1491	2	.	0	AFJ24792.1	1e-15	TNF receptor associated factor-2, partial [Schmidtea mediterranea]	Q6DJN2	7e-11	TNF receptor-associated factor 6-B
SMED30016728	-1.41025	-1.18502	-3.00789	-2.35777	-1.69666	2.60364	3.51648	3.53747	1.60061	0.0268391	0.0243545	5.83603e-06	7.32008e-05	0.00038058	5.84812e-17	1.4031e-32	3.55393e-33	0.0574236	0.0888309	6.06493e-05	0.000496918	0.00209267	1.09842e-15	4.93824e-31	7.24909e-32	3487	1	.	1	GAA34139.2	8e-168	protocadherin-1 [Clonorchis sinensis]	Q08174	2e-82	Protocadherin-1
SMED30016731	-0.554677	-4.39316	-1.42237	-4.39316	-1.55395	2.82821	4.28585	5.20326	-0.296912	0.72754	0.999572	0.903069	0.99959	0.919326	1.50606e-09	1.66948e-28	2.48494e-52	0.999999	0.999994	0.999998	0.999998	0.999999	1.08704e-08	4.08582e-27	1.55966e-50	365	1	.	0	DAA33929.1	2e-43	TPA_inf: neuropeptide Y prohormone-9 [Schmidtea mediterranea]	.	.	.
SMED30016760	-2.61176	0.0124736	-2.12625	-2.25963	-2.68305	1.97922	3.72894	3.96006	5.6041	2.39026e-07	0.972813	8.07977e-06	2.55281e-06	4.63458e-08	2.78582e-09	1.22394e-34	2.03017e-39	1.43793e-06	0.999994	8.07432e-05	2.64654e-05	8.55028e-07	1.9325e-08	5.17162e-33	5.98464e-38	4348	2	YES	0	AAH09195.1	5e-103	HSP90B1 protein [Homo sapiens]	Q66HD0	1e-99	Endoplasmin
SMED30016788	-8.10882	-1.68497	-0.423753	-0.877401	2.54302	3.21397	2.84778	2.49017	1.57233	7.14749e-12	0.994151	0.87085	0.957019	2.18572e-19	2.57808e-39	1.92533e-28	2.53694e-20	8.73205e-11	0.999994	0.999998	0.999998	4.87772e-17	6.69566e-37	4.67778e-27	2.25725e-19	1895	1	.	0	BAE94142.1	0	zinc finger protein Dj-ZicB [Dugesia japonica]	Q61467	3e-81	Zinc finger protein ZIC 4
SMED30016804	-3.6521	-0.354488	-4.50408	-2.12931	0.151344	3.20807	3.72152	3.55905	2.14084	4.84635e-06	0.487079	3.98915e-09	0.000285662	0.660532	7.44858e-25	1.00401e-34	1.714e-31	2.33572e-05	0.825741	8.05503e-08	0.00163739	0.804977	3.49538e-23	4.3273e-33	3.10695e-30	4108	1	YES	1	ESP00128.1	5e-108	hypothetical protein LOTGIDRAFT_141333 [Lottia gigantea]	Q9ULB1	2e-103	Neurexin-1
SMED30016829	-1.78916	-1.18899	-2.67055	-1.83962	-0.568832	1.23871	2.88375	3.93469	2.39085	0.000791457	0.00682646	2.35561e-07	8.87091e-05	0.134199	6.68157e-05	8.69789e-25	3.80733e-49	0.00247167	0.0311277	3.41683e-06	0.00058634	0.251493	0.000207216	1.57099e-23	1.95074e-47	4725	1	.	14	XP_004176392.1	0	LOW QUALITY PROTEIN: canalicular multispecific organic anion transporter 2 [Taeniopygia guttata]	Q5F364	0	Multidrug resistance-associated protein 1
SMED30016868	-4.07812	1.68504	-4.07812	-4.07812	-2.12584	4.43993	4.25364	3.98158	-0.612339	0.999439	0.0238645	0.99955	0.999549	0.907693	3.17789e-27	7.96215e-24	4.13476e-20	0.999999	0.087359	0.999998	0.999998	0.999999	2.0327e-25	1.32528e-22	3.62326e-19	344	1	.	2	.	.	.	.	.	.
SMED30016871	-1.94361	-0.721675	-2.20481	-5.44606	-1.72627	3.41787	4.44719	4.17737	2.35099	0.00958929	0.226853	0.0014147	1.51663e-09	0.00333364	1.01328e-21	5.62143e-39	6.03118e-34	0.0231711	0.491859	0.0074001	3.75752e-08	0.012945	3.32901e-20	3.64993e-37	1.28593e-32	431	1	YES	0	.	.	.	.	.	.
SMED30016885	-2.14093	-1.09591	-2.14628	-3.23608	-0.375059	2.43813	3.1695	3.38663	2.20402	2.57315e-05	0.00367477	6.2365e-07	1.7868e-11	0.215232	2.99439e-28	7.22681e-51	1.51147e-59	0.000109001	0.0184056	8.23705e-06	7.07372e-10	0.360179	2.17378e-26	1.45148e-48	1.50782e-57	2421	1	.	0	XP_002602030.1	6e-52	hypothetical protein BRAFLDRAFT_123203 [Branchiostoma floridae]	Q5U3U0	5e-06	Phytanoyl-CoA dioxygenase domain-containing protein 1 [Danio rerio]
SMED30016898	-1.8144	-0.110259	-2.31194	-1.71437	-4.54227	2.6134	3.94158	3.93827	1.28992	0.0227958	0.905943	0.00108557	0.00872896	1.77815e-10	4.23094e-16	3.06152e-40	2.01886e-40	0.0496974	0.999994	0.00588324	0.0318876	6.36226e-09	7.23003e-15	2.2662e-38	6.32248e-39	1922	1	.	0	CDJ22325.1	9e-149	copine 9 [Echinococcus granulosus]	Q8JZW4	1e-102	Copine-5
SMED30016902	-2.16098	-0.122388	-2.26704	-3.01998	-1.82831	2.41206	3.28427	3.70238	3.57964	5.95594e-05	0.774603	1.17141e-05	4.14327e-08	0.000103438	3.4676e-13	3.54691e-25	1.30686e-32	0.000234647	0.999994	0.000112249	7.00867e-07	0.00068701	4.11455e-12	6.62068e-24	2.575e-31	2099	1	.	0	CDJ15883.1	1e-68	alpha tocopherol transfer protein [Echinococcus granulosus]	Q9BTX7	2e-24	Alpha-tocopherol transfer protein-like [Homo sapiens]
SMED30016907	-2.9525	-1.72308	-1.93527	-2.63044	0.738951	2.65638	2.8864	2.95956	2.29376	1.38515e-06	0.00021646	4.31972e-05	2.34683e-07	0.0258236	1.50134e-20	1.48607e-24	5.12139e-26	7.33658e-06	0.00158054	0.000352971	3.24922e-06	0.069044	4.32832e-19	2.63357e-23	6.58524e-25	2947	1	.	0	XP_002739352.1	8e-66	dual serine/threonine and tyrosine protein kinase-like [Saccoglossus kowalevskii]	A2CI35	4e-28	Dual serine/threonine and tyrosine protein kinase
SMED30016916	0.684999	0.319556	-4.83348	-4.83348	-2.81167	0.150078	4.92408	6.39992	0.600991	0.256582	0.353376	0.999554	0.999563	0.987097	0.363377	3.70155e-23	3.61477e-44	0.408068	0.670624	0.999998	0.999998	0.999999	0.433031	5.8294e-22	1.43481e-42	614	1	YES	0	AGS83417.1	3e-48	upps, partial [Schmidtea mediterranea]	.	.	.
SMED30016919	-6.66718	-0.900224	-1.61137	-2.13582	1.2529	3.0148	4.02178	3.02512	0.715801	4.44562e-05	0.960074	0.993368	0.99833	0.0122187	1.61672e-14	3.42741e-29	9.40813e-15	0.000179897	0.999994	0.999998	0.999998	0.0377011	2.27284e-13	8.99457e-28	5.61487e-14	1418	1	.	0	AFJ24792.1	2e-140	TNF receptor associated factor-2, partial [Schmidtea mediterranea]	P39429	3e-09	TNF receptor-associated factor 2
SMED30016929	-5.87239	0.517292	-1.86725	-1.99392	-0.855992	2.53548	3.58503	3.95176	0.132278	0.00104209	0.342788	0.996887	0.997778	0.956141	8.11074e-12	1.65868e-28	5.89035e-38	0.00317443	0.657431	0.999998	0.999998	0.999999	8.02998e-11	4.06269e-27	1.61915e-36	1957	1	.	7	BAA22404.1	0	serotonin receptor-like planarian receptor 1 [Dugesia japonica]	P20905	4e-79	5-hydroxytryptamine receptor 1
SMED30016933	-6.1857	0.507405	-3.18827	-3.29429	-1.16964	4.85751	4.50032	3.97266	1.05618	0.00062835	0.327092	0.99997	0.999983	0.977711	1.77145e-52	2.00013e-42	1.18481e-30	0.00200597	0.636064	0.999998	0.999998	0.999999	2.22369e-49	1.80955e-40	2.0432e-29	1547	1	.	10	.	.	.	.	.	.
SMED30016941	-3.01863	-0.294146	-1.40815	-2.97453	-0.741374	1.76815	3.00768	3.66099	0.514538	0.00216374	0.637858	0.0367272	0.00023575	0.139516	2.29868e-09	6.62419e-31	2.28313e-51	0.00612892	0.974381	0.117635	0.00138747	0.258898	1.61502e-08	2.01176e-29	1.36059e-49	2284	2	.	0	ESN98680.1	2e-24	hypothetical protein HELRODRAFT_162133 [Helobdella robusta]	Q8CI12	2e-21	Smoothelin-like protein 2
SMED30017028	-2.36265	0.131603	-3.20635	-3.04602	-0.347978	2.37194	3.11364	3.34581	2.35683	0.000112511	0.733222	8.98122e-08	1.92441e-07	0.403953	2.66171e-13	1.67057e-23	1.58417e-27	0.0004206	0.999994	1.41961e-06	2.7302e-06	0.568554	3.19606e-12	2.70587e-22	2.24068e-26	9139	2	YES	1	CDJ22919.1	1e-24	neurogenic locus notch protein [Echinococcus granulosus]	Q04721	8e-14	Neurogenic locus notch homolog protein 2
SMED30017031	-5.42997	0.0563682	-2.43919	-1.52819	-0.219509	2.72569	3.32522	3.50959	-0.342743	0.0048511	0.662687	0.999507	0.992619	0.794034	7.22364e-14	2.16163e-23	5.18705e-28	0.0126673	0.996396	0.999998	0.999998	0.914969	9.35224e-13	3.45924e-22	7.58961e-27	1832	1	.	1	CCD76549.1	3e-127	putative fmrfamide-gated Na+ channel [Schistosoma mansoni]	Q25011	3e-21	FMRFamide-activated amiloride-sensitive sodium channel
SMED30017054	-1.66088	-2.04612	-4.20706	-0.823456	0.084548	3.03308	2.81142	2.80846	0.702845	0.0343118	0.0034647	4.84351e-07	0.153964	0.757613	5.64673e-32	1.32556e-26	5.11178e-27	0.0709996	0.0175018	6.54939e-06	0.345639	0.887234	6.16374e-30	2.76558e-25	6.99169e-26	1654	1	YES	1	.	.	.	.	.	.
SMED30017073	-1.36284	-0.111352	-2.90887	-3.02513	-2.83959	2.74203	3.82463	3.68112	1.92625	0.0234038	0.829178	2.54984e-06	8.47118e-07	2.95755e-08	1.07358e-20	4.03138e-43	9.91304e-40	0.0508904	0.999994	2.87281e-05	9.97309e-06	5.72635e-07	3.14934e-19	3.93053e-41	2.98352e-38	2263	1	.	1	CDJ15939.1	5e-152	FMRFamide activated amiloride sensitive sodium [Echinococcus granulosus]	Q25011	5e-21	FMRFamide-activated amiloride-sensitive sodium channel
SMED30017100	-0.943597	-1.5922	-1.45525	-2.64341	-2.38146	0.496028	3.86756	4.65233	2.17775	0.0917223	0.00247304	0.00608567	6.45969e-06	1.9351e-06	0.152609	9.11098e-42	3.48705e-63	0.165995	0.0130872	0.0259656	5.95687e-05	2.18757e-05	0.203914	7.73202e-40	4.16882e-61	367	1	YES	0	.	.	.	.	.	.
SMED30017164	-0.151139	-0.549992	-2.69863	-5.68682	-0.646459	3.0565	3.40837	3.26817	-0.15597	0.722077	0.873763	0.999678	5.50623e-05	0.898206	4.73864e-24	1.51642e-32	5.93109e-30	0.999999	0.999994	0.999998	0.000386298	0.994322	2.06004e-22	5.31843e-31	9.86661e-29	2630	2	.	2	GAA53123.1	2e-63	innexin unc-9 [Clonorchis sinensis]	Q03412	5e-28	Innexin unc-7
SMED30017182	-3.1365	-3.1365	-3.1365	-0.238753	-3.1365	3.19334	4.79083	4.8006	-1.13305	0.99963	0.999697	0.999691	0.448117	0.999652	3.80818e-08	2.68889e-24	3.63119e-25	0.999999	0.999994	0.999998	0.753329	0.999999	2.18407e-07	4.68797e-23	4.38465e-24	1317	1	.	7	XP_003727845.1	0.0002	growth hormone secretagogue receptor type 1-like [Strongylocentrotus purpuratus]	.	.	.
SMED30017192	-3.2279	0.00179254	-3.04275	-2.034	-0.715364	2.63461	3.06456	3.31906	1.96216	5.56937e-06	0.973114	6.82039e-07	0.000130293	0.0909038	1.1847e-17	2.05332e-24	3.3888e-29	2.6553e-05	0.999994	8.92994e-06	0.000823269	0.186202	2.41159e-16	3.59653e-23	5.32852e-28	1960	1	YES	4	EUB60648.1	2e-123	Acetylcholine receptor subunit beta-like protein [Echinococcus granulosus]	P04755	1e-102	Acetylcholine receptor subunit beta-like 1
SMED30017209	-3.2431	-0.60366	-2.22981	-3.02859	0.0956837	2.78553	2.97833	3.24562	2.33302	8.06246e-07	0.16753	2.21168e-05	6.94904e-08	0.777992	1.34885e-20	8.4817e-24	9.08121e-29	4.45602e-06	0.396979	0.000197309	1.10652e-06	0.902754	3.90362e-19	1.40864e-22	1.38807e-27	2178	1	.	0	XP_005334287.1	3e-09	dixin isoform X2 [Ictidomys tridecemlineatus]	Q155Q3	2e-10	Dixin
SMED30017225	-4.49302	0.190676	-4.49302	-0.617234	-1.66692	2.00898	4.28231	4.78823	-0.439736	0.999621	0.46959	0.999468	0.761627	0.940691	0.000138442	5.6412e-28	1.17161e-39	0.999999	0.807265	0.999998	0.999998	0.999999	0.000402048	1.29933e-26	3.51563e-38	409	1	.	1	GAA52890.1	9e-06	hypothetical protein CLF_109043 [Clonorchis sinensis]	.	.	.
SMED30017231	-3.87904	-0.719051	-2.29515	-3.81537	0.673817	3.10542	3.43015	3.49922	1.4233	1.28784e-05	0.179874	0.000562017	2.87221e-06	0.0380451	1.45618e-40	4.02568e-52	1.53438e-55	5.77536e-05	0.417461	0.00331154	2.9338e-05	0.0942043	4.34361e-38	9.18801e-50	1.19447e-53	2913	1	YES	1	CDJ08208.1	7e-91	irregular chiasm C roughest protein [Hymenolepis microstoma]	Q8IZU9	8e-35	Kin of IRRE-like protein 3
SMED30017286	-2.90673	-0.0128663	-1.69214	-2.45567	-2.09172	2.34202	3.52031	3.29679	2.09401	3.16564e-05	0.994572	0.00196539	2.8023e-05	3.67971e-05	3.88581e-12	1.25823e-28	6.7993e-25	0.000131674	0.999994	0.00982925	0.000214113	0.000282889	4.02156e-11	3.13021e-27	8.06784e-24	2023	2	.	12	EKC31093.1	6e-45	Major facilitator superfamily domain-containing protein 4 [Crassostrea gigas]	Q5BIZ0	9e-40	Major facilitator superfamily domain-containing protein 4 [Xenopus (Silurana) tropicalis]
SMED30017295	-4.42424	0.277661	-1.43242	-4.42424	-1.03647	2.73818	3.94706	4.35447	-0.65062	0.999651	0.432755	0.917657	0.999527	0.856034	5.92226e-09	1.28534e-23	1.55978e-32	0.999999	0.764132	0.999998	0.999998	0.963238	3.89634e-08	2.09884e-22	3.04547e-31	2183	1	.	4	CCD78058.1	0	putative cyclic-nucleotide-gated cation channel [Schistosoma mansoni]	Q90980	0	Cyclic nucleotide-gated channel rod photoreceptor subunit alpha
SMED30017299	-2.73	-0.623482	-2.95314	-2.48292	-0.699065	2.27234	3.54132	3.67495	2.59908	6.66513e-07	0.0965346	3.11103e-09	5.66421e-08	0.0406987	6.60846e-19	6.37777e-50	1.85708e-54	3.7393e-06	0.263809	6.40642e-08	9.21911e-07	0.0994992	1.57635e-17	1.18607e-47	1.33848e-52	3879	1	.	0	ELU07462.1	0	hypothetical protein CAPTEDRAFT_226475 [Capitella teleta]	O94812	8e-128	BAI1-associated protein 3
SMED30017309	-2.70793	-0.0354457	-2.09055	-2.95343	-1.66535	2.0066	3.61774	3.82838	2.60364	3.14303e-06	0.941677	1.59976e-05	1.49064e-08	4.20295e-05	3.6274e-12	1.05677e-42	1.43227e-48	1.56383e-05	0.999994	0.000148204	2.84592e-07	0.000317747	3.77879e-11	9.94916e-41	7.16778e-47	3631	1	.	0	XP_007906005.1	6e-15	M-phase phosphoprotein 9 isoform X1 [Callorhinchus milii]	O75564	2e-09	Jerky protein homolog [Homo sapiens]
SMED30017315	-3.58797	-0.526183	-3.58797	-3.58797	-1.63629	3.81912	4.80787	4.29939	-0.875321	0.999528	0.627723	0.999627	0.999627	0.861571	1.0071e-14	4.35426e-29	3.70238e-21	0.999999	0.965295	0.999998	0.999998	0.967697	1.44688e-13	1.12698e-27	3.45544e-20	1314	1	.	0	EFA08435.1	1e-32	hypothetical protein TcasGA2_TC006082 [Tribolium castaneum]	Q60698	2e-27	Ski oncogene
SMED30017326	-2.9304	0.230045	-2.19382	-6.76841	2.4406	3.52036	2.98625	2.71537	0.679506	0.999796	0.418281	0.997915	2.35427e-07	5.82709e-13	2.22996e-38	1.22805e-24	1.15928e-19	0.999999	0.747734	0.999998	3.25802e-06	3.76723e-11	5.08955e-36	2.18533e-23	9.86598e-19	1821	1	.	0	CDJ25301.1	2e-38	sal protein 3 [Echinococcus granulosus]	Q9UJQ4	1e-17	Sal-like protein 4
SMED30017363	-0.736203	-0.984445	-1.91419	-2.41185	-2.8102	-0.587048	3.63207	5.81186	2.30201	0.212393	0.0568336	0.000940318	4.3109e-05	8.74403e-08	0.124679	4.73229e-40	2.66459e-117	0.3454	0.174575	0.00519511	0.000310704	1.47333e-06	0.17072	3.39451e-38	1.00345e-113	366	1	YES	0	.	.	.	.	.	.
SMED30017384	-2.90346	-1.22147	-0.673024	-1.19591	-0.934621	1.7192	2.73216	2.47711	2.12138	2.67749e-08	0.00104583	0.0510756	0.000994213	0.00328916	7.95334e-13	6.31445e-34	1.55915e-27	1.87461e-07	0.0062466	0.154463	0.00485929	0.012801	9.03848e-12	2.51302e-32	2.20735e-26	958	1	.	0	XP_004437298.1	2e-55	threonine synthase-like 2 [Ceratotherium simum simum]	Q86YJ6	7e-52	Threonine synthase-like 2
SMED30017388	-2.81964	0.563427	-3.13535	-3.82596	-1.70974	2.42021	4.18282	4.32424	7.21193	2.37467e-05	0.257828	4.00488e-06	8.73767e-08	0.00469734	2.21933e-08	1.5886e-25	2.4301e-27	0.000101363	0.539491	4.31682e-05	1.35901e-06	0.0172225	1.32583e-07	3.04065e-24	3.38785e-26	4277	1	YES	0	GAA52592.1	3e-37	collagen type I/II/III/V/XI alpha [Clonorchis sinensis]	P02466	3e-32	Collagen alpha-2(I) chain
SMED30017440	-0.572841	-4.41162	-1.44255	-0.484369	-4.41162	2.15963	4.34468	4.8187	-0.463216	0.698737	0.999662	0.889278	0.647166	0.999581	6.85543e-06	8.58365e-31	1.81645e-42	0.990055	0.999994	0.999998	0.956939	0.999999	2.61038e-05	2.58858e-29	6.48391e-41	1083	1	.	0	.	.	.	.	.	.
SMED30017464	-2.12159	-0.815195	-1.97388	-5.95788	0.00257165	3.37473	3.76332	3.72792	0.302083	0.99778	0.932855	0.996666	1.5434e-05	0.576053	1.03777e-33	3.75908e-46	2.16463e-46	0.999999	0.999994	0.999998	0.000127742	0.731589	1.34185e-31	4.88145e-44	9.67562e-45	621	1	YES	1	.	.	.	.	.	.
SMED30017471	-2.92242	-1.65301	-3.17649	-1.68494	-0.796736	2.8	3.60116	3.83244	4.28094	2.04187e-08	0.000143664	2.85306e-10	0.000104901	0.0423432	2.91662e-21	1.40835e-36	6.66373e-42	1.45571e-07	0.00109685	7.07441e-09	0.000680083	0.102645	9.16257e-20	7.3154e-35	2.28134e-40	592	1	.	0	.	.	.	.	.	.
SMED30017522	-5.30978	1.2331	-2.31354	-5.30978	-2.49103	3.73738	5.24374	5.20992	0.702209	0.999609	0.0514645	0.971242	0.999439	0.97769	5.61395e-20	3.47004e-52	8.73482e-52	0.999999	0.161682	0.999998	0.999998	0.999999	1.51281e-18	7.9803e-50	5.31624e-50	1437	2	YES	7	XP_005093469.1	1e-57	parathyroid hormone/parathyroid hormone-related peptide receptor-like isoform X1 [Aplysia californica]	P25107	7e-55	Parathyroid hormone/parathyroid hormone-related peptide receptor
SMED30017545	-1.85746	-0.476049	-1.68998	-3.45436	-4.59677	1.9854	4.90266	5.18657	2.75693	0.0115138	0.428533	0.0109237	1.02339e-05	2.71158e-09	2.06246e-06	5.4284e-40	3.85899e-45	0.0272552	0.759169	0.0428961	8.92483e-05	7.01216e-08	8.61921e-06	3.87539e-38	1.62829e-43	507	1	.	2	.	.	.	.	.	.
SMED30017554	-2.77369	-3.29435	-2.83428	-3.70743	2.25255	3.79672	3.36189	3.19859	4.48898	2.00773e-09	3.35014e-13	8.23966e-11	3.66948e-15	1.17717e-16	1.21639e-51	1.57185e-39	1.73245e-35	1.69053e-08	9.91451e-12	2.19873e-09	2.61968e-13	1.64187e-14	1.35726e-48	1.07625e-37	4.10004e-34	581	1	.	0	GAA55864.1	2e-26	ferritin chloroplastic [Clonorchis sinensis]	Q26061	1e-22	Ferritin
SMED30017584	-4.6032	1.4239	-0.620616	-4.6032	-2.64686	2.85025	4.10925	4.09048	-0.54602	0.999628	0.0404847	0.751399	0.999496	0.98641	8.01154e-11	8.13516e-30	2.54562e-30	0.999999	0.133766	0.999998	0.999998	0.999999	6.92777e-10	2.24029e-28	4.32555e-29	1258	1	.	4	XP_006819310.1	3e-17	sarcospan-like [Saccoglossus kowalevskii]	.	.	.
SMED30017590	-2.01646	-2.14874	-3.29686	-3.45761	-1.93125	3.70338	4.49258	4.65497	2.58807	0.0016103	0.000121624	2.41063e-07	4.64845e-08	2.51098e-05	2.65224e-41	1.77275e-64	3.24424e-70	0.00469592	0.000945349	3.48991e-06	7.74998e-07	0.000203192	8.41094e-39	1.33519e-61	6.26534e-68	902	1	.	0	ESP01391.1	3e-33	hypothetical protein LOTGIDRAFT_111605 [Lottia gigantea]	.	.	.
SMED30017594	-2.71062	-0.497733	-1.1503	-2.04023	-0.318848	2.15952	2.34561	2.2126	-0.203929	0.00617818	0.420055	0.0778958	0.00498066	0.500199	3.17637e-18	4.18186e-22	4.96733e-20	0.0156966	0.749711	0.217298	0.019584	0.663124	6.94949e-17	6.11587e-21	4.32767e-19	839	1	.	4	.	.	.	.	.	.
SMED30017603	-4.87719	0.581977	-0.866181	-4.87719	-1.49934	3.17365	4.30244	4.06182	-0.275043	0.999556	0.2772	0.817593	0.999671	0.91893	9.36999e-13	1.10553e-28	5.33912e-25	0.999999	0.567376	0.999998	0.999998	0.999999	1.05529e-11	2.7709e-27	6.38048e-24	1536	1	.	7	ESO90007.1	7e-35	hypothetical protein LOTGIDRAFT_124239 [Lottia gigantea]	Q6DWJ6	4e-06	Probable G-protein coupled receptor 139
SMED30017612	-1.04455	-1.90933	-1.59046	-4.43893	-2.51894	2.07947	4.48451	4.93822	1.74916	0.176002	0.00949579	0.0225891	1.56442e-06	0.000199227	4.53587e-08	3.9075e-41	1.8907e-51	0.292772	0.0410916	0.0786027	1.72137e-05	0.00120791	2.5672e-07	3.15606e-39	1.13243e-49	561	1	YES	0	GAA56456.1	0.0001	hypothetical protein CLF_110927 [Clonorchis sinensis]	.	.	.
SMED30017631	-1.08201	-1.09124	-3.43566	-3.97712	-0.974847	3.38512	3.47597	3.6998	2.48189	0.072568	0.0467284	1.64091e-06	8.53983e-08	0.0544341	4.68747e-21	2.78211e-22	1.56662e-25	0.135607	0.149797	1.93486e-05	1.3303e-06	0.124974	1.44396e-19	4.13296e-21	1.94229e-24	409	1	.	0	.	.	.	.	.	.
SMED30017635	-3.49849	-0.208061	-3.20623	-2.96135	-0.577927	3.08358	3.77359	3.59489	2.03043	9.34456e-05	0.732925	4.39569e-05	5.66124e-05	0.293818	9.15341e-15	1.20791e-22	1.90366e-20	0.000354207	0.999994	0.000358304	0.00039563	0.451808	1.32452e-13	1.83514e-21	1.70335e-19	2421	1	.	0	ELT90806.1	2e-56	hypothetical protein CAPTEDRAFT_1308 [Capitella teleta]	P57721	5e-52	Poly(rC)-binding protein 3
SMED30017639	-2.24172	-0.465775	-1.84528	-3.40153	-3.74916	1.17931	4.11088	6.41327	4.4722	0.000679485	0.38026	0.00225889	1.16777e-06	2.70949e-08	0.00678627	4.41693e-28	1.34666e-69	0.00215437	0.702719	0.0110818	1.31964e-05	5.29626e-07	0.0132373	1.02756e-26	2.42939e-67	504	1	YES	0	.	.	.	.	.	.
SMED30017667	-1.52218	-1.72945	-2.71023	-2.80007	0.367471	3.21833	2.78231	2.39383	2.58673	0.000783829	3.14466e-05	9.68831e-09	1.82422e-09	0.224588	9.70351e-39	3.66417e-28	1.65488e-20	0.00245064	0.000279962	1.84734e-07	4.42936e-08	0.371482	2.35756e-36	8.62425e-27	1.48648e-19	2762	1	.	1	.	.	.	.	.	.
SMED30017705	-5.87788	-0.112983	-1.23723	-2.95509	-1.24725	3.29234	4.22923	3.90887	0.395795	0.00128804	0.743113	0.982952	0.999929	0.983212	4.77087e-21	2.85357e-41	9.59471e-34	0.00384472	0.999994	0.999998	0.999998	0.999999	1.46815e-19	2.3235e-39	2.02565e-32	3096	1	YES	1	EDL33450.1	2e-79	mCG51196 [Mus musculus]	Q6KEQ9	2e-77	Protocadherin-11 X-linked
SMED30017714	-2.74345	-0.503701	-1.55531	-2.65852	-2.71275	2.71088	3.63606	3.8268	3.6696	4.67617e-07	0.215628	0.000572129	9.04899e-08	7.66054e-09	2.19691e-19	1.8463e-36	8.59902e-41	2.68853e-06	0.474835	0.00335905	1.4004e-06	1.76175e-07	5.50634e-18	9.49208e-35	2.75892e-39	3624	1	YES	0	GAA54374.1	2e-149	basement membrane-specific heparan sulfate proteoglycan core protein [Clonorchis sinensis]	P98160	1e-45	Basement membrane-specific heparan sulfate proteoglycan core protein
SMED30017720	-4.07193	-1.67976	-2.18044	-2.94899	1.37295	3.5672	3.10892	2.83205	1.48791	2.3375e-06	0.0044398	0.00063173	3.1118e-05	6.35998e-06	1.3149e-51	7.2374e-37	6.081e-30	1.19076e-05	0.0215947	0.00366214	0.000235196	6.20289e-05	1.41478e-48	3.89359e-35	1.00994e-28	1329	1	.	1	CCD76167.1	6e-121	putative spfh domain / Band 7 family protein [Schistosoma mansoni]	Q7PPU9	6e-100	Band 7 protein AGAP004871 [Anopheles gambiae]
SMED30017727	-3.04158	-0.574139	-1.45182	-2.11433	-1.08993	2.34175	2.88266	3.04738	3.31662	3.59271e-08	0.152111	0.000975873	5.38275e-06	0.00697535	1.37204e-14	1.52196e-22	1.9544e-25	2.46442e-07	0.370046	0.00536785	5.08517e-05	0.023883	1.94246e-13	2.29032e-21	2.40621e-24	2463	1	.	0	NP_001179823.1	6e-39	calpain-5 [Bos taurus]	O08688	6e-40	Calpain-5
SMED30017749	-3.13251	-0.490767	-0.629504	-2.8361	-1.41574	2.09508	2.89615	3.51339	3.16699	3.09827e-08	0.220682	0.127279	1.77373e-08	0.000634351	9.52661e-12	5.70179e-23	5.92583e-35	2.14924e-07	0.482614	0.319411	3.29655e-07	0.00321318	9.32754e-11	8.84541e-22	1.35248e-33	1524	1	YES	0	EKC29256.1	4e-56	Peptidyl-glycine alpha-amidating monooxygenase A [Crassostrea gigas]	Q9W1L5	3e-51	Peptidyl-alpha-hydroxyglycine alpha-amidating lyase 2
SMED30017761	-3.95741	0.110393	-3.95741	-3.95741	0.450928	2.70479	4.10881	4.49732	-0.879645	0.999521	0.421002	0.999619	0.999619	0.252711	3.31614e-07	3.63468e-22	2.31344e-30	0.999999	0.750861	0.999998	0.999998	0.404797	1.59772e-06	5.33636e-21	3.94215e-29	1334	1	.	0	AGJ70286.1	8e-70	G protein subunit alpha 12a [Terebratalia transversa]	P38412	1e-50	Guanine nucleotide-binding protein G(q) subunit alpha
SMED30017780	-1.8015	-0.714987	-2.07237	-3.22492	-0.233472	2.75977	2.8272	2.46027	1.00029	0.00776062	0.149124	0.000444737	1.2207e-06	0.573335	7.80363e-24	4.03244e-25	9.10804e-19	0.0192068	0.36496	0.00270679	1.37532e-05	0.729275	3.29272e-22	7.48062e-24	7.29394e-18	2884	1	.	5	ESO89164.1	1e-19	hypothetical protein LOTGIDRAFT_229069 [Lottia gigantea]	Q91YD4	8e-10	Transient receptor potential cation channel subfamily M member 2
SMED30017785	-1.48487	-0.0860949	-1.48622	-2.25153	-2.9187	1.62457	3.13652	3.46633	5.21401	0.00048201	0.816176	0.000384023	4.57137e-07	2.92928e-10	2.63604e-07	1.06132e-27	2.08244e-34	0.00157415	0.999994	0.00238497	5.81637e-06	9.80559e-09	1.29279e-06	2.40049e-26	4.58944e-33	2257	1	.	0	ELU07187.1	1e-17	hypothetical protein CAPTEDRAFT_98150 [Capitella teleta]	A1ZA47	3e-08	PDZ and LIM domain protein Zasp
SMED30017847	-2.62976	-1.93485	-2.16819	-2.42086	0.597961	2.40626	2.83109	3.31835	3.46332	1.04223e-10	1.36045e-08	5.61007e-10	7.79478e-12	0.0140969	5.64906e-30	9.07561e-43	4.50177e-61	1.07202e-09	2.30909e-07	1.31529e-08	3.36919e-10	0.0423552	5.09548e-28	8.62527e-41	4.86111e-59	2980	1	.	0	XP_002739352.1	2e-90	dual serine/threonine and tyrosine protein kinase-like [Saccoglossus kowalevskii]	Q6XUX2	8e-53	Dual serine/threonine and tyrosine protein kinase
SMED30017852	-0.467967	-4.29442	-4.29442	-1.37326	-2.33844	3.57021	4.40495	4.79335	-0.403702	0.701087	0.999605	0.999609	0.896333	0.976773	9.79929e-15	8.69494e-26	1.85731e-33	0.992605	0.999994	0.999998	0.999998	0.999999	1.41053e-13	1.69658e-24	3.86164e-32	962	1	.	0	CDJ11609.1	1e-40	small GTPase Ras dva 3 [Hymenolepis microstoma]	Q96D21	7e-22	GTP-binding protein Rhes
SMED30017890	-4.45297	-4.45297	-1.46351	-0.550453	0.770299	2.75387	3.80014	3.59559	-0.860091	0.999443	0.999581	0.923725	0.749755	0.169911	1.6908e-09	4.12101e-23	2.38756e-20	0.999999	0.999994	0.999998	0.999998	0.300952	1.21225e-08	6.4596e-22	2.12748e-19	1970	1	.	0	.	.	.	.	.	.
SMED30017913	-3.7161	-0.698531	-4.53663	-2.54222	0.721399	3.47219	3.8021	3.49779	1.46079	0.000233229	0.2753	2.38644e-06	0.000959521	0.0699961	2.38838e-28	4.12645e-35	5.2415e-29	0.000814193	0.564753	2.70719e-05	0.00471497	0.152346	1.75499e-26	1.84447e-33	8.16076e-28	2960	2	YES	7	XP_007891677.1	0	frizzled-8 isoform X2 [Callorhinchus milii]	O93274	0	Frizzled-8
SMED30017934	-1.6639	-1.12075	-3.56653	-6.57092	0.098662	4.14062	4.27009	4.41274	1.20415	0.991553	0.966349	0.99999	2.14856e-06	0.498118	3.02547e-30	1.17154e-32	1.01255e-35	0.999999	0.999994	0.999998	2.27879e-05	0.661151	2.80457e-28	4.17197e-31	2.43651e-34	568	1	YES	0	DAA33926.1	1e-70	TPA_inf: neuropeptide precursor-4 [Schmidtea mediterranea]	.	.	.
SMED30017945	-2.71007	0.414785	-2.54906	-3.47054	-2.05605	2.37889	3.96111	4.03094	7.3693	1.1625e-05	0.379387	2.73604e-05	9.99208e-08	0.000412505	4.56007e-09	7.96558e-26	8.67912e-27	5.24764e-05	0.701524	0.000237341	1.52498e-06	0.00223758	3.0536e-08	1.55831e-24	1.16939e-25	4306	2	YES	0	CDJ23436.1	5e-57	collagen type i ii iii v xi alpha [Echinococcus granulosus]	O46392	2e-38	Collagen alpha-2(I) chain
SMED30017949	-1.57095	-1.21216	-2.52432	-3.09539	0.956682	2.12434	2.52899	2.7928	2.64686	0.000207817	0.000802619	2.33691e-09	3.55987e-12	0.000392048	2.92606e-18	2.17633e-26	7.47232e-33	0.000733041	0.0049652	4.90621e-08	1.63988e-10	0.00214599	6.4205e-17	4.48469e-25	1.49581e-31	1663	1	.	13	GAA38468.2	1e-152	Y+L amino acid transporter 2 [Clonorchis sinensis]	Q59I64	5e-124	Y+L amino acid transporter 2
SMED30017960	-4.14044	-1.06475	-4.14044	-4.14044	0.50515	3.91506	4.56129	4.50457	-0.49109	0.999683	0.745698	0.999509	0.999508	0.226527	7.97932e-17	6.35488e-26	1.02208e-25	0.999999	0.999994	0.999998	0.999998	0.373909	1.47843e-15	1.25297e-24	1.28569e-24	379	1	.	0	.	.	.	.	.	.
SMED30017997	-3.62361	-0.557798	-3.56316	-3.57047	0.0926642	3.5457	3.81724	3.85944	1.4946	0.000474016	0.40456	6.65588e-05	5.9451e-05	0.779382	5.13014e-22	4.839e-26	8.59903e-27	0.00155056	0.732067	0.000517342	0.000412784	0.903754	1.75035e-20	9.63547e-25	1.15912e-25	1585	1	.	0	EKC38347.1	3e-65	hypothetical protein CGI_10021785 [Crassostrea gigas]	.	.	.
SMED30018009	-2.98264	-1.34245	-1.7872	-1.49806	-0.871613	2.30448	2.96461	3.21287	0.395589	0.00215084	0.0418852	0.00983504	0.0223362	0.0779892	6.79991e-18	1.57137e-32	1.32566e-40	0.00609524	0.137534	0.0391569	0.0713296	0.165559	1.43561e-16	5.50471e-31	4.20402e-39	2479	4	.	0	CDJ24379.1	7e-51	hypothetical protein EgrG_000926400 [Echinococcus granulosus]	.	.	.
SMED30018013	-2.84683	-0.752733	-2.81163	-3.15771	-1.52172	2.97083	3.9927	4.1271	3.56147	3.03472e-06	0.0998255	8.14596e-07	4.41679e-08	0.00114287	1.64687e-19	8.36215e-37	1.44094e-39	1.51344e-05	0.270478	1.04387e-05	7.40951e-07	0.00528006	4.19403e-18	4.45888e-35	4.29389e-38	2241	1	.	0	GAA50910.1	6e-138	hypothetical protein CLF_105212 [Clonorchis sinensis]	O44400	2e-18	Protein F37C4.5 [Caenorhabditis elegans]
SMED30018072	-7.37641	0.920705	-1.08803	-2.10929	-1.23557	3.34145	3.89213	3.65502	1.37583	1.33328e-06	0.0950759	0.97471	0.998072	0.982313	7.04949e-17	2.96657e-24	6.01892e-21	7.08303e-06	0.260674	0.999998	0.999998	0.999999	1.31668e-15	5.15123e-23	5.54024e-20	2799	1	YES	1	GAA36853.2	3e-69	hypothetical protein CLF_100858, partial [Clonorchis sinensis]	.	.	.
SMED30018078	-2.17822	0.109247	-2.51403	-4.19899	-2.25905	2.21092	3.99843	4.8317	1.38028	0.0178609	0.766829	0.00179251	5.0252e-06	0.000596823	6.2096e-10	2.73653e-36	2.8447e-57	0.0401653	0.999994	0.00908986	4.78792e-05	0.00305064	4.73851e-09	1.37866e-34	2.53557e-55	1556	1	YES	5	GAA51498.1	5e-157	glycine receptor subunit alpha-2 [Clonorchis sinensis]	P24524	7e-80	Glycine receptor subunit alpha-3
SMED30018104	-1.55992	1.7801	-5.39649	-1.50114	-5.39649	2.70948	4.36689	4.99756	0.370627	0.891383	0.00173674	0.999415	0.881156	0.999553	8.65067e-10	1.7712e-30	5.58712e-44	0.999999	0.00966079	0.999998	0.999998	0.999999	6.44777e-09	5.16062e-29	2.19743e-42	1922	1	.	13	ELT90151.1	5e-130	hypothetical protein CAPTEDRAFT_141957 [Capitella teleta]	Q1EHB4	9e-116	Sodium-coupled monocarboxylate transporter 2
SMED30018145	-1.77209	-1.36823	-2.71934	-2.13279	-3.58136	2.0435	4.429	5.10131	2.08883	0.0127496	0.0176241	5.61228e-05	0.000614549	4.2797e-09	2.95184e-10	2.11361e-54	1.10959e-75	0.029829	0.068361	0.000445302	0.00319181	1.04655e-07	2.36077e-09	6.12275e-52	3.01157e-73	467	1	YES	0	AHD24755.1	6e-55	X1.D.A1.2 [Schmidtea mediterranea]	.	.	.
SMED30018184	-3.37141	-0.954157	-2.56535	-3.38068	0.67563	3.08492	3.23484	3.27621	3.79468	1.63547e-09	0.0196279	1.30157e-07	5.99409e-11	0.0479612	3.08929e-26	4.54992e-29	6.45628e-30	1.40017e-08	0.074625	1.98845e-06	2.12702e-09	0.113212	1.75606e-24	1.17059e-27	1.06932e-28	1369	1	.	4	XP_001985382.1	1e-60	GH17028 [Drosophila grimshawi]	Q8N1M1	7e-44	Bestrophin-3
SMED30018199	-2.83235	0.463048	-2.08398	-1.32048	-3.28651	1.79589	3.32243	3.94194	0.555183	0.00584094	0.332906	0.00724266	0.058758	1.14383e-05	3.40005e-08	1.94912e-31	2.52163e-48	0.014922	0.643987	0.0301339	0.159852	0.000103267	1.96722e-07	6.22706e-30	1.2393e-46	2907	1	.	10	GAA52766.1	0	sodium bicarbonate transporter-like protein 11 [Clonorchis sinensis]	Q8NBS3	0	Sodium bicarbonate transporter-like protein 11
SMED30018203	-2.92213	-0.264871	-2.41963	-3.92287	-1.11028	2.99102	3.72537	3.92339	1.64182	0.000364313	0.632953	0.000241864	2.52961e-07	0.0209532	6.5037e-23	8.90372e-38	7.47542e-43	0.00122114	0.970037	0.00159655	3.47196e-06	0.0584281	2.46462e-21	5.17842e-36	2.73981e-41	1814	1	.	0	ESP02653.1	6e-106	hypothetical protein LOTGIDRAFT_171854 [Lottia gigantea]	Q8BX94	2e-93	Oxysterol-binding protein-related protein 2
SMED30018242	-3.629	-1.27966	-1.03481	-2.1289	0.245266	2.03312	2.55328	3.24069	1.56692	1.33203e-07	0.00404355	0.016374	1.39085e-05	0.39954	1.22933e-17	4.02425e-29	6.55307e-51	8.33615e-07	0.0199411	0.060232	0.000116298	0.564663	2.49738e-16	1.04878e-27	3.76046e-49	1396	1	.	0	CAX69668.1	0	guanine nucleotide binding protein (G protein), beta, other [Schistosoma japonicum]	Q5RDY7	2e-160	Guanine nucleotide-binding protein subunit beta-5
SMED30018252	-2.74934	-2.77647	-2.34978	-3.92402	1.75857	3.22268	3.08838	3.72999	8.65224	1.64343e-11	9.20005e-12	2.39519e-09	8.82205e-19	2.96748e-10	1.80281e-36	3.1206e-33	3.36883e-50	1.9021e-10	2.36695e-10	5.01111e-08	9.59502e-17	9.9057e-09	3.2021e-34	1.15781e-31	1.84197e-48	1107	1	YES	0	AFK42829.1	1e-127	unknown [Lotus japonicus]	P25782	9e-117	Digestive cysteine proteinase 2
SMED30018263	-0.252471	-2.0935	-2.15486	-2.23544	-2.33397	1.89828	3.42479	3.74717	-0.570751	0.87517	0.0687471	0.0584477	0.0466806	0.00860759	2.17526e-06	8.01445e-24	8.278e-31	0.999999	0.203018	0.172802	0.132225	0.0282824	9.06295e-06	1.33251e-22	1.43824e-29	1403	1	.	0	.	.	.	.	.	.
SMED30018266	-1.88359	-1.57072	-3.23927	-1.15175	-0.0551027	1.8334	3.00335	3.06368	3.14118	1.25777e-05	3.38016e-05	1.52926e-12	0.00139862	0.866095	2.09232e-12	5.74137e-35	1.3271e-36	5.64974e-05	0.000298371	5.16501e-11	0.00653882	0.971341	2.25528e-11	2.53622e-33	3.37398e-35	2424	1	.	0	CCD80273.1	5e-136	putative phosphatidylinositol-binding clathrin assembly protein [Schistosoma mansoni]	Q9VI75	2e-109	Phosphatidylinositol-binding clathrin assembly protein LAP
SMED30018272	-0.335293	-1.21893	-1.95467	-1.22528	-1.33903	1.42647	2.34603	2.30072	0.472144	0.516277	0.00988494	0.00015284	0.00732832	0.000229853	1.48972e-10	1.58405e-30	5.04179e-30	0.758356	0.0424831	0.00107034	0.0273514	0.0013602	1.24014e-09	4.64681e-29	8.42451e-29	718	1	.	1	XP_005505109.1	5e-38	vesicle-associated membrane protein 2-like [Columba livia]	P47194	4e-39	Synaptobrevin [Doryteuthis pealeii]
SMED30018274	-2.78656	-0.710581	-2.16814	-3.98023	-1.96603	2.6578	4.31453	4.63921	4.43616	1.9315e-07	0.0852479	5.66121e-06	1.45355e-12	9.82073e-06	4.83486e-18	3.58468e-51	7.95101e-60	1.18081e-06	0.239421	5.90361e-05	7.10896e-11	9.06185e-05	1.03672e-16	7.39696e-49	8.03826e-58	1131	1	.	0	CAX73817.1	4e-142	Calbindin-32 [Schistosoma japonicum]	P41044	3e-116	Calbindin-32
SMED30018278	-6.8285	-0.127701	-1.12067	-1.04434	-1.5222	3.85745	3.63414	3.15182	0.89549	9.90907e-06	0.753077	0.977134	0.972188	0.991631	1.41489e-33	9.40091e-29	2.22968e-20	4.5184e-05	0.999994	0.999998	0.999998	0.999999	1.79858e-31	2.37402e-27	1.98915e-19	1463	1	.	7	ESP01237.1	2e-65	hypothetical protein LOTGIDRAFT_111965 [Lottia gigantea]	Q92952	3e-60	Small conductance calcium-activated potassium channel protein 1
SMED30018331	-2.13385	-0.251391	-1.52827	-3.0528	-2.98403	0.857207	4.19806	4.89508	2.46221	0.0030585	0.642587	0.0112993	1.03052e-05	1.57334e-06	0.0383198	1.43185e-33	7.24196e-47	0.00836906	0.978875	0.0440993	8.97813e-05	1.82167e-05	0.0608508	5.54463e-32	3.33097e-45	764	1	YES	0	XP_002604410.1	6e-29	hypothetical protein BRAFLDRAFT_220379 [Branchiostoma floridae]	Q9ET66	3e-28	Peptidase inhibitor 16
SMED30018333	-6.42931	0.663145	-1.79078	-3.50893	0.303597	3.39629	3.288	4.078	0.67098	0.000151749	0.221194	0.995714	0.999995	0.427232	4.88874e-24	4.62335e-22	1.27091e-39	0.000552008	0.483371	0.999998	0.999998	0.592079	2.12224e-22	6.7419e-21	3.80603e-38	1415	1	.	0	.	.	.	.	.	.
SMED30018339	-2.29047	-0.55321	-4.93818	-2.8703	0.457338	3.20604	3.54088	3.4479	1.56947	0.00695481	0.383485	1.48594e-07	0.000266601	0.292881	1.16204e-17	6.52751e-22	9.34065e-21	0.0174012	0.707011	2.24847e-06	0.0015437	0.450897	2.37187e-16	9.4093e-21	8.51696e-20	963	1	YES	0	.	.	.	.	.	.
SMED30018389	-2.58691	0.73245	-1.44941	-2.26625	-2.88378	1.674	3.25021	3.52971	2.32173	5.38483e-05	0.0632871	0.00440497	4.07326e-05	6.86441e-08	1.32611e-06	9.50319e-25	1.18998e-29	0.000214418	0.189962	0.0197307	0.000296199	1.20026e-06	5.73197e-06	1.71131e-23	1.93578e-28	316	1	.	0	CDJ10926.1	7e-30	Calcium binding protein [Hymenolepis microstoma]	Q1L8P7	4e-06	Thrombospondin-3b
SMED30018393	-1.91702	0.800007	-1.10567	-5.75778	-1.93021	1.83887	3.77789	4.29391	0.144481	0.996257	0.145698	0.968407	7.39897e-05	0.996398	2.35978e-05	1.23846e-25	7.62008e-36	0.999999	0.358674	0.999998	0.000501031	0.999999	8.08886e-05	2.38105e-24	1.84839e-34	1879	2	.	0	EKC18555.1	4e-115	Putative polypeptide N-acetylgalactosaminyltransferase 10 [Crassostrea gigas]	A8Y236	4e-99	Putative polypeptide N-acetylgalactosaminyltransferase 10
SMED30018397	-2.18986	-0.884833	-2.03918	-6.02325	0.205979	3.49993	3.88106	3.55016	0.363683	0.998137	0.943208	0.997172	1.11403e-05	0.415421	5.80098e-38	1.73806e-51	1.01835e-40	0.999999	0.999994	0.999998	9.60848e-05	0.580464	1.23075e-35	3.66171e-49	3.25343e-39	2122	1	.	0	DAA12513.1	2e-80	TPA_inf: Pax-beta1 paired domain protein [Schmidtea mediterranea]	Q02548	2e-47	Paired box protein Pax-5
SMED30018404	-2.03102	-0.858262	-1.44423	-2.01835	-0.755695	1.85513	2.58898	2.66346	2.41442	5.46704e-06	0.0135878	0.000118981	2.95092e-07	0.0149249	1.80182e-14	3.90446e-29	4.10183e-31	2.61106e-05	0.0552816	0.000859395	3.9813e-06	0.0443304	2.5213e-13	1.01932e-27	7.28202e-30	1579	1	.	0	.	.	.	.	.	.
SMED30018418	-8.14477	1.24062	0.0251922	-1.56825	0.788807	2.61667	2.61107	2.43066	1.31343	1.26799e-12	0.00174242	0.646026	0.992205	0.0434706	2.42499e-27	4.03046e-27	8.15631e-23	1.72697e-11	0.00969058	0.999998	0.999998	0.104757	1.58477e-25	8.73566e-26	8.39799e-22	2378	1	.	0	GAA52762.1	9e-175	serine/threonine-protein phosphatase 2A regulatory subunit B'' subunit alpha [Clonorchis sinensis]	Q06190	9e-148	Serine/threonine-protein phosphatase 2A regulatory subunit B'' subunit alpha
SMED30018449	-3.54202	-0.494078	-3.54202	-3.54202	-3.54202	3.05259	5.45396	6.1556	-0.234835	0.999665	0.490292	0.999441	0.999709	0.999641	1.33708e-06	1.07359e-25	2.44548e-36	0.999999	0.829041	0.999998	0.999998	0.999999	5.77357e-06	2.07866e-24	6.12428e-35	1536	1	.	0	XP_006233658.1	9e-34	TNF receptor-associated factor 2 isoform X3 [Rattus norvegicus]	P39429	9e-31	TNF receptor-associated factor 2
SMED30018454	-5.11201	-0.422255	-1.10228	-2.21919	-2.28642	1.80985	4.21237	5.11992	0.0943838	0.0131782	0.870102	0.976763	0.999014	0.999219	0.00015803	7.50399e-32	1.15672e-55	0.0307147	0.999994	0.999998	0.999998	0.999999	0.000452606	2.48431e-30	9.05155e-54	348	1	.	1	.	.	.	.	.	.
SMED30018467	-5.27828	-2.22002	-5.27828	-1.34764	2.48635	4.10948	3.92244	3.60595	0.0703359	0.999473	0.96853	0.999589	0.896924	1.98152e-06	4.13193e-25	5.41402e-22	7.15402e-18	0.999999	0.999994	0.999998	0.999998	2.23586e-05	2.01428e-23	7.83798e-21	5.37748e-17	1896	1	.	0	XP_008178235.1	2e-38	zinc finger BED domain-containing protein 5-like [Acyrthosiphon pisum]	Q49AG3	1e-29	Zinc finger BED domain-containing protein 5
SMED30018493	-1.60234	-0.391933	-1.90248	-3.6829	-0.708763	2.04295	2.88418	3.36128	0.967125	0.0166686	0.417942	0.000908688	7.71297e-08	0.0767322	7.24456e-16	1.80516e-34	1.69243e-50	0.0377343	0.747349	0.00503884	1.21341e-06	0.163476	1.20717e-14	7.4909e-33	9.40734e-49	1995	1	.	0	ESN99134.1	2e-54	hypothetical protein HELRODRAFT_66762, partial [Helobdella robusta]	Q8IZ41	9e-50	Ras and EF-hand domain-containing protein
SMED30018527	-2.01334	-0.0510747	-2.88257	-4.22262	-0.378094	2.78947	3.27352	3.48472	2.4115	0.00116389	0.932818	2.44545e-06	1.30176e-09	0.399649	1.10674e-16	2.02083e-23	7.078e-27	0.00350698	0.999994	2.76451e-05	3.26819e-08	0.564738	2.02077e-15	3.24182e-22	9.60536e-26	3664	1	YES	2	CCD75732.1	0	protein kinase [Schistosoma mansoni]	P16066	0	Atrial natriuretic peptide receptor 1
SMED30018531	-5.16849	-0.477963	-2.19037	-0.662391	-1.35578	2.52166	3.75775	3.57558	-0.445817	0.00950527	0.891349	0.998969	0.930673	0.988725	8.8197e-12	8.09368e-36	6.1259e-32	0.0229975	0.999994	0.999998	0.999998	0.999999	8.67487e-11	3.9456e-34	1.14702e-30	1239	1	.	7	XP_003727259.1	1e-25	G-protein coupled receptor 54-like [Strongylocentrotus purpuratus]	O88854	1e-24	Galanin receptor type 2
SMED30018538	-3.19359	-3.19359	-3.19359	-3.19359	-1.2372	2.4516	5.3118	6.24815	-0.50237	0.999495	0.999574	0.999566	0.999564	0.704808	0.000221585	4.04464e-27	1.08296e-45	0.999999	0.999994	0.999998	0.999998	0.843077	0.000613857	8.76008e-26	4.72844e-44	350	1	.	1	.	.	.	.	.	.
SMED30018552	-3.68954	-0.629886	-3.68954	-3.68954	-1.73958	3.9443	4.79126	4.70252	-0.694601	0.999477	0.650045	0.999581	0.99958	0.872265	2.25942e-15	1.07126e-26	7.94286e-26	0.999999	0.985895	0.999998	0.999998	0.975987	3.54899e-14	2.24905e-25	1.00968e-24	908	1	.	4	AHD24744.1	2e-31	X1.A.G7.1, partial [Schmidtea mediterranea]	.	.	.
SMED30018558	-1.16249	-1.54546	-1.78014	-2.62346	-2.93187	2.04267	3.61408	4.38667	1.43068	0.0884115	0.0100507	0.00433959	8.27431e-05	2.65577e-07	1.77334e-10	3.06502e-35	2.91637e-55	0.160815	0.0430293	0.0194755	0.000552115	3.89535e-06	1.46076e-09	1.38648e-33	2.20757e-53	363	1	.	1	AHD24725.1	4e-44	X1.B2.2 [Schmidtea mediterranea]	.	.	.
SMED30018560	-4.57038	0.578183	-1.57715	-4.57038	-0.773084	2.65026	4.04671	4.21585	-0.576326	0.99963	0.297107	0.931358	0.999495	0.794634	2.55626e-08	2.69852e-25	3.89118e-29	0.999999	0.595182	0.999998	0.999998	0.91552	1.50887e-07	5.07481e-24	6.10571e-28	379	1	.	0	.	.	.	.	.	.
SMED30018564	-0.780746	-0.291657	-2.31368	-6.29379	-0.963906	3.02678	3.70297	3.91401	0.514814	0.927412	0.772533	0.998642	1.09396e-06	0.953404	2.14666e-20	3.52477e-34	5.38559e-40	0.999999	0.999994	0.999998	1.24698e-05	0.999999	6.08968e-19	1.43307e-32	1.64389e-38	934	1	YES	0	.	.	.	.	.	.
SMED30018580	-0.549752	-1.39416	-3.09229	-1.55568	-2.2855	1.59159	3.50887	3.77693	0.0836055	0.553087	0.0851547	0.0012625	0.0511547	0.00103172	2.14036e-06	7.79825e-37	1.68847e-45	0.80598	0.239248	0.00670937	0.142513	0.00484001	8.92371e-06	4.18039e-35	7.24622e-44	673	1	.	4	.	.	.	.	.	.
SMED30018600	-2.43219	-0.486346	-3.29201	-1.29437	-1.4134	1.87151	3.41152	3.63528	0.179121	0.0237403	0.503506	0.000554058	0.0823963	0.0213779	2.32182e-10	2.72367e-45	1.07805e-55	0.051544	0.84376	0.00327232	0.210512	0.0593486	1.88239e-09	3.21788e-43	8.45791e-54	1448	1	.	7	ELT89684.1	4e-67	hypothetical protein CAPTEDRAFT_221530 [Capitella teleta]	O08893	3e-54	Calcitonin receptor
SMED30018616	-5.11969	-1.04733	-2.13233	-0.589266	-0.971363	3.19781	3.2039	3.45827	-0.528339	0.0108087	0.974534	0.998792	0.917505	0.968864	2.90879e-22	3.2122e-22	6.12248e-29	0.0257561	0.999994	0.999998	0.999998	0.999999	1.02495e-20	4.73454e-21	9.46878e-28	1321	1	.	4	ESO88157.1	9e-25	hypothetical protein LOTGIDRAFT_73296, partial [Lottia gigantea]	Q05901	2e-20	Neuronal acetylcholine receptor subunit beta-3
SMED30018618	-2.48211	-1.42972	-2.22296	-4.43523	-0.292255	3.12698	3.76579	3.96952	1.36693	0.00952501	0.053008	0.00656435	7.11142e-06	0.659839	1.04418e-14	6.00359e-22	9.604e-25	0.0230342	0.165301	0.0276864	6.48051e-05	0.804458	1.49728e-13	8.67068e-21	1.12147e-23	463	1	YES	0	.	.	.	.	.	.
SMED30018643	-2.87293	0.455856	-2.98143	-3.83519	-1.83169	2.65194	4.20175	4.21168	7.416	2.13093e-05	0.369042	1.10722e-05	1.08941e-07	0.00298997	7.62032e-10	2.75833e-25	2.07219e-25	9.17909e-05	0.688984	0.000107017	1.64433e-06	0.0118131	5.73657e-09	5.18081e-24	2.54812e-24	4540	2	.	1	GAA34952.2	3e-51	collagen type I/II/III/V/XI alpha [Clonorchis sinensis]	P08123	3e-35	Collagen alpha-2(I) chain
SMED30018644	-3.6597	-0.567648	-2.31505	-1.23324	0.82902	1.95243	2.4947	2.49949	1.40727	3.2689e-07	0.18249	1.12675e-05	0.00680633	0.00732326	4.70427e-13	6.92229e-22	3.76458e-22	1.9201e-06	0.421811	0.000108661	0.0256488	0.0248092	5.49111e-12	9.96675e-21	3.75175e-21	1736	1	.	0	XP_005186629.1	3e-157	tau-tubulin kinase 2-like [Musca domestica]	Q6PCN3	6e-145	Tau-tubulin kinase 1 [Mus musculus]
SMED30018667	-1.53071	-2.65445	-1.95096	-1.96945	0.879131	2.56792	2.33108	2.32742	4.03791	1.31884e-05	7.90062e-13	1.39102e-08	1.06172e-08	0.000634382	1.08797e-29	4.12611e-24	4.53195e-24	5.90731e-05	2.26472e-11	2.57573e-07	2.12393e-07	0.00321318	9.66883e-28	7.08707e-23	5.07373e-23	511	1	.	0	XP_005813415.1	1e-29	non-specific lipid-transfer protein-like [Xiphophorus maculatus]	Q07598	7e-29	Non-specific lipid-transfer protein
SMED30018686	-1.16383	-0.599177	-1.9091	-1.66004	-3.10605	-0.56559	4.07007	4.93372	4.51412	0.0066392	0.119913	1.39992e-05	9.89752e-05	2.83484e-11	0.125302	2.82894e-51	2.54223e-77	0.0167017	0.311192	0.00013147	0.000645976	1.25341e-09	0.171465	5.87775e-49	7.65897e-75	3925	2	YES	0	.	.	.	.	.	.
SMED30018687	-2.32028	-0.400631	-2.36626	-2.77516	-1.43092	2.30333	3.46679	3.52313	2.38622	0.000302464	0.400254	7.06219e-05	6.46173e-06	0.00330494	5.53638e-11	1.08233e-25	1.18789e-26	0.00103233	0.727011	0.000545825	5.95694e-05	0.0128491	4.8942e-10	2.09424e-24	1.58773e-25	3042	1	.	0	CDJ10336.1	0	E3 ubiquitin protein ligase TRIM9 [Hymenolepis microstoma]	Q9C026	2e-145	E3 ubiquitin-protein ligase TRIM9
SMED30018693	-3.76656	-1.37848	-1.9241	-1.04039	0.670864	2.37884	2.58401	2.47582	0.754114	1.83392e-05	0.0168599	0.00204159	0.0523066	0.041311	8.19237e-21	3.6529e-25	3.57142e-23	7.98629e-05	0.0660323	0.0101732	0.145373	0.100678	2.43644e-19	6.81431e-24	3.75816e-22	1899	1	.	7	ELU05135.1	9e-91	hypothetical protein CAPTEDRAFT_214636 [Capitella teleta]	Q95K73	5e-81	Elongation of very long chain fatty acids protein 4
SMED30018703	-5.29931	0.198146	-2.31882	-1.39472	-0.64104	2.02185	3.38868	4.04522	-0.349475	0.00655821	0.578957	0.99929	0.989672	0.925999	1.40538e-07	3.28757e-30	1.89803e-55	0.0165269	0.920872	0.999998	0.999998	0.999999	7.27365e-07	9.36149e-29	1.45872e-53	1817	2	.	8	.	.	.	.	.	.
SMED30018709	-3.03506	-1.1382	-2.0865	-2.52199	0.79639	2.24035	2.68634	3.05869	1.63332	2.01925e-06	0.00773976	1.39833e-05	4.51577e-07	0.00467889	6.92756e-21	4.01966e-31	3.26928e-42	1.04204e-05	0.0346215	0.000131361	5.75493e-06	0.0171799	2.0705e-19	1.25104e-29	1.14129e-40	1570	1	.	11	XP_005798958.1	2e-70	solute carrier family 52, riboflavin transporter, member 3-A-like [Xiphophorus maculatus]	B0S5Y3	5e-72	Solute carrier family 52, riboflavin transporter, member 3-A
SMED30018720	-0.678992	-1.44697	-4.50357	-1.61506	-4.50357	2.22057	4.67054	5.85704	0.0938597	0.718648	0.884275	0.999539	0.907836	0.999675	9.29017e-06	4.23036e-31	2.05447e-59	0.999999	0.999994	0.999998	0.999998	0.999999	3.44601e-05	1.3139e-29	2.04274e-57	329	1	YES	0	ACS72290.1	7e-17	serine protease inhibitor 3 [Tabanus yao]	Q8WPI2	1e-14	Boophilin-H2
SMED30018740	-1.13621	-2.42129	-1.35806	-4.24033	-2.72771	2.57943	4.56867	4.73551	1.55493	0.146452	0.00182742	0.0465068	1.31421e-06	5.61509e-05	2.99528e-16	1.46569e-61	1.12454e-67	0.249726	0.0101055	0.143073	1.47187e-05	0.000408909	5.20708e-15	8.02849e-59	1.81171e-65	325	1	.	1	.	.	.	.	.	.
SMED30018757	-4.5555	-0.489067	-4.5555	-1.65567	-0.728311	3.70169	4.07608	4.20628	-0.438617	0.999619	0.723414	0.999473	0.938663	0.784465	4.95282e-20	2.60834e-26	7.70182e-30	0.999999	0.999994	0.999998	0.999998	0.907567	1.34064e-18	5.33116e-25	1.26863e-28	1031	1	.	1	.	.	.	.	.	.
SMED30018763	-3.72478	-1.7845	-1.1945	-1.72054	0.727179	2.32001	2.4762	2.90093	0.79748	1.56945e-05	0.0032878	0.0290407	0.00334458	0.0168029	4.05915e-25	3.41104e-29	4.3151e-44	6.94007e-05	0.0167374	0.0971583	0.0138804	0.0487923	1.98201e-23	8.95941e-28	1.70829e-42	712	1	.	1	XP_002436279.1	4e-47	brain protein, putative [Ixodes scapularis]	O95563	3e-38	Mitochondrial pyruvate carrier 2
SMED30018770	-2.60513	-0.343073	-2.18266	-1.9412	-3.04373	1.19612	3.88235	5.03733	2.17051	0.000236107	0.470235	0.000145564	0.000354366	7.27987e-09	0.000134874	3.77826e-48	3.52557e-88	0.000823574	0.807868	0.00102771	0.00197594	1.6832e-07	0.000392633	5.99092e-46	2.25989e-85	1851	1	.	0	.	.	.	.	.	.
SMED30018781	-2.48322	-0.39896	-1.52786	-2.86828	-3.82517	1.11769	4.3756	5.6102	3.93584	0.000447235	0.466155	0.0118337	3.1278e-05	4.56243e-08	0.0135791	4.42207e-30	3.57294e-50	0.00147352	0.803472	0.045848	0.000236069	8.43783e-07	0.0243939	1.24625e-28	1.943e-48	627	1	YES	0	AFJ24739.1	2e-58	GLI pathogenesis related-1, partial [Schmidtea mediterranea]	Q2L6Z1	1e-32	Venom allergen 5
SMED30018807	-5.84713	-0.0614795	-1.87935	-2.94523	0.190045	2.63919	3.68975	4.2142	0.241693	0.00130983	0.716583	0.99686	0.999926	0.52459	5.02245e-14	4.87053e-35	3.62916e-53	0.00390359	0.999994	0.999998	0.999998	0.685614	6.62484e-13	2.15786e-33	2.39771e-51	671	1	.	1	CDJ19948.1	8e-14	hypothetical protein EgrG_000453800 [Echinococcus granulosus]	.	.	.
SMED30018812	-1.83566	-0.55779	-2.74905	-1.36911	-0.774758	1.58505	2.62638	3.07494	0.91719	0.00302322	0.192501	1.15236e-06	0.00316505	0.0246318	1.21665e-12	9.30103e-39	7.61113e-58	0.0082846	0.438523	1.41644e-05	0.0132417	0.0665963	1.35355e-11	5.92415e-37	6.96962e-56	2751	1	.	0	EFN61516.1	8e-68	Protein kinase C-binding protein NELL1 [Camponotus floridanus]	Q92832	3e-62	Protein kinase C-binding protein NELL1
SMED30018864	-0.84268	-0.198255	-2.14733	-7.19676	-0.909882	3.34237	3.9039	4.04863	1.3233	0.936288	0.714654	0.997606	6.31243e-11	0.945598	4.48188e-35	1.59782e-52	1.87431e-58	0.999999	0.999994	0.999998	2.23049e-09	0.999999	6.81947e-33	3.851e-50	1.7813e-56	1603	2	.	12	ESO87345.1	1e-128	hypothetical protein LOTGIDRAFT_183755 [Lottia gigantea]	P60815	4e-116	Feline leukemia virus subgroup C receptor-related protein 2
SMED30018892	-2.64798	-1.45323	-2.58099	-4.23134	0.940291	3.29705	3.27268	3.40352	2.16451	9.4097e-05	0.00423431	9.06424e-06	4.78398e-10	0.00712958	9.0607e-29	2.73005e-28	5.46542e-31	0.000356541	0.0207426	8.96515e-05	1.36484e-08	0.0242868	7.01727e-27	6.49157e-27	9.63468e-30	717	1	.	0	ESO88825.1	2e-36	hypothetical protein LOTGIDRAFT_193123 [Lottia gigantea]	A8E7I5	2e-36	Tetratricopeptide repeat protein 36
SMED30018899	-1.54004	-1.35672	-1.60176	-3.12785	-1.92577	1.34909	3.55296	4.65009	4.8053	2.51973e-05	7.07729e-05	5.58981e-06	1.2964e-14	2.64862e-08	1.71875e-07	3.55144e-55	1.94699e-99	0.000106918	0.000578924	5.83724e-05	8.60282e-13	5.19838e-07	8.7512e-07	1.12625e-52	2.34627e-96	1025	1	.	4	ESO97434.1	9e-14	hypothetical protein LOTGIDRAFT_231601 [Lottia gigantea]	Q9QY33	2e-12	Tetraspanin-3
SMED30018901	-2.08103	-2.48747	-2.59095	-4.71642	-2.27562	3.38198	5.14502	5.62449	2.49737	0.00895925	0.000611453	0.000383741	1.96733e-08	0.000203598	1.08015e-31	9.81228e-88	7.91318e-110	0.021836	0.0039261	0.0023837	3.61401e-07	0.00122996	1.15807e-29	2.68741e-84	1.70286e-106	507	1	.	0	.	.	.	.	.	.
SMED30018904	-4.47192	1.515	-4.47192	-4.47192	-0.67228	1.41363	5.17756	5.98187	0.22753	0.999521	0.0358484	0.999586	0.999584	0.623881	0.0177689	2.53341e-32	2.18603e-49	0.999999	0.121472	0.999998	0.999998	0.77342	0.030858	8.75277e-31	1.13942e-47	885	1	.	0	.	.	.	.	.	.
SMED30018957	-2.70345	-0.200734	-3.58469	-2.68743	0.168784	2.6591	3.14625	3.20218	1.59385	0.000360861	0.705988	9.00739e-07	3.06055e-05	0.653598	2.37395e-15	5.74192e-22	6.22995e-23	0.00120998	0.999994	1.13828e-05	0.000231846	0.799568	3.71533e-14	8.30071e-21	6.46092e-22	3468	1	.	1	CDJ17065.1	2e-102	protocadherin 9 [Echinococcus granulosus]	Q08174	5e-71	Protocadherin-1
SMED30018967	-1.10907	0.201823	-2.66466	-3.75422	-2.84879	2.63395	3.76133	3.77963	0.684268	0.195762	0.629207	0.00159887	3.24413e-05	6.25095e-05	4.08167e-19	3.13543e-45	1.71273e-46	0.321664	0.966646	0.00823122	0.00024373	0.000448067	9.96504e-18	3.68988e-43	7.70139e-45	872	1	.	4	.	.	.	.	.	.
SMED30018970	-1.20041	0.0869986	-1.04752	-2.10127	-5.02682	1.92577	3.5955	3.76775	-0.59323	0.966583	0.510442	0.949868	0.99734	2.69049e-05	4.84059e-06	4.54739e-23	1.95575e-26	0.999999	0.850512	0.999998	0.999998	0.000215633	1.89565e-05	7.09105e-22	2.57855e-25	669	1	.	0	EGI70237.1	3e-50	Calmodulin [Acromyrmex echinatior]	Q95NI4	2e-49	Calmodulin
SMED30019001	-4.23524	-0.805665	-1.8764	-2.06924	-0.138548	2.38983	3.31547	3.41979	3.17971	3.27907e-10	0.0643935	0.000115069	2.45817e-05	0.735391	8.60298e-14	1.44019e-27	1.57441e-29	3.12721e-09	0.192397	0.000834541	0.000191958	0.869681	1.10243e-12	3.20684e-26	2.54055e-28	5784	1	.	0	ELT93796.1	0	hypothetical protein CAPTEDRAFT_169570 [Capitella teleta]	A2CEA7	0	Ras-specific guanine nucleotide-releasing factor 2
SMED30019040	-1.06769	-0.325806	-2.0897	-3.52252	-3.17978	1.96686	3.65946	4.55917	3.38201	0.0253625	0.433179	2.72161e-05	6.57115e-10	2.91225e-10	6.63191e-10	4.64902e-36	3.14075e-58	0.0545821	0.764745	0.000236362	1.78995e-08	9.75944e-09	5.0365e-09	2.30364e-34	2.92945e-56	1909	1	.	1	AAS87603.1	2e-95	cytochrome P450 CYP331A1 [Capitella capitata]	P24463	1e-73	Cytochrome P450 3A12
SMED30019048	-2.35285	0.359993	-3.22776	-3.29997	-2.07796	3.35466	3.82858	3.41532	0.40074	0.0414089	0.479169	0.00181604	0.00128385	0.00528887	1.76403e-25	2.12551e-35	4.36318e-27	0.0835472	0.817575	0.00918988	0.00607007	0.0189575	9.00762e-24	9.8516e-34	5.99405e-26	1536	1	.	8	.	.	.	.	.	.
SMED30019050	-1.25694	0.049207	-2.17506	-3.23265	-3.30808	2.40781	3.69554	3.82016	0.290292	0.212397	0.844911	0.0162693	0.0010661	5.50246e-05	1.82371e-12	2.93565e-33	1.24898e-36	0.3454	0.999994	0.0599126	0.00516788	0.000401776	1.97566e-11	1.09458e-31	3.18343e-35	1532	1	.	4	BAE78814.1	1e-171	innexin5 [Dugesia japonica]	O01393	2e-73	Innexin unc-9
SMED30019065	-3.8568	0.834406	-3.8568	-3.8568	-0.470021	3.25125	4.11799	3.83677	-1.06523	0.999565	0.192238	0.99966	0.999659	0.584226	5.03419e-12	3.25562e-24	3.1125e-20	0.999999	0.43809	0.999998	0.999998	0.738482	5.12036e-11	5.64339e-23	2.75229e-19	1554	2	.	5	ELU12909.1	6e-154	hypothetical protein CAPTEDRAFT_198709 [Capitella teleta]	Q02280	2e-135	Potassium voltage-gated channel protein eag
SMED30019101	-3.05361	0.862844	-1.32117	-3.48763	-2.20627	1.77957	3.40337	4.0229	1.5672	0.000313317	0.0497806	0.0307206	3.47709e-06	0.000111168	1.58997e-06	5.19071e-24	5.30901e-35	0.00106519	0.157569	0.101795	3.46983e-05	0.000730459	6.76376e-06	8.7953e-23	1.21631e-33	2651	1	.	1	NP_001096462.1	2e-65	dipeptidyl-peptidase 6 [Xenopus (Silurana) tropicalis]	P46101	6e-54	Dipeptidyl aminopeptidase-like protein 6
SMED30019103	-1.75106	-0.11688	-3.0147	-3.71318	-2.39154	2.33495	4.07414	4.57827	4.15675	0.00393242	0.823226	4.88357e-06	1.08099e-07	6.42398e-05	9.01981e-09	2.02101e-27	5.04993e-35	0.0104843	0.999994	5.16599e-05	1.63571e-06	0.000459268	5.76086e-08	4.46386e-26	1.16137e-33	972	2	.	4	XP_003727534.1	4e-26	CD151 antigen-like [Strongylocentrotus purpuratus]	Q7YQK9	2e-21	Tetraspanin-7
SMED30019133	-3.10682	-1.76074	-1.94232	-2.24242	1.31326	2.46763	2.44522	2.82619	2.50761	6.36499e-11	3.74034e-07	3.68118e-08	5.39973e-10	9.67659e-10	2.3884e-38	1.41659e-37	2.23158e-52	6.76157e-10	4.97946e-06	6.30847e-07	1.50907e-08	2.83862e-08	5.3698e-36	8.15374e-36	1.4065e-50	1527	1	.	6	GAA54934.1	3e-13	hypothetical protein CLF_106144 [Clonorchis sinensis]	.	.	.
SMED30019221	-5.44454	-1.37043	-0.837546	-1.54478	-0.229838	1.94118	3.3447	4.14125	-0.23106	0.00382685	0.989053	0.956164	0.993125	0.802832	2.39289e-07	2.20935e-31	1.871e-64	0.0102227	0.999994	0.999998	0.999998	0.922285	1.18298e-06	7.02122e-30	2.41921e-62	489	1	.	0	.	.	.	.	.	.
SMED30019224	-6.15204	-2.07681	-1.54408	-2.26553	2.3637	2.90137	3.4029	3.37049	0.290368	0.000334592	0.998125	0.992252	0.998901	1.7556e-09	1.18642e-18	1.2103e-28	2.07468e-28	0.00112843	0.999994	0.999998	0.999998	4.77357e-08	2.73686e-17	3.01844e-27	3.1004e-27	1611	1	.	0	CCD60333.1	6e-140	poly(A) polymerase, putative [Schistosoma mansoni]	Q9BWT3	2e-110	Poly(A) polymerase gamma
SMED30019226	-0.753222	-5.65144	-2.65792	-1.74729	0.623697	2.55219	3.38472	4.24927	0.0432757	0.92642	0.000174813	0.999651	0.994368	0.164682	7.02206e-13	1.11169e-26	2.76972e-52	0.999999	0.00130007	0.999998	0.999998	0.293955	8.0286e-12	2.33068e-25	1.72761e-50	1531	1	YES	1	CDQ72257.1	0.0002	unnamed protein product [Oncorhynchus mykiss]	Q8NFP4	1e-05	MAM domain-containing glycosylphosphatidylinositol anchor protein 1
SMED30019227	-1.52115	-0.553171	-1.80853	-2.01786	-2.8191	0.0633483	3.66218	4.99429	2.97409	0.00314843	0.182661	0.000159976	2.67377e-05	2.89969e-09	0.838483	1.86099e-41	4.25209e-82	0.00858941	0.421947	0.00111188	0.000205549	7.41586e-08	0.883466	1.52769e-39	1.7792e-79	1208	2	YES	1	ABB89131.1	6e-57	serine protease CFSP2 [Azumapecten farreri]	Q6BEA2	6e-51	Serine protease 27
SMED30019281	-0.953142	-0.141491	-2.94169	-2.3982	-0.895901	1.89864	2.50757	2.92421	0.245583	0.182021	0.81658	6.95648e-05	0.000458652	0.0460967	7.41912e-13	6.53304e-24	3.35517e-35	0.301728	0.999994	0.000538622	0.00247764	0.10974	8.4537e-12	1.09711e-22	7.81758e-34	683	1	.	0	NP_001167376.1	7e-29	diamine N-acetyltransferase 2 [Salmo salar]	Q8AXL1	7e-28	Diamine acetyltransferase 1
SMED30019296	-6.13195	-0.12388	-1.04415	-3.23434	0.29805	3.54952	3.36727	3.31947	0.297176	0.000449107	0.747684	0.971915	0.999981	0.437414	1.06926e-29	1.13248e-25	3.14661e-25	0.00147855	0.999994	0.999998	0.999998	0.602807	9.53068e-28	2.18567e-24	3.81481e-24	851	1	.	1	EUB61307.1	3e-19	Roundabout [Echinococcus granulosus]	Q92626	2e-13	Peroxidasin homolog
SMED30019324	-2.67786	-1.93293	-1.21692	-1.12138	-0.380589	1.86964	2.57618	2.88386	2.82018	1.47748e-10	7.47487e-09	9.08013e-05	0.00019027	0.135531	3.48351e-20	3.29912e-40	6.71977e-52	1.48423e-09	1.31925e-07	0.000677121	0.00114898	0.253373	9.62824e-19	2.41831e-38	4.12315e-50	751	1	.	0	ESO85332.1	3e-16	hypothetical protein LOTGIDRAFT_195870 [Lottia gigantea]	P04973	7e-13	Clathrin light chain A
SMED30019327	-2.09619	-1.87169	-1.93224	-3.09395	0.133436	2.74891	2.72103	3.39068	0.616231	0.0129773	0.00553456	0.0041566	4.26756e-05	0.678831	2.59866e-25	8.88975e-25	6.90473e-43	0.0303004	0.0260877	0.0187632	0.000308171	0.820408	1.3005e-23	1.60372e-23	2.54302e-41	1924	1	.	0	ADF32020.1	2e-109	leucine rich repeat only protein 2 [Azumapecten farreri]	A0JPI9	1e-48	Leucine-rich repeat-containing protein 74 [Rattus norvegicus]
SMED30019349	-7.32167	-0.8884	-2.28829	-0.747877	2.65368	2.96986	2.96108	2.66162	0.974928	4.26029e-08	0.958522	0.998824	0.941389	1.13713e-22	4.75291e-37	1.34392e-36	7.62142e-28	2.89272e-07	0.999994	0.999998	0.999998	3.84924e-20	9.23812e-35	7.02923e-35	1.1039e-26	3721	2	.	1	CDI95712.1	1e-57	conserved hypothetical protein [Hymenolepis microstoma]	.	.	.
SMED30019357	-1.21351	-0.572122	-1.43458	-2.77784	-2.75994	-0.57938	3.76321	5.57416	6.35911	0.00691265	0.172272	0.00152657	4.19267e-08	3.39627e-08	0.162254	1.02572e-34	1.27264e-78	0.0173122	0.404802	0.00790357	7.08427e-07	6.48824e-07	0.21518	4.40198e-33	4.21328e-76	898	1	YES	0	CCW36842.1	2e-175	Ast4 protein [Schmidtea mediterranea]	Q19269	4e-20	Zinc metalloproteinase nas-14
SMED30019358	-2.91572	-0.708686	-1.39527	-2.82391	-1.41716	2.54775	3.30406	3.40893	1.77987	7.86395e-05	0.154376	0.0110833	7.56089e-06	0.00274324	7.23554e-15	6.73649e-26	7.70998e-28	0.000302499	0.374135	0.0434323	6.86312e-05	0.0109779	1.06803e-13	1.32561e-24	1.11512e-26	4743	1	YES	1	CDJ12532.1	5e-19	cadherin [Hymenolepis microstoma]	.	.	.
SMED30019369	-1.17103	1.21715	-7.13566	-2.66264	-1.91503	2.82576	4.24216	4.59928	1.48125	0.971914	0.0188736	8.52279e-08	0.999448	0.995691	4.09288e-11	1.26304e-27	1.60565e-33	0.999999	0.0723233	1.3514e-06	0.999998	0.999999	3.67202e-10	2.82913e-26	3.36159e-32	626	1	.	0	.	.	.	.	.	.
SMED30019373	-3.85873	0.0518755	-1.34459	-1.58725	-1.5063	2.206	2.98776	3.05124	3.82906	1.88615e-16	0.851865	6.39025e-05	3.09468e-06	2.56248e-06	5.421e-21	1.77481e-40	1.79514e-42	4.21232e-15	0.999994	0.00049979	3.1341e-05	2.787e-05	1.65974e-19	1.34009e-38	6.41545e-41	7245	1	.	0	CDJ17616.1	0	ELKS:Rab6 interacting:CAST family [Echinococcus granulosus]	Q8IUD2	2e-75	ELKS/Rab6-interacting/CAST family member 1
SMED30019399	-2.5035	-1.37621	-2.47021	-2.76894	-0.179697	2.4653	3.33625	3.49701	2.34486	1.13793e-06	0.000291086	1.51633e-08	3.55837e-10	0.542228	5.97257e-31	2.53021e-61	7.56718e-69	6.12735e-06	0.00204513	2.78551e-07	1.04283e-08	0.701133	5.97793e-29	1.292e-58	1.31778e-66	3156	1	.	0	CDJ16278.1	0	GTPase activating Rap:RanGAP domain 3 [Echinococcus granulosus]	Q5ZJY3	0	GTPase-activating Rap/Ran-GAP domain-like protein 3
SMED30019413	-1.2046	-5.04227	-5.04227	-2.12712	1.84616	4.23407	3.68658	3.64946	-0.140921	0.864628	0.999528	0.999537	0.960976	0.000437503	7.76995e-37	4.68405e-24	5.45657e-24	0.999999	0.999994	0.999998	0.999998	0.00235002	1.47223e-34	7.96817e-23	6.08177e-23	959	1	.	0	AGL61629.1	7e-142	Dmd-3, partial [Schmidtea mediterranea]	Q8BG36	1e-23	Doublesex- and mab-3-related transcription factor 2
SMED30019419	-1.70957	-0.392195	-1.54876	-1.6307	-2.15649	2.01257	3.01267	2.41247	-0.743815	0.142522	0.642957	0.0866171	0.0681529	0.00355297	9.42194e-10	5.62787e-25	4.48541e-15	0.243853	0.979303	0.236305	0.18033	0.0136618	6.99839e-09	1.03322e-23	2.74681e-14	631	1	.	2	.	.	.	.	.	.
SMED30019423	-1.54444	0.117773	-2.39852	-5.37887	-0.710032	2.76682	3.52381	3.62345	-0.306429	0.99026	0.55154	0.999174	0.000293842	0.913918	1.10896e-17	2.69899e-35	3.97113e-40	0.999999	0.892963	0.999998	0.00167758	0.999999	2.27587e-16	1.22829e-33	1.22455e-38	897	1	.	4	CCD77606.1	4e-05	hypothetical protein Smp_001780 [Schistosoma mansoni]	.	.	.
SMED30019435	0.513624	-3.3251	-3.3251	-3.3251	-3.3251	4.0085	4.65512	4.12317	-1.10596	0.268171	0.999585	0.999587	0.999589	0.999556	1.42247e-15	9.99247e-24	2.58721e-17	0.424415	0.999994	0.999998	0.999998	0.999999	2.28804e-14	1.64594e-22	1.87729e-16	889	1	.	0	XP_005647701.1	1e-39	hypothetical protein COCSUDRAFT_66191 [Coccomyxa subellipsoidea C-169]	P33300	5e-25	Mannosyl phosphorylinositol ceramide synthase SUR1 [Saccharomyces cerevisiae S288c]
SMED30019451	-2.5011	-0.910489	-2.20833	-3.24099	-2.09586	2.59633	3.94817	4.41226	3.70254	1.09842e-06	0.021883	1.457e-06	9.43557e-11	5.48689e-07	3.36242e-20	3.83703e-50	4.91262e-64	5.93263e-06	0.0814818	1.74271e-05	3.16202e-09	7.22865e-06	9.31063e-19	7.36293e-48	6.09064e-62	969	1	.	0	CCD75416.1	8e-05	hypothetical protein Smp_161790.2 [Schistosoma mansoni]	.	.	.
SMED30019497	-3.37746	-0.578133	-0.937972	-2.27955	-1.92618	2.37399	3.05932	3.66599	1.64884	1.4382e-05	0.236511	0.0633503	8.53835e-05	6.74497e-05	1.2642e-14	3.66471e-25	6.80486e-38	6.40576e-05	0.50653	0.184134	0.000567848	0.000478469	1.79738e-13	6.82973e-24	1.86035e-36	2118	1	.	0	XP_008199640.1	9e-23	uncharacterized protein LOC657682 isoform X1 [Tribolium castaneum]	A0JNJ1	4e-13	SH3 and cysteine-rich domain-containing protein
SMED30019505	-3.29249	-0.612969	-1.61127	-2.1393	-1.08051	2.55176	3.17557	3.0092	1.45107	6.21824e-06	0.166474	0.00154574	5.52737e-05	0.0060956	1.86877e-24	3.86863e-40	8.03512e-36	2.93862e-05	0.394954	0.0079932	0.000387353	0.0213637	8.4156e-23	2.82204e-38	1.94437e-34	1983	1	.	0	GAA47854.1	8e-101	ADAMTS-like protein 3 [Clonorchis sinensis]	Q8BLI0	2e-20	ADAMTS-like protein 1
SMED30019509	-2.00101	0.677098	-1.28734	-5.8567	-2.06412	2.17906	3.73425	4.61877	0.350153	0.996963	0.196587	0.979681	5.18488e-05	0.997422	3.11272e-07	5.72275e-24	1.75865e-41	0.999999	0.445306	0.999998	0.000366506	0.999999	1.50839e-06	9.67504e-23	5.88044e-40	627	1	YES	0	AFJ24739.1	1e-59	GLI pathogenesis related-1, partial [Schmidtea mediterranea]	P35787	2e-30	Venom allergen 5
SMED30019524	-0.378087	0.354508	-1.66116	-3.45129	-4.37244	0.334795	4.00214	5.17152	0.899766	0.737795	0.464456	0.0636364	0.000854595	2.666e-06	0.370689	9.20775e-31	6.53414e-57	0.999999	0.801908	0.184734	0.00426405	2.885e-05	0.44042	2.77125e-29	5.68943e-55	297	1	YES	0	.	.	.	.	.	.
SMED30019527	-2.56951	0.0295523	-0.443204	-2.49807	-2.25904	1.86995	2.80987	3.06045	-0.0410484	0.0121707	0.906206	0.497397	0.00204371	0.000453698	9.71145e-12	5.11843e-31	2.96621e-40	0.0286303	0.999994	0.85629	0.00903593	0.00241665	9.49924e-11	1.57511e-29	9.21269e-39	1697	3	.	5	ESP01299.1	1e-98	hypothetical protein LOTGIDRAFT_212843 [Lottia gigantea]	P25162	5e-94	Acetylcholine receptor subunit beta-like 2
SMED30019532	-2.48445	-1.2055	-3.32858	-6.32365	3.38427	3.69405	3.32145	2.94241	0.604234	0.999109	0.972859	0.999973	7.06078e-06	2.24434e-21	2.53758e-29	3.00692e-22	1.04733e-16	0.999999	0.999994	0.999998	6.44216e-05	6.56458e-19	2.17186e-27	4.44284e-21	7.28703e-16	1822	1	.	0	ADX36149.1	0	TBX20 [Schmidtea polychroa]	Q8UW76	3e-102	T-box transcription factor TBX20
SMED30019541	-3.94814	-0.0241833	-2.12414	-2.0865	-1.62503	0.623421	4.07896	5.1056	2.76389	4.83633e-06	0.985033	0.00101198	0.000943727	0.00398791	0.153072	1.35281e-29	3.85391e-48	2.33164e-05	0.999994	0.00553322	0.0046457	0.015077	0.204451	3.6487e-28	1.87875e-46	1761	1	.	0	.	.	.	.	.	.
SMED30019554	-0.148079	-3.98681	-3.98681	-3.98681	-2.03029	3.19877	5.02886	5.91116	-0.120028	0.498387	0.999604	0.999605	0.999608	0.890256	3.8961e-10	4.46361e-35	3.22768e-60	0.735232	0.999994	0.999998	0.999998	0.989273	3.0615e-09	1.98634e-33	3.35311e-58	1939	2	.	1	.	.	.	.	.	.
SMED30019592	-2.1838	1.2188	-3.53438	-2.55489	-2.14917	2.08638	3.40741	3.70965	1.66597	0.000825717	0.000393782	4.58364e-08	7.14249e-06	2.20575e-06	2.86078e-14	7.00689e-42	1.99541e-51	0.00256855	0.00266595	7.67601e-07	6.50489e-05	2.44384e-05	3.8893e-13	6.06599e-40	1.19277e-49	3780	1	.	2	EFA09532.1	0	hypothetical protein TcasGA2_TC011636 [Tribolium castaneum]	P16066	3e-113	Atrial natriuretic peptide receptor 1
SMED30019612	-1.87712	-0.571497	-1.75426	-5.72018	-1.31225	3.7588	3.78073	3.69578	0.196789	0.995833	0.879742	0.994152	5.96841e-05	0.981223	7.79144e-36	1.99229e-36	5.10706e-35	0.999999	0.999994	0.999998	0.000414214	0.999999	1.29687e-33	1.02078e-34	1.17361e-33	1347	1	.	0	ESO89888.1	1e-23	hypothetical protein LOTGIDRAFT_164582 [Lottia gigantea]	Q69ZS0	4e-18	E3 ubiquitin-protein ligase PDZRN3
SMED30019613	-0.102562	-0.8792	-3.94098	-3.94098	-3.94098	3.54334	4.80792	4.45344	-0.643954	0.456982	0.652857	0.999665	0.999675	0.999661	1.82388e-14	3.44531e-34	6.74421e-28	0.68129	0.988274	0.999998	0.999998	0.999999	2.54979e-13	1.40266e-32	9.81559e-27	1406	1	.	7	ELU06181.1	6e-32	hypothetical protein CAPTEDRAFT_24430, partial [Capitella teleta]	Q9VZW5	1e-15	FMRFamide receptor
SMED30019617	-5.52877	-0.0354929	-0.435646	-1.63401	-2.13986	-1.07245	4.73299	6.11324	0.906455	0.00566494	0.71643	0.877191	0.994251	0.998613	0.974667	1.07105e-26	9.75579e-50	0.0145163	0.999994	0.999998	0.999998	0.999999	0.995957	2.24905e-25	5.22976e-48	190	1	.	0	.	.	.	.	.	.
SMED30019652	-2.50722	0.0377366	-3.37912	-6.34633	-0.164007	3.57755	4.19161	4.58978	0.966963	0.999166	0.565656	0.999979	5.90879e-06	0.678422	9.14782e-28	2.02251e-42	4.86006e-55	0.999999	0.907147	0.999998	5.52913e-05	0.8201	6.29215e-26	1.82431e-40	3.61528e-53	1411	1	.	0	XP_006814384.1	4e-07	synaptotagmin-6-like [Saccoglossus kowalevskii]	A4IJ05	2e-07	Synaptotagmin-17
SMED30019678	-2.06363	-0.87326	-1.44931	-3.6755	-2.05914	1.33952	3.91085	4.87047	1.71243	0.00673888	0.118849	0.0150266	1.10893e-06	0.000112303	6.1657e-05	3.53818e-43	1.39931e-72	0.0169256	0.309065	0.0560289	1.26071e-05	0.000736634	0.000193152	3.48349e-41	3.09979e-70	357	3	YES	0	ADC84430.1	2e-37	secreted peptide prohormone 1 [Schmidtea mediterranea]	.	.	.
SMED30019680	-1.6275	-0.485259	-1.63003	-2.60675	-3.17705	0.335192	3.96414	5.22727	6.07086	0.000888868	0.266341	0.000744949	6.49221e-07	4.6711e-09	0.402626	2.25814e-35	6.17321e-63	0.00274515	0.551672	0.00423055	7.91545e-06	1.12761e-07	0.472005	1.04342e-33	7.20854e-61	1562	1	YES	0	CCC86589.1	0	mmp2 protein [Schmidtea mediterranea]	Q9JHI0	2e-33	Matrix metalloproteinase-19
SMED30019697	-7.15562	-3.10774	-1.40436	-0.75152	-0.501735	3.63981	4.83806	4.4431	1.71214	3.28174e-06	0.999937	0.988279	0.940531	0.890818	1.41406e-23	3.50099e-48	5.95399e-39	1.6264e-05	0.999994	0.999998	0.999998	0.989627	5.79948e-22	5.58065e-46	1.72146e-37	1258	1	.	0	EKC19546.1	4e-129	2-amino-3-carboxymuconate-6-semialdehyde decarboxylase [Crassostrea gigas]	Q8R519	8e-124	2-amino-3-carboxymuconate-6-semialdehyde decarboxylase
SMED30019733	-1.87762	-0.946188	-1.50245	-2.0542	-1.27616	1.97725	2.86054	2.81883	3.68922	1.71728e-05	0.0126425	0.000185352	1.12998e-06	0.000768868	5.42473e-12	6.95731e-26	4.18634e-25	7.53299e-05	0.0520823	0.00126337	1.28174e-05	0.00378183	5.49533e-11	1.36727e-24	5.03601e-24	6014	1	.	21	CCD78911.1	0	voltage-dependent calcium channel [Schistosoma mansoni]	Q8BXR5	0	Sodium leak channel non-selective protein
SMED30019734	-3.12047	0.0457174	-2.97074	-1.10282	0.109953	1.51495	2.82609	2.69732	0.251936	0.00129148	0.882523	0.000240852	0.0744516	0.737879	4.18637e-07	4.29923e-27	9.74843e-25	0.00385384	0.999994	0.00159091	0.193563	0.871655	1.98182e-06	9.29812e-26	1.13702e-23	2823	2	.	3	ELU17488.1	3e-58	hypothetical protein CAPTEDRAFT_228357 [Capitella teleta]	Q7NDN8	4e-07	Proton-gated ion channel
SMED30019737	-2.26188	-1.40306	-1.50169	-3.19374	-0.354188	2.47748	3.1326	3.10448	-0.0803242	0.0399919	0.0848347	0.0630371	0.000889565	0.557936	5.78153e-19	8.13132e-35	3.04679e-35	0.0810846	0.238482	0.183561	0.00441224	0.715215	1.39233e-17	3.54006e-33	7.11556e-34	1318	1	.	8	.	.	.	.	.	.
SMED30019744	-2.16176	-2.36247	-1.35181	-7.05562	2.38413	3.70135	3.47501	3.37117	1.1368	0.997686	0.998653	0.981703	9.03953e-10	5.91431e-14	9.20128e-51	1.73043e-42	8.10604e-40	0.999999	0.999994	0.999998	2.36196e-08	4.84186e-12	8.94216e-48	1.58458e-40	2.45438e-38	877	1	.	0	AFK29380.1	8e-124	SMED-SMAD6/7-2 [Schmidtea mediterranea]	.	.	.
SMED30019745	-2.22306	-1.48033	-2.9191	-3.2319	-1.11085	3.24074	3.8423	3.8822	2.48485	0.000312591	0.00290634	7.49689e-07	8.34629e-08	0.00916323	6.92662e-28	1.3709e-40	1.20831e-41	0.00106304	0.0150316	9.71435e-06	1.30284e-06	0.0298025	4.84172e-26	1.0456e-38	4.07189e-40	2146	1	YES	1	AAR82936.1	1e-134	macrophage expressed protein [Haliotis rufescens]	Q5RBP9	3e-114	Macrophage-expressed gene 1 protein
SMED30019819	-0.570845	-4.40732	-4.40732	-4.40732	0.611448	4.16112	4.37621	4.64401	-0.256141	0.607182	0.999618	0.999617	0.99962	0.15732	3.42084e-21	2.14059e-24	1.68923e-29	0.874908	0.999994	0.999998	0.999998	0.283738	1.06908e-19	3.74286e-23	2.71566e-28	703	1	.	0	.	.	.	.	.	.
SMED30019830	-6.55939	-0.538832	-1.13998	-2.66969	0.179811	2.39395	3.73583	4.5983	0.878885	3.14735e-05	0.902408	0.97804	0.999679	0.524441	6.25316e-14	2.09088e-46	1.84574e-86	0.000131022	0.999994	0.999998	0.999998	0.685459	8.16952e-13	2.75074e-44	1.02975e-83	1774	1	.	0	EXX55634.1	3e-09	Ste20p [Rhizophagus irregularis DAOM 197198w]	Q01577	5e-06	Serine/threonine-protein kinase pkpA
SMED30019864	-4.19523	-0.862152	-2.28328	-1.61109	1.29133	2.52635	2.61216	2.52191	1.97775	8.00823e-11	0.0244606	1.22187e-06	0.000116984	2.89927e-07	3.71991e-31	1.46967e-33	2.72458e-31	8.3656e-10	0.089119	1.48973e-05	0.000746375	4.17925e-06	3.8249e-29	5.68379e-32	4.88882e-30	2224	1	.	3	GAA51884.1	7e-168	gamma-aminobutyric acid receptor subunit gamma-3, partial [Clonorchis sinensis]	P27681	1e-12	Gamma-aminobutyric acid receptor subunit gamma-3
SMED30019876	-3.56478	-1.35283	-2.49679	-1.99837	-0.352758	2.73346	3.40018	3.63187	1.89929	1.27135e-06	0.00568748	1.06408e-05	0.000145702	0.364071	4.1397e-24	2.12485e-39	4.12245e-46	6.77788e-06	0.0266771	0.000103412	0.000906563	0.528348	1.81274e-22	1.43855e-37	1.83452e-44	1841	1	.	0	CCD74945.1	5e-42	putative regulator of G protein signaling [Schistosoma mansoni]	Q9DC04	5e-37	Regulator of G-protein signaling 3
SMED30019881	-2.4224	-1.75689	-2.21811	-2.53709	0.759604	2.29233	2.79273	3.08983	2.91902	4.55951e-09	1.34205e-07	4.58159e-10	3.13897e-12	0.000936018	2.47037e-30	8.75111e-47	6.04198e-59	3.62534e-08	1.93002e-06	1.09201e-08	1.45938e-10	0.00445207	2.30418e-28	1.17699e-44	5.83419e-57	912	1	.	0	AFP33292.1	2e-120	peroxiredoxin-6 [Dugesia japonica]	O35244	4e-74	Peroxiredoxin-6
SMED30019884	-1.74386	-0.889305	-1.27507	-4.35268	-3.43634	2.42282	4.4496	4.82485	1.64691	0.0311252	0.154608	0.0505884	3.80262e-07	3.01392e-06	2.13139e-15	5.75933e-63	2.05108e-77	0.0651956	0.374428	0.153343	4.95723e-06	3.22101e-05	3.36896e-14	3.85581e-60	6.2417e-75	638	1	.	0	CCD75284.1	1e-26	putative four and A half lim domains [Schistosoma mansoni]	Q9JKS4	2e-20	LIM domain-binding protein 3
SMED30019915	-2.41448	-0.750783	-2.26198	-6.24209	1.41565	3.91884	3.3235	3.01135	0.432962	0.998974	0.920047	0.998407	5.58736e-06	0.00137615	6.5445e-36	2.61107e-23	1.39837e-18	0.999999	0.999994	0.999998	5.26197e-05	0.00617966	1.10149e-33	4.14893e-22	1.10429e-17	1623	1	.	6	GAA36778.2	0	potassium voltage-gated channel protein Shaker [Clonorchis sinensis]	P08510	2e-127	Potassium voltage-gated channel protein Shaker
SMED30019923	-3.27071	0.251148	-3.08912	-4.17735	-0.718914	3.22159	3.70097	4.08239	1.19822	0.00179156	0.561082	0.000484032	1.52077e-05	0.223835	1.74841e-23	1.31505e-32	1.13005e-41	0.005167	0.903125	0.00291008	0.000126042	0.370766	7.05147e-22	4.65552e-31	3.81669e-40	2111	1	.	0	XP_005671002.1	1e-38	armadillo repeat protein deleted in velo-cardio-facial syndrome isoform X3 [Sus scrofa]	O00192	3e-37	Armadillo repeat protein deleted in velo-cardio-facial syndrome [Homo sapiens]
SMED30019930	-0.914636	-0.621703	-1.0837	-1.45284	-2.6634	-0.801681	2.93691	4.60104	6.73163	0.0167697	0.0927225	0.00493803	0.000257839	1.0812e-09	0.0315441	8.72475e-26	6.87298e-68	0.0379373	0.255693	0.0217943	0.00150046	3.15328e-08	0.0512251	1.7013e-24	1.12534e-65	1676	1	.	0	CCC86588.1	0	mmp1 protein [Schmidtea mediterranea]	O62806	4e-30	Collagenase 3
SMED30019938	-2.04926	-1.41485	-2.16078	-0.407149	-0.176347	1.64677	2.35747	2.20415	2.43182	2.66167e-06	9.73566e-05	4.74217e-08	0.211203	0.555129	2.77954e-11	1.71563e-23	1.8673e-20	1.34071e-05	0.000774303	7.92388e-07	0.439521	0.712525	2.54681e-10	2.76992e-22	1.67131e-19	4565	1	.	0	GAA39857.2	0	SWI/SNF-related matrix-associated actin-dependent regulator of chromatin subfamily A member 2/4 [Clonorchis sinensis]	P51532	0	Transcription activator BRG1
SMED30019942	-2.61992	-0.431029	-4.55139	-3.01509	0.93682	2.63147	3.31758	3.73156	1.23907	0.00292455	0.486825	2.78014e-07	0.000121958	0.0148094	6.2084e-16	9.31272e-27	1.994e-35	0.00805007	0.825585	3.97331e-06	0.000774335	0.0440741	1.04027e-14	1.97164e-25	4.69689e-34	3012	1	.	0	EKC29623.1	3e-82	Malignant fibrous histiocytoma-amplified sequence 1-like protein [Crassostrea gigas]	A7SFP1	3e-16	Leucine-rich repeat protein soc-2 homolog [Nematostella vectensis]
SMED30019993	-1.08396	-1.9647	-1.11466	-3.20869	0.230707	1.91526	2.7244	2.50164	0.312233	0.134788	0.00340896	0.0636492	1.88957e-05	0.522153	2.0503e-10	3.8791e-22	1.54115e-18	0.232309	0.0172695	0.184754	0.000152293	0.68318	1.67396e-09	5.68136e-21	1.2107e-17	973	1	.	0	.	.	.	.	.	.
SMED30020007	-4.22628	-0.662501	-2.29776	-2.24494	1.12135	2.51763	3.00217	2.79032	2.13733	1.78626e-09	0.110226	4.90211e-06	5.70686e-06	0.000251152	8.80302e-21	1.3686e-30	3.87423e-26	1.51933e-08	0.291552	5.18196e-05	5.36445e-05	0.00146779	2.61032e-19	4.03442e-29	5.01585e-25	3798	1	.	0	ABD93929.1	3e-112	dystrobrevin [Schistosoma mansoni]	O60941	2e-81	Dystrobrevin beta
SMED30020015	-3.14986	-1.39681	-1.85708	-2.26953	0.878922	2.48657	2.65863	2.64916	3.90448	9.5982e-14	1.94516e-05	6.36007e-08	1.54106e-10	0.000574986	4.68018e-28	1.94802e-32	3.05643e-32	1.51e-12	0.000182219	1.03405e-06	4.99759e-09	0.00295658	3.33333e-26	6.76127e-31	5.8613e-31	2579	1	.	5	XP_005103124.1	0	ATP-binding cassette sub-family G member 1-like isoform X1 [Aplysia californica]	P45844	0	ATP-binding cassette sub-family G member 1
SMED30020042	-0.59057	-2.05403	-6.12533	-3.20784	-0.790762	3.854	4.36382	4.55071	0.869539	0.882795	0.997172	1.50264e-05	0.999958	0.925833	1.46952e-36	1.14244e-51	3.86207e-59	0.999999	0.999994	0.000140068	0.999998	0.999999	2.667e-34	2.47614e-49	3.78999e-57	646	1	YES	0	.	.	.	.	.	.
SMED30020051	-1.58329	-0.542101	-3.02366	-3.69845	-2.47544	2.35713	4.17025	4.79555	1.79714	0.0302139	0.332646	3.18237e-05	1.38951e-06	1.48172e-05	2.40143e-13	2.59428e-47	5.4888e-66	0.0635208	0.643609	0.000270911	1.54643e-05	0.000128737	2.89971e-12	3.73962e-45	7.69121e-64	714	1	.	1	CDJ18488.1	8e-06	thionin [Echinococcus granulosus]	.	.	.
SMED30020125	-5.93098	0.276607	-1.28603	-3.0374	-1.80841	3.41677	4.18651	4.18293	0.515036	0.00112826	0.499357	0.984738	0.999949	0.996082	3.26172e-22	3.91203e-38	1.50174e-38	0.00341003	0.838954	0.999998	0.999998	0.999999	1.13734e-20	2.35245e-36	4.25214e-37	1849	1	.	6	GAA53959.1	2e-22	hypothetical protein CLF_111729 [Clonorchis sinensis]	.	.	.
SMED30020205	-6.73799	-1.24434	-1.31621	-1.44668	1.08897	2.85843	3.1372	3.66062	0.65497	8.59765e-06	0.983274	0.986073	0.989945	0.0126309	2.58144e-22	1.34157e-28	1.62139e-44	3.95698e-05	0.999994	0.999998	0.999998	0.0387428	9.14954e-21	3.32929e-27	6.57437e-43	619	1	.	0	EKC35100.1	8e-14	hypothetical protein CGI_10015117 [Crassostrea gigas]	.	.	.
SMED30020209	-2.28423	0.274339	-2.4131	-3.2857	-2.766	1.96982	4.09773	4.40714	1.77811	0.00235968	0.503358	0.00019621	3.02096e-06	7.11563e-07	1.34866e-09	2.66003e-46	4.82429e-55	0.00663649	0.843688	0.00132807	3.06749e-05	9.07973e-06	9.80714e-09	3.46921e-44	3.59756e-53	1588	1	.	1	BAA85622.1	5e-133	Djsyt protein [Dugesia japonica]	P41823	2e-123	Synaptotagmin-1
SMED30020210	-1.54113	-0.21469	-0.818051	-1.65607	-2.46978	-1.87099	3.26389	5.30682	2.74512	0.0108475	0.653973	0.10401	0.00244013	4.89764e-06	9.18836e-05	1.1904e-23	1.85011e-67	0.0258403	0.989201	0.272574	0.0105623	4.92988e-05	0.000276928	1.95015e-22	2.93359e-65	313	1	.	1	AFJ24834.1	8e-16	serine protease inhibitor-1, partial [Schmidtea mediterranea]	P0DJ50	9e-17	Kunitz-type serine protease inhibitor BmKTT-2
SMED30020234	-2.85935	-0.524276	-3.22678	-3.1125	-1.08766	3.474	3.79218	3.54439	2.93189	2.78388e-05	0.289107	6.40346e-07	9.87452e-07	0.0264336	1.52188e-23	2.0097e-28	1.2999e-24	0.000117121	0.584271	8.43169e-06	1.13826e-05	0.0703206	6.18754e-22	4.85924e-27	1.50046e-23	4257	3	.	6	GAA49783.1	7e-45	kinase D-interacting substrate of 220 kDa [Clonorchis sinensis]	Q7T163	2e-43	Kinase D-interacting substrate of 220 kDa
SMED30020254	-3.25573	-1.34967	-3.0788	-2.16145	-0.171301	3.44444	3.15527	3.41724	0.924288	0.000914458	0.0416649	0.000198696	0.00263803	0.768217	6.02365e-35	2.02998e-28	8.6281e-35	0.0028161	0.1369	0.00134217	0.011286	0.895237	9.02858e-33	4.90043e-27	1.9559e-33	1582	1	.	1	ELU07413.1	5e-18	hypothetical protein CAPTEDRAFT_223275 [Capitella teleta]	P49796	2e-11	Regulator of G-protein signaling 3
SMED30020266	-1.52092	-0.278127	-0.503383	-3.41698	-3.5078	-0.916075	4.36057	5.78271	1.27748	0.144271	0.776459	0.55671	0.00124012	7.86687e-05	0.152574	1.34998e-28	1.71147e-54	0.246495	0.999994	0.91992	0.00589197	0.00054384	0.203876	3.34464e-27	1.24244e-52	749	1	.	0	.	.	.	.	.	.
SMED30020296	-2.83061	-2.21948	-3.26233	-4.02937	0.880519	3.81254	3.84878	3.79996	9.7339	5.93736e-09	1.62225e-06	7.92992e-11	2.87393e-14	0.0132958	9.90295e-38	1.66613e-38	1.829e-37	4.63767e-08	1.92718e-05	2.11983e-09	1.82665e-12	0.0403875	2.05756e-35	1.02649e-36	4.88928e-36	17504	1	YES	0	ELU04621.1	2e-118	hypothetical protein CAPTEDRAFT_222921 [Capitella teleta]	Q9U943	5e-54	Apolipophorins
SMED30020310	-3.00725	-1.19823	-2.91057	-2.11558	0.938037	2.42179	2.80194	3.06987	1.19022	6.22691e-05	0.0168716	2.58974e-06	0.000122439	0.00226353	9.78163e-22	3.03702e-30	7.73718e-38	0.000244332	0.0660545	2.91341e-05	0.000776899	0.00934923	3.21715e-20	8.68086e-29	2.10948e-36	1616	1	.	0	ELT94593.1	2e-100	hypothetical protein CAPTEDRAFT_128073 [Capitella teleta]	Q5XIV0	5e-85	Protein FAM46C
SMED30020390	0.17486	0.403604	-3.66325	-3.66325	-3.66325	2.25807	4.11132	4.0419	-1.26424	0.398609	0.274118	0.99955	0.999561	0.999551	2.08967e-05	4.81204e-22	7.56717e-22	0.602856	0.562979	0.999998	0.999998	0.999999	7.24543e-05	7.0035e-21	7.43077e-21	1829	1	.	6	ESN89916.1	2e-45	hypothetical protein HELRODRAFT_116717 [Helobdella robusta]	P34410	4e-22	TWiK family of potassium channels protein 7 [Caenorhabditis elegans]
SMED30020396	-3.20311	-1.96363	-3.1145	-3.87717	1.17636	3.96598	3.60068	3.41538	5.95049	1.64838e-09	2.62703e-05	1.64081e-09	1.40621e-12	0.000904845	2.99039e-39	6.84865e-32	1.80147e-28	1.40961e-08	0.000238674	3.54864e-08	6.92088e-11	0.00432154	7.70012e-37	2.27486e-30	2.70418e-27	571	1	YES	0	AFP81697.1	3e-10	PROG-1 [Schmidtea mediterranea]	.	.	.
SMED30020397	-2.38429	-0.487289	-3.375	-4.36411	-3.22256	2.53648	5.4091	5.88767	2.3792	0.0229639	0.557908	0.000851782	7.00918e-05	0.000182524	3.22119e-07	2.83989e-34	3.51677e-41	0.0500206	0.899366	0.00476536	0.000477642	0.00112085	1.55546e-06	1.16563e-32	1.15288e-39	323	1	YES	0	AFJ24834.1	3e-45	serine protease inhibitor-1, partial [Schmidtea mediterranea]	P10280	2e-18	Kunitz-type proteinase inhibitor 5 II
SMED30020409	-1.96316	-1.3345	-1.35619	-2.62538	-2.82119	1.13601	3.96312	5.00128	2.54258	0.00092359	0.0045908	0.0043862	1.15906e-06	3.976e-09	0.000188584	1.20747e-52	2.53996e-89	0.00284335	0.0222251	0.0196525	1.31191e-05	9.82649e-08	0.000530928	2.95751e-50	1.73912e-86	339	1	YES	0	.	.	.	.	.	.
SMED30020416	-2.07599	0.0984835	-2.91494	-1.9862	-1.04673	1.33642	2.87747	3.71147	-0.218151	0.0676323	0.817564	0.00363822	0.0257497	0.100591	0.000179792	3.68662e-22	2.4002e-43	0.127603	0.999994	0.0167725	0.0803732	0.201685	0.000508743	5.40998e-21	9.09569e-42	1511	1	.	7	EKC22646.1	2e-66	Small conductance calcium-activated potassium channel protein [Crassostrea gigas]	Q9EQR3	1e-62	Small conductance calcium-activated potassium channel protein 1
SMED30020445	-6.01443	0.212576	-2.00699	-1.50684	-0.522523	3.33836	3.26161	3.23823	0.112136	0.000533535	0.550402	0.997852	0.991782	0.899996	3.29715e-26	1.70377e-24	1.39911e-24	0.0017267	0.891504	0.999998	0.999998	0.995819	1.86366e-24	3.00172e-23	1.61189e-23	2009	1	.	0	EUB61742.1	6e-25	SAM and SH3 domain-containing protein [Echinococcus granulosus]	O94885	2e-10	SAM and SH3 domain-containing protein 1
SMED30020450	-0.967702	-0.578017	-2.67972	-3.39249	-0.692271	2.16573	2.91566	3.22881	0.739361	0.149961	0.283477	0.000106358	3.19809e-06	0.113469	6.16698e-15	4.81448e-29	2.53303e-37	0.254844	0.576503	0.000778107	3.22237e-05	0.221132	9.20676e-14	1.23443e-27	6.71767e-36	2008	1	.	7	ELT96822.1	2e-141	hypothetical protein CAPTEDRAFT_22890, partial [Capitella teleta]	P70604	5e-111	Small conductance calcium-activated potassium channel protein 2
SMED30020478	-3.46843	-0.59957	-1.80243	-2.14612	-0.587383	2.27954	3.15782	3.16658	1.58679	3.36483e-06	0.186933	0.000569904	7.56577e-05	0.144912	9.11477e-16	4.76134e-32	1.89068e-32	1.66512e-05	0.429117	0.00334884	0.000510719	0.26636	1.50219e-14	1.59206e-30	3.67251e-31	1711	1	.	1	ELT88114.1	3e-14	hypothetical protein CAPTEDRAFT_52911, partial [Capitella teleta]	Q3UQ28	1e-10	Peroxidasin homolog
SMED30020480	-0.83574	-0.772406	-0.765323	-2.88123	-2.61806	-1.47716	3.70703	5.6429	3.27622	0.136617	0.136435	0.1456	5.37998e-06	6.7455e-06	0.00312785	7.66693e-27	3.59137e-65	0.235017	0.34235	0.35475	5.08517e-05	6.52397e-05	0.00664286	1.63353e-25	4.83024e-63	1325	1	YES	0	ESP03286.1	1e-39	hypothetical protein LOTGIDRAFT_237783 [Lottia gigantea]	.	.	.
SMED30020488	-2.37206	-0.168097	-1.8357	-1.12566	-1.52487	1.32945	2.81314	2.88379	0.466885	0.00323094	0.751097	0.00307316	0.0436764	0.00127402	8.16504e-06	1.27251e-26	1.36821e-28	0.00878586	0.999994	0.0144687	0.125151	0.00579009	3.06451e-05	2.65675e-25	2.0641e-27	1459	1	.	0	CDJ17773.1	1e-54	neurotracting:lsamp:neurotrimin:obcam [Echinococcus granulosus]	Q90773	6e-20	Protein CEPU-1
SMED30020497	-6.22353	0.19278	-3.23226	-0.902761	0.781689	2.69912	3.28089	3.40407	0.213456	0.000254813	0.549067	0.99998	0.959849	0.102092	2.95471e-18	1.9889e-31	6.38925e-36	0.000883603	0.890058	0.999998	0.999998	0.203906	6.47865e-17	6.34743e-30	1.56241e-34	1761	2	.	12	GAA47694.1	5e-46	putative transporter SVOPL [Clonorchis sinensis]	Q2XWK0	2e-37	Synaptic vesicle 2-related protein
SMED30020534	-2.07299	-1.07459	-2.88151	-2.72175	-0.0615735	3.02315	2.83557	2.9537	3.25381	3.03353e-05	0.00958042	9.92599e-09	2.50427e-08	0.871593	3.73924e-26	8.49916e-23	6.39609e-25	0.000126721	0.0413865	1.88788e-07	4.46426e-07	0.975462	2.10172e-24	1.30374e-21	7.60438e-24	994	1	YES	0	ESN98425.1	6e-35	hypothetical protein HELRODRAFT_185826, partial [Helobdella robusta]	B8XY56	5e-24	Ribonuclease T2
SMED30020535	0.165064	-1.71857	-1.25176	-2.84464	-3.84055	-0.252975	4.28422	5.45921	0.69118	0.758454	0.0986665	0.203792	0.0120444	0.000107448	0.8038	9.70575e-26	2.86564e-45	0.999999	0.268279	0.456887	0.0420465	0.000710669	0.852679	1.88527e-24	1.21939e-43	278	1	YES	0	.	.	.	.	.	.
SMED30020592	-2.85966	1.03427	-2.71644	-3.80308	-4.74674	3.92206	4.64167	4.52793	1.3797	0.0115968	0.0268432	0.00379999	0.000201118	5.40905e-07	1.37056e-38	1.23949e-59	2.4013e-56	0.0274301	0.0960913	0.0174038	0.00120483	7.14851e-06	3.30328e-36	5.4119e-57	1.99846e-54	1700	1	.	2	AGS83418.1	0	asic [Schmidtea mediterranea]	Q22851	4e-10	Degenerin-like protein asic-2
SMED30020597	-5.71949	1.74984	0.184913	-5.71949	0.419418	2.64369	3.3048	3.13632	-0.188181	0.999507	0.00233394	0.419085	0.999636	0.268809	6.09658e-13	2.50556e-24	1.58765e-21	0.999999	0.0124495	0.765106	0.999998	0.423823	7.02109e-12	4.3734e-23	1.52377e-20	1549	1	.	7	XP_787561.2	9e-25	G-protein coupled receptor 54-like [Strongylocentrotus purpuratus]	Q6BD04	1e-20	G-protein coupled receptor 54 [Oreochromis niloticus]
SMED30020600	-2.70993	-2.04076	-3.67825	-3.70379	0.74511	3.92564	3.74669	3.71529	2.12546	0.000297991	0.000673131	2.82703e-07	2.00814e-07	0.0459502	1.72795e-38	1.40902e-34	4.59571e-34	0.0010181	0.00427385	4.03075e-06	2.83368e-06	0.109469	4.00447e-36	5.9122e-33	9.87554e-33	1488	1	.	2	BAG12984.1	2e-139	kynurenine 3 hydroxylase [Haemaphysalis longicornis]	Q1RLY6	1e-127	Kynurenine 3-monooxygenase
SMED30020627	-1.25381	0.440574	-3.83227	-3.88133	-2.1624	2.92876	3.66034	4.10014	0.91649	0.147224	0.329065	5.72185e-05	4.11058e-05	0.00115005	6.55478e-25	3.06538e-43	1.54134e-58	0.250813	0.638812	0.000452803	0.000298265	0.0053043	3.09039e-23	3.04787e-41	1.4695e-56	3656	1	.	0	XP_007237252.1	2e-70	echinoderm microtubule-associated protein-like 1-like isoform X9 [Astyanax mexicanus]	O00423	4e-65	Echinoderm microtubule-associated protein-like 1
SMED30020631	-2.86902	0.452304	-1.79862	-2.80259	-2.85097	2.11218	3.85032	3.9064	2.63569	0.000236672	0.364166	0.0056402	6.82081e-05	1.95396e-05	1.00385e-06	2.83283e-22	5.47543e-23	0.000825446	0.683711	0.0243826	0.000465859	0.000163066	4.43509e-06	4.19959e-21	5.69804e-22	3179	1	.	6	CCD82949.1	0	putative transient receptor potential channel [Schistosoma mansoni]	Q9Y210	3e-121	Short transient receptor potential channel 6
SMED30020644	-6.95614	-0.720253	-1.2735	-0.377094	1.68774	2.42881	2.63871	2.57173	0.414725	9.61946e-07	0.938679	0.984493	0.859374	1.46239e-06	1.27704e-19	1.71924e-24	1.60707e-23	5.24345e-06	0.999994	0.999998	0.999998	1.70831e-05	3.29962e-18	3.02721e-23	1.73286e-22	677	1	.	2	CCD82115.1	1e-18	acetyltransferase-related [Schistosoma mansoni]	Q4V8A1	6e-12	Lysophosphatidylcholine acyltransferase 2B
SMED30020654	-6.70779	0.988954	-1.61849	-2.81148	-1.2235	2.88519	4.06758	4.41952	1.06517	7.56058e-05	0.0937837	0.993351	0.999802	0.981824	1.72835e-10	4.15079e-23	2.24139e-28	0.000291798	0.257935	0.999998	0.999998	0.999999	1.42658e-09	6.5029e-22	3.34123e-27	4753	2	.	12	XP_006814779.1	1e-87	polycystin-1-like [Saccoglossus kowalevskii]	Q7TN88	3e-37	Polycystic kidney disease protein 1-like 2
SMED30020663	-3.03401	-0.775358	-2.9072	-4.7155	0.318047	3.0139	3.85039	4.24974	2.37308	1.12449e-05	0.0901796	7.30686e-07	3.99058e-12	0.312879	5.1619e-31	6.44026e-55	9.00073e-70	5.0867e-05	0.250021	9.48853e-06	1.80788e-10	0.473701	5.20199e-29	1.94026e-52	1.66359e-67	858	1	YES	0	.	.	.	.	.	.
SMED30020664	-5.96687	-0.179417	-0.246985	-0.360512	-1.8255	2.41679	3.06402	3.09848	-0.184745	0.000463501	0.785926	0.815459	0.857048	0.996555	9.49384e-15	8.62517e-28	8.18971e-30	0.00151947	0.999994	0.999998	0.999998	0.999999	1.36982e-13	1.96114e-26	1.34458e-28	1892	1	.	7	CCD75136.1	1e-134	putative voltage-gated potassium channel [Schistosoma mansoni]	P63142	1e-106	Potassium voltage-gated channel subfamily A member 2
SMED30020678	-2.77519	-1.69385	-2.02202	-1.70435	-0.0715544	2.34962	2.9784	2.93895	3.03086	3.22023e-09	6.46219e-06	1.77933e-07	4.6848e-06	0.81662	2.09872e-22	1.99206e-37	1.90514e-36	2.62347e-08	6.72724e-05	2.65126e-06	4.50348e-05	0.933532	7.51822e-21	1.12387e-35	4.80302e-35	657	1	.	0	AAN59791.1	4e-28	trimeric G-protein gamma subunit [Schistosoma mansoni]	P38040	8e-15	Guanine nucleotide-binding protein subunit gamma-1
SMED30020684	-3.04203	-0.298202	-1.96624	-1.62277	-1.08253	1.16	3.19938	3.65238	3.4202	2.62322e-07	0.483754	8.04954e-05	0.000754784	0.014411	0.00130048	7.41792e-24	9.44468e-32	1.56681e-06	0.822002	0.000610699	0.00381597	0.0431056	0.00303271	1.23811e-22	1.74457e-30	3004	1	YES	0	BAE94188.1	0	cell adhesion molecule [Dugesia japonica]	P22648	7e-30	Fasciclin-2
SMED30020695	-2.00606	-2.77421	-0.43167	-0.85962	-0.616927	0.530766	2.79539	3.36233	-0.461832	0.0752736	0.00557803	0.575909	0.265297	0.304952	0.156807	4.82623e-22	1.84042e-36	0.139873	0.0262577	0.939587	0.523042	0.464803	0.208791	7.02075e-21	4.64374e-35	1205	1	.	0	.	.	.	.	.	.
SMED30020703	-1.75305	0.153603	-2.28323	-3.68628	-1.98523	2.08475	3.39007	4.07936	2.78047	0.000589536	0.66046	3.41234e-06	5.18131e-11	2.37986e-06	7.47904e-13	5.50842e-36	2.37819e-54	0.00189038	0.994423	3.72882e-05	1.86274e-09	2.61576e-05	8.51232e-12	2.72499e-34	1.70184e-52	1040	1	YES	1	.	.	.	.	.	.
SMED30020710	-2.18205	-0.04243	-4.71947	-4.79837	-0.826689	3.65912	4.54574	4.36416	2.04063	0.0147396	0.958107	3.33688e-06	2.00101e-06	0.193821	1.31545e-21	2.60468e-35	3.04428e-32	0.033864	0.999994	3.65964e-05	2.14078e-05	0.333154	4.28902e-20	1.19076e-33	5.84173e-31	375	1	.	0	XP_636911.1	8e-20	3-oxoacid CoA-transferase [Dictyostelium discoideum AX4]	Q54JD9	9e-22	Probable succinyl-CoA:3-ketoacid coenzyme A transferase, mitochondrial
SMED30020713	-6.61137	-1.12071	-2.63536	-3.7055	3.28898	3.56663	3.67813	3.53918	0.945129	5.52652e-05	0.975124	0.999597	0.999998	1.11312e-28	3.87632e-43	2.79837e-47	3.68448e-43	0.000219393	0.999994	0.999998	0.999998	9.06351e-26	1.44175e-40	4.0146e-45	1.3772e-41	1462	1	.	0	XP_004558653.1	6e-73	LIM/homeobox protein Lhx2-like isoform X2 [Maylandia zebra]	Q9Z0S2	2e-72	LIM/homeobox protein Lhx2
SMED30020724	-3.29699	-0.592541	-2.60887	-2.56441	-0.446421	2.30504	3.37662	3.82757	0.92735	0.000930738	0.342781	0.00082497	0.000966727	0.403184	7.05744e-12	1.86146e-27	4.25234e-37	0.00286301	0.657431	0.00463519	0.00474419	0.567896	7.04038e-11	4.12962e-26	1.11304e-35	2501	1	.	0	GAA51109.1	2e-164	cAMP-specific 3' 5'-cyclic phosphodiesterase isoforms N/G [Clonorchis sinensis]	P14644	7e-153	cAMP-specific 3',5'-cyclic phosphodiesterase 4C
[truncated: 779 more rows]

## Sheet: Stage 7 E RPKM + Annotations
Cluster #	Transcript (smed20140614 id)	Smed gene name(s)	Comparison	Y Average RPKM	S2 Average RPKM	S3 Average RPKM	S4 Average RPKM	S5 Average RPKM	S6 Average RPKM	S7 Average RPKM	S8 Average RPKM	C4 Average RPKM	SX Average RPKM	Adult expression: Lineage(s) and/or Differentiated Tissue(s)	Neoblast subclass	Reference(s) for Adult Expression Patterns	Top Hit NR BLASTx	NR BLASTx Hit E Value	Top NR BLASTx hit description	Top Swiss Prot BLASTx hit	Top Swiss Prot BLASTx hit E Value	Top Swiss Prot BLASTx hit description	C.elegans Ensembl ID Top BLASTX Hit	C.elegans Top BLASTX Hit E Value	C. elegans Top BLASTX hit description	D.melanogaster Ensembl ID Top BLASTX Hit	D.melanogaster Top BLASTX Hit E Value	D. melanogaster Top BLAST hit description	D. rerio Ensembl ID Top BLASTX Hit	D. rerio Top BLASTX Hit E Value	D. rerio Top BLASTX hit description	X. tropicalis Ensembl ID Top BLASTX Hit	X. tropicalis Top BLASTX Hit E Value	X. tropicalis Top BLASTX hit description	M. musculus Ensembl ID Top BLASTX Hit	M. musculus Top BLASTX Hit E Value	M. musculus Top BLASTX hit description	H. sapiens Ensembl ID Top BLASTX Hit	H. sapiens Top BLASTX Hit E Value	H. sapiens Top BLASTX hit description
[truncated: 1,858 more rows]

[truncated: 2 more sheets: Stage 7 GO BP Categories, Stage 7 GO (All)]
