# Supplementary material for: Embryonic origin of adult stem cells required for tissue homeostasis and regeneration
Source: eLife. 2017 Jan 10;6:e21052. doi: 10.7554/eLife.21052 (PMC5293490; doi:10.7554/eLife.21052)
Supplement: Figure 1—source data 8. — Criteria for inclusion are indicated in Figure 1—source data 1, as well as the legends for Figure 1—figure supplements 2–3. Tabs in this excel file contain; (1) pairwise comparison data (if applicable), (2) mixed stage reference comparison data, (3) cluster membership (see Figure 1I), average RPKM values across embryogenesis (Y–S8), and in C4 and SX adults, as well as best BLASTx hits (E < 0.001) versus the NR, SwisSchmidteas-Prot, C. elegans, D. melanogaster, D. rerio, X. tropicalis, M. musculus and H. sapiens RSeq databases, (4) GO analysis: manually curated and categorized biological process (BP) GO IDs, and (5) GO analysis: unabridged results. See also Figure 1—figure supplement 10. DOI: http://dx.doi.org/10.7554/eLife.21052.011 [file elife-21052-fig1-data8.xls]

## Sheet: Stage 8 E mixed ref
Transcript (smed20140614 id)	log2(Y/Avg)	log2(S2/Avg)	log2 (S3/Avg)	log2 (S4/Avg)	log2 (S5/Avg)	log2 (S6/Avg)	log2 (S7/Avg)	log 2 (S8/Avg)	Avg log CPM	Y p-value	S2 p-value	S3 p-value	S4 p-value	S5 p-value	S6 p-value	S7 p-value	S8 p-value	Y adjusted p-value	S2 adjusted p-value	S3 adjusted p-value	S4 adjusted p-value	S5 adjusted p-value	S6 adjusted p-value	S7 adjusted p-value	S8 adjusted p-value	length	# ORFS	Signal Peptide?	# TMHMM(S)	Top Hit NR BLASTx	NR BLASTx Hit E Value	Top NR BLASTx hit description	Top Swiss Prot BLASTx hit	Top Swiss Prot BLASTx hit E Value	Top Swiss Prot BLASTx hit description
SMED30000006	-5.43761	0.762157	-2.43665	-5.43761	-0.558448	4.15071	4.58771	4.36974	0.454655	0.999654	0.175321	0.976073	0.999504	0.715633	1.38181e-29	1.83876e-39	9.07831e-35	0.999999	0.409736	0.999998	0.999998	0.852337	1.21725e-27	1.24767e-37	2.05024e-33	3227	2	.	5	GAA51328.1	0	potassium voltage-gated channel Eag-related subfamily H member 8, partial [Clonorchis sinensis]	Q96L42	0	Potassium voltage-gated channel subfamily H member 8
SMED30000013	-2.19262	-1.31844	-2.28091	-3.41139	-3.45997	3.20827	4.56124	4.89382	6.69722	1.39847e-06	0.00144178	4.24543e-07	4.85688e-12	1.26358e-12	2.63533e-28	2.65792e-60	7.46216e-70	7.4019e-06	0.00823911	5.80845e-06	2.17743e-10	7.58324e-11	1.92239e-26	1.25118e-57	1.39635e-67	2615	1	YES	0	AHH45014.1	0	fasciclin-1 [Taenia solium]	O11780	2e-21	Transforming growth factor-beta-induced protein ig-h3
SMED30000014	-2.34471	-1.2394	-1.45011	-1.3091	-0.441528	1.33505	2.30605	3.14375	3.05994	1.67853e-07	0.000658784	9.81859e-05	0.000347537	0.169179	7.87365e-07	8.03297e-20	8.78133e-39	1.03498e-06	0.0041978	0.00072377	0.00194289	0.299957	3.54732e-06	9.82181e-19	2.51957e-37	1622	1	.	9	ESO09139.1	7e-176	hypothetical protein HELRODRAFT_190726 [Helobdella robusta]	Q9JJP0	1e-82	Sodium-dependent phosphate transporter 1
SMED30000022	-2.67056	2.84875	-1.6289	-3.07906	-3.29582	-2.95847	4.42959	6.35448	5.27895	0.00312947	3.71215e-07	0.0443877	0.000737518	0.000298992	0.000772572	4.43518e-17	3.77145e-34	0.00854465	4.9485e-06	0.13765	0.00374061	0.00169893	0.00190111	4.42886e-16	8.13915e-33	971	1	.	0	.	.	.	.	.	.
SMED30000023	-5.11034	0.0237283	-0.0364172	-5.11034	-0.0625454	2.98114	3.65304	3.66174	-0.398944	0.999583	0.518048	0.543428	0.999431	0.530042	6.59665e-15	1.10201e-26	9.36321e-28	0.999999	0.8582	0.905824	0.999998	0.690324	9.78038e-14	2.312e-25	1.34647e-26	2722	1	.	7	EAT40437.2	1e-86	AAEL007832-PA, partial [Aedes aegypti]	Q9N2A3	1e-50	Muscarinic acetylcholine receptor M3
SMED30000040	-3.87302	-2.58456	-1.75822	-1.68244	2.11754	2.74025	2.26689	2.77355	1.03423	6.97454e-06	0.000165443	0.00323992	0.00367559	6.31493e-16	4.60621e-33	4.36097e-21	1.12706e-34	3.26937e-05	0.00123926	0.015159	0.0150817	7.70242e-14	5.59561e-31	5.9075e-20	2.52828e-33	1193	2	.	7	XP_004208930.1	0.0003	probable G-protein coupled receptor 157-like [Hydra vulgaris]	.	.	.
SMED30000048	-1.29886	-2.0796	-5.13837	-1.23644	0.682139	2.79776	2.66575	3.60762	-0.620004	0.982578	0.998038	0.00129084	0.979347	0.168332	6.44877e-12	1.01028e-10	6.09835e-23	0.999999	0.999994	0.00684426	0.999998	0.298735	6.47607e-11	5.78864e-10	6.33098e-22	539	1	.	0	ESO86867.1	2e-23	hypothetical protein LOTGIDRAFT_235241 [Lottia gigantea]	A8SMG2	7e-08	Testis-expressed sequence 43 protein [Bos taurus]
SMED30000058	-3.13569	-1.66782	-2.35093	-4.58356	0.56691	3.55082	3.78309	3.83719	3.46651	2.66771e-05	0.00617145	0.000344348	1.23696e-08	0.232678	6.62952e-19	1.34274e-21	2.86691e-22	0.000112705	0.0285471	0.00216598	2.41672e-07	0.381594	1.58012e-17	1.89562e-20	2.88193e-21	386	1	YES	0	.	.	.	.	.	.
SMED30000059	-1.36971	-1.14581	-1.21377	-5.18548	-2.33405	1.55602	4.62923	5.06356	0.210885	0.984291	0.971394	0.976202	0.00126014	0.999041	0.00240994	5.73275e-29	1.6003e-36	0.999999	0.999994	0.999998	0.00597393	0.999999	0.00525987	1.46365e-27	4.05144e-35	758	2	YES	0	AHY82417.1	5e-83	hypothetical protein, partial [Schmidtea mediterranea]	.	.	.
SMED30000087	-2.68081	-0.208092	-3.54688	-2.6561	-0.868427	2.66989	3.51301	3.77742	1.3065	0.00136057	0.724814	5.59911e-06	0.000118533	0.0727308	2.06492e-17	3.82185e-32	2.841e-38	0.00404041	0.999994	5.84492e-05	0.000754819	0.156825	4.066e-16	1.29082e-30	7.91043e-37	3017	3	YES	0	EKC26082.1	1e-39	Voltage-dependent calcium channel subunit alpha-2/delta-2 [Crassostrea gigas]	P54289	9e-31	Voltage-dependent calcium channel subunit alpha-2/delta-1
SMED30000095	-0.645658	-1.41372	-4.47362	-4.47362	-0.678809	3.25841	4.34372	4.08331	-0.534683	0.750966	0.901322	0.999602	0.999614	0.737755	2.88143e-13	1.15709e-28	1.11978e-24	0.999999	0.999994	0.999998	0.999998	0.871587	3.45302e-12	2.89533e-27	1.29852e-23	1579	2	.	7	XP_003772891.1	2e-30	neuropeptide FF receptor 2 [Sarcophilus harrisii]	Q9Y5X5	1e-28	Neuropeptide FF receptor 2
SMED30000107	-2.98591	-1.14859	-2.53556	-2.54551	0.0708894	2.7662	3.21718	3.1613	2.67115	7.10679e-07	0.00875262	8.16899e-07	4.43767e-07	0.832789	6.23407e-21	5.63261e-29	5.95563e-28	3.96861e-06	0.0384052	1.04593e-05	5.66739e-06	0.946592	1.87626e-19	1.4393e-27	8.69309e-27	2002	1	.	0	GAA52930.1	1e-32	hypothetical protein CLF_109133 [Clonorchis sinensis]	Q8TBH0	1e-14	Arrestin domain-containing protein 2 [Homo sapiens]
SMED30000113	-2.34313	0.339822	-1.96733	-1.48038	-2.84442	-1.44504	4.26454	5.47593	2.7645	0.00883937	0.577592	0.0152306	0.0565305	0.000595607	0.0420858	7.48375e-19	2.84075e-31	0.0215788	0.919331	0.0567044	0.154855	0.00304494	0.066096	8.58579e-18	5.09122e-30	2724	1	.	0	.	.	.	.	.	.
SMED30000129	-3.68455	-0.0149895	-1.13373	-1.40701	-2.17192	1.30446	3.15869	3.94905	1.96506	2.83667e-05	0.996521	0.0543164	0.0212862	0.000301036	0.0023113	1.46488e-16	9.3632e-27	0.000119241	0.999994	0.162228	0.0683968	0.00170836	0.00507009	1.39837e-15	1.25987e-25	6167	1	YES	0	ELU00727.1	1e-80	hypothetical protein CAPTEDRAFT_224202 [Capitella teleta]	Q5DRE1	0.0005	Protocadherin alpha-C2
SMED30000132	-3.26278	-0.0909032	-1.32971	-2.58578	-1.54207	2.03302	2.88537	3.89284	1.5358	5.21135e-05	0.873402	0.019276	4.71799e-05	0.00189823	1.69198e-09	1.87039e-19	6.20938e-38	0.000208033	0.999994	0.0689373	0.000336582	0.00804898	1.2128e-08	2.229e-18	1.70218e-36	2726	2	.	0	.	.	.	.	.	.
SMED30000143	-0.0389043	-0.867254	-0.966713	-1.0845	-2.96159	-1.40452	2.49774	4.82574	-0.543631	0.966859	0.417973	0.358744	0.293558	0.00176205	0.0383843	3.54976e-10	9.02021e-49	0.999999	0.747361	0.68978	0.562719	0.00756454	0.0609339	1.91107e-09	4.5596e-47	583	1	YES	0	.	.	.	.	.	.
SMED30000179	-3.06131	-0.457453	-1.63692	-1.7095	-0.291632	1.96848	2.50989	2.67843	3.05781	1.35391e-10	0.165928	1.24778e-05	4.64808e-06	0.34466	6.03188e-15	7.80895e-25	1.19721e-28	1.36739e-09	0.39398	0.000118924	4.46961e-05	0.508634	9.02745e-14	1.41382e-23	1.81521e-27	1593	1	.	12	XP_790066.3	4e-89	oxalate:formate antiporter-like [Strongylocentrotus purpuratus]	P37662	2e-17	Uncharacterized MFS-type transporter YhjX [Escherichia coli K-12]
SMED30000186	-2.59589	-1.14682	-1.81438	-2.18463	-0.23887	2.34562	2.66452	2.97045	2.26982	3.0234e-07	0.00189512	5.82298e-06	1.4555e-07	0.42889	4.01845e-24	8.20732e-32	1.18945e-40	1.78881e-06	0.0104339	6.05345e-05	2.12348e-06	0.593749	1.76221e-22	2.69937e-30	3.78003e-39	3387	3	.	6	ESO89164.1	3e-74	hypothetical protein LOTGIDRAFT_229069 [Lottia gigantea]	Q91YD4	2e-69	Transient receptor potential cation channel subfamily M member 2
SMED30000203	-3.38146	0.397263	-1.05437	-3.31754	-2.1962	1.78026	3.53315	4.2389	1.11519	0.000396656	0.356465	0.0853699	4.59983e-05	0.000288997	2.92647e-09	5.50421e-43	2.32544e-68	0.00132045	0.674215	0.233542	0.000328932	0.00165148	2.02198e-08	5.29794e-41	3.93587e-66	3357	3	YES	7	CDJ18862.1	0	metabotropic glutamate receptor 5 [Echinococcus granulosus]	P31424	0	Metabotropic glutamate receptor 5
SMED30000242	-3.44726	-1.58593	-1.77769	-2.80302	0.27462	2.41953	3.45906	3.46069	2.62302	1.04843e-10	1.49334e-05	2.40589e-06	1.66277e-11	0.262954	5.99095e-34	3.60891e-77	1.0211e-77	1.07802e-09	0.000143784	2.72695e-05	6.66149e-10	0.416947	7.98626e-32	6.39563e-74	3.17142e-75	785	1	.	0	AAW27309.1	4e-48	SJCHGC05979 protein [Schistosoma japonicum]	Q9GUM7	2e-23	Putative complexin-1 [Caenorhabditis elegans]
SMED30000244	-6.18001	-0.683631	0.31363	-0.87587	0.570372	1.84083	2.45131	2.56337	-0.357913	0.000140962	0.935345	0.467947	0.959902	0.212522	7.77699e-09	1.78453e-18	7.28534e-22	0.000516278	0.999994	0.822079	0.999998	0.356594	5.00957e-08	1.98533e-17	7.15869e-21	1262	1	.	3	CAX74159.1	1e-69	Cell cycle control protein 50A (Transmembrane protein 30A) [Schistosoma japonicum]	Q8BHG3	3e-51	Cell cycle control protein 50B
SMED30000258	-3.21951	-2.05791	-2.14827	-2.18066	0.913456	2.45333	2.99233	3.24722	3.95699	1.06688e-09	3.03241e-06	1.42632e-06	9.52197e-07	0.00549336	7.35527e-17	1.10871e-25	1.13066e-30	9.36266e-09	3.39618e-05	1.71198e-05	1.10504e-05	0.0195509	1.36954e-15	2.14254e-24	1.95094e-29	4827	2	.	17	XP_006013063.1	0	multidrug resistance-associated protein 1-like isoform X3 [Latimeria chalumnae]	Q5F364	0	Multidrug resistance-associated protein 1
SMED30000295	-0.204454	0.0154937	-3.85751	-1.49085	-4.04683	-0.671861	4.53499	5.72101	1.66383	0.856283	0.888454	0.000119145	0.0572752	2.76385e-06	0.261607	5.14206e-37	5.35417e-63	0.999999	0.999994	0.000860375	0.15655	2.97699e-05	0.32572	2.80135e-35	6.32569e-61	1851	1	YES	0	.	.	.	.	.	.
SMED30000319	-2.43022	-1.12127	-2.77033	-2.1949	0.410125	2.50172	2.6087	2.99617	1.5136	5.33567e-05	0.00799672	9.7872e-08	4.17177e-06	0.147546	8.76231e-29	1.66054e-31	8.94164e-44	0.000212545	0.035565	1.53094e-06	4.06741e-05	0.27009	6.82124e-27	5.35623e-30	3.47593e-42	1531	1	.	12	ELT92519.1	5e-47	hypothetical protein CAPTEDRAFT_227457 [Capitella teleta]	Q51330	3e-12	Oxalate:formate antiporter
SMED30000338	-4.01064	-0.452937	-2.4473	-1.71954	0.592919	2.53199	2.72415	2.78136	1.07587	7.43553e-06	0.387915	0.000323844	0.00394568	0.0991001	4.48991e-18	3.24353e-21	1.8768e-22	3.46389e-05	0.712084	0.00205702	0.0160118	0.199323	9.65506e-17	4.43971e-20	1.90314e-21	2826	1	.	0	ESO96228.1	2e-167	hypothetical protein LOTGIDRAFT_174939 [Lottia gigantea]	Q6ZR37	5e-54	Pleckstrin homology domain-containing family G member 7
SMED30000345	-2.36899	-0.134898	-3.28129	-1.91319	-1.81802	2.08262	3.51271	3.92105	2.37966	0.000242037	0.778983	3.46591e-07	0.000469173	0.000196389	1.24679e-09	1.99044e-28	3.16534e-36	0.000842402	0.999994	4.84444e-06	0.00252768	0.00119238	9.10153e-09	4.82042e-27	7.88769e-35	3064	1	.	0	ELU14020.1	0	hypothetical protein CAPTEDRAFT_109907, partial [Capitella teleta]	P14099	0	cGMP-dependent 3',5'-cyclic phosphodiesterase
SMED30000350	-1.71279	-1.47929	-1.00648	0.388351	-2.73299	-2.04382	3.32213	5.2649	0.23426	0.16982	0.139111	0.28401	0.513637	0.0019039	0.00346156	2.80553e-16	3.86606e-47	0.283964	0.347263	0.584852	0.825035	0.00806733	0.0072785	2.61845e-15	1.80859e-45	1477	1	.	1	ESO99845.1	6e-40	hypothetical protein LOTGIDRAFT_238695 [Lottia gigantea]	.	.	.
SMED30000360	-1.5502	-0.451136	-3.4375	-2.5713	-0.117239	2.19708	2.82092	3.10938	0.0601613	0.101928	0.531866	0.000324983	0.0028239	0.887688	1.16575e-10	2.52082e-18	3.2149e-23	0.181984	0.872313	0.00206252	0.0119825	0.98728	9.82665e-10	2.75862e-17	3.39248e-22	1013	1	.	4	NP_776325.1	1e-12	CD9 antigen [Bos taurus]	P30932	1e-14	CD9 antigen
SMED30000430	-1.27239	-2.73709	-1.8581	-0.469014	-0.0974908	-0.503726	2.51845	4.41935	0.589896	0.121738	0.00086454	0.0100936	0.453695	0.873457	0.279323	1.24306e-13	1.40916e-48	0.212725	0.00528209	0.0400645	0.759065	0.976715	0.344452	9.27205e-13	7.06388e-47	743	1	.	0	EFX90140.1	2e-86	hypothetical protein DAPPUDRAFT_299952 [Daphnia pulex]	Q6RUV5	8e-87	Ras-related C3 botulinum toxin substrate 1
SMED30000450	-3.71875	-3.71875	-0.730152	-3.71875	-0.324352	3.71744	4.15336	4.33995	-0.954636	0.999553	0.999647	0.6846	0.999642	0.542304	1.25492e-15	9.37512e-22	5.09977e-26	0.999999	0.999994	0.999998	0.999998	0.701157	2.03481e-14	1.33543e-20	6.56024e-25	1177	1	.	7	ELT89684.1	3e-65	hypothetical protein CAPTEDRAFT_221530 [Capitella teleta]	A6QP74	2e-50	Calcitonin gene-related peptide type 1 receptor
SMED30000467	-1.21818	-3.0508	-3.147	-3.19914	-0.40137	3.65415	3.52969	3.83265	0.437328	0.240437	0.00351186	0.00238153	0.00183746	0.578605	1.21914e-36	2.49456e-33	1.99888e-42	0.385034	0.0176985	0.0115854	0.00823643	0.733624	2.25332e-34	9.40597e-32	7.10984e-41	888	1	.	4	AHD24744.1	9e-21	X1.A.G7.1, partial [Schmidtea mediterranea]	.	.	.
SMED30000488	-2.48374	-0.1319	-1.39052	-2.88023	-1.66069	2.13171	3.03224	3.38312	0.855992	0.00153812	0.809255	0.0130894	1.18351e-05	0.000294546	9.69306e-18	4.22207e-40	3.39581e-53	0.004509	0.999994	0.0500246	0.000101093	0.00167778	2.00565e-16	3.05032e-38	2.24847e-51	2155	1	.	0	XP_005111950.1	3e-79	double C2-like domain-containing protein beta-like [Aplysia californica]	P70610	2e-67	Double C2-like domain-containing protein beta
SMED30000511	-0.630453	0.0308846	-2.19531	-6.18146	-2.38399	3.02855	4.29987	4.03191	0.62332	0.894514	0.57888	0.998098	2.4347e-06	0.998887	9.16033e-21	1.00326e-51	3.16107e-44	0.999999	0.920872	0.999998	2.54335e-05	0.999999	2.71094e-19	2.19023e-49	1.2597e-42	1527	1	.	7	ESO93744.1	7e-31	hypothetical protein LOTGIDRAFT_94766, partial [Lottia gigantea]	.	.	.
SMED30000552	-0.0876116	-3.92713	-3.92713	-1.0345	-3.92713	3.0089	4.76167	5.13294	-0.523334	0.458485	0.999658	0.999662	0.694579	0.999639	5.16296e-09	5.12425e-29	7.66211e-37	0.683091	0.999994	0.999998	0.999938	0.999999	3.42684e-08	1.31274e-27	1.98484e-35	464	1	.	1	.	.	.	.	.	.
SMED30000555	-5.41157	-0.726046	-2.42139	-2.49387	1.35887	2.94538	3.32601	3.4226	-0.302026	0.00585556	0.937778	0.999452	0.999579	0.00904651	3.63949e-16	1.34555e-22	3.58688e-25	0.0149538	0.999994	0.999998	0.999998	0.0294642	6.26196e-15	2.03705e-21	4.33288e-24	987	1	.	0	XP_003106404.1	2e-08	hypothetical protein CRE_15946 [Caenorhabditis remanei]	.	.	.
SMED30000602	-5.13921	-0.454731	-0.531631	-2.22117	-3.18653	3.23879	4.28215	4.01232	-0.109223	0.0129311	0.871689	0.893024	0.998947	0.999991	6.03099e-19	1.50179e-41	2.83872e-35	0.030202	0.999994	0.999998	0.999998	0.999999	1.44777e-17	1.24641e-39	6.63992e-34	1634	1	.	7	CDJ09159.1	3e-35	Orphan Rhodopsin-like G protein-coupled receptor [Hymenolepis microstoma]	Q28886	4e-06	Rhodopsin [Macaca fascicularis]
SMED30000647	-3.99889	-1.4432	-2.15435	-3.29792	0.477578	3.00653	3.53896	3.87129	2.41545	1.74418e-08	0.00204462	2.78017e-05	1.24229e-08	0.132458	5.424e-31	6.36593e-45	1.5335e-55	1.26163e-07	0.0111248	0.000240754	2.42476e-07	0.249037	5.44696e-29	7.26464e-43	1.19447e-53	943	1	.	1	GAA51140.1	1e-50	NAD dependent epimerase/dehydratase [Clonorchis sinensis]	.	.	.
SMED30000656	-5.15418	0.868227	-2.15658	-5.15418	0.57172	3.7477	3.43539	3.84191	-0.206213	0.999538	0.152925	0.96654	0.99966	0.216567	1.20562e-23	2.69333e-18	7.34028e-26	0.999999	0.371709	0.999998	0.999998	0.36183	5.00988e-22	2.93779e-17	9.34266e-25	1969	1	.	0	ESP00112.1	9e-79	hypothetical protein LOTGIDRAFT_231021 [Lottia gigantea]	Q95JR6	6e-17	Cyclic nucleotide-binding domain-containing protein 2
SMED30000662	-4.22242	-4.22242	-0.219038	-0.321935	0.215111	0.550218	3.84785	4.37263	-0.929815	0.999472	0.999601	0.655011	0.688146	0.438179	0.24068	2.68107e-21	7.11341e-32	0.999999	0.999994	0.999998	0.99433	0.603282	0.302754	3.69838e-20	1.32533e-30	565	1	.	1	.	.	.	.	.	.
SMED30000681	-1.63342	-0.517303	-3.55835	-3.63115	0.40037	1.66649	3.06124	4.21212	0.505452	0.0831924	0.474769	0.000198052	0.00012867	0.291812	8.00629e-08	2.38366e-31	4.02801e-75	0.152509	0.812737	0.00133843	0.000813526	0.449758	4.33745e-07	7.54334e-30	1.04614e-72	814	2	.	0	.	.	.	.	.	.
SMED30000689	-1.85825	-2.66676	-1.0584	-3.84967	1.82261	2.44171	2.11973	3.04902	0.274917	0.037687	0.00126636	0.111224	1.12941e-05	9.75615e-09	6.71494e-20	2.7341e-14	2.4251e-35	0.076977	0.00737941	0.2876	9.72441e-05	2.1756e-07	1.79983e-18	2.15742e-13	5.68126e-34	1143	1	.	7	EKC22831.1	4e-08	hypothetical protein CGI_10001398 [Crassostrea gigas]	.	.	.
SMED30000699	-3.38478	-0.960497	-2.32724	-3.3913	1.8447	2.7299	2.75923	2.72997	2.678	2.57696e-08	0.0207898	1.90056e-06	2.43538e-10	1.37585e-09	9.77604e-22	3.13296e-22	8.52511e-22	1.80717e-07	0.0781648	2.21074e-05	7.47919e-09	3.88473e-08	3.21715e-20	4.62311e-21	8.34425e-21	1714	1	.	1	AFJ24869.1	5e-56	slit-2 [Schmidtea mediterranea]	P0C192	2e-16	Leucine-rich repeat-containing protein 4B
SMED30000710	-2.48848	0.338203	-2.94405	-3.18433	-2.68129	2.4936	4.15558	4.31076	2.59569	0.000721352	0.466858	3.55176e-05	5.24035e-06	1.14584e-05	1.87283e-10	2.45218e-30	7.14096e-33	0.00227562	0.803992	0.00029773	4.96934e-05	0.000103418	1.53657e-09	7.0426e-29	1.43138e-31	676	1	YES	0	AFJ24739.1	4e-66	GLI pathogenesis related-1, partial [Schmidtea mediterranea]	P35787	3e-34	Venom allergen 5
SMED30000735	-1.90213	0.54965	-2.42272	-3.46568	-2.68927	2.10231	3.7313	4.09654	2.13401	0.00365817	0.189387	7.8299e-05	4.82715e-07	1.30615e-06	1.35414e-09	9.49445e-32	4.02958e-39	0.00981387	0.433001	0.000596589	6.08229e-06	1.54862e-05	9.83988e-09	3.09902e-30	1.17635e-37	669	1	.	0	AFJ24739.1	4e-64	GLI pathogenesis related-1, partial [Schmidtea mediterranea]	Q6UWM5	3e-32	GLIPR1-like protein 1
SMED30000752	-2.49661	-1.90686	-0.312022	-2.07003	-0.479783	2.12984	2.51871	2.61677	0.529189	0.00114464	0.00111663	0.505186	0.000357483	0.207749	4.41114e-20	1.26721e-29	2.94038e-33	0.00345501	0.00661435	0.864464	0.00199111	0.350558	1.20485e-18	3.42704e-28	6.03028e-32	2138	2	.	5	ELT88551.1	0	hypothetical protein CAPTEDRAFT_218764 [Capitella teleta]	P17972	0	Potassium voltage-gated channel protein Shaw
SMED30000762	-2.74071	-2.74071	-2.74071	0.146926	-2.74071	0.956729	3.93125	5.92793	-1.23371	0.999663	0.999462	0.999454	0.372239	0.999676	0.079281	1.43948e-11	2.51433e-38	0.999999	0.999994	0.999998	0.664959	0.999999	0.115114	8.99175e-11	7.04645e-37	372	2	YES	1	.	.	.	.	.	.
SMED30000779	-1.63709	-1.52969	-3.94594	-3.38741	-0.883279	3.46191	4.03645	3.88506	1.90727	0.0195779	0.0116748	5.43196e-07	4.38775e-06	0.0712016	8.12255e-27	6.56272e-38	6.82015e-35	0.0435165	0.0488712	7.26681e-06	4.24774e-05	0.154268	4.92371e-25	3.8466e-36	1.55189e-33	281	1	YES	1	.	.	.	.	.	.
SMED30000781	-4.57546	-1.57206	-0.950271	-0.573794	0.599987	1.71443	2.39931	2.95786	1.35578	8.37738e-08	0.00528611	0.0624895	0.239671	0.0900066	3.80686e-08	4.15689e-16	9.96148e-26	5.42065e-07	0.0250518	0.182248	0.484439	0.184766	2.18372e-07	3.81696e-15	1.25621e-24	916	1	.	0	.	.	.	.	.	.
SMED30000802	-1.05662	-0.173904	-1.9595	-2.0432	-3.9719	-0.0664115	4.16369	5.10784	0.600349	0.350087	0.914195	0.0551084	0.0433448	4.97895e-05	0.966525	4.01346e-23	8.18396e-37	0.536965	0.999994	0.1643	0.124324	0.000368371	0.989939	6.30086e-22	2.11275e-35	444	1	YES	0	.	.	.	.	.	.
SMED30000819	-1.96853	-0.427423	-2.53971	-5.06072	1.04195	2.44799	2.80605	3.70038	1.427	0.00805728	0.449811	0.000313076	1.28578e-09	0.00455331	2.52341e-14	3.39115e-19	4.93071e-36	0.0198562	0.784483	0.00199874	3.23075e-08	0.0168137	3.45715e-13	3.97994e-18	1.21561e-34	1598	1	YES	1	GAA35962.2	2e-51	acid sphingomyelinase-like phosphodiesterase 3b [Clonorchis sinensis]	Q92485	2e-44	Acid sphingomyelinase-like phosphodiesterase 3b
SMED30000827	-2.91797	-1.89743	-3.50555	-4.18894	-0.117701	3.89672	4.35798	4.37289	4.65801	0.000141398	0.00531759	6.83243e-06	3.76918e-07	0.845378	1.06363e-18	1.51066e-23	1.02192e-23	0.000517582	0.0251733	6.94704e-05	4.92215e-06	0.955566	2.46873e-17	2.45213e-22	1.11589e-22	417	1	.	1	.	.	.	.	.	.
SMED30000845	-5.21388	-0.0847662	-0.594452	-2.29538	-1.80704	2.29185	3.67671	4.02695	-0.321746	0.00923479	0.74049	0.916896	0.999248	0.996681	4.95583e-08	6.15049e-26	4.72719e-34	0.022435	0.999994	0.999998	0.999998	0.999999	2.78605e-07	1.21505e-24	1.01508e-32	1615	1	.	4	BAE78812.1	1e-160	innexin3 [Dugesia japonica]	O01393	3e-93	Innexin unc-9
SMED30000846	-2.37862	-2.14217	-0.787583	-2.33421	0.617463	2.13806	2.11301	2.77405	-0.321901	0.0265902	0.0124645	0.271965	0.00569461	0.133574	6.15542e-12	1.22765e-11	2.17864e-22	0.0569514	0.0514744	0.567403	0.0220092	0.250665	6.19594e-11	7.723e-11	2.20254e-21	849	1	.	0	ESO84304.1	8e-54	hypothetical protein LOTGIDRAFT_196719 [Lottia gigantea]	P41209	4e-29	Centrin-1
SMED30000854	-2.14949	-0.548224	-2.98816	-2.09008	-2.6192	1.81618	3.94596	4.63302	0.456549	0.0685525	0.525576	0.00462168	0.0263723	0.0012341	7.37641e-06	1.79246e-30	1.35461e-45	0.129096	0.866147	0.0205729	0.082019	0.00563329	2.78937e-05	5.21753e-29	5.88047e-44	548	1	.	0	DAA33902.1	4e-40	TPA_inf: secreted peptide prohormone-15 [Schmidtea mediterranea]	.	.	.
SMED30000862	-1.00331	1.10719	-5.89061	-2.9749	-1.24647	3.11474	3.60328	3.29008	0.0680181	0.958647	0.037922	3.52228e-05	0.999891	0.977642	8.29412e-24	2.41278e-35	2.71778e-28	0.999999	0.127013	0.000295423	0.999998	0.999999	3.48504e-22	1.10977e-33	4.02351e-27	2413	2	.	1	GAA43171.2	1e-21	leucine-rich repeat and fibronectin type-III domain-containing protein 5 [Clonorchis sinensis]	Q6WRI0	2e-09	Immunoglobulin superfamily member 10
SMED30000867	-1.62833	-0.770415	-4.65405	-2.04499	-4.27976	3.23556	5.07365	5.06833	2.2936	0.0468364	0.24714	9.77555e-07	0.00551551	2.7673e-07	4.47787e-18	3.33996e-49	3.51077e-49	0.0928011	0.522827	1.22558e-05	0.0213938	4.02367e-06	9.63606e-17	5.81636e-47	1.80802e-47	1486	1	.	3	ELT95723.1	1e-131	hypothetical protein CAPTEDRAFT_180884 [Capitella teleta]	Q7Q6A7	1e-117	Kynurenine 3-monooxygenase
SMED30000881	-3.9228	-0.860003	-3.9228	-3.9228	1.71974	2.61871	3.91316	4.37679	-0.965435	0.99954	0.708612	0.999635	0.999635	0.00894201	1.62895e-06	2.97554e-18	1.26196e-26	0.999999	0.999994	0.999998	0.999998	0.0291997	6.91399e-06	3.23508e-17	1.68078e-25	562	1	.	1	ESO82311.1	2e-28	hypothetical protein LOTGIDRAFT_223355 [Lottia gigantea]	P51638	3e-22	Caveolin-3 [Rattus norvegicus]
SMED30000891	-2.90633	-2.90633	-2.90633	-2.90633	-0.951059	3.78293	3.98515	4.80828	-1.37316	0.99942	0.999523	0.999518	0.999517	0.658088	1.74309e-12	1.60536e-14	2.96669e-28	0.999999	0.999994	0.999998	0.999998	0.803136	1.89719e-11	1.29595e-13	4.38555e-27	729	1	YES	0	.	.	.	.	.	.
SMED30000897	-4.50596	-1.43794	-0.522708	-1.58968	-1.68548	2.77868	3.08656	3.87652	-0.928948	0.0421403	0.991941	0.904136	0.994837	0.996095	2.13074e-11	5.04625e-15	1.23991e-29	0.0847844	0.999994	0.999998	0.999998	0.999999	1.97334e-10	4.24779e-14	2.01483e-28	914	1	.	0	GAA52036.1	3e-74	serine/threonine-protein kinase-transforming protein Rmil [Clonorchis sinensis]	P11346	2e-67	Raf homolog serine/threonine-protein kinase phl
SMED30000934	-5.21046	0.821308	-0.157638	-5.21046	-0.547056	3.10367	3.38747	3.81316	-0.327802	0.999569	0.160958	0.588963	0.999427	0.722231	1.61871e-20	8.34892e-27	1.83192e-41	0.999999	0.385252	0.952477	0.999998	0.858465	4.66222e-19	1.77507e-25	6.11189e-40	1859	2	.	10	ELU05355.1	1e-53	hypothetical protein CAPTEDRAFT_170750 [Capitella teleta]	Q1LVS8	3e-53	Putative transporter SVOPL
SMED30000946	-3.07181	-0.166771	-2.22975	-4.66463	0.92366	2.633	3.11421	3.46209	3.89016	1.88708e-07	0.70344	1.59522e-05	4.58086e-13	0.0144174	4.89137e-15	2.26699e-21	8.10344e-27	1.1567e-06	0.999994	0.000147829	2.42119e-11	0.0431118	7.41632e-14	3.14881e-20	1.09378e-25	2590	1	.	0	GAA56448.1	0	calpain-B [Clonorchis sinensis]	Q9VT65	0	Calpain-B
SMED30000957	-4.56564	-0.50335	-1.59759	-4.56564	-2.61518	4.06646	4.82588	4.95507	0.0132983	0.999503	0.711227	0.928088	0.999641	0.98538	1.73473e-22	4.21606e-37	7.99525e-41	0.999999	0.999994	0.999998	0.999998	0.999999	6.25145e-21	2.31361e-35	2.56794e-39	1827	2	YES	4	XP_309153.3	7e-149	AGAP000962-PA [Anopheles gambiae str. PEST]	P22770	9e-122	Neuronal acetylcholine receptor subunit alpha-7
SMED30000967	-0.923038	-1.82656	-1.91496	-2.24337	-0.533549	1.72664	2.2978	3.41704	5.21483	0.00286312	2.34793e-08	6.8571e-09	3.98801e-11	0.0621568	2.64827e-13	4.78876e-24	2.34113e-57	0.00789468	3.84227e-07	1.33538e-07	1.47419e-09	0.138619	3.18246e-12	8.13252e-23	2.09291e-55	678	1	.	0	CCD59526.1	1e-38	hypothetical protein Smp_167270 [Schistosoma mansoni]	.	.	.
SMED30000978	-4.6539	-1.59493	-1.65794	-1.76079	-1.83515	2.95446	4.15751	4.39074	-0.414464	0.0363137	0.994292	0.995294	0.996478	0.997198	3.77916e-11	1.40608e-26	1.37952e-31	0.0745908	0.999994	0.999998	0.999998	0.999999	3.41087e-10	2.92953e-25	2.5265e-30	1481	2	YES	7	KDR19461.1	5e-09	G-protein coupled receptor Mth2 [Zootermopsis nevadensis]	.	.	.
SMED30000988	-2.76407	-2.51086	-3.59839	-1.27559	2.07034	2.41135	2.76954	2.89769	0.254517	0.00974377	0.00425703	0.000200633	0.0820919	4.18357e-09	2.44438e-14	7.83595e-20	2.0734e-22	0.0234859	0.020837	0.00135284	0.209894	1.02721e-07	3.35804e-13	9.6004e-19	2.10038e-21	934	2	.	0	XP_002032634.1	5e-93	GM20894 [Drosophila sechellia]	Q05975	7e-94	Ras-related protein Rab-2
SMED30001003	-2.31037	0.0841356	-0.734416	0.715221	-3.32287	0.118482	2.29333	3.15648	-0.433634	0.031674	0.83119	0.307273	0.149274	2.0287e-05	0.683122	7.79005e-15	1.4932e-32	0.0662026	0.999994	0.618219	0.337778	0.000168185	0.742064	6.44048e-14	2.92684e-31	1252	1	.	0	BAG48266.1	2e-166	glutamic acid decarboxylase [Dugesia japonica]	P48319	2e-105	Glutamate decarboxylase 1
SMED30001010	-3.15948	-2.31369	-3.0153	-3.1113	2.02088	2.89453	3.29534	3.38901	0.855194	0.00146476	0.0025794	0.000271775	0.000161078	2.37598e-10	2.08626e-27	8.95523e-38	2.41864e-41	0.00431705	0.0135548	0.00176918	0.000991173	8.20883e-09	1.38443e-25	5.19835e-36	8.00729e-40	888	1	.	1	ESO86717.1	3e-08	hypothetical protein LOTGIDRAFT_166990 [Lottia gigantea]	.	.	.
SMED30001037	-1.20434	-5.03899	-2.05819	-1.13891	1.99951	2.12339	2.19112	3.12641	-0.939397	0.97871	0.0018126	0.998067	0.974566	1.15642e-05	3.16005e-08	8.69955e-09	1.3939e-23	0.999999	0.0100309	0.999998	0.999998	0.000104216	1.83576e-07	3.96567e-08	1.51057e-22	717	1	.	5	XP_006819140.1	8e-16	uncharacterized protein LOC100370263 [Saccoglossus kowalevskii]	Q51330	0.0003	Oxalate:formate antiporter
SMED30001043	-2.93975	-2.00126	-2.81145	-2.97897	-3.20417	3.29845	5.16605	5.4711	3.75744	1.34943e-07	4.32913e-06	2.93828e-09	5.71646e-10	2.90094e-14	2.04153e-46	7.28285e-131	1.23526e-149	8.438e-07	4.67469e-05	6.08396e-08	1.59168e-08	2.5042e-12	1.1665e-43	1.09705e-126	1.24049e-145	500	1	YES	0	.	.	.	.	.	.
SMED30001068	0.622367	-0.830261	0.120104	-1.16376	-3.75159	-2.05026	2.40177	4.65164	1.27151	0.214719	0.138035	0.76696	0.0408529	3.69322e-09	1.25448e-05	4.04889e-14	3.38408e-60	0.348894	0.345397	0.999998	0.118458	9.21072e-08	4.55071e-05	3.1406e-13	3.49151e-58	2316	1	YES	12	GAA55431.1	4e-109	sodium/hydrogen exchanger 2 [Clonorchis sinensis]	Q01345	3e-63	Na(+)/H(+) exchanger beta
SMED30001071	-1.45574	-0.639908	-2.2929	-0.716448	-2.48297	0.952897	2.70281	3.93226	-0.617748	0.251363	0.509405	0.0400405	0.450106	0.00460545	0.0378152	1.45866e-11	1.05487e-27	0.400444	0.849771	0.126539	0.755323	0.0169619	0.06017	9.10023e-11	1.50975e-26	765	1	YES	0	EUB62627.1	9e-55	Prohormone-4 [Echinococcus granulosus]	P85831	2e-14	Prohormone-4
SMED30001103	-5.84027	-0.0591476	-1.85579	-1.31655	-0.329263	2.64265	3.39462	3.36376	-0.0885992	0.000891537	0.724346	0.996851	0.986878	0.842255	6.65341e-18	9.95647e-37	3.03434e-37	0.00275283	0.999994	0.999998	0.999998	0.953037	1.40764e-16	5.28096e-35	7.99088e-36	1081	1	.	5	XP_008211876.1	2e-07	major facilitator superfamily domain-containing protein 6 [Nasonia vitripennis]	.	.	.
SMED30001112	-1.99806	-2.05794	-1.42329	-3.04289	1.66053	2.10396	2.08028	2.6774	0.669395	0.00450697	0.000413479	0.00687852	1.57761e-06	1.17144e-09	2.56953e-18	6.08706e-18	1.55204e-32	0.0118586	0.00277807	0.0288058	1.734e-05	3.37722e-08	5.70465e-17	6.47533e-17	3.03428e-31	1217	1	.	1	CDJ18203.1	0.0004	protein FAM154A [Echinococcus granulosus]	.	.	.
SMED30001115	-2.22222	-0.0581588	-2.00804	-4.15252	-0.736111	2.30633	2.8159	4.05482	0.858354	0.0148773	0.982514	0.00823837	6.31077e-06	0.189994	9.10179e-11	2.11665e-16	9.73627e-38	0.0341466	0.999994	0.0335856	5.84229e-05	0.327817	7.80779e-10	1.99901e-15	2.63544e-36	2131	1	.	0	EKC35197.1	9e-41	hypothetical protein CGI_10016126 [Crassostrea gigas]	.	.	.
SMED30001121	-2.21053	-1.16559	-2.81336	-3.2721	1.97308	1.67495	2.39597	3.41758	1.43145	0.000331602	0.00970794	2.88161e-07	6.8894e-09	1.0618e-15	2.41049e-12	1.26436e-26	7.98338e-62	0.00112048	0.0418294	4.09694e-06	1.44337e-07	1.24956e-13	2.5743e-11	2.64156e-25	8.94109e-60	3098	1	YES	7	XP_003739342.1	7e-105	metabotropic glutamate receptor-like [Metaseiulus occidentalis]	P31422	1e-79	Metabotropic glutamate receptor 3
SMED30001129	-1.94268	-1.36068	-2.8863	-2.96407	-0.170522	2.67325	3.07482	3.57618	0.602829	0.0284073	0.0466761	0.000357189	0.000215426	0.76901	2.79826e-18	3.91548e-25	2.36276e-36	0.0603247	0.149672	0.00223769	0.00128163	0.895657	6.18059e-17	7.2726e-24	5.92696e-35	868	1	YES	0	.	.	.	.	.	.
SMED30001137	-4.07902	2.16441	-4.07902	-4.07902	-0.696433	2.68716	3.86695	4.21499	-0.925436	0.999513	0.00380444	0.999608	0.999608	0.644508	3.85868e-07	3.43658e-18	2.46013e-24	0.999999	0.0189436	0.999998	0.999998	0.791403	1.83737e-06	3.71622e-17	2.80107e-23	1759	1	.	1	.	.	.	.	.	.
SMED30001139	-1.44989	0.482929	-2.28935	-5.28062	-1.88154	2.64081	3.86932	3.90833	-0.225683	0.987313	0.325685	0.998847	0.000542595	0.996139	1.8493e-12	9.26914e-34	1.53265e-35	0.999999	0.634408	0.999998	0.00286785	0.999999	2.00194e-11	3.63609e-32	3.63575e-34	1727	1	YES	2	.	.	.	.	.	.
SMED30001142	-2.88799	-0.567479	-2.74066	-2.22045	0.163232	2.70923	2.86532	2.6788	3.48625	1.01769e-09	0.0996635	1.9503e-10	4.23034e-08	0.590481	1.41206e-26	5.303e-30	5.44566e-26	8.96488e-09	0.27016	4.92925e-09	7.13592e-07	0.743673	8.35777e-25	1.48966e-28	6.98729e-25	4528	1	YES	1	CDJ18358.1	1e-72	cadherin [Echinococcus granulosus]	.	.	.
SMED30001148	-1.54126	-0.194822	-3.00484	-2.01635	-1.8099	2.28922	3.09859	3.17936	1.93141	0.0053287	0.649085	1.57938e-07	6.04568e-05	3.88892e-05	1.04555e-14	6.23086e-28	1.13974e-29	0.0137624	0.985338	2.38029e-06	0.000419094	0.000297188	1.49855e-13	1.43077e-26	1.85505e-28	5815	1	.	8	CCD77851.1	5e-39	hypothetical protein Smp_128250 [Schistosoma mansoni]	.	.	.
SMED30001174	-2.28876	-0.987225	-1.45615	-1.86484	-0.030832	1.61739	2.20438	2.80604	0.301417	0.00527542	0.0829513	0.0166555	0.00291656	0.967296	9.49186e-08	2.88857e-14	1.44998e-24	0.0136376	0.234655	0.0610734	0.0123253	0.999999	5.07834e-07	2.27335e-13	1.66794e-23	1472	1	.	5	.	.	.	.	.	.
SMED30001221	0.175234	-1.53057	-2.19635	-0.988403	-0.0682093	0.403786	1.70996	2.49456	2.13103	0.585278	1.50741e-05	1.17105e-08	0.00255913	0.806342	0.105341	3.66624e-14	1.97877e-31	0.847805	0.000145039	2.20226e-07	0.0109921	0.924906	0.147332	2.85703e-13	3.56972e-30	1202	1	YES	0	ERG80496.1	8e-68	cell-death-related nuclease 7 [Ascaris suum]	P34387	2e-56	Cell-death-related nuclease 7
SMED30001222	-2.87374	-0.915539	-2.10808	-1.87528	-0.395483	1.95936	2.92419	3.28457	1.06159	0.000195027	0.0698953	0.000321947	0.000910204	0.32566	2.96012e-12	4.46263e-29	2.75439e-38	0.000692142	0.205759	0.00204756	0.0045004	0.48802	3.11925e-11	1.15009e-27	7.69772e-37	968	1	.	0	AEV92813.1	2e-102	ETHE1 [Urechis unicinctus]	O95571	2e-94	Persulfide dioxygenase ETHE1, mitochondrial
SMED30001237	-2.46992	-1.56034	-1.66734	-2.27848	0.249582	2.52047	2.47068	2.73536	4.3244	4.00514e-08	8.18554e-05	3.45944e-05	7.3491e-08	0.447645	1.06903e-19	6.94149e-19	1.83714e-23	2.73178e-07	0.000661674	0.000290962	1.16102e-06	0.612556	2.79086e-18	7.97888e-18	1.97247e-22	1057	1	.	0	GAA32777.1	2e-56	tubulin polymerization-promoting protein family member 2 [Clonorchis sinensis]	Q3T077	5e-14	Tubulin polymerization-promoting protein family member 2
SMED30001242	-3.80176	-0.0379586	-2.30865	-2.57156	0.187132	2.19668	2.77592	3.5602	1.87363	9.79163e-07	0.95777	7.81719e-05	1.54083e-05	0.608459	1.45606e-11	8.80819e-19	1.61976e-32	5.33247e-06	0.999994	0.000595772	0.000127564	0.760479	1.38862e-10	1.00479e-17	3.15848e-31	2745	2	.	0	XP_003391096.1	2e-86	ankyrin-1-like, partial [Amphimedon queenslandica]	G5E8K5	3e-50	Ankyrin-3
SMED30001259	-2.62311	-1.43831	-3.70745	-3.24561	1.44171	3.05413	3.22838	3.29026	2.58017	1.43969e-05	0.00198377	5.52547e-10	1.02405e-08	1.00622e-05	1.59724e-25	8.02018e-29	3.90654e-30	6.41051e-05	0.0108407	1.29747e-08	2.06166e-07	9.25269e-05	8.22562e-24	2.03216e-27	6.58234e-29	3876	1	YES	1	GAA41554.2	2e-35	macrophage colony-stimulating factor 1 receptor [Clonorchis sinensis]	Q5MD89	3e-30	Vascular endothelial growth factor receptor 3
SMED30001301	-1.97367	-0.644154	-1.51859	-3.64687	-2.14322	2.07828	3.68232	4.1659	2.18051	0.000393037	0.111959	0.000719612	8.98224e-11	8.23675e-08	1.99168e-17	2.46988e-62	9.27744e-84	0.00130898	0.295229	0.00410446	3.03033e-09	1.40197e-06	3.93724e-16	1.43096e-59	4.17166e-81	584	1	YES	0	DAA33931.1	2e-54	TPA_inf: secreted peptide prohormone-16 [Schmidtea mediterranea]	.	.	.
SMED30001319	-0.912098	-0.0827922	-0.334512	-1.01919	-3.035	-0.231299	2.18342	3.43147	0.144787	0.220579	0.90664	0.573127	0.097004	1.44504e-06	0.593046	6.72046e-12	7.98317e-32	0.35724	0.999994	0.936692	0.240431	1.69133e-05	0.658125	4.33031e-11	1.47915e-30	1611	1	.	11	XP_006821873.1	3e-134	sodium/potassium/calcium exchanger 3-like [Saccoglossus kowalevskii]	Q49SH1	2e-114	Sodium/potassium/calcium exchanger 5
SMED30001320	-5.18174	1.3625	-1.19552	-5.18174	1.23509	2.63332	2.55525	3.77285	-0.532535	0.999594	0.0364825	0.878047	0.999426	0.0296867	4.79938e-09	1.87593e-08	1.89637e-23	0.999999	0.123205	0.999998	0.999998	0.0772142	3.20246e-08	8.19073e-08	2.03461e-22	1090	1	.	0	.	.	.	.	.	.
SMED30001325	-2.8075	0.115284	-2.08433	-2.60659	-1.30276	2.12186	2.84809	3.71595	3.15325	3.60446e-05	0.804989	0.000553821	3.64603e-05	0.0151134	1.39984e-07	1.70126e-13	1.53826e-23	0.000148369	0.999994	0.00327156	0.000269555	0.0447799	7.24621e-07	1.25776e-12	1.66164e-22	1264	1	.	1	GAA53351.1	3e-63	solute carrier family 25 member 48 [Clonorchis sinensis]	Q9CA93	1e-32	Mitochondrial arginine transporter BAC2
SMED30001336	-0.667779	-0.445901	-4.50925	-1.62713	-2.52207	0.82136	3.99914	4.95163	-0.48061	0.910328	0.845428	0.0106095	0.993273	0.99972	0.103749	5.75874e-21	8.04447e-37	0.999999	0.999994	0.0418312	0.999998	0.999999	0.145399	7.7074e-20	2.08031e-35	328	1	YES	1	.	.	.	.	.	.
SMED30001341	-1.06828	-0.83522	-5.97587	-5.97587	0.287117	4.30735	4.69487	4.56591	0.949425	0.826325	0.767279	0.999498	0.999509	0.274335	3.22439e-42	2.80443e-54	1.10386e-50	0.999999	0.999994	0.999998	0.999998	0.430284	1.12955e-39	7.89618e-52	6.20446e-49	1209	1	YES	0	CCD79298.1	4e-86	carbonic anhydrase-related [Schistosoma mansoni]	A0JN41	2e-57	Carbonic anhydrase-related protein 10 [Bos taurus]
SMED30001387	-3.31199	-1.10968	-1.79712	0.0197076	-0.905479	0.447828	2.92069	3.73605	1.44841	5.52897e-05	0.0453009	0.00220416	0.949101	0.0596328	0.250649	1.98826e-18	1.12984e-31	0.000219462	0.146168	0.010854	0.999998	0.134281	0.313575	2.19898e-17	2.0768e-30	2939	1	YES	3	BAC06342.1	0	DjGluR1 [Dugesia japonica]	Q62640	2e-43	Glutamate receptor ionotropic, delta-1
SMED30001395	-3.66184	-0.298774	-1.24565	-1.39855	-1.60526	1.87779	2.81827	3.51401	2.56183	3.38295e-08	0.477374	0.00674363	0.0025754	0.000256961	5.10234e-09	1.55062e-20	3.23682e-33	2.33222e-07	0.815796	0.0283157	0.0110573	0.00149796	3.39109e-08	2.00755e-19	6.62021e-32	1066	1	YES	2	XP_005088837.1	3e-09	neural proliferation differentiation and control protein 1-like [Aplysia californica]	Q9NQX5	0.0001	Neural proliferation differentiation and control protein 1
SMED30001408	-2.95244	0.0593405	-3.84403	-1.58661	-1.29232	2.61047	3.42622	3.57936	1.4461	0.000225058	0.847442	2.64767e-07	0.00527086	0.00593081	3.12692e-19	1.72272e-35	1.43998e-39	0.000788411	0.999994	3.7984e-06	0.0205613	0.0208809	7.73437e-18	8.10942e-34	4.29389e-38	5798	3	YES	0	XP_001920953.4	2e-102	receptor-type tyrosine-protein phosphatase S isoform X1 [Danio rerio]	B0V2N1	2e-102	Receptor-type tyrosine-protein phosphatase S
SMED30001457	-5.562	0.854872	-2.57096	-5.562	0.804345	3.75162	4.15105	4.13307	0.315245	0.999682	0.136241	0.979839	0.999549	0.111266	7.46205e-27	3.20512e-36	1.23656e-36	0.999999	0.341959	0.999998	0.999998	0.217917	4.55079e-25	1.604e-34	3.15444e-35	1038	1	.	4	GAA47791.1	9e-13	hypothetical protein CLF_100805 [Clonorchis sinensis]	.	.	.
SMED30001458	-2.23342	-0.352645	-6.07476	-3.14837	1.39236	3.34097	3.38625	3.68962	0.331132	0.99832	0.79903	4.46001e-05	0.999946	0.00450029	1.82297e-17	4.81388e-18	1.84274e-22	0.999999	0.999994	0.000362663	0.999998	0.0166683	3.61557e-16	5.16665e-17	1.86987e-21	1553	3	.	12	XP_003453944.1	3e-70	synaptic vesicle 2-related protein-like [Oreochromis niloticus]	Q1JP63	4e-65	Synaptic vesicle 2-related protein
SMED30001478	-2.10713	-1.26765	-0.62841	-0.733816	-0.156399	0.7107	1.70647	2.47624	0.361402	0.00272604	0.0141587	0.184111	0.11801	0.678504	0.0169249	4.02324e-10	2.92976e-22	0.00754916	0.0571029	0.423448	0.280386	0.820112	0.0296038	2.14646e-09	2.94413e-21	860	1	.	0	XP_003090003.1	3e-20	hypothetical protein CRE_13811 [Caenorhabditis remanei]	Q9U1M9	2e-20	Dynamin-B [Dictyostelium discoideum]
SMED30001479	-2.62986	-0.237714	-2.22283	-3.08035	-0.456744	2.32509	2.77471	3.52771	2.69334	1.35238e-05	0.585063	2.43869e-05	7.53828e-08	0.275693	1.55812e-12	4.98354e-18	3.55094e-30	6.05127e-05	0.927151	0.000215015	1.18903e-06	0.431828	1.7051e-11	5.34113e-17	5.99995e-29	4356	1	.	0	ESP04566.1	4e-126	hypothetical protein LOTGIDRAFT_237314 [Lottia gigantea]	.	.	.
SMED30001493	-6.53351	0.941305	-1.07567	-2.05417	-1.51	1.99578	3.96561	4.27064	0.771731	0.000115084	0.108151	0.974506	0.997934	0.991457	2.06079e-05	3.06669e-24	3.1956e-29	0.000429368	0.28758	0.999998	0.999998	0.999999	7.15682e-05	5.31894e-23	5.03788e-28	3071	3	.	6	AHY22056.1	5e-162	SLO-1 2 [Trichuris muris]	Q03720	1e-144	Calcium-activated potassium channel slowpoke
SMED30001515	-3.69782	-1.09273	-1.5475	-2.88919	0.242267	2.60566	3.15392	3.2254	5.70422	2.73733e-13	0.00579085	0.0001808	4.06649e-10	0.487	5.89958e-19	1.60045e-28	6.01991e-30	4.04848e-12	0.0270734	0.00123598	1.17799e-08	0.650637	1.41736e-17	3.93606e-27	1.00034e-28	1229	1	.	0	XP_004988766.1	7e-102	annexin A7 [Salpingoeca rosetta]	P20072	4e-94	Annexin A7
SMED30001527	-3.60993	0.488615	-2.35221	-2.92168	-1.32984	2.63699	3.34222	3.74584	1.17028	0.0001034	0.243701	0.000876025	0.000102182	0.0103953	6.77883e-21	2.98626e-36	2.86274e-48	0.000389537	0.517782	0.00488379	0.000664173	0.033008	2.03008e-19	1.49696e-34	1.40237e-46	2345	2	.	0	AAO25691.1	3e-13	ankyrin repeat protein E4_2, partial [synthetic construct]	Q96NW4	3e-10	Ankyrin repeat domain-containing protein 27
SMED30001543	-1.47074	0.0534296	-0.95023	-3.60193	-4.12316	2.29479	3.6838	4.11403	1.35882	0.0414664	0.835833	0.0962497	1.36113e-06	3.37043e-10	8.58172e-15	1.10273e-42	7.41586e-56	0.0836407	0.999994	0.256366	1.51989e-05	1.11461e-08	1.24886e-13	1.03174e-40	5.91052e-54	989	2	.	5	AHD24744.1	1e-06	X1.A.G7.1, partial [Schmidtea mediterranea]	.	.	.
SMED30001553	-1.86552	0.0291739	-2.82909	-3.87257	-3.37198	2.51576	4.78219	4.61204	1.29674	0.0544495	0.863698	0.00167049	6.77808e-05	2.3287e-05	1.76335e-11	6.15638e-49	4.07848e-45	0.10571	0.999994	0.00855027	0.000463571	0.000190024	1.65496e-10	1.05985e-46	1.7185e-43	413	1	.	0	NP_001233215.1	6e-22	uncharacterized protein LOC100185684 precursor [Ciona intestinalis]	Q32LB5	5e-20	GLIPR1-like protein 1
SMED30001567	-2.70235	-1.94183	-2.51512	-5.00874	1.19393	3.38418	3.68383	3.9061	3.075	5.20137e-05	0.000624677	3.23953e-05	6.52955e-11	0.00287513	6.09763e-22	2.47496e-26	6.42064e-30	0.000207689	0.00400078	0.000274767	2.2954e-09	0.0114303	2.05252e-20	5.07578e-25	1.064e-28	542	1	YES	0	.	.	.	.	.	.
SMED30001575	-1.83264	0.362535	-2.55499	-3.123	-1.02072	0.874619	3.04763	4.24657	2.11459	0.00194274	0.344024	6.46553e-06	1.48988e-07	0.0148443	0.00834938	8.63491e-26	4.94542e-54	0.00556306	0.659146	6.62541e-05	2.16734e-06	0.0441605	0.0158852	1.68596e-24	3.45686e-52	2902	1	.	0	ESO99600.1	1e-163	hypothetical protein LOTGIDRAFT_238765 [Lottia gigantea]	Q4R8T1	7e-27	EF-hand calcium-binding domain-containing protein 6
SMED30001584	-4.31392	-0.79206	-1.71957	-2.37493	-0.203188	2.84831	3.24781	3.30755	1.58606	1.36823e-06	0.138502	0.00495325	0.000283491	0.675116	1.20458e-20	1.0857e-27	5.15363e-29	7.25845e-06	0.346191	0.0218487	0.00162712	0.817655	3.5097e-19	2.45195e-26	8.03224e-28	1911	1	.	1	XP_006112463.1	9e-26	synaptotagmin-15-like isoform X1 [Pelodiscus sinensis]	P59926	2e-23	Synaptotagmin-15
SMED30001608	-7.03993	-0.0606507	-1.35118	-2.09602	1.41721	2.76137	3.03027	3.33893	0.775011	1.02561e-06	0.711511	0.987024	0.998073	0.000393752	7.00461e-21	1.05519e-26	3.10531e-35	5.56629e-06	0.999994	0.999998	0.999998	0.00215253	2.09145e-19	2.2215e-25	7.24661e-34	1794	1	.	12	ETN66889.1	1e-13	vesamicol binding protein [Anopheles darlingi]	Q91514	1e-12	Vesicular acetylcholine transporter
SMED30001622	-2.39044	-2.15204	-3.23925	-3.31338	0.486159	2.88977	3.60084	4.11835	0.490063	0.0351174	0.0194112	0.00143057	0.000996805	0.232618	4.46085e-24	3.07596e-43	5.64287e-65	0.0724695	0.0739038	0.00746818	0.00486959	0.381537	1.94208e-22	3.04833e-41	7.48911e-63	1702	1	.	12	.	.	.	.	.	.
SMED30001629	-3.39281	0.678977	-0.437379	-3.39281	-3.39281	0.93363	4.04618	4.95702	-1.20841	0.999572	0.238737	0.585255	0.999675	0.999629	0.0771673	2.56892e-15	6.63764e-27	0.999999	0.51014	0.948364	0.999998	0.999999	0.112413	2.21823e-14	9.02402e-26	386	1	.	1	.	.	.	.	.	.
SMED30001640	1.07317	-1.96733	-0.0456707	-1.0345	-2.66831	-0.0708272	1.75458	2.95888	-0.6862	0.0836133	0.0199517	0.978217	0.156657	9.25228e-05	0.921218	1.17201e-07	1.51854e-23	0.153085	0.0756556	0.999998	0.350405	0.00062639	0.954091	4.62041e-07	1.6421e-22	544	1	YES	0	GAA51655.1	7e-05	hypothetical protein CLF_106554 [Clonorchis sinensis]	.	.	.
SMED30001649	-7.80823	0.353192	-0.531638	-0.118935	1.19672	2.09464	2.27868	2.53558	0.909273	5.64843e-11	0.37476	0.901654	0.741226	0.000518915	1.63537e-17	6.92416e-22	2.57472e-30	6.05158e-10	0.695992	0.999998	0.999998	0.0026996	3.25852e-16	9.96675e-21	4.37006e-29	1774	1	.	0	XP_003744131.1	0.0008	eukaryotic translation initiation factor 2-alpha kinase 4-like [Metaseiulus occidentalis]	.	.	.
SMED30001651	-0.755921	1.44232	-4.59216	-1.67973	-4.59216	3.06332	3.46806	3.64627	-0.799466	0.742594	0.0196808	0.999454	0.917299	0.999649	5.49554e-17	3.28708e-24	1.40582e-29	0.999999	0.0747978	0.999998	0.999998	0.999999	1.03413e-15	5.69137e-23	2.27461e-28	1583	1	.	1	.	.	.	.	.	.
SMED30001652	-0.562832	-0.811141	-1.22419	-1.63786	-2.41187	-0.935749	2.54778	5.03586	1.36693	0.404973	0.180384	0.0541292	0.0116295	6.73254e-05	0.0501028	1.28318e-12	3.10415e-55	0.611314	0.418418	0.161749	0.0408158	0.000477812	0.0768871	8.79796e-12	2.34383e-53	746	1	.	0	CAE53523.1	2e-10	CG10527-like methyltransferase [Mesobuthus gibbosus]	.	.	.
SMED30001656	-4.46762	-1.71651	-1.55917	-1.25813	1.66399	2.39409	2.50171	2.44165	1.33457	6.19695e-09	0.00159212	0.0027956	0.00986656	2.16691e-12	8.36515e-33	1.30741e-36	3.47763e-35	4.83292e-08	0.0089638	0.0133117	0.035484	1.24111e-10	9.84441e-31	6.85017e-35	8.0904e-34	1275	1	.	0	.	.	.	.	.	.
SMED30001665	-0.580841	-0.351381	-4.40382	-4.40382	-1.58839	2.13352	3.9325	5.26223	-0.380524	0.735124	0.644919	0.99957	0.999581	0.923017	5.64099e-05	1.23008e-18	1.393e-41	0.999999	0.981112	0.999998	0.999998	0.999999	0.000178271	1.39056e-17	4.68382e-40	291	1	.	0	DAA33918.1	2e-32	TPA_inf: secreted peptide prohormone-13 [Schmidtea mediterranea]	.	.	.
SMED30001666	-4.93689	0.196303	-4.93689	-4.93689	1.58527	4.32406	4.35374	4.35131	0.0940603	0.999549	0.342471	0.999628	0.999627	0.0072299	3.69551e-30	6.74097e-31	1.58322e-31	0.999999	0.656965	0.999998	0.999998	0.0245647	3.38403e-28	2.04517e-29	2.88377e-30	1678	1	.	11	CBY37008.1	2e-12	unnamed protein product [Oikopleura dioica]	Q08C75	8e-12	Probable vesicular acetylcholine transporter-A
SMED30001672	-2.05969	-1.25349	-1.81882	-2.42198	0.629579	1.98198	2.40438	2.53805	2.36248	2.97723e-07	5.72351e-05	4.47902e-08	6.0828e-12	0.00371195	3.89425e-26	8.88405e-40	3.55274e-45	1.76253e-06	0.000478978	7.5217e-07	2.68705e-10	0.0141916	2.17882e-24	6.18129e-38	1.50328e-43	839	1	.	0	XP_005107636.1	2e-83	NADH dehydrogenase [ubiquinone] iron-sulfur protein 7, mitochondrial-like [Aplysia californica]	P42026	1e-76	NADH dehydrogenase [ubiquinone] iron-sulfur protein 7, mitochondrial
SMED30001679	-3.09319	-0.0285215	-1.99004	-3.53688	-0.880289	2.52263	3.43357	3.57273	5.7433	8.54648e-08	0.949677	0.000131516	1.83088e-09	0.0603963	1.72109e-12	8.83821e-24	6.98748e-26	5.52295e-07	0.999994	0.00093913	4.44115e-08	0.135485	1.87459e-11	1.46301e-22	8.90867e-25	5068	2	.	10	ESO03383.1	0	hypothetical protein HELRODRAFT_187088 [Helobdella robusta]	Q16720	0	Plasma membrane calcium-transporting ATPase 3
SMED30001687	-0.83584	0.344147	-2.30544	-3.98768	-2.18242	0.652288	3.51726	4.79767	1.01562	0.330258	0.498926	0.006522	4.85833e-05	0.0019314	0.138183	1.19144e-20	1.06748e-41	0.510891	0.838604	0.0275502	0.000345694	0.0081678	0.186709	1.5532e-19	3.60941e-40	654	2	YES	1	.	.	.	.	.	.
SMED30001715	-2.4443	-1.26706	-2.55189	-4.0835	-3.32967	3.47662	5.0899	5.1099	2.578	0.000638727	0.015606	3.16166e-05	4.99309e-09	2.55872e-09	2.33343e-44	5.55339e-113	1.33443e-114	0.00203672	0.0619507	0.000269452	1.08455e-07	6.65114e-08	9.63004e-42	4.18268e-109	4.46692e-111	404	1	.	1	.	.	.	.	.	.
SMED30001765	-6.84477	-0.0864663	-0.949681	-0.629935	0.885993	2.32798	2.54138	2.7555	0.286592	2.8748e-06	0.732323	0.965437	0.923931	0.0427135	5.44656e-15	8.9384e-19	8.27108e-24	1.43965e-05	0.999994	0.999998	0.999998	0.103343	8.20443e-14	1.01893e-17	9.08763e-23	1202	1	.	1	GAA51344.1	6e-09	syndecan [Clonorchis sinensis]	.	.	.
SMED30001769	-3.36604	-3.36604	-3.36604	-3.36604	0.774116	3.66373	4.33812	4.68818	-1.05037	0.999625	0.999692	0.999686	0.999685	0.143526	8.40881e-12	2.18316e-19	1.4123e-25	0.999999	0.999994	0.999998	0.999998	0.264497	8.29509e-11	2.59149e-18	1.7582e-24	898	1	.	5	CDJ20850.1	6e-13	G protein coupled receptor fragment [Echinococcus granulosus]	.	.	.
SMED30001786	-6.3693	0.827922	-2.33084	-6.3693	1.49898	4.17486	4.08664	4.48104	1.09238	0.999429	0.136624	0.968844	0.999491	0.00868554	5.02838e-21	7.18397e-20	2.84686e-25	0.999999	0.342667	0.999998	0.999998	0.0284795	1.54424e-19	8.84115e-19	3.46675e-24	1625	4	YES	0	.	.	.	.	.	.
SMED30001806	-0.139856	0.70624	-5.02334	-2.15214	-5.02334	1.7123	4.41132	5.50881	0.243123	0.518432	0.151157	0.999456	0.953378	0.999569	0.000840118	8.69303e-24	7.52857e-42	0.761261	0.368351	0.999998	0.999998	0.999999	0.00205008	1.44136e-22	2.56867e-40	514	1	YES	0	DAA33904.1	9e-76	TPA_inf: neuropeptide precursor-5 [Schmidtea mediterranea]	.	.	.
SMED30001807	-2.28368	-0.00971807	-0.896849	-1.73945	-1.63494	1.45481	2.42737	2.68246	8.28978	1.65082e-10	0.9737	0.00471826	3.31491e-07	1.2382e-06	2.08036e-08	1.33201e-23	2.73144e-29	1.64411e-09	0.999994	0.0209304	4.41368e-06	1.47794e-05	1.24826e-07	2.17033e-22	4.32196e-28	3112	1	.	0	ABS19434.1	0	multivalent antigen sjFABP-97 [synthetic construct]	Q05870	0	Paramyosin
SMED30001835	-2.3801	-0.247882	-3.23302	-3.30859	0.167674	2.71949	2.84582	3.43662	0.105481	0.0373998	0.792744	0.00168291	0.00117011	0.647294	1.00355e-15	1.90818e-17	7.88876e-28	0.0765034	0.999994	0.00860799	0.00560799	0.793918	1.64315e-14	1.94742e-16	1.13933e-26	903	1	.	0	.	.	.	.	.	.
SMED30001836	-4.55678	-0.847339	-1.03809	-1.69489	1.30642	2.06272	2.34408	2.42387	1.28671	1.01995e-08	0.0743833	0.0331937	0.00178653	3.58326e-06	8.32279e-17	2.86045e-22	2.51413e-24	7.64186e-08	0.21587	0.108364	0.00804284	3.75097e-05	1.54018e-15	4.23681e-21	2.86039e-23	1247	2	.	0	.	.	.	.	.	.
SMED30001870	0.489372	2.27838	-5.46732	-2.61122	-5.46732	1.26382	3.78469	5.7296	0.571545	0.250071	0.000121841	0.999618	0.973518	0.999674	0.0124003	7.31095e-15	1.42635e-39	0.398639	0.000946546	0.999998	0.999998	0.999999	0.0225133	6.05934e-14	4.25885e-38	1471	2	.	0	.	.	.	.	.	.
SMED30001873	-2.15598	-0.485262	-2.53526	-3.52639	-1.76457	2.78731	3.61379	4.06636	3.13275	9.21257e-05	0.253242	1.66829e-06	1.10183e-09	7.31169e-05	9.13343e-20	1.40602e-34	7.87818e-45	0.00034982	0.532496	1.96484e-05	2.81551e-08	0.000511921	2.40317e-18	5.90785e-33	3.24243e-43	1203	3	.	1	.	.	.	.	.	.
SMED30001879	-1.69383	-0.129735	-2.15218	-2.06313	-3.11763	-0.384636	4.44308	5.09807	2.84265	0.00385645	0.780849	8.81115e-05	0.000101779	4.7751e-09	0.331607	5.01702e-55	1.85839e-74	0.0102981	0.999994	0.000660168	0.000661838	1.14996e-07	0.399981	1.55822e-52	4.66565e-72	500	1	.	0	.	.	.	.	.	.
SMED30001885	-0.435021	-0.662513	-6.43818	-1.91169	1.35234	2.32549	2.74538	3.0242	0.110585	0.843458	0.906479	2.95496e-07	0.996056	0.000971869	8.69376e-13	5.52217e-19	9.48924e-25	0.999999	0.999994	4.19529e-06	0.999998	0.00459719	9.83782e-12	6.39379e-18	1.10893e-23	2071	1	.	4	ELT88551.1	0	hypothetical protein CAPTEDRAFT_218764 [Capitella teleta]	P17972	0	Potassium voltage-gated channel protein Shaw
SMED30001900	-6.36997	0.193927	-2.38893	-3.44879	-1.3291	4.16993	4.72954	4.44339	1.18408	0.000205136	0.536383	0.999156	0.999993	0.98548	4.98622e-44	6.86265e-63	2.88537e-53	0.000724518	0.876858	0.999998	0.999998	0.999999	2.03e-41	4.39896e-60	1.91893e-51	1713	2	.	1	BAF57635.1	0	bruno-like protein [Dugesia japonica]	A0JM51	1e-119	CUGBP Elav-like family member 5
SMED30001910	-4.44796	0.683753	-1.4558	-4.44796	-2.49626	2.96162	4.37388	4.82875	-0.359178	0.999592	0.248247	0.915767	0.999456	0.983256	1.80755e-10	2.14055e-30	3.47352e-42	0.999999	0.524433	0.999998	0.999998	0.999999	1.48543e-09	6.19484e-29	1.20561e-40	1848	1	.	1	CDJ13987.1	2e-120	amiloride sensitive cation channel 5 [Hymenolepis microstoma]	Q708S4	3e-10	Acid-sensing ion channel 4
SMED30001920	-1.17637	-5.01969	0.0101445	-5.01969	1.15522	2.90248	3.51856	3.62936	-0.492193	0.862555	0.999584	0.482341	0.999606	0.0296391	6.69671e-13	1.16783e-21	2.04448e-24	0.999999	0.999994	0.838869	0.999998	0.0771037	7.66534e-12	1.65335e-20	2.33754e-23	1647	1	.	0	.	.	.	.	.	.
SMED30001925	-3.33993	-3.33993	-3.33993	-3.33993	-3.33993	4.56022	5.66275	6.4767	-0.0919858	0.999677	0.999723	0.999715	0.999714	0.999657	1.12004e-17	8.09874e-34	1.19953e-53	0.999999	0.999994	0.999998	0.999998	0.999999	2.29548e-16	3.1936e-32	8.17604e-52	998	1	YES	1	.	.	.	.	.	.
SMED30001935	-3.49961	-0.526813	-4.35288	-2.03064	0.51661	3.38503	3.37244	3.13586	1.11295	0.000588227	0.416243	5.57484e-06	0.00556851	0.19413	2.44244e-27	4.08454e-27	4.14689e-23	0.00188667	0.745491	5.82766e-05	0.0215688	0.333556	1.59271e-25	8.84015e-26	4.35612e-22	3244	1	.	2	CDJ12376.1	1e-67	protocadherin gamma b17 [Hymenolepis microstoma]	Q9Y5I1	2e-54	Protocadherin alpha-11
SMED30001942	-2.05399	-1.58377	-1.70848	-2.45748	1.22673	1.88845	1.97404	2.7145	1.63777	0.000147975	0.000353128	0.000167342	4.97305e-07	2.0051e-05	9.11004e-13	5.29082e-14	1.77618e-27	0.00053939	0.00242229	0.00115737	6.22706e-06	0.000166642	1.02755e-11	4.06417e-13	2.49701e-26	714	1	.	0	AFJ24792.1	3e-29	TNF receptor associated factor-2, partial [Schmidtea mediterranea]	Q3ZCC3	7e-06	TNF receptor-associated factor 6
SMED30001983	-5.07414	-5.07414	-2.09887	-1.17004	1.939	3.57572	3.73369	4.16878	-0.127483	0.99956	0.999672	0.964655	0.874496	0.00035117	1.42965e-21	2.50277e-24	3.36656e-35	0.999999	0.999994	0.999998	0.999998	0.00195491	4.62632e-20	4.37107e-23	7.83805e-34	506	1	.	0	.	.	.	.	.	.
SMED30001994	-4.74759	-1.683	-0.763945	-0.854557	1.3079	1.52262	1.93229	3.28627	-1.2339	0.0240169	0.996085	0.950906	0.961171	0.019984	0.00129247	1.25823e-05	3.53494e-22	0.052062	0.999994	0.999998	0.999998	0.0561831	0.00301542	3.71089e-05	3.5299e-21	392	1	.	1	.	.	.	.	.	.
SMED30002004	-2.81076	-1.1595	-3.6731	-1.04419	0.456252	2.36514	2.39005	3.4761	0.283933	0.00651346	0.0999499	8.40394e-05	0.121506	0.228526	3.70521e-18	1.63408e-18	2.91471e-49	0.0164306	0.27079	0.000633597	0.286679	0.376424	8.03649e-17	1.82739e-17	1.50879e-47	850	1	YES	0	ESO95646.1	2e-32	hypothetical protein LOTGIDRAFT_76871, partial [Lottia gigantea]	Q7M456	2e-28	Ribonuclease Oy
SMED30002009	-2.65489	-0.582377	-3.26661	-3.09721	-0.749291	2.73686	3.72447	3.88905	2.21877	7.25693e-05	0.204851	1.61633e-07	2.45366e-07	0.0732775	7.82798e-20	4.82353e-39	3.56628e-43	0.000280798	0.458237	2.42689e-06	3.38004e-06	0.157756	2.07417e-18	3.17983e-37	1.33467e-41	1868	2	.	0	GAA51937.1	1e-47	regulator of G-protein signaling 4 [Clonorchis sinensis]	O15539	4e-41	Regulator of G-protein signaling 5
SMED30002013	-5.64873	-0.975514	-2.64585	-2.72454	0.763571	3.94152	3.3296	3.95993	0.192588	0.00340665	0.965725	0.999731	0.999807	0.150645	6.19684e-29	1.84071e-18	9.3926e-30	0.00920632	0.999994	0.999998	0.999998	0.274377	4.96521e-27	2.04556e-17	1.5366e-28	778	1	.	0	.	.	.	.	.	.
SMED30002027	-2.45649	-0.462474	-1.31111	-2.05118	-3.99812	-1.84305	5.11466	7.00777	2.84337	0.0167353	0.552685	0.108183	0.0169507	1.11392e-05	0.00880335	4.13916e-30	3.93149e-57	0.0378688	0.893855	0.281276	0.0564306	0.000101021	0.0166511	1.172e-28	3.47343e-55	621	1	.	0	.	.	.	.	.	.
SMED30002038	-2.6325	0.0453633	-2.39154	-3.21502	-1.18157	2.25163	3.23109	3.89255	4.3836	7.15657e-05	0.925522	0.000158786	2.03904e-06	0.0351882	1.05509e-07	8.38838e-16	2.57763e-23	0.0002772	0.999994	0.00110479	2.17683e-05	0.0883356	5.59329e-07	7.50792e-15	2.73534e-22	3075	1	YES	1	ELU06122.1	5e-62	hypothetical protein CAPTEDRAFT_181561 [Capitella teleta]	Q6Q0N0	6e-51	Calsyntenin-1
SMED30002040	-1.31345	-0.493894	-2.33933	-1.66662	-0.896251	1.31962	2.31551	3.07442	0.975483	0.0344652	0.295045	8.92724e-05	0.0018702	0.0333724	3.71163e-05	8.11698e-15	2.40718e-27	0.0712553	0.59243	0.000667106	0.00836576	0.0846875	0.000121729	6.7034e-14	3.35901e-26	2849	2	YES	0	XP_004524099.1	9e-51	membrane metallo-endopeptidase-like 1-like [Ceratitis capitata]	P42891	8e-49	Endothelin-converting enzyme 1
SMED30002046	-2.15916	-0.341565	-2.61021	-2.38154	-0.788029	2.44568	3.04779	2.78704	0.97143	0.00214478	0.470131	2.29532e-05	4.67342e-05	0.0474606	5.66388e-22	2.76068e-36	6.47599e-30	0.00608148	0.807764	0.000203805	0.000333561	0.112224	1.92374e-20	1.3885e-34	1.07199e-28	2025	1	.	5	ELU01478.1	0	hypothetical protein CAPTEDRAFT_111370 [Capitella teleta]	P08510	6e-179	Potassium voltage-gated channel protein Shaker
SMED30002059	-3.41575	0.66033	-3.41575	-3.41575	-1.45915	2.31405	4.15371	4.57832	-1.252	0.999582	0.267233	0.999621	0.999621	0.842857	5.15943e-05	1.73427e-23	5.84376e-35	0.999999	0.553017	0.999998	0.999998	0.953504	0.000164398	2.79701e-22	1.33476e-33	401	1	YES	1	.	.	.	.	.	.
SMED30002062	-5.96806	0.599577	-2.97561	-1.04382	-2.16911	3.48894	3.92312	4.14497	0.479654	0.000889354	0.276281	0.99993	0.971227	0.998548	1.83481e-27	8.58617e-38	6.6479e-45	0.00274637	0.566187	0.999998	0.999998	0.999999	1.22295e-25	5.01309e-36	2.74358e-43	1345	1	.	0	XP_006822085.1	9e-17	ras-related and estrogen-regulated growth inhibitor-like [Saccoglossus kowalevskii]	Q8R367	2e-14	Ras-related and estrogen-regulated growth inhibitor [Mus musculus]
SMED30002072	-2.08704	0.870162	-2.57226	-3.43457	-2.64787	1.9036	3.67897	4.28901	5.57139	0.000440589	0.0541477	2.60968e-05	1.45194e-07	1.28222e-05	4.6883e-06	2.1978e-22	7.0786e-31	0.00145241	0.168107	0.000227559	2.12136e-06	0.00011355	1.84056e-05	3.28275e-21	1.23484e-29	2324	1	.	0	AHF54565.1	2e-102	intermediate filament b-like protein [Macrostomum lignano]	Q01240	2e-75	60 kDa neurofilament protein
SMED30002088	0.0635833	-1.82007	-0.372922	-1.92637	-2.8684	-0.415555	2.89529	4.44444	-0.703856	0.886082	0.138478	0.7678	0.109908	0.00506854	0.614855	6.75743e-11	4.22341e-29	0.999999	0.34616	0.999998	0.265257	0.0183006	0.678624	3.94003e-10	6.61324e-28	303	1	YES	0	.	.	.	.	.	.
SMED30002117	-3.70389	-0.282085	-2.67521	-3.04597	0.187731	2.615	3.49798	3.40644	1.99511	5.03134e-07	0.528694	3.08665e-06	2.28144e-07	0.565969	6.11055e-21	3.92624e-40	5.80624e-38	2.87887e-06	0.869541	3.41379e-05	3.16887e-06	0.722815	1.84092e-19	2.85714e-38	1.59894e-36	4286	1	.	3	CDJ23131.1	9e-19	cell adhesion molecule:down regulated by, partial [Echinococcus granulosus]	Q90Z04	8e-09	Cell adhesion molecule-related/down-regulated by oncogenes
SMED30002134	-2.99134	-1.44335	-3.29607	-4.08711	1.05795	3.76611	3.30797	3.68583	6.69696	2.06574e-06	0.00872861	2.61592e-07	1.63561e-09	0.0169338	1.445e-23	5.95973e-18	1.58976e-22	1.06329e-05	0.038311	3.7618e-06	4.02582e-08	0.0490826	5.90687e-22	6.34672e-17	1.61642e-21	616	1	.	1	.	.	.	.	.	.
SMED30002136	-0.364493	-1.24387	-2.17717	-2.73219	-2.29438	1.7119	3.10635	3.99386	2.57301	0.399884	0.00352642	6.51136e-06	5.65787e-08	6.46935e-08	1.93018e-09	3.2659e-32	2.71189e-56	0.604632	0.017766	6.66557e-05	9.21377e-07	1.14111e-06	1.37082e-08	1.11555e-30	2.24454e-54	2292	1	.	0	.	.	.	.	.	.
SMED30002141	-5.37288	1.0462	-1.37382	-5.37288	-0.719812	3.01889	4.05217	4.72215	0.205234	0.999434	0.0875187	0.900215	0.999582	0.769526	5.75652e-15	8.45064e-35	4.35089e-57	0.999999	0.244408	0.999998	0.999998	0.89605	8.64539e-14	3.66848e-33	3.83273e-55	1397	2	.	0	AFL03408.1	1e-21	tumor necrosis factor receptor-associated factor 3 [Pinctada fucata]	P39429	2e-21	TNF receptor-associated factor 2
SMED30002159	-0.986541	-0.572989	0.332662	-2.8656	-2.43719	-2.54181	3.56112	5.51034	0.592277	0.379779	0.554217	0.583518	0.0106503	0.00521671	0.000859008	1.0328e-15	2.08897e-41	0.577422	0.895564	0.946568	0.0378865	0.0187511	0.00208974	9.17584e-15	6.93875e-40	319	1	YES	0	AFJ24777.1	8e-38	tolloid like-1 [Schmidtea mediterranea]	.	.	.
SMED30002168	-2.69823	0.273618	-3.23564	-4.14117	-1.5692	3.3599	3.96023	4.0505	2.46771	0.00113007	0.588518	5.77136e-05	1.80559e-06	0.0115899	2.24983e-15	1.02235e-21	8.30829e-23	0.00341516	0.93043	0.000456122	1.95462e-05	0.0360378	3.53761e-14	1.45285e-20	8.55155e-22	2693	1	YES	0	GAA36419.1	7e-49	spondin-1 [Clonorchis sinensis]	Q8VCC9	1e-37	Spondin-1
SMED30002175	-3.52708	-0.0914256	-2.6523	-4.46836	-3.5135	2.92559	5.44833	5.87873	2.42797	0.000868308	0.981502	0.00180018	5.92802e-06	1.05497e-05	1.67823e-15	3.37124e-65	2.62317e-78	0.00268716	0.999994	0.00912571	5.54122e-05	9.63999e-05	2.6865e-14	2.82126e-62	8.59004e-76	647	1	YES	0	AFJ24739.1	2e-44	GLI pathogenesis related-1, partial [Schmidtea mediterranea]	P10736	9e-31	Venom allergen 5.01
SMED30002179	-3.41274	-0.327144	-3.41274	-3.41274	-3.41274	2.95798	5.00218	6.01796	-0.486462	0.999447	0.457412	0.999521	0.999519	0.999431	3.00209e-06	5.70955e-21	2.0461e-35	0.999999	0.793713	0.999998	0.999998	0.999999	1.21859e-05	7.64836e-20	4.8121e-34	321	1	YES	0	.	.	.	.	.	.
SMED30002195	-1.17914	-0.812086	-1.35259	-1.70735	-2.92286	-0.182441	3.35437	4.80209	4.50043	0.0021191	0.0215032	0.000301705	9.09154e-06	1.60656e-12	0.569074	1.02614e-41	4.8345e-91	0.00601604	0.0803257	0.00193805	8.05117e-05	9.47179e-11	0.635593	8.6595e-40	3.73459e-88	787	1	YES	0	CCW36839.1	0	Ast1 protein [Schmidtea mediterranea]	P55112	2e-22	Zinc metalloproteinase nas-4
SMED30002215	-3.88219	0.50753	-2.5482	-3.73093	-2.31813	2.5782	4.43746	4.95626	2.06147	0.000324716	0.336075	0.00252134	7.21929e-05	0.00118517	7.12936e-09	1.20244e-27	2.42001e-35	0.00109992	0.648143	0.0121673	0.000490407	0.00543381	4.62403e-08	2.69939e-26	5.67374e-34	590	1	.	0	EFX78205.1	8e-07	hypothetical protein DAPPUDRAFT_305262 [Daphnia pulex]	.	.	.
SMED30002221	-5.69599	-1.00074	-0.662972	-1.17979	0.85625	1.42979	3.07198	3.18147	-0.443564	0.00145701	0.971359	0.93253	0.981934	0.0852052	0.000332139	4.33166e-26	4.14843e-30	0.00429716	0.999994	0.999998	0.999998	0.177253	0.000885049	8.66533e-25	6.97043e-29	621	2	YES	1	.	.	.	.	.	.
SMED30002225	-0.100293	-1.01875	-1.55517	-3.16298	-2.3421	-1.31246	3.85561	5.63614	0.915654	0.960166	0.240464	0.0866954	0.00300627	0.00340066	0.0429764	3.12484e-21	3.46444e-50	0.999999	0.512773	0.236454	0.0126618	0.0131594	0.0673437	4.28894e-20	1.89082e-48	506	1	YES	0	.	.	.	.	.	.
SMED30002228	-8.27833	0.0308426	-2.1527	-2.30352	1.07457	3.85822	3.87426	3.89665	2.24684	2.13007e-09	0.652367	0.998185	0.99878	0.0309153	6.87172e-25	3.8642e-25	1.47676e-25	1.78505e-08	0.987979	0.999998	0.999998	0.0797917	3.23476e-23	7.18178e-24	1.83617e-24	1932	1	.	2	CDJ09317.1	6e-25	variable lymphocyte receptor [Hymenolepis microstoma]	Q5RKR3	4e-08	Immunoglobulin superfamily containing leucine-rich repeat protein 2
SMED30002259	-1.95379	0.232633	-5.79142	-1.90075	-0.443562	3.15416	3.42931	3.27341	-0.0497106	0.996716	0.46811	5.12338e-05	0.996188	0.839363	3.77126e-25	1.79012e-31	1.71463e-28	0.999999	0.805733	0.000410183	0.999998	0.951086	1.85044e-23	5.75571e-30	2.57639e-27	2004	2	.	0	EUB61742.1	8e-19	SAM and SH3 domain-containing protein [Echinococcus granulosus]	P59808	9e-05	SAM and SH3 domain-containing protein 1 [Mus musculus]
SMED30002269	-3.78131	-3.78131	-0.78927	-0.864681	-1.82473	2.04236	4.05744	4.9415	-0.922038	0.999488	0.999626	0.820993	0.837146	0.961775	0.000273026	2.16387e-22	1.29871e-43	0.999999	0.999994	0.999998	0.999998	0.999999	0.000741632	3.23688e-21	5.00976e-42	359	1	.	0	.	.	.	.	.	.
SMED30002272	-5.37499	-0.250399	-0.36086	-2.4546	-0.173033	2.03847	3.04258	3.53284	-0.525705	0.00580236	0.81845	0.857522	0.999558	0.776176	2.48347e-06	9.73187e-16	1.17466e-23	0.0148368	0.999994	0.999998	0.999998	0.90132	1.02387e-05	8.65895e-15	1.2785e-22	1726	3	.	0	.	.	.	Q93062	0.0004	RNA-binding protein with multiple splicing
SMED30002285	-1.75301	-1.15004	-3.20539	-3.67726	-3.27042	3.54883	4.80546	4.70181	4.30788	0.00168563	0.0203367	1.60421e-07	6.13469e-09	1.21956e-08	1.52589e-25	8.79998e-49	1.30054e-46	0.00489662	0.0768256	2.41167e-06	1.30247e-07	2.63759e-07	7.88007e-24	1.49784e-46	5.89193e-45	548	1	.	1	.	.	.	.	.	.
SMED30002304	-1.44478	-2.30418	-2.35744	-1.64608	-0.363694	2.86688	2.64054	2.60875	0.407292	0.0570753	0.000881464	0.000654491	0.0078702	0.401341	3.54378e-30	7.16558e-25	1.00903e-24	0.110175	0.00537786	0.00378026	0.0290856	0.566226	3.27496e-28	1.30282e-23	1.17506e-23	1047	1	.	0	.	.	.	.	.	.
SMED30002319	-2.04277	-1.16542	-2.66252	-5.50457	0.0438646	3.33114	3.86304	4.13722	2.22645	0.00546718	0.0498009	0.00019748	2.98333e-10	0.848326	2.1845e-22	4.15322e-31	2.06682e-36	0.0140741	0.157617	0.00133546	8.93429e-09	0.957494	7.79768e-21	1.29127e-29	5.20192e-35	2155	1	YES	1	.	.	.	.	.	.
SMED30002330	-3.1513	-0.586687	-2.53695	-4.08382	-1.65588	3.24801	4.35633	4.41029	4.37348	0.000109903	0.352113	0.000698546	1.4221e-06	0.0144127	3.55389e-12	3.52097e-22	9.48853e-23	0.000411515	0.669187	0.00399945	1.57861e-05	0.0431066	3.70606e-11	5.17445e-21	9.74969e-22	797	1	YES	0	EKC29243.1	9e-76	Peptidyl-prolyl cis-trans isomerase B [Crassostrea gigas]	Q26551	4e-49	Peptidyl-prolyl cis-trans isomerase B
SMED30002332	-2.03663	-1.44475	-3.63575	-2.08065	-0.471391	2.32894	3.28384	4.05638	2.13037	0.000253607	0.00103269	1.54965e-10	9.5299e-06	0.163623	8.99085e-22	7.43304e-47	3.74949e-77	0.000879626	0.00617911	3.96654e-09	8.38514e-05	0.292515	2.96678e-20	1.01328e-44	1.10746e-74	1587	1	.	0	AFJ24792.1	3e-22	TNF receptor associated factor-2, partial [Schmidtea mediterranea]	P39429	5e-10	TNF receptor-associated factor 2
SMED30002350	-3.02004	-2.16627	-1.78912	-3.93568	0.379521	3.30358	3.57937	3.64864	0.877063	0.00331192	0.00612902	0.0163355	2.5631e-05	0.300655	1.40979e-38	1.86793e-47	6.69481e-51	0.00898578	0.0283857	0.0600975	0.000198556	0.459579	3.3443e-36	2.75858e-45	3.8345e-49	2607	1	YES	2	GAA34676.2	2e-62	leucine-rich repeat-containing protein 4 [Clonorchis sinensis]	G5EFX6	2e-17	Slit homolog 1 protein
SMED30002351	-4.82662	1.14407	-4.82662	-0.925317	-2.84506	2.39235	4.5864	5.3008	0.0959173	0.999488	0.0881307	0.9996	0.824169	0.989458	3.77353e-06	8.27183e-30	2.22319e-45	0.999999	0.245798	0.999998	0.999998	0.999999	1.50556e-05	2.27585e-28	9.51392e-44	624	1	.	0	GAA49192.1	1e-26	PLAC8-like protein 1 [Clonorchis sinensis]	Q9NZF1	5e-13	Placenta-specific gene 8 protein
SMED30002356	-1.21013	0.849645	-2.02203	-5.04695	-3.11515	0.712229	4.21279	5.6196	0.237415	0.974484	0.180636	0.997396	0.00327047	0.999973	0.156803	1.61867e-17	1.10464e-34	0.999999	0.418778	0.999998	0.0136222	0.999999	0.208791	1.66379e-16	2.48169e-33	628	1	YES	0	AFJ24736.1	7e-16	hypothetical protein, partial [Schmidtea mediterranea]	.	.	.
SMED30002366	-3.41632	-0.559726	-3.19303	-3.57428	-0.41888	3.713	3.69307	3.75616	2.9361	3.88451e-07	0.211756	7.76262e-08	3.74745e-09	0.317562	5.93612e-35	1.61191e-34	6.53384e-36	2.25619e-06	0.468844	1.24066e-06	8.40099e-08	0.478958	8.94188e-33	6.73536e-33	1.5954e-34	2286	1	.	0	ESP05077.1	6e-71	hypothetical protein LOTGIDRAFT_227784 [Lottia gigantea]	Q86ZN7	2e-09	cAMP-dependent protein kinase regulatory subunit
SMED30002389	-4.73806	-0.663111	-0.74377	-4.73806	0.762588	2.93891	3.51494	3.66657	-0.688613	0.999651	0.77267	0.793271	0.999528	0.150498	1.84312e-13	1.21587e-22	6.80501e-27	0.999999	0.999994	0.999998	0.999998	0.274192	2.26459e-12	1.84629e-21	9.24321e-26	1255	1	.	0	CDJ24267.1	2e-10	Immunoglobulin subtype [Echinococcus granulosus]	.	.	.
SMED30002397	-1.48204	-0.599673	-3.39329	-2.4763	-1.95085	1.98786	3.81524	4.09905	0.523284	0.109639	0.391851	0.000201686	0.00278663	0.00201494	3.58407e-13	8.20594e-72	1.5388e-91	0.193974	0.717005	0.00135902	0.0118443	0.0084558	4.24105e-12	9.88882e-69	1.25295e-88	1370	1	.	2	ELT91495.1	7e-37	hypothetical protein CAPTEDRAFT_84571, partial [Capitella teleta]	A8MXE2	3e-24	Putative UDP-GlcNAc:betaGal beta-1,3-N-acetylglucosaminyltransferase LOC402377
SMED30002413	-4.89753	-1.83286	-0.913929	-0.993018	-0.476768	2.34794	3.32233	3.44384	-0.794883	0.0181406	0.997267	0.965273	0.971829	0.89237	6.43662e-09	3.36527e-22	1.66649e-25	0.0407426	0.999994	0.999998	0.999998	0.990547	4.21007e-08	4.95288e-21	2.06186e-24	626	2	.	0	.	.	.	.	.	.
SMED30002422	-2.28787	1.0333	-0.65626	-6.1065	-0.227765	1.03024	3.41954	3.79531	0.102434	0.998606	0.0611311	0.903631	1.69616e-05	0.737713	0.0255775	1.05794e-18	2.83291e-24	0.999999	0.184872	0.999998	0.000138521	0.871587	0.0426296	1.20002e-17	3.21216e-23	2507	1	.	0	ELT93459.1	2e-06	hypothetical protein CAPTEDRAFT_220792 [Capitella teleta]	.	.	.
SMED30002427	-2.14566	-0.863412	-1.9855	-5.99363	-2.1992	4.30749	4.50409	4.37582	0.849255	0.997829	0.937961	0.996636	2.3283e-05	0.998117	6.0748e-42	2.94254e-47	2.68315e-44	0.999999	0.999994	0.999998	0.000182954	0.999999	2.05635e-39	4.18159e-45	1.07637e-42	949	1	.	0	ACO06227.1	0	noggin-like protein 2 [Schmidtea mediterranea]	O93525	4e-12	Noggin
SMED30002437	-2.11293	-1.78544	-2.21311	-2.28379	-0.745594	1.43496	3.35651	4.34941	1.76843	0.00205259	0.00136656	0.000181076	0.00010354	0.0881498	1.28878e-05	2.3128e-30	1.07409e-54	0.00584485	0.00789155	0.00123757	0.00067242	0.182059	4.66838e-05	6.65498e-29	7.87327e-53	1482	1	YES	0	.	.	.	.	.	.
SMED30002443	-6.21609	0.183021	-3.24997	-3.32228	2.43542	3.59414	3.01958	3.55618	0.458367	0.000515835	0.548988	0.999979	0.999986	1.1681e-08	1.72478e-25	3.53631e-16	3.75284e-25	0.00167409	0.889979	0.999998	0.999998	2.55751e-07	8.82212e-24	3.27508e-15	4.52972e-24	1450	1	.	7	CCD79304.1	1e-39	putative multidrug resistance pump [Schistosoma mansoni]	Q86VL8	6e-30	Multidrug and toxin extrusion protein 2
SMED30002449	-5.28168	-1.213	-0.216433	-5.28168	1.56808	2.96758	3.75115	3.70598	-0.204046	0.999531	0.878885	0.610951	0.999659	0.00366159	2.07756e-14	4.07253e-28	7.33645e-28	0.999999	0.999994	0.974746	0.999998	0.0140232	2.87773e-13	9.50373e-27	1.06518e-26	2041	2	.	2	ELU04575.1	2e-27	hypothetical protein CAPTEDRAFT_207377 [Capitella teleta]	.	.	.
SMED30002458	-1.00327	-1.35858	-1.50258	-1.94492	-0.23863	0.843714	2.40949	2.79477	2.63114	0.00518291	5.54365e-05	1.20802e-05	6.68002e-08	0.388954	0.000503289	1.54133e-28	1.26415e-39	0.013428	0.000465868	0.00011539	1.0699e-06	0.55407	0.00128923	3.79686e-27	3.78955e-38	964	2	.	0	XP_002742298.1	1e-70	soma ferritin-like [Saccoglossus kowalevskii]	P42577	3e-67	Soma ferritin
SMED30002460	-3.29733	-0.927961	-1.59541	-1.31092	0.247373	2.10072	1.93659	2.84694	2.2304	4.58119e-10	0.00739836	2.33597e-05	0.000244893	0.355189	1.3152e-20	2.24971e-17	3.39699e-40	4.27829e-09	0.0332971	0.000206866	0.00143426	0.519605	3.81358e-19	2.28744e-16	1.05073e-38	3535	2	.	0	.	.	.	.	.	.
SMED30002469	-0.582354	-0.649898	-2.21057	-4.31735	-2.75581	1.54255	4.05082	4.92261	1.46909	0.439918	0.315922	0.00326974	1.55111e-06	6.54707e-05	2.6075e-05	3.18125e-38	1.16849e-60	0.658653	0.621321	0.0152678	1.7086e-05	0.000466739	8.84542e-05	1.93229e-36	1.24392e-58	585	1	YES	0	DAA33930.1	9e-96	TPA_inf: pedal peptide prohormone like-1 [Schmidtea mediterranea]	.	.	.
SMED30002471	0.611613	-0.0468294	-0.309782	-0.553574	-2.60045	-1.53242	1.61571	2.81573	1.56659	0.0834371	0.902018	0.405355	0.138107	3.69198e-10	1.04184e-05	9.37735e-10	6.63927e-31	0.152867	0.999994	0.749211	0.317914	1.21296e-08	3.83477e-05	4.81116e-09	1.16076e-29	1929	1	YES	0	XP_004424519.1	3e-21	peptidase inhibitor 16 [Ceratotherium simum simum]	Q6UXB8	1e-19	Peptidase inhibitor 16
SMED30002472	-2.33101	-0.0771687	-1.2165	-2.23254	-2.09916	2.38306	2.78801	2.7853	1.04738	0.00101921	0.883864	0.0210648	0.000115753	9.45394e-06	1.27962e-17	7.45825e-25	5.06693e-25	0.00311103	0.999994	0.0741119	0.000739774	8.78257e-05	2.5943e-16	1.35358e-23	6.06722e-24	3793	1	YES	1	GAA51400.1	5e-94	nephrin [Clonorchis sinensis]	O60500	9e-24	Nephrin
SMED30002489	-4.77892	0.99217	-4.77892	-4.77892	0.436695	3.34942	4.70054	4.85793	0.0280301	0.999572	0.1062	0.999655	0.999654	0.225714	4.99012e-15	1.61022e-43	5.08434e-50	0.999999	0.283893	0.999998	0.999998	0.372995	7.55463e-14	1.62789e-41	2.75496e-48	1737	1	.	0	XP_002588160.1	7e-45	hypothetical protein BRAFLDRAFT_68798 [Branchiostoma floridae]	C9J069	2e-34	Uncharacterized protein C9orf172
SMED30002500	-5.35491	-1.28886	-1.37311	-5.35491	2.15393	3.73651	3.81392	3.66743	0.0109236	0.999479	0.888178	0.899726	0.999614	1.98756e-05	1.18122e-24	3.06515e-26	5.65734e-24	0.999999	0.999994	0.999998	0.999998	0.000165283	5.4248e-23	6.21425e-25	6.29389e-23	972	1	.	0	AGZ94906.1	2e-78	ascl-2 protein, partial [Schmidtea mediterranea]	Q9NQ33	2e-07	Achaete-scute homolog 3
SMED30002513	-2.4163	-0.616332	-1.922	-1.71205	-2.65988	1.53383	3.47182	4.3209	3.28068	3.98845e-07	0.0763141	1.54086e-06	1.20654e-05	1.11663e-11	4.34153e-09	6.86784e-50	2.21776e-81	2.31389e-06	0.220201	1.8305e-05	0.00010274	5.33135e-10	2.91763e-08	1.26163e-47	9.15267e-79	2137	1	.	0	XP_002594930.1	0	hypothetical protein BRAFLDRAFT_209115 [Branchiostoma floridae]	A7YWP4	0	Histidine ammonia-lyase
SMED30002516	0.314339	-0.537919	-1.20998	-5.23154	-5.23154	2.79917	4.54466	4.55281	0.127678	0.322968	0.637143	0.831635	0.999479	0.999599	2.93874e-10	7.9789e-33	2.26913e-33	0.500904	0.973931	0.999998	0.999998	0.999999	2.35091e-09	2.88572e-31	4.68555e-32	414	1	.	2	.	.	.	.	.	.
SMED30002520	-7.65204	-0.436286	-2.00343	-1.79543	1.62916	3.62512	3.56623	3.06669	1.48394	3.57806e-09	0.874579	0.997416	0.99562	6.65952e-06	5.25753e-47	7.26861e-45	2.28697e-30	2.89308e-08	0.999994	0.999998	0.999998	6.45324e-05	3.29987e-44	8.26345e-43	3.89923e-29	2101	1	.	12	BAP05693.1	0	dopamine transporter [Dugesia japonica]	Q03614	0	Sodium-dependent dopamine transporter
SMED30002523	-4.90661	0.233376	-4.90661	-1.98899	-1.5211	3.95456	4.68478	4.45059	0.0683523	0.999498	0.425798	0.999631	0.959	0.920119	3.22731e-27	9.5505e-46	5.92932e-40	0.999999	0.755967	0.999998	0.999998	0.999999	2.05994e-25	1.16947e-43	1.80437e-38	1073	1	.	0	ESO83938.1	3e-29	hypothetical protein LOTGIDRAFT_229516 [Lottia gigantea]	P13856	3e-26	Ras-related protein RSR1
SMED30002545	-1.4459	-0.621566	-5.28248	-1.42718	-1.49971	2.05218	3.69342	4.53123	-0.121204	0.988015	0.898871	0.000794703	0.987235	0.989546	8.9195e-06	4.60608e-21	8.30307e-36	0.999999	0.999994	0.00448688	0.999998	0.999999	3.32325e-05	6.22834e-20	2.00438e-34	339	1	YES	0	DAA33905.1	1e-39	TPA_inf: myomodulin prohormone like-2 [Schmidtea mediterranea]	.	.	.
SMED30002560	-3.08145	0.181159	-2.93948	-2.00395	-1.57785	2.87254	3.23701	3.31203	0.663011	0.00182478	0.66984	0.000340844	0.00481677	0.0054094	3.31095e-25	1.62593e-33	5.64464e-36	0.00525675	0.999994	0.00214645	0.019019	0.0193068	1.64061e-23	6.27199e-32	1.38708e-34	3219	1	.	1	EUB64665.1	3e-85	Protocadherin-1 [Echinococcus granulosus]	Q6V0I7	1e-54	Protocadherin Fat 4
SMED30002563	-0.904818	-1.67303	-4.73897	-1.83226	0.132886	2.33009	3.39164	3.29447	-0.922841	0.952769	0.994283	0.00412499	0.996414	0.525824	5.42341e-09	3.26345e-24	3.30053e-23	0.999999	0.999994	0.0186373	0.999998	0.686731	3.58864e-08	5.65371e-23	3.47796e-22	1892	1	.	4	CCD78058.1	0	putative cyclic-nucleotide-gated cation channel [Schistosoma mansoni]	Q90980	0	Cyclic nucleotide-gated channel rod photoreceptor subunit alpha
SMED30002567	-1.61283	0.915428	-1.01971	-5.257	-3.68339	0.807888	4.19268	5.65694	2.63236	0.0614151	0.106282	0.186064	2.09162e-06	2.87924e-05	0.136333	2.76852e-19	4.70668e-36	0.11726	0.283987	0.426505	2.22586e-05	0.000228873	0.184523	3.25936e-18	1.16133e-34	436	1	YES	0	.	.	.	.	.	.
SMED30002603	-2.06343	-1.61914	-2.60627	-3.24434	-2.36375	3.12202	4.26532	4.5096	3.67622	8.42161e-05	0.000391039	3.3944e-07	2.12172e-09	2.1647e-07	1.50111e-26	1.98987e-52	3.00263e-59	0.000322313	0.00264916	4.75421e-06	5.08521e-08	3.26608e-06	8.8156e-25	4.75784e-50	2.95622e-57	493	1	YES	1	.	.	.	.	.	.
SMED30002611	-3.19404	-0.100796	-0.564152	-1.51534	-1.14093	1.45426	2.44597	2.61502	0.938798	9.67854e-06	0.821397	0.198975	0.00176155	0.00331891	1.81781e-08	7.78377e-25	3.31228e-29	4.41796e-05	0.999994	0.44839	0.00794345	0.0128951	1.10659e-07	1.41011e-23	5.21637e-28	3294	1	.	0	XP_008148760.1	0	diacylglycerol kinase iota [Eptesicus fuscus]	Q13574	0	Diacylglycerol kinase zeta
SMED30002619	-6.11191	0.0875865	-1.19545	-1.44298	0.461431	2.52999	2.74995	2.9214	2.75802	4.69435e-15	0.782715	0.0136372	0.0038815	0.179346	2.75376e-18	6.25138e-22	3.77674e-25	8.74084e-14	0.999994	0.051744	0.0157998	0.313426	6.09123e-17	9.01989e-21	4.55675e-24	2884	1	.	0	XP_008184991.1	5e-51	RNA-binding protein fusilli-like isoform X2 [Acyrthosiphon pisum]	Q9BJZ5	3e-42	RNA-binding protein fusilli [Drosophila melanogaster]
SMED30002629	-1.49231	0.608687	-0.390019	-1.04785	-3.15106	0.556785	2.27272	2.64305	0.623656	0.013164	0.0920677	0.372592	0.0235214	4.49477e-11	0.0395697	4.4102e-22	2.48628e-31	0.0306841	0.254283	0.707672	0.0744438	1.91533e-09	0.0625718	6.43731e-21	4.46656e-30	2547	1	YES	0	.	.	.	.	.	.
SMED30002634	-1.74001	-0.202959	-1.93825	-3.278	-4.08273	2.33913	4.28091	4.62192	6.61054	0.000217829	0.618934	4.27984e-05	5.13108e-10	1.65376e-13	1.46659e-12	4.09401e-45	5.26094e-53	0.000764954	0.957859	0.000350282	1.45149e-08	1.1944e-11	1.60962e-11	4.74386e-43	3.4381e-51	835	1	YES	0	NP_001233215.1	4e-40	uncharacterized protein LOC100185684 precursor [Ciona intestinalis]	Q6UWM5	3e-36	GLIPR1-like protein 1
SMED30002638	-2.19454	-0.317337	-2.3205	-1.44559	-0.0789112	1.41094	2.19916	2.74679	2.756	2.7921e-06	0.374667	1.65227e-07	0.000329439	0.81719	1.01388e-06	9.08573e-16	2.94795e-25	1.40219e-05	0.695992	2.47652e-06	0.00185341	0.934077	4.47483e-06	8.10079e-15	3.58695e-24	2349	1	YES	1	XP_001322504.1	2e-24	CAMK family protein kinase [Trichomonas vaginalis G3]	P42690	1e-22	Tyrosine-protein kinase isoform SRK4 [Spongilla lacustris]
SMED30002664	-3.75551	-0.688023	-2.17862	-1.21325	-1.15633	2.82625	2.71517	3.45031	1.06872	2.51607e-05	0.19909	0.00094166	0.0295562	0.0163464	4.64521e-28	1.25532e-25	1.04421e-45	0.000106793	0.449388	0.00520158	0.0903084	0.0477383	3.32414e-26	2.41192e-24	4.5659e-44	978	1	.	0	WP_012717676.1	1e-33	ankyrin [Sulfolobus islandicus]	Q8NFD2	1e-22	Ankyrin repeat and protein kinase domain-containing protein 1
SMED30002668	-2.07717	0.184151	-2.04254	-1.45262	-0.615986	0.247655	2.41287	3.34364	4.87595	2.64344e-06	0.6	2.10715e-06	0.000371295	0.10039	0.473566	1.99221e-16	5.20241e-33	1.33265e-05	0.94031	2.41929e-05	0.00205807	0.201361	0.542992	1.88266e-15	1.04838e-31	6365	2	YES	0	XP_006824113.1	6e-155	uncharacterized protein LOC100375992 [Saccoglossus kowalevskii]	Q2PC93	4e-122	SCO-spondin
SMED30002689	-3.11361	-0.224927	-0.893795	-2.95607	-3.03738	1.99424	3.96498	4.26657	2.32306	3.27003e-05	0.655703	0.0888613	5.00027e-06	1.00757e-07	1.47207e-08	9.23429e-36	3.77405e-42	0.000135566	0.990293	0.240694	4.76719e-05	1.66604e-06	9.12342e-08	4.45122e-34	1.30841e-40	245	1	YES	0	.	.	.	.	.	.
SMED30002693	-0.767998	-0.0949949	-3.32491	-2.41403	-2.19184	2.81998	3.06313	2.91067	0.070293	0.384392	0.943406	0.000372702	0.00419974	0.00100155	3.91639e-23	4.01633e-28	1.77867e-25	0.583522	0.999994	0.00232231	0.016872	0.00471685	1.51852e-21	9.38711e-27	2.19614e-24	1638	1	.	7	.	.	.	.	.	.
SMED30002725	-1.56947	-0.7249	-0.745934	-5.44873	-0.945434	-0.656667	4.73609	5.35504	0.496147	0.991015	0.919316	0.923947	0.000644163	0.953621	0.90257	1.21771e-25	1.91583e-34	0.999999	0.999994	0.999998	0.00332876	0.999999	0.938514	2.34415e-24	4.23465e-33	1346	1	.	0	CDJ17401.1	2e-58	beta LACTamase domain containing family member [Echinococcus granulosus]	P83111	9e-49	Serine beta-lactamase-like protein LACTB, mitochondrial
SMED30002734	0.0982417	-0.722126	-1.8222	-4.79954	-1.97816	2.22489	3.4026	3.5963	-0.824748	0.626748	0.920649	0.996075	0.00248415	0.997542	2.59252e-08	4.65869e-24	2.15553e-29	0.89983	0.999994	0.999998	0.010719	0.999999	1.52817e-07	7.92951e-23	3.43415e-28	2123	2	.	0	EKC28843.1	3e-77	hypothetical protein CGI_10019071 [Crassostrea gigas]	Q9VUI3	2e-34	Echinoderm microtubule-associated protein-like CG42247 [Drosophila melanogaster]
SMED30002762	-2.59802	-0.829862	-2.63056	-2.60113	-0.811685	3.39691	3.14482	2.92953	1.91688	3.13257e-05	0.0530048	9.22128e-07	5.3369e-07	0.0266186	1.34265e-43	1.37922e-36	1.99891e-31	0.000130496	0.165301	1.16297e-05	6.63536e-06	0.070699	5.32235e-41	7.18888e-35	3.60391e-30	3400	1	YES	1	GAA54563.1	3e-90	protocadherin alpha-4 [Clonorchis sinensis]	Q08174	1e-65	Protocadherin-1
SMED30002774	-0.950172	-1.82483	-2.11926	-2.66007	-2.36407	2.2019	3.58689	4.12961	2.22961	0.0535795	0.000127445	1.44358e-05	2.66132e-07	3.42025e-08	8.99154e-17	1.88531e-48	5.36091e-67	0.104216	0.000986016	0.000135274	3.62959e-06	6.52577e-07	1.65782e-15	3.12081e-46	8.19838e-65	514	1	.	0	XP_007663446.1	2e-55	dynein light chain 2, cytoplasmic isoform X1 [Ornithorhynchus anatinus]	Q78P75	3e-55	Dynein light chain 2, cytoplasmic
SMED30002790	-1.41384	-0.471133	-1.50562	-2.22873	-3.57567	-0.125878	3.91054	5.41033	3.05986	0.016562	0.334553	0.00536275	0.000126495	4.21651e-09	0.783934	2.78869e-33	9.68513e-67	0.037547	0.646281	0.0233458	0.00080112	1.03277e-07	0.834898	1.04237e-31	1.45166e-64	675	1	.	0	.	.	.	.	.	.
SMED30002801	-2.75657	-2.19173	-2.40852	-4.2638	2.1685	3.48509	3.11301	2.85401	2.18737	7.34442e-06	8.00021e-06	1.81872e-06	1.26924e-12	7.88119e-17	1.76022e-51	1.35305e-39	1.01017e-32	3.42622e-05	8.1869e-05	2.12622e-05	6.30997e-11	1.14704e-14	1.82863e-48	9.32797e-38	2.00219e-31	1760	1	.	0	AHB51761.1	0	insulin gene enhancer protein isl-1 [Schmidtea mediterranea]	P50212	5e-45	Insulin gene enhancer protein ISL-2B
SMED30002813	-2.55766	0.100187	-1.9022	-4.42265	-3.92229	1.87301	5.22212	5.60949	2.7945	0.0191233	0.853131	0.0485074	0.000169265	0.000194023	0.00293036	7.86546e-21	5.21519e-24	0.0426634	0.999994	0.148093	0.00103416	0.00118063	0.00626965	1.03885e-19	5.82597e-23	723	1	YES	0	AFJ24736.1	2e-78	hypothetical protein, partial [Schmidtea mediterranea]	.	.	.
SMED30002835	-3.28787	-1.27092	-1.46495	-3.79558	-0.397594	2.91939	3.37737	3.92016	2.9475	1.46072e-08	0.00179859	0.000562265	1.36015e-12	0.253175	2.11117e-29	1.35245e-40	6.40093e-57	1.06969e-07	0.00996649	0.00331235	6.72863e-11	0.405245	1.82244e-27	1.03677e-38	5.58959e-55	1604	1	.	0	XP_002611699.1	9e-29	hypothetical protein BRAFLDRAFT_63612 [Branchiostoma floridae]	O64411	2e-21	Polyamine oxidase
SMED30002836	-1.41458	-0.561984	-2.25944	-1.37538	-1.43153	0.0299158	3.07156	3.94144	-0.618757	0.253181	0.546833	0.0362664	0.148156	0.0563864	0.870481	3.7166e-20	7.73803e-39	0.403149	0.887539	0.116444	0.335861	0.128469	0.911285	4.67321e-19	2.23299e-37	631	1	.	0	.	.	.	.	.	.
SMED30002839	-1.59582	-1.77145	-1.37621	-2.73279	-0.247929	2.47814	2.41713	2.82893	1.44565	0.00488527	0.000363784	0.00401382	5.11705e-07	0.498063	6.87549e-20	7.1781e-19	1.2252e-26	0.0127438	0.00248238	0.0182197	6.39143e-06	0.661133	1.83633e-18	8.24455e-18	1.63398e-25	697	1	.	0	.	.	.	.	.	.
SMED30002858	-4.72464	-0.684981	-2.397	-2.93206	1.71062	2.68254	3.12517	3.22036	1.90471	5.14742e-10	0.123978	8.0023e-05	8.97969e-06	1.81942e-12	1.42604e-38	4.18024e-56	2.926e-61	4.7584e-09	0.318865	0.000607574	7.97557e-05	1.06023e-10	3.35644e-36	1.36889e-53	3.17092e-59	1996	1	.	0	CDJ10438.1	7e-114	apobec1 complementation factor [Hymenolepis microstoma]	Q9NQ94	8e-99	APOBEC1 complementation factor
SMED30002881	-1.83837	9.61903e-05	-1.84082	-2.08832	-3.10359	-0.364755	3.92331	5.31245	2.04963	0.0129133	0.968145	0.00432043	0.00113307	7.33458e-07	0.430116	6.72262e-33	1.71198e-64	0.030165	0.999994	0.0194033	0.00545215	9.3354e-06	0.499599	2.449e-31	2.23277e-62	722	1	YES	0	.	.	.	.	.	.
SMED30002882	-2.96381	0.00293568	-2.5851	-4.08028	0.145547	2.65858	3.17777	3.64435	2.26147	5.50521e-05	0.968935	4.9312e-05	2.08323e-08	0.716247	2.35763e-13	2.32855e-19	4.88487e-26	0.000218663	0.999994	0.000396701	3.80302e-07	0.853001	2.8514e-12	2.75539e-18	6.28916e-25	3665	2	.	0	XP_001631170.1	4e-08	predicted protein [Nematostella vectensis]	O08852	3e-05	Polycystin-1
SMED30002885	-2.85632	-0.276263	-0.546928	-1.37496	-0.94666	0.710596	2.50334	2.78719	-0.0979532	0.00310375	0.636791	0.346328	0.0313411	0.0514893	0.0174809	5.26046e-26	3.88696e-35	0.00848055	0.973492	0.672672	0.0948004	0.119831	0.0304192	1.04609e-24	9.00788e-34	371	1	.	0	.	.	.	.	.	.
SMED30002890	-6.33355	-2.26797	-0.942923	-1.04701	1.30861	2.91046	3.05886	3.31351	0.265495	0.00011851	0.998907	0.964654	0.97274	0.00377459	9.94592e-20	2.19052e-22	1.91138e-28	0.000440728	0.999994	0.999998	0.999998	0.0143877	2.60331e-18	3.2735e-21	2.86346e-27	2232	2	.	0	.	.	.	.	.	.
SMED30002910	-7.08614	0.557172	-1.07988	-2.12983	-0.348987	2.94336	3.41246	3.73185	0.987938	1.81537e-06	0.265978	0.974462	0.998232	0.846402	6.87772e-18	8.16383e-26	9.45208e-33	9.44098e-06	0.551108	0.999998	0.999998	0.956221	1.45102e-16	1.59605e-24	1.87838e-31	2153	1	.	4	ELT88551.1	0	hypothetical protein CAPTEDRAFT_218764 [Capitella teleta]	P17972	0	Potassium voltage-gated channel protein Shaw
SMED30002925	-2.44621	-0.591888	-2.96826	-3.53815	-2.38207	3.61074	4.22799	4.08786	3.27153	0.00014027	0.225618	2.26711e-06	5.95775e-08	1.04951e-05	2.69605e-26	6.10459e-37	2.19294e-34	0.000513978	0.489954	2.58619e-05	9.64476e-07	9.59298e-05	1.53833e-24	3.31283e-35	4.82238e-33	5535	2	.	2	CCD74658.1	9e-21	putative macroglobulin/complement [Schistosoma mansoni]	Q90Y54	2e-14	Protein jagged-1b
SMED30002946	-0.554097	-0.673119	-1.79832	-0.420408	-2.21077	0.743721	2.25324	2.65975	1.25123	0.231486	0.100224	0.000159265	0.28738	9.07283e-08	0.00961945	2.45838e-18	2.47257e-26	0.372323	0.271375	0.00110761	0.554745	1.52011e-06	0.018007	2.69322e-17	3.24016e-25	10938	2	YES	9	ELU06540.1	0	hypothetical protein CAPTEDRAFT_185815 [Capitella teleta]	Q7TN88	9e-88	Polycystic kidney disease protein 1-like 2
SMED30002957	-2.87314	-1.32086	-2.15891	-3.72487	0.33727	2.90336	3.36628	3.47089	2.92775	1.16001e-07	0.00108949	1.30755e-06	1.0334e-12	0.274068	3.42961e-29	1.89937e-40	2.0487e-43	7.3296e-07	0.00647523	1.58457e-05	5.20943e-11	0.430066	2.85425e-27	1.42355e-38	7.80292e-42	3039	1	.	6	CDJ22054.1	0	protein of unknown function DUF590 [Echinococcus granulosus]	Q32M45	2e-114	Anoctamin-4
SMED30002970	-5.00495	-1.93696	-2.0265	-5.00495	2.61595	3.71613	4.0097	3.63159	-0.179965	0.999541	0.954209	0.95966	0.99968	7.19025e-08	1.71892e-25	2.22378e-32	1.78827e-24	0.999999	0.999994	0.999998	0.999998	1.24423e-06	8.80714e-24	7.70952e-31	2.04849e-23	1103	1	YES	0	EFX69885.1	1e-21	hypothetical protein DAPPUDRAFT_61834 [Daphnia pulex]	Q5ZEQ8	2e-14	Four-jointed box protein 1
SMED30002980	-3.23115	-1.30948	-2.10019	-4.21816	-0.593279	3.58239	3.77471	4.09516	2.02929	8.36177e-05	0.0215839	0.000907067	4.85334e-08	0.211976	1.28204e-30	1.71655e-34	9.43386e-42	0.000320258	0.0805972	0.00503214	8.04272e-07	0.355876	1.23006e-28	7.13305e-33	3.19701e-40	873	1	YES	0	.	.	.	.	.	.
SMED30002983	-2.65347	-1.09852	-2.4202	-3.4094	-1.46941	2.86605	3.96276	4.22218	6.48529	1.86134e-07	0.0125091	9.31222e-07	1.54617e-10	0.00112661	4.47634e-19	3.77982e-38	1.14046e-43	1.14186e-06	0.0516321	1.17287e-05	5.00877e-09	0.00521455	1.08669e-17	2.27749e-36	4.41627e-42	1179	1	.	0	P42638	4e-97	Tropomyosin-2	P42638	4e-99	Tropomyosin-2
SMED30002984	-0.391269	-1.16895	-4.22996	-0.3298	-2.27891	1.27567	3.25123	3.87199	-1.22899	0.847109	0.978035	0.0169079	0.813316	0.999405	0.0121679	3.64967e-15	7.97008e-25	0.999999	0.999994	0.0618485	0.999998	0.999999	0.0221419	3.10603e-14	9.3868e-24	491	1	.	0	.	.	.	.	.	.
SMED30002988	-5.38594	1.19981	-2.41295	-1.48207	-1.25014	2.64912	3.05913	3.62303	-0.405118	0.00556995	0.0581155	0.999459	0.991638	0.984453	1.09673e-12	2.59917e-18	6.12316e-30	0.014302	0.177805	0.999998	0.999998	0.999999	1.22602e-11	2.84126e-17	1.01638e-28	1663	1	.	5	CDJ07521.1	4e-112	bestrophin 2 [Hymenolepis microstoma]	Q8BGM5	3e-80	Bestrophin-2
SMED30002995	-4.70335	-0.0109037	-4.70335	-1.78292	-1.88231	3.31298	4.52734	5.24252	0.0352685	0.99951	0.5383	0.999638	0.946473	0.953372	1.81982e-14	6.08139e-35	4.37655e-56	0.999999	0.878467	0.999998	0.999998	0.999999	2.5453e-13	2.67076e-33	3.53492e-54	346	1	YES	0	GAA55855.1	7e-05	hypothetical protein CLF_109187 [Clonorchis sinensis]	.	.	.
SMED30003010	-4.55421	-0.490625	-1.55061	-4.55421	-2.59862	3.57961	4.96849	5.20018	0.0541576	0.999486	0.708459	0.923977	0.999609	0.985077	3.84936e-13	6.12789e-31	1.90574e-35	0.999999	0.999994	0.999998	0.999998	0.999999	4.53893e-12	1.86668e-29	4.49955e-34	413	1	.	1	.	.	.	.	.	.
SMED30003011	-3.15517	-0.596251	-0.0155413	-3.68188	0.147818	2.11754	2.45574	2.72775	1.54777	3.42648e-06	0.175467	0.995045	2.30031e-09	0.645344	1.05654e-13	1.13602e-18	1.41454e-23	1.69256e-05	0.409981	0.999998	5.45252e-08	0.792075	1.34023e-12	1.28713e-17	1.53184e-22	3060	1	.	0	NP_001186358.1	1e-62	nephrocystin-1 [Gallus gallus]	Q9TU19	5e-55	Nephrocystin-1
SMED30003024	-1.04794	-0.464583	-1.63907	-2.27383	-2.96171	1.65853	2.48413	4.24448	1.44679	0.104907	0.378391	0.0077635	0.000446789	5.40437e-07	4.17005e-06	4.42329e-13	1.72207e-41	0.186485	0.700233	0.0319563	0.00242094	7.14739e-06	1.65217e-05	3.15484e-12	5.76453e-40	579	2	YES	2	EKC31090.1	2e-22	Caveolin-1 [Crassostrea gigas]	P51638	3e-20	Caveolin-3 [Rattus norvegicus]
SMED30003044	-2.53386	-0.891478	-6.37215	-3.45506	2.48985	3.73665	3.53984	3.48621	0.679375	0.999245	0.941722	6.63719e-06	0.999987	3.95777e-11	2.20577e-35	1.48782e-30	6.9548e-30	0.999999	0.999994	6.77596e-05	0.999998	1.70337e-09	3.51605e-33	4.37731e-29	1.14935e-28	588	1	.	1	EUB59098.1	6e-13	Calumenin-A [Echinococcus granulosus]	Q6IQP3	5e-11	Calumenin-A
SMED30003048	-4.56818	-0.698401	-1.90033	-0.906069	-0.087926	2.44285	2.67676	3.04129	1.51373	2.64217e-09	0.118361	0.00066657	0.0478836	0.840416	2.67739e-31	7.59759e-39	8.06207e-54	2.18623e-08	0.308198	0.00384119	0.135061	0.951814	2.77171e-29	4.84942e-37	5.52014e-52	2905	1	.	0	CCD80719.1	2e-119	tyrosine kinase [Schistosoma mansoni]	Q64725	2e-79	Tyrosine-protein kinase SYK
SMED30003052	-4.68016	-1.61643	-0.100817	-4.68016	-1.28544	3.29676	4.52252	4.54374	-0.210968	0.999555	0.932678	0.573471	0.999412	0.892779	1.00059e-15	1.51845e-40	3.07329e-42	0.999999	0.999994	0.93703	0.999998	0.990745	1.6392e-14	1.1523e-38	1.07662e-40	1426	1	.	5	XP_004522447.1	2e-45	somatostatin receptor type 5-like [Ceratitis capitata]	P30872	5e-31	Somatostatin receptor type 1
SMED30003060	-6.66273	0.441773	-2.70288	-3.74237	2.23689	3.32562	3.46337	3.64035	0.822081	5.20456e-05	0.348355	0.99968	0.999998	1.27861e-08	5.09804e-26	4.44489e-29	7.29928e-34	0.000207789	0.664613	0.999998	0.999998	2.74365e-07	2.82332e-24	1.1465e-27	1.54972e-32	1965	1	.	0	CDQ58729.1	4e-13	unnamed protein product [Oncorhynchus mykiss]	Q647I9	2e-09	NACHT, LRR and PYD domains-containing protein 5
SMED30003102	-2.97091	-0.619039	-1.17246	-3.38913	-1.55181	0.407794	3.83161	5.46394	2.14829	0.000349818	0.255867	0.0441962	3.6096e-06	0.00257972	0.278181	8.8569e-35	2.86157e-78	0.00117518	0.536394	0.137127	3.58426e-05	0.0104293	0.343277	3.83931e-33	9.26994e-76	4084	1	.	0	ELU12620.1	5e-41	hypothetical protein CAPTEDRAFT_218926 [Capitella teleta]	A2RT67	3e-30	DENN domain-containing protein 3 [Mus musculus]
SMED30003110	-3.51711	-1.12914	-2.05167	-1.96266	0.687161	2.4565	2.6643	2.85261	1.98896	2.51181e-08	0.00576764	7.89849e-06	1.0837e-05	0.0188465	3.6582e-23	1.20728e-27	2.2522e-32	1.76395e-07	0.0269858	7.91347e-05	9.3845e-05	0.0535499	1.42391e-21	2.70623e-26	4.35229e-31	1891	1	YES	1	EUB56770.1	9e-39	Immunoglobulin superfamily member [Echinococcus granulosus]	Q9NT99	1e-08	Leucine-rich repeat-containing protein 4B
SMED30003121	-2.3128	1.19706	-1.78315	-5.36933	-2.80837	2.96401	3.81466	4.29792	2.20699	0.0100096	0.0266618	0.0225607	6.00958e-07	0.000307914	3.76361e-10	5.58361e-17	7.21625e-22	0.0240459	0.0955443	0.0785218	7.37777e-06	0.00174338	2.96357e-09	5.53347e-16	7.09543e-21	3324	1	.	7	XP_002741541.2	9e-119	transient receptor potential cation channel subfamily A member 1-like [Saccoglossus kowalevskii]	Q18297	2e-64	Transient receptor potential cation channel subfamily A member 1 homolog [Caenorhabditis elegans]
SMED30003169	-2.27627	0.740288	-1.50602	-3.19611	-4.16476	2.65691	3.79878	3.94717	0.365514	0.0533937	0.149251	0.0913631	0.0020936	7.64256e-06	9.20815e-16	1.29083e-37	3.34924e-42	0.103907	0.365152	0.246154	0.00922673	7.29324e-05	1.51675e-14	7.46424e-36	1.1665e-40	1867	1	.	5	NP_001191634.1	0	potassium channel [Aplysia californica]	P08510	7e-171	Potassium voltage-gated channel protein Shaker
SMED30003174	-5.13991	0.835141	-0.135445	-5.13991	-3.16023	2.25706	5.03154	5.45176	0.477265	0.999654	0.1574	0.563244	0.999493	0.992827	6.5023e-06	1.65299e-42	3.92121e-54	0.999999	0.3793	0.926297	0.999998	0.999999	2.48534e-05	1.52292e-40	2.77311e-52	1631	1	.	0	XP_001753968.1	1e-06	predicted protein [Physcomitrella patens]	.	.	.
SMED30003175	-6.10954	-2.01603	-3.15493	-2.21535	0.982583	4.60524	4.03982	3.86821	0.819311	0.00084566	0.997674	0.999967	0.998662	0.0673217	1.73404e-36	6.41268e-26	1.8951e-23	0.00262347	0.999994	0.999998	0.999998	0.147624	3.10961e-34	1.26271e-24	2.03397e-22	543	1	YES	0	.	.	.	.	.	.
SMED30003183	-1.77131	-0.898379	-2.19796	-2.42265	-2.4007	2.2383	3.65702	3.79569	2.42538	0.000796694	0.0318993	8.02132e-06	7.96024e-07	2.73265e-08	3.36469e-16	8.85913e-47	5.43026e-51	0.00248597	0.11036	8.02318e-05	9.47149e-06	5.33548e-07	5.81239e-15	1.18622e-44	3.1461e-49	705	1	.	0	CAX71800.1	2e-50	Universal stress protein [Schistosoma japonicum]	P72745	7e-09	Universal stress protein Slr1101
SMED30003191	-0.274096	-0.214861	-2.35914	-6.22597	-2.02857	0.806947	4.22853	6.06715	1.31411	0.775183	0.739534	0.99877	3.07046e-05	0.997014	0.108995	2.34862e-20	8.77383e-47	0.999999	0.999994	0.999998	0.000232421	0.999999	0.151566	3.00199e-19	4.01182e-45	540	1	.	0	CCC86589.1	8e-21	mmp2 protein [Schmidtea mediterranea]	.	.	.
SMED30003192	-1.26205	-2.0429	-2.09793	-1.23835	-2.25694	1.56703	3.17574	4.15541	-0.548451	0.342312	0.0800001	0.0699365	0.230701	0.0127293	0.000445984	2.78643e-16	7.25892e-32	0.526971	0.228073	0.199241	0.470443	0.038989	0.0011557	2.603e-15	1.35077e-30	382	1	YES	0	.	.	.	.	.	.
SMED30003205	-0.792847	-4.63084	-0.035975	0.334896	-2.67428	0.334761	3.30794	4.15635	-0.885288	0.937755	0.00692436	0.673047	0.454621	0.999864	0.340343	8.23448e-20	9.25168e-39	0.999999	0.0315192	0.999998	0.760192	0.999999	0.408996	1.00437e-18	2.64696e-37	1343	1	.	0	AFJ24792.1	2e-22	TNF receptor associated factor-2, partial [Schmidtea mediterranea]	P15919	6e-05	V(D)J recombination-activating protein 1
SMED30003240	-5.77681	-0.28543	-1.16546	-1.28215	-1.64678	2.90895	3.57385	3.67383	0.0216346	0.0012596	0.829304	0.980598	0.985576	0.994471	8.34604e-19	1.06059e-32	2.63985e-36	0.00376805	0.999994	0.999998	0.999998	0.999999	1.96592e-17	3.8084e-31	6.60006e-35	2297	1	.	7	CDJ16334.1	0	potassium voltage gated channel subfamily C [Echinococcus granulosus]	P17972	1e-56	Potassium voltage-gated channel protein Shaw
SMED30003248	-3.79906	2.13888	-0.878088	-3.79906	-3.79906	-1.4253	4.91878	6.64291	-0.0190265	0.999545	0.00592003	0.675169	0.999622	0.999524	0.79077	6.40369e-19	1.89348e-40	0.999999	0.027596	0.999998	0.999998	0.999999	0.841018	7.37759e-18	5.94217e-39	923	1	.	0	XP_006640902.1	2e-70	dehydrogenase/reductase SDR family member 11-like [Lepisosteus oculatus]	Q6UWP2	3e-68	Dehydrogenase/reductase SDR family member 11
SMED30003251	-4.31885	-1.2228	-1.14965	-0.955263	1.2778	1.7256	2.12383	2.51933	3.62234	5.777e-23	2.18733e-05	5.64028e-05	0.000537867	3.4778e-09	7.01502e-17	4.7272e-26	7.53048e-38	2.55571e-21	0.000201646	0.000447288	0.00284536	8.74588e-08	1.31105e-15	9.43155e-25	2.05685e-36	4908	6	.	0	P42687	1e-154	Tyrosine-protein kinase SPK-1 [Girardia tigrina]	P42687	2e-156	Tyrosine-protein kinase SPK-1 [Girardia tigrina]
SMED30003274	-2.45644	-3.31663	-2.37719	-2.79424	1.47065	3.21109	2.97378	3.28898	1.06521	0.00501319	4.58783e-05	0.00105285	0.000236723	0.000140685	2.66816e-22	7.95254e-19	1.09186e-23	0.0130425	0.000393222	0.00572134	0.00139237	0.000896068	9.4347e-21	9.09936e-18	1.18968e-22	494	1	YES	0	AHD24740.1	3e-75	X1.A.C4.1 [Schmidtea mediterranea]	.	.	.
SMED30003275	-3.57401	-1.50125	-2.0016	-2.64498	0.40507	2.59283	3.35221	3.37172	4.2432	5.11437e-09	0.00183022	7.26323e-05	6.34314e-07	0.30954	2.62742e-14	1.48401e-24	7.11251e-25	4.02931e-08	0.0101191	0.000558355	7.74624e-06	0.469917	3.58985e-13	2.63147e-23	8.4229e-24	1729	1	.	0	GAA51605.1	0	guanine nucleotide binding protein (G protein) alpha o polypeptide [Clonorchis sinensis]	P30683	0	Guanine nucleotide-binding protein G(o) subunit alpha
SMED30003294	-4.75439	-0.67888	-4.75439	-0.835372	1.21928	3.05877	3.14019	3.60478	-0.733093	0.999667	0.779254	0.99953	0.81693	0.0370181	8.33129e-14	1.08821e-14	1.30316e-22	0.999999	0.999994	0.999998	0.999998	0.0921688	1.06989e-12	8.89433e-14	1.3277e-21	1253	1	.	0	CDJ16603.1	5e-13	hypothetical protein EgrG_000830700 [Echinococcus granulosus]	.	.	.
SMED30003314	-1.3735	0.263856	-0.139089	-0.705066	-3.25522	-0.136453	2.32604	3.01943	-1.14023	0.271427	0.652238	0.924388	0.439502	0.000273272	0.885318	6.97894e-12	7.06652e-23	0.428915	0.987883	0.999998	0.743527	0.00157748	0.92396	4.48974e-11	7.30587e-22	1086	1	.	6	CCD82648.1	3e-28	unnamed protein product [Schistosoma mansoni]	.	.	.
SMED30003330	-2.43851	-1.87428	-1.39867	-1.51138	0.549648	1.93539	2.243	2.49479	0.403612	0.00216988	0.00211379	0.0140139	0.00745049	0.10783	2.10414e-12	5.09963e-17	6.32682e-22	0.00614391	0.0114619	0.0529004	0.0277489	0.212827	2.26721e-11	5.07219e-16	6.24127e-21	1693	1	.	0	GAA55565.1	3e-169	putative ankyrin repeat protein RF_0381 [Clonorchis sinensis]	P16157	7e-29	Ankyrin-1
SMED30003335	-0.852911	-0.0793151	-0.978052	-2.93351	-2.09041	-1.71954	3.51702	5.13671	3.12864	0.0919568	0.864673	0.040796	3.66886e-07	2.35035e-05	0.000140316	3.00235e-30	1.68413e-68	0.166364	0.999994	0.128472	4.80573e-06	0.000191493	0.000406979	8.58992e-29	2.86654e-66	1387	1	.	0	ACO82054.1	1e-125	lipase [Clonorchis sinensis]	P80035	2e-114	Gastric triacylglycerol lipase
SMED30003345	-6.30744	-0.0752712	-2.3783	-0.983693	-1.86798	2.58493	4.47959	4.54816	0.875533	0.000246147	0.725861	0.999188	0.967457	0.996654	4.35835e-10	3.73236e-38	6.16016e-40	0.000855722	0.999994	0.999998	0.999998	0.999999	3.39462e-09	2.25341e-36	1.87272e-38	970	1	.	0	XP_002043413.1	2e-82	GM23149 [Drosophila sechellia]	Q5DTY9	2e-42	BTB/POZ domain-containing protein KCTD16 [Mus musculus]
SMED30003346	-2.52326	-0.500637	-1.96051	-2.37176	-0.437332	1.90525	2.85688	3.03137	4.29835	9.10801e-07	0.225217	3.31845e-05	1.26115e-06	0.280645	1.06994e-08	9.88082e-20	2.14743e-22	4.98324e-06	0.489338	0.000280514	1.41824e-05	0.437289	6.75765e-08	1.19791e-18	2.17318e-21	3681	1	.	11	GAA47620.1	0	solute carrier family 12 member 6 [Clonorchis sinensis]	Q91V14	0	Solute carrier family 12 member 5
SMED30003358	-1.40716	-0.519605	-3.33039	-6.29881	-1.88389	3.17348	4.95442	5.31194	1.30598	0.983853	0.854896	0.999973	4.53392e-06	0.995296	3.77299e-21	2.90483e-69	7.22411e-85	0.999999	0.999994	0.999998	4.37659e-05	0.999999	1.17426e-19	2.91713e-66	3.56788e-82	320	1	.	1	.	.	.	.	.	.
SMED30003360	-1.00296	-0.460743	-0.712672	-1.82633	-0.908708	-0.987158	1.91552	3.98305	2.07461	0.0654242	0.334382	0.144198	0.000789609	0.0494459	0.0281545	6.5658e-08	7.02621e-36	0.123949	0.646046	0.352131	0.00397204	0.11599	0.0463782	2.66803e-07	1.70846e-34	1346	1	YES	1	XP_001633709.1	2e-122	predicted protein [Nematostella vectensis]	P80035	2e-108	Gastric triacylglycerol lipase
SMED30003372	-1.86577	-0.306571	-2.13294	-2.63097	-3.50178	1.15872	4.00016	5.27916	5.28238	0.000743452	0.514975	0.000115261	5.24547e-06	7.60793e-09	0.00441514	9.82943e-31	1.23703e-54	0.0023375	0.855108	0.00083573	4.97263e-05	1.75233e-07	0.00903819	2.95246e-29	9.04563e-53	559	1	YES	1	.	.	.	.	.	.
SMED30003374	-1.30733	-0.689152	-2.2117	-1.25559	-1.24115	1.40766	2.48789	2.80937	3.55987	0.000166882	0.0252835	9.82967e-10	0.00011387	6.15332e-05	6.89159e-09	3.30966e-28	8.05429e-37	0.000601506	0.0914864	2.20505e-08	0.000729286	0.000441804	4.48236e-08	7.8204e-27	2.08106e-35	7443	1	.	0	CCD77921.1	0	putative spectrin beta chain, brain 3 (Spectrin, non-erythroid beta chain 3) (Beta-IV spectrin) [Schistosoma mansoni]	Q01082	0	Spectrin beta chain, non-erythrocytic 1
SMED30003400	-6.30649	-3.22768	-2.27316	-3.36806	0.601391	4.76011	5.07098	4.7429	1.43262	0.000641602	0.999973	0.998769	0.999988	0.240135	6.67264e-33	1.01669e-38	9.04411e-33	0.00204545	0.999994	0.999998	0.999998	0.389961	8.04107e-31	6.44837e-37	1.79968e-31	444	1	.	0	AEX92829.1	0.0003	tegumental calcium-binding EF-hand protein 4 [Fasciola gigantica]	.	.	.
SMED30003404	-5.54128	0.463105	0.169739	-1.66625	-2.15549	1.90121	3.51061	3.31836	-0.373781	0.00319785	0.39865	0.593383	0.99489	0.998724	6.75225e-06	4.77039e-25	4.11667e-22	0.00870687	0.725037	0.956731	0.999998	0.999999	2.57337e-05	8.79007e-24	4.09295e-21	3276	1	.	4	CDJ11098.1	0	glutamate (NMDA) receptor subunit [Hymenolepis microstoma]	Q5IS45	1e-92	Glutamate receptor ionotropic, NMDA 2A
SMED30003421	-1.79898	0.676032	-1.71481	-4.10146	-3.29733	0.550363	4.23511	5.45108	3.31698	0.011813	0.18461	0.0100726	6.8913e-07	5.76563e-06	0.265255	4.41286e-25	2.58061e-42	0.0278923	0.42508	0.0399918	8.33792e-06	5.70073e-05	0.329593	8.16121e-24	9.12514e-41	929	1	YES	0	.	.	.	.	.	.
SMED30003429	-4.62048	-2.95418	-1.58948	-0.885669	2.45678	2.55434	2.19232	2.84638	1.61273	4.44731e-09	1.37689e-05	0.00277597	0.0567517	5.00889e-24	1.63015e-28	3.0564e-20	2.04421e-37	3.54268e-08	0.000133759	0.013237	0.155404	2.09587e-21	1.23086e-26	3.87055e-19	5.45008e-36	898	1	YES	0	.	.	.	.	.	.
SMED30003448	-0.68249	-1.54589	-1.60182	-0.810272	-4.50765	0.817799	3.65195	4.67838	1.33358	0.330869	0.0168274	0.0137876	0.174055	1.30276e-10	0.0191721	1.13206e-34	9.09269e-62	0.511709	0.0659418	0.0521767	0.380211	4.8452e-09	0.0330226	4.81037e-33	1.01083e-59	1103	1	.	0	XP_005996721.1	8e-121	glycine N-methyltransferase-like isoform X1 [Latimeria chalumnae]	Q9QXF8	8e-115	Glycine N-methyltransferase [Mus musculus]
SMED30003461	-2.61077	0.335814	-0.955683	-1.91237	-3.05943	1.51553	3.12448	3.56242	0.181469	0.0135954	0.505076	0.185841	0.0148485	4.08685e-05	1.21628e-05	6.38825e-25	1.59618e-34	0.031576	0.845357	0.426286	0.0504102	0.00031045	4.42227e-05	1.16712e-23	3.55156e-33	1095	1	.	0	.	.	.	.	.	.
SMED30003469	0.306927	-0.614545	-0.731496	-0.934425	-2.34038	-2.06504	2.95251	3.42645	4.28775	0.465887	0.17589	0.110481	0.0448156	6.15637e-06	3.89622e-05	2.63938e-18	4.03064e-25	0.692954	0.410651	0.286094	0.127856	6.03291e-05	0.000127188	2.88312e-17	4.8553e-24	785	1	.	0	ADC34696.1	4e-82	ferritin [Tegillarca granosa]	P42577	8e-81	Soma ferritin
SMED30003470	-0.965519	-0.903469	-0.772146	-1.00805	-2.67791	-2.17209	3.27725	5.22194	2.06137	0.180806	0.166871	0.236093	0.122447	0.000166017	0.0005561	3.41364e-15	2.33658e-40	0.299952	0.395666	0.510138	0.288447	0.00103446	0.00140893	2.91339e-14	7.29473e-39	1458	1	YES	0	ESP03286.1	7e-34	hypothetical protein LOTGIDRAFT_237783 [Lottia gigantea]	.	.	.
SMED30003490	-2.51784	0.270514	-3.22527	-3.22898	-1.91529	2.53331	3.8552	4.22836	3.36424	0.000848983	0.60869	2.42262e-05	2.01691e-05	0.00299879	1.82981e-08	9.77565e-20	6.19362e-24	0.0026325	0.948788	0.000213785	0.000161347	0.0118391	1.11322e-07	1.18563e-18	6.87528e-23	6689	1	.	1	XP_008123001.1	0	otoferlin-like, partial [Anolis carolinensis]	Q5SPC5	0	Otoferlin
SMED30003502	-1.18009	-2.06501	-1.88362	-3.02632	0.651514	2.30313	2.6041	2.59629	0.727392	0.0597417	0.000358123	0.000705085	1.50982e-06	0.0322231	2.18983e-22	1.27936e-29	4.35624e-30	0.114472	0.0024532	0.00403382	1.66745e-05	0.0823817	7.80746e-21	3.45679e-28	7.30331e-29	1664	1	.	0	EUB64874.1	2e-44	hypothetical protein EGR_00143 [Echinococcus granulosus]	.	.	.
SMED30003510	-3.22459	-0.604879	-3.40705	-3.27519	0.829002	3.18715	3.27247	3.22308	2.13088	1.28428e-05	0.217268	2.71589e-07	3.08288e-07	0.0291956	6.42578e-23	2.89022e-24	1.46718e-23	5.76197e-05	0.477201	3.89255e-06	4.14079e-06	0.0761339	2.43815e-21	5.02167e-23	1.58714e-22	5702	4	.	21	AAC63049.1	0	voltage-gated sodium channel homolog BdNa1 [Bdelloura candida]	P04774	0	Sodium channel protein type 1 subunit alpha
SMED30003513	-3.48763	-0.777151	-2.47769	-2.16023	0.623308	2.55826	2.77483	2.94631	1.53272	9.84585e-07	0.0758784	5.1059e-06	2.5961e-05	0.0388378	1.06812e-25	8.02641e-31	1.10174e-35	5.35716e-06	0.219258	5.37663e-05	0.000200648	0.0957894	5.70555e-24	2.42539e-29	2.64269e-34	3462	1	.	0	.	.	.	.	.	.
SMED30003521	-2.75739	-0.106866	-1.38643	-2.65853	-1.27999	2.20842	2.95031	3.03048	2.66321	1.40115e-07	0.76639	0.000630846	7.43533e-09	0.000376483	6.0973e-17	1.85013e-31	1.85558e-33	8.73963e-07	0.999994	0.00365842	1.54273e-07	0.00207392	1.14379e-15	5.92965e-30	3.86071e-32	3752	1	.	5	XP_007888804.1	2e-88	transient receptor potential cation channel subfamily M member 2 isoform X4 [Callorhinchus milii]	O94759	2e-81	Transient receptor potential cation channel subfamily M member 2
SMED30003523	-2.7798	-1.71591	-1.29048	-1.04473	0.269198	0.700123	3.08424	2.77736	3.03098	8.26575e-08	6.07103e-05	0.0014915	0.00801711	0.422557	0.0285004	1.63492e-29	1.42807e-23	5.35417e-07	0.000504975	0.00775231	0.0295741	0.587295	0.0468686	4.38524e-28	1.54594e-22	1653	1	.	0	XP_003984286.1	1e-81	threonine synthase-like 2 isoform X1 [Felis catus]	Q5M7T9	4e-77	Threonine synthase-like 2
SMED30003535	-2.11331	-1.5073	-3.03577	0.0698747	0.309226	1.69675	2.12117	2.45936	0.0928308	0.00893609	0.0133175	2.55208e-05	0.839155	0.340644	1.26227e-12	8.07765e-21	5.72021e-31	0.0217896	0.0543137	0.000223573	0.999998	0.504452	1.40171e-11	1.06548e-19	1.00639e-29	1304	1	.	0	.	.	.	.	.	.
SMED30003562	-2.73462	0.59612	-2.78901	-3.5297	-2.97263	2.72082	4.32166	4.38736	7.47957	2.94778e-05	0.22481	2.03692e-05	3.3877e-07	6.8751e-06	9.58481e-11	6.87152e-28	9.02294e-29	0.00012343	0.488698	0.000183512	4.49213e-06	6.63687e-05	8.18717e-10	1.57189e-26	1.37987e-27	5140	1	.	1	CDJ14888.1	1e-84	collagen type XI alpha 2 [Hymenolepis microstoma]	A0MSJ1	5e-36	Collagen alpha-1(XXVII) chain B
SMED30003578	-4.47854	0.991297	-1.47974	-1.56009	-4.47854	2.53774	4.06945	4.39842	-0.587129	0.999419	0.114326	0.90599	0.915829	0.999435	6.71839e-08	8.98154e-26	6.47014e-33	0.999999	0.299792	0.999998	0.999998	0.999999	3.69419e-07	1.74911e-24	1.29864e-31	1237	1	.	0	CDJ16370.1	3e-09	cupredoxin [Echinococcus granulosus]	.	.	.
SMED30003598	-2.23555	-0.548719	-3.2195	-1.84661	0.472328	2.10415	2.30992	2.96399	0.90377	0.00302323	0.29225	6.18829e-06	0.00235882	0.212882	1.24376e-10	7.61423e-13	6.10967e-22	0.0082846	0.588516	6.38475e-05	0.0102472	0.35712	1.0455e-09	5.3335e-12	6.03495e-21	1157	1	.	2	.	.	.	.	.	.
SMED30003603	-4.86877	0.25899	-4.86877	-4.86877	1.69693	3.84334	4.42229	4.38476	-0.0176359	0.999577	0.323593	0.999653	0.999652	0.00433997	5.3148e-21	3.23776e-32	4.74427e-32	0.999999	0.631608	0.999998	0.999998	0.016194	1.62888e-19	1.1072e-30	8.94434e-31	751	1	.	0	.	.	.	.	.	.
SMED30003660	-2.55866	-2.01873	-2.3217	-2.63092	1.26639	1.61054	2.99092	3.66215	3.24687	5.84047e-05	0.000445496	8.71166e-05	1.30113e-05	0.00235603	6.29451e-05	6.95665e-16	2.4584e-24	0.000230641	0.00297066	0.000653917	0.000109894	0.0096598	0.000196716	6.26181e-15	2.80016e-23	14042	1	.	0	CDJ10317.1	0	dynein heavy chain [Hymenolepis microstoma]	P37276	0	Dynein heavy chain, cytoplasmic
SMED30003676	-2.79058	0.0933194	-1.19404	-2.95453	-4.06473	-0.125862	4.38185	6.65457	5.84779	0.000665922	0.875651	0.0890863	0.000286573	2.9825e-06	0.846118	3.51815e-20	3.32481e-45	0.00211515	0.999994	0.241141	0.00164199	3.1897e-05	0.890111	4.43107e-19	1.40881e-43	569	1	YES	0	AAL29937.1	2e-24	scarf1 [Girardia tigrina]	P42916	1e-10	Collectin-43
SMED30003677	-2.14773	-2.44714	-2.45839	-3.12961	-1.84593	3.40547	4.20928	4.41405	2.48048	0.00088741	2.87063e-05	3.1195e-05	5.06289e-07	7.32669e-05	4.2271e-31	5.27485e-50	7.39612e-56	0.00274093	0.000257852	0.000266387	6.33166e-06	0.000512732	4.30236e-29	9.93222e-48	5.91042e-54	682	1	.	1	WP_022443698.1	7e-25	nuclease (SNase-like) [Sutterella sp. CAG:351]	Q99342	5e-19	Uncharacterized endonuclease
SMED30003698	-1.93318	-2.44386	-2.10139	-2.12159	0.562236	1.78771	2.70031	3.54976	1.90945	0.000294776	4.65514e-07	8.08048e-06	3.98661e-06	0.0529723	2.45068e-12	3.11094e-29	2.2566e-54	0.00100803	6.10027e-06	8.07432e-05	3.90457e-05	0.122413	2.61258e-11	8.19259e-28	1.61868e-52	1353	1	.	9	WP_006975998.1	1e-85	hypothetical protein [Plesiocystis pacifica]	.	.	.
SMED30003710	-4.98077	-0.905843	-2.00889	-2.08153	-0.845688	3.22224	3.75691	3.84357	-0.400353	0.0172552	0.962061	0.998227	0.998584	0.955306	3.59439e-17	3.64918e-26	1.35473e-28	0.0389224	0.999994	0.999998	0.999998	0.999999	6.9371e-16	7.34885e-25	2.04479e-27	1508	1	.	4	CCD82648.1	7e-08	unnamed protein product [Schistosoma mansoni]	.	.	.
SMED30003729	-3.19995	-1.15766	-1.93366	-4.81978	1.64926	3.13393	3.15675	3.17113	2.09717	7.64407e-06	0.0197726	0.000445666	1.86476e-11	4.97988e-07	6.99368e-27	2.36864e-27	9.43071e-28	3.55226e-05	0.0750532	0.00271135	7.37264e-10	6.65907e-06	4.28249e-25	5.21257e-26	1.35553e-26	1397	1	.	0	ABA40385.1	2e-11	SJCHGC07397 protein [Schistosoma japonicum]	Q759T0	2e-09	Dynein light chain 1, cytoplasmic
SMED30003750	-2.92375	-1.22213	-1.69933	-2.19754	0.601886	2.52162	2.46643	2.4528	1.38345	2.31402e-06	0.00325378	0.000104983	2.20245e-06	0.0217055	4.11722e-35	2.52632e-33	1.88045e-33	1.1806e-05	0.0165838	0.000769542	2.32818e-05	0.0600588	6.29642e-33	9.49606e-32	3.90168e-32	3017	1	.	3	XP_001945204.2	1e-54	vang-like protein 2 isoform X2 [Acyrthosiphon pisum]	Q90Z05	1e-28	Vang-like protein 2-B
SMED30003770	-2.16971	-1.26414	-1.70296	-3.13268	-2.65704	2.01833	3.94196	4.96624	1.38136	0.0105231	0.0451298	0.00894664	4.13514e-05	6.16175e-06	7.19652e-12	1.06916e-54	6.05928e-99	0.0251591	0.145785	0.0360969	0.000299902	6.03495e-05	7.16963e-11	3.15789e-52	7.02108e-96	3060	1	.	0	.	.	.	.	.	.
SMED30003777	-5.45742	-1.41296	-1.53843	-1.56565	-0.780022	0.855492	4.54671	5.35229	0.479783	0.00561176	0.989859	0.992691	0.993285	0.94765	0.111667	4.99136e-31	1.41881e-47	0.0143935	0.999994	0.999998	0.999998	0.999999	0.154761	1.53915e-29	6.74203e-46	958	1	.	0	.	.	.	.	.	.
SMED30003800	-1.25725	-1.02612	-2.1199	-5.09498	0.525005	2.55131	3.15826	3.26367	-0.702203	0.980175	0.963294	0.998247	0.00098388	0.239635	1.55929e-11	8.06382e-20	2.18585e-22	0.999999	0.999994	0.999998	0.00481595	0.389296	1.48005e-10	9.85153e-19	2.20835e-21	1291	1	.	2	.	.	.	.	.	.
SMED30003812	-2.54379	-1.2673	-2.78919	-2.73428	-0.423389	3.17165	3.24382	3.34248	2.91992	6.96521e-06	0.00472896	2.012e-07	1.46738e-07	0.279986	6.1968e-27	2.84049e-28	3.10149e-30	3.26601e-05	0.022766	2.96699e-06	2.13977e-06	0.436688	3.83349e-25	6.73822e-27	5.25232e-29	1391	1	.	0	XP_006878252.1	1e-117	LOW QUALITY PROTEIN: cathepsin A [Chrysochloris asiatica]	Q3MI05	2e-117	Lysosomal protective protein
SMED30003820	-5.29165	-0.606952	-0.667824	-5.29165	-1.48225	3.23799	4.79964	5.30268	0.53717	0.999645	0.742003	0.7597	0.999511	0.91262	4.79987e-17	8.94937e-55	1.91646e-76	0.999999	0.999994	0.999998	0.999998	0.999999	9.11763e-16	2.66948e-52	5.60554e-74	1188	1	.	0	XP_005091727.1	1e-27	GTP-binding protein RAD-like [Aplysia californica]	O35929	9e-17	GTP-binding protein REM 1
SMED30003825	-4.71404	-1.64499	-0.72935	-4.71404	-0.571323	3.33142	4.40473	4.6376	-0.186423	0.999551	0.935276	0.784552	0.999418	0.731506	2.25992e-18	6.04267e-45	9.03876e-56	0.999999	0.999994	0.999998	0.999998	0.86655	5.03957e-17	6.92196e-43	7.16607e-54	3177	1	.	4	ELU12909.1	0	hypothetical protein CAPTEDRAFT_198709 [Capitella teleta]	Q02280	0	Potassium voltage-gated channel protein eag
SMED30003829	-2.74197	-0.0132174	-1.26455	-2.68492	0.300781	1.18318	2.23283	2.98786	0.654137	0.000366849	0.996462	0.0171099	1.60101e-05	0.365833	3.27288e-05	9.66114e-18	8.22682e-35	0.00122896	0.999994	0.0624606	0.00013193	0.530183	0.000108509	1.00888e-16	1.86774e-33	738	2	.	0	KDD71723.1	4e-09	hypothetical protein H632_c4503p0, partial [Helicosporidium sp. ATCC 50920]	P16157	2e-09	Ankyrin-1
SMED30003838	-4.11972	-1.05527	-4.11972	-1.20383	-0.727506	2.90485	4.05773	4.26346	-0.847854	0.999437	0.868823	0.999593	0.892821	0.792598	5.5623e-10	1.46594e-25	5.72227e-31	0.999999	0.999994	0.999998	0.999998	0.914188	4.27925e-09	2.80943e-24	1.00639e-29	2878	2	.	0	ESO83549.1	1e-09	hypothetical protein LOTGIDRAFT_236563 [Lottia gigantea]	Q9HCR9	1e-05	Dual 3',5'-cyclic-AMP and -GMP phosphodiesterase 11A
SMED30003863	-1.61233	-0.78663	-1.7017	-2.88546	-3.41736	1.4925	4.02676	4.88422	4.72538	0.00226345	0.0939453	0.0009335	3.78332e-07	3.26698e-09	7.89785e-05	4.12786e-34	3.3712e-51	0.00638584	0.258262	0.00516123	4.93634e-06	8.25708e-08	0.000241366	1.66926e-32	1.99537e-49	1456	1	.	0	CDJ16020.1	1e-161	cat eye syndrome critical region protein 5 [Echinococcus granulosus]	Q91WM2	8e-92	Cat eye syndrome critical region protein 5 homolog
SMED30003880	-3.77421	-0.76098	-1.28203	-0.769952	-1.9558	1.08203	3.43925	4.0217	1.23437	3.88721e-05	0.17133	0.0308462	0.161003	0.00060234	0.00116515	4.71432e-35	4.42552e-51	0.000159203	0.403066	0.102128	0.357948	0.00307311	0.00274908	2.09481e-33	2.58387e-49	1603	1	.	8	GAA42453.2	1e-103	excitatory amino acid transporter [Clonorchis sinensis]	P43005	2e-104	Excitatory amino acid transporter 3
SMED30003886	-0.499116	-1.11117	-3.15702	-3.23943	0.726554	2.09646	2.34412	2.83961	0.415563	0.442639	0.0505902	1.1756e-05	5.60228e-06	0.0188103	1.14615e-19	1.72499e-25	1.88744e-42	0.662069	0.159495	0.000112543	5.27272e-05	0.0534772	2.9793e-18	3.285e-24	6.72932e-41	1348	1	.	1	XP_006680833.1	2e-32	hypothetical protein BATDEDRAFT_90632 [Batrachochytrium dendrobatidis JAM81]	P33300	2e-21	Mannosyl phosphorylinositol ceramide synthase SUR1 [Saccharomyces cerevisiae S288c]
SMED30003893	-6.44257	0.57902	-0.749792	-0.578956	0.832278	1.64268	2.03726	2.68009	-0.215262	3.21877e-05	0.261712	0.94456	0.915602	0.0617396	6.00957e-07	1.33519e-11	3.01628e-25	0.000133681	0.545269	0.999998	0.999998	0.137905	2.76878e-06	8.3698e-11	3.66122e-24	1604	1	.	7	ESO94860.1	2e-164	hypothetical protein LOTGIDRAFT_81703, partial [Lottia gigantea]	P70057	2e-157	Potassium voltage-gated channel subfamily KQT member 1
SMED30003909	-2.23651	-2.15275	-2.72606	-3.51339	0.311225	3.48534	3.01634	3.81581	5.55053	1.77692e-05	2.23914e-05	3.43137e-07	6.13007e-10	0.441736	2.12215e-26	2.06473e-19	4.77694e-32	7.76935e-05	0.000206106	4.80376e-06	1.68812e-08	0.606682	1.22714e-24	2.45575e-18	9.0003e-31	444	1	.	0	AFJ24766.1	2e-05	hypothetical protein [Schmidtea mediterranea]	.	.	.
SMED30003912	-4.0429	-2.73357	-2.17699	-2.10025	2.28908	3.12713	2.7908	2.8467	1.37034	4.04263e-06	0.000106006	0.000729699	0.000773779	2.64008e-15	1.78731e-33	1.20655e-25	3.51053e-27	1.97298e-05	0.00083691	0.00415629	0.00390349	2.87139e-13	2.26245e-31	2.32416e-24	4.83593e-26	1218	1	.	7	AFA34361.1	0.0003	G protein coupled receptor 157, partial [Ostrea edulis]	.	.	.
SMED30003923	-2.18666	-0.545321	-1.7462	-2.54731	-2.71975	1.70138	3.70844	4.33543	2.78006	0.000158898	0.204811	0.00042831	1.60805e-06	2.78382e-08	1.14573e-07	6.37897e-38	1.51714e-53	0.00057572	0.458182	0.0026227	1.76358e-05	5.42134e-07	6.03393e-07	3.7535e-36	1.02482e-51	873	1	.	6	XP_003384210.1	2e-51	oxalate:formate antiporter-like [Amphimedon queenslandica]	.	.	.
SMED30003924	-1.02012	0.628323	-0.862185	-4.85756	-4.85756	2.2414	4.09554	4.63215	-0.272231	0.80145	0.171048	0.752457	0.999612	0.999512	6.26603e-08	2.59507e-37	1.80459e-56	0.999999	0.402653	0.999998	0.999998	0.999999	3.46189e-07	1.44513e-35	1.51863e-54	1828	1	.	2	GAA34282.1	2e-59	FMRFamide-activated amiloride-sensitive sodium channel [Clonorchis sinensis]	Q25011	4e-10	FMRFamide-activated amiloride-sensitive sodium channel
SMED30003930	-4.52832	0.171327	-4.52832	-1.60999	-1.1433	2.80445	4.30617	4.52798	-0.432715	0.999619	0.474762	0.999475	0.935117	0.874306	8.06195e-10	1.93339e-32	7.8279e-39	0.999999	0.812737	0.999998	0.999998	0.977301	6.04185e-09	6.71826e-31	2.25676e-37	2767	1	.	0	XP_002154788.2	1e-12	uncharacterized protein LOC100212032 [Hydra vulgaris]	.	.	.
SMED30003939	-1.35614	-0.332817	-2.35661	-3.02992	-2.80822	-0.431632	4.93589	5.37945	2.50354	0.0750898	0.600562	0.00205124	0.000194426	7.14947e-05	0.445723	8.29549e-36	6.22628e-43	0.139573	0.940979	0.0102145	0.00116962	0.000501845	0.515185	4.03745e-34	2.30441e-41	407	1	YES	1	.	.	.	.	.	.
SMED30003940	-3.60295	-0.537497	-3.60295	-3.60295	-0.78047	3.25221	4.48098	4.39363	-1.01376	0.999563	0.636545	0.999661	0.99966	0.683499	8.09297e-11	2.35249e-28	1.27859e-27	0.999999	0.973214	0.999998	0.999998	0.824572	6.99016e-10	5.62041e-27	1.82041e-26	1702	1	YES	0	XP_004086966.1	2e-115	KDEL motif-containing protein 1-like [Oryzias latipes]	Q7ZVE6	1e-113	KDEL motif-containing protein 1
SMED30003947	-1.40372	-3.88042	-0.528984	-2.47092	-0.507776	2.05748	3.24932	3.48502	0.612949	0.108151	6.15697e-05	0.44335	0.00270183	0.391175	2.34983e-07	9.01409e-19	5.25034e-22	0.19163	0.000511136	0.794717	0.0115343	0.556182	1.16398e-06	1.02711e-17	5.19806e-21	2632	1	.	3	XP_007967708.1	2e-23	transient receptor potential cation channel subfamily M member 6 isoform X10 [Chlorocebus sabaeus]	Q923J1	9e-14	Transient receptor potential cation channel subfamily M member 7
SMED30003958	-2.00552	-0.110024	-5.84232	-1.86925	-3.90799	1.56782	5.88957	6.27772	1.53012	0.996582	0.664752	0.000325231	0.995119	0.999999	0.00319848	2.19932e-43	1.07002e-50	0.999999	0.998504	0.00206322	0.999998	0.999999	0.00677546	2.20129e-41	6.03678e-49	1632	1	YES	0	XP_973373.1	1e-119	alpha-N-acetylgalactosaminidase-like isoform X2 [Tribolium castaneum]	Q90744	2e-97	Alpha-N-acetylgalactosaminidase
SMED30003962	-2.35192	-0.624537	-1.52784	-1.9242	-2.11409	2.14019	2.41752	3.98488	1.71497	0.00169068	0.247219	0.0115362	0.00206662	0.000216543	1.97724e-08	9.52115e-11	9.98128e-31	0.00491037	0.522849	0.0448512	0.00911984	0.00129569	1.19208e-07	5.47098e-10	1.7282e-29	1344	1	YES	1	ESO99852.1	2e-43	hypothetical protein LOTGIDRAFT_146967, partial [Lottia gigantea]	P28799	4e-36	Granulins
SMED30003976	-1.93181	-1.69544	-1.7827	-2.86204	-1.34519	2.75599	3.21902	3.64217	-0.114479	0.0957378	0.0649003	0.0500349	0.00432399	0.0462004	1.18579e-22	3.15616e-34	8.53882e-51	0.172258	0.19365	0.151956	0.0173	0.109908	4.35664e-21	1.29017e-32	4.84462e-49	697	1	.	1	GAA48759.1	2e-52	hypothetical protein CLF_102001 [Clonorchis sinensis]	.	.	.
SMED30003981	-4.38139	-1.31997	-4.38139	-1.48353	-0.248479	3.3609	3.96802	4.48583	-0.556578	0.999649	0.904221	0.999511	0.923639	0.624607	6.60918e-14	5.13667e-22	1.85591e-32	0.999999	0.999994	0.999998	0.999998	0.774001	8.58994e-13	7.45077e-21	3.60962e-31	735	2	.	0	EKC27270.1	1e-29	Tctex1 domain-containing protein 1 [Crassostrea gigas]	Q66IC8	6e-23	Tctex1 domain-containing protein 1 [Danio rerio]
SMED30003993	-3.69329	-0.625145	-3.69329	-3.69329	-1.74605	3.43442	4.64911	5.36752	-0.580449	0.999445	0.64924	0.999548	0.999547	0.872884	7.2065e-10	4.9508e-22	5.95755e-34	0.999999	0.985472	0.999998	0.999998	0.976354	5.44545e-09	7.18808e-21	1.27203e-32	297	1	YES	0	.	.	.	.	.	.
SMED30004039	-2.23245	0.787265	-3.10286	-2.5552	-4.89835	3.37533	4.40583	4.22044	1.90916	0.0121052	0.120549	0.000342513	0.00130074	1.9928e-08	7.41112e-16	5.51839e-28	1.48693e-25	0.0284984	0.31221	0.00215561	0.00613838	4.05386e-07	1.23356e-14	1.27202e-26	1.84729e-24	3500	1	YES	0	GAA56437.1	2e-61	fibrillin-2 [Clonorchis sinensis]	Q61554	5e-39	Fibrillin-1
SMED30004055	-2.17475	-0.35685	-2.5181	-2.92761	-1.86441	1.83712	3.81549	4.18913	2.87541	0.00142083	0.502044	0.000133457	1.63507e-05	0.00123503	1.05345e-05	4.44181e-24	2.16163e-29	0.00420196	0.842174	0.000950961	0.000134369	0.0056367	3.87561e-05	7.59038e-23	3.44205e-28	1150	1	.	0	XP_002166145.2	2e-38	uncharacterized protein C1683.06c-like [Hydra vulgaris]	Q652Q8	7e-22	Probable uridine nucleosidase 2
SMED30004081	-1.71973	-1.18082	-2.19115	-1.87978	-1.53248	2.38299	2.94463	3.17633	5.66845	2.02346e-07	0.000130436	1.01078e-10	1.05961e-08	9.4444e-07	8.6608e-26	6.57697e-41	2.22083e-48	1.23153e-06	0.00100605	2.64797e-09	2.12112e-07	1.16803e-05	4.67606e-24	5.24191e-39	1.09684e-46	1858	1	YES	0	XP_007881997.1	3e-07	hypothetical protein PFL1_06265 [Pseudozyma flocculosa PF-1]	P22105	0.0002	Tenascin-X
SMED30004092	-1.58149	-2.35406	-2.42816	-2.51537	0.542871	2.15065	2.85277	3.33278	-0.589033	0.206378	0.0338237	0.026947	0.0203552	0.25441	1.41601e-09	1.72774e-18	7.91299e-29	0.336849	0.115783	0.0913712	0.0658124	0.406719	1.02697e-08	1.92569e-17	1.21444e-27	1404	2	.	0	.	.	.	.	.	.
SMED30004121	-4.16525	-1.39122	-2.20923	-3.55766	-0.163897	3.48248	3.96648	4.03829	3.62747	2.15534e-07	0.0160743	0.000432626	4.05089e-07	0.756482	3.87975e-19	3.3572e-25	3.41492e-26	1.30494e-06	0.0634691	0.00264483	5.2266e-06	0.886619	9.50286e-18	6.27823e-24	4.43454e-25	583	1	YES	0	.	.	.	.	.	.
SMED30004142	-4.38904	-0.0887321	-1.13643	-1.58312	0.241512	2.04194	2.49886	2.41501	3.12958	8.33431e-17	0.778629	0.000842533	6.7085e-06	0.37762	8.2817e-18	2.39008e-27	1.78042e-25	1.96009e-15	0.999994	0.00471891	6.14905e-05	0.54249	1.72428e-16	5.25591e-26	2.19741e-24	5084	2	.	2	CCD75148.1	0	putative calcium-dependent activator protein for secretion [Schistosoma mansoni]	Q6GLR7	0	Calcium-dependent secretion activator 1
SMED30004162	-1.48653	-0.895104	-1.78553	-0.315807	-1.72435	1.37884	2.39871	2.42977	-0.402074	0.0871411	0.163787	0.0120763	0.590387	0.00123288	1.00668e-06	7.75558e-22	2.22998e-23	0.158772	0.390225	0.0466378	0.903561	0.00562857	4.44648e-06	1.11263e-20	2.3773e-22	1308	1	.	7	ELU16809.1	5e-54	hypothetical protein CAPTEDRAFT_225192 [Capitella teleta]	Q9Y5X5	7e-40	Neuropeptide FF receptor 2
SMED30004164	-4.37505	-0.297839	-0.395383	-1.46211	-0.559493	0.837435	2.67635	3.57609	-1.36885	0.0470595	0.851849	0.881018	0.993423	0.919237	0.109659	1.08923e-11	2.66043e-28	0.0931637	0.999994	0.999998	0.999998	0.999999	0.152378	6.89541e-11	3.94248e-27	577	1	.	0	EJY57493.1	1e-38	AAEL017480-PA, partial [Aedes aegypti]	Q5UQZ7	1e-23	Putative ankyrin repeat protein R901
SMED30004173	-1.70215	-0.819247	-0.13618	-5.53885	-1.3204	0.643003	3.54127	5.33256	0.318831	0.993629	0.936319	0.708438	0.000271155	0.982586	0.160796	4.17731e-17	8.77548e-47	0.999999	0.999994	0.999998	0.00156586	0.999999	0.213518	4.17689e-16	4.01182e-45	604	1	YES	0	XP_006632426.1	1e-26	epididymal secretory protein E1-like [Lepisosteus oculatus]	Q9DGJ3	2e-23	Epididymal secretory protein E1
SMED30004176	-1.94259	0.501076	-2.19721	-2.67711	-2.82536	1.81664	3.51091	3.81364	3.79003	0.00171232	0.290453	0.000350825	2.72888e-05	7.07632e-06	1.75236e-05	8.05152e-20	1.36091e-23	0.00496412	0.586062	0.00220148	0.00020914	6.80677e-05	6.16902e-05	9.84049e-19	1.47695e-22	1307	1	.	0	AAX26546.2	2e-29	SJCHGC03872 protein [Schistosoma japonicum]	.	.	.
SMED30004208	-3.07718	-0.731264	-2.28681	-1.56733	1.01357	1.70781	2.05661	2.88459	0.945272	1.19858e-05	0.0886806	1.69981e-05	0.000860346	7.55186e-05	1.31142e-15	1.29789e-23	6.04249e-54	5.39997e-05	0.246875	0.000156463	0.00428849	0.000525438	2.1196e-14	2.11818e-22	4.19452e-52	2268	1	.	0	ELU00294.1	2e-43	hypothetical protein CAPTEDRAFT_184235 [Capitella teleta]	Q80T23	1e-34	Synaptotagmin-like protein 5 [Mus musculus]
SMED30004230	-2.73326	0.29742	-0.93453	-1.06338	-1.48095	-0.426102	2.39296	3.94785	0.963145	0.00109714	0.517308	0.105026	0.0637752	0.00468549	0.329234	1.10377e-12	9.78089e-38	0.00332498	0.857634	0.27468	0.170893	0.0171915	0.397485	7.6042e-12	2.64514e-36	637	1	YES	0	ESO99685.1	2e-20	hypothetical protein LOTGIDRAFT_238761 [Lottia gigantea]	P31226	3e-13	Saxiphilin
SMED30004277	-1.68996	-0.95793	-1.3147	-1.64958	-2.8348	1.59472	2.93137	3.92087	1.17771	0.0137805	0.0682943	0.0171068	0.00321209	1.05084e-07	2.17097e-07	3.37103e-25	5.00668e-49	0.0319455	0.202033	0.0624606	0.0134143	1.72904e-06	1.08412e-06	6.30018e-24	2.55222e-47	2403	2	.	4	BAE78812.1	8e-95	innexin3 [Dugesia japonica]	O01393	1e-58	Innexin unc-9
SMED30004284	-2.63696	0.324823	-1.91522	-3.54408	-3.63249	2.85507	4.18832	4.36054	0.884275	0.0208337	0.504755	0.0288351	0.000543501	3.0115e-05	2.38675e-14	2.65307e-34	4.90788e-38	0.0459495	0.84496	0.0965503	0.00287214	0.000238067	3.28186e-13	1.09044e-32	1.35527e-36	1721	1	.	4	BAE78811.1	0	innexin2 [Dugesia japonica]	O01393	2e-83	Innexin unc-9
SMED30004306	-3.23676	0.701712	-2.02422	-1.72923	-3.20489	0.726417	3.72246	5.04452	1.31952	0.0027162	0.181112	0.0126694	0.0259525	4.5517e-05	0.111736	7.74072e-22	2.99656e-43	0.00752746	0.419655	0.0486089	0.0808636	0.000340102	0.154842	1.11103e-20	1.12847e-41	374	1	.	1	AHD24756.1	1e-07	X1.D.A5.1 [Schmidtea mediterranea]	.	.	.
SMED30004313	-2.20034	-1.3365	-2.08232	-3.166	-0.334502	2.36934	3.25746	3.49286	3.01609	8.41327e-05	0.0042542	4.34244e-05	1.83118e-08	0.41554	3.14372e-13	9.01255e-26	5.31453e-30	0.000322067	0.0208299	0.000354251	3.3936e-07	0.58055	3.75241e-12	1.75401e-24	8.8655e-29	1330	1	.	4	CDJ19037.1	6e-83	protein of unknown function DUF714 [Echinococcus granulosus]	Q7ZVP8	2e-41	Trimeric intracellular cation channel type B
SMED30004333	-1.29323	-2.77451	-2.87214	-6.84341	-0.675085	5.66773	4.83862	3.95203	1.88923	0.97825	0.999613	0.999726	4.52984e-07	0.898949	1.04487e-53	1.68046e-36	1.24146e-22	0.999999	0.999994	0.999998	5.76924e-06	0.994977	1.85169e-50	8.68389e-35	1.26742e-21	510	1	YES	0	.	.	.	.	.	.
SMED30004358	-1.28153	-0.197816	-4.70219	-3.16535	-0.973324	3.25287	3.53899	3.52835	1.41904	0.0706158	0.75946	1.94886e-08	3.8004e-05	0.053692	4.49339e-30	1.3763e-36	1.29094e-36	0.132477	0.999994	3.50528e-07	0.000279051	0.123791	4.0898e-28	7.18608e-35	3.28481e-35	3447	1	YES	1	XP_005467781.1	2e-65	protocadherin beta-1-like [Oreochromis niloticus]	Q08174	1e-59	Protocadherin-1
SMED30004361	-3.24551	-1.05101	-1.65691	-2.56726	0.544902	2.56122	2.60877	2.8058	0.476702	0.000548298	0.0819081	0.0110111	0.000435948	0.113791	4.99652e-25	3.36674e-26	4.83291e-32	0.00176953	0.232402	0.0431885	0.00236773	0.221631	2.39698e-23	6.80279e-25	9.10006e-31	1516	2	.	11	.	.	.	.	.	.
SMED30004385	-4.54942	0.580303	-4.54942	-4.54942	0.804928	3.85563	4.39262	4.01479	-0.362697	0.999652	0.231597	0.999466	0.999465	0.120886	1.21764e-20	1.11697e-30	6.08483e-24	0.999999	0.499057	0.999998	0.999998	0.232251	3.54092e-19	3.32518e-29	6.7595e-23	654	1	.	0	EFN61754.1	1e-13	hypothetical protein EAG_05343 [Camponotus floridanus]	.	.	.
SMED30004394	0.0422762	-0.462787	-0.609204	-1.50934	-1.52526	-1.49844	1.49869	4.06406	3.87991	0.920462	0.297106	0.175971	0.0019823	0.0013954	0.00148913	4.2457e-05	2.85018e-37	0.999999	0.595182	0.409334	0.00879282	0.00625369	0.00342545	0.000114976	7.51903e-36	1453	1	YES	0	.	.	.	.	.	.
SMED30004403	-3.04361	-1.39519	-2.30668	-3.9807	0.0243644	3.30688	3.83739	3.55755	0.93568	0.0030014	0.0503533	0.00341261	2.03021e-05	0.853635	3.35151e-38	2.68448e-56	7.13355e-47	0.00823303	0.158935	0.0158611	0.000162239	0.961592	7.37015e-36	8.88738e-54	3.28612e-45	1579	1	.	7	ELU01565.1	4e-38	hypothetical protein CAPTEDRAFT_201825 [Capitella teleta]	Q9VZW5	4e-07	FMRFamide receptor
SMED30004423	-0.473986	-0.701601	-5.38174	-1.50045	-1.58783	3.14984	3.01807	3.47769	-0.39312	0.862866	0.917567	0.000301651	0.989588	0.99178	8.10339e-20	7.08393e-18	1.65588e-26	0.999999	0.999994	0.00193805	0.999998	0.999999	2.14338e-18	7.49622e-17	2.19089e-25	705	1	.	0	XP_002591875.1	1e-20	hypothetical protein BRAFLDRAFT_89390 [Branchiostoma floridae]	.	.	.
SMED30004425	-3.34203	-0.28642	-3.34203	-3.34203	-1.38627	2.52625	4.41676	4.75577	-1.15506	0.999601	0.575133	0.999683	0.999682	0.832186	5.48452e-05	4.86198e-18	9.9437e-23	0.999999	0.917017	0.999998	0.999998	0.946014	0.000173727	5.21456e-17	1.02009e-21	1255	1	.	0	CCD58538.1	3e-05	unnamed protein product [Schistosoma mansoni]	.	.	.
SMED30004474	-3.16051	-0.0953799	-0.172693	-3.16051	-3.16051	1.06483	3.94284	4.74193	-1.46326	0.99942	0.499425	0.520496	0.9995	0.999479	0.0529511	1.25738e-17	4.0886e-33	0.999999	0.838979	0.88103	0.999998	0.999999	0.0807399	1.30131e-16	8.29476e-32	282	1	YES	1	.	.	.	.	.	.
SMED30004485	-2.85563	0.612342	-2.87305	-3.63194	-2.66076	2.65521	4.3625	4.39134	7.09219	8.49894e-06	0.196646	6.75621e-06	7.41566e-08	2.01027e-05	7.59179e-11	2.71919e-30	1.04191e-30	3.9157e-05	0.445372	6.87186e-05	1.17031e-06	0.000167025	6.5856e-10	7.78718e-29	1.80192e-29	4391	1	YES	0	CDJ13292.1	3e-51	collagen alpha 2(I) chain [Hymenolepis microstoma]	O93484	5e-31	Collagen alpha-2(I) chain
SMED30004492	-4.98921	0.126283	-2.02406	-2.09631	-2.16319	2.69446	4.13002	4.322	-0.234996	0.0181859	0.621617	0.998229	0.998584	0.998866	7.07807e-10	4.77082e-29	1.69027e-33	0.0408353	0.960369	0.999998	0.999998	0.999999	5.35782e-09	1.22532e-27	3.53386e-32	1837	1	.	2	GAA34282.1	8e-57	FMRFamide-activated amiloride-sensitive sodium channel [Clonorchis sinensis]	Q25011	3e-10	FMRFamide-activated amiloride-sensitive sodium channel
SMED30004501	-5.23448	-1.15745	-0.64486	-5.23448	-0.375451	3.63572	4.35666	4.65433	0.226743	0.999429	0.869387	0.755019	0.99958	0.65711	1.36439e-22	1.12522e-38	3.05349e-48	0.999999	0.999994	0.999998	0.999998	0.80243	5.00059e-21	7.10682e-37	1.49339e-46	1447	2	YES	1	.	.	.	.	.	.
SMED30004513	-0.372335	0.462677	-4.21162	-4.21162	-2.25557	2.17128	3.76832	4.64888	-0.790067	0.676331	0.319517	0.999664	0.999675	0.97431	2.45316e-05	1.87566e-18	5.98609e-34	0.96235	0.626561	0.999998	0.999998	0.999999	8.37088e-05	2.07903e-17	1.27722e-32	2655	1	YES	7	ELT87875.1	4e-127	hypothetical protein CAPTEDRAFT_222380 [Capitella teleta]	O75899	3e-107	Gamma-aminobutyric acid type B receptor subunit 2
SMED30004514	-5.45118	1.56152	-2.47565	-2.53443	-2.06787	3.13609	3.78136	4.05016	-9.5461e-05	0.00546408	0.00943942	0.999513	0.999612	0.998204	7.2721e-20	1.34277e-33	2.20329e-42	0.0140674	0.040877	0.999998	0.999998	0.999999	1.93747e-18	5.21311e-32	7.81844e-41	1850	1	.	6	NP_001191634.1	9e-159	potassium channel [Aplysia californica]	Q09470	5e-149	Potassium voltage-gated channel subfamily A member 1
SMED30004519	-1.56874	-1.19538	-2.60098	-3.65205	0.477682	2.48473	2.69376	3.36097	1.98106	0.00670331	0.0147597	9.64426e-06	9.54851e-09	0.193279	4.98312e-15	8.8752e-18	1.08895e-28	0.0168447	0.0591151	9.46117e-05	1.94108e-07	0.332454	7.54783e-14	9.30352e-17	1.65774e-27	931	1	.	0	ESO83783.1	1e-59	hypothetical protein LOTGIDRAFT_76553, partial [Lottia gigantea]	Q9DAN9	2e-23	Uncharacterized protein C17orf105 homolog [Mus musculus]
SMED30004520	-2.81953	-0.418403	-3.25869	-3.85064	0.393449	3.01748	3.36166	3.57468	1.90673	6.75235e-05	0.370512	3.74642e-07	7.11435e-09	0.246715	3.6934e-27	1.15079e-34	4.26495e-40	0.000262713	0.690873	5.19174e-06	1.48225e-07	0.39773	2.33763e-25	4.88309e-33	1.30979e-38	1391	1	.	5	.	.	.	.	.	.
SMED30004531	-1.44992	-0.6392	-2.21953	-5.24988	-2.4527	3.15051	3.94243	4.91828	0.17276	0.986757	0.893442	0.998544	0.00191267	0.999292	7.65548e-09	4.10585e-14	2.44938e-23	0.999999	0.999994	0.999998	0.00852915	0.999999	4.93868e-08	3.18396e-13	2.60383e-22	1502	1	.	4	XP_008186792.1	2e-46	bestrophin-1-like [Acyrthosiphon pisum]	Q6H1V1	2e-40	Bestrophin-3
SMED30004546	-2.65807	0.104971	-2.51771	-3.32392	-0.49747	2.23431	3.07802	3.57987	1.58662	0.000339443	0.784714	6.22629e-05	7.39456e-07	0.26374	1.00451e-11	5.95979e-23	3.48949e-32	0.00114339	0.999994	0.000488488	8.87907e-06	0.41777	9.79794e-11	9.22665e-22	6.65366e-31	4250	1	YES	1	ESP01521.1	2e-104	hypothetical protein LOTGIDRAFT_139618, partial [Lottia gigantea]	P04412	3e-92	Epidermal growth factor receptor
SMED30004551	-4.13854	1.33794	-4.13854	-4.13854	-1.31659	3.31112	4.55596	4.52718	-0.571392	0.999429	0.0638358	0.99954	0.999539	0.789631	5.55101e-12	1.84281e-30	1.58622e-30	0.999999	0.191247	0.999998	0.999998	0.911813	5.61947e-11	5.35892e-29	2.72142e-29	1876	1	.	8	CDI95483.1	3e-19	rhodopsin orphan GPCR [Hymenolepis microstoma]	.	.	.
SMED30004555	-2.432	-1.94023	-0.634977	-1.26212	0.779903	1.23732	1.70361	2.54849	0.69631	0.000131007	7.22653e-05	0.110415	0.00322657	0.00193094	5.11605e-09	2.50151e-17	8.52497e-45	0.000482619	0.00059049	0.286023	0.0134635	0.0081678	3.39923e-08	2.53576e-16	3.50384e-43	917	1	.	4	.	.	.	.	.	.
SMED30004562	-3.6759	-3.6759	-3.6759	-3.6759	-1.72008	3.0988	6.30297	7.02193	0.420911	0.999544	0.99959	0.999577	0.999573	0.773201	5.08566e-06	5.67012e-32	1.8894e-43	0.999999	0.999994	0.999998	0.999998	0.898939	1.9826e-05	1.89174e-30	7.23276e-42	830	1	.	0	AAW26926.1	3e-19	SJCHGC05742 protein [Schistosoma japonicum]	Q08EJ0	7e-07	PLAC8-like protein 1 [Mus musculus]
SMED30004574	-2.01241	-0.634272	-3.05969	-3.31101	-1.88412	2.35749	3.96478	4.57923	3.8308	0.000537383	0.188222	5.58306e-07	9.44268e-08	0.000269581	1.07441e-10	1.3345e-31	5.84593e-43	0.00173803	0.43119	7.45901e-06	1.45365e-06	0.00155916	9.09239e-10	4.31842e-30	2.16897e-41	948	1	.	0	.	.	.	.	.	.
SMED30004599	-1.8196	0.284781	-2.44551	-3.36241	-2.85728	2.37581	3.67057	4.15363	5.46594	0.00176618	0.546637	5.20399e-05	2.21223e-07	3.40494e-06	3.46231e-09	2.26069e-22	5.26007e-29	0.00509817	0.887313	0.000415974	3.09271e-06	3.58799e-05	2.36689e-08	3.37502e-21	8.18544e-28	3055	2	.	1	AAL29940.1	6e-143	lectin 1 [Girardia tigrina]	P22897	1e-26	Macrophage mannose receptor 1
SMED30004604	-6.65006	-1.1744	-2.06069	-0.557691	1.03592	3.13612	3.28211	2.9887	0.511591	1.71422e-05	0.980072	0.997968	0.908318	0.0216018	1.20197e-26	3.32293e-30	6.28673e-24	7.52173e-05	0.999994	0.999998	0.999998	0.0598379	7.19918e-25	9.45324e-29	6.97607e-23	3042	3	.	0	XP_003215253.1	2e-73	general transcription factor II-I repeat domain-containing protein 2-like [Anolis carolinensis]	A4IFA3	5e-21	General transcription factor II-I repeat domain-containing protein 2
SMED30004606	-0.292214	-0.0451198	-0.290977	-0.683328	-1.83557	-1.78858	1.7386	3.19719	2.95846	0.421572	0.896399	0.403505	0.059146	1.57264e-06	1.32943e-06	2.46318e-10	4.57888e-37	0.633705	0.999994	0.746936	0.16069	1.82157e-05	5.74546e-06	1.35367e-09	1.19643e-35	1860	1	.	0	EKC29816.1	7e-72	Cytochrome P450 2C8 [Crassostrea gigas]	O54750	3e-70	Cytochrome P450 2J6
SMED30004616	-3.43458	-1.67065	-1.55691	-3.17198	0.671719	2.80518	3.13243	3.22479	2.16999	5.73403e-08	0.000156479	0.00040891	1.1285e-09	0.0209629	2.63864e-31	4.08157e-40	3.97304e-43	3.80588e-07	0.00118241	0.00251824	2.87877e-08	0.0584498	2.74716e-29	2.9559e-38	1.48322e-41	1416	1	.	1	ELT87051.1	2e-12	hypothetical protein CAPTEDRAFT_192260 [Capitella teleta]	.	.	.
SMED30004673	-3.90253	0.174529	-0.91214	-1.00131	-1.9462	0.772473	2.93702	3.87816	-1.51923	0.101667	0.647704	0.969116	0.975911	0.998864	0.165939	5.73409e-11	2.08418e-24	0.181603	0.984082	0.999998	0.999998	0.999999	0.219294	3.36681e-10	2.38111e-23	525	1	.	1	.	.	.	.	.	.
SMED30004704	-2.73751	-0.325601	-0.616026	-2.05711	-2.43117	2.57909	2.678	2.91033	0.116533	0.00638824	0.61352	0.330251	0.00552874	0.000182999	2.50447e-23	2.38548e-25	4.6586e-32	0.0161513	0.953054	0.650811	0.0214286	0.00112339	9.91485e-22	4.50297e-24	8.78834e-31	1711	1	.	2	AGS83418.1	5e-142	asic [Schmidtea mediterranea]	Q7TNS7	5e-05	Acid-sensing ion channel 4
SMED30004708	-0.512723	-0.522141	-2.08249	-2.5284	-1.71475	1.55203	2.82824	2.98023	2.24271	0.166189	0.109861	1.83676e-07	9.32815e-10	1.39743e-07	7.60669e-12	1.32289e-41	5.12934e-47	0.278509	0.290791	2.72591e-06	2.43315e-08	2.22872e-06	7.56076e-11	1.10401e-39	2.37741e-45	761	1	.	0	AAP06154.1	9e-50	similar to GenBank Accession Number M94045 20 KD calcium-binding protein (ANTIGEN SM20) [Schistosoma japonicum]	P15845	1e-51	20 kDa calcium-binding protein
SMED30004716	-3.29929	-1.98103	-1.33985	-2.55335	0.0914428	2.93082	3.00065	3.15059	1.53211	2.23172e-05	0.000559791	0.0110758	2.78523e-05	0.780232	2.30636e-23	1.28262e-24	1.36303e-27	9.58038e-05	0.00363075	0.0434085	0.000212971	0.904357	9.14261e-22	2.27974e-23	1.93606e-26	1281	1	YES	1	GAA33061.1	2e-38	epididymal sperm-binding protein 1 [Clonorchis sinensis]	P08253	7e-17	72 kDa type IV collagenase
SMED30004731	-1.15677	0.13001	-6.05385	-1.06267	-1.4003	2.63518	3.53236	3.37605	0.0952822	0.973135	0.534335	1.0736e-05	0.965903	0.985564	8.79218e-13	1.25718e-25	2.74496e-23	0.999999	0.875077	0.000104241	0.999998	0.999999	9.93183e-12	2.41395e-24	2.90677e-22	1984	1	.	1	GAA36131.2	1e-157	FMRFamide-activated amiloride-sensitive sodium channel [Clonorchis sinensis]	Q25011	7e-17	FMRFamide-activated amiloride-sensitive sodium channel
SMED30004741	-3.50034	-0.175628	-1.12661	-2.58904	-0.432586	1.81416	2.79993	3.21012	1.48603	3.60572e-06	0.70349	0.0229415	7.87767e-06	0.284089	2.17e-09	5.34229e-23	2.36494e-31	1.77441e-05	0.999994	0.0796633	7.1121e-05	0.44124	1.52961e-08	8.3048e-22	4.25618e-30	3435	1	.	0	CDJ17568.1	1e-44	protein kinase c eta type [Echinococcus granulosus]	Q2UBW0	8e-05	Histone transcription regulator 3 homolog
SMED30004747	-0.664395	-0.804366	-1.38802	-1.48171	-0.984113	0.628429	1.99231	2.70187	3.39589	0.04335	0.0117908	4.13963e-05	1.20904e-05	0.00154048	0.0176629	7.34709e-17	2.53814e-32	0.0868412	0.0492609	0.000340472	0.000102924	0.0067861	0.0306933	7.2288e-16	4.9017e-31	1738	1	.	2	XP_007498481.1	7e-105	cytochrome P450 3A24-like isoform X1 [Monodelphis domestica]	P51538	7e-104	Cytochrome P450 3A9
SMED30004760	-2.07024	-0.876085	-2.34253	-1.23612	-0.208091	0.592496	2.9288	3.21177	1.13996	0.00390269	0.103333	0.000288867	0.0245276	0.651183	0.122729	8.22399e-19	5.31389e-23	0.0104096	0.277783	0.00186545	0.077154	0.797357	0.168329	9.39925e-18	5.53759e-22	2258	2	.	0	.	.	.	.	.	.
SMED30004761	-0.994705	0.141802	-1.92345	-2.64558	-2.74521	1.96443	3.13606	3.06666	0.930456	0.102859	0.704349	0.000751662	1.55135e-05	3.98004e-08	2.38596e-13	4.30872e-37	1.23723e-35	0.183309	0.999994	0.00426466	0.000128294	7.45688e-07	2.8822e-12	2.35588e-35	2.95592e-34	2312	1	.	1	XP_004924132.1	1e-155	putative polypeptide N-acetylgalactosaminyltransferase 9-like isoform X1 [Bombyx mori]	Q8MRC9	2e-149	Putative polypeptide N-acetylgalactosaminyltransferase 9
SMED30004776	-2.99959	-0.425699	-3.84781	-1.88474	-0.165061	2.2844	3.18398	3.85451	0.668853	0.00316319	0.51813	3.50977e-05	0.00971016	0.800736	3.61951e-17	5.58258e-39	2.79167e-66	0.00862654	0.858242	0.000294866	0.0350051	0.920684	6.9811e-16	3.63254e-37	4.06303e-64	1667	1	.	11	.	.	.	.	.	.
SMED30004814	-5.49392	-1.42729	-1.49346	-2.57728	0.628919	2.67446	3.57743	4.11114	-0.0628885	0.00437289	0.989999	0.991663	0.999689	0.221318	1.63737e-12	5.43992e-27	4.66289e-41	0.0115401	0.999994	0.999998	0.999998	0.367545	1.78729e-11	1.1698e-25	1.51705e-39	1783	1	.	12	.	.	.	.	.	.
SMED30004841	-1.70715	-0.016649	-2.03652	-0.162315	-2.8243	1.09638	2.69507	2.95549	-0.0266387	0.0525563	0.986073	0.00564844	0.803948	7.13194e-06	0.000915068	1.35914e-20	7.2262e-26	0.10249	0.999994	0.0244109	0.999998	6.85809e-05	0.00221183	1.76343e-19	9.20134e-25	1295	1	.	0	CDJ13955.1	4e-31	hypothetical protein HmN_000450600 [Hymenolepis microstoma]	O35929	5e-17	GTP-binding protein REM 1
SMED30004845	-0.951724	-2.78627	-1.85222	-1.94563	-1.41586	1.68428	3.36569	3.90173	-0.0643091	0.344496	0.00540067	0.0376039	0.0272857	0.030882	5.31945e-07	2.43488e-34	2.19708e-52	0.529901	0.0255265	0.120035	0.0843895	0.0797531	2.47581e-06	1.0035e-32	1.38766e-50	1128	1	.	0	XP_002675889.1	4e-18	predicted protein [Naegleria gruberi]	.	.	.
SMED30004852	-1.33216	0.928006	-6.81419	-3.85486	-2.39588	3.74148	4.99098	4.73661	1.60241	0.980134	0.0931561	4.61174e-06	0.999992	0.99876	1.08751e-15	2.25046e-30	5.79634e-27	0.999999	0.256607	4.91642e-05	0.999998	0.999999	1.77388e-14	6.488e-29	7.90164e-26	676	1	YES	0	AFJ24739.1	1e-63	GLI pathogenesis related-1, partial [Schmidtea mediterranea]	P35787	2e-30	Venom allergen 5
SMED30004873	-3.47296	0.153577	-1.3525	-4.39302	0.556393	2.58281	2.98705	2.93865	0.791076	0.000437385	0.683441	0.0392526	2.35178e-06	0.123795	2.33904e-20	9.42056e-29	4.33447e-28	0.00144233	0.999994	0.124441	2.46785e-05	0.236634	6.61053e-19	2.377e-27	6.36377e-27	1236	1	.	7	ESO87467.1	2e-51	hypothetical protein LOTGIDRAFT_72476, partial [Lottia gigantea]	P25931	1e-48	Neuropeptide Y receptor
SMED30004877	-3.35716	-0.618334	-1.79084	-2.27692	-0.99832	2.68291	3.24204	3.11662	0.778435	0.000339483	0.277915	0.00660562	0.00100543	0.0412852	3.91044e-24	8.22333e-38	6.38489e-35	0.00114339	0.568453	0.0278384	0.004903	0.100623	1.71985e-22	4.81057e-36	1.45505e-33	1654	1	YES	5	CDJ11100.1	5e-153	glycine receptor subunit beta [Hymenolepis microstoma]	Q17328	1e-71	Glutamate-gated chloride channel subunit beta
SMED30004884	-4.54328	-0.839956	-3.38074	-1.35584	0.974959	2.99439	3.03975	3.11072	1.73566	9.66816e-08	0.0985051	4.78286e-06	0.0120424	0.00392302	3.76882e-27	3.92793e-28	7.46688e-30	6.19993e-07	0.267961	5.07549e-05	0.0420443	0.014859	2.37538e-25	9.19477e-27	1.23128e-28	2841	1	YES	1	GAA36853.2	5e-60	hypothetical protein CLF_100858, partial [Clonorchis sinensis]	.	.	.
SMED30004891	-1.22242	-2.06403	-2.15031	-4.32076	-1.20109	3.54678	3.89083	3.52099	1.22492	0.102843	0.00355063	0.00242217	2.14318e-07	0.0212494	3.02323e-43	2.9438e-54	7.24198e-43	0.183301	0.017867	0.0117513	3.00734e-06	0.0590954	1.13851e-40	8.21184e-52	2.65748e-41	1359	2	YES	0	XP_008195432.1	3e-72	alpha-N-acetylgalactosaminidase-like isoform X1 [Tribolium castaneum]	Q90744	5e-62	Alpha-N-acetylgalactosaminidase
SMED30004894	-3.76988	0.26694	-3.76988	0.199993	-0.380656	-1.87575	3.81344	5.5158	-0.786562	0.999419	0.471724	0.99955	0.498925	0.691276	0.965102	6.9681e-13	2.50677e-33	0.999999	0.809435	0.999998	0.809362	0.831445	0.988835	4.89571e-12	5.16917e-32	359	1	YES	1	.	.	.	.	.	.
SMED30004897	-4.75183	1.44147	-4.75183	-4.75183	-0.352466	4.0184	4.3965	4.75157	0.00131494	0.999574	0.0347749	0.999642	0.999641	0.513964	2.98958e-20	3.32671e-26	1.87438e-33	0.999999	0.118514	0.999998	0.999998	0.675546	8.31643e-19	6.72643e-25	3.89373e-32	1123	1	.	1	XP_002432687.1	2e-74	xylosylprotein beta4-galactosyltransferase, putative [Pediculus humanus corporis]	A8Y1P7	2e-58	Beta-1,4-N-acetylgalactosaminyltransferase bre-4
SMED30004921	-2.03692	-0.671902	-0.312252	-2.01945	-1.90085	-1.07441	3.15905	4.85674	1.81749	0.00152863	0.138562	0.477014	0.000108094	9.09112e-06	0.00218877	6.16072e-38	1.78667e-103	0.0044838	0.346313	0.832812	0.000698383	8.49002e-05	0.00483545	3.63929e-36	2.5632e-100	325	1	YES	0	.	.	.	.	.	.
SMED30004942	-5.79195	1.3632	-2.79225	-2.90379	-1.96558	2.8743	4.46074	4.75533	0.601038	0.00244278	0.0241663	0.999837	0.999901	0.99739	4.98332e-12	1.22581e-36	5.13958e-44	0.00684528	0.0883244	0.999998	0.999998	0.999999	5.07376e-11	6.44501e-35	2.0267e-42	1707	1	.	1	ESP05673.1	1e-49	hypothetical protein LOTGIDRAFT_152541 [Lottia gigantea]	Q21974	2e-34	Degenerin unc-8
SMED30005016	-5.08567	-2.02099	0.330967	-5.08567	-0.433526	4.1383	4.0296	4.12698	0.000896515	0.999495	0.959541	0.370777	0.999642	0.678318	3.28771e-37	5.33855e-34	5.87658e-38	0.999999	0.999994	0.705202	0.999998	0.8201	6.55952e-35	2.13876e-32	1.61684e-36	2053	1	.	2	CDI95936.1	2e-23	leucine rich repeat and fibronectin type III [Hymenolepis microstoma]	Q6P1C6	1e-09	Leucine-rich repeats and immunoglobulin-like domains protein 3
SMED30005039	-3.4506	-0.600628	-2.00679	-2.71118	-1.75267	2.90463	3.7905	3.82673	4.78043	3.85884e-08	0.202592	0.000180566	1.68431e-06	0.000621153	3.27374e-16	1.85482e-28	4.76218e-29	2.63737e-07	0.454908	0.00123494	1.83321e-05	0.0031552	5.65852e-15	4.52105e-27	7.43754e-28	12483	1	.	1	GAA48273.1	2e-162	striated muscle preferentially expressed protein kinase [Clonorchis sinensis]	O01761	5e-30	Muscle M-line assembly protein unc-89
SMED30005053	-2.5247	-1.0041	-1.85499	-1.73307	1.0615	1.84118	1.8361	2.37808	1.21136	1.00611e-05	0.00921974	1.79982e-05	2.7877e-05	8.75993e-06	4.72757e-19	6.13741e-19	5.71255e-34	4.58357e-05	0.0400639	0.000164412	0.000213106	8.22151e-05	1.14584e-17	7.08164e-18	1.22232e-32	2064	1	.	0	XP_002116191.1	0.0005	hypothetical protein TRIADDRAFT_60224 [Trichoplax adhaerens]	.	.	.
SMED30005081	-6.30604	-0.0499642	-1.20779	-2.38338	0.900171	2.65137	3.26319	3.13245	0.194543	0.000151353	0.714003	0.982007	0.999235	0.0643785	3.0517e-14	4.60239e-24	4.29753e-22	0.0005507	0.999994	0.999998	0.999998	0.14256	4.13039e-13	7.83811e-23	4.26736e-21	2445	1	.	3	CDJ10216.1	2e-110	innexin unc 9 [Hymenolepis microstoma]	O01393	7e-44	Innexin unc-9
SMED30005084	-2.15016	-2.34711	-2.44807	-0.981367	0.639044	1.97302	2.56927	2.74537	0.327006	0.0077717	0.000536962	0.00027733	0.0714882	0.0467285	1.93979e-16	1.33562e-30	2.72823e-37	0.0192326	0.00350153	0.00179912	0.187329	0.11086	3.4316e-15	3.94879e-29	7.22261e-36	2455	2	YES	0	XP_002772214.1	9e-08	hypothetical protein Pmar_PMAR015367 [Perkinsus marinus ATCC 50983]	O60290	0.0008	Zinc finger protein 862 [Homo sapiens]
SMED30005126	-0.916923	-0.766184	-1.34439	-2.66977	-2.57117	-0.831924	3.78273	5.31763	3.93493	0.0593537	0.0911117	0.00540233	9.55465e-07	5.90177e-07	0.0521348	4.49602e-34	3.59907e-70	0.113866	0.252244	0.0234722	1.10755e-05	7.70304e-06	0.0796362	1.81085e-32	6.86261e-68	882	1	YES	0	CCW36840.1	0	Ast2 protein [Schmidtea mediterranea]	P55112	2e-23	Zinc metalloproteinase nas-4
SMED30005147	-6.1221	0.770432	-0.689551	-2.21921	-0.0499852	2.24943	2.99819	3.0628	-0.0938201	0.000317734	0.177671	0.934937	0.998806	0.705003	6.48368e-10	2.92136e-20	8.42612e-22	0.00107846	0.413674	0.999998	0.999998	0.843262	4.92894e-09	3.71201e-19	8.25809e-21	2028	1	.	7	GAA54477.1	2e-52	5-hydroxytryptamine receptor 1 [Clonorchis sinensis]	Q25414	3e-45	5-hydroxytryptamine receptor
SMED30005148	-2.83336	-0.657921	-2.83504	-4.20252	0.486738	3.42161	3.36101	3.25949	2.76108	5.51369e-06	0.141262	4.52672e-07	4.80655e-11	0.180719	1.56533e-29	2.1215e-28	1.25498e-26	2.63042e-05	0.351167	6.1514e-06	1.74888e-09	0.315461	1.37089e-27	5.10092e-27	1.67221e-25	4139	1	.	1	GAA36650.2	1e-102	protocadherin-9 [Clonorchis sinensis]	Q71M42	1e-63	Protocadherin-11 X-linked
SMED30005152	-2.84523	0.105212	-3.68992	-4.29155	-1.74588	2.55355	5.13626	4.77757	2.66369	0.00212825	0.818829	6.44087e-05	1.0731e-05	0.0120628	1.22263e-07	8.10834e-32	2.53057e-27	0.00603917	0.999994	0.000503143	9.29536e-05	0.0372927	6.39926e-07	2.66973e-30	3.51815e-26	892	1	.	0	.	.	.	.	.	.
SMED30005161	-1.28327	-0.854569	-1.36439	-1.7039	-2.15742	0.782341	2.56513	4.01608	1.25907	0.0384314	0.091267	0.0111402	0.00178852	9.67425e-06	0.0170996	1.38889e-18	2.68362e-50	0.0783477	0.252558	0.0436041	0.00805061	8.94311e-05	0.0298626	1.56482e-17	1.47536e-48	1209	1	.	1	EYC31772.1	4e-48	hypothetical protein Y032_0003g1228 [Ancylostoma ceylanicum]	D3ZAT9	3e-37	Failed axon connections homolog [Rattus norvegicus]
SMED30005177	-0.980501	-0.267336	-1.99057	-2.3855	-3.09883	-0.617098	4.20683	5.13301	4.13133	0.0485745	0.546015	0.000139909	8.45611e-06	1.51106e-08	0.156125	1.87153e-40	1.7719e-61	0.0957348	0.886565	0.000991537	7.55732e-05	3.17904e-07	0.207948	1.40959e-38	1.95526e-59	3915	1	.	0	.	.	.	.	.	.
SMED30005188	-1.67197	-1.38409	-2.022	-2.22069	-0.922993	1.21828	3.05412	3.94935	5.24	1.60488e-08	5.36789e-07	6.42308e-12	8.00749e-14	0.000333752	9.44506e-09	5.23725e-59	1.15063e-104	1.16872e-07	6.94368e-06	1.99002e-10	4.8152e-12	0.00187069	6.02353e-08	2.1322e-56	2.16656e-101	1330	2	YES	4	ESO87321.1	3e-52	hypothetical protein LOTGIDRAFT_210696 [Lottia gigantea]	P16257	3e-35	Translocator protein
SMED30005220	-0.0721534	-1.43135	-1.32467	-2.22389	-2.37434	-1.01752	3.4827	4.96122	1.78098	0.914912	0.0117959	0.0184753	0.000312717	9.59562e-06	0.015489	1.91464e-31	1.12151e-69	0.999999	0.0492617	0.066524	0.00177391	8.88406e-05	0.0273624	6.1234e-30	2.06022e-67	422	2	YES	0	.	.	.	.	.	.
SMED30005230	-4.65791	0.844963	-0.660198	-4.65791	-1.83688	3.32821	3.91254	3.72717	-0.587118	0.999629	0.182599	0.768845	0.9995	0.951451	1.09474e-17	2.23009e-28	1.57826e-25	0.999999	0.4219	0.999998	0.999998	0.999999	2.24975e-16	5.34494e-27	1.95592e-24	823	2	.	2	GAA53959.1	2e-20	hypothetical protein CLF_111729 [Clonorchis sinensis]	.	.	.
SMED30005241	-2.64176	1.42194	-2.64176	-2.64176	-2.64176	-0.264286	4.08715	5.32225	-1.55267	0.999449	0.0867641	0.999549	0.999547	0.999503	0.418661	2.57555e-14	1.25914e-32	0.999999	0.242751	0.999998	0.999998	0.999999	0.48802	2.03819e-13	2.48585e-31	360	1	YES	0	.	.	.	.	.	.
SMED30005245	-0.983058	-0.11738	-2.87957	-5.87282	-2.07043	3.48636	4.10117	4.33572	0.499855	0.954423	0.674452	0.999821	3.59595e-05	0.997364	1.79898e-26	8.9411e-41	3.34159e-48	0.999999	0.999994	0.999998	0.000266507	0.999999	1.04629e-24	6.97846e-39	1.63164e-46	2693	1	YES	1	CDJ19666.1	9e-96	Endoglin CD105 antigen [Echinococcus granulosus]	.	.	.
SMED30005283	-4.30505	-1.24537	0.790093	-4.30505	-1.47937	2.45531	3.82249	4.26695	-0.815098	0.99968	0.894714	0.227141	0.999559	0.923676	1.67037e-06	3.54266e-19	7.88438e-27	0.999999	0.999994	0.496019	0.999998	0.999999	7.08082e-06	4.14324e-18	1.06565e-25	950	1	.	0	.	.	.	.	.	.
SMED30005298	-3.02642	-1.13884	-1.81769	-0.778443	0.297145	1.80298	2.29777	2.3635	1.27101	7.10956e-07	0.0043939	2.86838e-05	0.0359527	0.263316	3.80625e-17	4.14042e-29	1.95296e-31	3.96942e-06	0.0214008	0.000247397	0.106577	0.417259	7.32722e-16	1.07626e-27	3.52527e-30	1261	1	.	0	XP_002168277.2	8e-43	terminal uridylyltransferase 4-like, partial [Hydra vulgaris]	Q5VYS8	8e-37	Terminal uridylyltransferase 7
SMED30005301	-3.38078	-3.38078	-0.439417	-3.38078	-0.00565444	0.113044	4.61896	5.85541	-0.73554	0.999504	0.999591	0.621379	0.99958	0.450395	0.380713	2.27643e-17	1.87533e-33	0.999999	0.999994	0.984356	0.999998	0.615125	0.450412	2.31383e-16	3.89373e-32	631	1	YES	0	.	.	.	.	.	.
SMED30005314	-6.39303	-1.24851	-1.78547	-1.88341	0.93833	2.92604	3.66067	3.78537	0.557243	8.06859e-05	0.983503	0.99586	0.996793	0.045161	1.31697e-21	3.28786e-40	4.18437e-45	0.000309817	0.999994	0.999998	0.999998	0.107954	4.28933e-20	2.41593e-38	1.76065e-43	1450	1	.	0	ESN98366.1	4e-159	hypothetical protein HELRODRAFT_113955 [Helobdella robusta]	P51485	3e-136	Probable beta-arrestin [Caenorhabditis elegans]
SMED30005324	-3.11808	1.00801	-2.25745	-3.42325	-2.00599	1.49999	4.0311	4.26567	5.08434	5.13877e-05	0.0571926	0.00139958	1.0104e-05	0.0033552	0.00314718	1.04833e-19	3.93878e-22	0.000205408	0.17548	0.00733309	8.81814e-05	0.0130126	0.0066776	1.26839e-18	3.92017e-21	2848	2	.	1	.	.	.	.	.	.
SMED30005348	-4.12978	1.64148	-0.157096	-4.12978	-4.12978	1.87815	4.06737	4.95944	-0.65858	0.999676	0.023718	0.456842	0.9995	0.999687	0.00136001	1.07263e-15	2.06638e-26	0.999999	0.086939	0.809986	0.999998	0.999999	0.00315493	9.51567e-15	2.71851e-25	317	1	YES	0	.	.	.	.	.	.
SMED30005349	-2.99214	-0.420767	-3.8606	-3.93337	1.68811	3.14955	3.26109	3.10812	0.694291	0.00494487	0.572166	7.8962e-05	5.1884e-05	9.26084e-07	1.12236e-32	1.00901e-35	2.94775e-32	0.0128834	0.914028	0.000600578	0.000366669	1.14674e-05	1.31059e-30	4.84051e-34	5.66009e-31	2212	2	.	0	XP_004211251.1	2e-20	uncharacterized protein LOC101234878 [Hydra vulgaris]	.	.	.
SMED30005357	-2.91032	-1.18583	-3.19522	-4.53781	0.314881	3.36811	3.916	4.23019	4.37162	2.1525e-05	0.0351535	2.30407e-06	1.96727e-09	0.507361	1.47602e-17	4.41778e-24	2.50037e-28	9.26669e-05	0.119507	2.62239e-05	4.73386e-08	0.669262	2.9606e-16	7.55789e-23	3.7181e-27	687	1	YES	0	AFJ24740.1	8e-125	hypothetical protein [Schmidtea mediterranea]	.	.	.
SMED30005392	-1.69575	0.466939	-2.54841	-2.62025	-3.5982	0.418584	4.29407	5.28301	0.447509	0.19146	0.410307	0.0252657	0.0199605	0.000243547	0.295798	5.04263e-39	4.15386e-68	0.315529	0.738872	0.0864289	0.0647448	0.00142833	0.361923	3.30979e-37	6.876e-66	310	1	YES	0	.	.	.	.	.	.
SMED30005398	-2.35034	-0.510867	-2.64636	-4.31515	0.743042	2.70543	3.29926	3.075	0.85626	0.00617977	0.390997	0.000438426	2.76514e-07	0.0322432	7.73288e-25	2.74824e-40	2.35154e-34	0.0156982	0.716039	0.00267378	3.75587e-06	0.0824191	3.62315e-23	2.04435e-38	5.15986e-33	1297	1	.	0	XP_005039481.1	2e-101	dual specificity tyrosine-phosphorylation-regulated kinase 2 isoform X2 [Ficedula albicollis]	Q5ZIU3	5e-100	Dual specificity tyrosine-phosphorylation-regulated kinase 2 [Gallus gallus]
SMED30005429	-3.51533	-0.687009	-3.24943	-3.95473	0.588744	2.6614	3.78346	4.37289	2.23818	2.32486e-05	0.204356	6.30545e-06	1.26061e-07	0.144122	4.38155e-14	4.11055e-30	8.28469e-42	9.94477e-05	0.457539	6.48989e-05	1.87363e-06	0.265303	5.83615e-13	1.16499e-28	2.81708e-40	913	1	YES	0	.	.	.	.	.	.
SMED30005457	-0.986154	-0.693698	-1.12295	-1.90173	-2.61581	-1.0292	3.37298	4.97655	4.88556	0.0107983	0.0554508	0.00301898	2.54766e-06	4.1451e-10	0.00408487	1.20167e-38	2.10036e-89	0.0257373	0.171252	0.014238	2.64303e-05	1.33134e-08	0.00843142	7.54224e-37	1.47157e-86	1408	1	YES	0	.	.	.	.	.	.
SMED30005469	-3.111	-0.438362	-2.17239	-3.04089	-1.46001	2.60945	3.81658	3.79663	3.06431	5.94697e-06	0.367083	0.000190469	1.17111e-06	0.00381964	6.47885e-13	9.9554e-29	1.9495e-28	2.82015e-05	0.686688	0.00129353	1.32291e-05	0.0145222	7.42444e-12	2.50775e-27	2.91767e-27	2310	1	.	11	AHB51762.1	0	vesicular glutamate transporter [Schmidtea mediterranea]	Q7TSF2	0	Vesicular glutamate transporter 3
SMED30005491	-3.56946	-0.988619	-3.44214	-3.48841	1.88767	3.37401	3.16271	3.06423	1.15182	0.000148653	0.0989903	2.66051e-05	1.99972e-05	3.76713e-10	5.96879e-45	4.9038e-38	1.07229e-35	0.000541533	0.26894	0.000231323	0.000160227	1.23361e-08	2.80971e-42	2.9197e-36	2.57409e-34	810	2	.	4	.	.	.	.	.	.
SMED30005496	-3.41657	0.557595	-0.422133	-1.70821	-1.3207	1.28853	2.29871	2.72276	0.311347	0.000172337	0.18139	0.427146	0.00546306	0.00783799	4.26498e-06	6.58741e-20	4.23972e-30	0.000619423	0.420203	0.775343	0.021219	0.0262314	1.68668e-05	8.13689e-19	7.11985e-29	3281	1	.	4	EKC30142.1	1e-50	Glutamate [NMDA] receptor subunit 3A [Crassostrea gigas]	Q9R1M7	8e-26	Glutamate receptor ionotropic, NMDA 3A
SMED30005521	-2.27293	-0.743952	-2.1189	-1.26299	-1.14459	2.29434	2.62727	2.62175	0.408034	0.00483196	0.170169	0.000984108	0.0263663	0.0105003	2.38884e-18	1.04115e-24	4.18734e-25	0.0126234	0.401148	0.00540434	0.082009	0.0332852	5.31919e-17	1.86818e-23	5.03601e-24	903	2	.	0	CAA06035.1	9e-16	calcium-binding protein [Fasciola hepatica]	P14202	1e-14	Tegument antigen
SMED30005527	-5.79574	-0.304413	0.365777	-0.210979	-0.917534	1.50624	2.50953	2.84713	-0.610482	0.000903282	0.84219	0.451853	0.804039	0.964829	7.73481e-05	1.39334e-15	8.38479e-23	0.00278453	0.999994	0.804597	0.999998	0.999999	0.000236888	1.22489e-14	8.62735e-22	1065	1	.	7	ELT88781.1	1e-64	hypothetical protein CAPTEDRAFT_90908 [Capitella teleta]	Q28596	1e-50	Thyrotropin-releasing hormone receptor
SMED30005536	-2.38854	-0.521193	-3.13469	-4.26176	-2.01785	3.29472	4.38816	4.64114	2.78245	0.000549517	0.308612	2.27912e-06	7.50476e-09	0.000117074	1.63837e-22	3.25025e-42	7.2408e-48	0.00177309	0.611239	2.59792e-05	1.55606e-07	0.000762284	5.91837e-21	2.86317e-40	3.49589e-46	324	1	.	1	.	.	.	.	.	.
SMED30005578	-2.1435	-1.27791	-1.86104	-2.47339	-1.06907	2.09682	3.20204	3.52604	2.72111	1.37399e-06	0.000266172	8.45258e-07	8.81414e-10	0.000393374	2.00738e-21	5.26004e-54	2.0824e-67	7.28516e-06	0.00189082	1.07766e-05	2.30907e-08	0.00215085	6.4064e-20	1.40238e-51	3.28463e-65	2716	2	.	9	EFX80619.1	0	hypothetical protein DAPPUDRAFT_50984 [Daphnia pulex]	P32418	0	Sodium/calcium exchanger 1
SMED30005603	-1.29108	-5.12001	0.219214	-2.22326	1.08127	0.651556	2.51876	4.16357	-0.640285	0.982975	0.00151912	0.514462	0.998804	0.0387543	0.145107	2.49688e-10	7.86068e-39	0.999999	0.00861407	0.873982	0.999998	0.0956302	0.195067	1.37144e-09	2.26404e-37	1973	1	.	0	XP_003731181.1	5e-60	uncharacterized protein LOC100892829 [Strongylocentrotus purpuratus]	.	.	.
SMED30005609	-5.86702	-0.385472	-0.857051	-1.96353	-0.140667	2.69693	3.18218	3.33464	-0.118556	0.000901996	0.865011	0.95732	0.997656	0.757826	2.33622e-15	1.58228e-23	1.67313e-27	0.00278113	0.999994	0.999998	0.999998	0.887435	3.66198e-14	2.56563e-22	2.35765e-26	1261	1	.	3	.	.	.	.	.	.
SMED30005647	-4.14539	-1.08166	-1.17018	-1.24301	-2.19214	2.21659	3.73324	3.88254	-1.10113	0.0780324	0.97826	0.983099	0.986324	0.999415	5.75282e-06	9.4494e-22	2.68023e-25	0.144226	0.999994	0.999998	0.999998	0.999999	2.21773e-05	1.34474e-20	3.2731e-24	817	1	.	0	CDJ24618.1	6e-13	hypothetical protein EgrG_000043700 [Echinococcus granulosus]	.	.	.
SMED30005657	-1.99831	-1.29358	-2.46071	-2.18242	0.410909	1.92142	2.65997	2.94271	4.28106	1.63866e-06	0.000522986	3.68326e-09	7.59728e-08	0.190563	4.78236e-12	1.22776e-23	2.04984e-29	8.5932e-06	0.00342299	7.48755e-08	1.19709e-06	0.328569	4.884e-11	2.00917e-22	3.26922e-28	2047	1	.	0	CDJ12975.1	0	NADP dependent malic enzyme [Hymenolepis microstoma]	P28227	0	NADP-dependent malic enzyme
SMED30005670	-0.527677	-0.346262	-0.783594	-1.02535	-2.7212	-2.10814	2.66423	4.848	3.71448	0.156414	0.312033	0.0297819	0.00514822	1.99476e-11	8.15897e-09	1.83315e-26	4.55719e-98	0.264304	0.616235	0.0991864	0.0201455	9.06426e-10	5.24348e-08	3.79568e-25	5.08498e-95	1379	2	YES	2	ESP03286.1	1e-34	hypothetical protein LOTGIDRAFT_237783 [Lottia gigantea]	.	.	.
SMED30005705	-5.16632	-0.036499	-1.18402	-2.26556	-1.77783	3.25593	3.73777	3.43653	-0.370764	0.0103338	0.714832	0.981689	0.99917	0.996383	3.87768e-20	2.63067e-29	6.89298e-24	0.0247517	0.999994	0.999998	0.999998	0.999999	1.06493e-18	6.94602e-28	7.63193e-23	1628	1	.	7	.	.	.	.	.	.
SMED30005712	-1.27014	-1.05828	-1.87524	-1.94146	-0.817157	1.56333	2.39834	3.00061	0.437045	0.0554361	0.0415182	0.00110444	0.000663358	0.0342384	1.91597e-10	2.75972e-26	1.18719e-45	0.107385	0.136582	0.00597154	0.00341274	0.0864102	1.56897e-09	5.6177e-25	5.16109e-44	2009	1	.	11	.	.	.	.	.	.
SMED30005740	-2.19372	-0.429531	-3.36658	-3.59678	-2.18666	3.29735	4.05724	4.41868	3.63159	0.000485513	0.391159	3.56332e-07	8.23376e-08	8.16776e-05	1.28616e-19	1.73737e-30	1.39004e-36	0.0015849	0.716249	4.97461e-06	1.28661e-06	0.000561675	3.32033e-18	5.07189e-29	3.52505e-35	498	1	YES	0	.	.	.	.	.	.
SMED30005745	-6.11902	0.442829	-1.50602	-1.17742	-0.197708	2.05378	2.91388	3.58967	-0.00373893	0.000289462	0.383076	0.991885	0.981019	0.786971	2.13814e-08	1.18646e-19	4.74632e-35	0.000991552	0.706559	0.999998	0.999998	0.909722	1.28089e-07	1.43035e-18	1.09573e-33	775	1	.	0	GAA99220.1	4e-22	hypothetical protein E5Q_05913 [Mixia osmundae IAM 14324]	P50528	2e-20	Serine/threonine-protein kinase plo1 [Schizosaccharomyces pombe 972h-]
SMED30005773	-0.396036	-4.23446	-4.23446	-4.23446	0.173412	4.04522	4.36155	4.51922	-0.447515	0.566978	0.999661	0.999662	0.999664	0.306892	5.56005e-21	2.7404e-26	4.0839e-30	0.823554	0.999994	0.999998	0.999998	0.467011	1.69232e-19	5.58593e-25	6.86583e-29	833	1	.	0	GAA33331.2	1e-11	hypothetical protein CLF_104145 [Clonorchis sinensis]	.	.	.
SMED30005785	-7.05475	-0.229595	-1.56636	-2.10253	1.04832	3.10012	3.33105	3.47375	0.928086	2.36439e-06	0.800001	0.992467	0.998097	0.0249094	5.44057e-20	6.20549e-24	6.7399e-27	1.20345e-05	0.999994	0.999998	0.999998	0.0671781	1.46871e-18	1.04443e-22	9.1589e-26	2399	2	.	1	GAA51519.1	2e-05	hypothetical protein CLF_106321 [Clonorchis sinensis]	.	.	.
SMED30005815	-4.00671	0.0670874	-1.01907	-1.09334	-4.00671	1.97977	3.806	4.27297	-1.0716	0.999557	0.491436	0.840043	0.854695	0.99961	6.75425e-05	4.23069e-24	1.73487e-36	0.999999	0.830307	0.999998	0.999998	0.999999	0.000209239	7.26256e-23	4.3811e-35	684	1	.	1	.	.	.	.	.	.
SMED30005819	-2.33244	-0.445523	-2.65625	-7.2687	1.94235	3.6577	3.61432	3.48854	1.31477	0.998511	0.832454	0.999412	2.336e-09	2.36356e-06	1.58044e-26	8.84724e-26	7.84172e-24	0.999999	0.999994	0.999998	5.52842e-08	2.5988e-05	9.2275e-25	1.72407e-24	8.63793e-23	1212	1	YES	2	ADX42731.1	1e-128	bambi [Schmidtea mediterranea]	.	.	.
SMED30005835	-2.51177	-1.49634	-2.30579	-2.63631	-1.79098	2.84469	3.93359	3.96291	5.01704	2.22716e-05	0.00450059	5.14254e-05	6.19456e-06	0.000769542	1.35689e-14	7.52073e-29	2.5687e-29	9.56351e-05	0.0218516	0.000411608	5.75288e-05	0.0037839	1.92372e-13	1.90721e-27	4.07302e-28	579	1	YES	0	AFJ24810.1	7e-43	hypothetical protein, partial [Schmidtea mediterranea]	.	.	.
SMED30005838	-1.99549	-0.70265	-1.88289	-3.60912	-4.00512	3.06518	4.38414	4.74595	4.76176	4.72578e-05	0.091247	5.30287e-05	2.51115e-11	7.04848e-14	5.27726e-24	6.39011e-52	1.81129e-61	0.000190212	0.252526	0.00042298	9.67433e-10	5.63262e-12	2.28431e-22	1.40522e-49	1.98432e-59	270	1	YES	1	AHD24729.1	3e-42	X1.C3.3 [Schmidtea mediterranea]	.	.	.
SMED30005872	-1.91377	-0.76247	-2.65636	-3.43526	-4.14477	3.19625	4.94136	4.77502	5.62973	7.99e-05	0.072579	1.35904e-07	1.78292e-10	6.45364e-14	9.0386e-25	9.81315e-63	1.97991e-58	0.000306995	0.211699	2.06995e-06	5.67202e-09	5.22658e-12	4.19578e-23	6.15918e-60	1.85822e-56	3682	1	YES	0	EFX82507.1	5e-167	hypothetical protein DAPPUDRAFT_316225 [Daphnia pulex]	Q5G265	2e-89	Neurotrypsin
SMED30005880	-4.34525	-4.34525	-4.34525	-1.44466	0.511632	3.7555	4.95984	5.25344	-0.0524135	0.999614	0.999689	0.999682	0.813208	0.21934	8.5382e-17	5.09301e-40	1.84717e-49	0.999999	0.999994	0.999998	0.999998	0.365092	1.5781e-15	3.64459e-38	9.6782e-48	2432	1	.	0	ESO99950.1	7e-42	hypothetical protein LOTGIDRAFT_230877 [Lottia gigantea]	.	.	.
SMED30005938	-4.19423	1.23883	-4.19423	-4.19423	-2.20309	3.07736	4.91271	5.55687	-0.127605	0.999613	0.0801312	0.999672	0.99967	0.913092	7.03413e-08	7.16182e-25	1.74479e-35	0.999999	0.228371	0.999998	0.999998	0.999999	3.85936e-07	1.30282e-23	4.12599e-34	300	1	.	0	.	.	.	.	.	.
SMED30005941	-5.41397	-1.33711	1.1208	-2.52299	-0.373815	0.0862271	3.51352	4.92734	0.0394973	0.00561095	0.987685	0.0834492	0.999634	0.855734	0.604573	2.13826e-21	4.88056e-54	0.0143926	0.999994	0.229544	0.999998	0.963123	0.668746	2.97549e-20	3.41945e-52	1889	1	.	2	XP_005506235.1	3e-73	cholesterol 24-hydroxylase-like [Columba livia]	Q9Y6A2	2e-66	Cholesterol 24-hydroxylase
SMED30005949	-3.25893	0.105409	-1.14978	-2.09613	-3.29385	2.07563	3.67491	3.94274	0.966697	0.000813255	0.774905	0.0718678	0.00326826	5.06359e-06	1.76245e-11	1.8016e-41	9.6163e-50	0.00253397	0.999994	0.203607	0.0136168	5.08164e-05	1.65464e-10	1.48704e-39	5.16418e-48	2208	1	.	1	CDJ13987.1	2e-156	amiloride sensitive cation channel 5 [Hymenolepis microstoma]	Q25011	9e-15	FMRFamide-activated amiloride-sensitive sodium channel
SMED30005958	-3.85182	-3.85182	-3.85182	-3.85182	2.08784	4.52806	4.20222	4.58916	-0.592246	0.999501	0.999583	0.999577	0.999575	0.00173654	3.60095e-26	2.17508e-20	2.75193e-28	0.999999	0.999994	0.999998	0.999998	0.00747487	2.02777e-24	2.7849e-19	4.07208e-27	845	1	YES	1	.	.	.	.	.	.
SMED30005973	-1.16149	-1.36456	-1.88878	-1.22047	0.285281	0.299689	2.08068	2.96965	1.16846	0.0202576	0.00157143	3.64414e-05	0.00289776	0.329564	0.262825	8.7705e-19	3.15716e-41	0.0448586	0.00887728	0.000304288	0.0122562	0.49244	0.327007	1.00087e-17	1.03725e-39	894	1	.	0	NP_001098140.1	6e-66	caspase 3A [Oryzias latipes]	Q8MJU1	2e-63	Caspase-3
SMED30005996	-2.18572	-2.17576	-1.37288	-1.5701	0.979527	0.946145	2.46875	2.91005	1.11419	0.00045755	2.90757e-05	0.0027681	0.000714979	0.000806398	0.000467434	1.58755e-24	8.01592e-36	0.00150274	0.000260937	0.0132016	0.00364162	0.00392985	0.0012061	2.80352e-23	1.94128e-34	1266	1	.	0	XP_003488789.1	2e-111	hydroxyacid oxidase 1-like [Bombus impatiens]	Q9UJM8	1e-100	Hydroxyacid oxidase 1
SMED30006006	-1.68679	-0.65792	-3.21192	-2.17202	0.0204715	2.38766	2.63022	2.69029	2.67439	0.000288865	0.0814442	1.14708e-10	9.59739e-07	0.941442	1.96426e-18	1.32504e-22	8.66724e-24	0.000990174	0.231282	2.99204e-09	1.11208e-05	0.999999	4.41622e-17	2.00803e-21	9.50211e-23	909	1	.	0	.	.	.	.	.	.
SMED30006007	-2.87129	0.562829	-3.03477	-3.71059	-2.23108	2.08837	4.68236	4.51418	4.69817	0.00010454	0.283164	3.14633e-05	1.47114e-06	0.000795873	7.30058e-06	4.0987e-29	5.11259e-27	0.000393388	0.575983	0.000268374	1.62825e-05	0.0038861	2.76243e-05	1.06633e-27	6.99169e-26	560	2	YES	0	.	.	.	.	.	.
SMED30006027	-2.77074	0.416285	-1.53601	-3.68118	-2.47073	2.8505	3.49971	3.69217	0.593889	0.00871306	0.377639	0.04231	9.88715e-05	0.000406489	6.3857e-24	7.60227e-40	1.51551e-46	0.0213102	0.69927	0.132255	0.000645579	0.00221172	2.7327e-22	5.33878e-38	6.82477e-45	2960	1	YES	1	CDJ08153.1	1e-111	cubilin [Hymenolepis microstoma]	O70244	4e-24	Cubilin
SMED30006083	-5.61688	-0.150309	-2.6222	-5.61688	1.84996	3.6332	4.00741	4.5157	0.431791	0.999657	0.56988	0.981028	0.999504	0.000454039	4.63245e-21	8.77795e-28	8.65506e-40	0.999999	0.911294	0.999998	0.999998	0.00241804	1.42847e-19	1.99437e-26	2.61273e-38	617	1	YES	0	.	.	.	.	.	.
SMED30006085	-3.85492	-0.141643	-1.97223	-2.28794	0.528606	2.31555	2.65366	2.75892	2.18934	2.92266e-10	0.697137	6.23735e-06	2.15527e-07	0.0652538	1.35095e-21	4.81121e-29	7.81322e-32	2.81223e-09	0.999994	6.42876e-05	3.02008e-06	0.144096	4.39525e-20	1.23443e-27	1.45033e-30	1616	1	.	0	CDJ25445.1	2e-45	protein couch potato [Echinococcus granulosus]	Q01617	2e-31	Protein couch potato
SMED30006091	-2.47448	-0.289076	-1.25174	-3.40802	-0.453295	2.21039	2.7621	2.90413	-0.104025	0.0204808	0.697962	0.0932531	0.000287241	0.419292	2.70699e-15	2.96528e-26	6.96771e-31	0.0452961	0.999994	0.250284	0.00164551	0.584384	4.21465e-14	6.01988e-25	1.2162e-29	1261	1	.	1	CDJ18096.1	3e-09	cadherin [Echinococcus granulosus]	Q9NYQ8	3e-07	Protocadherin Fat 2
SMED30006092	-6.2887	-0.272375	-2.30264	-1.76393	0.450715	2.914	3.47845	3.78448	0.424277	0.000135357	0.819378	0.999013	0.995656	0.306147	8.87861e-23	3.31969e-37	6.7455e-49	0.000497538	0.999994	0.999998	0.999998	0.466129	3.30638e-21	1.83509e-35	3.41549e-47	1462	1	YES	0	CDJ12929.1	9e-16	hypothetical protein HmN_000982800 [Hymenolepis microstoma]	.	.	.
SMED30006106	-1.7815	-0.615256	-2.36192	-2.21125	-1.38486	1.68398	2.89106	3.77974	3.84796	1.79428e-05	0.0772595	1.43816e-08	6.21815e-08	0.000117134	8.64486e-10	8.32564e-30	1.07431e-53	7.83424e-05	0.222205	2.65486e-07	1.00232e-06	0.000762512	6.44662e-09	2.28856e-28	7.3392e-52	3038	1	YES	0	XP_006919439.1	2e-46	calcium-activated chloride channel regulator 1 [Pteropus alecto]	Q2TU62	2e-43	Calcium-activated chloride channel regulator 1
SMED30006112	-5.83849	-0.0630612	-1.83083	-2.91888	-0.114527	2.90888	3.91416	3.94276	0.239611	0.00152274	0.718385	0.99645	0.999917	0.733238	6.17366e-15	1.76423e-32	1.02792e-33	0.0044674	0.999994	0.999998	0.999998	0.867987	9.21218e-14	6.15172e-31	2.16561e-32	1331	1	.	2	GAA51598.1	2e-29	calcium-activated potassium channel subunit beta-2 [Clonorchis sinensis]	A7VL23	6e-06	Calcium-activated potassium channel subunit beta-3
SMED30006130	-2.76935	-1.43408	-2.00654	-1.41524	-1.00948	2.05524	3.22949	3.34995	1.91227	2.95409e-06	0.000750599	1.03161e-05	0.00069116	0.00311769	1.17742e-17	9.59491e-48	3.04774e-52	1.47714e-05	0.00468915	0.000100613	0.00353584	0.0122316	2.39975e-16	1.48239e-45	1.89318e-50	1612	2	.	7	GAA48687.1	4e-162	transmembrane protein 184B [Clonorchis sinensis]	A2VDL9	2e-143	Transmembrane protein 184B [Bos taurus]
SMED30006132	-4.88379	-0.814485	-1.90824	-0.979625	-1.49754	2.6944	3.71917	3.6701	-0.606513	0.0195822	0.953584	0.99775	0.96994	0.992649	8.48299e-12	2.25e-28	3.27585e-28	0.0435229	0.999994	0.999998	0.999998	0.999999	8.36279e-11	5.38836e-27	4.83546e-27	1165	1	.	1	EUB61111.1	4e-116	Mechanosensory protein 2 [Echinococcus granulosus]	Q7PPU9	1e-87	Band 7 protein AGAP004871 [Anopheles gambiae]
SMED30006136	-1.63699	0.243899	-1.55322	-2.42126	-2.62891	0.73924	3.2984	3.95884	4.35964	0.000505642	0.519016	0.000589419	6.84367e-07	5.38971e-08	0.0385765	1.01519e-27	4.18198e-41	0.00164508	0.859237	0.0034447	8.29028e-06	9.71728e-07	0.0611843	2.29959e-26	1.36501e-39	1554	1	.	0	XP_004989065.1	8e-44	hypothetical protein PTSG_09710 [Salpingoeca rosetta]	Q921X9	2e-31	Protein disulfide-isomerase A5
SMED30006145	-2.83792	0.578597	-1.77053	-7.71094	-1.07588	3.54233	4.60756	4.66678	2.11918	0.999652	0.198783	0.993426	1.23381e-09	0.963007	3.81636e-18	2.14962e-33	1.74118e-34	0.999999	0.448973	0.999998	3.12098e-08	0.999999	8.2538e-17	8.19768e-32	3.8571e-33	2107	1	.	12	GAA36323.1	0	MFS transporter DHA1 family solute carrier family 18 (vesicular acetylcholine transporter) member 3 [Clonorchis sinensis]	O17444	7e-171	Vesicular acetylcholine transporter
SMED30006148	-2.95596	-0.235551	-2.17079	-2.20922	-1.82578	2.23515	3.55414	3.60801	1.41844	0.000108576	0.625413	0.00019383	0.000137465	8.57999e-05	1.25611e-16	3.89248e-47	3.03223e-49	0.000407002	0.963271	0.00131372	0.000862615	0.000585215	2.27012e-15	5.47985e-45	1.56693e-47	3589	1	.	4	XP_007252270.1	6e-39	kinase D-interacting substrate of 220 kDa [Astyanax mexicanus]	Q7T163	6e-39	Kinase D-interacting substrate of 220 kDa
SMED30006156	-2.22873	0.165434	-3.07665	-3.14926	-0.568028	2.56659	3.14383	3.14682	-0.0684491	0.0495382	0.710586	0.00230022	0.00162712	0.371532	6.69676e-19	4.7036e-32	4.16779e-33	0.0973286	0.999994	0.0112607	0.00743633	0.536037	1.59489e-17	1.5745e-30	8.44406e-32	1543	1	.	7	BAA22404.1	4e-125	serotonin receptor-like planarian receptor 1 [Dugesia japonica]	P34969	2e-72	5-hydroxytryptamine receptor 7
SMED30006161	-1.37396	-0.327131	-1.93541	-4.59414	-3.37406	2.80278	4.40385	4.39806	2.51012	0.0292287	0.53185	0.00120427	2.44308e-09	1.61301e-08	4.92506e-17	9.58807e-46	1.11421e-45	0.0617947	0.872313	0.00643965	5.75021e-08	3.37232e-07	9.34955e-16	1.16947e-43	4.85785e-44	1655	2	.	8	XP_002504896.1	9e-68	Ca2+:Cation antiporter family [Micromonas sp. RCC299]	Q8C261	4e-57	Sodium/potassium/calcium exchanger 5
SMED30006167	-2.86179	-0.676224	-2.11142	-1.7527	-0.490119	2.65282	2.39725	2.84219	0.162273	0.00369003	0.276251	0.00428547	0.0111599	0.309054	1.83244e-25	5.2957e-20	4.28212e-31	0.00988789	0.566187	0.0192872	0.039411	0.46925	9.34112e-24	6.58999e-19	7.58868e-30	1047	1	.	0	EFN79360.1	7e-36	Ras-like protein 3 [Harpegnathos saltator]	P08645	2e-36	Ras-like protein 3
SMED30006180	-2.69847	0.731021	-2.90715	-3.853	-2.74951	2.7537	4.29584	4.42757	7.289	5.41772e-05	0.141097	1.7095e-05	1.07341e-07	3.51133e-05	1.3989e-10	2.15047e-26	4.37133e-28	0.000215529	0.350922	0.000157211	1.6267e-06	0.000271873	1.17036e-09	4.43444e-25	6.41476e-27	4084	1	YES	0	CDI70849.1	3e-51	collagen type i II IIi v xi alpha	P08123	1e-33	Collagen alpha-2(I) chain
SMED30006186	-2.72679	-2.48425	-1.53232	-3.73676	0.937476	2.63302	3.27715	3.63247	1.27042	0.000550279	0.000119663	0.00627373	1.90756e-07	0.00320355	1.33032e-25	3.33612e-43	2.74954e-56	0.00177498	0.000932995	0.0266247	2.7108e-06	0.0125196	6.97017e-24	3.29532e-41	2.26326e-54	759	1	.	1	.	.	.	.	.	.
SMED30006193	-6.07716	-0.0441963	-2.08081	-1.09918	-0.339493	2.76514	3.57102	3.30468	0.132732	0.000346426	0.712751	0.998236	0.976608	0.844708	3.91324e-19	1.04329e-38	6.40857e-32	0.00116464	0.999994	0.999998	0.999998	0.955131	9.5771e-18	6.60322e-37	1.19845e-30	917	2	.	0	.	.	.	.	.	.
SMED30006200	-0.92146	-0.368379	-2.87962	-2.90938	-1.70926	2.33522	3.15614	3.29674	-0.229831	0.384244	0.682559	0.00597095	0.00506363	0.0196836	3.39472e-10	1.1937e-19	3.7531e-22	0.583356	0.999994	0.0255776	0.0198661	0.0554732	2.69209e-09	1.43851e-18	3.74155e-21	1625	1	.	1	ELU02424.1	2e-05	hypothetical protein CAPTEDRAFT_142739 [Capitella teleta]	O42127	0.0002	Fibroblast growth factor receptor 3
SMED30006205	-0.678084	0.617861	-4.51443	-1.61236	-4.51443	2.51206	4.10801	4.08137	-0.664033	0.723453	0.199378	0.999421	0.910131	0.999621	5.84746e-09	8.29506e-32	3.12933e-32	0.999999	0.44987	0.999998	0.999998	0.999999	3.85147e-08	2.72525e-30	5.98966e-31	427	1	.	0	.	.	.	.	.	.
SMED30006211	-1.96139	-1.54706	-1.03741	-2.60807	-3.04168	1.49705	3.34665	5.35191	1.74819	0.0184031	0.0230017	0.115394	0.000555535	8.66301e-06	0.00029295	2.50758e-19	4.21134e-54	0.0412493	0.0847672	0.296123	0.00292803	8.14384e-05	0.000789912	2.96026e-18	2.96437e-52	984	1	YES	0	XP_002939739.1	2e-40	serine protease 27-like [Xenopus (Silurana) tropicalis]	Q9N2D1	2e-37	Tryptase
SMED30006217	-4.39175	-2.25432	-0.88554	0.189291	-1.03689	1.561	2.9597	3.85851	1.59762	2.54805e-07	0.000349702	0.0811402	0.606671	0.0260992	2.41038e-07	5.49159e-28	2.81709e-52	1.52584e-06	0.00240262	0.22439	0.919745	0.0696171	1.19064e-06	1.26778e-26	1.75352e-50	728	1	YES	0	.	.	.	.	.	.
SMED30006221	-3.7399	-0.293398	-1.87216	-4.69492	0.360714	3.07742	3.56803	3.59422	1.37176	0.000186339	0.661139	0.00804039	8.52581e-07	0.343966	8.57761e-23	3.81996e-32	6.1806e-33	0.000663965	0.995012	0.0329523	1.00223e-05	0.507824	3.2022e-21	1.29082e-30	1.24218e-31	1404	1	.	1	CDJ15954.1	1e-125	mechanosensory protein 2 [Echinococcus granulosus]	Q27433	1e-105	Mechanosensory protein 2 [Caenorhabditis elegans]
SMED30006225	-5.8144	-0.0383536	-0.409067	-2.89555	-1.6865	2.40882	4.17179	4.26325	0.321154	0.00144655	0.704073	0.865674	0.999908	0.994751	6.66344e-11	6.49843e-47	5.48749e-51	0.00427048	0.999994	0.999998	0.999998	0.999999	5.82558e-10	8.93964e-45	3.17316e-49	1501	1	.	0	XP_004454173.1	3e-115	cyclin-dependent kinase-like 1 isoform 1 [Dasypus novemcinctus]	Q00532	9e-116	Cyclin-dependent kinase-like 1
SMED30006233	-3.23546	-1.59893	-1.93899	-3.19117	-0.594951	3.42062	3.65492	3.48396	1.82265	4.63655e-05	0.00444992	0.00104546	1.7937e-06	0.179086	1.12053e-30	1.10876e-35	3.66396e-32	0.000186945	0.0216359	0.00569145	1.94454e-05	0.313081	1.07853e-28	5.31058e-34	6.9687e-31	1577	1	.	0	GAA50169.1	4e-36	GTP-binding protein REM 1 [Clonorchis sinensis]	P70426	4e-18	GTP-binding protein Rit1
SMED30006235	-6.70172	-0.686656	0.257288	-1.0972	-0.724538	2.35089	3.1205	3.48143	0.466723	9.43259e-06	0.933724	0.497074	0.976119	0.939555	7.95614e-14	8.72603e-29	1.7049e-39	4.31484e-05	0.999994	0.855942	0.999998	0.999999	1.02477e-12	2.20545e-27	5.05548e-38	1500	2	.	10	ABO38804.1	5e-23	vesicular acetylcholine transporter [Branchiostoma floridae]	Q08C75	2e-18	Probable vesicular acetylcholine transporter-A
SMED30006247	0.178037	-1.00033	-2.12273	-2.19905	-2.28103	1.60999	2.8583	2.95681	2.69127	0.601197	0.0063566	4.71078e-07	1.30208e-07	2.14204e-09	8.59724e-10	5.95087e-32	1.72459e-34	0.867446	0.0292821	6.37563e-06	1.92577e-06	5.68574e-08	6.41429e-09	1.98102e-30	3.82316e-33	2268	1	YES	0	.	.	.	.	.	.
SMED30006253	-5.01443	0.46563	-2.01972	-2.11951	-1.64017	3.04749	3.62464	3.65608	-0.477004	0.0163121	0.421478	0.998273	0.998716	0.994723	3.56681e-14	4.83778e-22	4.58702e-23	0.0370671	0.751389	0.999998	0.999998	0.999999	4.79079e-13	7.03416e-21	4.79837e-22	1378	1	.	1	GAA48395.1	4e-105	FMRFamide-activated amiloride-sensitive sodium channel [Clonorchis sinensis]	Q25011	5e-11	FMRFamide-activated amiloride-sensitive sodium channel
SMED30006258	-1.78751	0.954146	-3.67871	-6.67716	-0.980155	3.14312	4.46516	4.5611	1.21792	0.993789	0.0519085	0.999995	7.57615e-07	0.951967	2.20239e-19	2.39675e-47	1.93347e-50	0.999999	0.162714	0.999998	9.05381e-06	0.999999	5.5155e-18	3.50519e-45	1.07273e-48	2999	1	.	0	CCD59473.1	0	cGMP-dependent protein kinase,putative [Schistosoma mansoni]	P0C605	0	cGMP-dependent protein kinase 1
SMED30006311	-3.47131	-0.224009	-1.34381	-2.91441	-1.46604	2.43878	3.32159	3.65922	6.62506	1.17459e-09	0.603954	0.0047438	7.02215e-08	0.00216023	2.67265e-12	1.89838e-23	7.84072e-29	1.0263e-08	0.943863	0.0210357	1.11639e-06	0.0089693	2.83517e-11	3.05353e-22	1.20458e-27	1725	2	.	0	GAA43144.2	8e-165	calponin-3 [Clonorchis sinensis]	Q99439	5e-42	Calponin-2
SMED30006337	-2.23759	-2.01059	-3.07062	-1.53718	-1.92947	3.05094	3.84003	3.89448	0.363109	0.0555464	0.0336796	0.00342524	0.0790431	0.00983326	2.04163e-16	5.49598e-28	2.78541e-29	0.107576	0.115381	0.01591	0.203394	0.0315826	3.60329e-15	1.26782e-26	4.40443e-28	1270	1	.	0	AAW26880.1	6e-131	SJCHGC09313 protein [Schistosoma japonicum]	Q9IAJ6	7e-124	Glycine amidinotransferase, mitochondrial
SMED30006365	-7.3002	0.975901	-2.68285	-4.35704	0.366846	4.06668	4.51956	4.41111	1.82532	1.57162e-05	0.101176	0.999608	0.999998	0.40903	6.07032e-19	2.57436e-24	5.37456e-23	6.94765e-05	0.273302	0.999998	0.999998	0.573742	1.45605e-17	4.4909e-23	5.59887e-22	1228	1	.	5	.	.	.	.	.	.
SMED30006386	-1.8358	-1.00727	-1.14527	-1.41491	-0.274068	1.13266	1.94224	2.60242	1.81215	0.000116704	0.00828696	0.00278922	0.000382285	0.385105	2.1156e-05	1.2508e-14	2.84723e-27	0.00043482	0.0366449	0.0132889	0.0021109	0.550148	7.32691e-05	1.01708e-13	3.94746e-26	2811	2	YES	0	ESO89405.1	1e-107	hypothetical protein LOTGIDRAFT_125348 [Lottia gigantea]	Q3UMW8	1e-86	Ceroid-lipofuscinosis neuronal protein 5 homolog
SMED30006403	-3.81523	-3.81523	0.191756	-3.81523	-3.81523	4.57923	5.16501	5.32492	-0.246107	0.999669	0.999463	0.284639	0.999452	0.999668	5.60758e-23	1.15925e-32	8.603e-37	0.999999	0.999994	0.585946	0.999998	0.999999	2.14663e-21	4.13801e-31	2.21713e-35	1349	1	YES	4	CDJ13712.1	2e-59	Cys loop ligand gated ion channel subunit [Hymenolepis microstoma]	P24524	6e-53	Glycine receptor subunit alpha-3
SMED30006444	-5.58987	0.403281	-1.64834	-2.70104	-0.708422	1.68626	4.07604	4.48209	0.159896	0.0035799	0.436851	0.994375	0.999802	0.935631	0.000355678	2.3356e-30	1.44832e-39	0.00962701	0.768837	0.999998	0.999998	0.999999	0.000942022	6.71419e-29	4.31162e-38	469	1	.	0	XP_007105444.1	9e-26	peptidase inhibitor 16 [Physeter catodon]	Q9ET66	5e-26	Peptidase inhibitor 16
SMED30006450	-4.53088	1.81884	-1.52029	-4.53088	-4.53088	3.04348	4.93801	5.31259	0.0264059	0.999516	0.00855312	0.796212	0.999596	0.999501	4.14231e-08	1.6169e-25	2.27127e-31	0.999999	0.037634	0.999998	0.999998	0.999999	2.36087e-07	3.08892e-24	4.09005e-30	309	1	.	0	AFJ24739.1	4e-42	GLI pathogenesis related-1, partial [Schmidtea mediterranea]	P35787	3e-11	Venom allergen 5
SMED30006454	-7.6389	-1.44811	-0.642875	-0.894474	1.45547	2.77262	3.19606	3.20021	1.2285	1.09712e-08	0.989616	0.9243	0.959126	0.00032255	1.95179e-18	2.12601e-26	1.07864e-26	8.18145e-08	0.999994	0.999998	0.999998	0.00181567	4.39146e-17	4.39001e-25	1.4462e-25	1630	1	.	0	CCD80405.1	2e-08	putative transcriptional factor nfil3/e4bp4 [Schistosoma mansoni]	.	.	.
SMED30006466	-2.9714	-0.612644	-3.25546	-7.87661	3.5877	3.99726	3.46398	3.66718	2.04292	0.999773	0.883994	0.999929	5.39822e-12	2.25232e-27	7.75536e-37	6.76022e-26	6.55822e-30	0.999999	0.999994	0.999998	2.40937e-10	1.5079e-24	1.47223e-34	1.32941e-24	1.08501e-28	828	1	.	0	ELU18599.1	2e-23	hypothetical protein CAPTEDRAFT_228779 [Capitella teleta]	.	.	.
SMED30006495	-0.0833991	-3.91998	-0.963277	-0.0631255	-1.09488	-1.50494	2.03933	5.59027	-0.850163	0.754863	0.0365024	0.965001	0.712434	0.976267	0.993367	9.10048e-05	9.0138e-51	0.999999	0.123258	0.999998	0.999998	0.999999	1	0.000233714	5.09491e-49	1427	1	.	0	AFJ24792.1	4e-13	TNF receptor associated factor-2, partial [Schmidtea mediterranea]	O00463	6e-09	TNF receptor-associated factor 5
SMED30006502	-0.845926	-2.29867	-0.473176	-1.879	-3.55018	1.84105	3.32335	3.88256	0.311353	0.339222	0.00736979	0.510757	0.0169892	2.26031e-06	1.42635e-07	2.06036e-26	1.28147e-38	0.522764	0.0331883	0.870295	0.0565299	2.49987e-05	7.37331e-07	4.26029e-25	3.63872e-37	398	1	.	1	.	.	.	.	.	.
SMED30006516	-2.27424	-1.28017	-3.67252	-2.95889	0.371002	3.23469	3.22479	3.35533	1.77645	0.000391768	0.00754558	6.12771e-09	2.94844e-07	0.231039	2.62731e-40	6.12041e-40	3.48844e-44	0.0013049	0.0338938	1.2066e-07	3.97974e-06	0.379609	7.53838e-38	4.34881e-38	1.38833e-42	1802	1	.	13	ELU15421.1	5e-83	hypothetical protein CAPTEDRAFT_224570 [Capitella teleta]	Q5RFD2	2e-80	Multidrug and toxin extrusion protein 1
SMED30006541	-2.58049	-0.394029	-0.648403	-1.49456	-0.901793	0.227082	1.68884	4.10336	0.0704985	0.0135959	0.55539	0.340237	0.0397206	0.103378	0.542256	8.271e-07	1.49472e-48	0.031576	0.896642	0.664731	0.115731	0.205902	0.609777	2.8988e-06	7.46791e-47	984	1	.	0	.	.	.	.	.	.
SMED30006547	-2.32117	0.251938	-3.16808	-3.24022	-1.50818	3.0822	3.4758	3.42771	0.236886	0.0413022	0.598357	0.00183645	0.00129507	0.0273809	7.24772e-26	2.90513e-35	9.80122e-35	0.0833541	0.938893	0.00928147	0.00611454	0.0722902	3.94137e-24	1.3201e-33	2.20854e-33	3687	1	.	4	CCD77851.1	3e-20	hypothetical protein Smp_128250 [Schistosoma mansoni]	.	.	.
SMED30006595	-5.30019	1.10374	-2.30193	-5.30019	-0.889654	3.73247	4.46715	4.48862	0.278654	0.999411	0.0781202	0.971723	0.99956	0.810176	6.87572e-23	1.48368e-38	7.43002e-40	0.999999	0.224018	0.999998	0.999998	0.928139	2.5958e-21	9.19729e-37	2.25195e-38	3155	2	YES	1	CDJ20884.1	1e-106	protocadherin 1 [Echinococcus granulosus]	Q08174	2e-90	Protocadherin-1
SMED30006630	-3.04049	-0.861183	-1.45795	-1.07166	-1.14496	1.64662	2.8557	3.07393	3.5971	1.05191e-09	0.0223886	0.000256916	0.00514236	0.00222245	1.72516e-08	5.47886e-26	1.62146e-30	9.24202e-09	0.0829952	0.00168227	0.0201278	0.00919343	1.05423e-07	1.08808e-24	2.7803e-29	3367	1	.	8	GAA36484.2	0	Ca2+ transporting ATPase sarcoplasmic/endoplasmic reticulum [Clonorchis sinensis]	Q7PPA5	0	Calcium-transporting ATPase sarcoplasmic/endoplasmic reticulum type
SMED30006642	-2.47679	-1.18423	-1.37897	-3.40034	-1.64787	0.807186	4.02409	5.25693	0.942581	0.0277191	0.144275	0.0872896	0.000696119	0.0167111	0.0496597	1.34023e-34	3.84466e-67	0.0590422	0.356188	0.237466	0.00355578	0.0485634	0.0763237	5.64977e-33	5.9399e-65	531	1	.	0	.	.	.	.	.	.
SMED30006674	-3.08406	-1.49031	-1.82421	-3.03687	-0.707201	3.18056	3.69124	3.27086	0.838242	0.00254217	0.0362267	0.0145645	0.000323076	0.194049	1.2423e-23	2.11425e-33	1.994e-25	0.0070974	0.122505	0.0546432	0.00182511	0.333453	5.14811e-22	8.07302e-32	2.45297e-24	536	1	YES	1	.	.	.	.	.	.
SMED30006679	-2.13401	-0.85408	-1.62076	-2.51417	0.369443	1.94814	2.35059	2.45485	2.82172	7.52346e-08	0.00515311	1.56958e-06	7.50824e-12	0.137264	2.03939e-19	6.80264e-29	7.2952e-32	4.91029e-07	0.0245179	1.85876e-05	3.25572e-10	0.255743	5.1286e-18	1.72802e-27	1.35668e-30	1166	1	YES	1	CCD76283.1	4e-09	putative syndecan [Schistosoma mansoni]	P49415	3e-06	Syndecan
SMED30006689	-2.39681	0.559009	-1.75875	-2.27106	-2.18935	0.916724	2.81466	4.32557	1.82506	0.000239246	0.137194	0.00080935	3.12673e-05	2.00036e-06	0.00330811	1.97367e-24	2.00406e-64	0.000833848	0.343834	0.00455847	0.000236069	2.2512e-05	0.00698511	3.46104e-23	2.58019e-62	6733	2	.	0	ELU14390.1	4e-159	hypothetical protein CAPTEDRAFT_224870 [Capitella teleta]	Q5S006	2e-130	Leucine-rich repeat serine/threonine-protein kinase 2 [Mus musculus]
SMED30006690	-1.47394	-0.120878	-2.98647	-3.11794	-1.39225	2.39373	2.98414	3.71361	0.699657	0.0592922	0.867013	0.000107237	4.17072e-05	0.00593226	9.90697e-18	1.91177e-29	8.15225e-51	0.113784	0.999994	0.000783964	0.000302192	0.0208835	2.0443e-16	5.09247e-28	4.64278e-49	1565	2	.	10	CDJ15389.1	2e-97	hypothetical protein HmN_000563200 [Hymenolepis microstoma]	Q9BY10	2e-15	Thymic stromal cotransporter homolog
SMED30006756	-5.36032	0.118513	-2.36967	-2.44414	-2.53818	4.06994	4.3301	4.19376	0.257408	0.00755474	0.605526	0.999303	0.999462	0.999618	2.03108e-36	1.55111e-43	1.8187e-40	0.0187373	0.945543	0.999998	0.999998	0.999999	3.55758e-34	1.57341e-41	5.7194e-39	1786	1	.	2	AGS83418.1	3e-126	asic [Schmidtea mediterranea]	Q09274	6e-08	Degenerin-like protein unc-105
SMED30006765	-3.30774	-1.43602	-1.88223	-1.69847	-1.474	0.31276	4.3733	5.1124	1.56737	0.0013462	0.0425687	0.0107671	0.0167007	0.0158104	0.449882	5.99929e-38	1.80471e-54	0.00400246	0.139202	0.0423585	0.0557314	0.0464657	0.519076	3.5509e-36	1.30699e-52	5302	1	.	0	XP_006824113.1	0	uncharacterized protein LOC100375992 [Saccoglossus kowalevskii]	Q02817	4e-134	Mucin-2
SMED30006777	-1.81495	0.978956	-4.2749	-5.39586	-1.44735	3.48427	4.09422	4.37562	2.29406	0.0318636	0.0614115	1.0876e-05	2.11552e-07	0.033493	3.06705e-15	1.81781e-21	8.31936e-25	0.0665525	0.185564	0.000105323	2.97268e-06	0.0849291	4.75315e-14	2.54959e-20	9.79434e-24	2903	3	.	0	CCD75985.1	6e-29	hypothetical protein Smp_126540 [Schistosoma mansoni]	P39059	0.0004	Collagen alpha-1(XV) chain
SMED30006791	0.238289	0.470892	-4.65408	-4.65408	-0.0176815	1.33377	2.95306	4.32984	-0.805061	0.444671	0.29916	0.999656	0.999668	0.472743	0.00709814	1.16992e-12	2.319e-37	0.664711	0.597903	0.999998	0.999998	0.636797	0.0137681	8.04891e-12	6.1609e-36	1089	1	.	4	XP_002931544.2	7e-16	solute carrier family 40 member 1-like [Xenopus (Silurana) tropicalis]	Q9NP59	1e-15	Solute carrier family 40 member 1
SMED30006796	-4.41828	-1.37074	0.258915	-4.41828	-2.47804	3.7511	3.90389	4.77145	-0.385937	0.999587	0.905249	0.436369	0.999409	0.982863	4.76161e-13	2.93921e-14	6.32597e-24	0.999999	0.999994	0.786127	0.999998	0.999999	5.55589e-12	2.312e-13	7.01702e-23	1755	2	YES	1	AFC87780.1	3e-169	tyrosinase [Schmidtea mediterranea]	P55024	5e-41	Tyrosinase
SMED30006798	0.19772	0.974707	0.532266	-0.800381	-1.78796	-1.8883	-1.10398	3.87592	-1.02955	0.798586	0.140513	0.445575	0.375216	0.0256091	0.00459847	0.073326	6.15703e-24	0.999999	0.349941	0.797424	0.668788	0.068574	0.00937588	0.102084	6.83718e-23	558	2	.	0	.	.	.	.	.	.
SMED30006806	-1.29847	-1.17744	-2.03385	-2.34255	-3.10168	0.61395	4.00133	5.33872	4.43349	0.00340517	0.00454659	6.88364e-06	4.32461e-07	5.17656e-11	0.0646165	1.13242e-48	6.03225e-90	0.00920314	0.0220607	6.99674e-05	5.53944e-06	2.1751e-09	0.0960717	1.91665e-46	4.43253e-87	335	1	YES	0	ABW79871.1	1e-24	TCEN protein [Schmidtea mediterranea]	.	.	.
SMED30006810	-2.30047	0.379359	-1.24094	-3.32275	-3.4217	1.43504	3.79718	4.6743	1.32345	0.00866887	0.403514	0.0566137	3.46967e-05	3.60431e-07	5.99092e-05	4.751e-35	2.30996e-57	0.0212159	0.731068	0.168106	0.000258526	5.05998e-06	0.000188283	2.108e-33	2.0712e-55	373	1	YES	1	XP_002404367.1	3e-09	serine protease inhibitor, putative [Ixodes scapularis]	C1IC52	2e-10	Protease inhibitor 2
SMED30006821	-2.26027	-2.13653	-2.86098	-3.41811	0.0999478	3.29043	3.5535	3.73201	3.87355	1.59392e-05	1.01054e-05	5.1941e-08	5.09452e-10	0.783169	2.87035e-27	3.42173e-32	7.89221e-36	7.03591e-05	0.000101145	8.58851e-07	1.44251e-08	0.90668	1.85569e-25	1.16219e-30	1.91286e-34	318	1	.	0	.	.	.	.	.	.
SMED30006840	-5.21471	-0.541136	-2.24909	-0.687051	-0.144599	2.00321	3.28882	3.54455	-0.581126	0.00900086	0.908169	0.999147	0.936228	0.764688	8.46348e-06	2.51306e-18	1.09947e-22	0.0219304	0.999994	0.999998	0.999998	0.892383	3.16587e-05	2.75112e-17	1.12475e-21	863	1	.	1	XP_005103522.1	8e-31	uncharacterized protein LOC101854107 [Aplysia californica]	P77296	0.0001	Uncharacterized protein YbeT [Escherichia coli K-12]
SMED30006857	-5.70076	1.69643	-0.270529	-5.70076	-1.30998	3.30523	3.71213	4.26823	0.274021	0.999674	0.00433939	0.62315	0.99952	0.888138	9.68488e-18	2.09117e-24	1.02856e-36	0.999999	0.0211816	0.985684	0.999998	0.98756	2.00534e-16	3.65906e-23	2.63498e-35	1414	1	.	0	.	.	.	.	.	.
SMED30006904	-2.84169	-0.674207	-3.16306	-1.38445	-2.12107	2.58657	3.68329	3.91462	1.49474	0.000299563	0.182861	3.46031e-06	0.00994314	2.02193e-05	7.1808e-21	1.06905e-46	1.81621e-54	0.00102286	0.422321	3.77713e-05	0.0357363	0.000167725	2.14194e-19	1.4251e-44	1.31216e-52	2304	1	.	13	CAX82465.1	9e-96	Two-pore calcium channel protein 2 (Voltage-dependent calcium channel protein TPC2) [Schistosoma japonicum]	A0JMD4	8e-80	Two pore calcium channel protein 2
SMED30006907	-3.41602	-0.454614	-2.83026	-2.76661	-0.487516	2.6143	3.57459	3.76612	1.86567	2.8727e-05	0.379391	2.80978e-05	2.1606e-05	0.300385	1.44e-14	1.35717e-28	3.26535e-32	0.00012057	0.701524	0.000242879	0.000171476	0.459213	2.0358e-13	3.3597e-27	6.24208e-31	1563	1	.	4	BAE78814.1	0	innexin5 [Dugesia japonica]	O01393	6e-77	Innexin unc-9
SMED30006949	-1.86129	-1.22074	-2.26219	-2.85729	-3.71743	2.82985	4.36899	4.7201	3.47953	8.98725e-05	0.00179293	3.26786e-07	7.44316e-10	1.03703e-16	3.55788e-30	2.97114e-79	2.56839e-94	0.000341954	0.00994031	4.59621e-06	1.99325e-08	1.45994e-14	3.27792e-28	5.96744e-76	2.41806e-91	913	1	YES	0	XP_001862308.1	2e-10	conserved hypothetical protein [Culex quinquefasciatus]	.	.	.
SMED30006960	-3.86545	0.326368	-1.61302	-2.46478	-3.79479	2.17086	4.35771	4.88311	1.94193	8.32257e-05	0.466184	0.0160378	0.000732214	9.70175e-07	4.37894e-09	1.3784e-40	7.16228e-53	0.000318919	0.803472	0.059231	0.00371934	1.19544e-05	2.94211e-08	1.04867e-38	4.63043e-51	1499	1	.	0	CCD79726.1	1e-34	putative surface protein PspC [Schistosoma mansoni]	.	.	.
SMED30006961	-4.80215	0.688415	-4.80215	-1.89863	-0.659691	3.08587	3.98707	4.40126	-0.320827	0.999594	0.237511	0.999442	0.954921	0.761088	2.59214e-14	3.4196e-30	1.12862e-42	0.999999	0.508167	0.999998	0.999998	0.889802	3.54647e-13	9.71908e-29	4.07208e-41	2297	2	.	7	ELT98728.1	8e-121	hypothetical protein CAPTEDRAFT_155299 [Capitella teleta]	Q7KVW5	2e-114	Small conductance calcium-activated potassium channel protein
SMED30006964	-0.621311	-1.38027	0.210314	-4.46305	-2.51882	0.409051	3.45191	4.91218	-0.647221	0.900228	0.98662	0.541042	0.00972504	0.999713	0.306077	1.56208e-14	8.19824e-36	0.999999	0.999994	0.903596	0.0350462	0.999999	0.372894	1.26168e-13	1.98066e-34	393	1	YES	1	.	.	.	.	.	.
SMED30006976	-0.755105	0.147858	-4.59172	-1.71026	-2.64715	0.943627	3.94684	4.66591	-0.557204	0.926746	0.572367	0.00863846	0.994602	0.999824	0.0639523	1.81553e-20	6.40373e-32	0.999999	0.914147	0.0349799	0.999998	0.999999	0.095201	2.33645e-19	1.19829e-30	503	1	.	0	.	.	.	.	.	.
SMED30006996	-2.01715	-1.76403	-1.86335	-1.94501	-1.70441	0.847269	3.60543	4.84125	0.311418	0.0834806	0.0583649	0.0444628	0.0341201	0.0172721	0.0433973	1.81011e-26	2.20793e-55	0.152898	0.178314	0.137826	0.101978	0.0499144	0.0678973	3.75056e-25	1.68401e-53	817	1	.	0	ESO84255.1	1e-45	hypothetical protein LOTGIDRAFT_229706 [Lottia gigantea]	Q0VCJ7	4e-38	Ras-related and estrogen-regulated growth inhibitor
SMED30007000	-4.37878	-0.319184	-3.6058	-0.934546	1.4064	2.61389	2.73968	2.47834	1.36278	5.88878e-08	0.493544	1.86856e-06	0.0496889	1.17015e-07	7.21956e-34	5.95992e-38	2.50726e-30	3.90258e-07	0.832717	2.17857e-05	0.139176	1.89941e-06	9.53964e-32	3.53454e-36	4.26277e-29	2717	3	.	0	XP_008185422.1	1e-08	zinc finger protein 862-like [Acyrthosiphon pisum]	.	.	.
SMED30007012	-4.30468	0.00642493	-1.14597	-2.24025	-1.06688	2.3832	3.15993	3.20823	3.63238	3.29097e-11	0.97932	0.0115189	6.30329e-06	0.0135182	3.34574e-13	7.83246e-24	1.20894e-24	3.65452e-10	0.999994	0.0447895	5.84113e-05	0.0409393	3.97935e-12	1.30514e-22	1.39869e-23	864	1	.	1	CCD75416.1	2e-13	hypothetical protein Smp_161790.2 [Schistosoma mansoni]	.	.	.
SMED30007022	-2.29316	-0.991495	-3.15719	-6.1311	0.529179	4.24156	3.8994	3.90281	0.705539	0.99851	0.954277	0.999942	1.37402e-05	0.186831	8.29014e-53	3.70549e-41	3.34219e-42	0.999999	0.999994	0.999998	0.000115051	0.323617	1.13526e-49	3.00095e-39	1.1654e-40	1594	1	.	7	CCD79664.1	2e-66	putative peptide (allatostatin/somatostatin)-like receptor [Schistosoma mansoni]	Q6W5P4	0.0008	Neuropeptide S receptor
SMED30007026	-3.9068	-0.841822	-0.918778	-3.9068	-0.0958632	1.85626	3.73926	4.07454	-1.21662	0.999527	0.833382	0.849156	0.99967	0.578345	0.00074396	7.10339e-20	4.80574e-27	0.999999	0.999994	0.999998	0.999998	0.733387	0.00183715	8.74556e-19	6.58701e-26	1965	1	.	0	.	.	.	.	.	.
SMED30007031	-3.90719	0.76974	-3.90719	-3.90719	-1.09277	2.91159	4.48736	4.64566	-0.768743	0.999487	0.207099	0.999587	0.999586	0.750616	5.90932e-08	5.45579e-25	1.58995e-28	0.999999	0.461724	0.999998	0.999998	0.882008	3.28227e-07	1.00285e-23	2.39263e-27	904	1	.	0	.	.	.	.	.	.
SMED30007034	-6.67425	-1.52401	-2.04509	-1.39166	0.674772	3.27746	3.953	3.72977	0.871815	1.79513e-05	0.991675	0.99786	0.988303	0.145897	9.58545e-28	3.96458e-46	5.77202e-40	7.83681e-05	0.999994	0.999998	0.999998	0.26777	6.57815e-26	5.10431e-44	1.75828e-38	871	1	.	0	.	.	.	.	.	.
SMED30007040	-1.69262	-0.612477	-3.59101	-3.66222	-2.78466	3.28477	4.5076	4.55062	1.15444	0.0900239	0.440212	0.000419954	0.000282015	0.000347974	1.1136e-20	1.65255e-43	6.69105e-45	0.163372	0.772545	0.0025794	0.00161957	0.00193994	3.25407e-19	1.6651e-41	2.75761e-43	234	1	YES	0	AHD24730.1	7e-14	X1.C4.1 [Schmidtea mediterranea]	.	.	.
SMED30007044	-1.22924	-2.44818	-2.51359	-2.29759	1.2755	2.6055	2.25019	2.35741	0.723495	0.0511723	6.11532e-05	3.9052e-05	7.21711e-05	1.39389e-05	4.87611e-27	2.02129e-19	5.30324e-22	0.100115	0.000508097	0.000323487	0.00049037	0.000122037	3.03518e-25	2.40598e-18	5.24871e-21	652	1	.	1	.	.	.	.	.	.
SMED30007075	-3.95343	0.653711	-2.70691	-2.06219	-3.16192	3.16818	4.13064	3.93192	1.77577	0.000126508	0.191063	0.000782983	0.00477436	1.89008e-05	1.38161e-15	1.16387e-27	6.96435e-25	0.000467701	0.435941	0.00442818	0.0188663	0.00015857	2.22588e-14	2.6167e-26	8.25374e-24	3338	1	YES	0	GAA56437.1	2e-58	fibrillin-2 [Clonorchis sinensis]	Q75N90	3e-37	Fibrillin-3
SMED30007102	-1.1413	-1.86249	-2.02297	-1.14373	-4.94766	1.38695	4.56001	5.17119	0.0624119	0.959278	0.994494	0.996441	0.958625	0.000165701	0.00781921	3.06315e-22	4.83986e-30	0.999999	0.999994	0.999998	0.999998	0.0010327	0.0149929	4.5237e-21	8.09609e-29	1734	1	.	11	CDJ16065.1	6e-36	solute carrier family 43 [Echinococcus granulosus]	Q8NBI5	5e-24	Solute carrier family 43 member 3
SMED30007141	-1.22952	-0.229961	-1.27953	-1.08085	-2.91717	-2.0603	3.41663	5.38069	2.65109	0.0398385	0.642433	0.0181303	0.0414686	5.29706e-07	3.37447e-05	3.04239e-25	3.75833e-67	0.0808225	0.978789	0.0655087	0.119931	7.02396e-06	0.000111582	5.70722e-24	5.83646e-65	336	1	YES	0	AFJ24834.1	2e-15	serine protease inhibitor-1, partial [Schmidtea mediterranea]	P0DJ50	8e-16	Kunitz-type serine protease inhibitor BmKTT-2
SMED30007156	-1.38733	-1.19403	-2.57326	-1.74679	-1.17297	2.0791	2.76209	3.2332	1.549	0.00704401	0.00526431	3.07898e-07	9.80033e-05	0.00070246	1.19424e-18	1.68724e-34	8.99284e-50	0.0175974	0.0249761	4.35905e-06	0.000640466	0.00350497	2.75278e-17	7.02094e-33	4.83799e-48	1016	1	.	0	XP_003226249.1	2e-54	17-beta-hydroxysteroid dehydrogenase 14-like isoform X2 [Anolis carolinensis]	Q9MYP6	4e-55	17-beta-hydroxysteroid dehydrogenase 14
SMED30007161	-0.864982	-1.40866	-1.78775	-1.77213	-2.5737	0.78066	3.53539	4.09118	1.53213	0.180576	0.0200079	0.0050749	0.00520236	1.68052e-05	0.0524879	7.46626e-25	2.90524e-34	0.29967	0.0757925	0.0222939	0.0203284	0.000143384	0.0801391	1.35422e-23	6.32871e-33	1982	2	YES	0	.	.	.	.	.	.
SMED30007162	-6.03471	1.91689	0.175681	-3.14092	-1.90577	2.17584	3.23587	3.57712	0.0535818	0.000701376	0.000282413	0.569083	0.999969	0.996995	3.74516e-08	4.72002e-21	7.38223e-28	0.00221748	0.00199256	0.932318	0.999998	0.999999	2.1512e-07	6.3677e-20	1.07131e-26	1278	1	.	0	EKC37639.1	8e-13	Protein SPATIAL [Crassostrea gigas]	.	.	.
SMED30007173	-3.06429	-1.01137	-2.51191	-3.42317	0.249859	3.34774	3.27903	3.1341	1.51546	0.000109244	0.0550398	8.10454e-05	7.77995e-07	0.474647	2.37556e-32	7.78209e-31	4.89094e-28	0.000409305	0.170315	0.000614408	9.27896e-06	0.638551	2.69054e-30	2.35629e-29	7.16331e-27	3220	2	.	1	XP_005723293.1	3e-62	protocadherin beta-1-like [Pundamilia nyererei]	Q5DRD0	3e-59	Protocadherin beta-4
SMED30007178	0.017394	-0.770623	-3.83034	-3.83034	-3.83034	3.4024	4.30425	4.53759	-0.840609	0.430913	0.629947	0.999432	0.999446	0.999423	3.4056e-12	1.21849e-22	8.04597e-27	0.646326	0.967151	0.999998	0.999998	0.999999	3.56375e-11	1.8492e-21	1.087e-25	841	1	YES	1	CDJ17846.1	0.0005	hypothetical protein EgrG_000987900 [Echinococcus granulosus]	.	.	.
SMED30007179	-2.72752	-0.547136	-1.22331	-1.2711	-2.42369	0.704925	3.17507	4.31277	0.501866	0.00934664	0.422587	0.0872893	0.0737761	0.000385119	0.0685575	4.43825e-23	7.69104e-48	0.0226629	0.752553	0.237466	0.192121	0.00211377	0.101276	6.93164e-22	3.70733e-46	2552	1	.	6	NP_999827.1	0	polycystic kidney disease protein 2 [Strongylocentrotus purpuratus]	Q4GZT3	0	Polycystin-2
SMED30007188	-4.71971	0.424239	-4.71971	-1.80711	1.34323	3.00814	2.87013	3.60079	-0.80991	0.999686	0.356462	0.999565	0.950198	0.0195793	4.42761e-15	4.71364e-13	2.07576e-27	0.999999	0.674215	0.999998	0.999998	0.0552508	6.74712e-14	3.35637e-12	2.90461e-26	604	1	.	0	XP_005144642.1	2e-32	calmodulin isoform X2 [Melopsittacus undulatus]	O02367	3e-34	Calmodulin
SMED30007202	-0.891097	-0.414468	-2.14193	-3.02514	-2.13994	1.84217	3.19219	3.57821	1.04151	0.181379	0.444014	0.00117053	2.52334e-05	6.87689e-05	5.35261e-08	1.15496e-24	5.19272e-32	0.300803	0.777225	0.00627593	0.000196233	0.000485996	2.99347e-07	2.06256e-23	9.74711e-31	3482	2	.	2	CCD75732.1	0	protein kinase [Schistosoma mansoni]	P18293	0	Atrial natriuretic peptide receptor 1
SMED30007268	-3.33601	-1.26459	-1.35297	-2.64173	1.02686	2.34489	2.46038	2.76316	2.11325	3.57507e-09	0.000823908	0.000492264	2.4871e-09	7.66457e-05	4.93581e-25	9.21447e-28	3.98141e-36	2.89144e-08	0.00507501	0.00295486	5.84014e-08	0.000532174	2.37163e-23	2.09039e-26	9.85602e-35	2444	1	.	0	GAA27790.2	5e-80	hypothetical protein CLF_107202 [Clonorchis sinensis]	.	.	.
SMED30007298	-0.809195	-0.889341	-2.36119	-3.45738	-4.39242	2.09309	4.82591	4.99052	1.09608	0.43325	0.304843	0.0142542	0.000962483	3.03186e-06	1.65284e-07	4.48833e-46	3.16353e-50	0.649508	0.605685	0.0536194	0.00472567	3.23675e-05	8.43413e-07	5.75404e-44	1.73602e-48	1707	1	.	0	XP_006804372.1	4e-62	deoxynucleoside triphosphate triphosphohydrolase SAMHD1-like, partial [Neolamprologus brichardi]	Q5ZJL9	8e-63	Deoxynucleoside triphosphate triphosphohydrolase SAMHD1
SMED30007303	-4.37989	0.745577	-4.37989	-1.46234	0.265817	2.13218	3.2237	3.85484	-1.0438	0.999482	0.245725	0.999614	0.924145	0.398313	3.23061e-05	1.32443e-13	5.05762e-23	0.999999	0.520856	0.999998	0.999998	0.56348	0.000107249	9.86184e-13	5.27418e-22	479	1	.	0	.	.	.	.	.	.
SMED30007305	-1.27984	-1.02804	-1.43335	-2.4444	-1.91463	1.09751	2.75045	4.2523	3.90184	0.000900915	0.00416763	0.000125768	3.29502e-09	2.09121e-07	8.58916e-05	4.55115e-28	5.37182e-73	0.00277837	0.0204559	0.000903868	7.49766e-08	3.17389e-06	0.000260668	1.05715e-26	1.19879e-70	989	1	YES	1	.	.	.	.	.	.
SMED30007310	-4.78543	-1.72691	-1.78859	-1.86437	-1.4003	3.21537	4.09742	4.2528	-0.344166	0.0283849	0.996002	0.996698	0.997363	0.989878	9.68733e-14	7.94949e-26	3.24696e-29	0.0602857	0.999994	0.999998	0.999998	0.999999	1.23613e-12	1.55617e-24	5.11616e-28	2791	1	.	0	CDJ19012.1	8e-123	protein kinase [Echinococcus granulosus]	Q6P3W7	2e-74	SCY1-like protein 2
SMED30007314	0.0940257	-0.757071	-2.46137	-1.52656	-2.61988	0.0360541	3.21441	4.02039	-0.418072	0.861083	0.402169	0.0191454	0.101728	0.00134982	0.83391	5.95648e-24	6.26025e-43	0.999999	0.729361	0.0685434	0.250041	0.00607863	0.879633	1.0042e-22	2.31414e-41	2040	1	.	10	XP_002731071.2	2e-31	stimulated by retinoic acid gene 6 protein homolog [Saccoglossus kowalevskii]	Q0V8E7	3e-10	Stimulated by retinoic acid gene 6 protein homolog
SMED30007320	-6.9183	0.116054	0.16179	-0.48685	0.798426	1.7079	2.02963	2.59135	0.121008	8.3917e-07	0.597321	0.561385	0.892879	0.054694	2.70264e-09	1.82678e-14	7.11512e-30	4.61597e-06	0.938096	0.9243	0.999998	0.125363	1.87696e-08	1.46449e-13	1.17456e-28	1796	2	.	0	XP_004213280.1	2e-10	zinc finger BED domain-containing protein 4-like, partial [Hydra vulgaris]	O75132	6e-07	Zinc finger BED domain-containing protein 4 [Homo sapiens]
SMED30007346	-3.29653	-0.176107	-1.46958	-2.59971	-1.87432	2.06902	3.55951	3.78772	0.919499	0.00122184	0.803597	0.0363337	0.00111447	0.00284358	3.00157e-08	5.40372e-26	4.41802e-30	0.00366673	0.999994	0.116611	0.00537724	0.0113168	1.74808e-07	1.07387e-24	7.40277e-29	542	1	.	0	XP_005090924.1	1e-14	uncharacterized protein LOC101851913 [Aplysia californica]	Q6XD76	1e-10	Achaete-scute homolog 4
SMED30007348	-0.725727	-1.08619	-2.59263	-1.16477	-0.265479	1.48857	1.91523	2.43099	1.26926	0.0679128	0.00168211	5.41499e-10	0.000616713	0.276621	1.72194e-17	5.50802e-30	1.05007e-52	0.12806	0.00938981	1.27451e-08	0.00320174	0.432923	3.42196e-16	1.54363e-28	6.71664e-51	1712	2	.	10	.	.	.	.	.	.
SMED30007360	-1.35221	-1.14721	-1.13332	-1.79188	-1.63133	1.90282	2.35847	2.79466	2.87427	0.00100737	0.00189928	0.00236136	6.28822e-06	6.01606e-06	4.4254e-13	2.41708e-20	2.41718e-29	0.00307894	0.010453	0.0115096	5.83088e-05	5.92307e-05	5.18165e-12	3.08295e-19	3.83882e-28	1247	1	YES	0	.	.	.	.	.	.
SMED30007370	-6.76895	-0.560751	-1.70311	-0.933355	1.06575	3.06556	2.90089	2.93397	0.492445	7.8768e-06	0.909197	0.994814	0.963722	0.0166879	1.05063e-24	2.01548e-21	1.86592e-22	3.64803e-05	0.999994	0.999998	0.999998	0.0485052	4.86958e-23	2.81269e-20	1.89275e-21	966	1	.	0	ESO91976.1	3e-11	hypothetical protein LOTGIDRAFT_233270 [Lottia gigantea]	.	.	.
SMED30007372	-3.8026	-0.784407	-0.726981	-1.75906	0.0578632	1.80122	2.45952	2.75445	0.715054	2.00072e-05	0.143581	0.17829	0.0039428	0.84181	4.80149e-10	2.17735e-19	2.29565e-25	8.65035e-05	0.355232	0.413593	0.0160023	0.952826	3.72149e-09	2.58765e-18	2.81372e-24	1720	1	.	10	ESO91388.1	1e-65	hypothetical protein LOTGIDRAFT_153826 [Lottia gigantea]	Q3UHK1	5e-62	Proton myo-inositol cotransporter
SMED30007383	-1.42935	-1.21738	-2.0788	-1.87274	0.301964	1.86865	2.00027	2.42739	1.35865	0.00335401	0.00233589	3.34909e-06	1.3102e-05	0.271067	4.91786e-16	1.75305e-18	3.04632e-28	0.009082	0.0124577	3.67146e-05	0.000110505	0.42658	8.3283e-15	1.95103e-17	4.50105e-27	1497	1	.	6	EKC20497.1	8e-10	hypothetical protein CGI_10005970 [Crassostrea gigas]	.	.	.
SMED30007389	-3.25883	-0.400475	-1.63693	-2.38444	-0.133479	2.34216	2.74501	2.72698	3.87961	1.43711e-13	0.194142	2.79876e-06	1.61777e-10	0.649059	6.70431e-23	3.11392e-32	8.00752e-32	2.21009e-12	0.441158	3.12521e-05	5.20155e-09	0.7955	2.53745e-21	1.06848e-30	1.48274e-30	3368	1	.	0	CDJ13318.1	0	peripheral plasma membrane protein CASK [Hymenolepis microstoma]	O70589	0	Peripheral plasma membrane protein CASK
SMED30007396	-2.42391	-1.12612	-2.50365	-2.21331	1.21271	2.29977	2.36411	2.39038	3.80278	1.52469e-09	0.000649411	4.64616e-11	1.57162e-09	2.925e-06	5.86289e-22	2.77046e-23	7.0578e-24	1.31278e-08	0.00414596	1.28394e-09	3.8762e-08	3.13711e-05	1.98462e-20	4.39293e-22	7.80868e-23	1280	1	.	0	XP_003451667.1	1e-57	citrate lyase subunit beta-like protein, mitochondrial-like [Oreochromis niloticus]	Q8R4N0	6e-50	Citrate lyase subunit beta-like protein, mitochondrial
SMED30007408	-2.68399	-0.26304	-1.72705	-1.6361	-1.94866	1.63116	2.89624	3.73144	2.15717	3.88849e-05	0.556588	0.00105572	0.00141262	4.29734e-05	1.32534e-06	1.77523e-20	1.41556e-35	0.000159212	0.898046	0.00573484	0.00659405	0.000323827	5.73028e-06	2.28753e-19	3.3686e-34	1116	2	YES	0	CAX73825.1	5e-96	Transmembrane serine protease 8 precursor [Schistosoma japonicum]	Q9QYZ9	1e-54	Serine protease 30
SMED30007426	0.278421	0.749769	-5.25605	-5.25605	-3.30519	3.72913	4.36809	4.69187	0.272094	0.372053	0.144224	0.999669	0.999679	0.993058	1.70977e-23	1.48349e-36	8.15469e-46	0.566848	0.356121	0.999998	0.999998	0.999999	6.91412e-22	7.67924e-35	3.58129e-44	1584	1	.	1	EKC27806.1	1e-38	Synaptotagmin-C [Crassostrea gigas]	Q86SS6	4e-25	Synaptotagmin-9
SMED30007456	-4.60628	-0.0257146	-1.96129	-3.18866	-0.00599176	2.7192	3.46211	3.60663	1.93193	6.63855e-08	0.997783	0.0010559	7.50594e-06	0.958561	4.53418e-21	1.95013e-36	2.82934e-40	4.37062e-07	0.999994	0.00573484	6.81529e-05	0.999999	1.3996e-19	1.00088e-34	8.79664e-39	2782	1	.	0	ELT88483.1	5e-68	hypothetical protein CAPTEDRAFT_202493 [Capitella teleta]	.	.	.
SMED30007461	-1.55923	-1.32868	-1.58019	-5.02597	-3.55923	2.21591	4.66412	6.17326	2.79992	0.0427609	0.0433159	0.0209044	5.67019e-08	2.26808e-06	1.61804e-08	6.77212e-41	2.5396e-76	0.0858438	0.141201	0.0736507	9.22386e-07	2.50754e-05	9.94832e-08	5.36905e-39	7.35679e-74	398	1	YES	0	XP_007752826.1	3e-14	large subunit ribosomal protein L40e [Cladophialophora yegresii CBS 114405]	P18101	3e-15	Ubiquitin-60S ribosomal protein L40
SMED30007477	-2.9621	0.247169	-2.78436	-2.37414	-0.43424	2.66471	2.34749	3.29547	0.383679	0.00448185	0.609481	0.00125234	0.0027922	0.437758	8.26404e-15	2.44607e-11	4.63127e-24	0.0117967	0.949471	0.00666357	0.011863	0.603034	1.20625e-13	1.48964e-10	5.183e-23	1990	1	.	0	EKC29177.1	8e-92	hypothetical protein CGI_10024300 [Crassostrea gigas]	Q9D5U8	2e-18	Cyclic nucleotide-binding domain-containing protein 2 [Mus musculus]
SMED30007489	-2.67858	-1.82981	-1.87434	-1.18992	-2.37297	1.99949	3.60625	4.33988	0.655326	0.0110869	0.0210668	0.0181621	0.0955696	0.000487969	3.92399e-09	2.24152e-33	3.91957e-53	0.026344	0.0789696	0.0655841	0.23756	0.00256661	2.65599e-08	8.50508e-32	2.58392e-51	927	1	YES	1	AEY79715.1	3e-86	trypsin-like serine protease [Dugesia japonica]	Q9UKR3	6e-25	Kallikrein-13
SMED30007501	-1.8969	-0.351378	-1.52749	-4.32405	-4.13563	1.37884	4.64826	6.20835	6.24999	0.00229543	0.51334	0.0101572	6.60323e-09	9.13863e-09	0.00253718	1.12047e-32	8.06794e-58	0.00647029	0.853311	0.0402906	1.38921e-07	2.05309e-07	0.00551339	4.00431e-31	7.36554e-56	874	1	YES	0	ADW66116.1	5e-89	lectin-like protein [Schmidtea mediterranea]	P22897	6e-15	Macrophage mannose receptor 1
SMED30007511	-2.81454	-2.27518	-2.47157	-0.942221	-1.47075	2.426	3.93467	3.61358	2.56784	1.07298e-05	1.67432e-05	6.72806e-06	0.0383613	0.000837044	6.66175e-15	3.99822e-42	5.4793e-35	4.86684e-05	0.000159375	6.86331e-05	0.112478	0.00404777	9.87204e-14	3.49143e-40	1.25342e-33	1272	1	.	0	CAA27801.1	2e-63	unnamed protein product [Homo sapiens]	P08397	1e-64	Porphobilinogen deaminase
SMED30007517	-4.26069	-0.400985	-0.439346	-1.50006	0.414794	1.65914	2.15941	2.36773	1.72047	1.8299e-10	0.290516	0.25615	0.000451353	0.158398	9.70315e-11	1.97788e-18	1.20406e-22	1.81109e-09	0.58611	0.542707	0.00244084	0.285257	8.28121e-10	2.18831e-17	1.23049e-21	1283	1	.	0	ESO82030.1	2e-10	hypothetical protein LOTGIDRAFT_170441 [Lottia gigantea]	Q6PCQ0	2e-12	IQ domain-containing protein E [Mus musculus]
SMED30007522	-1.32449	0.291147	-1.38332	-3.03372	-3.37958	-1.61618	4.46214	5.98401	6.19479	0.0271722	0.567226	0.0202207	8.97702e-06	1.08455e-06	0.00691205	3.2243e-29	2.69944e-52	0.0580455	0.908855	0.0716863	7.97554e-05	1.31486e-05	0.0134496	8.48371e-28	1.68726e-50	589	1	YES	1	.	.	.	.	.	.
SMED30007525	-2.19111	-1.06218	-2.18161	-0.747063	0.611833	1.44075	1.6963	2.43308	2.00666	1.13537e-06	0.00167972	1.91167e-08	0.0190673	0.0146956	1.80364e-10	1.95537e-14	6.08992e-31	6.11571e-06	0.00937995	3.45281e-07	0.0622294	0.0437961	1.48262e-09	1.56466e-13	1.06793e-29	2343	1	.	5	CAG33385.1	4e-116	ABCD4 [Homo sapiens]	O14678	6e-118	ATP-binding cassette sub-family D member 4
SMED30007547	-1.88168	-1.64822	-1.17473	0.681866	-2.87492	1.07108	2.71061	3.116	-0.601166	0.106341	0.0737928	0.167417	0.226724	0.000392889	0.00705792	1.32125e-15	6.67526e-22	0.18881	0.214632	0.394291	0.464301	0.00214898	0.0136998	1.16492e-14	6.58068e-21	388	2	.	1	.	.	.	.	.	.
SMED30007550	0.969058	-0.933414	-3.97402	-1.0219	-2.01829	-2.10283	3.33997	5.74143	-0.618304	0.279976	0.953846	0.037558	0.965003	0.998504	0.998886	4.75988e-10	1.03877e-35	0.440945	0.999994	0.119919	0.999998	0.999999	1	2.51757e-09	2.4976e-34	1818	1	.	10	.	.	.	.	.	.
SMED30007555	-1.71706	-0.871247	-2.56183	-2.63391	-0.899121	2.42259	3.02989	3.23069	-0.468565	0.156932	0.337502	0.0163013	0.0124825	0.199387	1.11169e-12	1.96588e-21	5.59937e-26	0.26506	0.650206	0.0600086	0.0433651	0.34049	1.24183e-11	2.74704e-20	7.17229e-25	1023	1	.	6	.	.	.	.	.	.
SMED30007620	-6.7247	-0.693337	-1.66038	-1.40371	1.57646	2.23686	3.13954	3.52927	0.544881	7.27623e-06	0.934145	0.994204	0.988841	3.77303e-05	7.7345e-14	1.91254e-34	1.2157e-49	3.39914e-05	0.999994	0.999998	0.999998	0.000289531	9.9785e-13	7.90387e-33	6.44815e-48	1257	1	.	4	ESO03383.1	2e-104	hypothetical protein HELRODRAFT_187088 [Helobdella robusta]	Q9R0K7	9e-95	Plasma membrane calcium-transporting ATPase 2
SMED30007629	-2.49299	-0.216539	-2.77754	-3.75226	-2.21317	2.74772	4.1444	4.56037	6.0875	9.37129e-05	0.677511	1.69487e-05	6.59124e-08	0.000285731	2.34818e-11	1.41923e-26	2.1632e-32	0.000355175	0.999994	0.000156151	1.05737e-06	0.00163561	2.16474e-10	2.95489e-25	4.18566e-31	997	2	.	2	ESO00742.1	6e-73	hypothetical protein HELRODRAFT_186309 [Helobdella robusta]	Q26551	6e-47	Peptidyl-prolyl cis-trans isomerase B
SMED30007630	-3.0378	-1.73505	-1.82355	-1.56345	0.589867	2.69134	2.44906	2.42959	0.242033	0.00145658	0.0110354	0.00742668	0.0152337	0.0890475	3.76868e-31	1.2539e-24	6.08434e-25	0.0042963	0.0465635	0.0307805	0.0514858	0.18346	3.86187e-29	2.23e-23	7.24231e-24	2376	1	.	4	CCD78058.1	0	putative cyclic-nucleotide-gated cation channel [Schistosoma mansoni]	Q90805	0	Cyclic nucleotide-gated channel cone photoreceptor subunit alpha
SMED30007633	-3.14423	-2.30644	-1.91198	-3.10731	0.667063	2.99878	3.14289	3.66122	0.827388	0.00164909	0.0027945	0.00874309	0.000177955	0.0821058	1.14051e-24	1.29123e-27	1.74162e-40	0.00480113	0.0145356	0.0353561	0.00108068	0.172194	5.24581e-23	2.88582e-26	5.48849e-39	1089	1	.	0	.	.	.	.	.	.
SMED30007637	-1.8189	-1.34222	-2.02177	-3.44515	-3.07951	0.914984	4.78734	6.00522	4.24024	0.000380762	0.00229325	2.56374e-05	3.85947e-10	2.89659e-10	0.00527801	1.38572e-69	1.9063e-112	0.00127172	0.0122737	0.000224333	1.12342e-08	9.71778e-09	0.0105781	1.49098e-66	4.78593e-109	343	1	YES	0	.	.	.	.	.	.
SMED30007640	-0.816745	-4.65044	-4.65044	-4.65044	1.65695	4.65344	4.49706	3.9606	-0.0864548	0.660221	0.999586	0.999589	0.999592	0.00376149	8.23196e-45	1.44857e-39	8.52882e-27	0.942292	0.999994	0.999998	0.999998	0.0143519	3.75764e-42	9.96372e-38	1.15017e-25	964	1	.	0	XP_005112024.1	3e-96	LIM/homeobox protein Lhx3-like isoform X1 [Aplysia californica]	P53412	2e-87	LIM/homeobox protein Lhx3
SMED30007649	-4.03832	-0.979692	-1.07366	-4.03832	-1.20034	2.68009	4.0157	4.63454	-0.815738	0.99941	0.854022	0.870666	0.999576	0.890476	4.25104e-07	3.40731e-19	1.58958e-29	0.999999	0.999994	0.999998	0.999998	0.989393	2.01117e-06	3.9958e-18	2.5623e-28	802	1	YES	0	CDJ22328.1	6e-43	complement C1q tumor necrosis factor [Echinococcus granulosus]	Q9BXJ4	3e-09	Complement C1q tumor necrosis factor-related protein 3
SMED30007660	-1.26908	1.11676	-5.11119	-2.19416	-2.2915	2.64042	3.42512	3.68363	-0.513168	0.980226	0.0681698	0.00130272	0.998566	0.998941	1.32709e-12	1.49025e-24	3.49896e-31	0.999999	0.201744	0.00690148	0.999998	0.999999	1.46828e-11	2.63943e-23	6.24486e-30	1681	1	.	2	AGS83418.1	2e-99	asic [Schmidtea mediterranea]	Q09274	4e-06	Degenerin-like protein unc-105
SMED30007670	-5.08137	-0.116322	-1.50394	-2.89171	1.11561	2.56734	2.99728	2.91311	2.01624	2.97776e-10	0.822641	0.00447679	1.11223e-05	0.000558336	2.62722e-20	1.08894e-28	4.90793e-27	2.86159e-09	0.999994	0.0200107	9.59566e-05	0.0028803	7.39031e-19	2.73159e-27	6.72096e-26	3681	1	.	0	ABD93929.1	4e-112	dystrobrevin [Schistosoma mansoni]	O60941	2e-98	Dystrobrevin beta
SMED30007707	-4.86257	1.99978	-4.86257	-4.86257	0.751112	3.1073	4.23823	4.4913	-0.143864	0.999593	0.00355849	0.999653	0.999652	0.13222	4.56379e-10	6.846e-23	1.65519e-27	0.999999	0.0178946	0.999998	0.999998	0.248667	3.54547e-09	1.05552e-21	2.33454e-26	1747	3	.	7	ELU01565.1	4e-44	hypothetical protein CAPTEDRAFT_201825 [Capitella teleta]	.	.	.
SMED30007727	-1.56792	-1.80573	-1.55608	-3.66572	-1.12752	3.2498	3.30007	3.17309	1.18779	0.0288013	0.00382176	0.0107692	1.0974e-06	0.0177395	2.62597e-28	2.47616e-29	4.62001e-27	0.0610537	0.0190091	0.0423613	1.25043e-05	0.050973	1.92239e-26	6.5553e-28	6.33821e-26	3898	1	YES	1	CDJ08400.1	3e-121	cadherin [Hymenolepis microstoma]	Q9BZA8	2e-73	Protocadherin-11 Y-linked
SMED30007780	-1.21031	-2.02766	-1.62423	-2.20898	-1.90271	1.38036	3.46683	4.12669	0.658569	0.132557	0.00604162	0.0201349	0.00247541	0.000666255	3.15139e-05	1.01927e-34	1.29095e-53	0.229054	0.0280629	0.071441	0.0106883	0.00334817	0.000104908	4.38051e-33	8.77934e-52	1269	1	.	0	EKC20504.1	2e-30	Cartilage matrix protein, partial [Crassostrea gigas]	Q8C6K9	3e-28	Collagen alpha-6(VI) chain
SMED30007813	-1.42506	-0.585357	-1.55188	-2.58001	-3.01702	0.213557	3.80222	5.14353	6.0113	0.00078315	0.129798	0.000236488	2.08555e-08	1.36235e-10	0.545686	9.69048e-42	4.67623e-79	0.00244903	0.329299	0.0015638	3.80326e-07	5.03601e-09	0.6132	8.20071e-40	1.63815e-76	783	1	YES	0	CCW36844.1	0	Ast6 protein [Schmidtea mediterranea]	P55112	2e-24	Zinc metalloproteinase nas-4
SMED30007841	-6.67142	-1.52671	-1.25856	0.668578	2.0158	1.7742	2.27595	2.72218	0.113654	9.3972e-06	0.991943	0.984119	0.182096	5.80129e-09	5.40092e-08	9.33721e-15	1.46112e-24	4.29931e-05	0.999994	0.999998	0.393206	1.37294e-07	3.01824e-07	7.68585e-14	1.68012e-23	1590	1	.	0	CBM40944.1	1e-71	nuclear hormone receptor 1 [Echinococcus multilocularis]	O13124	1e-33	Vitamin D3 receptor
SMED30007846	-1.7292	-0.493593	-6.63285	-1.19917	-1.48343	2.39407	4.27612	4.86805	1.14828	0.993423	0.857527	1.20385e-06	0.974391	0.987587	2.9224e-08	4.34705e-30	2.17775e-41	0.999999	0.999994	1.47193e-05	0.999998	0.999999	1.70428e-07	1.22625e-28	7.21773e-40	2784	1	.	3	CDJ18473.1	0	hyperpolarization activated cyclic [Echinococcus granulosus]	Q9MZS1	0	Potassium/sodium hyperpolarization-activated cyclic nucleotide-gated channel 1
SMED30007850	-2.37855	0.213755	-1.38117	-3.11066	-2.27618	1.70587	3.35546	3.87148	3.53579	4.45517e-05	0.612844	0.00637259	1.43189e-07	1.29678e-05	4.06027e-06	2.3514e-23	9.69071e-32	0.000180211	0.952397	0.0269986	2.09411e-06	0.00011467	1.61185e-05	3.75017e-22	1.78673e-30	2850	1	.	0	.	.	.	.	.	.
SMED30007867	-1.83278	0.145741	-2.11667	-2.93785	-1.44849	2.49794	2.73547	2.95666	1.34591	0.00363356	0.697816	0.000119493	8.62855e-07	0.000738445	9.62645e-19	9.36133e-23	3.20858e-27	0.00975653	0.999994	0.000862474	1.01188e-05	0.00365502	2.25168e-17	1.43162e-21	4.42605e-26	6169	1	.	1	XP_003251587.1	0	otoferlin-like isoform X1 [Apis mellifera]	Q5SPC5	0	Otoferlin
SMED30007876	-3.24817	0.641364	-0.567856	-2.74352	-2.74833	2.07723	3.14701	3.44227	4.74848	6.37961e-09	0.0933558	0.185913	1.06906e-07	5.32927e-08	9.11945e-10	6.23006e-23	8.48209e-28	4.95996e-08	0.25704	0.426289	1.62091e-06	9.64294e-07	6.78542e-09	9.63517e-22	1.22151e-26	913	1	.	0	AAW26951.1	4e-93	SJCHGC00821 protein [Schistosoma japonicum]	P04113	1e-68	Myosin regulatory light chain A, smooth adductor muscle
SMED30007877	-3.54485	-2.08986	-2.9469	-3.73894	1.71003	3.75706	3.36597	3.48749	3.72912	1.41851e-10	1.25636e-06	5.86684e-10	1.16212e-13	4.68582e-09	1.68535e-47	2.95653e-37	2.38564e-40	1.42928e-09	1.52254e-05	1.37016e-08	6.75889e-12	1.13026e-07	1.1038e-44	1.63734e-35	7.44019e-39	1115	1	.	0	.	.	.	.	.	.
SMED30007882	-1.67854	-0.224261	-2.30911	-3.07671	-3.92613	2.40274	4.20367	4.60835	3.15195	0.00413849	0.636127	5.87073e-05	3.71905e-07	5.87721e-11	2.60377e-12	3.99959e-40	5.48745e-49	0.0109841	0.972871	0.000463125	4.86302e-06	2.4222e-09	2.76698e-11	2.90351e-38	2.78786e-47	376	1	.	0	AAL29933.1	5e-31	scarf2 [Girardia tigrina]	Q5M8X6	1e-14	Collectin-10
SMED30007906	-2.30544	-0.253283	-0.378684	-1.79797	-2.00103	-2.19409	3.27246	5.65804	2.11671	0.0042162	0.66181	0.508954	0.00580718	0.000798733	6.13179e-05	8.15818e-20	3.88595e-65	0.0111647	0.995523	0.868297	0.0223811	0.00389818	0.000192209	9.95873e-19	5.2032e-63	635	1	YES	0	XP_004995308.1	1e-20	hypothetical protein PTSG_03577 [Salpingoeca rosetta]	Q8HXX6	6e-18	Ganglioside GM2 activator
SMED30007917	-1.65075	-1.18153	-2.84964	-3.51304	-1.51462	2.84199	3.69615	4.17144	4.38004	0.00142212	0.0127413	3.02459e-07	2.08266e-09	0.00151292	4.71194e-17	8.45626e-30	1.29772e-38	0.00420537	0.0523822	4.28607e-06	4.99556e-08	0.00668817	8.96758e-16	2.32023e-28	3.6814e-37	1679	2	YES	1	ABB21169.1	9e-08	variable lymphocyte receptor A [Eptatretus stoutii]	Q9NZU1	3e-05	Leucine-rich repeat transmembrane protein FLRT1
SMED30007938	-1.80169	-0.879856	-2.931	-2.97765	0.255471	2.73234	2.87412	2.72826	4.69904	6.83209e-06	0.0134914	8.95055e-12	3.91028e-12	0.41749	2.64968e-25	3.19199e-28	3.07473e-25	3.20758e-05	0.054956	2.73482e-10	1.78222e-10	0.582644	1.32164e-23	7.56609e-27	3.72916e-24	1563	1	YES	0	ESO99852.1	4e-59	hypothetical protein LOTGIDRAFT_146967, partial [Lottia gigantea]	P28798	4e-45	Granulins
SMED30007970	-1.58913	-1.30847	-1.70263	-2.3284	-0.328827	1.7837	2.28074	3.19301	1.21174	0.00350231	0.0027297	0.000186312	1.8161e-06	0.289852	7.76067e-16	8.83883e-27	1.0186e-58	0.00943945	0.0142551	0.00126934	1.96317e-05	0.447704	1.28748e-14	1.87394e-25	9.74201e-57	1163	1	YES	0	EYC35767.1	3e-72	hypothetical protein Y032_0986g3296 [Ancylostoma ceylanicum]	P34387	5e-71	Cell-death-related nuclease 7
SMED30007972	-0.686562	0.129288	-2.12092	-3.80783	-2.07086	2.12389	3.05452	3.37846	0.350117	0.397382	0.74987	0.00663308	2.34754e-05	0.00112256	7.7836e-11	8.01327e-24	1.48814e-30	0.601121	0.999994	0.0279333	0.000184274	0.00519979	6.74781e-10	1.33251e-22	2.55544e-29	1375	2	.	0	.	.	.	.	.	.
SMED30008009	-1.10069	-0.501176	-1.02849	-3.17017	-2.97281	-0.853173	3.83171	5.7948	2.74315	0.0760829	0.337025	0.0624302	3.61331e-06	6.52559e-07	0.0650292	5.49921e-31	7.31964e-76	0.141186	0.649577	0.182145	3.58676e-05	8.41595e-06	0.0966043	1.68884e-29	2.04184e-73	667	1	YES	0	CDJ14117.1	3e-47	venom allergen (val) protein [Hymenolepis microstoma]	Q9ET66	5e-29	Peptidase inhibitor 16
SMED30008017	-2.50768	-3.44935	-3.07749	-3.67165	1.20384	4.01839	3.98218	3.50175	3.68092	2.59764e-07	8.6674e-13	7.05206e-11	1.02748e-13	2.21024e-05	1.22263e-62	2.25345e-61	4.2307e-46	1.55368e-06	2.47041e-11	1.90545e-09	6.0341e-12	0.000181636	7.36684e-59	1.19104e-58	1.87991e-44	678	1	.	0	GAA41511.1	7e-41	universal stress protein A-like protein [Clonorchis sinensis]	A0QZA1	5e-06	Universal stress protein MSMEG_3950/MSMEI_3859
SMED30008033	-5.06294	0.034276	-1.3787	-2.38514	1.23447	1.99659	2.57575	2.9857	1.86071	4.03057e-10	0.890129	0.00847814	8.86519e-05	0.000117517	8.27057e-12	3.01527e-20	2.59093e-28	3.78637e-09	0.999994	0.0344512	0.000586091	0.000764742	8.17389e-11	3.82167e-19	3.84328e-27	2735	2	.	5	XP_006607474.1	0	plasma membrane calcium-transporting ATPase 3-like isoform X1 [Apis dorsata]	Q16720	0	Plasma membrane calcium-transporting ATPase 3
SMED30008035	-2.04734	-1.09432	-2.19494	-2.83833	-0.666815	2.8656	2.98312	2.99301	1.61867	0.000546193	0.0131386	1.07449e-05	1.23606e-07	0.0609698	2.60731e-32	2.39717e-35	6.53474e-36	0.0017633	0.0536959	0.000104288	1.84077e-06	0.136476	2.94196e-30	1.10427e-33	1.5954e-34	979	1	.	4	ELU06724.1	1e-57	hypothetical protein CAPTEDRAFT_179551 [Capitella teleta]	Q58DR5	3e-55	Secretory carrier-associated membrane protein 3
SMED30008062	-4.19515	-0.135475	-1.22993	-4.19515	-1.37604	2.89133	3.84478	4.39564	-0.801167	0.999686	0.609998	0.893629	0.999568	0.912719	6.57967e-09	2.938e-18	4.52866e-27	0.999999	0.950119	0.999998	0.999998	0.999999	4.29618e-08	3.19542e-17	6.21855e-26	888	1	.	0	ELU09471.1	1e-12	hypothetical protein CAPTEDRAFT_200340 [Capitella teleta]	.	.	.
SMED30008073	-1.08941	1.48469	-2.16238	-3.01835	-3.47102	-1.22238	4.45013	5.02873	4.04724	0.114843	0.0049906	0.00351099	0.000140988	1.33295e-05	0.0632422	7.36597e-23	2.9603e-29	0.202084	0.0238578	0.0162457	0.000881236	0.000117544	0.0943008	1.13337e-21	4.67427e-28	2041	1	YES	0	AAL29934.1	0	lectin 2b [Girardia tigrina]	P22897	1e-23	Macrophage mannose receptor 1
SMED30008087	-2.10663	0.213208	-1.76151	-2.85134	-3.67198	0.958443	4.15481	5.065	3.51158	0.00065849	0.62397	0.00149137	2.55649e-06	3.6726e-09	0.0171672	1.59184e-34	1.58622e-52	0.00209552	0.962438	0.00775231	2.64698e-05	9.17449e-08	0.0299502	6.66073e-33	1.00819e-50	1924	1	YES	0	XP_003384475.1	4e-49	hypothetical protein LOC100640739 [Amphimedon queenslandica]	A8TX70	2e-31	Collagen alpha-5(VI) chain
SMED30008120	-2.89231	-1.76586	-2.88857	-3.47266	0.913755	2.89983	3.54881	3.65701	3.94459	4.11568e-07	0.000266514	1.12564e-07	9.89369e-10	0.0134648	3.67092e-19	1.71863e-29	1.75608e-31	2.38402e-06	0.0018928	1.74266e-06	2.56292e-08	0.0408062	9.00601e-18	4.59832e-28	3.18133e-30	494	1	YES	0	.	.	.	.	.	.
SMED30008151	-0.897273	-0.36404	-3.91733	-4.02871	-3.52545	2.54756	4.67009	5.51516	1.71971	0.300361	0.651991	6.57687e-05	3.47402e-05	1.21255e-05	6.21112e-14	2.6396e-57	2.44541e-87	0.469345	0.987607	0.000511861	0.000258734	0.000108367	8.11811e-13	9.58112e-55	1.47346e-84	395	1	YES	0	.	.	.	.	.	.
SMED30008163	-2.83324	-2.2208	-1.41123	-0.484157	0.348186	1.77527	2.33903	2.48694	3.54364	6.3375e-10	3.5624e-08	0.000123864	0.153012	0.253856	5.61991e-11	3.28386e-19	6.69236e-22	5.7805e-09	5.67854e-07	0.000890824	0.344297	0.405997	4.96222e-10	3.85854e-18	6.59538e-21	858	1	.	0	CDJ17019.1	1e-38	universal stress protein [Echinococcus granulosus]	A0QZA1	1e-05	Universal stress protein MSMEG_3950/MSMEI_3859
SMED30008167	1.01242	-0.475588	-1.51092	-4.51878	-1.6185	-0.0274387	3.08322	4.05558	-1.04632	0.216771	0.863015	0.991427	0.00731326	0.993898	0.623169	2.41155e-11	6.64445e-22	0.351791	0.999994	0.999998	0.0273019	0.999999	0.686124	1.46922e-10	6.55245e-21	343	1	YES	0	.	.	.	.	.	.
SMED30008171	-2.93468	-0.124563	-1.42917	-1.54914	-0.392711	1.08733	2.46888	2.87406	1.63403	4.531e-07	0.729223	0.000558611	0.000170571	0.212263	1.6014e-05	2.15989e-27	1.01806e-38	2.60755e-06	0.999994	0.00329584	0.00104066	0.35626	5.68129e-05	4.76012e-26	2.90172e-37	1464	1	.	0	XP_008211543.1	2e-50	inositol polyphosphate 1-phosphatase [Nasonia vitripennis]	P49442	6e-48	Inositol polyphosphate 1-phosphatase
SMED30008199	-2.19632	-2.97288	-0.624976	-1.05719	0.408446	1.72848	1.88706	2.82738	-0.541901	0.0474377	0.00262822	0.402431	0.165728	0.339338	2.0507e-07	8.16052e-09	1.63753e-22	0.093832	0.0137825	0.745545	0.36602	0.502988	1.02849e-06	3.73295e-08	1.66388e-21	1566	1	.	12	XP_005097233.1	0.0003	solute carrier family 15 member 4-like isoform X1 [Aplysia californica]	.	.	.
SMED30008201	-1.0303	-0.79369	-0.250493	-4.86166	-2.9051	1.92418	3.89895	4.01811	-0.556783	0.962045	0.929469	0.758753	0.00249256	0.99994	6.65265e-06	3.71881e-32	3.47993e-36	0.999999	0.999994	0.999998	0.0107476	0.999999	2.53927e-05	1.25884e-30	8.65015e-35	1693	1	.	3	GAA50253.1	3e-75	voltage-gated hydrogen channel 1 [Clonorchis sinensis]	Q5F4C0	2e-17	Voltage-gated hydrogen channel 1
SMED30008225	-2.06855	-0.741661	-2.42261	0.468783	-0.0696159	-1.72873	2.57468	3.9877	1.40033	0.00875761	0.212898	0.000656528	0.350103	0.905164	0.00227669	1.58058e-10	2.98601e-26	0.0214017	0.470855	0.00378912	0.636738	0.999665	0.0050051	8.86577e-10	3.8893e-25	449	1	YES	1	AHD24756.1	8e-05	X1.D.A5.1 [Schmidtea mediterranea]	.	.	.
SMED30008250	0.248641	-0.617681	-6.11255	-3.19605	-0.74836	3.1353	3.58664	3.70406	0.320311	0.47725	0.891483	9.65125e-06	0.999958	0.920335	2.97666e-27	1.67874e-39	2.20305e-44	0.707794	0.999994	9.46307e-05	0.999998	0.999999	1.9203e-25	1.14683e-37	8.8613e-43	880	1	.	0	.	.	.	.	.	.
SMED30008266	-2.68904	-1.18519	-3.12119	-3.23415	-1.73483	3.94086	3.89085	4.13268	3.2559	8.48892e-05	0.0287279	2.83986e-06	1.29518e-06	0.00123645	1.85024e-28	1.0947e-27	1.54264e-31	0.000324344	0.101523	3.16524e-05	1.45326e-05	0.00564229	1.38662e-26	2.47041e-26	2.81326e-30	1653	1	.	12	ELR52334.1	1e-113	Solute carrier family 2, facilitated glucose transporter member 1, partial [Bos mutus]	P27674	2e-115	Solute carrier family 2, facilitated glucose transporter member 1
SMED30008271	-5.3289	-2.62819	-4.09163	-2.92764	3.39404	4.51285	3.74297	3.3265	3.14917	3.77409e-10	4.89019e-05	2.13058e-07	1.32198e-05	6.45898e-28	1.85168e-54	2.46135e-35	3.97759e-27	3.56321e-09	0.000416295	3.11743e-06	0.000111435	4.74609e-25	3.98469e-51	1.12866e-33	5.46932e-26	540	1	YES	0	AFJ24736.1	4e-18	hypothetical protein, partial [Schmidtea mediterranea]	.	.	.
SMED30008292	-2.37061	0.133133	-3.2506	-3.06184	-0.304306	2.31646	2.94957	3.58819	1.30591	0.00401889	0.768991	4.9416e-05	5.48187e-05	0.576012	5.72919e-09	1.49882e-14	3.82631e-22	0.010693	0.999994	0.000397425	0.00038497	0.731568	3.77853e-08	1.21254e-13	3.81202e-21	2303	1	YES	1	CCH45586.1	6e-33	hypothetical protein BN7_5169 [Wickerhamomyces ciferrii]	Q6ZN16	3e-30	Mitogen-activated protein kinase kinase kinase 15
SMED30008301	-2.65034	-0.198773	-2.7314	-3.44008	0.482559	2.31322	3.07303	3.15179	2.32898	5.14365e-06	0.620719	1.07478e-07	5.15117e-10	0.139696	3.15142e-16	9.28916e-30	1.46333e-31	2.46795e-05	0.959585	1.67165e-06	1.45581e-08	0.259141	5.45963e-15	2.53262e-28	2.67348e-30	1934	1	.	0	XP_002597144.1	3e-44	hypothetical protein BRAFLDRAFT_263902 [Branchiostoma floridae]	Q8NB59	4e-41	Synaptotagmin-14
SMED30008318	-3.2981	-0.364146	-1.03597	-2.30911	-2.31887	1.88947	3.71059	3.72614	1.72747	5.74804e-05	0.483918	0.0608324	0.000259214	2.73621e-05	9.16769e-08	2.82872e-31	1.16762e-31	0.000227289	0.822144	0.178643	0.00150701	0.000219006	4.91538e-07	8.91433e-30	2.14493e-30	2572	1	.	0	XP_002116951.1	2e-89	hypothetical protein TRIADDRAFT_61017 [Trichoplax adhaerens]	O08653	3e-30	Telomerase protein component 1
SMED30008350	-2.6486	-0.0716765	-2.49319	-1.98093	-2.03559	1.52073	4.0788	3.63046	0.489545	0.0153696	0.963047	0.00526334	0.0162135	0.00319893	0.000147162	8.92319e-34	6.28861e-26	0.0351535	0.999994	0.0229937	0.0543404	0.0125048	0.000424669	3.5141e-32	8.04146e-25	5142	1	YES	0	XP_005994285.1	3e-173	SCO-spondin-like [Latimeria chalumnae]	Q2PC93	8e-163	SCO-spondin
SMED30008353	-2.02525	-0.0933154	-1.87384	-2.93649	-1.20833	2.45782	2.6842	2.99522	-0.387014	0.0766547	0.952305	0.0379116	0.00321518	0.0647605	6.08777e-15	2.38953e-18	1.15906e-24	0.142011	0.999994	0.120902	0.0134253	0.143194	9.10204e-14	2.62161e-17	1.34201e-23	1419	1	.	7	EUB63550.1	2e-36	5-hydroxytryptamine receptor 2B [Echinococcus granulosus]	Q9GJU1	6e-07	D(2) dopamine receptor
SMED30008378	-0.992871	-2.32564	-1.49503	-1.25271	-0.155444	1.58697	2.12589	2.50883	0.852408	0.0518873	4.14449e-06	0.000750003	0.00323037	0.616958	8.7116e-13	1.49046e-23	8.96926e-35	0.101329	4.50924e-05	0.00425685	0.0134757	0.767709	9.8482e-12	2.42065e-22	2.02865e-33	1722	1	.	0	ESO08756.1	6e-43	hypothetical protein HELRODRAFT_74186, partial [Helobdella robusta]	Q99759	1e-42	Mitogen-activated protein kinase kinase kinase 3
SMED30008388	-5.08335	1.19464	0.934848	-5.08335	-5.08335	3.23706	5.00001	4.88348	0.325933	0.999428	0.0425312	0.0833813	0.999534	0.999446	1.95417e-13	1.02385e-44	2.78205e-42	0.999999	0.139094	0.229409	0.999998	0.999999	2.39128e-12	1.14243e-42	9.78888e-41	1536	1	.	7	XP_003748115.1	3e-102	excitatory amino acid transporter 2-like [Metaseiulus occidentalis]	P43006	1e-100	Excitatory amino acid transporter 2
SMED30008439	-7.09403	0.732876	0.587577	0.0176954	-2.0685	1.97201	2.75957	3.09279	0.540289	4.42223e-07	0.138754	0.222476	0.662149	0.997934	4.18149e-10	1.73245e-23	1.91383e-32	2.55032e-06	0.346677	0.488069	0.970733	0.999999	3.2687e-09	2.79558e-22	3.71507e-31	3359	2	.	4	XP_004848256.1	9e-68	glutamate receptor ionotropic, NMDA 3A isoform X1 [Heterocephalus glaber]	Q8TCU5	5e-68	Glutamate receptor ionotropic, NMDA 3A
SMED30008453	-1.82233	0.297032	-0.596459	-2.40669	-2.07937	-0.261283	2.86345	4.00567	0.909712	0.027065	0.553175	0.331494	0.00120086	0.000773767	0.599483	1.01239e-14	1.82048e-30	0.0578503	0.894456	0.652697	0.0057326	0.00379786	0.663994	8.30164e-14	3.11801e-29	1985	1	.	0	XP_004504140.1	3e-06	E3 ubiquitin-protein ligase RGLG2-like isoform X1 [Cicer arietinum]	Q9SS90	0.0002	E3 ubiquitin-protein ligase RGLG1
SMED30008461	-5.05546	-0.00214263	-0.595099	-1.17153	0.887844	1.67642	1.88136	2.3786	1.49828	4.05543e-12	0.961928	0.154832	0.0110173	0.000852316	2.90819e-13	5.39939e-17	4.00141e-29	5.14866e-11	0.999994	0.37195	0.0389698	0.00410909	3.48369e-12	5.35972e-16	6.27213e-28	3994	1	.	0	ESO89704.1	7e-38	hypothetical protein LOTGIDRAFT_164724 [Lottia gigantea]	.	.	.
SMED30008505	-3.72673	-0.939284	-2.86966	-3.8899	2.6235	3.08171	3.03528	2.68508	2.87279	1.68308e-10	0.01227	7.50624e-10	5.11654e-14	3.04629e-25	3.93146e-37	6.97852e-36	1.72554e-27	1.67513e-09	0.050854	1.72758e-08	3.15227e-12	1.58234e-22	7.69111e-35	3.41857e-34	2.43035e-26	1052	1	.	0	AFD29621.1	1e-167	SOXP-3, partial [Schmidtea mediterranea]	Q6IZ48	1e-20	Transcription factor Sox-8 [Tetraodon nigroviridis]
SMED30008529	-2.08869	-0.698606	-1.73002	-1.51367	-1.06921	1.51568	2.6355	2.94901	1.05292	0.00211626	0.151384	0.00191112	0.0038417	0.0140854	2.48681e-06	1.02757e-18	5.32672e-24	0.00600909	0.368695	0.00960244	0.0156637	0.0423336	1.0249e-05	1.16689e-17	5.94143e-23	805	1	.	0	CDJ10348.1	4e-84	GTP binding protein Di Ras2 [Hymenolepis microstoma]	Q5PR73	2e-83	GTP-binding protein Di-Ras2
SMED30008553	-1.71672	-1.85226	-2.33038	-1.59662	0.677217	1.96453	2.27549	2.57874	8.63097	1.58235e-07	2.06108e-08	1.15038e-11	7.92356e-07	0.0108199	2.85982e-16	3.85358e-22	5.53602e-29	9.80089e-07	3.40616e-07	3.47008e-10	9.43903e-06	0.034101	4.98598e-15	5.64948e-21	8.59267e-28	2105	1	.	0	GAA49544.1	0	phosphoenolpyruvate carboxykinase (GTP) [Clonorchis sinensis]	P29190	0	Phosphoenolpyruvate carboxykinase [GTP]
SMED30008607	-4.57215	-1.50078	-4.57215	0.371387	-0.756274	2.1013	3.91329	5.01538	-0.371186	0.999609	0.924464	0.999458	0.37926	0.793262	3.40815e-05	5.74602e-24	3.69958e-52	0.999999	0.999994	0.999998	0.673264	0.9146	0.000112523	9.70349e-23	2.29336e-50	700	1	.	0	EHJ66397.1	3e-32	hypothetical protein KGM_16264 [Danaus plexippus]	Q9R010	2e-32	Calcium and integrin-binding protein 1
SMED30008609	-3.47786	-0.450024	-3.42974	-3.39642	0.521841	3.19911	3.50169	3.5314	1.97301	4.24982e-05	0.413415	3.35149e-06	3.67103e-06	0.217201	4.1735e-19	3.03979e-23	9.73967e-24	0.000172739	0.742427	3.67146e-05	3.63806e-05	0.362488	1.01727e-17	4.80734e-22	1.06546e-22	1061	1	.	0	ESO12448.1	0.0005	hypothetical protein HELRODRAFT_62732, partial [Helobdella robusta]	.	.	.
SMED30008616	-4.54663	0.139457	0.0401379	-4.54663	-1.14606	2.61288	3.42296	4.02389	-0.796613	0.999677	0.490185	0.529214	0.999551	0.876625	1.82488e-08	1.26916e-16	6.56377e-27	0.999999	0.828953	0.892032	0.999998	0.979021	1.11045e-07	1.22004e-15	8.92762e-26	1126	1	.	7	CDJ22152.1	4e-39	neuropeptide receptor [Echinococcus granulosus]	Q9VNM1	1e-23	Neuropeptide F receptor
SMED30008627	-3.40473	-1.46252	-1.32967	-1.64089	1.29473	2.11097	2.07089	2.36122	0.348383	0.000179237	0.0169229	0.0244467	0.00737663	2.09757e-05	2.91183e-17	1.89604e-16	7.81726e-23	0.000641773	0.0662177	0.0841145	0.027501	0.000173133	5.66697e-16	1.79419e-15	8.05164e-22	2183	2	.	4	XP_006815291.1	1e-80	uncharacterized protein C11orf65 homolog [Saccoglossus kowalevskii]	Q8NCR3	7e-54	Uncharacterized protein C11orf65
SMED30008651	-4.26451	-0.0865986	-1.55327	-1.91611	-2.62101	2.61404	3.68692	4.14053	1.84804	2.82107e-07	0.889177	0.00535146	0.000976568	1.4105e-05	1.50515e-26	4.68059e-60	1.66138e-80	1.67667e-06	0.999994	0.023315	0.00478391	0.000123171	8.82213e-25	2.16942e-57	6.58585e-78	3660	1	YES	1	CCD75732.1	0	protein kinase [Schistosoma mansoni]	P18910	0	Atrial natriuretic peptide receptor 1
SMED30008664	-0.972464	-1.83743	-2.99504	-2.4676	0.225911	1.79074	2.7805	3.47538	0.500928	0.174476	0.0050278	4.99232e-05	0.00030598	0.493599	1.32383e-11	2.23403e-31	3.2136e-56	0.290524	0.0240051	0.000400863	0.00173864	0.656846	1.27016e-10	7.08471e-30	2.63087e-54	1094	1	YES	0	.	.	.	.	.	.
SMED30008680	-0.826648	-2.31868	-3.367	-1.38229	-1.33658	2.33055	3.46784	3.43281	0.260975	0.355157	0.00806683	0.000469096	0.0704067	0.0308234	9.70033e-12	1.19244e-28	2.07783e-28	0.544131	0.0358134	0.00283329	0.185059	0.0796344	9.49145e-11	2.97637e-27	3.10356e-27	1523	1	.	0	ERG83333.1	3e-28	hypothetical protein ASU_07157 [Ascaris suum]	.	.	.
SMED30008707	-3.09585	-0.0620428	-2.48023	-3.18832	-2.6059	2.78924	4.28815	4.35495	2.81789	0.000124967	0.928451	0.000462719	1.37401e-05	5.70505e-05	1.93594e-11	5.32214e-28	5.87676e-29	0.000462404	0.999994	0.00280321	0.000115051	0.000414485	1.80402e-10	1.23149e-26	9.10747e-28	1880	1	.	0	GAA31079.2	0	F-box/LRR-repeat protein 7 [Clonorchis sinensis]	P34284	2e-09	Uncharacterized F-box/LRR-repeat protein C02F5.7 [Caenorhabditis elegans]
SMED30008716	-1.98186	-2.205	-1.47773	-1.23323	0.335518	1.8931	2.22914	2.44007	2.10192	1.50373e-05	7.62975e-08	7.98761e-05	0.000736814	0.217549	9.53633e-16	4.19294e-22	5.25019e-27	6.67076e-05	1.15161e-06	0.000606611	0.00373892	0.362886	1.56653e-14	6.1291e-21	7.16686e-26	2274	1	.	0	GAA47507.1	2e-65	leucine-rich repeat protein soc-2 homolog [Clonorchis sinensis]	B4LXW1	2e-62	Leucine-rich repeat protein soc-2 homolog
SMED30008748	-2.46965	0.345037	-2.91673	-3.73234	-1.83076	2.84528	3.78596	3.97321	2.68344	0.00092721	0.482364	5.27527e-05	9.745e-07	0.00210706	3.47112e-12	4.84224e-22	1.92759e-24	0.00285344	0.820656	0.000421002	1.12658e-05	0.0087788	3.62345e-11	7.03725e-21	2.2064e-23	1782	1	YES	4	CDJ12548.1	0	nicotinic acetylcholine receptor a11 subunit [Hymenolepis microstoma]	P91766	8e-137	Acetylcholine receptor subunit alpha-like
SMED30008751	-1.92396	-0.858087	-2.40734	-3.34807	0.189719	2.37409	3.01969	2.95395	2.89628	8.48085e-05	0.0324215	4.26268e-07	8.02699e-11	0.573536	1.94278e-16	2.23208e-27	3.69743e-26	0.000324118	0.111897	5.82675e-06	2.7359e-09	0.729398	3.43487e-15	4.91564e-26	4.79107e-25	4464	1	.	0	XP_005177423.1	5e-128	LOW QUALITY PROTEIN: liprin-alpha-1-like [Musca domestica]	Q13136	2e-108	Liprin-alpha-1
SMED30008776	-0.973908	-0.720764	-2.86202	-5.85591	-2.03375	2.72569	4.86712	4.85354	0.762079	0.953078	0.911701	0.999807	4.18852e-05	0.997089	6.86151e-14	1.14226e-62	5.81885e-63	0.999999	0.999994	0.999998	0.00030319	0.999999	8.91405e-13	6.74764e-60	6.84783e-61	333	1	YES	1	.	.	.	.	.	.
SMED30008828	-2.50759	-0.708525	-2.40784	-2.21962	0.839439	1.74813	2.1425	3.11349	1.06764	0.000133363	0.0983443	5.29306e-06	1.32233e-05	0.00240312	9.80994e-14	3.37645e-21	8.01263e-51	0.000490636	0.267596	5.55623e-05	0.000111435	0.00983279	1.24966e-12	4.61744e-20	4.58058e-49	1713	1	.	11	EKC40000.1	6e-09	Solute carrier family 15 member 4 [Crassostrea gigas]	Q68F72	6e-07	Solute carrier family 15 member 4
SMED30008832	-0.895849	0.5957	-5.8052	-1.92735	-3.8487	3.01393	4.31619	4.55129	0.508992	0.940755	0.2186	9.1649e-05	0.995915	0.999999	1.80147e-17	1.33566e-44	2.07658e-52	0.999999	0.479453	0.000681924	0.999998	0.999999	3.57529e-16	1.47397e-42	1.31431e-50	1800	1	.	0	.	.	.	.	.	.
SMED30008833	-3.20676	-1.2666	-3.03395	-2.54965	0.393499	3.07611	3.36498	3.22238	0.815134	0.00100952	0.0529299	0.000210195	0.00070975	0.282956	2.35304e-31	4.68961e-39	1.12743e-35	0.00308458	0.165109	0.00140786	0.00361784	0.440049	2.46146e-29	3.09833e-37	2.70215e-34	3217	1	.	1	EUB54906.1	7e-77	Protocadherin-9 [Echinococcus granulosus]	Q5DRE5	1e-50	Protocadherin alpha-7
SMED30008848	-2.76741	0.292991	-2.76741	-2.76741	0.0738522	-0.386468	3.57619	4.74565	-1.7868	0.999411	0.440666	0.9995	0.9995	0.456376	0.597866	1.31988e-10	3.39021e-24	0.999999	0.772981	0.999998	0.999998	0.620789	0.662592	7.48431e-10	3.82392e-23	620	1	.	0	DAA33923.1	1e-93	TPA_inf: insulin-like prohormone-1 [Schmidtea mediterranea]	.	.	.
SMED30008873	-2.08224	-1.99642	-2.59944	-3.34671	-0.807184	2.82267	3.82573	4.18359	4.16045	4.24118e-07	8.06115e-08	5.21826e-11	2.92322e-15	0.00998902	2.24794e-33	2.51945e-65	9.842e-80	2.44966e-06	1.21126e-06	1.4331e-09	2.13239e-13	0.0319842	2.82182e-31	2.23245e-62	3.61597e-77	471	1	YES	0	.	.	.	.	.	.
SMED30008875	-0.370555	-0.129206	-5.26259	-5.26259	-1.13022	2.64874	4.39436	5.11205	0.296354	0.644428	0.529435	0.999662	0.999671	0.84219	2.62908e-10	5.35874e-39	7.53534e-62	0.922488	0.870411	0.999998	0.999998	0.953017	2.11781e-09	3.50201e-37	8.4708e-60	368	1	YES	0	.	.	.	.	.	.
SMED30008893	-2.51955	-0.290914	-1.87098	-2.60748	-1.63217	0.581014	3.56043	4.77965	4.81921	1.95494e-05	0.536511	0.000565029	6.06719e-06	0.00176886	0.173951	6.75427e-24	2.01935e-44	8.47433e-05	0.87702	0.00332668	5.65734e-05	0.00759016	0.228549	1.13173e-22	8.14419e-43	5111	1	YES	0	XP_002592047.1	3e-36	hypothetical protein BRAFLDRAFT_280675 [Branchiostoma floridae]	P35556	1e-33	Fibrillin-2
SMED30008902	-1.21251	-1.09463	-1.65154	-2.65898	-0.798399	1.96386	2.84485	2.60735	1.77795	0.0140799	0.0102817	0.000358283	1.36461e-07	0.0284829	1.01486e-12	1.28262e-27	5.43731e-23	0.0325394	0.0439245	0.00224314	2.00838e-06	0.0746566	1.13787e-11	2.86872e-26	5.66033e-22	1059	2	.	2	XP_006682514.1	2e-30	hypothetical protein BATDEDRAFT_92119 [Batrachochytrium dendrobatidis JAM81]	P33300	7e-21	Mannosyl phosphorylinositol ceramide synthase SUR1 [Saccharomyces cerevisiae S288c]
SMED30008916	-2.28055	-0.666477	-2.59701	-2.58081	-1.7741	2.79268	3.52291	3.58336	2.65959	7.79579e-05	0.123304	1.41223e-06	1.1232e-06	6.06331e-05	1.401e-20	5.28995e-34	2.25784e-35	0.000300222	0.317672	1.69777e-05	1.27455e-05	0.000436277	4.04679e-19	2.12211e-32	5.3018e-34	2138	2	.	0	.	.	.	.	.	.
SMED30008940	-2.57608	-0.539446	-4.4816	-3.5781	0.0167774	3.76609	3.82694	3.56542	1.4845	0.00334925	0.37962	3.80488e-07	2.09397e-05	0.87022	3.48007e-40	8.07454e-42	1.52061e-35	0.00906991	0.701904	5.26548e-06	0.000166891	0.974403	9.7985e-38	6.93054e-40	3.61004e-34	3240	1	YES	1	CDJ16833.1	3e-113	protocadherin 2 gamma c6 sCP1 [Echinococcus granulosus]	Q2PZL6	4e-48	Protocadherin Fat 4
SMED30008954	-0.046859	-1.06593	-2.45172	-1.16557	-1.94682	1.31983	2.53164	2.82544	2.73531	0.891329	0.00162865	5.80404e-10	0.000613414	9.2816e-09	4.70558e-08	8.37275e-30	5.4666e-38	0.999999	0.00914562	1.35654e-08	0.00318681	2.08056e-07	2.65577e-07	2.29941e-28	1.50679e-36	1936	2	.	10	ELT97227.1	8e-103	hypothetical protein CAPTEDRAFT_162250 [Capitella teleta]	Q8CJ44	9e-96	Solute carrier family 13 member 5
SMED30008973	-6.19232	0.651229	-0.727724	-2.28973	-0.604078	2.56191	3.19868	3.40203	0.125739	0.000260817	0.241974	0.940421	0.999008	0.918045	1.3101e-12	9.25323e-22	4.75872e-26	0.000902554	0.515081	0.999998	0.999998	0.999999	1.45215e-11	1.3187e-20	6.13461e-25	1831	1	.	1	GAA56390.1	0.0003	hypothetical protein CLF_110789 [Clonorchis sinensis]	.	.	.
SMED30009007	-2.59141	-0.847168	-0.483776	-1.21293	-1.54888	1.60574	2.70187	2.37655	0.499961	0.000649769	0.0900385	0.308123	0.0169926	0.00031741	1.31753e-10	7.80651e-33	6.08255e-25	0.00206985	0.249732	0.619516	0.0565299	0.00179042	1.10412e-09	2.82676e-31	7.24231e-24	547	1	.	0	.	.	.	.	.	.
SMED30009014	-2.12431	-0.162624	-4.01167	-2.45038	-1.12672	3.01313	3.55947	3.3031	0.834459	0.0178953	0.836345	8.67409e-06	0.00160163	0.0416511	3.56655e-23	3.20591e-34	5.81265e-29	0.0402366	0.999994	8.61888e-05	0.007341	0.101301	1.39003e-21	1.30873e-32	9.01276e-28	1187	1	.	0	ADD38317.1	1e-41	Monoglyceride lipase [Lepeophtheirus salmonis]	O35678	4e-39	Monoglyceride lipase
SMED30009024	-4.06855	-0.286673	-0.637546	-1.77451	0.230657	1.63453	2.38499	2.5171	2.766	5.86214e-18	0.289753	0.0232768	1.6874e-08	0.308699	9.5427e-17	1.54316e-37	1.47134e-42	1.5925e-16	0.58508	0.0806603	3.15949e-07	0.468877	1.75301e-15	8.82178e-36	5.28332e-41	2531	2	.	0	ELU07758.1	0	hypothetical protein CAPTEDRAFT_103369 [Capitella teleta]	P26818	0	Beta-adrenergic receptor kinase 2
SMED30009088	-3.80056	-0.745594	-3.80056	-0.869684	-0.948698	1.767	3.52327	4.87483	-1.05194	0.999494	0.814057	0.999625	0.841833	0.854416	0.0041409	6.72106e-12	5.1185e-29	0.999999	0.999994	0.999998	0.999998	0.962172	0.00853244	4.33031e-11	7.98576e-28	405	1	.	0	.	.	.	.	.	.
SMED30009105	-3.87369	0.764323	-3.87369	-1.00742	-3.87369	1.92326	4.52147	5.41943	-0.561292	0.999678	0.185033	0.999491	0.712189	0.999678	0.00194798	1.02434e-17	1.72589e-28	0.999999	0.425793	0.999998	0.999998	0.999999	0.00434975	1.06857e-16	2.59201e-27	449	1	YES	0	ADC84443.1	3e-46	neuropeptide precursor 8 [Schmidtea mediterranea]	.	.	.
SMED30009111	-1.77706	-1.16336	-1.97363	-2.55226	-2.01882	0.183327	4.16548	5.13633	2.25615	0.00755076	0.0286719	0.000803821	3.65787e-05	5.57543e-05	0.600822	8.90594e-46	2.08626e-73	0.0187301	0.101337	0.00453242	0.000270166	0.000406316	0.665229	1.10415e-43	4.79791e-71	5530	1	.	0	XP_006824113.1	0	uncharacterized protein LOC100375992 [Saccoglossus kowalevskii]	Q28295	1e-144	von Willebrand factor
SMED30009112	-3.068	-0.711924	-1.87805	-5.05428	0.283133	3.20295	3.42625	3.79993	1.66386	0.000853892	0.267576	0.00943587	8.89378e-08	0.505067	5.33462e-17	1.17464e-19	9.16265e-25	0.00264526	0.553438	0.0377773	1.38115e-06	0.667082	1.00573e-15	1.41838e-18	1.0716e-23	2757	1	YES	2	XP_006737226.1	1e-53	plexin-D1-like [Leptonychotes weddellii]	Q9Y4D7	3e-53	Plexin-D1
SMED30009115	-7.29086	1.13117	-0.95865	-1.9713	-1.60228	3.10362	3.78192	3.80639	1.27924	3.90287e-07	0.0236476	0.965045	0.997262	0.992953	5.56113e-21	1.34085e-34	1.93665e-35	2.26642e-06	0.0867337	0.999998	0.999998	0.999999	1.69232e-19	5.64977e-33	4.56537e-34	2583	1	.	0	CCD60411.1	1e-100	polypyrimidine tract binding protein, putative [Schistosoma mansoni]	Q66H20	3e-93	Polypyrimidine tract-binding protein 2
SMED30009117	-3.76272	-0.701482	-0.769596	-3.76272	-3.76272	2.11556	5.34576	5.29792	-0.473087	0.999654	0.637301	0.655	0.999501	0.999449	0.000188853	5.81858e-43	8.60482e-43	0.999999	0.973951	0.999998	0.999998	0.999999	0.000531487	5.58269e-41	3.13089e-41	284	1	YES	0	DAA33911.1	7e-41	TPA_inf: secreted peptide prohormone-3 [Schmidtea mediterranea]	.	.	.
SMED30009119	-3.72132	-1.56767	-1.82098	-1.30029	1.18141	2.12395	2.51623	2.58869	6.23953	5.35606e-16	3.46835e-05	2.54855e-06	0.000439951	7.39187e-05	2.08729e-14	1.62479e-20	8.48635e-22	1.13157e-14	0.000305351	2.87243e-05	0.00238732	0.000516413	2.88988e-13	2.09996e-19	8.30901e-21	7276	1	.	0	XP_007434380.1	0	ankyrin-3-like isoform X5 [Python bivittatus]	G5E8K5	0	Ankyrin-3
SMED30009158	-6.77054	-0.722918	-1.46021	-0.68895	-0.415875	0.990875	4.05986	5.00777	1.1845	2.44278e-05	0.938916	0.990244	0.933587	0.870859	0.0424128	4.27407e-30	2.76667e-51	0.000104005	0.999994	0.999998	0.999998	0.974931	0.0665635	1.20679e-28	1.64401e-49	839	1	.	0	.	.	.	.	.	.
SMED30009166	-2.10476	-1.86519	-1.94593	-3.03719	0.443054	2.59762	2.78975	3.12264	-0.227481	0.0640796	0.0395718	0.0304977	0.00216755	0.294545	7.38689e-19	2.47752e-22	5.68628e-31	0.121769	0.13137	0.101201	0.0095026	0.452489	1.74819e-17	3.68958e-21	1.00123e-29	1958	1	.	0	.	.	.	.	.	.
SMED30009172	-1.26067	-1.29014	-1.79748	-2.78051	-1.37056	2.2796	3.13931	3.08045	0.722761	0.0778715	0.0296372	0.00496265	6.45739e-05	0.00438251	4.13745e-14	2.14379e-28	1.60468e-27	0.143973	0.104005	0.0218806	0.000444332	0.0163143	5.52285e-13	5.1504e-27	2.26649e-26	601	1	.	1	ELT87200.1	2e-07	hypothetical protein CAPTEDRAFT_221893 [Capitella teleta]	P22770	0.0002	Neuronal acetylcholine receptor subunit alpha-7
SMED30009178	-7.44642	-0.205076	-1.76436	0.476049	1.45762	2.54049	2.25481	2.68688	0.757425	1.07544e-08	0.788306	0.99537	0.280475	3.4093e-05	3.32913e-23	7.74554e-17	1.40357e-27	8.02569e-08	0.999994	0.999998	0.544765	0.000265131	1.30087e-21	7.60841e-16	1.99178e-26	2542	3	.	0	ETM52952.1	3e-54	hypothetical protein L914_03500 [Phytophthora parasitica]	.	.	.
SMED30009182	-5.39242	0.624583	-1.42099	-1.50017	-3.43584	2.96353	3.98765	4.17366	0.0033453	0.00619245	0.281283	0.989079	0.991167	0.999997	1.19458e-17	2.87587e-41	1.13758e-48	0.0157209	0.573162	0.999998	0.999998	0.999999	2.43006e-16	2.33534e-39	5.72153e-47	2537	1	.	0	ESO97519.1	0.0001	hypothetical protein LOTGIDRAFT_152610 [Lottia gigantea]	.	.	.
SMED30009198	-0.216562	-1.00704	-4.05864	-4.05864	-2.10321	2.24948	3.96831	5.22629	-0.626742	0.631746	0.835313	0.999628	0.999639	0.968268	6.88396e-05	5.50453e-16	2.543e-33	0.90597	0.999994	0.999998	0.999998	0.999999	0.000212886	5.00256e-15	5.23313e-32	352	1	YES	1	.	.	.	.	.	.
SMED30009201	-3.12304	-2.87918	-2.23467	-1.816	1.71318	2.64909	2.68084	3.00979	2.43746	4.55718e-10	4.93796e-12	4.87593e-09	3.41513e-07	2.06815e-16	1.28616e-45	6.65254e-47	8.93334e-62	4.25718e-09	1.31071e-10	9.72185e-08	4.51856e-06	2.74481e-14	6.79792e-43	9.11005e-45	9.96795e-60	1582	1	.	0	AFJ24792.1	5e-39	TNF receptor associated factor-2, partial [Schmidtea mediterranea]	Q3ZCC3	6e-10	TNF receptor-associated factor 6
SMED30009214	-1.68381	-1.48798	-5.53919	-5.53919	-1.75567	4.18482	5.89757	5.92345	1.3216	0.919987	0.89553	0.999667	0.999675	0.926027	1.27133e-23	1.50296e-59	1.20917e-60	0.999999	0.999994	0.999998	0.999998	0.999999	5.25397e-22	6.37741e-57	1.2827e-58	447	1	.	1	.	.	.	.	.	.
SMED30009228	-4.68129	0.73754	-0.0668255	-4.68129	-1.87136	1.35371	4.41299	4.79652	-0.295303	0.999554	0.232402	0.569755	0.999654	0.953643	0.0214786	2.38477e-21	9.4688e-27	0.999999	0.5003	0.933042	0.999998	0.999999	0.0365317	3.30631e-20	1.27294e-25	965	1	.	0	.	.	.	.	.	.
SMED30009236	-7.58929	-0.167409	-1.66211	-2.62566	2.40267	2.84418	3.2324	3.56522	1.37784	6.49819e-09	0.765493	0.993846	0.999553	9.54877e-15	8.22278e-26	2.12049e-36	2.64909e-48	5.04955e-08	0.999994	0.999998	0.999998	9.22038e-13	4.44753e-24	1.08278e-34	1.29982e-46	573	1	.	0	.	.	.	.	.	.
SMED30009242	-2.95569	2.98489	-2.95569	-2.95569	-2.95569	-1.74909	4.66223	5.92473	-0.966385	0.999576	0.000253932	0.999645	0.999643	0.999579	0.804418	3.85497e-17	2.38826e-33	0.999999	0.00181586	0.999998	0.999998	0.999999	0.853214	3.85843e-16	4.92816e-32	377	1	.	1	.	.	.	.	.	.
SMED30009267	-1.32763	-0.516778	-2.72554	-3.01923	-4.63812	2.01642	4.71277	5.49811	2.47772	0.137199	0.513084	0.00426452	0.00166535	3.79643e-06	0.000262295	2.58711e-21	3.38708e-29	0.235871	0.853135	0.0192044	0.00758573	3.93989e-05	0.000714934	3.57695e-20	5.32852e-28	279	1	.	0	.	.	.	.	.	.
SMED30009269	-2.98122	0.833562	-3.00853	-2.46715	-2.83868	1.31791	4.05539	5.08872	2.89032	0.000192882	0.0838037	4.37523e-05	0.000315918	1.57451e-05	0.00326517	1.89042e-25	3.37598e-41	0.000685741	0.236544	0.000356732	0.00179004	0.000135375	0.0069041	3.58869e-24	1.10793e-39	1462	1	YES	0	EKC20504.1	2e-34	Cartilage matrix protein, partial [Crassostrea gigas]	A2AX52	2e-29	Collagen alpha-4(VI) chain
SMED30009274	-1.61648	-1.50526	-2.58084	-2.28528	-0.0807908	2.63185	2.8332	2.6036	4.79189	2.38867e-05	3.79771e-05	2.01372e-10	6.19858e-09	0.800355	1.1923e-24	6.67192e-29	4.20697e-24	0.000101902	0.000332308	5.08102e-09	1.3151e-07	0.920386	5.46734e-23	1.69768e-27	4.71691e-23	1268	1	YES	0	XP_005110308.1	1e-26	calumenin-like isoform X3 [Aplysia californica]	Q6IQP3	4e-26	Calumenin-A
SMED30009301	-3.11356	-1.29277	-2.81934	-3.19306	-1.32132	3.49002	4.24151	4.00851	3.13207	3.04502e-05	0.0234373	2.88724e-05	3.69446e-06	0.0147084	2.80139e-20	1.00274e-30	2.94464e-27	0.000127166	0.0861093	0.00024881	3.65767e-05	0.0438212	7.82182e-19	3.00893e-29	4.07502e-26	1825	1	.	0	XP_005095667.1	2e-34	dentin sialophosphoprotein-like [Aplysia californica]	Q8R0A7	4e-15	Uncharacterized protein KIAA0513 [Mus musculus]
SMED30009302	-1.89331	-1.33358	-2.25862	-2.7554	-1.17547	3.17406	2.88365	3.35866	4.00243	1.82466e-06	0.00013494	5.7601e-09	1.09395e-11	0.000334343	7.32051e-42	6.63767e-34	1.77236e-47	9.48605e-06	0.00103761	1.13644e-07	4.57743e-10	0.00187277	2.42357e-39	2.63469e-32	8.40878e-46	608	1	YES	0	.	.	.	.	.	.
SMED30009327	-2.16554	0.168719	-3.0189	-6.02126	1.1146	2.76509	3.48793	3.66935	0.204956	0.99796	0.499049	0.999899	3.74608e-05	0.022771	1.25362e-11	6.28838e-20	7.34712e-23	0.999999	0.838718	0.999998	0.000275869	0.0623698	1.20554e-10	7.77072e-19	7.58816e-22	2704	1	.	1	XP_008249689.1	3e-31	plexin-B2 [Oryctolagus cuniculus]	B2RXS4	3e-31	Plexin-B2
SMED30009337	-1.74829	-1.32016	-1.81248	-3.26202	-1.21455	1.80923	3.27777	4.2705	1.45425	0.012558	0.0193601	0.00240763	2.39934e-06	0.00863092	1.53597e-08	2.34113e-29	6.58721e-54	0.0294402	0.0737652	0.0116954	2.50902e-05	0.0283405	9.48629e-08	6.21421e-28	4.55167e-52	746	2	.	4	.	.	.	.	.	.
SMED30009340	-0.00485651	-1.30747	-2.13795	-1.72712	-2.11697	1.63747	2.72381	2.93309	2.31508	0.997225	0.00244179	6.13794e-06	0.000115861	7.94389e-07	3.92075e-08	1.33285e-22	1.46477e-26	0.999999	0.0129491	6.33931e-05	0.000740306	1.00094e-05	2.24435e-07	2.01884e-21	1.94487e-25	2349	3	.	0	.	.	.	.	.	.
SMED30009355	-2.50321	-1.6427	-3.3555	-1.03614	-0.288864	2.59893	2.90268	3.3248	0.124928	0.018878	0.0385876	0.000401274	0.144302	0.623589	8.54904e-24	1.578e-31	2.39476e-47	0.0421757	0.128723	0.0024778	0.329099	0.773191	3.58715e-22	5.09544e-30	1.13083e-45	550	1	.	0	CDJ17019.1	3e-08	universal stress protein [Echinococcus granulosus]	.	.	.
SMED30009358	-5.06791	-0.374645	-5.06791	-2.16094	-0.648429	3.98194	4.64839	4.6895	0.238619	0.999457	0.671179	0.999609	0.967107	0.75074	2.78536e-35	1.27135e-59	1.49328e-63	0.999999	0.999994	0.999998	0.999998	0.882016	4.3479e-33	5.47172e-57	1.80675e-61	1312	1	.	12	CDJ22282.1	8e-120	monocarboxylate transporter [Echinococcus granulosus]	O15374	3e-08	Monocarboxylate transporter 5
SMED30009429	-2.47635	1.66927	-1.23926	-3.42324	-2.4797	1.76973	2.80656	3.37299	0.0149899	0.0246435	0.00029587	0.11471	0.000443969	0.000752242	4.8037e-07	9.92756e-19	1.55902e-29	0.053244	0.0020715	0.294745	0.00240695	0.00371399	2.24967e-06	1.12778e-17	2.51707e-28	1550	1	.	0	AFJ24722.1	0	inhibin-1 [Schmidtea mediterranea]	O88959	2e-11	Inhibin beta E chain
SMED30009436	-2.98888	-2.98888	-0.0022343	-2.98888	-2.98888	2.85436	4.30112	4.80228	-1.375	0.999611	0.999664	0.396863	0.99966	0.999669	1.00864e-06	6.23439e-20	3.14153e-30	0.999999	0.999994	0.739504	0.999998	0.999999	4.45365e-06	7.70715e-19	5.31713e-29	1773	1	.	0	XP_005098734.1	2e-13	myosin heavy chain, non-muscle-like isoform X1 [Aplysia californica]	.	.	.
SMED30009438	-1.8926	-0.565326	-2.73267	-5.72359	-0.866813	3.29017	4.08705	4.40378	0.378573	0.99585	0.874399	0.999699	8.83444e-05	0.939074	1.41488e-23	4.58215e-43	1.46099e-54	0.999999	0.999994	0.999998	0.000584443	0.999999	5.79948e-22	4.45311e-41	1.06317e-52	893	1	.	0	AAW27309.1	1e-31	SJCHGC05979 protein [Schistosoma japonicum]	Q9GUM7	2e-19	Putative complexin-1 [Caenorhabditis elegans]
SMED30009442	-6.54795	0.668183	-1.49803	-2.64415	0.596071	3.07228	3.13153	3.22207	0.437093	3.64255e-05	0.203951	0.991168	0.999653	0.19481	6.0474e-25	3.504e-26	6.62758e-29	0.000149794	0.457074	0.999998	0.999998	0.334379	2.87366e-23	7.06592e-25	1.02237e-27	1760	1	.	5	CCD81092.1	3e-143	nAChR subunit (ShAR1-alpha-like) [Schistosoma mansoni]	P22770	3e-116	Neuronal acetylcholine receptor subunit alpha-7
SMED30009450	-8.03192	-1.45038	0.180697	-0.40916	1.30523	2.11417	2.88758	3.40378	1.4225	1.81392e-11	0.989576	0.524718	0.867063	0.000329818	2.41167e-13	8.57325e-30	6.71662e-47	2.08262e-10	0.999994	0.886209	0.999998	0.0018514	2.91091e-12	2.34806e-28	3.0988e-45	2350	1	.	0	XP_002606220.1	2e-43	hypothetical protein BRAFLDRAFT_130981 [Branchiostoma floridae]	.	.	.
SMED30009456	-2.05243	-2.86864	-1.28442	-0.28119	-0.126622	1.21402	2.02966	3.36963	0.246752	0.0122976	0.000105063	0.0296724	0.592556	0.782974	7.8327e-06	1.66773e-16	2.51788e-58	0.028892	0.000830336	0.0988763	0.905638	0.90655	2.94933e-05	1.58148e-15	2.35578e-56	537	1	YES	1	ADC84434.1	8e-39	1020HH-1 protein [Schmidtea mediterranea]	.	.	.
SMED30009462	-2.75972	-2.75972	-2.75972	-2.75972	-0.803595	1.81118	4.59914	5.43215	-1.29667	0.999687	0.999506	0.9995	0.999498	0.631526	0.00786013	1.64829e-18	4.36432e-32	0.999999	0.999994	0.999998	0.999998	0.780041	0.0150638	1.84191e-17	8.24868e-31	341	1	YES	1	ADC84442.1	2e-30	secreted peptide prohormone 5 [Schmidtea mediterranea]	.	.	.
SMED30009466	-4.5484	-1.49411	-1.59264	-1.66435	-2.59208	1.8826	4.52723	5.48176	-0.0826322	0.0475218	0.992037	0.993978	0.995126	0.999846	0.000512786	3.4004e-27	1.93965e-46	0.0939798	0.999994	0.999998	0.999998	0.999999	0.00131099	7.42347e-26	8.69581e-45	322	1	YES	1	AAW27824.1	6e-14	SJCHGC07290 protein [Schistosoma japonicum]	.	.	.
SMED30009480	-4.276	-0.0368893	-1.61615	-2.26191	-0.255466	1.78426	3.09864	3.56351	1.44984	1.56716e-06	0.977165	0.00666561	0.000471043	0.587662	3.92689e-08	9.85289e-26	1.2911e-35	8.23831e-06	0.999994	0.0280468	0.00253684	0.74132	2.24659e-07	1.91139e-24	3.07974e-34	4522	4	YES	1	XP_005671132.1	9e-05	urokinase-type plasminogen activator isoform X1 [Sus scrofa]	P04185	1e-06	Urokinase-type plasminogen activator
SMED30009489	-5.54608	0.21198	-5.54608	-2.62546	0.673941	4.36716	4.2773	4.18725	0.468892	0.999665	0.412916	0.999509	0.981618	0.16446	3.68205e-38	7.29672e-36	3.19757e-34	0.999999	0.742106	0.999998	0.999998	0.293625	7.98051e-36	3.56864e-34	6.94544e-33	1945	1	.	1	ESO98122.1	0	hypothetical protein LOTGIDRAFT_239085 [Lottia gigantea]	A8Y236	2e-165	Putative polypeptide N-acetylgalactosaminyltransferase 10
SMED30009521	-0.670511	-0.445173	-2.65889	-1.69435	-2.23906	2.10669	2.84942	2.75187	0.0919828	0.368977	0.456447	0.000517568	0.0109264	6.58374e-05	1.2085e-14	5.13888e-29	2.05964e-27	0.562758	0.792496	0.00308768	0.0386907	0.000468662	1.72145e-13	1.31537e-27	2.88475e-26	3795	2	.	12	XP_005455302.1	5e-63	zinc finger BED domain-containing protein 5-like [Oreochromis niloticus]	Q6R2W3	5e-45	SCAN domain-containing protein 3
SMED30009525	-1.19988	-5.03022	-2.03861	-2.1308	-1.21412	2.52347	4.27394	4.81621	-0.0239411	0.976673	0.00265799	0.997789	0.998315	0.97751	1.03412e-09	3.37881e-38	2.14038e-55	0.999999	0.0139168	0.999998	0.999998	0.999999	7.63226e-09	2.04816e-36	1.63663e-53	854	1	.	0	.	.	.	.	.	.
SMED30009534	-5.20726	0.969294	-5.20726	-0.67713	-0.555931	2.02261	3.65272	5.00296	0.0332776	0.99949	0.125145	0.999593	0.770167	0.728568	7.88917e-05	2.89183e-18	1.56489e-43	0.999999	0.320816	0.999998	0.999998	0.864122	0.000241199	3.14634e-17	6.00578e-42	1173	1	.	8	XP_004559291.1	6e-43	solute carrier family 40 member 1-like [Maylandia zebra]	Q9NP59	3e-44	Solute carrier family 40 member 1
SMED30009537	-0.648903	1.25618	-4.48841	-4.48841	-1.08492	0.758723	4.32856	4.36719	-0.624144	0.754908	0.0624957	0.999611	0.999623	0.846146	0.105982	3.7919e-29	1.48863e-30	0.999999	0.188112	0.999998	0.999998	0.956075	0.148067	9.91655e-28	2.55544e-29	1163	1	.	0	AGX01006.1	0	bmp-like protein [Schmidtea mediterranea]	Q24735	0.001	Protein 60A
SMED30009546	-1.56675	-0.285825	-2.63796	-2.62922	-2.96351	1.37313	3.79355	4.91658	3.50076	0.00377256	0.523102	3.4388e-06	2.28722e-06	4.11393e-08	0.000146447	4.81579e-33	1.15567e-57	0.0100947	0.863723	3.75637e-05	2.40779e-05	7.69816e-07	0.000422848	1.76933e-31	1.0487e-55	990	2	YES	1	XP_007864654.1	2e-06	hypothetical protein GLOTRDRAFT_127937 [Gloeophyllum trabeum ATCC 11539]	P81121	0.0002	Seminal plasma protein HSP-1
SMED30009552	-2.68832	-2.73351	-1.21743	-0.0984595	1.47409	1.25975	1.57544	2.42845	0.926957	2.7838e-05	4.12159e-07	0.00513341	0.806087	4.65861e-09	1.21971e-07	1.04144e-11	3.95002e-30	0.000117121	5.43895e-06	0.0225083	0.999998	1.1255e-07	6.38507e-07	6.59981e-11	6.64816e-29	1464	1	.	12	XP_002593070.1	2e-35	hypothetical protein BRAFLDRAFT_120194 [Branchiostoma floridae]	Q51330	2e-10	Oxalate:formate antiporter
SMED30009553	-6.20597	0.171399	-0.75031	0.798757	-3.38067	1.42523	3.67726	4.2643	0.413989	0.000317504	0.566136	0.941056	0.152386	0.999991	0.00137338	5.23181e-27	3.11956e-40	0.00107792	0.907667	0.999998	0.343118	0.999999	0.00318398	1.12585e-25	9.67899e-39	2855	2	YES	9	XP_002430777.1	4e-55	conserved hypothetical protein [Pediculus humanus corporis]	Q9NXL6	1e-53	SID1 transmembrane family member 1
SMED30009586	-1.13959	-0.423285	-3.67913	-2.14155	-1.45777	2.19111	3.20379	3.44643	0.391827	0.160431	0.507411	1.98078e-05	0.00375876	0.0082594	1.09589e-17	1.34381e-45	4.47102e-57	0.270304	0.847759	0.000178882	0.0153696	0.027335	2.25056e-16	1.6259e-43	3.92707e-55	739	1	.	4	GAA56847.1	2e-11	hypothetical protein CLF_111660 [Clonorchis sinensis]	.	.	.
SMED30009630	-2.53739	-0.349124	-1.74201	-1.02986	-2.99301	2.23384	3.10992	3.30764	0.126177	0.0156121	0.62103	0.0249241	0.14028	4.31452e-05	6.59961e-14	6.8912e-30	1.35837e-35	0.035635	0.959869	0.0854533	0.321801	0.000324878	8.5812e-13	1.90995e-28	3.23764e-34	2414	1	YES	1	CDJ24379.1	3e-55	hypothetical protein EgrG_000926400 [Echinococcus granulosus]	.	.	.
SMED30009659	-3.7728	-1.74318	-2.02046	-2.51427	1.12832	3.14693	3.0329	2.74257	1.91202	1.77163e-07	0.000419943	8.96976e-05	2.69392e-06	0.000275798	1.22002e-33	5.66608e-31	6.48239e-25	1.09015e-06	0.00281585	0.00066972	2.77564e-05	0.00159084	1.56407e-31	1.73654e-29	7.70395e-24	1840	1	.	0	CCD76116.1	4e-15	putative tfiif-alpha [Schistosoma mansoni]	Q3THK3	7e-10	General transcription factor IIF subunit 1
SMED30009662	-1.56395	-0.48124	-1.17378	-2.7983	-3.57743	-1.95602	4.95067	6.60005	4.83059	0.00956905	0.356383	0.035694	1.43125e-05	5.74326e-08	0.000473588	7.6179e-43	1.54827e-75	0.0231277	0.674215	0.115048	0.000119411	1.02748e-06	0.00122093	7.28586e-41	4.09165e-73	604	1	.	0	.	.	.	.	.	.
SMED30009675	-2.74313	0.0529899	-0.653947	-0.991321	-2.4219	1.64785	2.27911	2.83034	-0.132725	0.00617234	0.884701	0.296627	0.120523	0.000190064	2.64276e-08	2.70296e-16	1.35015e-27	0.0156831	0.999994	0.604061	0.284941	0.00116124	1.55687e-07	2.53018e-15	1.91868e-26	1061	1	.	0	ADF47429.1	3e-39	TNF receptor-associated factor-2-like protein A [Dugesia japonica]	Q13114	2e-33	TNF receptor-associated factor 3
SMED30009680	-5.60343	-0.470226	-0.569181	-2.70088	-0.239966	2.80073	3.42684	3.3561	-0.228061	0.00271092	0.887287	0.911074	0.999808	0.802563	1.58071e-16	1.88694e-28	8.24668e-28	0.00751351	0.999994	0.999998	0.999998	0.922187	2.83296e-15	4.59562e-27	1.18931e-26	1207	1	.	6	CCD79664.1	3e-20	putative peptide (allatostatin/somatostatin)-like receptor [Schistosoma mansoni]	.	.	.
SMED30009725	-4.73091	-4.73091	-0.756212	-0.776692	-0.56511	1.22501	4.76679	5.56804	0.117824	0.999485	0.99959	0.798895	0.804848	0.740801	0.0359864	1.57378e-28	6.04213e-44	0.999999	0.999994	0.999998	0.999998	0.873917	0.0575397	3.87363e-27	2.3702e-42	437	1	.	0	.	.	.	.	.	.
SMED30009733	-6.53176	-1.43099	-0.745186	-2.63699	1.43368	2.35506	3.48463	4.07157	0.653199	8.13513e-05	0.989432	0.941501	0.999642	0.00316412	1.17489e-08	1.15488e-21	2.12736e-32	0.000312253	0.999994	0.999998	0.999998	0.0123864	7.37414e-08	1.63655e-20	4.1216e-31	2434	1	.	7	ELT90189.1	4e-162	hypothetical protein CAPTEDRAFT_169289 [Capitella teleta]	Q4GZT3	5e-134	Polycystin-2
SMED30009740	-2.95591	0.119336	-2.95591	-2.95591	-2.95591	2.80047	4.25521	4.64864	-1.45437	0.99969	0.370036	0.99951	0.999508	0.999459	4.78793e-06	2.45682e-16	9.23364e-22	0.999999	0.690266	0.999998	0.999998	0.999999	1.87649e-05	2.30653e-15	9.01724e-21	406	1	.	0	.	.	.	.	.	.
SMED30009756	-5.72752	-1.64312	-0.678644	-2.83146	0.28013	2.97046	3.77666	3.8535	0.115188	0.00216237	0.994227	0.930327	0.999881	0.463719	7.69635e-16	6.46897e-30	4.00624e-32	0.00612559	0.999994	0.999998	0.999998	0.628055	1.27751e-14	1.79954e-28	7.59573e-31	1816	1	.	0	XP_780297.2	4e-170	TNF receptor-associated factor 5-like [Strongylocentrotus purpuratus]	Q61382	6e-72	TNF receptor-associated factor 4
SMED30009789	0.607386	-1.86725	-1.95579	-4.93097	-1.54501	1.94592	3.71236	4.03336	-0.549272	0.349697	0.996348	0.997181	0.00181937	0.99084	3.38135e-06	9.37913e-30	7.92645e-39	0.536449	0.999994	0.999998	0.00816628	0.999999	1.35953e-05	2.55484e-28	2.2808e-37	642	1	.	1	.	.	.	.	.	.
SMED30009801	-2.43201	-1.17624	-3.14363	-3.53945	-1.02737	3.38047	3.91716	4.02108	6.17316	6.90468e-05	0.0302524	9.09812e-07	7.95847e-08	0.0540726	1.50325e-18	2.85795e-25	1.06791e-26	0.000268263	0.105733	1.1483e-05	1.24813e-06	0.124393	3.42834e-17	5.36458e-24	1.43245e-25	555	1	YES	0	.	.	.	.	.	.
SMED30009803	-0.936754	-2.78324	-0.498804	-1.94345	-2.42824	2.39937	2.87337	3.31776	-0.286253	0.36323	0.00671887	0.54173	0.0321063	0.00153911	1.23403e-11	3.8225e-17	1.95781e-24	0.554921	0.0306975	0.904182	0.0968041	0.00678303	1.18779e-10	3.82847e-16	2.24015e-23	537	1	.	0	.	.	.	.	.	.
SMED30009805	-2.28564	0.0696082	-3.12098	-3.19028	-3.30276	1.28005	4.89491	5.65507	1.19636	0.0603764	0.806132	0.00453428	0.00338208	0.000278397	0.00412297	1.26924e-43	1.92333e-62	0.11557	0.999994	0.0202431	0.0140096	0.00160368	0.0085019	1.30506e-41	2.21161e-60	740	1	YES	0	AAL29940.1	4e-41	lectin 1 [Girardia tigrina]	Q9UBG0	1e-11	C-type mannose receptor 2
SMED30009860	-0.731238	0.755348	-2.62246	-5.62079	-2.77325	1.78578	4.41579	4.79082	0.381442	0.914608	0.161699	0.99955	0.000160807	0.999752	3.87056e-05	5.97179e-39	6.07521e-49	0.999999	0.386566	0.999998	0.000989914	0.999999	0.000126432	3.86908e-37	3.08127e-47	1236	1	.	1	GAA53210.1	6e-51	lipopolysaccharide choline phosphotransferase-like protein [Clonorchis sinensis]	P14184	6e-05	Lipopolysaccharide cholinephosphotransferase LicD [Haemophilus influenzae Rd KW20]
SMED30009861	-5.51777	-0.833862	-1.55262	-1.61609	-2.13301	2.81612	4.33581	4.50142	0.256695	0.00368889	0.953187	0.992814	0.993964	0.998582	8.35959e-15	2.81878e-48	4.9805e-55	0.00988603	0.999994	0.999998	0.999998	0.999999	1.21784e-13	4.54125e-46	3.69576e-53	2291	2	.	7	GAA54774.1	5e-135	prestin [Clonorchis sinensis]	Q65AC2	1e-98	Sulfate transporter
SMED30009886	-4.20207	-0.762334	-1.85709	-2.04488	0.252165	2.65931	2.9382	3.01669	2.13024	7.50164e-11	0.0438781	2.49642e-05	4.9629e-06	0.358404	9.21609e-35	1.20929e-43	9.11787e-47	7.86641e-10	0.142601	0.000219398	4.74056e-05	0.522787	1.37452e-32	1.24768e-41	4.16203e-45	1958	1	.	1	CDJ13987.1	4e-130	amiloride sensitive cation channel 5 [Hymenolepis microstoma]	Q25011	3e-14	FMRFamide-activated amiloride-sensitive sodium channel
SMED30009891	-0.98327	0.944265	-1.80622	-1.87716	-4.80691	0.954355	3.67355	3.90139	-0.744335	0.942228	0.110003	0.994034	0.995162	0.000106486	0.0303591	5.35387e-21	8.92047e-25	0.999999	0.291116	0.999998	0.999998	0.000704458	0.0495278	7.19109e-20	1.0453e-23	409	1	.	0	XP_004590384.1	2e-19	peptidase inhibitor 16 [Ochotona princeps]	Q9ET66	6e-20	Peptidase inhibitor 16
SMED30009911	-0.0416173	0.053313	-1.33817	-1.41432	0.409136	0.0147946	-0.272573	2.58944	-0.780236	0.959242	0.906309	0.0354806	0.0247836	0.238734	0.941594	0.408394	2.00483e-35	0.999999	0.999994	0.114478	0.0778658	0.388334	0.970324	0.469087	4.71872e-34	1869	1	.	0	XP_001601721.1	3e-56	sorting nexin lst-4 [Nasonia vitripennis]	Q4VAA7	7e-44	Sorting nexin-33
SMED30009913	-2.20895	-1.64524	-1.7224	-1.62297	0.914532	1.31951	2.04589	2.91962	2.78607	8.62043e-07	2.06868e-05	7.41557e-06	1.85365e-05	0.00121828	9.67992e-07	1.3926e-15	2.98514e-33	4.73401e-06	0.000191941	7.48689e-05	0.00015	0.00556954	4.29116e-06	1.2246e-14	6.11792e-32	1469	1	.	0	XP_002158080.1	2e-173	beta-ureidopropionase-like [Hydra vulgaris]	Q5RBM6	5e-172	Beta-ureidopropionase
SMED30009943	-6.50708	0.391225	-1.44635	-0.0976343	0.724789	1.91694	2.13027	2.88784	-0.0645913	2.60148e-05	0.400318	0.990324	0.740301	0.111277	2.95728e-09	6.28395e-12	2.16592e-27	0.000110108	0.727011	0.999998	0.999998	0.217917	2.04063e-08	4.06521e-11	3.02797e-26	894	1	.	0	.	.	.	.	.	.
SMED30009954	-1.73799	-0.474228	-3.11146	-4.85253	-2.91103	3.35818	4.90703	4.82205	2.22748	0.0230927	0.436014	8.14563e-05	1.86959e-08	1.6813e-05	1.96374e-26	6.89591e-64	1.77828e-61	0.0502756	0.767727	0.000617156	3.44707e-07	0.00014341	1.13772e-24	4.83147e-61	1.95526e-59	3164	1	YES	0	XP_006974219.1	2e-12	C-type lectin domain family 18 member A-like [Peromyscus maniculatus bairdii]	Q6UXF7	1e-10	C-type lectin domain family 18 member B
SMED30009962	-3.25088	-0.984806	-1.3511	-1.50152	-0.0382025	1.82754	2.43857	2.86039	1.59402	1.492e-08	0.0061482	0.000306997	7.18637e-05	0.903796	2.67358e-23	7.48639e-45	1.10343e-66	1.09154e-07	0.0284515	0.00196618	0.000488722	0.998667	1.05566e-21	8.47905e-43	1.6457e-64	1526	1	YES	1	XP_008299678.1	1e-70	lysosomal acid phosphatase [Stegastes partitus]	B1H1P9	4e-62	Lysosomal acid phosphatase
SMED30009978	0.00471088	-0.455369	-1.7242	-2.19363	-2.19563	-1.96271	3.23458	5.29224	1.86044	0.972317	0.417597	0.00809492	0.00101652	0.000164355	0.000134163	5.42168e-21	1.87665e-61	0.999999	0.746995	0.0331218	0.00495224	0.00102537	0.000390752	7.27891e-20	2.04848e-59	268	1	YES	1	.	.	.	.	.	.
SMED30009980	-2.58074	-1.69973	-3.49575	-3.58047	2.10034	3.34702	2.96448	2.94486	1.62279	0.000180473	0.00112511	5.30827e-08	1.95078e-08	6.04969e-15	6.76794e-47	4.13878e-35	5.44879e-35	0.000645814	0.0066559	8.76287e-07	3.58797e-07	6.13666e-13	4.07795e-44	1.84725e-33	1.24738e-33	2767	1	.	0	.	.	.	.	.	.
SMED30009981	-5.36376	-5.36376	0.775085	-0.0485625	0.385969	2.85657	3.15624	3.60221	-0.350319	0.999598	0.999429	0.174462	0.547039	0.30576	5.78335e-16	2.70487e-21	9.64782e-34	0.999999	0.999994	0.406812	0.859172	0.465681	9.72294e-15	3.7295e-20	2.03543e-32	850	1	.	0	XP_005146039.1	1e-80	ras-related protein Rab-4A isoform X2 [Melopsittacus undulatus]	P20338	2e-81	Ras-related protein Rab-4A [Homo sapiens]
SMED30010008	0.854788	0.859571	-0.870745	-5.4974	-0.113606	-1.17719	2.06395	3.88063	-0.628911	0.203861	0.139621	0.946525	0.000175719	0.684666	0.975454	2.27258e-06	1.88632e-25	0.333246	0.348267	0.999998	0.00106823	0.825477	0.996423	7.48999e-06	2.3243e-24	821	1	YES	0	AAB87150.1	1e-05	2',3'-cyclic-nucleotide 3'-phosphodiesterase gRICH70 [Carassius auratus]	.	.	.
SMED30010011	-2.5898	-2.06347	-2.4246	-2.8021	0.224786	2.50929	3.3677	3.77819	3.18835	2.06027e-08	8.47436e-08	1.75674e-09	1.23556e-11	0.401058	2.21539e-28	2.30938e-54	1.18003e-70	1.46772e-07	1.26766e-06	3.77499e-08	5.09913e-10	0.56604	1.63586e-26	6.62617e-52	2.32358e-68	1261	1	.	3	BAE78815.1	5e-66	innexin7 [Dugesia japonica]	Q03412	9e-52	Innexin unc-7
SMED30010012	-0.165197	0.0640145	-4.0063	-4.0063	-4.0063	3.40256	4.30363	4.41389	-0.760342	0.473451	0.357207	0.999686	0.999421	0.999409	9.0268e-15	4.24235e-29	1.35439e-32	0.702886	0.675087	0.999998	0.999998	0.999999	1.30874e-13	1.10085e-27	2.65995e-31	1172	2	.	4	ELU17488.1	2e-61	hypothetical protein CAPTEDRAFT_228357 [Capitella teleta]	P0C7B7	3e-10	Cys-loop ligand-gated ion channel
SMED30010048	-1.72449	-1.47925	-2.63368	-2.71429	-1.25916	2.97078	3.21365	3.62646	0.52642	0.0522768	0.036303	0.00100158	0.000615722	0.0184517	8.50899e-29	1.15626e-34	4.97079e-48	0.102011	0.122722	0.0054823	0.00319715	0.0526565	6.6412e-27	4.8994e-33	2.41151e-46	1635	2	.	9	EKC22709.1	2e-49	hypothetical protein CGI_10001639 [Crassostrea gigas]	.	.	.
SMED30010084	-2.47824	0.714354	-2.34289	-3.43538	-1.92251	2.59591	3.34568	3.52309	0.273243	0.028202	0.177445	0.0107539	0.00063463	0.00688512	9.05404e-13	1.57244e-22	9.99772e-26	0.059931	0.413352	0.0423229	0.00328796	0.023617	1.02161e-11	2.3651e-21	1.26026e-24	1757	1	.	8	CCD80783.1	2e-45	sodium-bile acid cotransporter related [Schistosoma mansoni]	P09131	5e-05	P3 protein
SMED30010097	-5.22948	0.545487	-2.2389	-2.31348	-1.07575	2.56269	3.85699	3.89245	-0.273294	0.00936243	0.356653	0.99906	0.999266	0.975053	6.55995e-11	1.09354e-32	1.6703e-34	0.0226957	0.674336	0.999998	0.999998	0.999999	5.74102e-10	3.91737e-31	3.70826e-33	1467	1	.	6	.	.	.	.	.	.
SMED30010111	-1.88036	-1.04563	-3.45063	-2.67513	-1.59733	2.29767	3.74886	4.60255	2.28798	0.00214447	0.0315936	6.71587e-08	3.37615e-06	0.000314017	2.29649e-14	1.84131e-41	3.03896e-66	0.00608119	0.109581	1.08662e-06	3.38368e-05	0.0017736	3.15919e-13	1.51566e-39	4.38061e-64	455	1	YES	0	DAA33924.1	2e-13	TPA_inf: neuropeptide precursor-2 [Schmidtea mediterranea]	.	.	.
SMED30010128	-2.1958	-0.663101	-1.93848	-3.82433	-0.295203	2.63865	3.16458	3.11369	1.15404	0.00313597	0.204471	0.00165663	1.91811e-07	0.507974	1.69323e-19	3.30839e-29	2.01146e-28	0.0085616	0.457763	0.00848654	2.72323e-06	0.669782	4.30481e-18	8.69736e-28	3.0074e-27	3289	1	.	1	CDJ13099.1	1e-118	cadherin [Hymenolepis microstoma]	Q6KEQ9	7e-71	Protocadherin-11 X-linked
SMED30010131	-3.39281	-0.373734	-1.23523	-4.28814	0.174948	2.61019	3.26343	3.24135	0.8495	0.00098528	0.582129	0.0758125	7.62087e-06	0.6305	1.36176e-14	5.3432e-24	7.70281e-24	0.00301846	0.924015	0.212514	6.903e-05	0.779061	1.92972e-13	9.04351e-23	8.49735e-23	3543	1	.	1	CDJ08009.1	3e-97	protocadherin 11 [Hymenolepis microstoma]	Q5DRB9	1e-50	Protocadherin gamma-A12
SMED30010150	-5.00026	-1.94099	-5.00026	-2.10656	2.2145	4.36013	3.45929	4.01415	-0.0829672	0.999527	0.954918	0.999642	0.9644	6.26828e-05	4.90996e-29	3.07372e-15	2.16644e-23	0.999999	0.999994	0.999998	0.999998	0.000449151	4.01963e-27	2.63224e-14	2.31366e-22	489	1	.	4	.	.	.	.	.	.
SMED30010176	-4.8785	-1.80794	-1.9038	-1.9766	0.489953	2.99689	3.47328	3.60672	-0.620018	0.0218554	0.996879	0.997639	0.998107	0.341253	1.55533e-14	9.38477e-22	6.8053e-25	0.0479283	0.999994	0.999998	0.999998	0.505205	2.19165e-13	1.33618e-20	8.07178e-24	545	1	.	1	.	.	.	.	.	.
SMED30010179	-4.55754	-0.483498	-1.57698	-1.65011	-0.74314	2.20999	3.32823	3.47305	-1.03453	0.0367179	0.897448	0.994712	0.995737	0.946304	2.52535e-07	1.87868e-21	1.36659e-25	0.0753235	0.999994	0.999998	0.999998	0.999999	1.24356e-06	2.63129e-20	1.7027e-24	1146	1	.	0	.	.	.	.	.	.
SMED30010200	-1.14242	-2.61858	-0.518504	-2.18638	-2.90276	1.19496	3.02726	5.14641	0.988086	0.166823	0.00126141	0.421563	0.00340851	7.71715e-06	0.000523984	4.11898e-24	1.80095e-87	0.279476	0.00735628	0.768465	0.0141055	7.35277e-05	0.00133656	7.07886e-23	1.10729e-84	1055	1	.	0	XP_002610156.1	9e-49	hypothetical protein BRAFLDRAFT_216793 [Branchiostoma floridae]	P46953	1e-47	3-hydroxyanthranilate 3,4-dioxygenase
SMED30010228	-0.895584	-1.09188	-0.860299	-1.62283	-2.63032	-1.07206	3.32418	4.8488	4.18724	0.0283994	0.00629565	0.0284095	0.000111555	2.72705e-09	0.00443429	2.48857e-34	1.23027e-77	0.0603122	0.0290456	0.0953961	0.000715829	7.04008e-08	0.00907415	1.02423e-32	3.78207e-75	814	1	.	0	AFJ24777.1	1e-176	tolloid like-1 [Schmidtea mediterranea]	P07584	1e-20	Astacin
SMED30010258	-6.96331	-0.368725	-0.00748976	-0.739476	-0.529778	2.11747	3.22008	3.27123	0.597734	2.39732e-06	0.857387	0.685318	0.94157	0.902113	1.86765e-09	3.89504e-26	1.34639e-27	1.21815e-05	0.999994	0.999998	0.999998	0.997398	1.33018e-08	7.81785e-25	1.91423e-26	798	2	.	0	BAF50734.1	1e-55	DjSNAP-25 [Dugesia japonica]	P36975	2e-37	Synaptosomal-associated protein 25
SMED30010312	-3.36766	0.510347	-1.26559	-1.64147	-1.56764	1.3545	2.53767	3.43984	0.560197	0.000376924	0.246778	0.0414883	0.0103004	0.00402633	2.33158e-05	1.50565e-18	7.57246e-38	0.00126033	0.522354	0.130186	0.0368289	0.0152026	8.00404e-05	1.68815e-17	2.06644e-36	2144	1	.	12	EKC28526.1	5e-22	Organic cation transporter protein [Crassostrea gigas]	Q8MJI6	8e-22	Solute carrier family 22 member 2
SMED30010332	-5.56046	0.455274	-5.56046	-0.584251	1.69131	3.08594	3.13299	3.33966	-0.19558	0.999532	0.303787	0.999648	0.738724	0.00085719	2.46136e-18	3.99986e-19	8.01141e-24	0.999999	0.604264	0.999998	0.999998	0.00412995	5.47258e-17	4.66526e-18	8.81841e-23	1172	1	.	0	.	.	.	.	.	.
SMED30010398	-1.89521	-2.10518	-2.82188	-3.87831	0.170334	3.64513	3.53132	3.3538	0.82364	0.0347996	0.00616925	0.000644129	1.06732e-05	0.590254	4.37539e-57	2.48439e-52	1.41608e-46	0.0718825	0.0285413	0.00372899	9.25863e-05	0.743543	1.31817e-53	5.84744e-50	6.39615e-45	1856	1	YES	6	CDJ19838.1	7e-117	Two pore potassium channel protein sup 9 [Echinococcus granulosus]	O17185	7e-103	Two pore potassium channel protein sup-9
SMED30010404	-2.6792	0.507403	-2.55054	-3.32981	-3.1786	3.04379	3.95761	4.22935	4.90745	8.21974e-05	0.307663	0.000103747	1.86609e-06	2.71882e-06	2.48207e-13	5.72549e-23	2.23821e-26	0.000315259	0.609881	0.000761409	2.01288e-05	2.93164e-05	2.99229e-12	8.87761e-22	2.94071e-25	4088	1	YES	0	.	.	.	.	.	.
SMED30010455	-2.52862	-0.341151	-3.3093	-4.03304	-0.87386	3.09829	3.9591	4.02859	1.88669	0.00201865	0.57461	3.20073e-05	1.59283e-06	0.108682	1.27681e-16	2.70311e-28	1.74444e-29	0.00575962	0.916507	0.000271859	1.74944e-05	0.214117	2.30614e-15	6.43767e-27	2.79994e-28	1707	1	.	4	BAE78812.1	2e-160	innexin3 [Dugesia japonica]	Q03412	1e-83	Innexin unc-7
SMED30010461	-4.43072	1.34819	-4.43072	-1.52742	-2.47414	2.47238	4.23578	4.80665	-0.448604	0.999628	0.0589723	0.999494	0.924871	0.983033	2.46698e-07	9.04151e-32	2.43521e-49	0.999999	0.179751	0.999998	0.999998	0.999999	1.21661e-06	2.9608e-30	1.26493e-47	1050	1	.	0	ESO83291.1	2e-19	hypothetical protein LOTGIDRAFT_236732 [Lottia gigantea]	.	.	.
SMED30010476	-2.10554	0.508794	-1.88395	-2.76172	-3.70289	-0.291423	4.15539	6.08134	3.23278	0.00560091	0.315729	0.00602155	0.000217054	5.6386e-07	0.603988	3.20815e-25	1.56006e-55	0.0143717	0.621176	0.0257577	0.00128978	7.39548e-06	0.668198	6.01069e-24	1.21133e-53	1727	1	.	2	XP_004068241.1	3e-40	cytochrome P450 2J2-like isoform 2 [Oryzias latipes]	O54750	1e-35	Cytochrome P450 2J6
SMED30010479	-6.48395	0.121336	-0.354015	-0.882401	0.605984	1.09226	2.72989	3.1709	0.0188348	3.20428e-05	0.606494	0.85464	0.959942	0.187141	0.00621827	6.52004e-21	3.80116e-32	0.000133134	0.946433	0.999998	0.999998	0.323967	0.0122419	8.69092e-20	7.21142e-31	1641	1	YES	1	.	.	.	.	.	.
SMED30010494	-1.31584	-0.520401	-2.26558	-3.08255	-2.08685	1.35035	3.44869	4.47218	1.47804	0.0519603	0.321793	0.000441085	1.15672e-05	5.45416e-05	5.76933e-05	1.21542e-31	1.07856e-57	0.101452	0.629099	0.00268673	9.92556e-05	0.000398636	0.000181984	3.94579e-30	9.81687e-56	1723	1	.	0	ELU18499.1	8e-71	hypothetical protein CAPTEDRAFT_219831 [Capitella teleta]	Q05907	5e-50	Glutamine synthetase
SMED30010499	-3.15025	-2.34208	-3.58856	-3.78421	1.9742	3.63884	3.79417	3.4579	5.63471	6.47103e-11	6.38811e-08	1.39413e-13	1.10669e-14	4.16481e-11	2.42793e-40	3.53513e-44	4.03984e-36	6.8597e-10	9.76926e-07	5.22398e-12	7.49242e-13	1.78482e-09	7.03328e-38	3.77669e-42	9.98428e-35	9532	3	.	1	GAA54374.1	0	basement membrane-specific heparan sulfate proteoglycan core protein [Clonorchis sinensis]	P98160	6e-59	Basement membrane-specific heparan sulfate proteoglycan core protein
SMED30010502	0.0523269	-3.78434	-3.78434	-3.78434	-0.391979	3.68785	3.94924	4.05557	-1.03256	0.461655	0.999544	0.999551	0.999554	0.530575	6.48019e-19	1.85453e-23	4.82381e-27	0.68727	0.999994	0.999998	0.999998	0.690855	1.54927e-17	2.98458e-22	6.60878e-26	643	1	.	1	.	.	.	.	.	.
SMED30010519	-2.33607	-0.472827	-2.32331	-3.58579	-1.61057	2.03378	3.8503	4.4445	3.40519	0.000289751	0.350493	0.000128941	1.27147e-07	0.00258225	2.31298e-07	8.58723e-27	2.24431e-36	0.000992419	0.667218	0.000923586	1.88759e-06	0.0104367	1.14818e-06	1.82188e-25	5.63923e-35	8630	2	YES	8	GAA37002.2	3e-139	cadherin EGF LAG seven-pass G-type receptor 1 [Clonorchis sinensis]	Q9NYQ6	3e-37	Cadherin EGF LAG seven-pass G-type receptor 1
SMED30010526	-0.744574	-0.507967	-4.57594	-4.57594	-0.766661	2.99685	3.56359	4.61064	-0.514523	0.776187	0.696056	0.999604	0.999617	0.765008	1.13179e-12	6.05408e-20	2.91767e-44	0.999999	0.999994	0.999998	0.999998	0.892549	1.2638e-11	7.48733e-19	1.16774e-42	774	1	.	0	XP_002308486.2	2e-07	hypothetical protein POPTR_0006s23100g [Populus trichocarpa]	Q9C7A2	1e-06	Ankyrin repeat-containing protein At3g12360 [Arabidopsis thaliana]
SMED30010528	-0.125994	-0.943628	-1.0329	-0.103975	-1.11958	-1.65875	0.894089	4.09073	-0.579093	0.91011	0.287166	0.245078	0.913084	0.12017	0.00952187	0.0641208	5.70682e-25	0.999999	0.581922	0.525149	0.999998	0.23117	0.0178488	0.0906252	6.80908e-24	2125	1	.	1	.	.	.	.	.	.
SMED30010536	-2.84827	0.916835	-3.70149	-2.84302	-0.439641	2.02896	3.04498	3.84165	0.527855	0.00847407	0.0609952	0.000172598	0.00134719	0.478491	1.90543e-08	4.49134e-20	3.86242e-35	0.0207762	0.184554	0.00118854	0.00633474	0.642259	1.1548e-07	5.61223e-19	8.95791e-34	1329	1	.	0	ABC86113.1	5e-12	ANTP homeobox protein [Trichoplax adhaerens]	P50575	5e-13	Homeobox protein DLX-5
SMED30010540	-3.22808	-1.50429	-2.12164	-2.56543	1.69799	2.275	2.63584	2.8106	3.58871	6.55085e-10	0.00021677	1.03816e-06	1.05537e-08	1.42301e-08	1.93589e-15	5.30949e-21	4.10297e-24	5.96066e-09	0.00158159	1.29617e-05	2.11405e-07	3.01695e-07	3.0826e-14	7.13466e-20	4.60717e-23	1931	1	.	0	CAZ29822.1	3e-137	glutamine synthetase bacteria, putative [Schistosoma mansoni]	Q7TT51	1e-51	Lengsin
SMED30010542	-4.48807	-4.48807	-4.48807	-1.57277	2.30667	4.62792	4.00965	4.09275	-0.25798	0.999648	0.99946	0.999452	0.831109	0.000108961	2.88858e-35	4.76113e-22	2.74076e-24	0.999999	0.999994	0.999998	0.999998	0.000717683	4.48579e-33	6.93275e-21	3.11136e-23	1604	2	.	7	ELT94998.1	8e-09	hypothetical protein CAPTEDRAFT_215199 [Capitella teleta]	.	.	.
SMED30010549	-4.2625	-1.20072	-1.38437	-0.739421	1.28139	1.89041	1.88696	2.52826	2.92138	1.05305e-15	0.000504305	8.26081e-05	0.0238218	6.63984e-07	7.07223e-15	7.69498e-15	1.45727e-27	2.14215e-14	0.00331657	0.000624682	0.0752915	8.54136e-06	1.04444e-13	6.37062e-14	2.06408e-26	1773	1	.	0	EFX84780.1	3e-40	hypothetical protein DAPPUDRAFT_46545 [Daphnia pulex]	P29773	8e-40	Protein C-ets-2
SMED30010561	-2.89788	-0.594651	-2.93299	-3.86556	0.669183	2.2512	3.43711	3.93359	4.89983	2.50132e-07	0.180813	7.76863e-08	4.22049e-11	0.0879924	1.10425e-10	1.06103e-25	2.61471e-34	1.49965e-06	0.419124	1.24096e-06	1.55062e-09	0.181871	9.33174e-10	2.05568e-24	5.71649e-33	18148	2	YES	0	EKC41432.1	0	Zonadhesin [Crassostrea gigas]	P35555	3e-139	Fibrillin-1
SMED30010562	-1.35387	-0.393871	-1.4508	-4.13424	-2.24336	2.41328	3.32154	3.84132	3.1818	0.00397026	0.31745	0.00105773	3.70613e-13	2.94525e-07	1.55875e-16	1.06444e-32	4.76334e-45	0.0105758	0.623497	0.00574371	2.00667e-11	4.23338e-06	2.79527e-15	3.81767e-31	1.9959e-43	1974	1	YES	0	.	.	.	.	.	.
SMED30010595	-4.45896	1.29473	-4.45896	-1.54024	-1.62349	2.76863	3.84989	4.1684	-0.695503	0.999669	0.0718516	0.999532	0.928908	0.936645	7.10467e-09	8.07007e-21	5.70022e-27	0.999999	0.210081	0.999998	0.999998	0.999999	4.611e-08	1.06495e-19	7.77413e-26	1969	1	.	0	AGS83416.1	8e-151	hmctn, partial [Schmidtea mediterranea]	Q24372	1e-14	Lachesin
SMED30010619	-8.05807	-0.17175	-1.32555	-1.32112	1.26322	2.85584	3.08948	3.66795	1.65954	5.22596e-09	0.772145	0.985781	0.985606	0.00806911	1.9441e-13	3.90955e-16	2.06965e-24	4.11184e-08	0.999994	0.999998	0.999998	0.0268315	2.37992e-12	3.60082e-15	2.36541e-23	1929	1	.	6	XP_005090610.1	4e-171	potassium voltage-gated channel subfamily KQT member 1-like [Aplysia californica]	P70057	1e-129	Potassium voltage-gated channel subfamily KQT member 1
SMED30010623	-6.04255	0.509688	0.198798	-1.55486	-3.21787	1.96942	3.80616	4.33121	0.387443	0.000808232	0.347035	0.560249	0.992356	0.99998	1.78874e-05	2.26537e-23	1.41895e-32	0.00251962	0.663061	0.923287	0.999998	0.999999	6.28373e-05	3.62063e-22	2.78312e-31	765	1	YES	0	AHD24735.1	3e-131	1.G9.2 [Schmidtea mediterranea]	.	.	.
SMED30010633	-2.24505	-0.765426	-4.12803	-2.6068	0.485819	2.64555	3.34648	3.26745	0.822738	0.0135701	0.244036	7.90983e-06	0.00104204	0.235719	1.15566e-14	1.16115e-24	1.52883e-23	0.0315259	0.518299	7.92219e-05	0.00506513	0.384907	1.64929e-13	2.07238e-23	1.65205e-22	2614	1	.	0	XP_002116951.1	2e-82	hypothetical protein TRIADDRAFT_61017 [Trichoplax adhaerens]	Q99973	6e-26	Telomerase protein component 1
SMED30010646	-2.33241	-1.27917	-1.36623	-2.24685	-0.392352	2.22333	2.82981	2.56387	0.959227	0.000493857	0.00775404	0.00455922	2.54868e-05	0.259495	4.34968e-22	3.40271e-38	6.25533e-31	0.00161005	0.0346648	0.0203309	0.000197643	0.412833	1.49592e-20	2.0585e-36	1.09503e-29	3067	3	.	0	.	.	.	Q757I9	0.0006	RNA exonuclease 4 [Ashbya gossypii ATCC 10895]
SMED30010667	-2.40982	-3.18303	-1.63867	-0.656285	-0.0236199	1.65481	2.80211	3.45451	-0.0456608	0.0261191	0.00104356	0.0408554	0.352503	0.963793	2.44915e-07	1.04706e-23	1.45654e-41	0.0560423	0.00623794	0.128615	0.639866	0.999999	1.20874e-06	1.72188e-22	4.89199e-40	498	1	.	0	XP_006813734.1	1e-06	mitofusin-2-like [Saccoglossus kowalevskii]	.	.	.
SMED30010755	-1.85045	-0.197975	-2.56291	-3.48256	-1.39557	2.64811	3.29713	3.54423	3.25994	0.0010667	0.665953	7.42517e-06	1.74649e-08	0.00399195	3.23441e-14	1.71149e-22	2.82511e-26	0.00324022	0.999778	7.49156e-05	3.25325e-07	0.0150869	4.36377e-13	2.57039e-21	3.69089e-25	2074	1	YES	0	GAA47854.1	4e-103	ADAMTS-like protein 3 [Clonorchis sinensis]	P82987	3e-21	ADAMTS-like protein 3
SMED30010761	-2.40845	-1.24753	-2.85992	-1.23233	-0.615668	0.250197	3.38868	4.72503	1.75292	0.00149017	0.0272614	3.417e-05	0.0254478	0.186001	0.500947	8.07621e-27	8.19552e-57	0.00438078	0.0973223	0.000287794	0.0796012	0.322475	0.570026	1.71831e-25	7.07469e-55	357	1	.	0	.	.	.	.	.	.
SMED30010783	-6.05269	0.145169	-0.673885	-2.15043	-0.703573	2.49745	3.43101	3.50695	0.0919223	0.000476487	0.597165	0.931886	0.998556	0.936462	1.2081e-11	1.23566e-25	1.15039e-27	0.0015578	0.937971	0.999998	0.999998	0.999999	1.16543e-10	2.37718e-24	1.64255e-26	2825	1	.	5	CCD60688.1	0	hypothetical protein Smp_212410 [Schistosoma mansoni]	Q9MZS1	0	Potassium/sodium hyperpolarization-activated cyclic nucleotide-gated channel 1
SMED30010795	-6.26663	-0.271618	-2.2884	-1.70654	-3.44071	3.20689	5.47752	5.28949	1.43874	0.000323943	0.806002	0.998869	0.994526	0.999993	1.00716e-17	6.98593e-72	8.46292e-66	0.00109743	0.999994	0.999998	0.999998	0.999999	2.07684e-16	9.15066e-69	1.16955e-63	363	1	YES	0	XP_004927517.1	1e-19	venom allergen 5-like [Bombyx mori]	O19010	1e-15	Cysteine-rich secretory protein 3
SMED30010808	-3.16051	-1.46643	-2.54104	-2.89948	1.38677	2.57691	2.82134	3.28243	1.91354	2.41577e-07	0.000463731	1.28152e-07	3.52216e-09	1.19529e-08	1.81778e-35	1.07918e-43	4.92283e-63	1.45182e-06	0.00307524	1.95982e-06	7.95442e-08	2.59255e-07	2.94431e-33	1.11727e-41	5.83898e-61	941	1	.	7	ESO88347.1	2e-71	hypothetical protein LOTGIDRAFT_165788 [Lottia gigantea]	Q95K73	5e-62	Elongation of very long chain fatty acids protein 4
SMED30010837	-2.96198	-0.448017	-2.17301	-3.32915	-0.538525	2.71728	3.40374	3.32968	1.37438	0.000109871	0.350644	0.000200117	4.83494e-07	0.18272	3.49741e-26	2.71359e-44	2.06765e-42	0.000411444	0.667457	0.00135042	6.08537e-06	0.318233	1.97316e-24	2.91972e-42	7.34576e-41	1495	1	YES	0	NP_593584.1	2e-16	protein disulfide isomerase [Schizosaccharomyces pombe 972h-]	O13811	2e-18	Protein disulfide-isomerase C17H9.14c
SMED30010847	-3.12758	-0.684696	-5.05845	-4.05973	1.90924	3.84324	3.73449	3.44348	1.92957	0.000427383	0.261914	1.99193e-08	3.17255e-06	3.93053e-07	2.7531e-32	3.48132e-30	3.43316e-25	0.00141182	0.545461	3.57634e-07	3.20086e-05	5.45189e-06	3.09488e-30	9.88517e-29	4.15217e-24	1447	2	.	8	.	.	.	.	.	.
SMED30010853	-6.61089	0.689744	-3.67023	-2.13314	0.234435	3.30007	3.8454	4.34461	0.980784	0.000145378	0.226055	0.999997	0.998212	0.502755	3.03321e-14	1.96153e-20	1.02907e-27	0.000530629	0.490483	0.999998	0.999998	0.665312	4.11074e-13	2.51897e-19	1.47352e-26	1110	1	.	5	XP_005091215.1	1e-113	mitochondrial 2-oxoglutarate/malate carrier protein-like isoform X1 [Aplysia californica]	Q9CR62	2e-109	Mitochondrial 2-oxoglutarate/malate carrier protein
SMED30010912	-0.0258644	-1.948	-3.04445	-3.11744	0.0309982	2.27007	3.00626	2.82842	-0.258376	0.96264	0.0291694	0.00199654	0.00137717	0.848662	4.20794e-15	1.10505e-30	5.1764e-27	0.999999	0.10282	0.00996135	0.00645761	0.957783	6.42864e-14	3.29296e-29	7.07254e-26	399	1	.	0	.	.	.	.	.	.
SMED30010922	-0.532475	0.789935	-1.43156	-5.43323	-3.46438	0.76205	4.21016	5.09951	0.277918	0.863062	0.146436	0.985532	0.000286431	0.999994	0.0646488	1.28329e-43	2.90001e-77	0.999999	0.359961	0.999998	0.00164149	0.999999	0.0961008	1.31492e-41	8.65037e-75	1592	2	.	10	ELT91665.1	2e-18	hypothetical protein CAPTEDRAFT_43971, partial [Capitella teleta]	.	.	.
SMED30010939	-2.08731	-0.469907	-1.29988	-2.76633	-2.93799	0.214014	3.91633	5.43108	3.64267	0.000416659	0.319793	0.0111422	2.44462e-06	1.69053e-07	0.592549	4.77064e-33	4.35203e-66	0.00138093	0.626791	0.0436063	2.55106e-05	2.63752e-06	0.657699	1.75488e-31	6.1846e-64	331	1	YES	0	.	.	.	.	.	.
SMED30010947	-4.67532	-0.619715	-4.67532	-4.67532	0.546712	3.38361	4.96969	5.74567	0.318336	0.999499	0.616695	0.999572	0.999569	0.198267	1.97565e-11	1.11808e-32	5.86306e-51	0.999999	0.955686	0.999998	0.999998	0.338981	1.83705e-10	4.00051e-31	3.37737e-49	680	1	YES	1	.	.	.	.	.	.
SMED30010951	-3.15019	-1.32612	-2.81511	-4.2942	0.259335	3.40661	3.8526	4.06707	4.69556	1.38427e-05	0.0273409	4.19501e-05	3.02792e-08	0.610442	3.80237e-16	7.60172e-21	2.44074e-23	6.17742e-05	0.0975058	0.000344274	5.29131e-07	0.762217	6.51986e-15	1.00653e-19	2.59555e-22	880	1	YES	0	AFJ24736.1	9e-09	hypothetical protein, partial [Schmidtea mediterranea]	.	.	.
SMED30010954	-3.28774	0.142143	-2.08818	-3.75478	-0.242868	2.08182	3.3706	3.77899	2.16022	6.63959e-06	0.713621	0.000242272	2.67725e-08	0.585785	6.10831e-10	3.88492e-27	4.75198e-35	3.12304e-05	0.999994	0.00159714	4.73621e-07	0.73977	4.6695e-09	8.42627e-26	1.09619e-33	2331	1	.	0	GAA50022.1	2e-88	Ras and EF-hand domain-containing protein [Clonorchis sinensis]	Q39433	2e-43	Ras-related protein RAB1BV
SMED30010964	-2.44565	-2.57466	-4.81931	-2.76907	1.18702	3.16226	3.90858	4.35083	2.63005	5.5888e-05	1.68697e-06	1.99667e-13	3.04857e-07	4.89201e-05	1.12468e-37	7.99553e-62	3.37271e-80	0.00022137	1.9962e-05	7.37177e-12	4.10202e-06	0.000362563	2.32078e-35	4.46076e-59	1.30269e-77	1183	1	.	0	XP_006356432.1	3e-14	pantothenate kinase 1-like [Solanum tuberosum]	Q9NVE7	8e-13	Pantothenate kinase 4
SMED30010986	-3.31081	-2.5608	-2.00722	-2.07169	1.23483	3.15796	3.11398	2.44376	2.37521	1.5218e-09	3.051e-09	6.5787e-07	1.79108e-07	1.89921e-07	8.06344e-57	5.23077e-55	4.89624e-32	1.31142e-08	5.68093e-08	8.63602e-06	2.56425e-06	2.92822e-06	2.02439e-53	1.60803e-52	9.21355e-31	1511	1	YES	0	GAA52831.1	3e-133	lysyl oxidase homolog 2 [Clonorchis sinensis]	F1QQC3	1e-71	Lysyl oxidase homolog 2A
SMED30010993	-0.195537	0.00240386	-1.09706	-5.10957	-2.29897	1.60645	3.38781	3.70447	-0.638088	0.759797	0.636083	0.969781	0.000850493	0.998997	0.000329329	1.23178e-19	3.36828e-25	0.999999	0.972871	0.999998	0.00424711	0.999999	0.000878494	1.48321e-18	4.07862e-24	774	2	.	1	.	.	.	.	.	.
SMED30011034	-1.55031	-1.28894	-1.88522	-3.37641	-3.89135	1.25564	4.30983	6.42678	4.61997	0.00346795	0.00719471	0.000247405	1.19617e-08	1.70697e-11	0.000509252	6.51736e-44	1.83224e-100	0.0093594	0.0325519	0.00162777	2.34923e-07	7.87531e-10	0.00130295	6.84141e-42	2.3e-97	457	1	YES	0	.	.	.	.	.	.
SMED30011038	-1.94095	-1.07733	-0.694634	-1.26714	-3.78862	2.16516	3.34357	3.25995	-0.270775	0.105014	0.232566	0.431579	0.151319	2.99869e-05	3.36319e-09	4.76674e-24	4.65546e-23	0.186653	0.500536	0.780443	0.341173	0.000237241	2.30384e-08	8.09969e-23	4.86827e-22	2467	1	YES	0	XP_003486882.1	1e-42	cubilin-like [Bombus impatiens]	O60494	6e-17	Cubilin
SMED30011047	-2.14288	-0.647948	-2.21237	-3.27759	-0.827839	2.71743	3.20462	3.18657	2.62876	0.000166893	0.140986	2.59331e-05	1.41577e-08	0.0497587	5.49012e-18	1.50179e-25	2.7128e-25	0.000601506	0.350714	0.000226526	2.72021e-07	0.116542	1.17306e-16	2.87631e-24	3.30885e-24	3085	1	.	0	ACZ64514.1	0	GLI-1 [Schmidtea mediterranea]	Q91690	3e-79	Zinc finger protein GLI1
SMED30011060	-7.77858	-0.50147	-1.11226	-2.74235	-0.240537	3.44244	4.21617	4.71658	2.06841	6.7812e-07	0.892347	0.97573	0.999691	0.803039	6.13045e-14	3.40512e-22	6.46411e-29	3.80017e-06	0.999994	0.999998	0.999998	0.922487	8.01962e-13	5.00909e-21	9.97665e-28	1912	1	.	0	WP_027845469.1	4e-23	hypothetical protein [Mastigocoleus testarum]	.	.	.
SMED30011076	-5.76006	-0.268541	-0.348735	-1.2292	0.627433	0.807662	2.73321	3.43823	-0.436484	0.00135561	0.828662	0.857186	0.984164	0.223981	0.0914148	5.12985e-14	8.1442e-26	0.00402686	0.999994	0.999998	0.999998	0.370894	0.130394	3.94656e-13	1.03353e-24	637	1	.	0	.	.	.	.	.	.
SMED30011091	-3.5242	-1.66035	-3.38276	-3.21048	2.22435	3.62084	3.16059	2.77201	2.45103	5.65688e-08	0.000262586	1.22291e-09	2.59489e-09	5.05084e-16	1.39285e-48	1.22774e-35	9.19647e-27	3.75716e-07	0.00186931	2.69711e-08	6.05079e-08	6.31396e-14	1.02347e-45	5.86185e-34	1.23799e-25	1662	1	.	0	XP_005113241.1	2e-37	ski oncogene-like [Aplysia californica]	P12755	5e-36	Ski oncogene
SMED30011094	-1.58933	-5.42859	-0.049842	-2.50513	-1.64055	3.34895	4.14828	3.71621	0.00664502	0.99154	0.00061629	0.65943	0.999438	0.992578	1.20703e-19	1.6348e-34	2.93745e-26	0.999999	0.0039521	0.999998	0.999998	0.999999	3.13215e-18	6.82154e-33	3.8277e-25	1457	2	.	7	GAA40972.1	2e-51	growth hormone secretagogue receptor [Clonorchis sinensis]	P34981	0.0007	Thyrotropin-releasing hormone receptor
SMED30011135	-2.07003	-0.228469	-2.08047	-3.00233	-2.53377	1.75989	3.77544	4.37974	3.219	0.000232879	0.600858	6.77746e-05	1.27259e-07	5.03182e-07	2.56545e-07	1.07565e-34	6.61538e-48	0.000813161	0.941247	0.000526113	1.88759e-06	6.71895e-06	1.26166e-06	4.58362e-33	3.19906e-46	2013	2	.	6	XP_790066.3	1e-32	oxalate:formate antiporter-like [Strongylocentrotus purpuratus]	Q51330	2e-10	Oxalate:formate antiporter
SMED30011141	-1.94941	-0.0356305	-1.83022	-2.84883	-2.3987	1.96685	3.35614	3.73981	-0.142129	0.100108	0.965914	0.0516699	0.00605749	0.00249763	1.82844e-07	8.86034e-24	1.6367e-31	0.179115	0.999994	0.155806	0.0232329	0.0101601	9.25181e-07	1.46587e-22	2.974e-30	2119	1	.	2	GAA36131.2	1e-163	FMRFamide-activated amiloride-sensitive sodium channel [Clonorchis sinensis]	Q25011	2e-15	FMRFamide-activated amiloride-sensitive sodium channel
SMED30011169	-3.78928	-2.49593	-1.74859	-1.22695	1.69355	2.72534	2.32451	2.51735	1.69067	8.65056e-08	2.96998e-06	0.000271439	0.00588267	2.03543e-09	6.42985e-27	5.10827e-19	8.84035e-23	5.58661e-07	3.3337e-05	0.00176794	0.022643	5.4363e-08	3.9614e-25	5.92595e-18	9.08987e-22	918	1	YES	2	XP_001951621.1	9e-22	uncharacterized protein LOC100158674 [Acyrthosiphon pisum]	.	.	.
SMED30011179	-0.558191	-2.03483	-2.10245	-0.484594	-0.478955	0.555618	1.98298	3.12043	-0.527361	0.510714	0.0132606	0.00998362	0.459841	0.348038	0.102445	1.72523e-11	2.69681e-34	0.751357	0.0540965	0.0396955	0.765986	0.512121	0.143773	1.06749e-10	5.88745e-33	1020	1	.	0	.	.	.	.	.	.
SMED30011216	-3.49733	-0.341665	-1.35892	-2.75001	-1.9016	2.06493	3.81878	3.96581	2.84527	5.03699e-07	0.455245	0.00803453	2.01168e-06	9.61189e-05	2.05107e-09	6.93903e-34	7.42264e-37	2.88113e-06	0.791138	0.0329328	2.14991e-05	0.000646234	1.45223e-08	2.74707e-32	1.92446e-35	2079	1	.	9	GAA42453.2	5e-177	excitatory amino acid transporter [Clonorchis sinensis]	P43006	9e-151	Excitatory amino acid transporter 2
SMED30011233	-1.83932	-1.06967	-1.93784	-2.34398	-2.84451	0.809459	3.91557	5.31029	3.39772	0.000721699	0.0174148	9.1588e-05	4.42662e-06	1.04277e-08	0.0173791	1.00638e-42	9.68333e-83	0.00227627	0.0676976	0.000681807	4.28262e-05	2.30489e-07	0.0302665	9.53438e-41	4.16757e-80	335	1	YES	1	ABW79871.1	3e-06	TCEN protein [Schmidtea mediterranea]	.	.	.
SMED30011250	-1.93265	-1.49309	-1.92996	-2.22491	0.5815	2.13817	2.40723	2.45371	4.89047	1.84943e-10	7.80614e-08	3.23602e-11	8.82813e-14	0.00975751	6.50132e-27	9.1287e-35	2.73543e-36	1.82801e-09	1.17647e-06	9.18865e-10	5.24586e-12	0.031383	3.98911e-25	3.95144e-33	6.83335e-35	1335	1	YES	0	EKC20852.1	9e-82	hypothetical protein CGI_10005248 [Crassostrea gigas]	P28799	2e-68	Granulins
SMED30011291	-7.62614	-1.0155	-1.2579	-3.64028	1.41358	3.76989	4.07038	4.28596	1.88109	1.23303e-06	0.968415	0.982719	0.999994	0.00883693	7.36611e-18	2.29659e-21	3.49839e-24	6.5993e-06	0.999994	0.999998	0.999998	0.028891	1.54325e-16	3.18845e-20	3.94151e-23	598	1	YES	1	Q8AXW7	5e-14	Basic phospholipase A2	Q8AXW7	6e-16	Basic phospholipase A2
SMED30011307	-1.9633	0.962226	-0.797646	-2.8442	-4.58974	-3.02674	4.72107	7.53833	3.23956	0.0588679	0.126106	0.366433	0.0041288	1.8723e-05	0.00059952	6.64517e-20	1.06234e-49	0.113078	0.32256	0.699567	0.0166339	0.000157385	0.00150703	8.20488e-19	5.64463e-48	304	1	YES	0	EFM31614.1	7e-05	LPXTG-motif cell wall anchor domain protein [Streptococcus mitis ATCC 6249]	Q28824	3e-05	Myosin light chain kinase, smooth muscle
SMED30011308	-2.36841	0.973348	-1.91864	-2.44801	-3.88933	1.77843	3.67392	4.19869	1.21898	0.0133802	0.0585505	0.0142262	0.00247236	1.74829e-06	6.81762e-05	9.72045e-20	1.95657e-26	0.0311303	0.178718	0.0535274	0.0106773	1.99813e-05	0.000211051	1.17989e-18	2.57855e-25	931	1	.	0	.	.	.	.	.	.
SMED30011309	-3.81439	-1.48141	-2.44699	-3.16148	0.346416	3.67078	3.47056	3.41651	2.29405	3.80129e-06	0.00886975	0.000135735	2.69935e-06	0.397457	2.51511e-27	3.68499e-24	2.07139e-23	1.86244e-05	0.0388343	0.000965823	2.77852e-05	0.562755	1.63304e-25	6.3584e-23	2.2145e-22	886	1	.	1	.	.	.	.	.	.
SMED30011329	-3.43341	-0.707636	-2.66346	-3.36816	0.999204	2.75854	2.95993	3.45499	0.922794	0.00028803	0.227532	0.000386929	3.40558e-05	0.00342954	7.58299e-26	9.48332e-31	9.72907e-46	0.000987763	0.492967	0.00240152	0.000254716	0.0132498	4.10886e-24	2.85134e-29	4.26649e-44	1044	1	.	4	XP_002603503.1	2e-06	hypothetical protein BRAFLDRAFT_265104 [Branchiostoma floridae]	Q9QY33	4e-06	Tetraspanin-3
SMED30011376	-3.88312	-0.812308	-3.88312	-3.88312	-0.495063	4.0427	4.64129	4.27274	-0.688633	0.999469	0.695786	0.999581	0.999581	0.586284	3.27243e-21	2.95679e-33	4.0314e-26	0.999999	0.999994	0.999998	0.999998	0.740182	1.02483e-19	1.1011e-31	5.21485e-25	778	2	.	2	GAA51598.1	8e-45	calcium-activated potassium channel subunit beta-2 [Clonorchis sinensis]	Q86W47	2e-07	Calcium-activated potassium channel subunit beta-4
SMED30011400	-2.92539	-0.588235	-2.88475	-3.31687	-2.10262	2.28039	4.93614	4.60134	3.52581	3.50365e-05	0.255307	6.92228e-06	8.38386e-07	0.000173716	3.91195e-09	1.73166e-45	3.20072e-39	0.000144407	0.535442	7.03127e-05	9.89348e-06	0.00107509	2.64903e-08	2.07847e-43	9.37105e-38	1188	1	.	0	.	.	.	.	.	.
SMED30011402	-1.84711	-0.535123	-3.75539	-3.83028	-1.13416	3.38225	3.86812	3.8517	0.925556	0.0492998	0.455484	9.34148e-05	5.93886e-05	0.0580173	5.02932e-34	6.9393e-48	5.66506e-48	0.0969046	0.791378	0.000693521	0.000412639	0.131321	6.82515e-32	1.08886e-45	2.74391e-46	1279	1	.	0	GAA49067.1	5e-52	Ras-like family 10 member B, partial [Clonorchis sinensis]	Q96S79	1e-29	Ras-like protein family member 10B
SMED30011414	-3.6634	-3.6634	-3.6634	0.239037	-1.71015	2.7932	4.59115	5.07696	-0.779372	0.999521	0.999618	0.999613	0.382599	0.872869	3.48273e-07	1.95114e-28	6.68673e-41	0.999999	0.999994	0.999998	0.677315	0.976354	1.67023e-06	4.73284e-27	2.15686e-39	1511	1	.	0	CDJ07631.1	8e-134	calcium:calmodulin dependent 3',5' cyclic [Hymenolepis microstoma]	Q14123	2e-132	Calcium/calmodulin-dependent 3',5'-cyclic nucleotide phosphodiesterase 1C
SMED30011419	-3.06754	-1.47025	-3.42069	-4.57829	1.67945	3.76327	3.33471	3.75934	6.28912	1.82573e-08	0.00172064	5.79523e-10	2.67999e-14	2.8102e-06	5.85055e-32	1.12603e-24	6.8142e-32	1.31494e-07	0.00958184	1.35554e-08	1.72522e-12	3.02476e-05	6.36316e-30	2.0121e-23	1.27115e-30	573	1	.	1	.	.	.	.	.	.
SMED30011425	-2.83295	-2.83295	0.139815	-2.83295	-2.83295	2.42915	3.88987	4.87295	-1.56365	0.999467	0.999559	0.370318	0.999552	0.99951	0.000113371	4.50952e-13	1.94141e-26	0.999999	0.999994	0.704373	0.999998	0.999999	0.000335151	3.21482e-12	2.5608e-25	898	2	YES	0	.	.	.	.	.	.
SMED30011431	-6.11032	-1.45375	-3.09383	-3.17649	1.06607	4.08485	4.06878	4.61469	0.883793	0.00102265	0.989298	0.999955	0.999971	0.0501746	4.21908e-25	7.08264e-25	1.06217e-34	0.00311963	0.999994	0.999998	0.999998	0.117325	2.05013e-23	1.28949e-23	2.38806e-33	545	1	.	0	CAX73391.1	1e-11	hypothetical protein [Schistosoma japonicum]	.	.	.
SMED30011447	-2.05228	0.00905812	-2.9344	-3.54059	-3.60797	2.70987	4.4758	4.94051	2.89668	0.00581706	0.95471	8.4535e-05	4.79749e-06	4.67308e-07	5.79877e-11	3.78852e-31	1.86566e-38	0.0148719	0.999994	0.000637174	4.60153e-05	6.32461e-06	5.1037e-10	1.18458e-29	5.25787e-37	905	1	YES	0	.	.	.	.	.	.
SMED30011453	-7.09081	-1.60171	-1.37672	-2.11406	2.45841	3.55972	3.31013	2.85504	1.01194	6.26088e-07	0.992999	0.98769	0.998142	1.24253e-14	4.14966e-46	1.59318e-37	1.42686e-25	3.52894e-06	0.999994	0.999998	0.999998	1.16254e-12	2.27303e-43	9.0905e-36	1.77558e-24	904	1	.	0	EHJ74809.1	2e-12	hypothetical protein KGM_09255 [Danaus plexippus]	.	.	.
SMED30011491	-2.1917	-0.870034	-2.02056	-2.58315	0.278847	1.89912	2.69059	2.79689	0.380518	0.00751252	0.124024	0.00199516	0.000159235	0.42142	4.68798e-12	8.48472e-26	7.65541e-29	0.0186571	0.318865	0.00995829	0.000981038	0.586317	4.79412e-11	1.65771e-24	1.17731e-27	871	1	.	1	.	.	.	.	.	.
SMED30011509	-2.5968	-0.268893	-4.309	-3.53398	-0.551216	3.67526	3.63661	3.94801	2.61357	0.000503045	0.636195	1.07814e-07	2.17443e-06	0.298129	2.42916e-22	7.83101e-22	4.293e-26	0.00163734	0.972877	1.67601e-06	2.30316e-05	0.456505	8.6403e-21	1.12238e-20	5.53898e-25	2203	2	YES	0	.	.	.	.	.	.
SMED30011510	-0.33791	0.938217	-4.17441	-4.17441	-4.17441	2.86122	4.525	4.5367	-0.605775	0.51503	0.101076	0.999646	0.999655	0.999631	1.2199e-08	3.4238e-27	6.94257e-28	0.756819	0.27308	0.999998	0.999998	0.999999	7.63595e-08	7.46914e-26	1.00897e-26	2313	1	.	0	CCD58538.1	0.0001	unnamed protein product [Schistosoma mansoni]	.	.	.
SMED30011515	-1.74482	0.415956	-1.61155	-5.58666	-1.77682	1.56109	3.84753	4.89527	0.251194	0.994169	0.365873	0.991621	0.000201272	0.994639	0.000955472	5.26008e-23	1.45143e-42	0.999999	0.685106	0.999998	0.00120551	0.999999	0.0022999	8.18545e-22	5.21803e-41	306	1	YES	0	DAA33918.1	3e-49	TPA_inf: secreted peptide prohormone-13 [Schmidtea mediterranea]	.	.	.
SMED30011528	-3.76342	0.55343	0.105101	-2.39831	-1.98188	1.4229	2.87707	3.1851	3.04527	3.00672e-10	0.115046	0.76899	4.03575e-07	3.80966e-06	6.00429e-06	1.27181e-23	1.74614e-29	2.88574e-09	0.301233	0.999998	5.21153e-06	3.9509e-05	2.3067e-05	2.079e-22	2.80118e-28	1076	1	.	0	CDJ14234.1	2e-62	PDZ and LIM domain protein Zasp [Hymenolepis microstoma]	A1ZA47	3e-26	PDZ and LIM domain protein Zasp
SMED30011550	-2.94834	-0.554175	-2.80147	-2.2581	-1.58414	2.96265	3.41569	3.76788	0.736972	0.00293301	0.377973	0.000565997	0.00248557	0.00508989	2.45464e-33	3.36721e-48	5.94132e-64	0.00806967	0.699606	0.00333173	0.010722	0.0183644	3.06851e-31	5.39595e-46	7.30589e-62	375	1	.	1	DAA33916.1	2e-46	TPA_inf: neuropeptide precursor-18 [Schmidtea mediterranea]	.	.	.
SMED30011594	-2.62289	-0.179093	-2.72038	-2.438	-0.793997	2.29442	3.04143	3.4185	2.32353	2.85192e-06	0.636499	4.96097e-08	2.62287e-07	0.0252867	3.74661e-18	2.43079e-33	2.02703e-43	1.42914e-05	0.973214	8.23466e-07	3.58202e-06	0.067922	8.12043e-17	9.18849e-32	7.73016e-42	1839	1	.	0	CDJ13318.1	1e-129	peripheral plasma membrane protein CASK [Hymenolepis microstoma]	Q24210	2e-118	Peripheral plasma membrane protein CASK
SMED30011648	-0.0782988	-0.889605	-4.97162	-1.06761	-3.0153	3.08499	3.36821	3.56923	-0.596093	0.700116	0.945551	0.00205769	0.965719	0.999965	1.53276e-17	4.20306e-22	1.29258e-26	0.991464	0.999994	0.0102432	0.999998	0.999999	3.06828e-16	6.14091e-21	1.71928e-25	882	1	.	0	EKC38409.1	8e-18	Phospholipid scramblase 2 [Crassostrea gigas]	P58195	9e-12	Phospholipid scramblase 1
SMED30011663	-1.88871	-0.831292	-2.23178	-3.03665	-2.78658	3.28208	3.65141	3.84153	5.22439	2.60258e-06	0.0182477	3.01943e-08	1.61272e-12	7.52406e-12	3.11306e-38	2.7443e-48	5.58839e-54	1.31315e-05	0.0703902	5.23096e-07	7.8492e-11	3.76541e-10	6.89611e-36	4.44502e-46	3.88825e-52	1774	1	.	9	GAA42453.2	0	excitatory amino acid transporter [Clonorchis sinensis]	P31596	7e-177	Excitatory amino acid transporter 2
SMED30011668	-0.569854	-1.54351	-1.46518	-3.65641	-4.72782	0.927622	4.98346	6.05168	2.46148	0.459238	0.0282143	0.039366	2.18651e-05	4.31454e-09	0.0266965	2.21466e-46	2.01137e-71	0.684077	0.100049	0.124709	0.000173214	1.0525e-07	0.0442523	2.90091e-44	4.15044e-69	349	1	YES	1	.	.	.	.	.	.
SMED30011674	-2.57213	-0.520631	-2.63857	-3.29934	-0.734321	2.8399	3.49111	3.43398	3.83275	2.86089e-06	0.224067	5.68351e-07	2.61994e-09	0.0839861	1.00474e-18	4.36133e-29	4.2844e-28	1.43292e-05	0.487731	7.57978e-06	6.1017e-08	0.175395	2.3436e-17	1.12784e-27	6.29333e-27	6417	2	.	0	GAA51931.1	1e-87	papilin [Clonorchis sinensis]	Q868Z9	2e-36	Papilin
SMED30011676	-4.7315	0.714179	-1.77454	-4.7315	-1.90701	3.26336	4.04223	5.12479	-0.0854785	0.999518	0.229826	0.944691	0.999639	0.954484	1.01346e-11	5.43866e-20	9.35291e-39	0.999999	0.49659	0.999998	0.999998	0.999999	9.87471e-11	6.7623e-19	2.67085e-37	1004	1	.	0	ESO84025.1	3e-46	hypothetical protein LOTGIDRAFT_210983 [Lottia gigantea]	Q0P4C5	8e-37	UPF0602 protein C4orf47 homolog [Danio rerio]
SMED30011682	-1.53631	-0.992867	-0.460122	-5.24454	-2.71022	2.66474	4.17646	4.10287	2.04181	0.0215725	0.0715389	0.399249	6.72596e-11	1.71476e-05	6.97782e-19	2.80497e-52	2.40048e-50	0.0473595	0.209475	0.742098	2.34152e-09	0.000145892	1.6592e-17	6.50042e-50	1.32453e-48	887	1	.	0	CDJ23529.1	0.0003	tegumental antigen [Echinococcus granulosus]	.	.	.
SMED30011717	-0.996644	0.643865	-4.83467	-4.83467	-1.03286	3.06454	3.95539	4.03505	-0.41747	0.828381	0.21486	0.999571	0.999586	0.827863	2.9177e-14	5.22721e-29	1.43821e-31	0.999999	0.473635	0.999998	0.999998	0.942701	3.95953e-13	1.33684e-27	2.63077e-30	635	1	.	0	.	.	.	.	.	.
SMED30011726	-5.28171	-1.21599	-5.28171	-0.755767	0.800781	3.28743	4.23228	4.21469	0.0699053	0.999485	0.880156	0.999609	0.787671	0.126921	4.06641e-17	1.87813e-35	1.17594e-35	0.999999	0.999994	0.999998	0.999998	0.241154	7.77834e-16	8.75887e-34	2.81394e-34	884	1	.	0	ESO86864.1	2e-30	hypothetical protein LOTGIDRAFT_73010, partial [Lottia gigantea]	P19363	1e-08	Extracellular globin-E1
SMED30011727	-3.80783	-0.750979	-2.39194	-3.00037	-0.652281	2.97574	3.62705	4.00061	3.1716	3.74471e-09	0.0774953	2.07051e-06	1.36371e-08	0.0953454	2.2786e-24	1.41818e-37	9.18027e-47	3.01892e-08	0.222692	2.38358e-05	2.6269e-07	0.193315	1.01851e-22	8.15374e-36	4.18418e-45	5609	1	.	0	XP_005424589.1	7e-62	dedicator of cytokinesis protein 1 [Geospiza fortis]	Q14185	4e-60	Dedicator of cytokinesis protein 1
SMED30011757	-0.920361	-0.704883	-5.82032	-1.32228	-0.991923	2.72458	3.38737	3.64781	-0.0269901	0.951951	0.917177	3.65901e-05	0.982677	0.959395	5.66698e-14	1.26905e-23	4.71825e-29	0.999999	0.999994	0.000305107	0.999998	0.999999	7.44567e-13	2.0756e-22	7.37276e-28	1272	1	.	8	XP_005181093.1	0.0001	zinc transporter ZIP3-like [Musca domestica]	.	.	.
SMED30011793	-2.69165	-2.56151	-1.60491	-1.27625	0.807725	1.82018	2.36716	3.13926	2.42066	4.95068e-06	1.37222e-06	0.000700181	0.00504694	0.023736	2.54866e-08	6.37961e-14	2.91914e-25	2.38257e-05	1.65231e-05	0.00400805	0.0198058	0.064551	1.50467e-07	4.87937e-13	3.55333e-24	1926	1	.	0	Q00400	0	Homeobox protein DTH-1 [Girardia tigrina]	Q00400	0	Homeobox protein DTH-1 [Girardia tigrina]
SMED30011797	-7.36698	0.0254037	-0.367266	-0.532066	0.500918	1.95492	2.63946	3.14561	0.733429	1.56731e-07	0.660471	0.855523	0.902403	0.262711	1.26667e-07	4.23949e-15	1.57516e-23	9.7217e-07	0.994423	0.999998	0.999998	0.416717	6.61255e-07	3.59076e-14	1.7009e-22	1602	2	.	0	AFJ24845.1	6e-69	pim-3, partial [Schmidtea mediterranea]	Q95LJ0	6e-60	Serine/threonine-protein kinase pim-1
SMED30011800	-4.95008	-0.262496	0.123119	-4.95008	-1.55462	3.49536	3.91269	4.18611	-0.236328	0.99955	0.635492	0.474801	0.999673	0.924533	1.79946e-19	9.81268e-27	1.74524e-33	0.999999	0.972443	0.83044	0.999998	0.999999	4.55949e-18	2.07457e-25	3.64372e-32	876	1	.	5	XP_003725376.1	2e-14	cholecystokinin receptor type A-like [Strongylocentrotus purpuratus]	O55040	1e-11	Neuromedin-U receptor 1
SMED30011820	-2.45756	0.811827	-3.32611	-1.792	-1.87222	2.32551	2.78094	3.52962	0.0935101	0.0243448	0.106272	0.000623575	0.0263269	0.0052304	9.21527e-14	9.19349e-21	4.00938e-38	0.0526704	0.283987	0.00362253	0.0818948	0.0187837	1.17839e-12	1.2058e-19	1.11021e-36	1666	1	.	12	XP_008204076.1	3e-31	organic cation transporter protein-like [Nasonia vitripennis]	Q8MJI6	3e-24	Solute carrier family 22 member 2
SMED30011827	-2.88993	-0.00460622	-0.692576	-1.65113	-1.95504	2.06766	2.4907	2.63492	5.63297	4.08283e-12	0.989267	0.0403133	6.63215e-06	1.46939e-07	8.12834e-15	7.21714e-22	1.11632e-24	5.17691e-11	0.999994	0.127295	6.08982e-05	2.33483e-06	1.18933e-13	1.03835e-20	1.29501e-23	6471	1	.	0	GAA28498.2	6e-112	hypothetical protein CLF_106748 [Clonorchis sinensis]	Q3UHU5	6e-23	Microtubule cross-linking factor 1
SMED30011840	-7.0852	0.54303	-3.1066	-2.09089	-0.885584	3.75129	4.39474	4.47921	1.56555	2.65463e-06	0.270001	0.999938	0.997974	0.956909	3.37697e-32	6.99193e-49	9.7727e-52	1.33739e-05	0.556573	0.999998	0.999998	0.999999	3.74037e-30	1.19685e-46	5.92399e-50	1441	1	.	1	GAA51542.1	5e-15	hypothetical protein CLF_106354 [Clonorchis sinensis]	.	.	.
SMED30011858	-5.522	0.575466	-1.46051	-2.56182	-2.13671	0.781669	4.87329	5.45062	0.654395	0.00707537	0.352375	0.990668	0.999659	0.998545	0.177632	5.87257e-25	8.95838e-33	0.0176676	0.669356	0.999998	0.999998	0.999999	0.232788	1.07617e-23	1.7838e-31	541	1	YES	0	AFJ24739.1	5e-42	GLI pathogenesis related-1, partial [Schmidtea mediterranea]	P35787	5e-17	Venom allergen 5
SMED30011871	-4.82881	-0.13723	-4.82881	-1.92547	0.542888	2.4182	4.02475	4.73449	-0.242659	0.999578	0.593064	0.999421	0.956551	0.242485	1.12987e-07	5.70023e-31	6.82799e-54	0.999999	0.934381	0.999998	0.999998	0.392782	5.95617e-07	1.74523e-29	4.70725e-52	1036	1	.	1	CCE29293.1	3e-33	uncharacterized protein CPUR_02986 [Claviceps purpurea 20.1]	P33300	9e-22	Mannosyl phosphorylinositol ceramide synthase SUR1 [Saccharomyces cerevisiae S288c]
SMED30011884	-2.34889	-0.395756	-1.58715	-0.857883	-0.426444	1.29069	1.84267	2.48276	-0.632089	0.0225387	0.543806	0.031993	0.191298	0.383256	4.93469e-06	1.30621e-12	1.1845e-27	0.0492339	0.884381	0.105224	0.40796	0.548338	1.92874e-05	8.94977e-12	1.69045e-26	1694	1	.	10	GAA54403.1	0	vesicular glutamate transporter 2 [Clonorchis sinensis]	Q9JI12	5e-63	Vesicular glutamate transporter 2
SMED30011892	-1.22955	1.54788	-2.16028	-6.12666	-3.24502	1.77256	4.3964	5.04467	0.859022	0.974869	0.00755559	0.997811	4.20189e-05	0.999964	0.000497921	6.75408e-24	3.91083e-33	0.999999	0.0339286	0.999998	0.000303942	0.999999	0.00127656	1.13173e-22	7.95554e-32	1557	2	.	10	ELT91665.1	1e-10	hypothetical protein CAPTEDRAFT_43971, partial [Capitella teleta]	Q8VCV9	0.0006	Sodium-dependent glucose transporter 1A
SMED30011898	-3.39942	-0.633975	-2.37598	-3.3454	-0.186642	2.97545	3.40141	3.56455	2.68736	2.14186e-08	0.103086	5.61108e-07	1.49808e-10	0.597866	5.16279e-31	8.4916e-42	1.33809e-46	1.52224e-07	0.277292	7.48981e-06	4.86867e-09	0.750465	5.20199e-29	7.22674e-40	6.05295e-45	2263	1	.	0	GAA50910.1	2e-136	hypothetical protein CLF_105212 [Clonorchis sinensis]	O44400	2e-18	Protein F37C4.5 [Caenorhabditis elegans]
SMED30011903	-2.51304	-0.25909	-1.92084	-1.23923	-0.104023	0.947726	2.14779	2.94071	2.57696	6.57967e-07	0.468735	7.76418e-06	0.0015787	0.759935	0.00146265	4.27522e-15	1.93067e-29	3.6948e-06	0.80644	7.78926e-05	0.00725356	0.889005	0.0033694	3.61899e-14	3.09225e-28	3548	3	.	4	XP_006816463.1	1e-44	run domain Beclin-1 interacting and cysteine-rich containing protein-like [Saccoglossus kowalevskii]	Q80U62	1e-38	Run domain Beclin-1 interacting and cysteine-rich containing protein
SMED30011906	-2.91226	0.156521	-2.91226	-2.91226	-0.956781	1.97559	3.29374	4.26773	-1.8439	0.999638	0.472089	0.999671	0.999671	0.768718	0.00190695	9.57708e-10	3.85838e-22	0.999999	0.809853	0.999998	0.999998	0.895525	0.00426857	4.90695e-09	3.8427e-21	355	1	.	0	.	.	.	.	.	.
SMED30011928	-0.571872	-2.40761	-1.5054	-2.55175	-2.64439	1.73425	3.69692	4.24985	-0.128883	0.627008	0.0272799	0.121004	0.0166467	0.00186159	2.93567e-06	1.97829e-35	2.53136e-53	0.900117	0.0973766	0.307117	0.0555695	0.00791703	1.19405e-05	9.19753e-34	1.69096e-51	691	1	.	4	.	.	.	.	.	.
SMED30011929	-4.90088	-0.746819	-2.03446	-2.0715	0.167262	2.8356	3.37951	3.37129	2.09035	1.04035e-09	0.111732	0.000422241	0.000340287	0.595983	2.20963e-27	5.15757e-41	5.27434e-41	9.14846e-09	0.294734	0.0025916	0.00190874	0.7486	1.45986e-25	4.14353e-39	1.71044e-39	1161	1	.	1	CDJ19915.1	5e-96	MEChanosensory abnormality family member [Echinococcus granulosus]	Q27433	2e-82	Mechanosensory protein 2 [Caenorhabditis elegans]
SMED30011936	-6.22922	0.169276	-2.24818	-6.22922	0.607781	4.72383	4.73991	4.46583	1.22789	0.999464	0.409919	0.965462	0.999578	0.171587	1.16554e-53	3.16945e-54	5.35889e-46	0.999999	0.738349	0.999998	0.999998	0.303156	1.95078e-50	8.76017e-52	2.37772e-44	2006	1	.	10	ELU15279.1	3e-71	hypothetical protein CAPTEDRAFT_221558 [Capitella teleta]	Q7RTT9	1e-54	Equilibrative nucleoside transporter 4
SMED30011944	-2.13497	-0.197321	-2.97411	-3.04991	-0.125878	2.20777	3.12092	3.1535	-0.194223	0.0630952	0.848008	0.00355774	0.00252387	0.910552	2.99064e-12	1.3495e-28	2.46942e-30	0.120126	0.999994	0.0164443	0.010859	0.999999	3.14921e-11	3.34464e-27	4.20081e-29	1638	2	.	10	XP_004074970.1	4e-59	synaptic vesicle 2-related protein-like [Oryzias latipes]	Q2XWK0	1e-48	Synaptic vesicle 2-related protein
SMED30011948	-2.33994	-1.0549	-2.45336	-2.60723	0.279894	2.66263	2.59922	2.9137	1.1201	0.000986281	0.0362474	5.00784e-05	1.35491e-05	0.40387	1.48395e-22	2.22843e-21	8.44422e-28	0.00302061	0.12255	0.000402002	0.000113671	0.568464	5.3994e-21	3.09811e-20	1.21664e-26	3386	1	.	0	ELT88931.1	5e-107	hypothetical protein CAPTEDRAFT_142339, partial [Capitella teleta]	Q5XX13	1e-90	F-box/WD repeat-containing protein 10
SMED30011959	-0.525926	-1.31265	-4.3626	-4.3626	-1.5506	2.43611	4.64507	5.03319	-0.321428	0.718953	0.886751	0.999543	0.999555	0.917988	1.19556e-05	4.31422e-24	5.51093e-30	0.999999	0.999994	0.999998	0.999998	0.999999	4.35324e-05	7.40173e-23	9.18804e-29	400	1	YES	1	DAA33906.1	6e-46	TPA_inf: myomodulin prohormone like-1 [Schmidtea mediterranea]	Q25413	0.0007	Myomodulin neuropeptides
SMED30011962	-0.490436	-0.409561	-2.03621	-2.07804	-1.55184	1.45659	2.42116	2.68834	0.418215	0.402985	0.388994	0.000436653	0.000302618	0.000271695	2.97264e-08	1.68107e-23	2.55746e-30	0.608711	0.713456	0.00266404	0.00172148	0.00156898	1.73191e-07	2.71995e-22	4.34321e-29	6465	1	.	13	ELU18808.1	0	hypothetical protein CAPTEDRAFT_226736 [Capitella teleta]	O95477	0	ATP-binding cassette sub-family A member 1
SMED30011968	-1.75674	-1.96202	-0.85422	-1.20915	-0.0129745	1.13952	1.94767	2.70791	0.568546	0.00633329	0.000345857	0.0662592	0.0115573	0.986866	2.44887e-05	1.18787e-14	1.77393e-30	0.0160362	0.00237783	0.190804	0.0405905	0.999999	8.36e-05	9.67996e-14	3.04001e-29	628	1	.	0	.	.	.	.	.	.
SMED30011970	-1.31697	-0.580743	-2.62403	-7.28344	1.55194	3.58226	3.27604	3.39496	1.19138	0.980039	0.878707	0.999363	4.46632e-10	0.000119856	4.50664e-29	2.1621e-23	1.0062e-25	0.999999	0.999994	0.999998	1.28149e-08	0.000778717	3.7096e-27	3.45924e-22	1.26783e-24	1193	2	.	1	.	.	.	.	.	.
SMED30011980	-1.43121	-1.51636	-1.24013	-1.36498	-2.57478	2.29739	2.92844	2.90163	0.416671	0.0620684	0.016433	0.0425429	0.0240626	3.81764e-06	7.01853e-16	5.08023e-27	6.39008e-27	0.11835	0.0646145	0.132845	0.0759412	3.95781e-05	1.1708e-14	1.09479e-25	8.6953e-26	1449	1	.	7	CDJ10455.1	1e-70	Orphan Rhodopsin-like G protein-coupled receptor [Hymenolepis microstoma]	.	.	.
SMED30011994	-2.20895	-1.31958	-1.46721	-2.16443	0.134024	1.85117	2.09658	3.07838	0.329974	0.00720492	0.028907	0.0149874	0.000889001	0.697766	1.59192e-10	1.50934e-13	1.92147e-32	0.0179628	0.102096	0.0559371	0.00441089	0.836814	1.3212e-09	1.12083e-12	3.72751e-31	1046	1	YES	0	EYC35767.1	6e-37	hypothetical protein Y032_0986g3296 [Ancylostoma ceylanicum]	P34387	1e-34	Cell-death-related nuclease 7
SMED30012000	-4.22369	-4.22369	-4.22369	-1.32179	0.996645	4.14021	4.52053	4.33547	-0.432472	0.999687	0.999517	0.99951	0.795836	0.0889037	3.98662e-23	2.24672e-30	2.41421e-27	0.999999	0.999994	0.999998	0.999998	0.183214	1.54178e-21	6.48342e-29	3.36726e-26	841	1	.	0	AEE89449.1	2e-92	tyrosine hydroxylase [Schmidtea mediterranea]	O17446	4e-12	Tyrosine 3-monooxygenase
SMED30012004	-5.55624	1.03311	-2.55374	0.646868	-3.60669	2.10209	3.78478	4.14983	-0.00911154	0.0046024	0.0947098	0.9996	0.25407	0.999999	1.12137e-06	2.09942e-27	1.04259e-35	0.0120833	0.259861	0.999998	0.506475	0.999999	4.90327e-06	4.63024e-26	2.5048e-34	925	1	.	4	.	.	.	.	.	.
SMED30012020	-3.19153	-0.606823	-2.07002	-3.5065	-1.26534	3.15229	3.64132	3.84659	1.82732	0.000137086	0.269823	0.00135786	2.55651e-06	0.0128475	1.04637e-20	1.94023e-28	2.88052e-32	0.000503472	0.556431	0.00714677	2.64698e-05	0.0392871	3.07251e-19	4.71019e-27	5.53807e-31	1774	1	.	0	AGS83411.1	0	tph [Schmidtea mediterranea]	P70080	0	Tryptophan 5-hydroxylase 1
SMED30012026	-0.766044	-1.58488	-2.67932	-5.64477	-2.24785	3.82434	4.12013	4.97838	0.587352	0.921132	0.990306	0.999623	0.000142673	0.99846	1.13161e-27	2.17085e-33	7.80105e-57	0.999999	0.999994	0.999998	0.000890841	0.999999	7.6957e-26	8.26818e-32	6.75351e-55	319	1	.	0	.	.	.	.	.	.
SMED30012037	-2.54747	-1.24462	-1.24363	-2.46937	-1.93137	1.72495	3.37153	4.33998	0.479206	0.019058	0.107897	0.109335	0.00463967	0.00405425	3.79936e-06	1.63217e-24	2.2458e-45	0.0425431	0.287107	0.283812	0.0183993	0.0152877	1.51487e-05	2.87894e-23	9.59704e-44	1431	2	.	4	BAE78812.1	5e-78	innexin3 [Dugesia japonica]	O01393	5e-45	Innexin unc-9
SMED30012044	-2.41296	-1.35183	-2.12053	-0.781644	-0.520851	1.03742	2.80711	3.34327	2.61221	1.23784e-05	0.00240668	9.65248e-06	0.0622913	0.181958	0.00176177	2.01906e-21	2.71322e-31	5.56439e-05	0.0127899	9.46307e-05	0.16752	0.3172	0.0039755	2.81612e-20	4.87135e-30	3122	1	.	0	ELU06193.1	7e-100	hypothetical protein CAPTEDRAFT_20224 [Capitella teleta]	Q9QXU8	6e-81	Cytoplasmic dynein 1 light intermediate chain 1
SMED30012046	-2.61998	-1.04396	-1.07406	-1.65971	-0.00817901	1.63719	2.1963	2.5724	1.57672	1.28941e-06	0.00534446	0.00418531	3.53767e-05	0.990699	5.80723e-13	7.27858e-24	4.79085e-34	6.86692e-06	0.0252818	0.0188815	0.000262835	0.999999	6.7161e-12	1.21553e-22	1.02802e-32	981	1	.	0	XP_797535.3	4e-43	5'-AMP-activated protein kinase subunit beta-2-like isoform 2 [Strongylocentrotus purpuratus]	Q9R078	7e-40	5'-AMP-activated protein kinase subunit beta-1
SMED30012077	-3.25997	0.801602	-3.25997	-3.25997	-3.25997	3.14795	4.36524	4.7251	-1.18057	0.999624	0.169393	0.999692	0.999692	0.999651	4.17225e-08	1.44042e-18	3.07833e-24	0.999999	0.399852	0.999998	0.999998	0.999999	2.37568e-07	1.61923e-17	3.48203e-23	1815	2	.	7	CDJ17125.1	6e-52	rhodopsin orphan GPCR [Echinococcus granulosus]	A5A4K9	4e-09	Growth hormone secretagogue receptor type 1
SMED30012113	-2.44252	-0.501787	-0.889672	-1.78425	-1.62986	1.61991	2.35201	3.27617	-0.19621	0.0187718	0.453866	0.192202	0.0176186	0.00598326	7.57348e-08	1.80074e-17	2.00508e-40	0.0419757	0.789515	0.436589	0.0582651	0.0210353	4.12971e-07	1.84214e-16	6.28585e-39	498	1	.	0	XP_001649473.1	2e-33	serine/threonine-protein kinase ripk4 [Aedes aegypti]	P16157	2e-22	Ankyrin-1
SMED30012121	0.260546	-1.64148	-0.601904	-1.27869	-0.855117	0.363989	1.39362	2.35904	0.39734	0.549814	0.000761918	0.150604	0.00471231	0.0128559	0.159766	3.62588e-09	1.6674e-27	0.801871	0.00475245	0.364058	0.0186554	0.0393074	0.212291	1.7353e-08	2.35067e-26	951	1	YES	0	EJY57493.1	3e-17	AAEL017480-PA, partial [Aedes aegypti]	Q01484	2e-14	Ankyrin-2
SMED30012131	-2.26734	-0.0872814	-3.11608	-1.59056	-0.227646	1.88702	2.43115	2.97074	-0.345784	0.0381368	0.946438	0.0012485	0.0452701	0.715443	3.9414e-10	5.16026e-18	5.64336e-31	0.077805	0.999994	0.00664431	0.128921	0.852178	3.09467e-09	5.52463e-17	9.94255e-30	1428	1	.	0	XP_008213091.1	5e-14	kelch-like protein 18 isoform X2 [Nasonia vitripennis]	Q8NBE8	1e-13	Kelch-like protein 23
SMED30012133	-1.56174	0.19461	-0.661048	-3.10765	-3.70348	1.0199	3.7005	4.1189	0.971205	0.0822587	0.694097	0.36554	0.000688866	5.56221e-06	0.0288764	8.03246e-20	4.49342e-25	0.150944	0.999994	0.698371	0.00352591	5.51589e-05	0.0473834	9.82181e-19	5.39121e-24	759	1	.	0	CDJ20005.1	5e-22	Calcium binding protein [Echinococcus granulosus]	Q07167	7e-21	16 kDa calcium-binding protein
SMED30012143	-2.12217	-1.53925	-1.23532	-4.11901	-2.32553	2.40043	4.15985	4.78099	1.35406	0.0187061	0.0301095	0.0733405	4.07687e-06	0.000368888	1.7267e-13	1.12014e-47	1.48123e-67	0.0418443	0.105331	0.207001	3.98003e-05	0.00203917	2.13285e-12	1.70436e-45	2.36112e-65	916	1	.	0	CCD77140.1	4e-24	putative tumor necrosis factor induced protein [Schistosoma mansoni]	Q7SZE8	2e-19	Tumor necrosis factor alpha-induced protein 8-like protein 1
SMED30012144	-3.37423	-0.477335	-1.8256	-2.68636	-1.58078	3.11822	3.40361	3.42249	0.987972	0.000304777	0.400234	0.00556906	0.000267053	0.00326654	9.87045e-37	1.48628e-45	6.56621e-47	0.00103939	0.727011	0.0241131	0.00154573	0.0127279	1.847e-34	1.79108e-43	3.03405e-45	3038	1	.	1	CDJ08208.1	3e-39	irregular chiasm C roughest protein [Hymenolepis microstoma]	Q08180	7e-26	Irregular chiasm C-roughest protein
SMED30012180	-3.45373	1.22182	-0.486616	-3.45373	-3.45373	0.891737	4.09041	4.64385	-1.28162	0.999585	0.0974803	0.596486	0.999691	0.999655	0.0791025	1.99426e-18	2.45544e-27	0.999999	0.265749	0.960312	0.999998	0.999999	0.114888	2.20481e-17	3.42001e-26	182	1	.	0	.	.	.	.	.	.
SMED30012205	-5.39194	0.384302	-1.40847	-0.426676	0.127307	0.880444	2.69258	3.14245	-0.807694	0.00415844	0.463957	0.990548	0.882864	0.599924	0.0567005	7.14279e-16	3.03091e-25	0.0110351	0.80147	0.999998	0.999998	0.752484	0.0856807	6.42361e-15	3.67749e-24	2001	1	.	4	XP_005930956.1	9e-164	ATP-binding cassette sub-family A member 1-like [Haplochromis burtoni]	O95477	3e-149	ATP-binding cassette sub-family A member 1
SMED30012207	-1.5097	-0.660988	-2.08844	-2.476	-2.38364	0.844142	3.68656	4.58807	2.80921	0.00260753	0.100033	1.33048e-05	4.6984e-07	4.27919e-08	0.00574939	5.17149e-46	5.92848e-75	0.00726169	0.270917	0.000125692	5.95243e-06	7.97767e-07	0.0114135	6.60176e-44	1.51362e-72	1080	1	.	1	XP_005428166.1	2e-22	peptidase inhibitor 16 [Geospiza fortis]	Q9ET66	3e-19	Peptidase inhibitor 16
SMED30012252	-4.99657	-0.92877	-2.02262	-2.0806	-0.588021	3.3665	3.7455	3.50457	-0.448387	0.016387	0.964317	0.9983	0.99859	0.91353	1.63452e-20	1.59776e-27	1.39091e-23	0.0371952	0.999994	0.999998	0.999998	0.999999	4.70326e-19	3.54984e-26	1.50788e-22	1231	1	.	7	EUB63352.1	3e-63	Kappa-type opioid receptor [Echinococcus granulosus]	O15973	1e-05	Rhodopsin, GQ-coupled
SMED30012265	-1.76254	-0.471657	-1.4	-2.28528	-0.526205	1.32475	2.28082	2.84011	2.8332	0.000223808	0.230362	0.00136512	1.51371e-06	0.166621	3.53895e-05	2.87281e-14	1.25515e-22	0.000784304	0.497358	0.00717996	1.67046e-05	0.296468	0.000116471	2.26154e-13	1.28053e-21	1407	1	.	0	ABG78546.1	2e-35	forkhead transcription factor [Schistosoma mansoni]	P98177	2e-24	Forkhead box protein O4
SMED30012272	-5.21283	0.535662	-5.21283	-2.31856	-0.777045	3.39011	4.62977	4.96572	0.347958	0.999412	0.28059	0.999544	0.973009	0.785968	5.50696e-16	2.87763e-38	1.3472e-47	0.999999	0.572138	0.999998	0.999998	0.908942	9.26862e-15	1.7514e-36	6.43218e-46	2589	1	YES	2	CDJ10045.1	7e-48	hypothetical protein HmN_000206300 [Hymenolepis microstoma]	.	.	.
SMED30012285	-3.41823	0.641506	-3.41823	-3.41823	-3.41823	2.97177	4.77908	5.28057	-0.812721	0.999537	0.195727	0.999614	0.999613	0.999558	3.28461e-07	3.41585e-24	2.52718e-33	0.999999	0.443892	0.999998	0.999998	0.999999	1.58354e-06	5.90754e-23	5.20412e-32	970	1	.	3	GAA53610.1	8e-09	hypothetical protein CLF_110615 [Clonorchis sinensis]	O60637	2e-05	Tetraspanin-3
SMED30012287	-3.89731	-0.162492	-1.31139	-1.02771	-0.482067	1.61145	2.33986	2.92965	0.783507	1.03821e-05	0.759774	0.0199979	0.0563204	0.274083	4.54868e-08	2.86219e-17	5.46054e-29	4.7184e-05	0.999994	0.0709966	0.154358	0.430068	2.57397e-07	2.88779e-16	8.47989e-28	2316	1	.	0	EKC21581.1	7e-121	Phospholipase DDHD1 [Crassostrea gigas]	O46606	4e-106	Phospholipase DDHD1
SMED30012299	-5.47718	-1.40579	-0.417917	-2.57239	0.992568	2.49152	3.28584	3.10334	-0.431025	0.00404942	0.9897	0.872984	0.999694	0.0551972	2.86889e-12	3.46724e-26	4.46094e-23	0.0107695	0.999994	0.999998	0.999998	0.126237	3.03055e-11	6.99649e-25	4.67298e-22	1518	1	.	0	AEZ56119.1	0	nuclear receptor TLX-1 [Schmidtea mediterranea]	Q91379	5e-62	Nuclear receptor subfamily 2 group E member 1
SMED30012307	-1.61379	-0.66525	-2.14218	-3.22365	-2.98565	2.04494	3.89575	4.68983	3.81879	0.00116577	0.112932	1.08132e-05	2.50357e-09	1.46323e-09	1.45835e-10	7.80245e-41	5.68319e-61	0.00351177	0.297067	0.00010485	5.86509e-08	4.09443e-08	1.21537e-09	6.10557e-39	6.09315e-59	794	1	.	2	EKC36889.1	5e-25	hypothetical protein CGI_10027081 [Crassostrea gigas]	P0CW97	2e-08	Protein PLANT CADMIUM RESISTANCE 3
SMED30012316	-1.63701	-2.15062	-1.52023	-2.51647	0.392501	1.73742	2.34288	3.35152	1.68268	0.000621489	4.74462e-07	8.75438e-05	6.7308e-09	0.110134	1.20417e-17	1.5863e-33	7.82361e-78	0.00198638	6.20944e-06	0.000656731	1.41309e-07	0.216283	2.44792e-16	6.12698e-32	2.48107e-75	1322	1	YES	1	XP_005993967.1	3e-119	palmitoyl-protein thioesterase 1 [Latimeria chalumnae]	P45478	1e-115	Palmitoyl-protein thioesterase 1
SMED30012352	-4.80539	-0.104017	0.241294	-4.80539	-1.42046	2.28349	3.72451	4.88595	-0.284341	0.999571	0.579635	0.427077	0.999421	0.911245	7.99228e-07	5.61823e-24	2.73943e-56	0.999999	0.92154	0.775279	0.999998	0.999999	3.59593e-06	9.50367e-23	2.26112e-54	1300	2	.	10	XP_002593070.1	4e-64	hypothetical protein BRAFLDRAFT_120194 [Branchiostoma floridae]	P37662	1e-10	Uncharacterized MFS-type transporter YhjX [Escherichia coli K-12]
SMED30012356	-1.88471	-0.788053	-1.34163	-2.36827	-2.48423	-0.0954524	3.6927	5.26966	4.3369	0.000183689	0.0679119	0.0032853	2.19361e-06	3.35596e-07	0.810053	1.07523e-34	7.45385e-74	0.000655533	0.201079	0.0153333	2.32047e-05	4.73781e-06	0.858343	4.58362e-33	1.7965e-71	1719	1	YES	0	.	.	.	.	.	.
SMED30012371	-2.24049	1.08606	-2.72144	-3.25635	-2.97184	0.976691	4.20612	4.92126	3.7767	0.00136013	0.0253113	9.80864e-05	8.88118e-06	1.3788e-05	0.0419048	2.20784e-25	3.89424e-35	0.00403948	0.091554	0.000723517	7.89972e-05	0.000120929	0.0658357	4.1755e-24	9.01782e-34	1178	1	YES	0	GAA29477.2	6e-81	calumenin-B [Clonorchis sinensis]	B5X186	5e-57	Calumenin-A
SMED30012387	-3.23728	-2.37471	-1.39485	-1.47842	1.73844	1.92086	1.83136	2.99459	0.357269	0.000460771	0.00098568	0.022437	0.0152399	3.9569e-10	9.08901e-16	4.00843e-14	2.1701e-49	0.00151183	0.0059249	0.0781851	0.0514897	1.28182e-08	1.49877e-14	3.11162e-13	1.1343e-47	641	1	.	1	XP_003737473.1	2e-13	vesicle-associated membrane protein 714-like [Metaseiulus occidentalis]	Q9BV40	4e-12	Vesicle-associated membrane protein 8
SMED30012432	-1.48307	-0.494612	-1.55064	-1.0055	-0.554248	0.892501	1.74284	2.45273	1.23585	0.00319689	0.190051	0.00035434	0.0108061	0.091288	0.000896454	4.74113e-12	1.11565e-24	0.00870565	0.434125	0.00222254	0.038343	0.186837	0.00217189	3.10176e-11	1.29473e-23	1746	1	.	1	.	.	.	.	.	.
SMED30012459	-0.814633	-0.664547	0.202057	-1.48985	-2.11754	-0.0587316	1.91615	3.02709	0.526962	0.16438	0.171068	0.623159	0.00444052	7.66755e-06	0.876752	7.90055e-12	1.26051e-31	0.275816	0.40267	0.985684	0.0177074	7.31245e-05	0.916799	5.05865e-11	2.30994e-30	2191	1	.	0	.	.	.	.	.	.
SMED30012522	-3.56725	-0.387588	-1.08117	-2.02192	-1.6795	2.04652	3.36348	3.32742	2.86879	9.47512e-09	0.34024	0.0136507	1.88553e-05	7.45061e-05	2.42627e-11	3.23766e-32	1.63026e-31	7.14178e-08	0.654063	0.0517691	0.000152048	0.000519594	2.23399e-10	1.1072e-30	2.96408e-30	5132	2	.	0	GAA49432.1	0	ankyrin-2, partial [Clonorchis sinensis]	G5E8K5	0	Ankyrin-3
SMED30012544	-1.68068	0.277569	-1.92706	-3.56205	-3.63772	1.0366	4.19403	5.29931	3.98412	0.00137924	0.479169	0.000150999	1.44167e-09	6.69791e-11	0.00402762	5.25429e-43	9.95619e-71	0.00408939	0.817575	0.00105843	3.58064e-08	2.70493e-09	0.00833208	5.0899e-41	1.97336e-68	1035	1	.	4	ELU01470.1	3e-16	hypothetical protein CAPTEDRAFT_222851 [Capitella teleta]	Q17QJ5	1e-11	Tetraspanin-5
SMED30012553	-2.27763	0.762074	-2.14544	-6.1079	-0.379041	3.20345	3.36246	3.58202	0.256413	0.998528	0.130829	0.997856	8.42552e-06	0.80575	1.13436e-24	3.70086e-28	4.24128e-34	0.999999	0.33144	0.999998	7.53445e-05	0.924475	5.22551e-23	8.69701e-27	9.13999e-33	1557	2	.	0	XP_002482287.1	0.0008	protein kinase activator Bem1, putative [Talaromyces stipitatus ATCC 10500]	.	.	.
SMED30012578	-0.73358	-0.493155	-1.00502	-1.73626	-3.67125	1.4215	2.74187	3.47589	-0.531118	0.495446	0.577346	0.244432	0.0547939	1.11602e-05	3.08678e-05	4.6574e-21	5.29296e-40	0.731323	0.919086	0.524166	0.150949	0.000101181	0.000102916	6.2949e-20	1.61725e-38	765	1	.	0	.	.	.	.	.	.
SMED30012586	-2.4981	0.643349	-0.557825	-3.41252	-3.50916	1.86322	3.72081	3.75023	0.362684	0.0258082	0.207345	0.484931	0.000599788	3.0028e-05	2.22098e-07	6.81696e-34	4.93088e-35	0.0554463	0.462033	0.84192	0.0031226	0.000237442	1.10634e-06	2.7023e-32	1.13486e-33	2485	1	.	0	ESP03785.1	9e-39	hypothetical protein LOTGIDRAFT_97537, partial [Lottia gigantea]	Q8WXE0	8e-37	Caskin-2
SMED30012612	1.45183	0.627011	-3.44731	-3.44731	-0.0545399	-1.54703	2.3218	4.09556	-1.83087	0.126274	0.313072	0.999515	0.999521	0.532349	0.939374	3.15418e-06	1.95864e-29	0.219621	0.617555	0.999998	0.999998	0.692431	0.968433	1.02032e-05	3.13372e-28	1517	2	.	11	.	.	.	.	.	.
SMED30012615	-4.9097	-1.8371	-0.326208	-1.01035	-1.50169	1.83687	3.63429	4.11389	-0.567759	0.018914	0.997244	0.847287	0.972488	0.992827	0.000101386	3.35302e-22	3.74094e-32	0.042241	0.999994	0.999998	0.999998	0.999999	0.000302811	4.93727e-21	7.10166e-31	1809	2	.	11	.	.	.	.	.	.
SMED30012641	-5.72999	0.0499069	-1.7456	-2.81588	-2.34258	3.86377	4.27162	4.44876	0.533082	0.00205314	0.643658	0.995388	0.999863	0.999165	2.29188e-44	8.32596e-61	2.05384e-71	0.00584585	0.979928	0.999998	0.999998	0.999999	9.58991e-42	4.18061e-58	4.20925e-69	2163	2	.	1	CDJ13987.1	4e-114	amiloride sensitive cation channel 5 [Hymenolepis microstoma]	Q9R0Y1	3e-10	Acid-sensing ion channel 5
SMED30012656	-5.60305	-0.12676	-1.60219	-5.60305	0.518409	3.60933	4.2388	4.56851	0.446767	0.999656	0.564356	0.924333	0.999514	0.225235	3.99698e-24	6.18141e-39	1.06063e-49	0.999999	0.906068	0.999998	0.999998	0.37237	1.75535e-22	3.99629e-37	5.64463e-48	3921	2	YES	1	GAA51400.1	1e-91	nephrin [Clonorchis sinensis]	O60500	2e-30	Nephrin
SMED30012661	-2.64376	-2.64376	0.315402	-2.64376	-2.64376	1.40244	3.78777	5.06944	-1.6679	0.999507	0.999591	0.338143	0.999584	0.999535	0.0266575	1.57338e-10	9.92919e-24	0.999999	0.999994	0.661809	0.999998	0.999999	0.0441925	8.8336e-10	1.0854e-22	290	1	.	0	.	.	.	.	.	.
SMED30012696	-2.73785	0.337818	-0.942387	-2.61955	0.287543	1.35682	1.85567	2.46194	1.29429	7.93411e-06	0.328678	0.0264679	1.61118e-07	0.3513	6.92314e-07	1.78781e-12	1.17931e-22	3.67175e-05	0.638176	0.0899897	2.32583e-06	0.515143	3.14923e-06	1.21336e-11	1.2056e-21	1241	1	.	1	CCD58791.1	1e-88	core 1 udp-galactose:n-acetylgalactosamine-alpha-r beta 1,3-galactosyltransferase, putative [Schistosoma mansoni]	Q18515	2e-88	Glycoprotein-N-acetylgalactosamine 3-beta-galactosyltransferase 1
SMED30012709	-3.27311	-1.63179	-1.68614	-2.16146	-1.62723	2.9317	3.5813	3.86673	1.03584	0.000501776	0.012748	0.0101159	0.00167027	0.00267933	8.12888e-33	3.34269e-54	4.10558e-67	0.00163356	0.052396	0.0401424	0.00760241	0.0107598	9.64168e-31	9.15502e-52	6.31065e-65	442	1	.	1	.	.	.	.	.	.
SMED30012714	-0.718208	-0.490482	-0.759241	-1.95744	-2.96422	-0.99411	3.18864	4.69506	3.89087	0.0794913	0.197906	0.0548987	8.46703e-06	1.00682e-10	0.00793252	2.93683e-31	2.12282e-72	0.146545	0.447487	0.163772	7.56483e-05	3.86892e-09	0.0151851	9.23569e-30	4.63436e-70	864	1	YES	0	CCW36840.1	2e-178	Ast2 protein [Schmidtea mediterranea]	P55112	6e-25	Zinc metalloproteinase nas-4
SMED30012716	-7.41514	-0.204585	-2.3191	-2.88261	0.507672	4.12502	4.31328	3.87547	1.7325	8.22625e-07	0.785201	0.99889	0.999823	0.279998	7.23059e-30	2.45848e-33	1.03858e-25	4.5349e-06	0.999994	0.999998	0.999998	0.436688	6.50256e-28	9.28153e-32	1.30426e-24	523	1	.	0	.	.	.	.	.	.
SMED30012748	-1.21441	0.239567	-0.679401	-1.5603	-0.8432	0.265077	1.23338	2.55929	1.70131	0.00310502	0.420263	0.0474602	2.276e-05	0.00552478	0.302015	2.30784e-07	3.45707e-32	0.00848327	0.75003	0.145545	0.000179501	0.0196421	0.368523	8.72156e-07	6.59601e-31	984	1	.	0	1N0R	5e-24	Chain A, 4ank: A Designed Ankyrin Repeat Protein With Four Identical Consensus Repeats	G5E8K5	2e-17	Ankyrin-3
SMED30012777	-2.31979	-1.16694	-3.65099	-3.14879	-0.214968	3.14697	3.72887	3.62563	2.25415	0.000282447	0.0157356	1.47902e-08	1.40059e-07	0.607303	4.77221e-27	1.82243e-39	3.56035e-37	0.00097027	0.0623119	2.72195e-07	2.05832e-06	0.759399	2.97665e-25	1.23938e-37	9.34343e-36	869	1	.	0	CDJ22728.1	2e-35	universal stress protein [Echinococcus granulosus]	P74148	7e-06	Universal stress protein Sll1388
SMED30012799	-0.178576	-4.00665	-0.0526218	-1.11153	-2.0564	-1.25228	3.45099	5.20707	-0.852535	0.77834	0.032227	0.696174	0.975131	0.998823	0.98362	4.29633e-16	2.28518e-51	0.999999	0.111253	0.999998	0.999998	0.999999	1	3.9378e-15	1.36059e-49	1157	1	.	8	EKC32098.1	2e-35	Zinc transporter ZIP1 [Crassostrea gigas]	Q3SYU3	3e-35	Zinc transporter ZIP1
SMED30012803	-5.16516	-1.10313	-0.581399	-0.182646	-3.21481	2.34102	3.91333	3.9928	-0.30427	0.0113455	0.976041	0.908878	0.775925	0.999993	3.7305e-08	3.87368e-29	1.67299e-31	0.026899	0.999994	0.999998	0.999998	0.999999	2.14401e-07	1.01216e-27	3.0381e-30	2647	1	.	3	CCD60688.1	0	hypothetical protein Smp_212410 [Schistosoma mansoni]	O88703	0	Potassium/sodium hyperpolarization-activated cyclic nucleotide-gated channel 2
SMED30012825	-1.24562	-1.11101	-2.32055	-2.83241	-0.804543	1.65295	2.99079	3.67039	3.34952	0.000753097	0.000953474	1.94158e-09	1.65948e-12	0.00743976	5.61839e-12	1.48545e-41	1.17425e-65	0.00236438	0.00574873	4.13677e-08	8.05073e-11	0.0251266	5.68577e-11	1.23624e-39	1.60075e-63	1542	1	.	0	XP_002119454.1	4e-86	cytochrome P450 2U1-like [Ciona intestinalis]	P11509	3e-79	Cytochrome P450 2A6
SMED30012827	-2.7091	-0.758983	-2.57408	-3.09906	-1.0403	2.75729	3.77171	3.65253	4.3301	5.368e-06	0.112504	5.52325e-06	1.59604e-07	0.0311728	1.28539e-14	2.72879e-28	1.97531e-26	2.56823e-05	0.296355	5.77574e-05	2.30788e-06	0.0803192	1.82579e-13	6.49157e-27	2.60097e-25	3314	1	.	0	.	.	.	.	.	.
SMED30012899	-8.45694	0.715354	0.347489	-1.07292	0.866579	2.14019	2.61222	2.84803	1.55554	1.81836e-13	0.10769	0.376932	0.97341	0.0346283	2.38496e-12	3.58506e-20	2.12285e-25	2.75009e-12	0.286682	0.713037	0.999998	0.0871624	2.54793e-11	4.51158e-19	2.60615e-24	1938	1	.	4	GAA57545.1	3e-48	probable palmitoyltransferase ZDHHC11B [Clonorchis sinensis]	Q8R0N9	6e-40	Probable palmitoyltransferase ZDHHC1
SMED30012914	-2.1282	-1.45842	-2.2445	-3.86086	-0.231603	2.43846	3.19452	4.29061	2.29386	0.000402335	0.00261547	2.67282e-05	5.97365e-10	0.558407	6.53077e-17	3.13236e-30	6.62944e-59	0.00133847	0.0137252	0.000232326	1.6526e-08	0.715677	1.22359e-15	8.94489e-29	6.381e-57	1008	1	.	2	.	.	.	.	.	.
SMED30012932	-1.15346	-1.05861	-1.89026	-2.48414	-3.15211	0.0217304	4.30763	5.40923	4.55858	0.0123743	0.0156736	7.14515e-05	6.0724e-07	5.66842e-10	0.94696	1.227e-49	5.11298e-80	0.0290456	0.0621479	0.000550938	7.44883e-06	1.75901e-08	0.97432	2.18733e-47	1.92548e-77	1366	1	YES	2	XP_004556595.1	6e-15	uncharacterized protein LOC101478783 [Maylandia zebra]	.	.	.
SMED30012935	-2.72214	-1.19458	-2.27696	-2.13354	-0.157736	2.20684	3.16176	3.11636	4.68014	1.26065e-09	0.00143235	4.11349e-08	1.81729e-07	0.641154	1.99079e-15	3.54485e-33	3.63318e-32	1.09704e-08	0.00819767	6.96611e-07	2.59599e-06	0.788327	3.15998e-14	1.31199e-31	6.91452e-31	2918	1	.	0	GAA33255.2	1e-149	kyphoscoliosis peptidase [Clonorchis sinensis]	Q8NBH2	3e-19	Kyphoscoliosis peptidase [Homo sapiens]
SMED30012942	-3.10623	-1.29577	-1.7056	-2.38609	0.957812	2.36277	2.55293	2.62017	1.09256	2.03042e-05	0.00762511	0.000819486	1.64553e-05	0.000978796	2.75574e-23	1.17399e-27	9.86157e-30	8.7662e-05	0.0341899	0.00460615	0.000135082	0.00462487	1.08668e-21	2.63749e-26	1.6103e-28	1648	1	.	7	ELT89684.1	8e-71	hypothetical protein CAPTEDRAFT_221530 [Capitella teleta]	P79222	1e-53	Calcitonin receptor
SMED30012951	-5.64286	-0.156512	-2.66926	-2.7267	0.869749	3.61631	3.33463	3.37466	-0.0259394	0.00304694	0.763559	0.999756	0.999812	0.0944972	1.60584e-29	2.42971e-23	7.53115e-25	0.00834273	0.999994	0.999998	0.999998	0.191996	1.40229e-27	3.87096e-22	8.89419e-24	2417	2	.	2	CCD59631.1	2e-15	acid sensing ion channel 4, pituitary, putative [Schistosoma mansoni]	.	.	.
SMED30012961	-0.20356	-1.00898	-2.07146	-5.08558	-5.08558	3.05173	4.87352	5.52992	0.47424	0.53457	0.783288	0.946505	0.999671	0.99949	1.13817e-09	1.10549e-27	3.4604e-38	0.782023	0.999994	0.999998	0.999998	0.999999	8.34298e-09	2.49289e-26	9.60843e-37	1126	1	.	0	AFB74476.1	9e-82	arrestin, partial [Schmidtea polychroa]	Q4R562	4e-64	Beta-arrestin-1
SMED30012970	0.717581	-0.75675	-4.81206	-0.948669	-4.81206	2.42796	3.81448	4.36952	-0.445335	0.205646	0.726591	0.999638	0.77905	0.999515	8.92251e-08	1.59469e-21	3.15544e-31	0.335891	0.999994	0.999998	0.999998	0.999999	4.79758e-07	2.24291e-20	5.63509e-30	1152	1	.	7	GAA35357.2	1e-11	hypothetical protein CLF_102931 [Clonorchis sinensis]	.	.	.
SMED30012981	-1.92452	0.0312112	-2.44	-5.04513	-2.62852	3.27109	4.319	4.41688	2.05406	0.0176191	0.883538	0.00147629	8.94384e-08	0.000121405	1.1243e-17	1.79439e-32	3.29248e-34	0.0396653	0.999994	0.00767891	1.38678e-06	0.000787761	2.30263e-16	6.24966e-31	7.14644e-33	1972	1	.	4	CDJ15197.1	0	hyperpolarization activated cyclic [Hymenolepis microstoma]	Q9MZS1	6e-172	Potassium/sodium hyperpolarization-activated cyclic nucleotide-gated channel 1
SMED30012987	1.54429	-1.38749	-4.44767	-1.52534	-4.44767	1.52591	3.91486	4.82311	-0.564469	0.0398537	0.877933	0.999671	0.899205	0.999586	0.00153825	1.21075e-23	1.79843e-43	0.0808478	0.999994	0.999998	0.999998	0.999999	0.00352605	1.98241e-22	6.8933e-42	1561	3	.	5	XP_006001686.1	2e-62	small conductance calcium-activated potassium channel protein 2-like [Latimeria chalumnae]	Q9H2S1	4e-62	Small conductance calcium-activated potassium channel protein 2
SMED30013013	-3.7117	-0.738049	-2.91408	-3.3797	0.890542	2.88424	3.31006	3.6587	2.58303	7.55147e-10	0.0450473	1.44435e-09	1.88796e-11	0.000819478	7.46135e-39	2.42314e-53	8.83986e-68	6.80332e-09	0.1456	3.1509e-08	7.44983e-10	0.00397944	1.84252e-36	6.29326e-51	1.43182e-65	1519	1	.	0	AAW26063.1	1e-147	SJCHGC06010 protein [Schistosoma japonicum]	Q5GIS3	2e-111	Guanine nucleotide-binding protein subunit beta
SMED30013024	-2.21632	-0.878795	-2.03602	-3.22726	0.557559	2.39116	2.51295	2.89674	0.479082	0.00669479	0.120054	0.00178147	9.49509e-06	0.096139	2.98759e-22	5.04918e-25	4.1049e-36	0.0168261	0.31145	0.00903996	8.35696e-05	0.194589	1.05148e-20	9.29809e-24	1.01368e-34	2447	2	YES	1	GAA31536.2	1e-94	protein FAM166B, partial [Clonorchis sinensis]	P98072	6e-28	Enteropeptidase
SMED30013037	-1.56721	-0.716025	-0.33091	-2.47601	-1.60061	0.711805	2.66143	3.31753	-0.795601	0.198654	0.430105	0.718439	0.0194275	0.0335966	0.10409	3.43123e-13	3.03308e-22	0.325741	0.760701	0.999998	0.063268	0.0851416	0.145844	2.47303e-12	3.04085e-21	2209	1	.	0	.	.	.	.	.	.
SMED30013091	-2.94336	-2.7123	-2.78337	-2.26831	0.964002	2.9389	3.21621	3.58824	1.46897	0.000106818	1.38817e-05	8.44149e-06	7.57559e-05	0.00167792	3.55458e-34	2.41182e-42	7.4769e-56	0.000401012	0.00013456	8.40994e-05	0.000511268	0.00726614	4.93496e-32	2.16252e-40	5.94345e-54	355	1	.	1	.	.	.	.	.	.
SMED30013108	-4.08647	-1.07526	-1.31781	-1.17127	-0.213911	1.91872	2.92671	3.01928	3.85915	1.3881e-17	0.000894506	6.78077e-05	0.000313315	0.460881	1.2109e-15	1.70973e-38	2.6825e-41	3.62385e-16	0.0054398	0.000526234	0.00177663	0.625111	1.96661e-14	1.0512e-36	8.85167e-40	2181	1	.	0	CAX74313.1	0	Syntaxin-binding protein 1 [Schistosoma japonicum]	Q07327	0	Protein ROP [Drosophila melanogaster]
SMED30013129	-4.88749	-1.82377	-1.89776	-4.88749	1.70286	3.62588	3.93834	4.22944	-0.203324	0.999551	0.947456	0.952818	0.999684	0.00272869	5.54668e-21	7.27983e-27	1.6887e-34	0.999999	0.999994	0.999998	0.999998	0.0109347	1.69135e-19	1.55325e-25	3.74635e-33	1889	3	YES	4	ELU01183.1	1e-155	hypothetical protein CAPTEDRAFT_144043 [Capitella teleta]	Q08832	5e-149	Gamma-aminobutyric acid receptor subunit beta-like
SMED30013138	-2.43957	-0.674983	-0.518857	-2.24573	-0.26383	1.06733	2.1391	2.93654	0.844602	0.000529351	0.153177	0.271798	5.88006e-05	0.498082	0.000530683	4.74086e-14	5.42046e-28	0.00171518	0.372069	0.567225	0.000409119	0.661133	0.0013517	3.66131e-13	7.92345e-27	1088	1	.	0	CDJ20224.1	2e-08	hypothetical protein EgrG_000483500 [Echinococcus granulosus]	.	.	.
SMED30013141	-1.35586	-1.08839	-1.30939	-2.85134	0.17848	1.63179	2.05554	2.73918	1.76424	0.005171	0.00731193	0.00210402	7.96139e-09	0.56493	1.98194e-09	7.79224e-15	2.56234e-27	0.0133987	0.0330017	0.0104342	1.64621e-07	0.721814	1.40626e-08	6.44052e-14	3.56068e-26	894	1	.	0	XP_005801886.1	4e-59	pleckstrin homology domain-containing family F member 2-like isoform X1 [Xiphophorus maculatus]	Q5ZLY5	1e-58	Pleckstrin homology domain-containing family F member 2
SMED30013155	-0.498217	-1.27038	-1.37813	-1.45011	-4.33852	0.0114838	3.6104	5.31348	-0.544029	0.835055	0.975128	0.981534	0.985023	0.000774275	0.496481	4.73608e-18	2.45563e-50	0.999999	0.999994	0.999998	0.999998	0.00379974	0.565864	5.08859e-17	1.35248e-48	537	1	YES	1	.	.	.	.	.	.
SMED30013184	-2.94587	-0.416595	-3.83319	-2.92829	0.690508	3.12693	3.25217	3.05434	0.59999	0.00556113	0.562848	7.61166e-05	0.000811757	0.0896406	7.8498e-24	3.79558e-26	7.45524e-23	0.0142818	0.904667	0.000582169	0.00406986	0.184266	3.30757e-22	7.63348e-25	7.68929e-22	2301	1	.	0	GAA52308.1	5e-92	zinc finger protein 362 [Clonorchis sinensis]	Q9VI93	6e-48	Zinc finger protein rotund
SMED30013197	-6.28689	0.10053	-2.30723	-0.530194	0.837764	2.1807	2.549	3.45632	0.0514475	0.000163172	0.623106	0.999048	0.902622	0.0890867	7.47335e-09	1.08523e-12	7.64571e-28	0.000589506	0.961859	0.999998	0.999998	0.183503	4.82947e-08	7.48507e-12	1.10688e-26	2490	1	.	0	ESO87373.1	0	hypothetical protein LOTGIDRAFT_127769 [Lottia gigantea]	Q03042	0	cGMP-dependent protein kinase, isozyme 1
SMED30013206	-6.33617	-1.18408	-0.398496	-0.281453	1.26554	2.04822	2.17527	2.71116	-0.191998	6.28866e-05	0.981378	0.869483	0.828113	0.00231338	1.27539e-11	1.53387e-13	8.55792e-26	0.00024637	0.999994	0.999998	0.999998	0.0095277	1.22525e-10	1.13764e-12	1.08512e-24	2859	2	.	0	.	.	.	.	.	.
SMED30013222	-3.81402	-0.058745	-2.22874	-2.11354	-2.29767	2.876	3.67112	3.96559	2.30483	1.06761e-05	0.932926	0.000601189	0.000917812	0.000116485	5.23934e-14	1.81708e-23	8.82555e-28	4.84323e-05	0.999994	0.00350195	0.00453145	0.000759269	6.90488e-13	2.92744e-22	1.27037e-26	3455	1	.	7	AFX93730.1	0	BK channel family member SLO-1 spliced variant b [Dirofilaria immitis]	Q95V25	0	Calcium-activated potassium channel slo-1
SMED30013225	-4.68988	-0.618107	-1.70211	-1.77616	-2.73548	3.42461	4.13182	3.96532	-0.45215	0.0336974	0.915041	0.995597	0.996462	0.99992	5.77459e-21	8.029e-37	1.38163e-33	0.069903	0.999994	0.999998	0.999998	0.999999	1.75513e-19	4.29644e-35	2.90065e-32	988	2	.	2	.	.	.	.	.	.
SMED30013228	-2.74972	-0.660388	-2.45504	-2.14248	-0.979296	2.0783	3.36334	3.54528	5.9727	1.64061e-09	0.0771042	1.93893e-08	4.53083e-07	0.0102667	2.38343e-12	3.89154e-34	2.76654e-38	1.40376e-08	0.221864	3.49785e-07	5.76924e-06	0.0326663	2.5472e-11	1.57793e-32	7.72453e-37	16157	1	.	6	ESO90186.1	0	hypothetical protein LOTGIDRAFT_123762 [Lottia gigantea]	Q24498	0	Ryanodine receptor 44F [Drosophila melanogaster]
SMED30013245	-1.81669	-0.272442	-1.54052	-2.83637	-4.03147	0.432578	4.5216	5.54331	3.31788	0.00389445	0.590479	0.00631659	6.48709e-06	5.18184e-10	0.287352	4.15808e-42	7.3819e-65	0.0103895	0.932308	0.0267877	5.973e-05	1.62618e-08	0.352989	3.62053e-40	9.75415e-63	613	1	YES	1	.	.	.	.	.	.
SMED30013258	0.38907	-3.18027	-0.120975	-2.36261	0.424435	1.04438	1.1515	2.65447	-0.627379	0.530267	0.000580466	0.884556	0.0041384	0.280588	0.00132622	0.000335695	1.18208e-23	0.77652	0.00375111	0.999998	0.0166659	0.437224	0.00308724	0.000776586	1.28612e-22	603	1	.	0	.	.	.	.	.	.
SMED30013271	-3.58839	-0.524712	-0.613299	-3.58839	-3.58839	3.01699	4.22962	4.65656	-1.03272	0.999522	0.598937	0.621766	0.999646	0.999613	5.11683e-09	1.40316e-22	1.70566e-31	0.999999	0.939507	0.984597	0.999998	0.999999	3.39923e-08	2.12e-21	3.0937e-30	856	1	.	4	.	.	.	.	.	.
SMED30013305	-1.1679	-5.00558	-5.00558	-2.103	2.54533	3.67377	3.38627	3.67668	-0.310535	0.859104	0.999558	0.999567	0.959847	1.6231e-07	1.29566e-23	1.17228e-18	1.66975e-24	0.999999	0.999994	0.999998	0.999998	2.54815e-06	5.33986e-22	1.32672e-17	1.91417e-23	865	1	YES	1	.	.	.	.	.	.
SMED30013306	-2.59317	-1.98348	-2.87696	-3.5824	1.04373	2.31771	3.62671	4.04786	1.34848	0.00136764	0.00172713	3.69067e-05	1.14234e-06	0.00159693	1.11962e-17	5.77759e-51	6.95093e-68	0.00405861	0.00961621	0.000307321	1.29429e-05	0.00698675	2.29548e-16	1.18409e-48	1.13195e-65	1127	1	.	0	CAX82984.1	6e-115	hypothetical protein [Schistosoma japonicum]	O02485	5e-67	Uncharacterized protein ZK1073.1 [Caenorhabditis elegans]
SMED30013309	-4.385	-1.32463	-0.404545	-1.46258	-2.43446	2.5888	3.39267	4.02974	-0.925408	0.0554411	0.988463	0.867567	0.992341	0.999744	2.747e-08	6.46342e-16	5.39283e-26	0.107386	0.999994	0.999998	0.999998	0.999999	1.61166e-07	5.84228e-15	6.92245e-25	760	1	.	1	.	.	.	.	.	.
SMED30013349	-5.62833	1.35977	0.331416	-5.62833	-1.2339	2.92825	3.92344	3.94769	0.117262	0.999432	0.0254452	0.355025	0.999563	0.8777	1.66252e-13	5.86487e-30	3.89015e-31	0.999999	0.0919609	0.68484	0.999998	0.979786	2.05696e-12	1.64058e-28	6.91846e-30	1368	1	.	0	XP_003242211.1	4e-37	carboxyl-terminal PDZ ligand of neuronal nitric oxide synthase protein isoform X3 [Acyrthosiphon pisum]	Q9D3A8	2e-36	Carboxyl-terminal PDZ ligand of neuronal nitric oxide synthase protein
SMED30013355	0.314338	-1.02	-1.38703	-2.89238	-1.75973	1.77996	2.41355	2.55129	0.00752188	0.567967	0.0944453	0.0282797	0.000100204	0.000606433	2.70294e-10	1.00518e-19	6.80804e-23	0.824753	0.25934	0.0950024	0.000652723	0.00308928	2.17382e-09	1.21765e-18	7.04347e-22	2293	1	.	0	XP_002608586.1	0	hypothetical protein BRAFLDRAFT_268816 [Branchiostoma floridae]	Q8INF0	0	Soluble guanylate cyclase 88E [Drosophila melanogaster]
SMED30013360	-0.229874	1.07486	0.523452	-4.05639	-4.05639	-2.15131	3.92638	4.96927	-0.8313	0.592655	0.0916243	0.24969	0.999472	0.999636	0.965062	1.45803e-21	3.90098e-42	0.856967	0.253314	0.532597	0.999998	0.999999	0.988835	2.05357e-20	1.34931e-40	1387	1	YES	0	ELU06802.1	1e-23	hypothetical protein CAPTEDRAFT_171507 [Capitella teleta]	Q75WF2	3e-21	Plancitoxin-1
SMED30013408	-2.57927	-0.846613	-2.63552	-3.7965	-1.38878	3.22837	3.96543	4.05289	5.49298	1.75256e-05	0.0951734	8.93829e-06	5.6236e-09	0.0083144	3.24568e-18	4.24418e-28	2.00328e-29	7.66988e-05	0.260876	8.85452e-05	1.20585e-07	0.0274839	7.09084e-17	9.88898e-27	3.20173e-28	1550	1	.	0	CDJ07883.1	2e-127	sarcoplasmic calcium binding protein [Hymenolepis microstoma]	P04572	2e-10	Sarcoplasmic calcium-binding protein
SMED30013417	-2.45786	-0.812467	-2.31344	-1.78544	-0.0627026	1.96712	2.62269	2.8421	-0.197715	0.0194052	0.246649	0.00563753	0.0197117	0.948113	5.34031e-11	4.55873e-21	2.85472e-26	0.0431997	0.522216	0.0243746	0.0640828	0.999999	4.7292e-10	6.16708e-20	3.72474e-25	1498	1	.	2	XP_003202022.1	1e-34	uncharacterized protein C7orf58-like [Meleagris gallopavo]	A4D0V7	1e-33	Cadherin-like and PC-esterase domain-containing protein 1
SMED30013479	-0.539086	-0.463785	-1.89936	-2.7675	-3.10373	-0.0884284	3.69551	5.16638	0.955873	0.586312	0.591775	0.0499287	0.00703941	0.000805657	0.944749	6.32572e-14	3.49274e-28	0.848895	0.933403	0.15174	0.0264237	0.00392751	0.972577	4.83938e-13	5.15055e-27	2070	2	.	0	.	.	.	.	.	.
SMED30013482	-3.18478	-1.47677	-1.7173	-2.26885	0.896697	2.17805	2.32588	3.24707	2.60201	4.29755e-11	1.40035e-05	7.07215e-07	4.66478e-10	0.000103918	7.75747e-27	6.26504e-31	1.09092e-65	4.69954e-10	0.000135566	9.2195e-06	1.33336e-08	0.000689849	4.7214e-25	1.90653e-29	1.49391e-63	1923	3	YES	7	.	.	.	.	.	.
SMED30013487	-1.50216	-1.26168	-2.37147	-2.41573	1.6796	0.789907	1.36448	3.71706	-0.789487	0.228331	0.201809	0.0300451	0.0255636	0.000203303	0.0681731	0.000975328	7.4781e-32	0.368182	0.453638	0.0999193	0.0798834	0.00122867	0.100768	0.00206375	1.38898e-30	1314	2	.	7	EKC22832.1	4e-06	hypothetical protein CGI_10001399 [Crassostrea gigas]	.	.	.
SMED30013493	-2.8385	-0.388179	-2.56839	-3.42558	-0.352487	2.99889	2.94753	3.62671	1.79951	0.000503344	0.492675	0.000231224	7.08179e-06	0.503552	6.52349e-15	2.15264e-14	2.29593e-22	0.00163814	0.831764	0.00153202	6.45742e-05	0.665958	9.69321e-14	1.71522e-13	2.31569e-21	2123	1	.	14	ESO97756.1	0	hypothetical protein LOTGIDRAFT_203052 [Lottia gigantea]	A8WHP3	4e-180	Sodium/glucose cotransporter 4
SMED30013499	-2.12952	-0.291756	-1.89289	-4.08709	-2.34161	2.75303	3.92499	4.06484	1.09979	0.0191713	0.679422	0.0117804	6.60008e-06	0.00038808	4.04989e-17	1.48039e-38	3.24561e-42	0.0427453	0.999994	0.0456779	6.06591e-05	0.00212731	7.75166e-16	9.19581e-37	1.13434e-40	1524	1	.	1	CDJ14027.1	7e-129	mechanosensory protein 2 [Hymenolepis microstoma]	Q27433	7e-104	Mechanosensory protein 2 [Caenorhabditis elegans]
SMED30013501	-4.52275	-4.52275	-0.531202	-4.52275	0.975178	3.89709	4.44142	4.78576	-0.165398	0.999629	0.999443	0.598784	0.999436	0.0809242	5.34371e-24	2.34741e-37	1.15492e-50	0.999999	0.999994	0.962759	0.999998	0.170204	2.30976e-22	1.31207e-35	6.47938e-49	1340	1	.	7	EKC19927.1	3e-36	Cholecystokinin receptor [Crassostrea gigas]	O43613	5e-10	Orexin receptor type 1
SMED30013511	0.116426	0.339463	-3.69816	-3.69816	-0.784984	-0.964385	3.19807	5.49173	-0.949588	0.546691	0.414019	0.999416	0.999431	0.797615	0.83438	6.21919e-09	9.29151e-34	0.797741	0.743003	0.999998	0.999998	0.918112	0.880006	2.88388e-08	1.96301e-32	841	1	YES	0	AEY79715.1	3e-80	trypsin-like serine protease [Dugesia japonica]	Q9UKR3	1e-30	Kallikrein-13
SMED30013517	-6.08215	-0.942367	-1.06735	-3.18117	1.21798	2.92088	3.37542	3.75876	0.267376	0.000523593	0.963503	0.973303	0.999975	0.0106395	5.86315e-19	3.63273e-28	4.35035e-39	0.0016978	0.999994	0.999998	0.999998	0.0336626	1.40973e-17	8.55695e-27	1.26631e-37	1004	1	.	4	CAX70115.1	1e-39	hypothetical protein [Schistosoma japonicum]	.	.	.
SMED30013522	-0.178783	-0.671559	-3.20184	-1.22299	-2.03339	1.07636	2.92904	3.30315	-0.186618	0.855069	0.341959	0.000435544	0.0880038	0.00146335	0.000590712	7.74936e-32	5.27458e-45	0.999999	0.656316	0.00265943	0.222171	0.00650721	0.00148762	2.56273e-30	2.19789e-43	1878	2	.	4	GAA53123.1	2e-157	innexin unc-9 [Clonorchis sinensis]	Q03412	4e-53	Innexin unc-7
SMED30013535	-2.76865	-0.155207	-3.37758	-2.609	-2.63012	2.9899	4.26486	4.28579	2.2782	0.000573799	0.79689	6.74243e-06	0.000180132	1.66583e-05	1.34112e-15	1.72642e-33	6.51073e-34	0.00184491	0.999994	6.86711e-05	0.00109126	0.000142413	2.16527e-14	6.65115e-32	1.38621e-32	2180	2	YES	13	CDJ14957.1	0	high affinity choline transporter 1 [Hymenolepis microstoma]	Q9GZV3	4e-172	High affinity choline transporter 1
SMED30013537	-0.600552	-0.556889	-2.00701	-2.1231	-3.6756	0.142513	3.8236	4.99704	2.83225	0.198152	0.182593	4.77349e-05	1.60689e-05	6.86708e-13	0.647768	1.0903e-47	2.27951e-86	0.325113	0.4219	0.000384933	0.000132342	4.39245e-11	0.708977	1.66739e-45	1.24863e-83	1759	1	YES	0	AAL29934.1	0	lectin 2b [Girardia tigrina]	Q4TU93	2e-21	C-type mannose receptor 2
SMED30013540	-2.7117	-1.66171	-2.49338	-2.17522	0.110297	2.91697	2.94477	3.06998	1.52616	6.73705e-05	0.00103514	1.02106e-05	4.12018e-05	0.715994	4.76715e-30	1.01634e-30	5.09857e-34	0.000262164	0.00619256	9.96485e-05	0.000298889	0.852733	4.3259e-28	3.04366e-29	1.09327e-32	2242	1	.	0	EEZ98554.1	1e-21	hypothetical protein TcasGA2_TC001061 [Tribolium castaneum]	Q99N48	5e-16	Synaptotagmin-like protein 3
SMED30013562	-2.29733	-0.718396	-2.18288	-1.59261	-2.27808	-0.484665	4.20768	5.34628	0.87732	0.0593418	0.414032	0.0304375	0.0893068	0.0070071	0.48254	2.99505e-21	4.02077e-36	0.11385	0.743003	0.101046	0.224838	0.023959	0.551875	4.12018e-20	9.94529e-35	376	1	YES	0	.	.	.	.	.	.
SMED30013574	-6.09278	-1.4297	-2.12044	0.0555449	-1.04514	0.822851	4.61787	5.1918	0.895702	0.000753857	0.989736	0.998379	0.65917	0.972611	0.117363	5.41776e-33	1.78337e-44	0.00236602	0.999994	0.999998	0.967685	0.999999	0.16177	1.97844e-31	7.20208e-43	481	1	.	0	.	.	.	.	.	.
SMED30013577	-1.6029	-0.00977918	-1.13767	-1.21242	-2.94534	1.01078	2.81296	3.08437	2.14979	0.00370721	0.9903	0.0172632	0.0105935	2.16418e-08	0.004074	2.72074e-19	1.58549e-23	0.00993127	0.999994	0.0629265	0.0377268	4.36123e-07	0.00841359	3.20437e-18	1.71082e-22	321	1	.	0	EUB60674.1	4e-28	Septin-10 [Echinococcus granulosus]	Q1L8P7	0.0004	Thrombospondin-3b
SMED30013585	-2.84313	-1.58954	-2.82876	-3.67663	2.19734	3.27581	2.8528	2.6121	2.60141	3.79348e-08	3.44357e-05	2.29147e-10	1.98507e-14	4.70532e-21	3.23143e-53	6.9253e-39	3.58213e-32	2.59623e-07	0.000303346	5.75291e-09	1.29167e-12	1.35007e-18	4.86766e-50	4.45809e-37	6.82167e-31	1822	1	.	0	CDJ07500.1	2e-43	expressed conserved protein [Hymenolepis microstoma]	.	.	.
SMED30013591	-0.0866437	-1.34304	-1.66108	-1.07445	-0.813901	-0.862024	2.24739	3.59376	3.8653	0.769062	2.28635e-05	3.91457e-07	0.000484758	0.00460371	0.0022797	1.96693e-24	1.28459e-68	0.999999	0.000210066	5.39251e-06	0.00259863	0.0169576	0.00501135	3.45124e-23	2.19891e-66	1593	1	.	0	EKC30386.1	9e-180	Fructose-bisphosphate aldolase [Crassostrea gigas]	Q9GP32	2e-177	Fructose-bisphosphate aldolase [Echinococcus multilocularis]
SMED30013595	-0.377419	-1.83156	-1.35654	-1.34608	-1.25356	-1.726	3.03756	4.8536	0.216201	0.685872	0.0346869	0.0883527	0.0892384	0.0384224	0.0010893	8.53273e-23	8.66927e-74	0.97404	0.118254	0.239608	0.224723	0.0949279	0.00259016	1.30822e-21	2.05653e-71	1827	1	.	0	XP_005060526.1	3e-65	PI-PLC X domain-containing protein 3 [Ficedula albicollis]	Q58EK3	2e-66	PI-PLC X domain-containing protein 3 [Danio rerio]
SMED30013634	-2.98615	-0.73335	-2.19242	-1.61361	0.679396	2.03705	2.45146	2.35761	0.84849	2.74667e-05	0.0956075	4.12567e-05	0.000881716	0.0126828	1.9541e-22	2.04222e-34	3.70865e-32	0.000115733	0.261875	0.000339601	0.00437979	0.0388743	7.02518e-21	8.4282e-33	7.04479e-31	1542	1	.	0	XP_008190173.1	1e-43	uncharacterized protein LOC103311997 [Acyrthosiphon pisum]	Q9H611	4e-06	ATP-dependent DNA helicase PIF1
SMED30013647	-1.08198	-0.490128	-3.00532	-1.46799	-2.16125	1.59148	3.16036	3.45483	-0.18034	0.266206	0.520484	0.00170703	0.0644381	0.00170977	8.50641e-07	1.0044e-31	4.41816e-41	0.421705	0.861009	0.00870625	0.172378	0.00738101	3.80678e-06	3.27129e-30	1.44054e-39	1635	1	.	12	GAA36183.2	9e-148	monocarboxylate transporter 5 [Clonorchis sinensis]	Q8R0M8	0.0002	Monocarboxylate transporter 5
SMED30013673	-2.65118	-0.870183	-1.31834	-2.75276	-4.09844	1.45638	3.88748	6.34704	4.09075	0.000252817	0.122442	0.027297	4.53332e-05	8.88838e-09	0.00081425	4.33456e-24	3.96624e-66	0.000877186	0.315878	0.0922879	0.00032487	2.00584e-07	0.00199341	7.4324e-23	5.67898e-64	512	1	YES	0	.	.	.	.	.	.
SMED30013682	-1.33038	-1.23981	-2.29668	-3.01877	-2.44674	1.48761	3.90665	4.93813	2.02289	0.0263788	0.0129065	4.93128e-05	6.02648e-07	1.79468e-07	1.26367e-07	2.06082e-59	3.71296e-104	0.0565512	0.0529388	0.000396701	7.39551e-06	2.7813e-06	6.59918e-07	8.50499e-57	6.21447e-101	374	1	YES	0	AHD24756.1	6e-64	X1.D.A5.1 [Schmidtea mediterranea]	.	.	.
SMED30013706	-0.81798	-1.51636	-1.36915	-1.00934	-2.19634	0.750672	2.9178	3.24069	1.02668	0.162304	0.00562144	0.0115625	0.0483266	1.09999e-05	0.0240243	6.73859e-24	2.98925e-30	0.272774	0.0264266	0.0449476	0.136183	9.98173e-05	0.0403242	1.13036e-22	5.06793e-29	910	1	.	0	XP_004696519.1	2e-64	caspase-3 [Echinops telfairi]	Q8MKI5	7e-66	Caspase-3
SMED30013709	-1.19471	-1.59194	-1.68774	-1.76804	-2.30484	1.8715	3.23509	3.44069	0.399961	0.12509	0.0169251	0.0109625	0.00716144	2.91907e-05	1.85438e-11	1.1712e-39	4.87117e-47	0.217756	0.0662177	0.043026	0.0268308	0.000231673	1.73338e-10	8.09282e-38	2.26123e-45	2477	1	.	2	CDJ19666.1	1e-84	Endoglin CD105 antigen [Echinococcus granulosus]	.	.	.
SMED30013725	-2.54187	-1.59518	-1.81914	-2.83029	0.273026	2.78583	2.91736	2.81027	2.17141	1.36332e-06	6.80516e-05	8.6061e-06	5.34081e-10	0.319056	4.21113e-36	5.61845e-40	5.27379e-37	7.23587e-06	0.000559244	8.55697e-05	1.49399e-08	0.480498	7.16772e-34	4.00159e-38	1.37087e-35	1285	2	.	1	XP_001627328.1	2e-147	predicted protein [Nematostella vectensis]	P51817	4e-141	cAMP-dependent protein kinase catalytic subunit PRKX
SMED30013734	-2.0849	-0.524525	-2.4431	-2.51706	-2.13698	2.43606	3.66387	3.60663	0.820412	0.0254622	0.432809	0.00279733	0.00192672	0.00117175	1.00243e-09	6.52863e-23	2.98869e-22	0.0547733	0.764182	0.0133178	0.00857531	0.00538867	7.42245e-09	1.00814e-21	2.99835e-21	359	1	.	0	AFJ24739.1	7e-56	GLI pathogenesis related-1, partial [Schmidtea mediterranea]	W4VS53	8e-15	CRISP/Allergen/PR-1
SMED30013759	-2.17549	-2.3191	-4.5187	-3.13749	0.424968	3.14789	4.11792	4.46	2.49481	0.00087565	6.23099e-05	4.56355e-10	7.19789e-07	0.223839	7.38218e-27	2.05964e-49	1.34614e-59	0.00270927	0.00051655	1.08857e-08	8.66414e-06	0.370766	4.51121e-25	3.6076e-47	1.35184e-57	2197	2	.	12	XP_003969467.1	3e-50	solute carrier organic anion transporter family member 3A1-like [Takifugu rubripes]	P46720	1e-49	Solute carrier organic anion transporter family member 1A1
SMED30013770	-6.78094	1.33584	-1.74471	-2.87999	-3.41746	3.64905	4.96766	4.87057	1.59854	2.85864e-05	0.0121582	0.99488	0.999834	0.999988	3.02041e-24	1.35827e-53	3.91451e-51	0.000120031	0.0504741	0.999998	0.999998	0.999999	1.33944e-22	3.58953e-51	2.30337e-49	1499	1	YES	0	XP_002605672.1	5e-85	hypothetical protein BRAFLDRAFT_121824 [Branchiostoma floridae]	Q497B8	5e-06	Lysine-specific demethylase 8
SMED30013787	-5.37355	0.0888599	-5.37355	-0.991307	-1.53013	3.20923	4.8544	5.11604	0.552438	0.999613	0.490751	0.999664	0.837135	0.918992	5.7241e-09	2.08348e-23	8.10078e-27	0.999999	0.829547	0.999998	0.999998	0.999999	3.776e-08	3.337e-22	1.09378e-25	469	1	.	0	XP_008200895.1	2e-13	uncharacterized protein LOC103314998 isoform X30 [Tribolium castaneum]	Q502K3	2e-09	Serine/threonine-protein phosphatase 6 regulatory ankyrin repeat subunit C
SMED30013790	-2.43027	-0.206613	-3.35332	-3.02441	-1.26398	3.1082	3.48754	3.68284	1.64955	0.00112311	0.698514	2.14742e-06	6.09794e-06	0.0073067	1.46589e-24	8.36984e-32	3.58987e-36	0.00339547	0.999994	2.46365e-05	5.67715e-05	0.0247762	6.6812e-23	2.74682e-30	8.91607e-35	3261	2	.	2	GAA54563.1	1e-102	protocadherin alpha-4 [Clonorchis sinensis]	Q9HCL0	4e-66	Protocadherin-18
SMED30013791	-1.91106	-0.460778	-2.55661	-2.35297	-2.58814	2.30443	3.61202	3.95311	4.33586	0.00017812	0.282921	1.0268e-06	4.23299e-06	2.8621e-07	6.90628e-12	1.64045e-30	4.71417e-37	0.000638305	0.575683	1.28412e-05	4.11643e-05	4.13556e-06	6.90559e-11	4.80757e-29	1.23071e-35	380	1	.	0	AAL29939.1	6e-29	scarf3a [Girardia tigrina]	Q5M8X6	3e-11	Collectin-10
SMED30013794	-0.576798	-1.34488	-1.41116	-4.40535	-1.56386	1.8512	3.60498	3.84587	-1.004	0.894144	0.98598	0.98851	0.00957055	0.992676	0.000126648	7.41521e-20	2.76707e-24	0.999999	0.999994	0.999998	0.0345722	0.999999	0.000370837	9.09972e-19	3.13869e-23	1015	1	.	0	.	.	.	.	.	.
SMED30013817	-3.28262	0.481414	-1.6051	-4.18236	-3.0381	3.73952	3.97546	3.91178	1.3278	0.00266747	0.335029	0.0438728	3.46753e-05	9.58554e-05	3.00819e-23	1.07123e-26	7.63245e-26	0.00740809	0.646724	0.13625	0.000258452	0.000644834	1.17851e-21	2.24905e-25	9.70632e-25	1392	1	.	12	GAA37003.2	2e-104	monocarboxylate transporter 9 [Clonorchis sinensis]	O15374	0.0002	Monocarboxylate transporter 5
SMED30013820	-4.7483	1.00059	-0.740411	-4.7483	-0.618642	2.78236	2.7971	4.27559	-0.650735	0.99964	0.132374	0.793069	0.999496	0.75236	1.23241e-09	7.75648e-10	4.32499e-31	0.999999	0.334426	0.999998	0.999998	0.883266	8.99871e-09	4.00685e-09	7.66015e-30	2821	1	.	13	XP_003730485.1	1e-43	sodium/potassium/calcium exchanger 6-like [Strongylocentrotus purpuratus]	Q6J4K2	2e-32	Sodium/potassium/calcium exchanger 6, mitochondrial
SMED30013821	-2.91728	-0.108837	-2.63827	-3.95635	-1.16471	3.03695	3.80924	3.93927	1.62932	0.00171027	0.895807	0.00104295	9.19276e-06	0.0540286	1.73206e-13	8.46276e-22	1.65677e-23	0.00496008	0.999994	0.00567884	8.13841e-05	0.124348	2.1386e-12	1.21005e-20	1.7839e-22	3480	1	YES	1	EUB59636.1	4e-130	Protocadherin-7 [Echinococcus granulosus]	Q6KEQ9	1e-71	Protocadherin-11 X-linked
SMED30013826	-5.30699	-0.590452	1.14789	0.0341277	-1.17527	-2.00996	3.17327	4.72737	-0.20233	0.0104825	0.919288	0.103355	0.685295	0.981797	0.998159	2.47879e-09	5.81384e-23	0.0250699	0.999994	0.271256	0.991819	0.999999	1	1.21015e-08	6.0377e-22	1161	1	.	1	XP_780653.3	1e-104	cathepsin L-like [Strongylocentrotus purpuratus]	Q9GL24	3e-96	Cathepsin L1
SMED30013846	-1.92154	-1.00536	-3.41317	-2.73142	0.665983	2.35902	2.87078	3.17571	2.08763	0.000850633	0.028366	1.52368e-08	6.50691e-07	0.057209	1.26256e-14	4.52548e-22	1.58023e-27	0.00263653	0.100445	2.79731e-07	7.93017e-06	0.129951	1.7959e-13	6.60237e-21	2.23614e-26	1393	1	.	0	XP_006021779.1	3e-41	neutral cholesterol ester hydrolase 1 [Alligator sinensis]	Q6PIU2	1e-39	Neutral cholesterol ester hydrolase 1
SMED30013885	-1.47122	0.0719957	-2.97486	-6.99884	1.11413	3.15962	3.43517	3.664	0.974505	0.986481	0.541085	0.999821	2.15886e-08	0.0116238	2.41306e-18	2.39951e-22	2.83102e-26	0.999999	0.8814	0.999998	3.90705e-07	0.0361244	5.36915e-17	3.57695e-21	3.69701e-25	742	1	.	4	.	.	.	.	.	.
SMED30013949	-2.92634	-2.70461	-2.26333	-1.57626	1.61113	1.95991	2.55787	3.34162	2.25327	1.44522e-08	2.4036e-10	1.81429e-08	1.06953e-05	2.64916e-13	1.39469e-21	1.27028e-38	5.8961e-72	1.06014e-07	5.21709e-09	3.28105e-07	9.27248e-05	1.82635e-11	4.51805e-20	7.9398e-37	1.2688e-69	560	1	.	4	.	.	.	.	.	.
SMED30013958	-1.70776	0.283365	-1.54624	-6.60704	0.326213	2.90944	2.93748	3.40454	0.439884	0.992958	0.384762	0.989356	3.15032e-08	0.30018	7.8973e-27	1.55603e-27	3.3845e-42	0.999999	0.708757	0.999998	5.48612e-07	0.458959	4.79681e-25	3.45966e-26	1.17742e-40	1945	1	.	7	NP_001191178.1	1e-13	serotonin receptor [Apis mellifera]	Q75Z89	1e-12	5-hydroxytryptamine receptor 2A
SMED30013974	-0.310591	-0.711207	-2.84523	-5.8373	-2.45401	3.27386	4.31999	4.5645	0.56056	0.783748	0.909062	0.999793	4.04587e-05	0.999138	3.03214e-23	3.64025e-49	1.96451e-58	0.999999	0.999994	0.999998	0.000294491	0.999999	1.18635e-21	6.30286e-47	1.84952e-56	1474	1	.	3	CDJ07302.1	0	innexin unc 9 [Hymenolepis microstoma]	O01393	2e-83	Innexin unc-9
SMED30013976	-0.726327	-0.450742	-3.19298	-2.15833	-3.748	2.1984	3.9525	4.12548	1.12927	0.337374	0.477849	9.45005e-05	0.00283796	1.02327e-07	3.13163e-10	2.94081e-36	2.74202e-40	0.5203	0.816155	0.000700546	0.0120303	1.68736e-06	2.49461e-09	1.47663e-34	8.53397e-39	315	1	.	0	XP_002591553.1	3e-21	hypothetical protein BRAFLDRAFT_247125 [Branchiostoma floridae]	Q6UXB8	2e-18	Peptidase inhibitor 16
SMED30013984	-6.15309	-0.130865	-2.15751	-0.297883	0.388418	2.2238	3.01486	3.11227	-0.0618308	0.000224192	0.759914	0.998575	0.833207	0.363117	1.30045e-11	6.3808e-26	2.45648e-29	0.000785467	0.999994	0.999998	0.999998	0.527545	1.24852e-10	1.25726e-24	3.89917e-28	1631	1	YES	1	AFJ24869.1	2e-67	slit-2 [Schmidtea mediterranea]	A4IGL7	3e-12	Peroxidasin
SMED30014017	-2.97312	-1.57971	-2.51768	-3.72805	-0.13019	3.04502	3.7729	4.11082	2.89827	4.39837e-06	0.00141148	5.34493e-06	1.96225e-09	0.764204	1.23111e-22	3.97157e-36	9.91852e-44	2.13588e-05	0.0080963	5.60483e-05	4.72556e-08	0.892025	4.51763e-21	1.97445e-34	3.84575e-42	719	2	YES	0	AHD24733.1	5e-37	1.C5.1 [Schmidtea mediterranea]	.	.	.
SMED30014019	-2.35361	0.883051	-2.4527	-3.37122	-4.03087	2.33	4.27622	4.71914	4.69527	0.000531531	0.0721894	0.000245865	2.66816e-06	4.4412e-08	1.16154e-07	3.8191e-26	4.92972e-32	0.00172113	0.210884	0.00161799	2.75475e-05	8.24907e-07	6.10926e-07	7.67565e-25	9.26499e-31	768	1	.	0	ESN91852.1	7e-15	hypothetical protein HELRODRAFT_90252, partial [Helobdella robusta]	Q19289	6e-12	Intermediate filament protein ifb-1
SMED30014052	-2.4455	-0.244949	-3.05909	-2.11258	-3.11087	1.39207	4.25703	5.32388	2.65048	0.000745066	0.640935	7.62812e-06	0.00046722	1.6376e-07	0.000217574	3.1672e-39	3.66501e-64	0.00234209	0.976853	7.6732e-05	0.00251896	2.56825e-06	0.000603521	2.1157e-37	4.67864e-62	1559	2	.	0	EFX69543.1	3e-84	hypothetical protein DAPPUDRAFT_300917 [Daphnia pulex]	P07861	3e-75	Neprilysin
SMED30014062	-1.87865	-0.741363	-2.21502	-1.90765	-3.21457	2.2538	3.68655	4.01691	2.27131	0.000624679	0.0722256	8.08331e-06	4.7588e-05	4.71914e-12	8.27446e-18	2.2057e-52	5.69147e-64	0.00199594	0.210949	8.07446e-05	0.000339253	2.47689e-10	1.72396e-16	5.23238e-50	7.02734e-62	1591	2	YES	0	ELU15730.1	2e-54	hypothetical protein CAPTEDRAFT_156715 [Capitella teleta]	P05307	4e-51	Protein disulfide-isomerase
SMED30014065	-2.64457	-1.40779	-1.66544	-2.31615	0.0618965	1.81001	2.33699	3.82506	1.43786	0.000160757	0.00625865	0.00163609	4.08435e-05	0.840185	1.04958e-09	3.06083e-16	1.57355e-48	0.000581896	0.0288884	0.00839556	0.00029679	0.951695	7.74072e-09	2.84698e-15	7.84871e-47	1570	1	.	11	GAA36183.2	7e-149	monocarboxylate transporter 5 [Clonorchis sinensis]	Q6ZSM3	6e-08	Monocarboxylate transporter 12
SMED30014085	-5.30756	1.89486	-5.30756	-2.38475	-2.49344	3.75746	4.95267	4.8883	0.53543	0.999654	0.00247444	0.999494	0.974402	0.978032	2.28711e-21	2.89325e-47	3.55411e-46	0.999999	0.01309	0.999998	0.999998	0.999999	7.25302e-20	4.13104e-45	1.58395e-44	2751	3	.	4	EKC30143.1	3e-53	Glutamate [NMDA] receptor subunit 3A [Crassostrea gigas]	Q9R1M7	8e-41	Glutamate receptor ionotropic, NMDA 3A
SMED30014090	-4.52475	-1.46719	-4.52475	-1.59791	-0.741994	3.57536	4.56625	4.71498	-0.219825	0.999568	0.919026	0.999677	0.933032	0.784437	1.40327e-14	2.01844e-28	1.20451e-31	0.999999	0.999994	0.999998	0.999998	0.907567	1.98573e-13	4.87646e-27	2.21136e-30	1425	1	.	0	ELU03435.1	2e-09	hypothetical protein CAPTEDRAFT_227127 [Capitella teleta]	.	.	.
SMED30014093	-1.33041	-0.97237	-1.86672	-2.0813	-2.96462	-0.0198018	3.82423	5.41099	4.00443	0.010627	0.0412044	0.000322255	8.43646e-05	6.10201e-08	0.96942	1.4977e-32	1.20165e-67	0.0253752	0.135782	0.00204879	0.000561621	1.0865e-06	0.992285	5.25887e-31	1.92564e-65	889	2	YES	1	CCW36843.1	5e-144	Ast5 protein [Schmidtea mediterranea]	P31580	2e-20	High choriolytic enzyme 1
SMED30014097	-2.62725	-0.776419	-0.66258	-2.31502	-2.18602	1.70753	3.01734	3.84241	1.89749	0.000200315	0.120597	0.19318	0.000107157	2.8717e-05	1.48179e-06	3.74542e-20	3.71364e-34	0.00070882	0.312266	0.438314	0.000692847	0.000228394	6.33849e-06	4.70748e-19	8.02013e-33	2174	1	.	1	XP_006631496.1	1e-75	cytochrome P450 2K1-like [Lepisosteus oculatus]	O54750	4e-74	Cytochrome P450 2J6
SMED30014099	-3.97029	1.45948	-3.97029	-1.0324	-3.97029	3.12322	3.71431	4.64628	-0.847469	0.999469	0.0433514	0.999569	0.717667	0.999493	2.00182e-08	1.87614e-12	3.34518e-22	0.999999	0.14124	0.999998	0.999998	0.999999	1.20569e-07	1.27074e-11	3.34707e-21	612	1	YES	1	.	.	.	.	.	.
SMED30014121	-5.38124	0.734273	-2.34875	-5.38124	-1.99767	2.50602	5.78886	6.07974	1.1245	0.999453	0.215683	0.972778	0.999512	0.954737	6.62042e-05	2.39063e-29	4.04953e-33	0.999999	0.474888	0.999998	0.999998	0.999999	0.000205537	6.34001e-28	8.22104e-32	1116	1	.	0	CAX73691.1	5e-54	putative LIM domain binding 3 [Schistosoma japonicum]	A1ZA47	9e-40	PDZ and LIM domain protein Zasp
SMED30014128	-4.94587	1.03176	-0.932413	-4.94587	-2.13604	2.84624	4.15901	4.92318	-0.0272993	0.999498	0.111681	0.828531	0.999623	0.9663	1.43718e-09	3.30844e-25	6.25012e-41	0.999999	0.294651	0.999998	0.999998	0.999999	1.04157e-08	6.1909e-24	2.01819e-39	1473	1	.	11	EFX84941.1	2e-16	hypothetical protein DAPPUDRAFT_209372 [Daphnia pulex]	Q5BF53	6e-17	GPI-anchored wall transfer protein 1
SMED30014138	-0.465929	-1.21101	-4.29015	-1.36661	-1.46487	-0.218479	3.92614	5.09091	-0.618769	0.868109	0.980458	0.0157685	0.987541	0.9906	0.739251	5.6265e-21	9.89899e-43	0.999999	0.999994	0.0583544	0.999998	0.999999	0.793735	7.54382e-20	3.57586e-41	1560	2	.	0	AAH20470.1	8e-38	LHX1 protein, partial [Homo sapiens]	P53411	2e-38	LIM/homeobox protein Lhx1
SMED30014144	-2.78487	-1.76573	-1.69998	-1.95357	-1.13216	2.77757	3.26249	3.29626	4.57342	5.32579e-16	6.43197e-10	2.57425e-09	1.75127e-11	8.77913e-06	2.00739e-50	3.30291e-72	5.33962e-74	1.12597e-14	1.3093e-08	5.36338e-08	6.95134e-10	8.23696e-05	1.83262e-47	4.52304e-69	1.30786e-71	1274	1	.	0	XP_005105567.1	1e-110	uncharacterized protein LOC101849867 isoform X8 [Aplysia californica]	Q54XH6	4e-06	Phytanoyl-CoA dioxygenase domain-containing protein 1 homolog [Dictyostelium discoideum]
SMED30014149	-2.65752	-1.68521	-1.83605	-2.1381	-0.706671	2.42562	3.32214	3.27579	3.62859	1.62781e-06	0.000349931	0.000118476	1.38616e-05	0.0916046	7.33031e-14	6.85595e-27	4.08584e-26	8.53929e-06	0.00240364	0.000856156	0.00011597	0.187357	9.4822e-13	1.46697e-25	5.283e-25	976	1	.	0	AAB47925.1	7e-123	Rab3 [Doryteuthis pealeii]	P25228	2e-120	Ras-related protein Rab-3 [Drosophila melanogaster]
SMED30014178	-2.0358	0.0411904	-3.40773	-3.1076	-1.12957	2.9958	3.30177	3.34194	1.56297	0.00293062	0.884823	6.04588e-07	1.46895e-06	0.010717	1.51789e-25	9.19212e-32	7.6883e-33	0.00806455	0.999994	8.01806e-06	1.62643e-05	0.0338509	7.85729e-24	3.00685e-30	1.537e-31	3288	1	YES	1	XP_003247185.1	4e-38	discoidin domain-containing receptor 2-like [Acyrthosiphon pisum]	Q62371	3e-34	Discoidin domain-containing receptor 2
SMED30014181	-3.14997	-2.29864	-3.96955	-2.43583	-0.944156	4.60939	4.7055	3.48327	1.53821	0.00317312	0.00583217	5.60183e-05	0.00340153	0.123548	1.60706e-49	5.00853e-52	1.81667e-25	0.00864738	0.0272581	0.00044459	0.0140786	0.236221	1.30854e-46	1.12606e-49	2.24031e-24	1947	1	.	11	XP_008109011.1	2e-104	solute carrier family 23 member 1-like isoform X2 [Anolis carolinensis]	B0JZG0	8e-92	Solute carrier family 23 member 2
SMED30014199	-2.38316	-0.537868	-2.95915	-2.96781	0.487704	2.12603	2.87313	3.36113	3.16275	6.22794e-05	0.251158	6.05163e-07	4.2903e-07	0.235633	5.22093e-09	1.75158e-16	5.725e-23	0.000244339	0.529172	8.02101e-06	5.5025e-06	0.384869	3.46151e-08	1.65995e-15	5.94954e-22	3873	1	.	0	AHX26697.1	0	myosin [Platynereis dumerilii]	Q29122	0	Unconventional myosin-VI
SMED30014211	-7.50737	0.337664	-2.89589	-1.69091	0.219438	3.16174	4.15563	4.2197	1.66343	1.18621e-07	0.41753	0.999831	0.994251	0.493841	1.66217e-20	5.56522e-41	7.23676e-43	7.4748e-07	0.746922	0.999998	0.999998	0.657065	4.7737e-19	4.45914e-39	2.65748e-41	2523	1	.	0	ESO95143.1	4e-100	hypothetical protein LOTGIDRAFT_160907 [Lottia gigantea]	.	.	.
SMED30014217	-0.447752	-0.202584	-1.40798	-0.827499	-3.40279	0.262237	2.32324	3.70313	-0.772346	0.705982	0.864598	0.141207	0.358451	0.000105419	0.481724	4.81474e-11	1.98039e-33	0.998926	0.999994	0.346315	0.647619	0.000698473	0.551172	2.8509e-10	4.10339e-32	397	1	.	1	.	.	.	.	.	.
SMED30014224	-2.25477	-3.09642	-2.74186	-1.96381	1.35799	2.40252	3.02696	3.2694	1.22167	0.0011223	1.15573e-06	5.72498e-06	0.000255206	1.13957e-06	1.78253e-24	3.49611e-42	1.015e-51	0.00339405	1.40852e-05	5.96392e-05	0.00148773	1.37492e-05	8.03928e-23	3.06184e-40	6.12803e-50	1027	1	.	0	.	.	.	.	.	.
SMED30014274	-2.94662	-2.94662	-2.94662	-2.94662	-0.990067	2.6553	4.97646	5.14478	-1.14973	0.999651	0.999456	0.99945	0.999448	0.664599	3.59944e-05	2.583e-26	2.42342e-30	0.999999	0.999994	0.999998	0.999998	0.808638	0.000118333	5.28296e-25	4.12489e-29	1559	1	.	2	AGS83418.1	0	asic [Schmidtea mediterranea]	Q25011	7e-05	FMRFamide-activated amiloride-sensitive sodium channel
SMED30014297	-3.70009	-0.639388	-3.70009	-0.803616	-1.74928	2.17598	4.06497	4.35151	-1.16771	0.999538	0.78624	0.999667	0.824453	0.957594	0.000143577	9.59138e-20	1.06938e-24	0.999999	0.999994	0.999998	0.999998	0.999999	0.000415359	1.16516e-18	1.24247e-23	1259	2	.	0	.	.	.	.	.	.
SMED30014318	-3.14973	-1.14976	-2.85017	-3.28775	-0.213843	2.69524	3.89299	4.06304	4.14703	5.94655e-07	0.0205301	1.10864e-06	4.87719e-08	0.63821	5.3116e-14	2.20464e-30	2.67147e-33	3.36815e-06	0.0774105	1.37223e-05	8.07335e-07	0.785944	6.99705e-13	6.37421e-29	5.49e-32	1801	2	.	0	GAA50620.1	1e-70	hypothetical protein CLF_104804 [Clonorchis sinensis]	O60268	7e-21	Uncharacterized protein KIAA0513 [Homo sapiens]
SMED30014320	-2.95463	-1.40007	-2.68549	-3.67439	0.146107	3.309	3.618	3.64146	3.19148	7.97672e-06	0.00693543	7.71778e-06	1.59835e-08	0.719675	1.06161e-21	2.90166e-26	1.15996e-26	3.69034e-05	0.0315577	7.75045e-05	3.02281e-07	0.856102	3.48399e-20	5.8947e-25	1.5511e-25	1793	1	.	0	CDJ18899.1	0	Four and a half LIM domains protein 2 [Echinococcus granulosus]	O70433	2e-117	Four and a half LIM domains protein 2
SMED30014326	-5.73984	-1.04269	-1.75499	-1.82969	0.806572	3.22786	3.33062	3.00216	-0.130919	0.00143176	0.973227	0.995869	0.996632	0.103271	7.72511e-31	1.01071e-33	9.61275e-26	0.00423262	0.999994	0.999998	0.999998	0.205742	7.65574e-29	3.94937e-32	1.21427e-24	891	2	.	0	EYB90608.1	2e-56	hypothetical protein Y032_0218g2440 [Ancylostoma ceylanicum]	Q9WTJ2	6e-49	Putative transcription factor Ovo-like 1
SMED30014358	-4.42223	1.36193	-1.42817	-4.42223	-1.59993	3.15894	3.42596	3.92572	-0.826626	0.99968	0.0590179	0.916571	0.999564	0.934101	2.18578e-13	1.34876e-16	1.38048e-25	0.999999	0.179872	0.999998	0.999998	0.999999	2.6585e-12	1.29123e-15	1.7193e-24	1205	1	.	0	ELU00403.1	2e-08	hypothetical protein CAPTEDRAFT_51336, partial [Capitella teleta]	A7MBJ4	0.0002	Receptor-type tyrosine-protein phosphatase F
SMED30014397	-0.824939	-0.00308807	-1.66416	-4.6658	-4.6658	1.96952	4.51744	5.33682	-0.0548988	0.755625	0.438509	0.912738	0.999559	0.999675	7.30939e-05	5.80619e-29	5.45047e-46	0.999999	0.770992	0.999998	0.999998	0.999999	0.000224933	1.47989e-27	2.4148e-44	652	1	.	0	ADC84441.1	1e-44	neuropeptide precursor 3 [Schmidtea mediterranea]	.	.	.
SMED30014428	-1.82032	-0.605919	-2.55062	-3.59276	-1.13927	2.68018	3.43686	3.59184	2.28597	0.00134371	0.165126	3.23786e-06	2.91668e-09	0.00539641	3.16765e-20	9.51614e-35	1.88386e-38	0.00399703	0.392639	3.56141e-05	6.71795e-08	0.0192719	8.78747e-19	4.10734e-33	5.3042e-37	7024	1	.	3	3SR9	0	Chain A, Crystal Structure Of Mouse Ptpsigma	Q64605	0	Receptor-type tyrosine-protein phosphatase S
SMED30014448	-1.7581	-2.06976	-1.65175	-2.23172	0.682802	2.26076	2.1874	2.58036	1.46807	0.000712813	5.58329e-06	0.000147763	9.75422e-07	0.0112239	1.23102e-23	4.87049e-22	5.89109e-32	0.00225104	5.89996e-05	0.00103914	1.12713e-05	0.0351391	5.1084e-22	7.0749e-21	1.10442e-30	3733	1	YES	1	BAK62378.1	6e-33	plexin-B2 precursor [Pan troglodytes]	O15031	9e-34	Plexin-B2
SMED30014455	-2.42275	-0.0539666	-3.30966	-3.33767	-2.88293	2.35079	4.53669	5.1195	1.0311	0.0398343	0.955056	0.00186813	0.00156897	0.000590659	2.35093e-09	1.05607e-41	9.63314e-57	0.0808225	0.999994	0.00941312	0.00722015	0.00302684	1.64751e-08	8.88721e-40	8.24482e-55	401	1	.	1	.	.	.	.	.	.
SMED30014476	-4.99888	-0.330932	-2.03757	-2.07171	-2.17402	1.97754	4.26457	5.371	0.138752	0.0184692	0.837425	0.998273	0.998476	0.998888	6.36594e-05	6.79726e-29	2.74132e-55	0.0413727	0.999994	0.999998	0.999998	0.999999	0.000198619	1.72802e-27	2.08555e-53	530	1	.	1	.	.	.	.	.	.
SMED30014482	-2.81644	-0.980087	-2.30965	-3.40234	-2.22388	3.26799	4.1199	4.3445	2.31612	6.98693e-05	0.0447761	7.00924e-05	9.37554e-08	3.57745e-06	5.13973e-31	1.55229e-52	1.43973e-59	0.000271187	0.144833	0.000542459	1.44479e-06	3.7488e-05	5.20199e-29	3.77143e-50	1.44102e-57	675	1	.	0	AAW24762.1	8e-31	SJCHGC04453 protein [Schistosoma japonicum]	Q66S17	9e-07	Natterin-3
SMED30014488	-2.98395	-1.43682	-3.15131	-3.42102	0.0722324	3.62819	3.43419	3.85849	5.3808	1.25909e-08	0.00119382	1.09773e-09	7.94715e-11	0.846916	3.47647e-33	1.77317e-29	6.70805e-38	9.32007e-08	0.0070028	2.4425e-08	2.72073e-09	0.95655	4.29244e-31	4.74004e-28	1.83554e-36	1559	1	.	4	BAE78817.1	0	innexin9 [Dugesia japonica]	O01393	7e-69	Innexin unc-9
SMED30014494	-3.04982	-0.855269	-2.88969	-1.91768	-0.202436	2.55494	3.04209	3.31786	0.539853	0.00154157	0.163172	0.000292797	0.00519621	0.68929	1.76811e-28	9.49707e-45	1.89698e-58	0.00451647	0.389131	0.00188848	0.0203069	0.829588	1.32838e-26	1.0716e-42	1.79718e-56	1272	1	.	6	CDJ24937.1	4e-57	rhodopsin orphan GPCR [Echinococcus granulosus]	.	.	.
SMED30014505	-3.89722	1.59563	-0.903505	-3.89722	-3.89722	2.52777	3.89895	4.57281	-0.957334	0.999489	0.028768	0.687452	0.999612	0.999566	1.90577e-06	3.17024e-18	1.64224e-29	0.999999	0.101641	0.999998	0.999998	0.999999	8.00322e-06	3.43684e-17	2.64293e-28	1307	1	.	6	CDJ09771.1	3e-76	potassium channel subfamily K 8 [Hymenolepis microstoma]	Q18120	2e-26	TWiK family of potassium channels protein 18 [Caenorhabditis elegans]
SMED30014517	-3.54274	-0.786215	-2.72645	-5.51987	1.89619	3.41587	3.60269	3.66052	2.19232	6.25612e-05	0.182372	0.000173364	5.48474e-10	9.07247e-07	7.21312e-23	9.52028e-26	9.37144e-27	0.000245203	0.421671	0.00119299	1.53141e-08	1.12665e-05	2.71298e-21	1.85044e-24	1.26042e-25	1479	1	.	0	.	.	.	.	.	.
SMED30014521	-2.91371	0.766518	-1.65022	-1.76555	-2.59481	2.00572	3.02275	3.12929	0.31272	0.00373409	0.09823	0.0217331	0.0133941	0.000107572	9.19055e-11	1.4779e-26	2.54166e-29	0.0100004	0.267333	0.0761254	0.0460538	0.000711176	7.8772e-10	3.07066e-25	4.03226e-28	1605	1	.	8	EKC41411.1	3e-57	Transmembrane protein 26 [Crassostrea gigas]	Q6ZUK4	4e-31	Transmembrane protein 26 [Homo sapiens]
SMED30014529	-1.35716	-1.13667	-2.19574	-5.19367	-3.23776	4.19103	4.62939	4.30057	0.258712	0.98176	0.967075	0.998292	0.00135715	0.999985	6.61312e-29	1.61476e-37	3.10892e-31	0.999999	0.999994	0.999998	0.0063766	0.999999	5.24299e-27	9.19618e-36	5.5586e-30	315	1	YES	0	EFN87118.1	2e-14	Four-domain proteases inhibitor [Harpegnathos saltator]	Q6T6S5	2e-15	Kunitz-type serine protease inhibitor bitisilin-2
SMED30014546	-2.46319	-1.79531	-2.9503	-3.78159	-1.00565	4.05211	3.84409	4.09982	5.10869	1.13169e-05	0.000443502	2.19214e-07	5.31393e-10	0.0320627	2.72383e-34	1.20207e-30	3.65695e-35	5.1162e-05	0.00295802	3.20129e-06	1.48927e-08	0.082076	3.81679e-32	3.57147e-29	8.50099e-34	1302	1	.	0	ESO97258.1	0	hypothetical protein LOTGIDRAFT_214078 [Lottia gigantea]	Q5BKL0	2e-179	4-hydroxyphenylpyruvate dioxygenase
SMED30014561	-3.23604	-2.42195	-1.50839	-0.522138	0.22558	0.907734	2.43634	4.11888	3.31764	1.39085e-09	8.39134e-08	0.000207535	0.156763	0.488212	0.00309822	1.22087e-18	1.93881e-58	1.20477e-08	1.25649e-06	0.00139345	0.350512	0.651872	0.00658809	1.38068e-17	1.83105e-56	1029	1	.	0	.	.	.	.	.	.
SMED30014567	-5.48045	-0.355435	-0.0660059	-2.58227	0.447911	1.49907	2.3201	4.21709	-0.356956	0.00403632	0.855451	0.732592	0.999711	0.348414	0.00078644	3.05197e-09	1.02663e-45	0.0107356	0.999994	0.999998	0.999998	0.512502	0.00193192	1.47469e-08	4.49555e-44	1761	1	.	0	EUB62379.1	3e-45	Synaptotagmin-like protein 4 [Echinococcus granulosus]	Q99N48	2e-34	Synaptotagmin-like protein 3
SMED30014580	-0.898019	-0.245253	-0.307828	-1.22585	-2.3511	0.4266	1.81999	2.78147	0.132968	0.16073	0.615506	0.526823	0.0202885	1.53755e-06	0.146425	4.76783e-12	1.22775e-30	0.270671	0.954669	0.889208	0.0656597	1.78367e-05	0.196672	3.1172e-11	2.11482e-29	1544	1	.	0	.	.	.	.	.	.
SMED30014600	-2.24937	-1.39612	-1.47896	-3.17156	-0.0272702	2.54861	2.82866	2.94601	-0.1809	0.0415041	0.0868521	0.0678141	0.000997916	0.962215	6.83253e-20	1.15005e-25	1.34159e-29	0.0836832	0.242907	0.194556	0.00487343	0.999999	1.82647e-18	2.21815e-24	2.17431e-28	778	1	.	0	GAA52551.1	5e-07	lipoma HMGIC fusion partner-like 2 protein [Clonorchis sinensis]	Q6P0C6	0.0001	Lipoma HMGIC fusion partner-like 2 protein
SMED30014606	-2.99012	-0.606139	-2.86574	-0.783006	-2.16617	2.56442	3.31979	3.52697	0.61404	0.00248006	0.330833	0.000427383	0.20147	0.00046215	3.2647e-21	1.00393e-39	4.05212e-47	0.00693813	0.641254	0.00261916	0.424127	0.00245386	1.02347e-19	6.95296e-38	1.88976e-45	1994	2	.	0	CDJ22325.1	3e-164	copine 9 [Echinococcus granulosus]	Q86YQ8	3e-117	Copine-8
SMED30014607	-1.36538	-0.473204	-5.21026	-2.34647	-1.41679	2.30421	4.07396	4.43394	-0.0945831	0.984787	0.855649	0.00174223	0.999075	0.986639	8.22918e-06	4.33567e-19	1.52678e-23	0.999999	0.999994	0.00886478	0.999998	0.999999	3.08474e-05	5.04327e-18	1.65042e-22	3441	1	.	0	ESO90162.1	0	hypothetical protein LOTGIDRAFT_123959 [Lottia gigantea]	P10687	0	1-phosphatidylinositol 4,5-bisphosphate phosphodiesterase beta-1
SMED30014608	-2.52856	-0.390266	-2.89501	-2.50834	-2.57699	3.49601	3.7784	3.62475	1.35269	0.00298391	0.499324	9.10667e-05	0.000328454	1.28354e-05	2.59213e-29	5.18822e-35	5.02283e-32	0.008191	0.838954	0.000678429	0.00184925	0.000113633	2.21227e-27	2.29523e-33	9.43409e-31	3429	1	.	0	ESO83632.1	2e-62	hypothetical protein LOTGIDRAFT_236481 [Lottia gigantea]	Q6QR59	4e-33	Protein FAM115E
SMED30014615	-5.57826	-0.0910392	-2.60088	-2.66271	1.65054	2.907	3.15496	3.22039	-0.259969	0.00350035	0.732689	0.999693	0.999764	0.000516105	5.97515e-18	1.76056e-22	1.0076e-24	0.009435	0.999994	0.999998	0.999998	0.00268776	1.2677e-16	2.64145e-21	1.17386e-23	2200	4	.	0	XP_003737497.1	4e-63	uncharacterized protein LOC100899161 [Metaseiulus occidentalis]	.	.	.
SMED30014626	-5.71503	0.895238	-2.72577	-1.80035	-0.494236	2.62002	3.42914	3.79099	-0.043678	0.00198035	0.137728	0.999812	0.996251	0.889901	4.02877e-14	2.39583e-29	2.40567e-40	0.00565947	0.344831	0.999998	0.999998	0.988972	5.38248e-13	6.34822e-28	7.49489e-39	3002	4	.	1	XP_004209177.1	5e-30	uncharacterized protein LOC101241532 [Hydra vulgaris]	Q5K2P8	2e-13	Polyserase-2
SMED30014636	-1.20391	-0.737066	-1.1574	-1.97285	-0.74847	0.730014	2.33697	2.75271	1.21642	0.0144123	0.0572386	0.00530897	9.48831e-06	0.0196676	0.00353587	6.3129e-26	1.19739e-37	0.0331881	0.175604	0.0231567	8.35343e-05	0.0554384	0.00741612	1.24551e-24	3.22951e-36	1130	1	.	0	AGG20188.1	0	phosphoribosyl pyrophosphate synthetase 1 [Dugesia japonica]	Q7ZXC9	6e-110	Ribose-phosphate pyrophosphokinase 2
SMED30014654	0.480312	-0.426858	-0.888536	-2.74304	-2.50169	0.562983	2.44779	3.06904	2.12454	0.172728	0.242131	0.0196016	4.47688e-09	8.5279e-10	0.0492815	2.17494e-22	9.95443e-37	0.288026	0.515379	0.0698945	9.85208e-08	2.54628e-08	0.0758237	3.25184e-21	2.55449e-35	697	1	YES	0	CCD60233.1	7e-55	hypothetical protein Smp_121660 [Schistosoma mansoni]	P85831	1e-17	Prohormone-4
SMED30014682	-5.91748	0.112234	-1.30823	-2.04269	-0.102856	1.75009	3.39302	4.11593	0.104034	0.000845086	0.623705	0.986479	0.998075	0.736096	3.24038e-05	3.71681e-24	2.7559e-41	0.00262267	0.962276	0.999998	0.999998	0.870207	0.000107526	6.40597e-23	9.08393e-40	1340	3	YES	0	XP_002431048.1	3e-67	1-O-acylceramide synthase precursor, putative [Pediculus humanus corporis]	Q8NCC3	2e-59	Group XV phospholipase A2
SMED30014702	-5.49977	-1.41945	-0.891813	-2.59904	-0.148187	3.57351	3.64499	3.33976	-0.10195	0.0041303	0.98989	0.959986	0.999714	0.755296	4.29567e-28	1.56729e-29	8.06256e-24	0.0109652	0.999994	0.999998	0.999998	0.885671	3.08868e-26	4.21587e-28	8.87147e-23	771	1	.	1	.	.	.	.	.	.
SMED30014713	-2.93081	-0.814476	-3.45975	-3.4102	-0.478649	3.13559	3.87159	4.08671	3.93281	3.38218e-05	0.142733	1.13425e-06	1.10861e-06	0.367701	8.35368e-15	5.58799e-23	9.4394e-26	0.000139793	0.353657	1.39795e-05	1.26071e-05	0.532071	1.21784e-13	8.67334e-22	1.19337e-24	602	1	YES	0	.	.	.	.	.	.
SMED30014715	-1.99859	-1.16535	-2.85286	-2.93085	-2.47326	0.521939	4.64671	6.25226	1.21081	0.111139	0.228366	0.0113796	0.00855798	0.00453186	0.256935	6.30939e-34	6.88452e-70	0.1963	0.494176	0.0443355	0.0313238	0.0167647	0.320538	2.51302e-32	1.29631e-67	317	1	YES	0	.	.	.	.	.	.
SMED30014731	-1.26802	-1.66763	-1.3692	-6.80233	-0.279852	3.07798	3.98451	4.32454	1.08858	0.978001	0.991977	0.982977	3.46941e-09	0.755326	1.04619e-31	9.88771e-65	2.46347e-83	0.999999	0.999994	0.999998	7.84706e-08	0.885671	1.12566e-29	8.051e-62	1.09143e-80	928	1	.	0	XP_005107071.1	2e-17	tctex1 domain-containing protein 4-like [Aplysia californica]	A2VDD2	1e-14	Tctex1 domain-containing protein 1-B
SMED30014736	-1.14479	-0.301323	-2.01134	-2.06335	-3.0312	1.78214	3.34788	3.42199	-0.818459	0.403836	0.822956	0.0851316	0.0739199	0.00195971	9.90525e-06	4.67058e-23	3.00521e-25	0.609843	0.999994	0.23299	0.19238	0.0082687	3.6584e-05	7.27186e-22	3.65072e-24	1355	1	.	6	XP_313426.5	1e-35	AGAP003654-PA [Anopheles gambiae str. PEST]	Q9W4Y2	6e-33	PDF receptor
SMED30014756	-1.47106	-0.467237	-1.11706	-2.26462	-2.84068	-0.423285	3.47718	5.10677	4.00933	0.00225249	0.261363	0.0118071	4.07197e-06	1.18796e-08	0.280943	1.54317e-31	7.8723e-72	0.00635995	0.544731	0.0457625	3.97783e-05	2.58371e-07	0.346147	4.9883e-30	1.6702e-69	1394	1	YES	0	.	.	.	.	.	.
SMED30014765	-1.60305	0.470175	-2.57323	-6.50466	-1.67162	2.67668	4.5914	4.61431	1.08411	0.990534	0.277866	0.999322	8.66983e-07	0.992021	4.39365e-12	7.98447e-44	1.22111e-44	0.999999	0.568419	0.999998	1.01602e-05	0.999999	4.5115e-11	8.32347e-42	4.96467e-43	1002	1	.	0	XP_005476732.1	2e-74	poly(U)-specific endoribonuclease-C-like [Oreochromis niloticus]	B1H3D5	1e-73	Poly(U)-specific endoribonuclease
SMED30014778	-0.991712	-1.57239	-4.35477	-2.83215	1.12684	2.61441	3.16673	2.84304	0.848794	0.148891	0.0118446	4.95224e-08	0.000115019	0.000239986	3.08005e-29	4.74316e-47	1.1321e-36	0.253338	0.0494448	8.2247e-07	0.000735709	0.00141083	2.58476e-27	6.58512e-45	2.89531e-35	1579	1	.	4	CDJ88593.1	2e-62	Innexin domain containing protein [Haemonchus contortus]	O01393	1e-54	Innexin unc-9
SMED30014783	-1.42642	0.0777629	-6.33569	-6.33569	0.35316	4.30023	4.71477	4.65189	1.24678	0.885465	0.400218	0.999677	0.999684	0.235717	4.07039e-42	5.89256e-55	2.24148e-53	0.999999	0.727011	0.999998	0.999998	0.384907	1.40952e-39	1.79318e-52	1.50399e-51	587	1	YES	0	.	.	.	.	.	.
SMED30014784	-0.616526	0.733833	-1.6393	-2.219	-3.1367	-1.01156	3.44642	4.44283	3.9514	0.191504	0.0643404	0.00107516	2.41049e-05	1.35056e-08	0.025494	4.22037e-26	6.61634e-45	0.31558	0.192319	0.00583208	0.000188528	2.88365e-07	0.0425145	8.44832e-25	2.7343e-43	1623	1	.	0	.	.	.	.	.	.
SMED30014829	-1.22384	-0.704604	-1.94525	-0.984338	-0.980493	0.72687	2.10468	3.00698	0.745148	0.0323067	0.111311	0.000163309	0.0252299	0.00676861	0.00598724	4.97097e-19	1.53914e-42	0.067338	0.29385	0.00113286	0.0790049	0.0232916	0.011835	5.77111e-18	5.51362e-41	3424	4	YES	0	XP_008178935.1	3e-67	general transcription factor II-I repeat domain-containing protein 2B-like [Acyrthosiphon pisum]	Q99NI3	6e-32	General transcription factor II-I repeat domain-containing protein 2
SMED30014835	-5.59412	0.191271	-2.5928	-2.69961	-2.77437	3.57625	4.92196	4.97141	0.714115	0.0044053	0.552239	0.999646	0.999765	0.999832	5.4169e-22	1.05249e-52	7.40667e-55	0.0116165	0.893471	0.999998	0.999998	0.999999	1.84401e-20	2.59905e-50	5.46914e-53	1182	1	.	0	ESO08124.1	6e-57	hypothetical protein HELRODRAFT_156658 [Helobdella robusta]	A3KCL7	4e-53	D-aspartate oxidase
SMED30014850	-2.74794	-1.90308	-1.95641	-3.6826	0.830006	3.16834	3.17242	3.11927	0.444222	0.0110084	0.0208319	0.0175304	0.00014489	0.0456456	6.01363e-24	4.47578e-24	2.03165e-23	0.0261801	0.0782643	0.0637001	0.000902064	0.108907	2.57953e-22	7.63543e-23	2.1751e-22	1554	2	.	7	AAK58856.1	2e-176	putative neuropeptide receptor NPR1 [Girardia tigrina]	P30731	6e-38	Probable G-protein coupled receptor 83
SMED30014866	-1.21937	-0.235847	-2.47906	-2.63498	-3.37225	1.71346	3.73878	4.48927	1.20863	0.119288	0.726077	0.00156207	0.000681788	1.15214e-06	7.16603e-06	3.92679e-28	9.78767e-43	0.208953	0.999994	0.00806934	0.00349562	1.38732e-05	2.71459e-05	9.19477e-27	3.54415e-41	714	1	.	1	CDJ06862.1	4e-53	prohormone 4 [Hymenolepis microstoma]	P85831	1e-20	Prohormone-4
SMED30014876	-2.66456	-1.82035	-3.42601	-4.6713	1.25673	3.98299	3.52246	3.82003	7.27748	7.38346e-07	0.000257428	1.506e-09	4.81404e-14	0.00102049	6.29304e-34	4.09268e-26	4.79275e-31	4.10863e-06	0.0018365	3.2759e-08	2.98421e-12	0.00479482	8.352e-32	8.20907e-25	8.47367e-30	737	1	YES	0	.	.	.	.	.	.
SMED30014878	-3.24417	-0.572292	-2.68144	-2.3968	-2.51235	2.73055	4.38797	4.28854	2.14593	0.000101613	0.290363	9.70121e-05	0.000203319	1.08252e-05	4.28394e-15	1.70754e-42	1.84826e-40	0.000383333	0.585993	0.000717047	0.00121681	9.84992e-05	6.54143e-14	1.56838e-40	5.80633e-39	2782	1	YES	0	XP_006974219.1	1e-12	C-type lectin domain family 18 member A-like [Peromyscus maniculatus bairdii]	Q6UXF7	8e-11	C-type lectin domain family 18 member B
SMED30014891	-0.892776	-1.12835	-2.6962	-1.6056	0.320549	1.45143	2.11441	2.43655	3.42107	0.0101041	0.00072002	5.8965e-12	4.52662e-06	0.251979	9.78843e-09	2.16765e-18	7.32653e-25	0.0242614	0.00452835	1.84087e-10	4.37095e-05	0.403818	6.22932e-08	2.38774e-17	8.66273e-24	1486	1	YES	1	XP_004559836.1	2e-114	epoxide hydrolase 1-like isoform X2 [Maylandia zebra]	Q8MZR6	8e-106	Juvenile hormone epoxide hydrolase 1
SMED30014924	-3.81775	-3.81775	-0.829532	-3.81775	-0.991698	3.38947	4.79646	5.08854	-0.565618	0.999449	0.999562	0.70182	0.999557	0.729521	4.05692e-12	2.59526e-35	5.46399e-45	0.999999	0.999994	0.999998	0.999998	0.864878	4.18571e-11	1.18826e-33	2.27367e-43	1669	1	.	11	CDJ16160.1	1e-179	vesicular glutamate transporter [Echinococcus granulosus]	Q5W8I7	1e-60	Vesicular glutamate transporter 2.2
SMED30014966	-1.71602	-1.15242	-2.70285	-4.78298	-1.44524	3.46034	3.9365	4.40268	1.82394	0.0196394	0.0511129	0.000181114	5.19094e-09	0.00631103	6.92118e-36	1.36156e-48	3.92592e-64	0.0436308	0.160806	0.00123757	1.12166e-07	0.0219931	1.15841e-33	2.26628e-46	4.9488e-62	1709	1	.	1	4H1N	5e-75	Chain A, Crystal Structure Of P450 2b4 F297a Mutant In Complex With Anti- Platelet Drug Clopidogrel	P00178	2e-76	Cytochrome P450 2B4
SMED30014968	-2.32956	-1.18421	-3.24063	-2.69277	-1.71822	3.37414	3.98765	3.8036	1.28563	0.00507652	0.0491622	1.8686e-05	0.00012953	0.000812773	1.81839e-40	2.47201e-61	4.41439e-55	0.0131857	0.155939	0.000170025	0.000818691	0.00395261	5.31872e-38	1.28404e-58	3.30006e-53	2514	1	.	0	CAD38263.1	1e-55	hypothetical protein [Taenia solium]	Q8BWP5	2e-24	Alpha-tocopherol transfer protein
SMED30015020	-2.51771	-2.28238	-1.25664	-3.50128	-0.190665	2.09715	3.25061	4.40093	1.29927	0.00203524	0.000588802	0.0301566	2.32031e-06	0.692265	2.12704e-13	6.71917e-36	4.42356e-76	0.00580038	0.00379928	0.100257	2.43653e-05	0.832205	2.58915e-12	3.30226e-34	1.2455e-73	797	2	.	0	AFJ24833.1	6e-06	IAP domain containing-1, partial [Schmidtea mediterranea]	Q0WPJ7	0.0001	Putative E3 ubiquitin-protein ligase RF298
SMED30015041	-5.74966	-0.658226	-1.43652	-1.62932	2.45474	2.08289	2.28638	2.64971	2.40958	1.23599e-13	0.140611	0.0041098	0.00160445	6.64989e-18	5.62861e-13	8.82868e-16	8.47669e-22	1.91942e-12	0.35004	0.0185864	0.00735055	1.15804e-15	6.52706e-12	7.8786e-15	8.30225e-21	2275	1	.	0	XP_002645920.1	1e-24	C. briggsae CBR-NHR-91 protein [Caenorhabditis briggsae]	Q9U2R6	2e-25	Nuclear hormone receptor family member nhr-91 [Caenorhabditis elegans]
SMED30015050	-1.34482	-1.10825	-5.17615	-5.17615	1.41573	3.70495	3.73049	3.95418	-0.108226	0.883803	0.841	0.999487	0.999502	0.00672304	2.12351e-25	7.85653e-26	1.60663e-31	0.999999	0.999994	0.999998	0.999998	0.0231586	1.07161e-23	1.53897e-24	2.92289e-30	2871	2	.	1	EKC19649.1	3e-47	Protocadherin-11 X-linked [Crassostrea gigas]	Q08174	3e-42	Protocadherin-1
SMED30015055	-0.265293	0.604311	-0.282459	-1.6671	-1.04591	-2.64854	1.17723	4.12776	0.146255	0.740132	0.263663	0.668219	0.0252299	0.0707	7.61351e-06	0.0032519	5.71562e-35	0.999999	0.547856	0.999998	0.0790049	0.153446	2.8729e-05	0.00622784	1.30648e-33	1594	1	.	11	EKC40037.1	4e-135	spinster-like protein 1 [Crassostrea gigas]	Q7ZU13	9e-124	Protein spinster homolog 1
SMED30015061	-2.30943	-0.952067	-2.18496	-3.01744	-0.0283755	2.45965	2.9948	3.03783	2.1736	8.5685e-06	0.0124054	6.95022e-07	2.30681e-10	0.943707	2.62742e-25	5.05524e-39	1.62555e-40	3.94533e-05	0.0512673	9.07345e-06	7.13525e-09	0.999999	1.31271e-23	3.31085e-37	5.12807e-39	2408	1	.	0	ELU16688.1	1e-09	hypothetical protein CAPTEDRAFT_223299 [Capitella teleta]	Q9PWA3	7e-06	GRIN2-like protein
SMED30015069	-4.89211	-0.43282	-2.61044	-1.99494	1.29883	2.75784	2.90764	2.966	1.91541	8.00795e-09	0.37453	6.29391e-05	0.000672577	0.000150493	2.87913e-20	9.1404e-23	6.49878e-24	6.11703e-08	0.695823	0.000493023	0.00345603	0.000948914	8.024e-19	1.39854e-21	7.20077e-23	2307	1	.	0	ADZ58509.1	3e-87	diversin [Schmidtea mediterranea]	Q9Y2G4	2e-44	Ankyrin repeat domain-containing protein 6
SMED30015071	-2.96645	-1.38279	-3.84816	-2.64497	1.51451	3.34051	3.10472	2.88263	1.8935	1.13151e-05	0.00382939	1.62121e-09	1.40906e-06	2.34313e-07	3.99726e-41	1.0123e-34	1.42723e-29	5.11618e-05	0.0190391	3.5113e-08	1.56529e-05	3.486e-06	1.25443e-38	4.3568e-33	2.30801e-28	1754	1	.	0	CAD89531.1	0	eyes absent protein [Dugesia japonica]	Q99502	2e-155	Eyes absent homolog 1 [Homo sapiens]
SMED30015082	-4.22866	-0.15366	-4.22866	-1.30926	-1.40679	2.72311	4.25991	4.344	-0.718495	0.99968	0.617952	0.999555	0.905514	0.916751	2.15769e-08	7.84102e-28	2.15082e-30	0.999999	0.957062	0.999998	0.999998	0.999999	1.29131e-07	1.78824e-26	3.67126e-29	682	1	.	1	ESO86717.1	2e-10	hypothetical protein LOTGIDRAFT_166990 [Lottia gigantea]	.	.	.
SMED30015111	-2.09576	0.0142111	-1.07452	-1.39636	-2.17228	1.69236	2.31068	2.72168	2.74384	1.28864e-05	0.963837	0.00744561	0.000694765	1.78532e-07	8.20798e-09	2.41708e-16	3.95111e-23	5.77808e-05	0.999994	0.0308378	0.00354946	2.77107e-06	5.27253e-08	2.27064e-15	4.15191e-22	3638	2	YES	3	CCD75732.1	0	protein kinase [Schistosoma mansoni]	P55202	0	Atrial natriuretic peptide receptor 2
SMED30015113	-4.53735	-0.47633	-1.57068	-4.53735	-0.748851	3.47872	4.26835	4.12348	-0.462185	0.999611	0.7177	0.930204	0.999468	0.787355	3.1953e-15	1.02128e-26	1.06262e-24	0.999999	0.999994	0.999998	0.999998	0.910023	4.93665e-14	2.15613e-25	1.23509e-23	1938	1	.	6	CDJ22152.1	5e-72	neuropeptide receptor [Echinococcus granulosus]	P25929	5e-24	Neuropeptide Y receptor type 1
SMED30015125	-1.04411	0.590013	-4.88053	-4.88053	0.480799	2.71429	3.2729	3.74716	-0.650881	0.838954	0.237016	0.999615	0.999628	0.226255	3.13704e-10	2.70829e-16	4.14224e-24	0.999999	0.50736	0.999998	0.999998	0.373644	2.49761e-09	2.53394e-15	4.64952e-23	635	1	.	2	CDJ14860.1	8e-06	expressed protein [Hymenolepis microstoma]	.	.	.
SMED30015143	-3.96363	-0.897335	-0.976237	-3.96363	-2.00831	4.10675	3.77783	3.92457	-0.899186	0.999434	0.83465	0.85063	0.99961	0.96877	1.72519e-27	7.71678e-21	1.23979e-24	0.999999	0.999994	0.999998	0.999998	0.999999	1.15243e-25	1.02056e-19	1.43328e-23	1687	1	.	7	BAI44327.1	0	serotonin receptor 7 [Dugesia japonica]	Q6XXY0	3e-71	5-hydroxytryptamine receptor 1A
SMED30015167	-3.3948	-0.391736	-1.84389	-1.62126	-1.45478	2.17758	2.97792	3.55096	0.779221	0.000299029	0.486532	0.00548562	0.0107028	0.00617117	4.39628e-14	1.97596e-28	9.9142e-44	0.00102118	0.825231	0.0237826	0.0380374	0.0215755	5.85271e-13	4.78919e-27	3.84575e-42	1439	1	.	0	ESN91641.1	3e-63	hypothetical protein HELRODRAFT_189751 [Helobdella robusta]	Q5RCR5	3e-62	Sulfatase-modifying factor 2
SMED30015172	-1.57706	-0.895783	-2.02869	-3.26516	-0.786987	1.79111	3.08952	3.67306	2.77768	0.0015037	0.0332171	2.35694e-05	2.44774e-09	0.0443707	6.57729e-09	3.80097e-27	1.11575e-39	0.00441712	0.114157	0.000208539	5.75667e-08	0.106435	4.29555e-08	8.26801e-26	3.35137e-38	2416	1	.	0	ELU04030.1	0	hypothetical protein CAPTEDRAFT_114953 [Capitella teleta]	P09215	0	Protein kinase C delta type
SMED30015176	-1.65615	-0.618755	-2.59431	-3.30389	-0.265408	2.28734	2.96621	3.18497	0.681024	0.0292384	0.265548	0.000207515	7.67802e-06	0.559913	1.24277e-16	6.13346e-30	6.96034e-36	0.0618108	0.550482	0.00139345	6.95268e-05	0.717077	2.24871e-15	1.71254e-28	1.69381e-34	2580	1	.	0	ELU07403.1	5e-29	hypothetical protein CAPTEDRAFT_223263 [Capitella teleta]	P49796	4e-24	Regulator of G-protein signaling 3
SMED30015204	-4.48082	-0.053746	-2.85911	-4.37364	0.911019	4.07603	3.47661	3.30366	2.10767	1.50576e-06	0.979747	9.19975e-05	4.983e-07	0.0201769	1.39475e-38	9.59623e-27	6.022e-24	7.9363e-06	0.999994	0.00068401	6.23693e-06	0.0566304	3.3349e-36	2.03024e-25	6.69464e-23	3429	2	.	1	CDJ17065.1	7e-102	protocadherin 9 [Echinococcus granulosus]	Q6WYY1	2e-66	Protocadherin-11 X-linked
SMED30015209	-3.0132	-1.60421	-1.89069	-1.73917	0.587774	2.51281	2.61255	2.53414	1.86242	3.99539e-07	0.000187543	1.69058e-05	5.72131e-05	0.0425055	4.93099e-25	2.99511e-27	1.09649e-25	2.31702e-06	0.00138687	0.000155803	0.000399273	0.102923	2.37163e-23	6.55293e-26	1.37306e-24	1412	1	.	0	CDJ19572.1	2e-91	calcyphosin protein [Echinococcus granulosus]	Q6P8Y1	4e-91	Calcyphosin-like protein [Mus musculus]
SMED30015214	-0.737438	-2.56799	-2.65806	-1.12339	-1.834	2.40887	2.8748	3.63721	-0.336626	0.492876	0.0147156	0.010666	0.193806	0.0132223	5.07897e-13	1.10679e-19	8.30786e-37	0.727958	0.0589628	0.0420231	0.41185	0.0402211	5.90788e-12	1.33698e-18	2.1429e-35	1093	1	.	1	.	.	.	.	.	.
SMED30015226	-4.41024	-1.34852	-4.41024	-1.51179	-0.611033	3.27834	4.1925	4.82099	-0.39509	0.999616	0.906924	0.999471	0.925804	0.750713	3.89256e-13	4.64112e-26	7.66619e-41	0.999999	0.999994	0.999998	0.999998	0.882016	4.58269e-12	9.26594e-25	2.46488e-39	1563	3	YES	3	CDJ11772.1	1e-102	glycine receptor subunit alpha 1 [Hymenolepis microstoma]	Q9GJS9	4e-52	Glycine receptor subunit beta
SMED30015232	-2.45555	0.271106	-2.25384	-2.83972	-2.12088	2.96184	3.12588	3.31115	0.970208	0.00211384	0.498759	0.000465453	2.39831e-05	2.63485e-05	4.57408e-34	1.29227e-38	4.44299e-45	0.00600336	0.838557	0.00281643	0.000187819	0.000211705	6.26378e-32	8.04382e-37	1.86426e-43	2364	1	.	1	AAY23351.1	0	netrin 2 [Schmidtea mediterranea]	Q90922	4e-125	Netrin-1
SMED30015266	-3.74303	-0.182267	-4.08948	-3.33254	0.714813	3.28567	3.73455	3.61228	2.28166	2.13928e-06	0.730688	1.15546e-08	3.91339e-07	0.0555784	5.52996e-26	1.19707e-34	3.08627e-32	1.09721e-05	0.999994	2.17566e-07	5.07528e-06	0.126936	3.0513e-24	5.06518e-33	5.91101e-31	3625	1	YES	6	XP_003727174.1	1e-112	latrophilin-1-like [Strongylocentrotus purpuratus]	Q9NYQ6	2e-25	Cadherin EGF LAG seven-pass G-type receptor 1
SMED30015272	-1.49455	-1.24937	-2.35123	-5.32646	-1.18245	3.59825	4.24671	3.75911	0.0126095	0.988609	0.978115	0.999022	0.000468107	0.973832	1.26263e-28	3.84638e-46	3.17142e-33	0.999999	0.999994	0.999998	0.00252283	0.999999	9.6059e-27	4.97339e-44	6.49085e-32	1510	1	YES	1	XP_004750818.1	3e-27	insulin-like growth factor-binding protein complex acid labile subunit [Mustela putorius furo]	P35859	9e-28	Insulin-like growth factor-binding protein complex acid labile subunit
SMED30015288	-0.788531	0.0478591	-1.66199	-4.63326	-4.63326	3.22681	4.17598	4.2664	-0.426959	0.747146	0.417011	0.912634	0.999643	0.999541	2.40179e-15	1.28475e-30	1.7563e-33	0.999999	0.74626	0.999998	0.999998	0.999999	3.75499e-14	3.80588e-29	3.66428e-32	2657	1	YES	1	GAA49354.1	5e-87	protocadherin-11 X-linked [Clonorchis sinensis]	Q6KEQ9	7e-58	Protocadherin-11 X-linked
SMED30015289	-2.32483	-0.381044	-6.16216	-2.24663	0.430408	3.15324	3.84358	3.68744	0.430204	0.998731	0.814801	7.97481e-06	0.998415	0.247707	2.03193e-28	4.15405e-50	1.41388e-45	0.999999	0.999994	7.98196e-05	0.999998	0.399032	1.51151e-26	7.92083e-48	6.12012e-44	1180	1	.	0	CCJ30966.1	5e-07	unnamed protein product [Pneumocystis jirovecii]	Q5AL29	7e-06	RNA exonuclease 3
SMED30015301	-3.88262	0.638897	-2.00598	-3.76951	0.383391	2.55583	2.99348	3.08652	2.41849	6.2823e-09	0.0695938	4.43583e-05	9.94551e-11	0.250998	4.9195e-19	9.06085e-27	1.01476e-28	4.89314e-08	0.205084	0.000360989	3.31447e-09	0.402696	1.19044e-17	1.91966e-25	1.54714e-27	1443	1	.	5	.	.	.	.	.	.
SMED30015310	-0.0263427	-1.09776	-1.06318	-1.40771	-0.217125	0.377771	1.02645	2.4079	5.9494	0.917126	6.87787e-05	0.000109044	6.65063e-07	0.39063	0.114829	6.08225e-06	7.92894e-32	0.999999	0.000564604	0.000795633	8.08244e-06	0.555642	0.158669	1.88596e-05	1.47091e-30	769	1	.	0	CCD59526.1	6e-39	hypothetical protein Smp_167270 [Schistosoma mansoni]	.	.	.
SMED30015349	-0.830134	-2.67383	-5.73077	-2.80351	0.123831	3.31757	4.42729	4.16955	0.42547	0.934161	0.999614	0.000182288	0.999773	0.497799	7.48935e-18	2.039e-37	2.65423e-32	0.999999	0.999994	0.00124474	0.999998	0.660989	1.56689e-16	1.1482e-35	5.11606e-31	433	1	YES	0	.	.	.	.	.	.
SMED30015364	-3.333	-1.70539	-2.3791	-2.31703	1.57151	2.48059	2.34232	3.34011	2.3345	1.1716e-07	0.00019865	1.19044e-06	1.97776e-06	2.4119e-07	1.30626e-18	1.65319e-16	1.46781e-35	7.39353e-07	0.00146326	1.45613e-05	2.12042e-05	3.57947e-06	3.0018e-17	1.56819e-15	3.48745e-34	870	1	YES	0	EHJ79051.1	7e-29	phospholipase A2D [Danaus plexippus]	Q9BMK4	6e-22	Phospholipase A2
SMED30015381	-3.50803	-1.09884	-2.76581	-0.918167	1.23952	1.86855	2.40144	2.78133	0.550858	9.95528e-05	0.0556082	0.000146921	0.0917506	4.32854e-05	1.84481e-13	8.64209e-24	9.95596e-35	0.000376079	0.171527	0.0010337	0.229794	0.000325689	2.26574e-12	1.4337e-22	2.24005e-33	1825	1	.	0	XP_002591612.1	5e-06	hypothetical protein BRAFLDRAFT_223384 [Branchiostoma floridae]	Q23424	1e-05	Transmembrane GTPase fzo-1 [Caenorhabditis elegans]
SMED30015406	-3.36732	-1.02862	-2.23285	-3.28638	0.291487	2.3331	3.55463	3.73595	2.64042	4.65357e-09	0.00655083	4.34465e-07	1.68391e-11	0.298651	8.21491e-23	2.25076e-58	8.40797e-66	3.6904e-08	0.0300391	5.92537e-06	6.73722e-10	0.457165	3.07442e-21	8.69341e-56	1.16731e-63	1830	1	YES	0	XP_002403600.1	3e-12	tnf receptor associated factor, putative [Ixodes scapularis]	P39428	2e-10	TNF receptor-associated factor 1 [Mus musculus]
SMED30015420	-3.71947	-0.661262	-0.722198	-3.71947	-3.71947	2.20932	4.74144	5.5911	-0.546595	0.999672	0.629003	0.645358	0.99952	0.99946	0.000136443	2.18013e-26	6.21665e-44	0.999999	0.966591	0.999998	0.999998	0.999999	0.000396738	4.48947e-25	2.42917e-42	314	1	.	1	.	.	.	.	.	.
SMED30015422	-2.5596	-0.15423	-2.68833	-2.66504	-1.37489	1.93417	3.6294	3.87852	1.66862	0.000592881	0.770175	3.68034e-05	3.95549e-05	0.00419771	8.25456e-09	7.62502e-33	2.78148e-38	0.00190039	0.999994	0.000306631	0.000289084	0.0157372	5.29793e-08	2.76437e-31	7.75903e-37	3984	1	.	0	CDI95751.1	2e-59	Pleckstrin y [Hymenolepis microstoma]	Q9W5D0	3e-41	Uncharacterized protein CG43867 [Drosophila melanogaster]
SMED30015431	-2.30866	-2.07898	-2.16306	-2.24161	-2.0139	2.92258	3.86024	4.02338	0.442051	0.03698	0.0188869	0.0139729	0.0101773	0.0032572	1.518e-22	2.01701e-45	1.00319e-51	0.0757425	0.0723649	0.0527806	0.0364667	0.0127012	5.50998e-21	2.41136e-43	6.06892e-50	275	1	YES	1	.	.	.	.	.	.
SMED30015445	-5.77906	-1.12072	-5.77906	-1.87941	2.02468	4.57719	3.74858	4.20781	0.630359	0.999608	0.858547	0.999675	0.946813	0.000205603	1.71016e-30	5.32839e-18	1.48593e-24	0.999999	0.999994	0.999998	0.999998	0.00123859	1.62019e-28	5.69856e-17	1.70799e-23	1108	1	.	7	ELU05625.1	2e-23	hypothetical protein CAPTEDRAFT_217469 [Capitella teleta]	O15973	1e-05	Rhodopsin, GQ-coupled
SMED30015446	-2.10777	-1.24794	-0.845996	-2.04655	-3.12623	2.26127	3.55247	3.56076	0.00180691	0.0635832	0.13824	0.29335	0.0211966	0.000100881	1.16455e-11	1.35724e-33	1.51279e-34	0.120925	0.345765	0.599088	0.0681381	0.000672177	1.12558e-10	5.26249e-32	3.37348e-33	2532	1	.	0	GAA55777.1	4e-169	pleckstrin homology domain-containing family G member 7 [Clonorchis sinensis]	Q6ZR37	4e-53	Pleckstrin homology domain-containing family G member 7
SMED30015451	-2.85539	0.512389	-2.68591	-3.26594	-0.295036	3.00132	2.76726	2.8213	1.11396	0.000404876	0.21515	6.31568e-05	3.11206e-06	0.513851	8.58496e-25	1.05359e-20	8.25777e-22	0.00134603	0.474094	0.0004946	3.14911e-05	0.675524	4.0037e-23	1.37707e-19	8.09836e-21	1584	1	YES	1	AFJ24869.1	2e-46	slit-2 [Schmidtea mediterranea]	Q9R1B9	1e-06	Slit homolog 2 protein
SMED30015454	-1.75186	-0.0801598	-2.32668	-3.1325	-3.07003	1.55498	4.11767	4.68857	2.3041	0.0108543	0.899809	0.00045279	8.25276e-06	6.11557e-07	6.67965e-05	2.3997e-33	2.485e-44	0.0258545	0.999994	0.00274914	7.39313e-05	7.94839e-06	0.000207184	9.0824e-32	9.98207e-43	877	1	YES	0	GAA50793.1	5e-42	GLIPR1-like protein 1 [Clonorchis sinensis]	Q6UWM5	1e-31	GLIPR1-like protein 1
SMED30015470	-2.28139	0.0228581	-2.39563	-3.8489	-2.98997	2.63552	4.32245	4.53506	5.26459	0.000209621	0.958457	8.71541e-05	2.00078e-08	1.80952e-06	4.06663e-11	5.04526e-31	2.78347e-34	0.000738884	0.999994	0.00065397	3.66651e-07	2.06263e-05	3.65063e-10	1.55418e-29	6.07224e-33	1014	1	YES	0	ACM78480.1	6e-128	SPARC-like protein [Dugesia japonica]	P34714	7e-09	SPARC
SMED30015498	-2.03486	-0.723545	-2.19905	-3.22203	-3.57697	0.943432	4.77786	6.03517	5.33191	5.51807e-05	0.0886802	7.73905e-06	1.82007e-09	1.48245e-11	0.00787192	1.70061e-59	9.02448e-96	0.000219116	0.246875	7.76922e-05	4.4256e-08	6.91358e-10	0.0150796	7.11588e-57	9.37519e-93	482	1	YES	0	.	.	.	.	.	.
SMED30015512	-1.71267	0.572958	-3.17563	-2.20632	-2.77011	0.0173573	4.06152	5.21289	1.57741	0.0407655	0.240231	0.000192338	0.00332617	3.59731e-05	0.90922	8.43222e-32	4.08123e-56	0.0824257	0.512349	0.00130391	0.0138198	0.000277817	0.944326	2.76428e-30	3.32287e-54	890	1	YES	0	CDJ14117.1	4e-41	venom allergen (val) protein [Hymenolepis microstoma]	P35781	6e-33	Venom allergen 5.01
SMED30015515	-0.932364	0.370785	-1.92833	-2.57382	-3.18261	-0.832044	3.85855	5.21983	3.2222	0.0920881	0.39761	0.000810143	2.42285e-05	9.54363e-08	0.0780652	6.76509e-30	8.95079e-57	0.166549	0.723838	0.00456038	0.000189445	1.58764e-06	0.11355	1.87672e-28	7.68263e-55	1654	1	YES	0	AAL29940.1	8e-107	lectin 1 [Girardia tigrina]	P22897	1e-28	Macrophage mannose receptor 1
SMED30015527	-7.06681	-1.93508	-1.65687	-0.00670888	0.989749	2.85659	3.35694	3.4622	0.893137	9.36153e-07	0.997049	0.993987	0.676747	0.0229622	5.60732e-22	1.15741e-33	2.80018e-37	5.11025e-06	0.999994	0.999998	0.984707	0.0627993	1.90668e-20	4.50509e-32	7.40008e-36	1660	1	.	0	P42687	0	Tyrosine-protein kinase SPK-1 [Girardia tigrina]	P42687	0	Tyrosine-protein kinase SPK-1 [Girardia tigrina]
SMED30015528	-1.30703	-0.116276	-2.0119	-2.30168	-3.07039	0.104095	3.85454	4.84864	3.75708	0.0104534	0.792032	0.000111931	1.35137e-05	1.36403e-08	0.785905	1.02789e-34	1.17563e-56	0.0250064	0.999994	0.000814131	0.000113468	2.91035e-07	0.836642	4.40499e-33	9.94893e-55	4008	1	.	0	AAL29940.1	3e-172	lectin 1 [Girardia tigrina]	P22897	8e-56	Macrophage mannose receptor 1
SMED30015530	0.425344	-3.41252	-3.41252	-3.41252	-1.45618	2.70955	3.75302	4.80583	-1.22114	0.372612	0.999603	0.999608	0.999611	0.828774	9.41693e-07	6.52576e-15	7.80534e-33	0.56767	0.999994	0.999998	0.999998	0.943489	4.18011e-06	5.43549e-14	1.55936e-31	1381	2	.	8	XP_008307403.1	1e-92	major facilitator superfamily domain-containing protein 1 isoform X2 [Cynoglossus semilaevis]	Q32LQ6	6e-91	Major facilitator superfamily domain-containing protein 1 [Danio rerio]
SMED30015537	-1.43537	-0.669174	-2.36381	-2.1699	0.0545519	1.42655	2.23209	2.92506	0.763766	0.01609	0.128165	1.72109e-05	3.60243e-05	0.835118	2.44833e-09	1.04657e-23	5.06948e-45	0.0366064	0.325897	0.000158083	0.000266922	0.94856	1.70901e-08	1.72188e-22	2.12123e-43	1085	1	YES	4	XP_003214919.1	3e-08	tetraspanin-6-like [Anolis carolinensis]	Q568Y5	6e-08	Tetraspanin-11
SMED30015547	-3.54744	-0.920712	-2.54199	-2.18693	1.42217	2.56159	2.68297	2.53034	1.51688	1.44156e-07	0.0257493	8.84979e-07	7.07131e-06	4.47014e-09	1.91268e-36	1.1832e-40	5.35262e-36	8.97867e-07	0.0928484	1.12024e-05	6.44981e-05	1.08432e-07	3.36979e-34	9.09977e-39	1.3164e-34	1380	1	.	0	GAA35278.2	6e-11	putative N-acetyltransferase [Clonorchis sinensis]	P79081	3e-06	N-acetyltransferase ats1 [Schizosaccharomyces pombe 972h-]
SMED30015560	-3.00917	0.0279595	-3.85207	-0.608809	-0.0800313	1.88213	2.62739	3.0126	0.249791	0.00278155	0.890076	2.98607e-05	0.324918	0.935392	7.2021e-12	5.70349e-26	9.1655e-38	0.00768734	0.999994	0.000256813	0.604486	0.999999	7.17282e-11	1.13045e-24	2.48541e-36	1637	2	.	0	AFJ24791.1	5e-11	TNF receptor associated factor-3, partial [Schmidtea mediterranea]	P39429	6e-06	TNF receptor-associated factor 2
SMED30015566	-0.34519	-0.855944	-1.13451	-1.64044	-2.57341	-1.3609	3.15665	4.75374	1.29625	0.616674	0.173578	0.0855767	0.0149376	6.80128e-05	0.00915592	1.06241e-17	4.16377e-43	0.886964	0.407082	0.234039	0.0506273	0.000481556	0.0172314	1.1056e-16	1.5525e-41	1368	1	YES	0	ESP02914.1	4e-86	hypothetical protein LOTGIDRAFT_111188, partial [Lottia gigantea]	O54728	3e-65	Phospholipase B1, membrane-associated
SMED30015573	-3.75074	-0.708306	-3.75074	-0.800108	-1.81458	1.28533	4.53181	5.00735	-0.839812	0.999427	0.800572	0.999555	0.823762	0.960689	0.0474395	5.39557e-17	3.7348e-22	0.999999	0.999994	0.999998	0.999998	0.999999	0.0733718	5.35769e-16	3.72454e-21	370	1	YES	0	.	.	.	.	.	.
SMED30015580	-3.42715	-1.2737	-2.27207	-1.25463	1.15237	2.06158	2.2636	2.75	0.478675	0.000229692	0.0363568	0.00107085	0.0336786	0.00061636	3.7243e-13	4.47477e-16	1.93511e-25	0.000803056	0.122849	0.0058108	0.100819	0.00313354	4.39835e-12	4.09512e-15	2.38344e-24	2418	2	.	0	XP_001196195.1	6e-38	uncharacterized protein LOC756678 [Strongylocentrotus purpuratus]	Q9UKB1	2e-12	F-box/WD repeat-containing protein 11
SMED30015588	-2.11451	-1.21372	-2.72885	-1.84918	-0.495692	2.08684	2.74379	3.57134	2.00968	0.000385918	0.0111477	2.16831e-06	0.000307572	0.218616	3.34586e-11	1.24406e-19	6.99791e-35	0.00128641	0.0469386	2.48667e-05	0.00174637	0.364223	3.0316e-10	1.49739e-18	1.59114e-33	1195	1	.	0	.	.	.	.	.	.
SMED30015595	-3.32674	-1.0705	-2.62821	-2.86593	0.407756	3.0935	3.24572	3.1444	3.47754	7.02705e-08	0.0187273	8.24777e-07	1.24355e-07	0.285352	3.61715e-22	1.44306e-24	5.55636e-23	4.60827e-07	0.0718624	1.05467e-05	1.85009e-06	0.442586	1.25546e-20	2.56189e-23	5.77628e-22	1709	1	.	4	BAD83778.1	0	innexin12 [Dugesia japonica]	O01393	2e-78	Innexin unc-9
SMED30015622	-2.98648	-0.201952	-2.08791	-3.21753	-0.900496	2.34841	3.37514	3.67083	1.89617	1.62956e-05	0.653995	8.92811e-05	9.34712e-08	0.0280979	5.46818e-16	2.96757e-35	7.79264e-43	7.18163e-05	0.989201	0.000667106	1.44189e-06	0.073866	9.20848e-15	1.34442e-33	2.8526e-41	3530	1	.	0	ELT89436.1	2e-176	hypothetical protein CAPTEDRAFT_101633 [Capitella teleta]	Q2NKQ1	3e-105	Small G protein signaling modulator 1
SMED30015671	-4.82344	-0.132299	-0.839262	-1.9089	-0.680969	1.36566	3.20712	3.81209	-0.853662	0.0207252	0.776429	0.958396	0.997904	0.936705	0.00376592	8.34209e-21	2.17666e-36	0.0457494	0.999994	0.999998	0.999998	0.999999	0.00785	1.09988e-19	5.47381e-35	765	2	.	0	AFJ24833.1	3e-12	IAP domain containing-1, partial [Schmidtea mediterranea]	P40629	0.0003	Putative RING finger protein 413R
[truncated: 1,435 more rows]

## Sheet: Stage 8 E RPKM+Annotations
Cluster #	Transcript (smed20140614 id)	Smed gene name(s)	Comparison	Y Average RPKM	S2 Average RPKM	S3 Average RPKM	S4 Average RPKM	S5 Average RPKM	S6 Average RPKM	S7 Average RPKM	S8 Average RPKM	C4 Average RPKM	SX Average RPKM	Adult expression: Lineage(s) and/or Differentiated Tissue(s)	Neoblast subclass	Reference(s) for Adult Expression Patterns	Top Hit NR BLASTx	NR BLASTx Hit E Value	Top NR BLASTx hit description	Top Swiss Prot BLASTx hit	Top Swiss Prot BLASTx hit E Value	Top Swiss Prot BLASTx hit description	C.elegans Ensembl ID Top BLASTX Hit	C.elegans Top BLASTX Hit E Value	C. elegans Top BLASTX hit description	D.melanogaster Ensembl ID Top BLASTX Hit	D.melanogaster Top BLASTX Hit E Value	D. melanogaster Top BLAST hit description	D. rerio Ensembl ID Top BLASTX Hit	D. rerio Top BLASTX Hit E Value	D. rerio Top BLASTX hit description	X. tropicalis Ensembl ID Top BLASTX Hit	X. tropicalis Top BLASTX Hit E Value	X. tropicalis Top BLASTX hit description	M. musculus Ensembl ID Top BLASTX Hit	M. musculus Top BLASTX Hit E Value	M. musculus Top BLASTX hit description	H. sapiens Ensembl ID Top BLASTX Hit	H. sapiens Top BLASTX Hit E Value	H. sapiens Top BLASTX hit description
[truncated: 2,530 more rows]

[truncated: 2 more sheets: Stage 8 GO BP Categories, Stage 8 GO (All)]
