# Supplementary material for: Embryonic origin of adult stem cells required for tissue homeostasis and regeneration
Source: eLife. 2017 Jan 10;6:e21052. doi: 10.7554/eLife.21052 (PMC5293490; doi:10.7554/eLife.21052)
Supplement: Figure 4—source data 1. — Clustering was performed using normalized expression data from the mixed stage reference comparison. Normalized expression profiles, cluster membership, average RPKM values across embryogenesis (Y–S8) and for C4 and SX adults, as well as best BLASTx hits (E < 0.001) versus the NR, Swiss-Prot, C. elegans, D. melanogaster, D. rerio, X. tropicalis, M. musculus and H. sapiens RefSeq databases are provided. DOI: http://dx.doi.org/10.7554/eLife.21052.040 [file elife-21052-fig4-data1.xls]

## Sheet: Neoblast Transcripts MX REF
Figure 4 - source data 1: Hierarchical clustering analysis for 242 adult asexual neoblast enriched transcripts
Transcript (smed20140614 id)	log2(stage/mixed stage reference)								Cluster #
	Y	2	3	4	5	6	7	8
SMED30000072	-3.59721	-0.24139	0.181325	1.00345	1.73156	0.70188	0.231754	-0.0113772	1
SMED30000190	-4.64991	-0.198133	0.910005	1.187	2.36311	0.797755	0.265241	-0.675061	1
SMED30000310	-3.6265	-0.162169	0.064754	1.27931	1.54054	0.698731	0.263927	-0.058599	1
SMED30001057	-3.64185	0.115557	0.598379	1.7855	1.4196	0.27125	-0.198985	-0.349457	1
SMED30001110	1.44125	-2.67287	-0.262425	0.872527	1.34435	0.0421227	-0.58499	-0.179963	3
SMED30001362	-1.97982	-1.07363	-0.407798	0.417056	1.52693	1.0213	0.451708	0.0442599	3
SMED30001391	-3.64053	0.0581978	0.597214	1.69463	1.59236	0.192963	-0.290152	-0.204687	1
SMED30002081	-1.18412	-1.33055	-1.1853	-1.91528	1.72722	1.61107	1.09327	1.18369	3
SMED30002348	-4.52291	0.340188	1.08374	1.92498	1.49694	0.288321	-0.0677132	-0.543539	1
SMED30002688	-4.59008	0.819482	0.155684	0.0846967	-1.70333	-1.43195	2.63617	4.02932	1
SMED30002877	-4.11348	-1.1869	-0.433954	0.644149	2.04844	1.50954	0.843641	0.688567	1
SMED30002927	-1.37446	-5.21269	-0.62316	-0.233467	2.45878	1.74384	1.69866	1.54249	3
SMED30003764	-3.3248	-2.59332	-0.38787	-0.474848	2.47855	2.03082	1.19852	1.07295	3
SMED30004080	-3.12434	-0.056268	-0.154804	1.40529	1.03593	-0.36092	0.222174	1.03295	1
SMED30004136	-1.06023	-0.101651	-0.216643	1.04724	1.08102	0.266627	-0.344784	-0.671587	3
SMED30004223	-4.94793	1.39397	-0.403631	0.493712	-0.790523	1.08847	1.48771	1.67821	1
SMED30004256	-3.50224	-0.53704	0.350362	1.58734	1.79912	0.296742	0.135461	-0.129748	1
SMED30004304	-4.95782	0.0229962	0.866186	1.94905	1.94184	0.475819	0.0903219	-0.388402	1
SMED30004407	-7.23384	0.224164	0.601939	2.40718	2.31887	1.04026	0.41435	0.227084	2
SMED30004550	1.0597	0.0471876	0.59047	0.731179	0.981892	-0.581061	-1.1805	-1.64887	5
SMED30004593	-5.35248	0.700862	0.17678	0.0487581	2.04278	1.47315	0.648095	0.262054	1
SMED30004988	0.476853	0.132185	0.300009	0.969915	0.923072	-0.380284	-0.966201	-1.45555	5
SMED30005171	-2.89627	-1.37368	-0.466605	0.206611	1.97643	1.36576	0.782749	0.405012	1
SMED30005246	-5.15587	-0.481061	0.507219	1.48021	2.25345	0.998236	0.431564	-0.0337418	1
SMED30005716	-1.0823	0.222338	0.579266	1.26047	0.983043	-0.240868	-0.782585	-0.939369	5
SMED30005823	-4.22424	-0.959928	-0.142875	0.657238	2.13708	1.37961	0.798377	0.354742	1
SMED30006060	-3.45833	-0.429799	0.0496451	1.20769	1.81545	0.872173	0.0926031	-0.149435	1
SMED30006065	-5.46503	0.0593977	0.741176	1.83083	2.24618	0.612471	0.195898	-0.220924	1
SMED30006456	-3.91015	-0.271518	0.176472	1.00835	1.80412	0.933053	0.363392	-0.10372	1
SMED30006841	-7.55954	1.90114	2.24094	3.27836	1.62133	-0.303327	-0.450644	-0.728256	2
SMED30006979	-4.5525	-0.0158473	0.55257	2.19762	1.64026	0.399082	0.0844388	-0.30562	1
SMED30007328	-3.22775	1.09326	2.11939	2.21512	1.06893	-0.631264	-1.24808	-1.38961	5
SMED30007406	-1.07077	-1.04938	0.210953	1.23412	1.68234	0.209274	-0.380962	-0.835584	3
SMED30007516	0.893197	2.35758	1.82231	1.07189	-0.169746	-1.6817	-2.03693	-2.25661	6
SMED30007934	1.82212	1.10889	0.790853	0.592217	0.342339	-1.19854	-1.55213	-1.90575	5
SMED30008015	-4.00158	-0.0767925	0.728156	1.23637	1.08484	0.497968	0.323338	0.207695	1
SMED30008074	-6.19936	3.74998	3.95421	2.36881	-0.308266	-0.55762	-1.48082	-1.52693	7
SMED30008086	-1.97821	0.0262611	0.721353	1.42815	0.774586	-0.11207	-0.289736	-0.570331	5
SMED30008505	-3.72673	-0.939284	-2.86966	-3.8899	2.6235	3.08171	3.03528	2.68508	4
SMED30008939	-3.6177	1.44729	2.11065	1.96415	1.02423	-0.637878	-0.942551	-1.34819	5
SMED30009032	-4.15361	-2.35579	0.641189	1.32949	2.12513	1.17424	0.650778	0.588572	1
SMED30009491	-1.10878	-0.0888403	0.178649	1.2851	1.10306	-0.0760297	-0.562361	-0.730799	5
SMED30009506	-8.28271	0.0760153	1.48742	1.94707	2.5986	1.22987	0.565702	0.378027	2
SMED30009527	-4.91056	-0.414369	0.835937	1.17301	1.94852	0.863088	0.411369	0.0930003	1
SMED30009590	-3.71023	-0.0949159	0.24358	1.86824	1.81997	0.530978	-0.031259	-0.62637	1
SMED30009651	-4.83604	-1.16621	-0.444544	1.30023	2.66763	1.36487	0.780564	0.333493	1
SMED30010115	0.495139	0.0215966	-0.0109708	-0.11891	0.861707	0.126327	-0.416053	-0.958835	5
SMED30010251	-1.76762	-3.31739	1.13837	0.941317	2.31421	1.17343	0.153262	-0.635572	3
SMED30010267	-1.15085	0.0168664	0.328565	1.15234	1.10908	-0.178785	-0.589488	-0.687731	5
SMED30010297	-4.86433	-0.284208	0.618136	1.57357	1.94959	0.72195	0.363384	-0.0781042	1
SMED30010424	-3.94154	0.223302	0.922104	1.8619	1.4807	0.195274	-0.397756	-0.343981	1
SMED30010451	-3.96997	-0.0646247	0.253344	1.28866	1.74041	0.624781	0.179421	-0.0520174	1
SMED30010906	-0.874952	-0.16852	-0.0779387	1.23458	1.04328	-0.0247306	-0.353729	-0.777984	3
SMED30010978	-0.225832	0.117567	0.135973	0.995522	0.65613	-0.229269	-0.572067	-0.878024	5
SMED30011043	-3.83147	-0.97591	-0.288502	0.729609	2.22331	1.27098	0.586618	0.285369	1
SMED30011104	-5.61124	0.11755	0.643489	2.09021	2.06875	0.782902	0.0957863	-0.187451	1
SMED30011181	-0.91416	-0.582875	0.402041	0.682365	1.08212	0.0361165	-0.190131	-0.515472	3
SMED30011277	-5.0606	2.27243	2.40158	1.77773	2.59963	-0.0635882	-1.83122	-2.09596	7
SMED30011316	-1.4406	-0.591337	-0.103696	0.950314	1.34529	0.423913	-0.0807234	-0.503164	3
SMED30011372	-4.5289	-1.15814	0.167109	1.53254	2.12274	1.2909	0.26173	0.312014	1
SMED30011413	1.70422	0.0779128	-0.437581	1.20959	-0.66414	-0.82613	-0.378778	-0.685098	5
SMED30011468	-1.77533	-1.15034	1.1823	2.27463	1.82369	-0.432353	-0.929211	-0.993389	5
SMED30011516	-1.66223	-0.47101	0.943536	1.84916	1.43391	-0.154532	-0.623765	-1.31506	5
SMED30011540	-2.7387	-0.761086	0.563892	1.23944	1.46427	0.448815	-0.0046747	-0.211964	5
SMED30011687	-5.12529	-0.0807501	1.49733	2.1198	1.67271	0.22707	0.156786	-0.467659	1
SMED30011704	-5.16258	-0.284471	0.0594661	0.675451	2.19623	1.55564	0.784156	0.176113	1
SMED30011838	-8.49202	0.618032	1.74035	2.45391	2.41578	1.03973	0.389137	-0.164913	2
SMED30012311	-4.25167	-0.115453	0.850732	1.77901	1.74861	0.337772	-0.0179765	-0.331022	1
SMED30012332	-3.56785	-1.01992	-3.33891	-2.99909	3.18849	2.96093	2.57865	2.1977	4
SMED30012458	-5.34702	0.284633	0.958547	1.9041	1.75405	0.517793	0.14512	-0.217216	1
SMED30012533	-8.04244	3.08807	3.71897	1.39022	1.14299	0.150818	-0.685761	-0.762868	2
SMED30012699	0.644192	-0.203661	0.0926497	0.764774	0.781438	-0.252001	-0.675237	-1.15216	5
SMED30012735	-4.54667	-0.605457	-0.370227	1.15318	2.18153	1.22	0.627502	0.340138	1
SMED30013237	-3.91104	-0.486555	-0.0430511	1.34432	1.87351	0.86435	0.337116	0.0213411	1
SMED30013596	-4.17533	-1.2215	-0.250592	0.793134	2.47024	1.13855	0.990539	0.254955	1
SMED30013672	-1.39744	-1.14245	-0.476157	0.0959457	1.53109	0.934939	0.316686	0.137379	3
SMED30013701	-9.223	1.04065	1.21479	2.86193	2.3762	0.912793	0.605486	0.211143	2
SMED30014394	-5.09835	-0.496306	0.839147	1.48441	2.29064	0.82464	0.311779	-0.155962	1
SMED30014417	-4.4527	-0.377295	0.320664	1.92336	1.84319	0.887615	0.0937181	-0.238558	1
SMED30014446	-2.05065	-0.967744	-0.40352	0.463382	1.4216	0.884989	0.550259	0.101693	3
SMED30014572	-1.37225	-0.752379	0.206422	1.26219	1.63339	0.158211	-0.439766	-0.69582	3
SMED30014813	-2.93292	0.226554	0.626451	1.51475	1.39276	0.214612	-0.352899	-0.689308	5
SMED30014925	-4.13573	0.410723	1.03616	2.02755	1.58475	-0.0501699	-0.454613	-0.418671	1
SMED30014970	-3.45896	-0.220477	0.650808	1.38932	1.84363	0.297423	-0.0168218	-0.484919	1
SMED30015678	2.7024	0.933953	1.37628	1.14644	0.258825	-1.39019	-1.77669	-3.25102	6
SMED30015687	-3.82056	-1.26524	0.00107879	1.75388	2.33391	0.853598	0.0800567	0.0632795	1
SMED30015999	2.87209	1.08445	0.800499	1.22591	0.382314	-1.364	-1.83462	-3.16664	6
SMED30016001	-2.6869	-0.273155	0.955233	1.82377	1.44063	-0.13415	-0.646528	-0.478902	5
SMED30016021	-2.47099	0.132689	0.360845	1.22436	1.32596	0.189207	-0.183004	-0.579066	5
SMED30016181	-2.44395	-0.153746	0.394584	1.014	1.15771	0.310876	0.00148402	-0.280958	5
SMED30016227	-4.41322	0.113495	0.6441	1.58959	1.57577	0.5934	0.100885	-0.204023	1
SMED30016537	-0.811301	-0.557241	0.245807	0.09455	1.04136	0.411117	0.0662801	-0.490574	3
SMED30016591	1.02298	-0.325991	-0.146152	-0.382164	-1.45545	0.00695951	0.87565	0.404173	5
SMED30016901	-7.15667	-0.628308	-2.54435	-3.22102	3.22849	3.72943	3.46316	3.12927	4
SMED30017131	-5.90924	0.38365	1.08215	1.40213	1.91353	0.789335	0.218371	0.120079	1
SMED30017162	-7.67153	1.34304	2.39187	2.88238	2.10998	0.11164	-0.179449	-0.987921	2
SMED30017222	-3.13311	-3.58772	-0.999029	-0.771579	2.97584	2.42166	1.78435	1.30959	3
SMED30017245	-7.9317	-0.250049	1.18566	1.5406	2.9608	1.27613	0.742916	0.475647	2
SMED30017324	-3.18829	0.968582	1.19267	1.64674	1.06671	-0.503205	-0.702174	-0.48103	5
SMED30017448	-5.43252	3.27001	2.86362	2.89221	0.333526	-0.948545	-1.3709	-1.6074	7
SMED30017595	-1.90578	0.000673588	0.512845	1.37485	1.08797	0.179505	-0.474342	-0.775728	5
SMED30017754	-4.7846	0.438961	0.881959	1.01123	2.08834	0.741942	0.0508335	-0.428666	1
SMED30017835	2.39507	-5.07936	-2.10103	1.49347	1.39372	0.539741	0.599463	0.75892	3
SMED30017903	-4.28867	-0.252678	0.197386	1.57996	1.9287	0.759928	0.236717	-0.161346	1
SMED30018210	-3.63845	-0.959471	-0.423271	0.983207	1.88217	1.11656	0.444549	0.594699	1
SMED30018579	-4.51239	0.0871628	0.29114	1.76244	1.95881	0.742953	0.0513401	-0.38145	1
SMED30018638	-3.02848	6.96667	5.15138	3.59628	-0.432238	-3.07553	-4.08594	-5.09214	8
SMED30018649	-4.43448	0.0045061	-0.084889	1.53736	1.80137	0.441835	0.464325	0.269974	1
SMED30018716	-3.53058	-0.671422	0.474591	1.51956	1.71278	0.617714	0.154001	-0.27664	1
SMED30018750	-4.51471	1.53937	0.405777	1.88955	1.30798	0.321483	-0.591664	-0.357788	1
SMED30018837	-1.98549	0.344986	0.605172	1.42845	1.24091	-0.192061	-0.556838	-0.885135	5
SMED30019011	-4.69904	-0.931189	-0.0236764	1.35563	2.14415	1.18971	0.701943	0.262477	1
SMED30019019	-3.93177	0.527064	0.953046	1.7028	1.60073	0.00125586	-0.26107	-0.592051	1
SMED30019057	-1.28882	-1.29259	-0.055328	0.0827912	1.64713	0.775844	0.230519	-0.0995464	3
SMED30019097	-1.27601	-1.41844	-0.558002	-0.400132	2.20674	1.44995	0.343455	-0.347569	3
SMED30019275	-5.08053	-0.540584	0.264615	1.19636	2.0891	1.12235	0.598352	0.350338	1
SMED30019646	-1.78719	1.55446	2.90867	0.216388	-0.496979	-1.38897	-1.05925	0.0528751	5
SMED30019647	-4.89325	-1.51341	-1.02045	1.55598	2.39776	1.45158	1.13588	0.885909	1
SMED30019741	0.111043	0.50247	0.278757	-0.526616	0.137132	0.125735	-0.0744699	-0.554051	5
SMED30019803	-3.62455	-3.27062	-0.973836	0.173773	2.79421	2.19399	1.59517	1.11187	3
SMED30020142	-5.36907	0.37923	0.874193	1.32642	1.9593	0.826775	0.199647	-0.196498	1
SMED30020396	-3.20311	-1.96363	-3.1145	-3.87717	1.17636	3.96598	3.60068	3.41538	4
SMED30020884	-2.09692	-0.69171	0.554542	1.3189	1.2806	0.194069	-0.0584192	-0.501066	5
SMED30020974	-0.526965	0.00931676	-0.235884	0.608941	1.05076	0.13036	-0.3006	-0.735927	5
SMED30021074	-3.77012	-0.11449	0.989744	1.84675	1.77234	0.15424	-0.260658	-0.6178	1
SMED30021241	-5.76904	0.179702	0.95979	2.04016	1.82267	0.465184	0.124546	0.176989	1
SMED30021300	1.79784	1.49602	1.15362	1.2048	0.230842	-1.29473	-1.85112	-2.73727	6
SMED30021376	-4.30812	0.196722	0.846686	1.59611	2.06115	0.385108	0.110589	-0.888243	1
SMED30021402	-5.42003	-0.470557	0.433052	1.53189	2.38793	0.923434	0.522601	0.0916839	1
SMED30021439	-3.9135	0.160048	-0.42206	0.862506	2.05302	0.795927	0.235294	0.228765	1
SMED30021461	-2.80694	-2.28353	-0.768893	0.336725	1.69483	1.64122	1.50463	0.68196	3
SMED30021492	-1.0502	-0.824767	0.0489852	0.0746219	1.77641	0.514676	-0.0915259	-0.4482	3
SMED30021509	-3.31417	0.0335367	0.642607	1.77179	1.43344	0.105593	-0.207212	-0.465581	1
SMED30021525	0.866488	0.812908	1.05303	-0.377196	0.812653	-0.822583	-0.941742	-1.40356	5
SMED30021776	1.31538	-1.11065	-0.0996991	0.0753268	0.477893	0.117234	-0.0109384	-0.76455	5
SMED30021808	-4.28622	-0.0591934	0.67594	1.56298	1.46629	0.585213	0.147945	-0.0929644	1
SMED30022145	-4.89811	-0.235323	0.799191	1.62594	1.89893	0.683027	0.190016	-0.063677	1
SMED30022314	-2.03101	0.0678923	0.239815	1.23538	0.968104	0.159144	-0.172192	-0.467127	5
SMED30022325	-0.270222	-0.0492599	0.396334	-0.889642	-0.0793723	0.505229	0.561016	-0.174083	5
SMED30022404	-4.14086	0.419463	0.793515	1.42495	1.52041	0.372126	-0.0299438	-0.35966	1
SMED30022437	-2.365	0.00407185	0.718995	1.55927	1.36044	-0.130584	-0.411608	-0.735593	5
SMED30022491	-4.67864	-0.145588	-0.30693	1.45375	2.04848	0.974691	0.430818	0.223415	1
SMED30022584	-5.87938	-1.19362	-0.53778	0.417124	2.75051	2.1622	1.17086	1.11008	1
SMED30022627	-1.98949	0.440127	0.727447	1.31336	0.802894	-0.10864	-0.450062	-0.735627	5
SMED30023002	-2.3869	0.952085	1.14569	1.67656	0.715571	-0.248455	-0.828384	-1.02616	5
SMED30023062	-1.8681	-1.02971	-0.412937	0.439015	1.75384	0.994714	0.249491	-0.126317	3
SMED30023063	-9.95362	1.75706	1.79243	3.03799	2.38121	0.567719	0.254518	0.162695	2
SMED30023257	-2.48385	0.0165185	0.487226	1.64312	1.09718	0.147168	-0.44418	-0.463183	5
SMED30023430	-1.2477	-1.07284	-0.26645	0.554104	1.39178	0.636069	0.223817	-0.218778	3
SMED30023483	-1.87614	-2.92888	-0.42283	-0.404174	2.85334	2.40142	0.594162	-0.216893	3
SMED30023502	-3.39296	-1.36624	-0.625948	0.777787	1.8985	1.42384	0.904863	0.380162	1
SMED30023708	-5.76917	-1.61304	-0.535006	0.0510067	2.93017	2.15684	1.58288	1.19632	1
SMED30023821	-4.84892	-0.3246	0.76884	2.098	1.8398	0.588066	0.117763	-0.238941	1
SMED30024332	-0.584425	1.01989	0.85773	1.56649	1.24541	-0.973731	-1.41906	-1.71231	5
SMED30024555	-2.85627	-0.0867279	0.838454	1.53311	1.16956	0.23384	-0.211965	-0.619998	5
SMED30024735	1.08234	-0.436657	-0.240181	0.491834	1.15765	-0.347368	-0.67134	-1.03628	5
SMED30024908	-5.87371	0.822129	1.32134	2.00837	1.77114	0.42245	-0.126452	-0.345259	1
SMED30024926	-3.98342	0.2376	0.96022	1.99663	1.58493	0.159052	-0.427545	-0.527476	1
SMED30025421	-9.26577	1.15179	1.5956	2.26994	2.06106	1.11026	0.754416	0.322714	2
SMED30025661	-2.06286	-0.00826953	0.655165	1.06942	1.09348	-0.015148	-0.293373	-0.438416	5
SMED30025757	-1.83057	-1.2593	-0.538827	0.132089	1.91984	1.15821	0.381395	0.0371671	3
SMED30025780	2.26594	1.27384	1.01551	1.32651	0.266724	-1.35705	-1.66744	-3.12404	6
SMED30025781	-1.29726	1.21657	0.701582	1.72221	0.21487	-0.689597	-0.829608	-1.03876	5
SMED30025885	-3.68393	-1.72559	-0.613926	0.601856	1.51717	1.24864	0.976324	1.67945	1
SMED30025981	-4.77881	-0.750466	1.07853	1.1475	1.97336	1.09141	0.542962	-0.304496	1
SMED30026014	-2.46768	-0.407516	0.027805	1.40498	1.31995	0.435131	-0.0998679	-0.212804	5
SMED30026144	-1.30038	-0.389444	-0.676482	1.13401	1.19082	0.533549	-0.0520613	-0.440006	3
SMED30026247	-0.804901	-0.659869	0.114355	0.612255	1.52372	0.31527	-0.277003	-0.823825	3
SMED30026364	-4.01674	-1.08004	-1.35484	-1.04292	2.31583	1.96948	1.68153	1.52769	1
SMED30026496	-7.65828	0.480563	0.879154	1.60829	2.55195	1.1897	0.47228	0.476347	2
SMED30026560	-4.77217	0.234784	0.615139	2.02158	1.71317	0.571586	0.0481512	-0.432239	1
SMED30026622	1.39451	1.72795	2.12129	1.08904	0.402186	-1.70886	-1.61115	-3.41495	6
SMED30026659	1.71023	-0.218686	0.522032	1.06257	0.577595	-0.790713	-1.06314	-1.79989	5
SMED30026668	0.803753	-0.620795	0.070401	0.205236	0.866893	-0.2209	-0.523078	-0.58151	5
SMED30026790	2.54273	1.11471	1.51741	1.79105	0.913958	-1.94361	-1.92484	-4.0114	6
SMED30026815	-2.1688	0.54086	0.964058	1.46786	0.700897	-0.4676	-0.285397	-0.751887	5
SMED30027352	1.92058	1.08191	0.789125	0.957329	0.211338	-1.15943	-1.64494	-2.15591	5
SMED30027419	-4.13115	0.070229	0.593583	1.98527	1.57378	0.284629	0.0525297	-0.428871	1
SMED30027566	-5.45376	0.422983	1.07731	1.67543	2.19092	0.51666	0.0682145	-0.497756	1
SMED30027652	-1.35781	0.754659	0.800163	1.70467	0.373683	-0.738157	-0.706271	-0.830943	5
SMED30027740	-0.396523	-0.892133	0.241262	0.793867	1.34279	0.192536	-0.429722	-0.852079	3
SMED30027770	-4.32323	0.0342795	0.666788	1.0861	1.69247	0.781813	0.31923	-0.257451	1
SMED30028154	-3.76637	-1.29177	0.196687	1.26518	2.47898	0.875287	0.245428	-0.00341681	1
SMED30028179	-4.33561	-0.809753	0.62243	0.625207	1.97642	1.32142	0.520366	0.079516	1
SMED30028218	-4.98987	-0.433311	0.144716	1.32998	1.94754	0.9955	0.580985	0.424453	1
SMED30028300	-4.02345	0.207226	0.179858	1.54744	1.51224	0.846949	0.0969356	-0.36719	1
SMED30028321	-2.23602	0.16317	-3.08094	-3.15385	1.48577	2.76714	2.25877	1.79596	4
SMED30028415	-3.68865	-0.277484	0.539988	1.43095	1.84835	0.552562	0.000183114	-0.405899	1
SMED30028428	-3.21642	-0.924645	0.0701488	1.23217	1.77556	0.766685	0.284481	0.0120235	1
SMED30028549	1.43234	0.635218	0.72261	0.341356	0.642509	-0.842319	-1.18363	-1.74809	5
SMED30028665	-3.37394	3.72879	3.62471	3.32866	0.931382	-2.08267	-2.76527	-3.39166	7
SMED30029203	-4.43643	-0.905372	-0.347028	1.32905	2.37994	1.33286	0.555642	0.0913383	1
SMED30029264	-0.896914	-0.60949	0.264887	0.773184	1.29019	0.0778449	-0.213162	-0.686538	3
SMED30029304	-2.84783	-0.622042	0.0402127	1.13662	1.73201	0.472453	0.132148	-0.0435695	1
SMED30029741	-2.10171	-1.03289	-0.136047	0.947871	1.57121	0.654002	0.251961	-0.154395	3
SMED30029973	1.80764	1.08417	0.905142	0.992881	0.263478	-1.21528	-1.5044	-2.33362	5
SMED30029980	-5.16856	-0.0192696	1.5196	2.43096	2.1548	0.0567111	-0.225307	-0.748942	1
SMED30030198	-0.598919	-1.11224	-1.24977	-0.418505	1.65335	1.16216	0.506645	0.0572769	3
SMED30030234	-3.77237	0.300476	0.54507	1.28461	0.968813	0.35371	0.204399	0.115296	1
SMED30030295	-5.00307	0.562149	1.34008	1.66454	1.76977	0.410289	-0.137401	-0.60635	1
SMED30030543	-5.19809	0.581632	1.27574	2.03494	1.79239	0.33602	-0.108534	-0.714095	1
SMED30030751	-1.46193	-0.404308	-1.00129	-1.03961	0.784193	1.09679	1.02923	0.996917	3
SMED30030946	-2.27096	-0.585641	0.0578719	1.17508	1.76914	0.487056	-0.177376	-0.455164	5
SMED30031447	-4.4429	-1.70904	-0.644858	0.433669	2.54708	1.67771	1.22615	0.912192	1
SMED30031463	-2.56753	-0.280592	0.443908	1.76105	1.63948	0.175692	-0.383215	-0.788798	5
SMED30031477	-3.18619	-0.39441	0.441845	1.61269	1.75282	0.382669	0.00475895	-0.614179	1
SMED30031539	-3.56292	-0.645633	0.409427	1.32281	1.8587	0.634341	0.241939	-0.258663	1
SMED30031663	-5.32535	0.0843361	1.52563	2.29481	1.73413	0.150494	-0.0748394	-0.389209	1
SMED30031773	-0.170768	-0.266249	0.114124	1.30816	0.919448	-0.241319	-0.727968	-0.935424	5
SMED30032563	-4.33562	0.0489725	0.906215	1.79573	1.82509	0.303895	-0.0736998	-0.470582	1
SMED30032645	-1.01365	-0.680372	-0.0178799	0.707101	1.08107	0.428716	-0.0460235	-0.458959	3
SMED30032688	-5.59418	0.397385	0.9748	1.88528	2.12088	0.394692	0.0836056	-0.262464	1
SMED30032708	-1.34341	-0.196509	0.569821	1.24797	1.26394	-0.0623801	-0.693514	-0.785919	5
SMED30032723	-4.2963	0.169738	0.392897	1.75401	1.68254	0.476279	0.036809	-0.215981	1
SMED30033143	-4.39214	-4.39214	0.630375	0.909183	2.15327	1.66768	1.84614	1.57763	3
SMED30033348	-6.72452	0.371602	-3.75642	-1.1926	2.45198	2.64064	3.00685	3.20247	4
SMED30033360	-4.13849	0.140804	0.35081	1.49529	1.83569	0.706147	-0.0855694	-0.304684	1
SMED30033538	-0.097955	0.0641387	-0.209645	0.538653	0.765781	0.07968	-0.345696	-0.794956	5
SMED30033565	-4.27767	-0.904708	-0.83355	-0.545629	2.50926	1.96727	1.31028	0.774743	1
SMED30033763	-4.59838	0.710661	0.934405	1.75355	1.64157	0.290564	-0.286359	-0.446009	1
SMED30033769	2.48377	1.70681	1.16391	0.757449	-0.37568	-1.43363	-1.67409	-2.62854	6
SMED30034043	-4.09569	-0.00832173	0.516844	1.53354	1.59635	0.694365	-0.123222	-0.113868	1
SMED30034256	-1.52818	-0.00323522	-0.00396059	0.948321	0.743943	0.109017	-0.0492162	-0.216683	3
SMED30034338	-4.50804	-0.304791	0.000875007	1.60638	1.93948	0.942133	0.289145	0.0348134	1
SMED30034490	-3.65059	-0.755849	-3.51164	-1.89501	1.92768	2.53879	2.29369	3.05293	4
SMED30034520	-5.91493	0.18885	1.31579	2.06322	1.88118	0.593869	0.10083	-0.228802	1
SMED30034617	-2.05315	0.460591	0.513764	1.06762	0.854528	-0.0247225	-0.186284	-0.63235	5
SMED30034728	-0.298722	0.146842	0.571275	1.03967	0.790986	-0.389495	-0.759354	-1.10121	5
SMED30034750	-6.0378	-0.539577	-0.124386	-3.13135	1.36198	3.04933	2.73194	2.68984	4
SMED30034829	-5.14843	-0.443419	0.796955	1.62383	1.79813	0.690231	0.520073	0.162635	1
SMED30035063	-3.26446	-1.11496	-0.494491	0.221836	2.22459	1.55049	0.611153	0.265831	1
SMED30035142	-2.14332	-2.14332	-2.14332	2.05865	2.28877	1.38213	0.173176	0.527249	3
SMED30035323	-4.64689	0.482515	0.739705	1.6486	1.98241	0.236389	0.0411733	-0.4839	1
SMED30035415	-7.25961	0.73208	1.6709	2.28893	1.59012	0.831622	0.106018	0.0399458	2
SMED30035424	-1.93154	-1.65479	-1.66991	-1.28479	2.35732	2.34357	1.21604	0.624098	3
SMED30035718	3.24923	2.10495	1.84514	1.96564	0.354125	-1.82538	-2.14978	-5.54393	6
SMED30035756	-1.56561	0.226091	0.732201	1.4937	0.896628	-0.330576	-0.789446	-0.662986	5
SMED30035831	-5.28437	-1.30071	-0.473382	0.116269	2.69575	1.92536	1.28623	1.03485	1
SMED30035855	-2.16833	-0.709976	-0.354347	0.708286	1.48613	0.612273	0.336188	0.0897774	3
SMED30035904	-3.09009	-1.6531	-3.34832	-4.03287	0.835854	4.03395	3.73536	3.51921	4
SMED30035927	-4.42559	-0.414853	1.08062	2.05993	1.61421	0.323195	-0.00132197	-0.236183	1
SMED30036024	-4.7891	-0.826263	0.520545	1.46744	2.08232	0.925913	0.564681	0.0544693	1

## Sheet: Clusters, RPKM, annotation
Cluster #	smed20140614 id	Smed gene name	Y Avg RPKM	S2 Avg RPKM	S3 Avg RPKM	S4 Avg RPKM	S5 Avg RPKM	S6 Avg RPKM	S7 Avg RPKM	S8 Avg RPKM	C4 Avg RPKM	SX Avg RPKM	Early embryo enriched (Stage 2,3,4,5)?	Top Hit NR BLASTx	NR BLASTx Hit E Value	Top NR BLASTx hit description	Top Swiss Prot BLASTx hit	Top Swiss Prot BLASTx hit E Value	Top Swiss Prot BLASTx hit description	C.elegans Ensembl ID Top BLASTX Hit	C.elegans Top BLASTX Hit E Value	C. elegans Top BLASTX hit description	D.melanogaster Ensembl ID Top BLASTX Hit	D.melanogaster Top BLASTX Hit E Value	D. melanogaster Top BLAST hit description	D. rerio Ensembl ID Top BLASTX Hit	D. rerio Top BLASTX Hit E Value	D. rerio Top BLASTX hit description	X. tropicalis Ensembl ID Top BLASTX Hit	X. tropicalis Top BLASTX Hit E Value	X. tropicalis Top BLASTX hit description	M. musculus Ensembl ID Top BLASTX Hit	M. musculus Top BLASTX Hit E Value	M. musculus Top BLASTX hit description	H. sapiens Ensembl ID Top BLASTX Hit	H. sapiens Top BLASTX Hit E Value	H. sapiens Top BLASTX hit description
1	SMED30000072	retinoblastoma binding protein-1 (AFJ24856.1)	0.714661	4.99208	6.28856	10.6337	16.7366	8.99776	6.77607	5.85832	5.61916	11.3891	2	AFJ24856.1	0	retinoblastoma binding protein-1 [Schmidtea mediterranea]	CAF1_DROME	3e-149	Probable histone-binding protein Caf1	K07A1.12	9e-134	LIN-53 (lin-53)	FBpp0291059	3e-150	Chromatin assembly factor 1 subunit	ENSDARP00000048143	9e-150	retinoblastoma binding protein 4	ENSXETP00000002157	5e-147	retinoblastoma binding protein 7	ENSMUSP00000099658	8e-150	retinoblastoma binding protein 4	ENSP00000362592	1e-149	retinoblastoma binding protein 4
1	SMED30000190		0.351958	3.8415	7.3963	8.85455	18.5604	7.20723	5.21963	2.9548	6.78136	3.99882	5	.	.	.	NA	NA	NA	NA	NA	NA	NA	NA	NA	NA	NA	NA	NA	NA	NA	NA	NA	NA	NA	NA	NA
1	SMED30000310		0.691471	5.31021	6.02775	12.7309	15.0416	9.07819	6.98488	5.75457	3.97002	4.31079	2	AFJ24787.1	3e-06	hypothetical protein [Schmidtea mediterranea]	NA	NA	NA	NA	NA	NA	NA	NA	NA	NA	NA	NA	NA	NA	NA	NA	NA	NA	NA	NA	NA
1	SMED30001057		0.367052	3.27308	4.3498	9.0399	7.33068	3.66832	2.76218	2.52567	1.76716	1.58523	2	CDJ09743.1	8e-70	protein mcm10 [Hymenolepis microstoma]	MCM10_XENTR	7e-49	Protein MCM10 homolog [Xenopus (Silurana) tropicalis]	Y47D3A.28	5e-16	Y47D3A.28 (Y47D3A.28)	FBpp0081004	5e-24	Minichromosome maintenance 10	ENSDARP00000067338	5e-33	minichromosome maintenance complex component 10	ENSXETP00000019989	5e-50	minichromosome maintenance complex component 10	ENSMUSP00000027980	1e-29	minichromosome maintenance deficient 10 (S. cerevisiae)	ENSP00000367986	6e-30	minichromosome maintenance complex component 10
1	SMED30001391		0.126805	0.919287	1.27405	2.51537	2.4471	1.04089	0.779041	0.822566	0.683342	1.04384		ERE71817.1	0	DNA replication licensing factor MCM8 [Cricetulus griseus]	MCM8_RAT	0	DNA helicase MCM8	Y17G7B.5a	6e-86	MCM-2, isoform a.	FBpp0070913	2e-86	Minichromosome maintenance 6	ENSDARP00000097832	0	minichromosome maintenance complex component 8	ENSXETP00000009775	0	minichromosome maintenance complex component 8	ENSMUSP00000028831	0	minichromosome maintenance deficient 8 (S. cerevisiae)	ENSP00000368174	0	minichromosome maintenance complex component 8
1	SMED30002348		0.240687	3.32643	5.17047	8.68036	6.83732	3.28993	2.66236	1.99639	1.20442	3.83737	2	ELT90542.1	2e-59	hypothetical protein CAPTEDRAFT_148720 [Capitella teleta]	CDC6_MOUSE	2e-52	Cell division control protein 6 homolog	C43E11.10	5e-23	CDC-6 (cdc-6)	FBpp0076371	3e-41	Cdc6	ENSDARP00000008736	3e-50	cell division cycle 6 homolog (S. cerevisiae)	ENSXETP00000052749	4e-52	cell division cycle 6	ENSMUSP00000090382	3e-53	cell division cycle 6	ENSP00000209728	5e-49	cell division cycle 6
1	SMED30002688		0	0.152804	0.119628	0.119884	0.0381025	0.0417397	0.512839	1.21215	1.20293	325.534		XP_002723497.1	0	tubulin alpha-3E chain [Oryctolagus cuniculus]	TBA3_MOUSE	0	Tubulin alpha-3 chain	C44B11.3	0	MEC-12 (mec-12)	FBpp0081153	0	alpha-Tubulin at 84B	ENSDARP00000019888	0	tubulin, alpha 1a	ENSXETP00000024445	0	tubulin, alpha 1b	ENSMUSP00000085580	0	tubulin, alpha 3A	ENSP00000382982	0	tubulin, alpha 3c
1	SMED30002877		0.468721	2.11388	3.22916	6.49467	15.4591	11.2138	7.49541	6.83585	5.59864	5.97395		ESO11303.1	1e-17	hypothetical protein HELRODRAFT_91534, partial [Helobdella robusta]	IQEC1_HUMAN	2e-11	IQ motif and SEC7 domain-containing protein 1	M02B7.5d	8e-09	M02B7.5 (M02B7.5)	FBpp0077947	1e-15	schizo	ENSDARP00000086776	4e-13	Uncharacterized protein	ENSXETP00000020864	3e-11	IQ motif and Sec7 domain 2	ENSMUSP00000098712	1e-11	IQ motif and Sec7 domain 1	ENSP00000478001	3e-12	IQ motif and Sec7 domain 1
1	SMED30004080		0	0.0565088	0.0320073	0.170145	0.134131	0.0504926	0.0663487	0.120497	2.31868	0.00916561		ETV89714.1	1e-16	serine/threonine protein kinase [Aphanomyces astaci]	MELK_CAEEL	4e-12	Maternal embryonic leucine zipper kinase	W03G1.6b	3e-13	PIG-1, isoform b (pig-1)	FBpp0110579	1e-11	NA	ENSDARP00000060792	2e-18	si:ch211-215j19.4	ENSXETP00000020612	8e-12	Pim-1 proto-oncogene, serine/threonine kinase	ENSMUSP00000044603	4e-10	proviral integration site 3	ENSP00000261991	6e-10	ribosomal protein S6 kinase, 90kDa, polypeptide 5
1	SMED30004223		0	0.317315	0.0942648	0.232221	0.0924819	0.29936	0.372678	0.431206	0.655182	1.24255		ELT93348.1	9e-25	hypothetical protein CAPTEDRAFT_163104 [Capitella teleta]	KLF4_HUMAN	2e-23	Krueppel-like factor 4	F54H5.4a	1e-23	KLF-3, isoform a (klf-3)	FBpp0077744	3e-26	cabut	ENSDARP00000133050	6e-24	si:ch211-117k10.3	ENSXETP00000002163	6e-24	Kruppel-like factor 15, gene 2	ENSMUSP00000103245	5e-24	Kruppel-like factor 4 (gut)	ENSP00000483629	6e-25	Kruppel-like factor 4 (gut)
1	SMED30004256		0.809972	4.4719	7.61155	16.2914	18.6557	7.53816	6.84394	5.83816	3.40322	4.40141		CBM69252.1	0	heat shock protein 60 [Neobenedenia melleni]	CH60_CRIGR	0	60 kDa heat shock protein, mitochondrial	Y22D7AL.5a.2	2e-179	HSP-60, isoform a (hsp-60)	FBpp0073291	0	Heat shock protein 60	ENSDARP00000107955	0	heat shock 60 protein 1	ENSXETP00000016354	0	heat shock 60kDa protein 1 (chaperonin)	ENSMUSP00000027123	0	heat shock protein 1 (chaperonin)	ENSP00000340019	0	heat shock 60kDa protein 1 (chaperonin)
1	SMED30004304	PCNA	2.92442	55.9157	92.8926	179.512	179.519	74.2195	58.8206	44.0854	30.6205	32.5953	2	BAD89370.1	2e-150	proliferating cell nuclear antigen [Dugesia japonica]	PCNA_DROME	1e-115	Proliferating cell nuclear antigen	W03D2.4	2e-82	PCN-1 (pcn-1)	FBpp0089395	2e-116	Proliferating cell nuclear antigen	ENSDARP00000070780	1e-111	proliferating cell nuclear antigen	ENSXETP00000017963	8e-115	proliferating cell nuclear antigen	ENSMUSP00000028817	4e-114	proliferating cell nuclear antigen	ENSP00000368458	2e-115	proliferating cell nuclear antigen
1	SMED30004593		0.042431	1.98982	1.43183	1.31341	4.55823	3.24704	1.97287	1.56225	0.875061	2.2798	2	.	.	.	NA	NA	NA	NA	NA	NA	NA	NA	NA	NA	NA	NA	NA	NA	NA	NA	NA	NA	NA	NA	NA
1	SMED30005171		16.9335	42.3893	73.1133	110.352	324.612	225.434	158.523	126.313	122.05	119.068		.	.	.	NA	NA	NA	NA	NA	NA	NA	NA	NA	NA	NA	NA	NA	NA	NA	NA	NA	NA	NA	NA	NA
1	SMED30005246	cyclin B-2 (AFJ24775.1)	0.395975	6.63509	12.023	21.8547	35.1281	16.5003	11.7162	8.85251	7.68797	15.7112	2	AFJ24775.1	0	cyclin B-2 [Schmidtea mediterranea]	CCNB2_BOVIN	2e-33	G2/mitotic-specific cyclin-B2 [Bos taurus]	T06E6.2a.2	8e-24	CYB-3, isoform a (cyb-3)	FBpp0071825	5e-33	Cyclin B	ENSDARP00000063356	1e-28	cyclin B1	ENSXETP00000023716	6e-34	cyclin B5	ENSMUSP00000034742	4e-33	cyclin B2	ENSP00000288207	2e-33	cyclin B2
1	SMED30005823		0.45231	3.1912	5.19007	8.51596	21.1028	13.4079	9.43684	7.22494	5.77656	7.58398	2	CDQ67092.1	1e-94	unnamed protein product [Oncorhynchus mykiss]	PKN1_RAT	3e-86	Serine/threonine-protein kinase N1	F46F6.2a	3e-86	PKN-1, isoform b (pkn-1)	FBpp0087686	4e-86	Protein kinase related to protein kinase N	ENSDARP00000103609	2e-95	protein kinase N3	ENSXETP00000028130	5e-90	protein kinase N3	ENSMUSP00000005616	3e-86	protein kinase N1	ENSP00000359544	5e-86	protein kinase N2
1	SMED30006060		0.270454	1.58485	2.07849	4.30877	6.32032	3.58178	2.23553	1.93344	1.55027	1.48531		EFZ09561.1	4e-122	hypothetical protein SINV_11130 [Solenopsis invicta]	KIF4B_HUMAN	3e-117	Chromosome-associated kinesin KIF4B	Y43F4B.6	6e-90	KLP-19 (klp-19)	FBpp0309092	2e-101	Kinesin-like protein at 3A	ENSDARP00000012856	3e-113	kinesin family member 4	ENSXETP00000033953	5e-88	kinesin family member 21A	ENSMUSP00000048383	3e-114	kinesin family member 4	ENSP00000387875	8e-118	kinesin family member 4B
1	SMED30006065		0.0428236	1.08487	1.62376	3.19103	4.13917	1.54395	1.20105	0.934276	0.567797	0.693746		XP_002591834.1	0	hypothetical protein BRAFLDRAFT_88778 [Branchiostoma floridae]	ASPM_MOUSE	0	Abnormal spindle-like microcephaly-associated protein homolog	F36D4.3b	9e-15	HUM-2, isoform b.	FBpp0084071	1e-24	abnormal spindle	ENSDARP00000138090	1e-176	asp (abnormal spindle) homolog, microcephaly associated (Drosophila)	ENSXETP00000021930	1e-157	DENN/MADD domain containing 1B	ENSMUSP00000059159	0	asp (abnormal spindle)-like, microcephaly associated (Drosophila)	ENSP00000356379	3e-163	asp (abnormal spindle) homolog, microcephaly associated (Drosophila)
1	SMED30006456		0.287066	2.40519	3.13687	5.23093	8.61342	5.10492	3.62026	2.73103	2.30908	2.17905	2	AAX24221.2	1e-15	SJCHGC03480 protein [Schistosoma japonicum]	CLSPN_HUMAN	1e-12	Claspin	NA	NA	NA	FBpp0312156	0.0004	Claspin	NA	NA	NA	NA	NA	NA	ENSMUSP00000045344	1e-12	claspin	ENSP00000428848	2e-13	claspin
1	SMED30006979	MCM2	0.934193	14.2053	19.9769	54.3479	38.9383	18.449	15.2622	12.0723	6.17896	8.68717	2	CAC36296.1	0	MCM2 protein [Dugesia japonica]	MCM2_XENLA	0	DNA replication licensing factor mcm2	Y17G7B.5a	0	MCM-2, isoform a.	FBpp0081317	0	Minichromosome maintenance 2	ENSDARP00000133012	0	minichromosome maintenance complex component 2	ENSXETP00000004403	0	minichromosome maintenance complex component 2	ENSMUSP00000061923	0	minichromosome maintenance deficient 2 mitotin (S. cerevisiae)	ENSP00000265056	0	minichromosome maintenance complex component 2
1	SMED30008015		0.261551	2.56747	4.02417	5.65896	5.29532	3.71387	3.34648	3.12523	6.10022	4.2565	2	CCD76349.1	1e-80	mitochondrial carrier protein-related [Schistosoma mansoni]	TPC_MACFA	4e-59	Mitochondrial thiamine pyrophosphate carrier	C42C1.10a.2	2e-55	HPO-12, isoform d.	FBpp0081810	1e-54	Thiamine pyrophosphate carrier protein 1	ENSDARP00000130698	9e-67	solute carrier family 25 (mitochondrial thiamine pyrophosphate carrier), member 19	ENSXETP00000016170	4e-63	solute carrier family 25 (mitochondrial thiamine pyrophosphate carrier), member 19	ENSMUSP00000137534	2e-55	solute carrier family 25 (mitochondrial thiamine pyrophosphate carrier), member 19	ENSP00000463795	2e-58	solute carrier family 25 (mitochondrial thiamine pyrophosphate carrier), member 19
1	SMED30009032		0.541223	1.55101	9.48727	14.7721	24.244	13.6905	9.97956	9.63146	9.51416	6.26288		GAA29155.1	2e-67	dCMP deaminase [Clonorchis sinensis]	DCTD_PONAB	2e-58	Deoxycytidylate deaminase	ZK643.2	3e-37	ZK643.2 (ZK643.2)	FBpp0074598	2e-52	NA	ENSDARP00000053762	2e-57	dCMP deaminase	ENSXETP00000041281	2e-60	dCMP deaminase	ENSMUSP00000033966	8e-59	dCMP deaminase	ENSP00000422662	7e-58	dCMP deaminase
1	SMED30009527		0.0553185	0.637865	1.27231	1.62744	2.75088	1.42105	1.08486	0.893802	0.708712	1.06951		AAI21389.1	7e-85	LOC779607 protein [Xenopus (Silurana) tropicalis]	KI21A_MOUSE	1e-81	Kinesin-like protein KIF21A [Mus musculus]	T01G1.1c	3e-74	KLP-12, isoform a (klp-12)	FBpp0304032	2e-82	Kinesin-like protein at 31E	ENSDARP00000087540	5e-83	kinesin family member 21B	ENSXETP00000037279	5e-88	kinesin family member 21B	ENSMUSP00000104910	1e-82	kinesin family member 21A	ENSP00000354851	2e-81	kinesin family member 21A
1	SMED30009590		0.283429	2.13467	2.58267	7.06492	6.93293	3.18754	2.27084	1.58533	2.19532	3.05436	2	XP_005362454.1	3e-175	DNA repair and recombination protein RAD54B [Microtus ochrogaster]	RA54B_MOUSE	1e-169	DNA repair and recombination protein RAD54B	W06D4.6	1e-108	RAD-54 (rad-54)	FBpp0077357	2e-101	okra	ENSDARP00000113995	5e-157	RAD54 homolog B (S. cerevisiae)	ENSXETP00000009513	7e-95	RAD54-like	ENSMUSP00000066977	1e-170	RAD54 homolog B (S. cerevisiae)	ENSP00000336606	1e-166	RAD54 homolog B (S. cerevisiae)
1	SMED30009651	NSD-1 (AFD29602.1)	0.237369	1.84436	2.82616	8.30379	19.1606	8.7448	6.14258	4.69243	3.13465	3.65308	5	AFD29602.1	0	NSD-1 [Schmidtea mediterranea]	NSD2_MOUSE	7e-116	Histone-lysine N-methyltransferase NSD2	C43E11.3b	1e-24	MET-1, isoform b (met-1)	FBpp0084636	2e-83	Mes-4	ENSDARP00000122231	1e-113	nuclear receptor binding SET domain protein 1b	ENSXETP00000005100	9e-116	Wolf-Hirschhorn syndrome candidate 1	ENSMUSP00000067205	1e-116	Wolf-Hirschhorn syndrome candidate 1 (human)	ENSP00000372347	2e-115	Wolf-Hirschhorn syndrome candidate 1
1	SMED30010297		1.19651	18.8204	32.3916	58.0172	73.2403	34.9873	28.1848	21.6076	16.9457	19.974	2	CDJ06754.1	1e-29	lamin [Hymenolepis microstoma]	LAMC_DROME	1e-19	Lamin-C	F38B2.1a.2	1e-13	IFA-1, isoform c (ifa-1)	FBpp0305369	1e-20	Lamin C	ENSDARP00000023896	2e-18	lamin A	ENSXETP00000003751	2e-19	lamin B2	ENSMUSP00000113093	1e-17	lamin A	ENSP00000357284	1e-19	lamin A/C
1	SMED30010424		0.609092	6.05104	9.1808	16.4001	13.1236	6.04231	4.22196	4.36901	3.13391	2.90064	2	XP_002113333.1	8e-121	hypothetical protein TRIADDRAFT_26575 [Trichoplax adhaerens]	PRI1_HUMAN	5e-117	DNA primase small subunit	F58A4.4a	5e-73	PRI-1, isoform a.	FBpp0076330	2e-99	DNA polymerase alpha 50kD	ENSDARP00000138569	1e-120	primase, DNA, polypeptide 1	ENSXETP00000054212	8e-109	primase, DNA, polypeptide 1 (49kDa)	ENSMUSP00000026461	5e-116	DNA primase, p49 subunit	ENSP00000350491	1e-117	primase, DNA, polypeptide 1 (49kDa)
1	SMED30010451		0.159013	1.43666	1.73312	3.28183	4.34591	2.22134	1.69822	1.47874	0.947716	0.699538	2	XP_005473362.1	0	LOW QUALITY PROTEIN: DNA polymerase epsilon catalytic subunit A [Oreochromis niloticus]	DPOE1_HUMAN	0	DNA polymerase epsilon catalytic subunit A	F33H2.5	0	F33H2.5 (F33H2.5)	FBpp0083800	0	DNA polymerase epsilon 255kD subunit	ENSDARP00000075852	0	polymerase (DNA directed), epsilon	ENSXETP00000035222	0	polymerase (DNA directed), epsilon, catalytic subunit	ENSMUSP00000007296	0	polymerase (DNA directed), epsilon	ENSP00000322570	0	polymerase (DNA directed), epsilon, catalytic subunit
1	SMED30011043		0.158909	0.958973	1.34019	2.7147	6.94703	3.91447	2.58875	2.16095	2.50959	2.6489		GAA28009.2	3e-75	serine/threonine-protein kinase chk1 [Clonorchis sinensis]	CHK1_HUMAN	1e-32	Serine/threonine-protein kinase Chk1	Y39H10A.7a.2	5e-32	CHK-1, isoform a.	FBpp0080442	1e-26	grapes	ENSDARP00000133390	2e-24	checkpoint kinase 1	ENSXETP00000032528	2e-32	checkpoint kinase 1	ENSMUSP00000034625	2e-30	checkpoint kinase 1	ENSP00000388648	3e-33	checkpoint kinase 1
1	SMED30011104		0.129448	3.78322	5.17013	12.5535	12.4829	5.74988	3.79647	3.20262	3.37717	2.42121		AEF33405.1	5e-29	La autoantigen-like protein, partial [Crassostrea ariakensis]	LARP6_HUMAN	2e-17	La-related protein 6	C44E4.4	6e-05	C44E4.4 (C44E4.4)	FBpp0311633	5e-14	NA	ENSDARP00000114792	2e-14	La ribonucleoprotein domain family, member 6	ENSXETP00000047368	2e-18	acheron	ENSMUSP00000040309	1e-17	La ribonucleoprotein domain family, member 6	ENSP00000299213	4e-18	La ribonucleoprotein domain family, member 6
1	SMED30011372		0.344417	2.50823	5.58323	13.1186	18.9415	11.4932	6.16105	6.36689	12.4549	6.8481		ESO85215.1	6e-103	hypothetical protein LOTGIDRAFT_195975 [Lottia gigantea]	CI064_HUMAN	1e-100	UPF0553 protein C9orf64 [Homo sapiens]	C11D2.4	6e-92	C11D2.4 (C11D2.4)	FBpp0071542	8e-84	NA	ENSDARP00000069326	2e-75	chromosome 9 open reading frame 64	ENSXETP00000008982	9e-96	chromosome 9 open reading frame 64	ENSMUSP00000022032	2e-95	RIKEN cDNA 2210016F16 gene	ENSP00000365522	3e-101	chromosome 9 open reading frame 64
1	SMED30011687		0.195008	4.27418	10.9217	16.3957	12.8151	5.32372	5.11951	3.50619	3.756	3.88647		EFZ20871.1	8e-12	hypothetical protein SINV_09843 [Solenopsis invicta]	NC2A_BOVIN	3e-09	Dr1-associated corepressor	Y53F4B.3	6e-09	Y53F4B.3 (Y53F4B.3)	FBpp0073475	5e-09	Chromatin accessibility complex 16kD protein	ENSDARP00000119014	2e-09	polymerase (DNA-directed), epsilon 4, accessory subunit	ENSXETP00000031543	3e-11	polymerase (DNA-directed), epsilon 4, accessory subunit	ENSMUSP00000121162	3e-10	Dr1 associated protein 1 (negative cofactor 2 alpha)	ENSP00000366190	6e-10	DR1-associated protein 1 (negative cofactor 2 alpha)
1	SMED30011704		0.139116	2.34335	2.80498	4.20921	10.7462	7.32723	4.5974	3.18256	2.11152	2.30565	2	EFX78775.1	0.0005	hypothetical protein DAPPUDRAFT_197843 [Daphnia pulex]	NA	NA	NA	NA	NA	NA	NA	NA	NA	NA	NA	NA	NA	NA	NA	NA	NA	NA	NA	NA	NA
1	SMED30012311		0.473011	6.26279	11.1692	19.7792	19.6171	8.38092	6.76035	5.59987	5.76495	9.94886	2	CAX69686.1	5e-120	APEX nuclease [Schistosoma japonicum]	APEX1_MOUSE	1e-103	DNA-(apurinic or apyrimidinic site) lyase	R09B3.1a.2	8e-73	EXO-3, isoform a.	FBpp0077362	2e-95	Recombination repair protein 1	ENSDARP00000110718	5e-103	APEX nuclease (multifunctional DNA repair enzyme) 1	ENSXETP00000045430	2e-99	APEX nuclease (multifunctional DNA repair enzyme) 1	ENSMUSP00000042602	2e-104	apurinic/apyrimidinic endonuclease 1	ENSP00000381111	9e-104	APEX nuclease (multifunctional DNA repair enzyme) 1
1	SMED30012458		0.882391	24.9637	37.4223	66.572	61.0744	29.0219	23.1802	18.6457	16.8154	14.8249	2	AAW27107.1	4e-120	SJCHGC09414 protein [Schistosoma japonicum]	IMA1_XENLA	2e-114	Importin subunit alpha-1	F32E10.4	2e-93	IMA-3 (ima-3)	FBpp0081584	1e-103	karyopherin alpha3	ENSDARP00000111483	2e-111	karyopherin alpha 2 (RAG cohort 1, importin alpha 1)	ENSXETP00000016334	1e-108	karyopherin alpha 7 (importin alpha 8)	ENSMUSP00000137310	6e-109	predicted pseudogene 10184	ENSP00000438483	4e-107	karyopherin alpha 2 (RAG cohort 1, importin alpha 1)
1	SMED30012735		0.28762	2.96758	3.38145	8.65818	16.261	9.128	6.38091	5.37184	2.66523	3.47725	2	.	.	.	NA	NA	NA	NA	NA	NA	NA	NA	NA	NA	NA	NA	NA	NA	NA	NA	NA	NA	NA	NA	NA
1	SMED30013237		0.50193	3.61866	4.70209	11.0185	15.2842	8.33536	6.06166	5.01476	4.05247	6.551		CCD82671.1	3e-55	family C50 non-peptidase homologue (C50 family) [Schistosoma mansoni]	ESPL1_HUMAN	2e-31	Separin	Y47G6A.12	9e-19	SEP-1 (sep-1)	FBpp0076831	4e-08	Separase	ENSDARP00000128879	6e-39	extra spindle pole bodies homolog 1 (S. cerevisiae)	ENSXETP00000027720	4e-34	extra spindle pole bodies homolog 1	ENSMUSP00000064465	6e-32	extra spindle pole bodies 1 (S. cerevisiae)	ENSP00000257934	5e-32	extra spindle pole bodies homolog 1 (S. cerevisiae)
1	SMED30013596		0.172809	1.09558	1.92528	3.73042	10.5361	4.71854	4.32086	2.76874	1.07667	7.00279	5	XP_006819816.1	0	chromodomain-helicase-DNA-binding protein 1-like [Saccoglossus kowalevskii]	CHD1L_MOUSE	0	Chromodomain-helicase-DNA-binding protein 1-like [Mus musculus]	F37A4.8	2e-92	ISW-1 (isw-1)	FBpp0086954	5e-92	Imitation SWI	ENSDARP00000129508	2e-177	chromodomain helicase DNA binding protein 1-like	ENSXETP00000003192	2e-93	SWI/SNF related, matrix associated, actin dependent regulator of chromatin, subfamily a, member 1	ENSMUSP00000029730	0	chromodomain helicase DNA binding protein 1-like	ENSP00000358262	0	chromodomain helicase DNA binding protein 1-like
1	SMED30014394	cyclin B-1 (AFJ24835.1)	0.402315	6.50827	14.541	21.7072	35.6861	14.7455	10.8179	8.16201	6.41562	8.92664	2	AFJ24835.1	0	cyclin B-1 [Schmidtea mediterranea]	CCNB_DROME	5e-14	G2/mitotic-specific cyclin-B [Drosophila melanogaster]	T06E6.2b	4e-07	CYB-3, isoform a (cyb-3)	FBpp0301592	5e-15	Cyclin B	ENSDARP00000063356	2e-14	cyclin B1	ENSXETP00000023716	1e-14	cyclin B5	ENSMUSP00000088841	1e-10	cyclin B1	ENSP00000426230	1e-11	cyclin B1
1	SMED30014417		0.377319	3.34439	4.94884	13.648	13.1378	7.39493	4.573	3.745	3.42665	4.60048		.	.	.	NA	NA	NA	NA	NA	NA	NA	NA	NA	NA	NA	NA	NA	NA	NA	NA	NA	NA	NA	NA	NA
1	SMED30014925		0.0910601	1.69724	2.41117	4.48315	3.49117	1.29627	1.01404	1.03873	0.753724	1.55764	2	NP_001164296.1	7e-152	DEAD/H (Asp-Glu-Ala-Asp/His) box helicase 11 [Xenopus (Silurana) tropicalis]	DDX11_MOUSE	1e-140	Probable ATP-dependent RNA helicase DDX11	M03C11.2	3e-124	CHL-1 (chl-1)	FBpp0070235	3e-110	NA	ENSDARP00000025514	2e-152	DEAD/H (Asp-Glu-Ala-Asp/His) box helicase 11	ENSXETP00000007831	4e-156	DEAD/H (Asp-Glu-Ala-Asp/His) box helicase 11	ENSMUSP00000130440	1e-141	DEAD/H (Asp-Glu-Ala-Asp/His) box helicase 11	ENSP00000228264	1e-126	DEAD/H (Asp-Glu-Ala-Asp/His) box helicase 11
1	SMED30014970		0.269149	1.72918	2.80497	4.60542	6.15723	2.40848	1.99982	1.50572	1.24423	3.24355		XP_005538010.1	1e-63	aurora kinase [Cyanidioschyzon merolae strain 10D]	AUR1_ARATH	3e-64	Serine/threonine-protein kinase Aurora-1	B0207.4	3e-55	AIR-2 (air-2)	FBpp0081957	4e-54	aurora A	ENSDARP00000021253	5e-60	aurora kinase A	ENSXETP00000026285	9e-58	aurora kinase A	ENSMUSP00000104767	6e-60	aurora kinase A	ENSP00000379250	2e-59	aurora kinase A
1	SMED30015687		0.168408	0.596681	1.19006	3.67552	5.49223	2.24234	1.40989	1.3956	4.14387	1.71744	5	XP_003240251.1	1e-10	E3 ubiquitin-protein ligase RNF8-like isoform X2 [Acyrthosiphon pisum]	RNF8_BOVIN	7e-11	E3 ubiquitin-protein ligase RNF8	T02C1.2	9e-06	T02C1.2 (T02C1.2)	FBpp0289929	4e-05	NA	ENSDARP00000125628	1e-11	ring finger protein 8, E3 ubiquitin protein ligase	ENSXETP00000059164	4e-11	ring finger protein 8, E3 ubiquitin protein ligase	ENSMUSP00000117838	9e-12	predicted gene, 28043	ENSP00000362578	2e-10	ring finger protein 8, E3 ubiquitin protein ligase
1	SMED30016227		0.347175	4.93682	6.75917	12.0657	12.0547	6.67873	4.96071	4.13138	3.08148	4.18083	2	XP_003227847.1	1e-168	DNA excision repair protein ERCC-6-like [Anolis carolinensis]	ERC6L_BOVIN	7e-169	DNA excision repair protein ERCC-6-like	F53H4.1	2e-55	CSB-1 (csb-1)	FBpp0077357	8e-59	okra	ENSDARP00000012447	3e-159	excision repair cross-complementation group 6-like	ENSXETP00000048867	2e-154	excision repair cross-complementation group 6-like	ENSMUSP00000050592	1e-158	excision repair cross-complementing rodent repair deficiency complementation group 6 like	ENSP00000334675	2e-162	excision repair cross-complementation group 6-like
1	SMED30017131		0.0227411	1.46508	2.21368	2.72057	3.78262	1.91319	1.3576	1.28114	1.17082	1.21068	2	CCD77048.1	7e-64	putative topbp1 [Schistosoma mansoni]	TOB1A_XENLA	7e-33	DNA topoisomerase 2-binding protein 1-A	F37D6.1	2e-19	MUS-101 (mus-101)	FBpp0073648	4e-23	mutagen-sensitive 101	ENSDARP00000076846	6e-33	topoisomerase (DNA) II binding protein 1	ENSXETP00000003907	9e-32	topoisomerase (DNA) II binding protein 1	ENSMUSP00000035164	8e-32	topoisomerase (DNA) II binding protein 1	ENSP00000260810	6e-33	topoisomerase (DNA) II binding protein 1
1	SMED30017754		0.4456	10.4756	13.3192	14.6809	29.1271	12.9258	8.50804	6.377	2.98794	7.95123	2	.	.	.	NA	NA	NA	NA	NA	NA	NA	NA	NA	NA	NA	NA	NA	NA	NA	NA	NA	NA	NA	NA	NA
1	SMED30017903		0.169161	1.82351	2.37261	5.57779	6.94965	3.43796	2.50691	1.97286	1.04875	2.5693	2	ELU00014.1	9e-110	hypothetical protein CAPTEDRAFT_19701 [Capitella teleta]	TIM_HUMAN	6e-91	Protein timeless homolog	Y75B8A.22.2	9e-44	TIM-1 (tim-1)	FBpp0082180	6e-63	timeout	ENSDARP00000099210	1e-92	timeless circadian clock	ENSXETP00000047184	2e-98	timeless circadian clock	ENSMUSP00000100876	3e-88	timeless circadian clock 1	ENSP00000450607	1e-91	timeless circadian clock
1	SMED30018210		0.286159	1.4115	1.95849	4.61995	8.03445	5.07783	3.38246	3.71091	1.59975	3.27548		XP_005104400.1	6e-08	kinetochore-associated protein 1-like [Aplysia californica]	NA	NA	NA	NA	NA	NA	NA	NA	NA	ENSDARP00000133225	8e-06	kinetochore associated 1	NA	NA	NA	NA	NA	NA	NA	NA	NA
1	SMED30018579		0.339114	4.32281	4.833	11.9403	13.563	6.51868	4.29078	3.30614	2.24918	3.92853	2	XP_695164.3	1e-12	DNA replication factor Cdt1 isoformX2 [Danio rerio]	CDT1_XENLA	8e-13	DNA replication factor Cdt1	NA	NA	NA	FBpp0309018	2e-05	double parked	ENSDARP00000089247	1e-15	chromatin licensing and DNA replication factor 1	ENSXETP00000024578	3e-12	chromatin licensing and DNA replication factor 1	ENSMUSP00000006760	7e-05	chromatin licensing and DNA replication factor 1	ENSP00000301019	3e-08	chromatin licensing and DNA replication factor 1
1	SMED30018649		0.058695	1.14418	1.09058	2.91512	3.54878	1.54872	1.57311	1.40107	1.52029	3.68785		XP_002120239.1	5e-140	Fanconi anemia group J protein homolog [Ciona intestinalis]	FANCJ_CHICK	3e-125	Fanconi anemia group J protein homolog	F25H2.13.2	7e-82	RTEL-1 (rtel-1)	FBpp0070773	2e-113	NA	ENSDARP00000102913	8e-126	BRCA1 interacting protein C-terminal helicase 1	ENSXETP00000023459	5e-127	BRCA1 interacting protein C-terminal helicase 1	ENSMUSP00000043108	3e-124	BRCA1 interacting protein C-terminal helicase 1	ENSP00000464654	4e-128	BRCA1 interacting protein C-terminal helicase 1
1	SMED30018716		8.59955	48.5593	96.936	183.198	206.898	107.118	80.9578	62.4766	50.7593	48.1004		EKC24206.1	1e-28	Acidic leucine-rich nuclear phosphoprotein 32 family member A [Crassostrea gigas]	AN32A_DROME	1e-26	Acidic leucine-rich nuclear phosphoprotein 32 family member A [Drosophila melanogaster]	F33H2.3	1e-14	F33H2.3 (F33H2.3)	FBpp0086002	1e-27	Mapmodulin	ENSDARP00000071527	2e-23	acidic (leucine-rich) nuclear phosphoprotein 32 family, member E	ENSXETP00000017086	1e-19	acidic (leucine-rich) nuclear phosphoprotein 32 family, member A	ENSMUSP00000015893	3e-21	acidic (leucine-rich) nuclear phosphoprotein 32 family, member E	ENSP00000453838	2e-21	acidic (leucine-rich) nuclear phosphoprotein 32 family, member A
1	SMED30018750		0.0555351	2.26317	1.16732	2.72819	2.02502	1.09867	0.632866	0.733255	0.516061	3.57808	2	.	.	.	NA	NA	NA	NA	NA	NA	NA	NA	NA	NA	NA	NA	NA	NA	NA	NA	NA	NA	NA	NA	NA
1	SMED30019011		0.186313	1.61089	2.76639	6.4905	10.5692	5.95692	4.43735	3.40546	3.22151	3.22129		CDJ11529.1	0	dna repair protein rad50 [Hymenolepis microstoma]	RAD50_MOUSE	0	DNA repair protein RAD50	T04H1.4a.2	1e-46	RAD-50, isoform a (rad-50)	FBpp0290882	8e-136	rad50	ENSDARP00000124284	9e-180	RAD50 homolog (S. cerevisiae)	ENSXETP00000062803	0	RAD50 homolog	ENSMUSP00000020649	0	RAD50 homolog (S. cerevisiae)	ENSP00000368100	0	RAD50 homolog (S. cerevisiae)
1	SMED30019019		0.110793	1.95294	2.37042	3.87105	3.67441	1.40451	1.19518	0.977938	0.738484	5.63079	2	.	.	.	NA	NA	NA	NA	NA	NA	NA	NA	NA	NA	NA	NA	NA	NA	NA	NA	NA	NA	NA	NA	NA
1	SMED30019275		0.119035	1.62907	2.59427	4.65911	8.17902	4.57117	3.33104	2.87067	2.46762	3.5098		XP_007231220.1	2e-34	nibrin [Astyanax mexicanus]	NBN_CHICK	2e-33	Nibrin	NA	NA	NA	FBpp0297182	1e-20	nbs	ENSDARP00000121705	1e-33	nibrin	ENSXETP00000031963	2e-24	nibrin	ENSMUSP00000029879	8e-29	nibrin	ENSP00000265433	1e-24	nibrin
1	SMED30019647		0.0419824	0.327995	0.433954	2.16683	3.65623	2.07157	1.7129	1.47473	1.01195	1.29527	5	AAH67212.1	1e-143	Atm protein, partial [Mus musculus]	ATM_PIG	8e-137	Serine-protein kinase ATM	Y48G1BL.2b	2e-41	ATM-1 (atm-1)	FBpp0110174	3e-92	telomere fusion	ENSDARP00000126747	3e-133	ATM serine/threonine kinase	ENSXETP00000031676	1e-138	ATM serine/threonine kinase	ENSMUSP00000113388	6e-136	ataxia telangiectasia mutated	ENSP00000278616	2e-136	ATM serine/threonine kinase
1	SMED30020142		0.0888246	2.92684	3.86124	5.13052	7.66082	3.8778	2.65251	2.08782	0.892178	1.69235	2	EKC25648.1	9e-139	ATP-dependent DNA helicase PIF1 [Crassostrea gigas]	PIF1_DANRE	6e-135	ATP-dependent DNA helicase PIF1	Y18H1A.6a	5e-107	PIF-1 (pif-1)	FBpp0309921	6e-118	NA	ENSDARP00000022087	4e-136	PIF1 5'-to-3' DNA helicase homolog (S. cerevisiae)	ENSXETP00000021069	9e-135	PIF1 5'-to-3' DNA helicase	ENSMUSP00000117494	8e-122	PIF1 5'-to-3' DNA helicase homolog (S. cerevisiae)	ENSP00000452792	5e-120	PIF1 5'-to-3' DNA helicase
1	SMED30021074		2.50939	23.0489	44.6058	75.728	72.8873	27.4573	21.3771	17.2453	14.7196	30.3058	2	CDJ14335.1	5e-28	nuclear transport factor 2 [Hymenolepis microstoma]	NTF2_RAT	2e-20	Nuclear transport factor 2	R05D11.3	2e-18	RAN-4 (ran-4)	FBpp0080616	3e-16	Nuclear transport factor-2-related	ENSDARP00000073506	6e-22	nuclear transport factor 2	ENSXETP00000056417	6e-22	nuclear transport factor 2	ENSMUSP00000008594	2e-21	nuclear transport factor 2	ENSP00000457022	3e-21	nuclear transport factor 2
1	SMED30021241		0.154871	5.42983	8.62886	16.8453	14.875	6.55988	5.34313	5.52572	2.65168	3.75217	2	AFJ24787.1	0	hypothetical protein [Schmidtea mediterranea]	NA	NA	NA	NA	NA	NA	NA	NA	NA	NA	NA	NA	NA	NA	NA	NA	NA	NA	NA	NA	NA
1	SMED30021376		0.0552075	1.17008	1.70584	2.70627	3.76421	1.37021	1.15534	0.621953	0.780097	10.4102		.	.	.	NA	NA	NA	NA	NA	NA	NA	NA	NA	NA	NA	NA	NA	NA	NA	NA	NA	NA	NA	NA	NA
1	SMED30021402		0.18759	3.83249	6.42177	12.8793	21.8647	9.03983	7.09996	5.4768	6.51921	7.82025	2, 5	NP_001154940.1	5e-44	fizzy [Nasonia vitripennis]	CDC20_HUMAN	1e-36	Cell division cycle protein 20 homolog	ZK1307.6	7e-27	FZR-1 (fzr-1)	FBpp0080391	3e-38	fizzy	ENSDARP00000140575	2e-33	cell division cycle 20 homolog	ENSXETP00000008405	1e-35	cell division cycle 20	ENSMUSP00000006565	2e-36	cell division cycle 20	ENSP00000361540	2e-37	cell division cycle 20
1	SMED30021439		0.166704	1.94064	1.30106	2.88249	6.19484	2.90658	2.06741	2.06355	1.03616	2.91476		.	.	.	NA	NA	NA	NA	NA	NA	NA	NA	NA	NA	NA	NA	NA	NA	NA	NA	NA	NA	NA	NA	NA
1	SMED30021509		2.08316	15.2443	21.9148	43.7523	35.8948	16.1208	13.3553	11.4392	10.7339	8.17464	2	AFM74221.1	3e-14	nuclear autoantigenic sperm protein [Spirometra erinaceieuropaei]	HGV2_HALRO	1e-10	Protein HGV2 [Halocynthia roretzi]	C50B6.2	8e-05	NASP-2 (nasp-2)	NA	NA	NA	ENSDARP00000117331	2e-09	nuclear autoantigenic sperm protein (histone-binding)	ENSXETP00000007566	9e-10	nuclear autoantigenic sperm protein (histone-binding)	ENSMUSP00000030457	8e-07	nuclear autoantigenic sperm protein (histone-binding)	ENSP00000255121	6e-08	nuclear autoantigenic sperm protein (histone-binding)
1	SMED30021808		0.237847	2.97289	4.60462	7.9452	7.55731	4.45211	3.41959	2.95987	1.72809	3.13739	2	.	.	.	NA	NA	NA	NA	NA	NA	NA	NA	NA	NA	NA	NA	NA	NA	NA	NA	NA	NA	NA	NA	NA
1	SMED30022145		0.140707	1.77746	3.27269	5.46411	6.75275	3.23513	2.3924	2.06286	3.1211	3.71738		AFJ24782.1	5e-86	aurora kinase-1 [Schmidtea mediterranea]	AURK_DICDI	2e-72	Aurora kinase [Dictyostelium discoideum]	B0207.4	5e-60	AIR-2 (air-2)	FBpp0081957	3e-66	aurora A	ENSDARP00000054822	1e-67	aurora kinase B	ENSXETP00000019956	6e-69	aurora kinase B	ENSMUSP00000083426	2e-68	aurora kinase C	ENSP00000407162	8e-68	aurora kinase C
1	SMED30022404		0.589261	8.9517	11.2025	16.4716	17.6906	8.84602	6.93916	5.68889	4.89782	9.08241	2	ELT88053.1	6e-52	hypothetical protein CAPTEDRAFT_219632 [Capitella teleta]	TYDP2_RAT	2e-36	Tyrosyl-DNA phosphodiesterase 2	Y63D3A.4	9e-31	Y63D3A.4 (Y63D3A.4)	NA	NA	NA	ENSDARP00000092988	7e-33	tyrosyl-DNA phosphodiesterase 2	ENSXETP00000032445	1e-31	tyrosyl-DNA phosphodiesterase 2	ENSMUSP00000035660	7e-35	tyrosyl-DNA phosphodiesterase 2	ENSP00000345345	1e-33	tyrosyl-DNA phosphodiesterase 2
1	SMED30022491		0.195843	2.58798	2.26604	6.82925	9.90699	5.19315	3.73981	3.30342	1.64283	3.10929	2	.	.	.	NA	NA	NA	NA	NA	NA	NA	NA	NA	NA	NA	NA	NA	NA	NA	NA	NA	NA	NA	NA	NA
1	SMED30022584	olig2 (AGZ94915.1)	0	0.124144	0.135392	0.449664	1.62657	1.2002	0.649523	0.629159	0.261853	0.8139		AGZ94915.1	1e-48	olig2 protein, partial [Schmidtea mediterranea]	OLIG3_HUMAN	1e-30	Oligodendrocyte transcription factor 3	Y105C5B.29	2e-21	HLH-32 (hlh-32)	FBpp0311110	2e-26	Olig family	ENSDARP00000060005	2e-29	oligodendrocyte lineage transcription factor 2	ENSXETP00000048691	1e-30	oligodendrocyte transcription factor 3	ENSMUSP00000057106	4e-31	oligodendrocyte transcription factor 3	ENSP00000356708	2e-31	oligodendrocyte transcription factor 3
1	SMED30023502		0.14718	0.664723	0.883428	2.29782	4.94101	3.74538	2.73928	1.98627	3.00262	5.77526		.	.	.	NA	NA	NA	NA	NA	NA	NA	NA	NA	ENSDARP00000093303	0.0002	Uncharacterized protein	ENSXETP00000028591	0.0006	Uncharacterized protein	NA	NA	NA	NA	NA	NA
1	SMED30023708	ZFP-1 (AFD29622.1)	0.0906269	1.10841	2.0128	3.1533	18.8592	11.8326	8.36739	6.62934	8.32261	6.13539	5	AFD29622.1	0	ZFP-1 [Schmidtea mediterranea]	ZN341_HUMAN	2e-11	Zinc finger protein 341 [Homo sapiens]	R08E3.4a	2e-10	ZTF-16, isoform a (ztf-16)	FBpp0087904	8e-12	NA	ENSDARP00000004889	3e-11	PR domain containing 1a, with ZNF domain	ENSXETP00000018988	2e-11	PR domain containing 1, with ZNF domain	ENSMUSP00000080596	3e-12	zinc finger protein 341	ENSP00000364346	4e-12	zinc finger protein 341
1	SMED30023821		0.785614	11.3362	21.9371	49.2628	42.3072	19.919	14.9903	12.1023	6.89	9.37035	2	CCD80577.1	0	putative dna replication licensing factor MCM4 [Schistosoma mansoni]	MCM4A_XENLA	0	DNA replication licensing factor mcm4-A	Y39G10AR.14a.2	0	MCM-4 (mcm-4)	FBpp0088055	0	disc proliferation abnormal	ENSDARP00000107733	0	minichromosome maintenance complex component 4	ENSXETP00000010537	0	minichromosome maintenance complex component 4	ENSMUSP00000023353	0	minichromosome maintenance deficient 4 homolog (S. cerevisiae)	ENSP00000262105	0	minichromosome maintenance complex component 4
1	SMED30024908		0.054749	3.61047	4.80813	7.40139	6.52023	2.87861	2.06863	1.81193	1.15094	1.73373	2	XP_008215555.1	1e-24	wee1-like protein kinase isoform X2 [Nasonia vitripennis]	WEE2_XENTR	2e-21	Wee1-like protein kinase 2 [Xenopus (Silurana) tropicalis]	F15A2.6a	2e-08	SAD-1, isoform b (sad-1)	FBpp0304607	5e-16	Wee1 ortholog (S. pombe)	ENSDARP00000105540	8e-22	WEE1 G2 checkpoint kinase	ENSXETP00000060361	1e-18	wee1-like protein kinase 2	ENSMUSP00000033326	6e-20	WEE 1 homolog 1 (S. pombe)	ENSP00000299613	2e-20	WEE1 G2 checkpoint kinase
1	SMED30024926		0.898941	12.0599	18.3472	35.3076	27.7621	11.7188	8.2106	7.73908	7.76374	6.32309	2	.	.	.	NA	NA	NA	NA	NA	NA	NA	NA	NA	NA	NA	NA	NA	NA	NA	NA	NA	NA	NA	NA	NA
1	SMED30025885		0.0520237	0.176914	0.241103	0.668854	1.25289	1.09236	0.929015	1.43073	2.29585	1.45528		AFJ24792.1	5e-13	TNF receptor associated factor-2, partial [Schmidtea mediterranea]	TRAF4_HUMAN	5e-07	TNF receptor-associated factor 4	F45G2.6	7e-06	TRF-1 (trf-1)	FBpp0077119	2e-10	TNF-receptor-associated factor 4	ENSDARP00000137113	1e-08	Tnf receptor-associated factor 2b	ENSXETP00000058362	3e-10	TNF receptor-associated factor 4	ENSMUSP00000017530	1e-07	TNF receptor associated factor 4	ENSP00000262395	1e-07	TNF receptor-associated factor 4
1	SMED30025981		0.188	1.81487	5.34614	5.74194	9.69426	5.71183	4.10203	2.45512	2.46427	10.2807		.	.	.	NA	NA	NA	NA	NA	NA	NA	NA	NA	NA	NA	NA	NA	NA	NA	NA	NA	NA	NA	NA	NA
1	SMED30026364	P53 (ACN51391.1)	0.581556	3.35112	2.79631	3.39918	26.8413	21.8828	18.3995	16.7978	19.5805	12.318	5	ACN51391.1	0	SMED-P53 [Schmidtea mediterranea]	P53_PLAFE	4e-13	Cellular tumor antigen p53	NA	NA	NA	NA	NA	NA	ENSDARP00000106582	1e-14	tumor protein p63	ENSXETP00000053761	2e-12	tumor protein p53	ENSMUSP00000110959	2e-14	transformation related protein 63	ENSP00000376254	4e-14	tumor protein p63
1	SMED30026560		0.845742	15.9074	19.9673	46.969	39.1328	19.6961	14.3566	10.749	9.71622	7.71506	2	CCD77108.1	0	putative dna replication licensing factor MCM3 [Schistosoma mansoni]	MCM3_DROME	0	DNA replication licensing factor Mcm3	C25D7.6	0	MCM-3 (mcm-3)	FBpp0070729	0	Minichromosome maintenance 3	ENSDARP00000003671	0	minichromosome maintenance complex component 3	ENSXETP00000046917	0	Putative ortholog of dNA replication licensing factor MCM3 (DNA polymerase alpha holoenzyme-associated protein P1) (RLF beta subunit) (P102 protein) (P1-MCM3), 1 of 1	ENSMUSP00000059192	0	minichromosome maintenance deficient 3 (S. cerevisiae)	ENSP00000229854	0	minichromosome maintenance complex component 3
1	SMED30027419	msh6 (AEB20401.1)	0.506817	6.11293	8.33545	19.4962	15.2886	7.03306	6.11832	4.57843	1.86294	6.6112	2	AEB20401.1	0	msh6 [Schmidtea mediterranea]	MSH6_MOUSE	0	DNA mismatch repair protein Msh6	Y47G6A.11	3e-176	MSH-6 (msh-6)	FBpp0075399	2e-153	Msh6	ENSDARP00000131172	0	mutS homolog 6 (E. coli)	ENSXETP00000049000	0	mutS homolog 6	ENSMUSP00000005503	0	mutS homolog 6 (E. coli)	ENSP00000438580	0	mutS homolog 6
1	SMED30027566		0.289246	8.14002	11.9525	17.3672	23.9349	8.71402	6.64775	4.72412	3.7963	2.98483	2	.	.	.	NA	NA	NA	NA	NA	NA	NA	NA	NA	NA	NA	NA	NA	NA	NA	NA	NA	NA	NA	NA	NA
1	SMED30027770	high mobility group-2 (AFJ24755.1)	2.39591	35.6317	51.9018	67.2207	97.8927	56.6715	42.8678	30.2767	21.1807	38.1343	2	AFJ24755.1	9e-121	high mobility group-2 [Schmidtea mediterranea]	HMGB2_CHICK	2e-38	High mobility group protein B2	F47D12.4c.2	1e-29	HMG-1.2, isoform b (hmg-1.2)	FBpp0088319	5e-39	Dorsal switch protein 1	ENSDARP00000047158	2e-38	high mobility group box 2a	ENSXETP00000041556	2e-37	high mobility group box 1	ENSMUSP00000106131	8e-37	high mobility group box 1	ENSP00000369904	1e-36	high mobility group box 1
1	SMED30028154		0.274667	1.1807	2.88366	5.71616	12.1341	4.60795	3.14832	2.71204	3.33303	10.1616	5	XP_006018281.1	3e-62	serine/threonine-protein kinase 33 [Alligator sinensis]	STK33_MOUSE	3e-61	Serine/threonine-protein kinase 33 [Mus musculus]	Y79H2A.11	1e-39	ZYG-8 (zyg-8)	FBpp0305826	3e-39	Calcium/calmodulin-dependent protein kinase I	ENSDARP00000091419	6e-61	serine/threonine kinase 33	ENSXETP00000040905	5e-41	doublecortin-like kinase 1	ENSMUSP00000112515	5e-62	serine/threonine kinase 33	ENSP00000436418	8e-62	serine/threonine kinase 33
1	SMED30028179	cyclin D-like (AFY07418.1)	0.246268	2.05296	4.92989	5.01219	11.5431	7.80837	4.80787	3.68561	2.79533	2.1096		AFY07418.1	0	cyclin D-like protein [Schmidtea mediterranea]	CCND2_RAT	2e-12	G1/S-specific cyclin-D2	C37A2.4b	4e-07	CYE-1, isoform a (cye-1)	FBpp0080335	5e-05	Cyclin E	ENSDARP00000037642	1e-18	cyclin D3	ENSXETP00000013131	5e-09	cyclin D2	ENSMUSP00000000188	1e-12	cyclin D2	ENSP00000261254	1e-12	cyclin D2
1	SMED30028218		0.0728023	1.16328	1.61103	3.40049	4.99366	2.81939	2.19495	2.00044	1.63766	1.47365		GAA28015.2	2e-84	topoisomerase (DNA) II binding protein 1 [Clonorchis sinensis]	TOB1A_XENLA	3e-57	DNA topoisomerase 2-binding protein 1-A	F37D6.1	5e-24	MUS-101 (mus-101)	FBpp0073648	2e-24	mutagen-sensitive 101	ENSDARP00000076846	2e-63	topoisomerase (DNA) II binding protein 1	ENSXETP00000003907	3e-57	topoisomerase (DNA) II binding protein 1	ENSMUSP00000035164	2e-36	topoisomerase (DNA) II binding protein 1	ENSP00000260810	2e-35	topoisomerase (DNA) II binding protein 1
1	SMED30028300		0.0991045	1.07979	1.04847	2.44159	2.49265	1.67759	1.06959	0.805959	0.483088	1.47227		.	.	.	NA	NA	NA	NA	NA	NA	NA	NA	NA	NA	NA	NA	NA	NA	NA	NA	NA	NA	NA	NA	NA
1	SMED30028415	replication factor C subunit 2 (AFJ24737.1)	0.354803	2.85886	4.65115	8.08399	10.51	4.81232	3.44702	2.69878	2.74909	2.28935		AFJ24737.1	6e-153	replication factor C subunit 2, partial [Schmidtea mediterranea]	RFC2_CHICK	1e-108	Replication factor C subunit 2	F58F6.4	6e-94	RFC-2 (rfc-2)	FBpp0073120	4e-101	Replication factor C subunit 4	ENSDARP00000104753	7e-102	replication factor C (activator 1) 2	ENSXETP00000058684	3e-81	replication factor C (activator 1) 2, 40kDa	ENSMUSP00000023867	2e-107	replication factor C (activator 1) 2	ENSP00000055077	5e-106	replication factor C (activator 1) 2, 40kDa
1	SMED30028428		0.637874	2.46216	4.46991	9.15129	12.8361	6.99749	5.22977	4.44246	3.51053	3.68872		EKC34863.1	0	Poly [ADP-ribose] polymerase 1 [Crassostrea gigas]	PARP1_CHICK	0	Poly [ADP-ribose] polymerase 1	Y71F9AL.18	8e-113	PME-1 (pme-1)	FBpp0112608	0	Poly-(ADP-ribose) polymerase	ENSDARP00000008364	0	poly (ADP-ribose) polymerase 1	ENSXETP00000048934	0	poly (ADP-ribose) polymerase 1	ENSMUSP00000027777	0	poly (ADP-ribose) polymerase family, member 1	ENSP00000355759	0	poly (ADP-ribose) polymerase 1
1	SMED30029203		0.764696	6.06288	8.4031	23.5476	44.8326	23.8933	14.9315	11.2899	9.59067	10.7602	2, 5	.	.	.	NA	NA	NA	NA	NA	NA	NA	NA	NA	NA	NA	NA	NA	NA	NA	NA	NA	NA	NA	NA	NA
1	SMED30029304		0.41992	1.93016	2.73703	5.60276	8.25238	3.8475	3.13125	2.82221	2.84167	4.22755		XP_001949525.2	5e-98	endonuclease III-like protein 1 [Acyrthosiphon pisum]	NTH_BOVIN	1e-94	Endonuclease III-like protein 1	R10E4.5a	3e-81	NTH-1, isoform d.	FBpp0088883	3e-82	NA	ENSDARP00000062940	1e-91	nth endonuclease III-like 1 (E. coli)	ENSXETP00000034748	1e-93	nth endonuclease III-like 1	ENSMUSP00000047413	8e-93	nth (endonuclease III)-like 1 (E.coli)	ENSP00000219066	9e-91	nth endonuclease III-like 1 (E. coli)
1	SMED30029980		1.43141	29.473	74.6385	130.208	110.671	31.1732	26.301	19.1797	12.4212	14.3378	2, 4	ESO85092.1	3e-70	hypothetical protein LOTGIDRAFT_196086 [Lottia gigantea]	DUT_HUMAN	3e-66	Deoxyuridine 5'-triphosphate nucleotidohydrolase, mitochondrial	K07A1.2.3	8e-50	DUT-1 (dut-1)	FBpp0079745	3e-66	Deoxyuridine triphosphatase	ENSDARP00000133795	5e-48	deoxyuridine triphosphatase	NA	NA	NA	ENSMUSP00000057854	3e-65	deoxyuridine triphosphatase	ENSP00000454183	2e-68	deoxyuridine triphosphatase
1	SMED30030234		6.8477	79.3446	91.7626	143.867	119.281	82.6301	75.5739	71.7438	72.0377	72.1756	2	XP_004817097.1	0	tubulin alpha-3 chain-like isoform X2 [Mustela putorius furo]	TBA2_PATVU	0	Tubulin alpha-2/alpha-4 chain [Patella vulgata]	C44B11.3	0	MEC-12 (mec-12)	FBpp0081153	0	alpha-Tubulin at 84B	ENSDARP00000019888	0	tubulin, alpha 1a	ENSXETP00000024445	0	tubulin, alpha 1b	ENSMUSP00000085580	0	tubulin, alpha 3A	ENSP00000382982	0	tubulin, alpha 3c
1	SMED30030295	peroxiredoxin-1 (homolog of Dugesia japonica AFP33290.1)	2.49174	65.6698	104.953	127.937	136.998	60.4125	43.3902	32.7149	28.9184	40.4874	2	AFP33290.1	2e-119	peroxiredoxin-1 [Dugesia japonica]	TDX2_BRUMA	1e-85	Thioredoxin peroxidase 2	F09E5.15b	9e-85	PRDX-2, isoform a (prdx-2)	FBpp0308757	2e-80	thioredoxin peroxidase 1	ENSDARP00000116465	6e-83	peroxiredoxin 1	ENSXETP00000010320	4e-84	peroxiredoxin 2	ENSMUSP00000105356	5e-85	peroxiredoxin 2	ENSP00000301522	1e-85	peroxiredoxin 2
1	SMED30030543	histone h2a.z-1 (AFJ24840.1)	2.2735	70.5458	107.16	170.187	147.616	61.3712	46.9232	32.5691	27.6803	35.9388	2	AFJ24840.1	2e-83	histone h2a.z-1 [Schmidtea mediterranea]	H2AZ_PONAB	3e-68	Histone H2A.Z	R08C7.3.3	1e-62	HTZ-1 (htz-1)	FBpp0084434	9e-69	Histone H2A variant	ENSDARP00000136687	1e-68	H2A histone family, member Vb	ENSXETP00000002709	1e-68	H2A histone family, member V	ENSMUSP00000036907	5e-69	H2A histone family, member Z	ENSP00000296417	7e-69	H2A histone family, member Z
1	SMED30031447		0.25733	1.50681	2.65092	5.46963	20.3327	12.0651	9.1853	7.6034	10.63	50.8273	5	AAC02090.1	2e-103	14-3-3 protein beta [Bos taurus]	1433B_BOVIN	2e-105	14-3-3 protein beta/alpha	F52D10.3a.2	6e-104	FTT-2, isoform a.	FBpp0087500	5e-99	14-3-3zeta	ENSDARP00000027118	8e-105	tyrosine 3-monooxygenase/tryptophan 5-monooxygenase activation protein, beta polypeptide a	ENSXETP00000049381	8e-104	tyrosine 3-monooxygenase/tryptophan 5-monooxygenase activation protein, beta	ENSMUSP00000018470	3e-104	tyrosine 3-monooxygenase/tryptophan 5-monooxygenase activation protein, beta polypeptide	ENSP00000361930	1e-105	tyrosine 3-monooxygenase/tryptophan 5-monooxygenase activation protein, beta
1	SMED30031477		0.526761	2.6572	4.33136	9.02809	9.94664	4.34973	3.4635	2.38388	1.90257	4.53775		XP_008398104.1	6e-41	origin recognition complex subunit 3 [Poecilia reticulata]	ORC3_BOVIN	1e-37	Origin recognition complex subunit 3 [Bos taurus]	NA	NA	NA	FBpp0086882	6e-40	latheo	ENSDARP00000047856	2e-42	origin recognition complex, subunit 3	ENSXETP00000063537	4e-34	origin recognition complex, subunit 3	ENSMUSP00000048319	2e-34	origin recognition complex, subunit 3	ENSP00000257789	3e-38	origin recognition complex, subunit 3
1	SMED30031539		0.429491	1.9819	3.68652	6.64235	9.33128	4.45321	3.51295	2.598	5.32979	3.35121		ELU16403.1	2e-67	hypothetical protein CAPTEDRAFT_227802 [Capitella teleta]	ORC4_HUMAN	2e-64	Origin recognition complex subunit 4 [Homo sapiens]	NA	NA	NA	FBpp0072330	1e-41	Origin recognition complex subunit 4	ENSDARP00000141716	2e-59	origin recognition complex, subunit 4	ENSXETP00000046974	8e-55	origin recognition complex, subunit 4	ENSMUSP00000028098	2e-61	origin recognition complex, subunit 4	ENSP00000441953	4e-65	origin recognition complex, subunit 4
1	SMED30031663		0.0518799	1.43734	3.39642	5.50338	3.99689	1.52767	1.33707	1.10511	0.78908	9.10968		NP_001083783.1	1e-78	DNA-directed DNA polymerase epsilon 2 [Xenopus laevis]	DPOE2_CHICK	3e-80	DNA polymerase epsilon subunit 2	F08B4.5	9e-52	POLE-2 (pole-2)	FBpp0076789	9e-52	DNA polymerase epsilon 58kD subunit	ENSDARP00000131703	2e-49	polymerase (DNA directed), epsilon 2, accessory subunit	ENSXETP00000020009	5e-76	polymerase (DNA directed), epsilon 2, accessory subunit	ENSMUSP00000021359	1e-74	polymerase (DNA directed), epsilon 2 (p59 subunit)	ENSP00000216367	4e-79	polymerase (DNA directed), epsilon 2, accessory subunit
1	SMED30032563	MCM5 (AFL48194.1)	1.11975	15.0366	25.1711	43.3208	44.3204	17.7176	14.1081	11.1133	7.9176	7.27133	2	AFL48194.1	0	MCM5 [Schmidtea mediterranea]	MCM5A_XENLA	0	DNA replication licensing factor mcm5-A	R10E4.4.2	0	MCM-5 (mcm-5)	FBpp0081756	0	Minichromosome maintenance 5	ENSDARP00000018877	0	minichromosome maintenance complex component 5	ENSXETP00000000515	0	minichromosome maintenance complex component 5	ENSMUSP00000126135	0	minichromosome maintenance deficient 5, cell division cycle 46 (S. cerevisiae)	ENSP00000216122	0	minichromosome maintenance complex component 5
1	SMED30032688		0.235925	6.66767	9.36116	16.4595	19.1902	6.76519	5.61081	4.55567	4.27822	7.30069	2	CCD80484.1	3e-129	serine/threonine kinase [Schistosoma mansoni]	CDK1_CARAU	2e-123	Cyclin-dependent kinase 1	T05G5.3.2	1e-112	CDK-1 (cdk-1)	FBpp0079641	5e-109	Cyclin-dependent kinase 1	ENSDARP00000109027	1e-123	cyclin-dependent kinase 1	ENSXETP00000020815	8e-105	cyclin-dependent kinase 2	ENSMUSP00000113184	3e-115	cyclin-dependent kinase 1	ENSP00000378699	3e-116	cyclin-dependent kinase 1
1	SMED30032723		0.0829711	1.2195	1.37908	3.19853	3.1803	1.51612	1.16826	1.00119	1.36118	2.32554		GAA48772.1	0	DNA repair and recombination protein RAD54 and RAD54-like protein, partial [Clonorchis sinensis]	RAD54_CHICK	0	DNA repair and recombination protein RAD54-like	W06D4.6	0	RAD-54 (rad-54)	FBpp0077357	0	okra	ENSDARP00000007237	0	RAD54-like (S. cerevisiae)	ENSXETP00000061309	0	RAD54-like	ENSMUSP00000099765	0	RAD54 like (S. cerevisiae)	ENSP00000396113	0	RAD54-like (S. cerevisiae)
1	SMED30033360		0.51499	5.43015	6.13628	12.3586	15.4823	7.83104	4.85496	4.25805	1.9561	4.47406	2	XP_006622226.1	0.0002	targeting protein for Xklp2-like isoform X2 [Apis dorsata]	NA	NA	NA	NA	NA	NA	NA	NA	NA	NA	NA	NA	ENSXETP00000005433	0.0003	TPX2, microtubule-associated	NA	NA	NA	NA	NA	NA
1	SMED30033565		0.486829	3.10988	3.1514	3.86799	25.7091	18.6117	12.5115	9.05703	4.31483	4.54661	5	.	.	.	NA	NA	NA	NA	NA	NA	NA	NA	NA	NA	NA	NA	NA	NA	NA	NA	NA	NA	NA	NA	NA
1	SMED30033763		1.4546	26.8706	30.4606	50.5585	47.5651	21.0644	14.8683	13.5191	3.84279	4.36773	2	CDJ11013.1	4e-40	protein translation factor sui1 [Hymenolepis microstoma]	SUI1_ASHGO	3e-39	Protein translation factor SUI1 [Ashbya gossypii ATCC 10895]	T27F7.3	1e-31	EIF-1 (eif-1)	FBpp0072908	8e-40	NA	ENSDARP00000048967	6e-33	eukaryotic translation initiation factor 1B	ENSXETP00000053756	8e-34	eukaryotic translation initiation factor 1	ENSMUSP00000041538	2e-34	eukaryotic translation initiation factor 1	ENSP00000466321	4e-34	eukaryotic translation initiation factor 1
1	SMED30034043		0.181309	2.41187	3.24082	6.06883	6.4321	3.75101	2.28703	2.30048	1.39595	2.80569	2	EZA47859.1	4e-103	hypothetical protein X777_15178 [Cerapachys biroi]	CATIN_HUMAN	4e-99	Cactin	W03H9.4c	1e-61	CACN-1, isoform a (cacn-1)	FBpp0309346	3e-91	cactin	ENSDARP00000078145	1e-70	cactin	ENSXETP00000047821	4e-95	cactin, spliceosome C complex subunit	ENSMUSP00000059533	3e-98	cactin, spliceosome C complex subunit	ENSP00000221899	1e-99	cactin, spliceosome C complex subunit
1	SMED30034338		0.260262	2.77436	3.25329	9.05654	11.2258	6.15166	4.14283	3.56104	4.15224	4.41301	2	.	.	.	NA	NA	NA	NA	NA	NA	NA	NA	NA	NA	NA	NA	NA	NA	NA	NA	NA	NA	NA	NA	NA
1	SMED30034520		0.182496	6.98163	13.8297	21.9224	19.8148	9.11748	6.76981	5.55221	5.5215	7.61546	2	GAA50958.1	0	DNA repair protein RAD51 [Clonorchis sinensis]	RAD51_CRIGR	0	DNA repair protein RAD51 homolog 1 [Cricetulus griseus]	Y43C5A.6c	2e-135	RAD-51, isoform a.	FBpp0084955	2e-153	spindle A	ENSDARP00000060705	0	RAD51 recombinase	ENSXETP00000034829	0	RAD51 recombinase	ENSMUSP00000028795	0	RAD51 homolog	ENSP00000267868	0	RAD51 recombinase
1	SMED30034829	fancd2-like (ACT98276.1)	0.0666027	1.14075	2.39963	4.01199	4.50727	2.31283	2.08852	1.68475	1.60588	4.91691		ACT98276.1	0	fancd2-like protein [Schmidtea mediterranea]	FACD2_MOUSE	1e-29	Fanconi anemia group D2 protein homolog	NA	NA	NA	FBpp0083399	4e-11	Fancd2	ENSDARP00000112379	4e-25	Fanconi anemia, complementation group D2	ENSXETP00000056948	1e-32	Fanconi anemia, complementation group D2	ENSMUSP00000045667	2e-30	Fanconi anemia, complementation group D2	ENSP00000373318	4e-23	Fanconi anemia, complementation group D2
1	SMED30035063	SOXP-2 (AFD29620.1)	0.669385	2.51076	3.60898	5.70425	19.4378	12.9926	7.36105	5.9805	4.35154	4.14856		AFD29620.1	0	SOXP-2 [Schmidtea mediterranea]	SOX14_DROME	1e-07	Putative transcription factor SOX-14 [Drosophila melanogaster]	C32E12.5.2	2e-07	SEM-2 (sem-2)	FBpp0072066	1e-08	Sox box protein 14	ENSDARP00000022977	7e-07	SRY (sex determining region Y)-box 13	ENSXETP00000001530	3e-08	SRY (sex determining region Y)-box 7	ENSMUSP00000064250	7e-07	SRY (sex determining region Y)-box 12	ENSP00000379644	9e-07	SRY (sex determining region Y)-box 6
1	SMED30035323		0.159149	3.02268	3.4052	6.07005	7.62497	2.63349	2.35215	1.71186	1.75717	2.73036	2	EGI62539.1	3e-39	Origin recognition complex subunit 2 [Acromyrmex echinatior]	ORC2_DROME	2e-32	Origin recognition complex subunit 2	F59E10.1	9e-12	ORC-2 (orc-2)	FBpp0082329	2e-33	Origin recognition complex subunit 2	ENSDARP00000132032	8e-26	origin recognition complex, subunit 2	ENSXETP00000062184	4e-32	origin recognition complex, subunit 2	ENSMUSP00000109964	9e-29	origin recognition complex, subunit 2	ENSP00000234296	9e-32	origin recognition complex, subunit 2
1	SMED30035831		0.556901	5.85234	9.36114	13.9743	67.9594	42.825	29.1	25.0308	23.6396	18.4112	5	.	.	.	NA	NA	NA	NA	NA	NA	NA	NA	NA	NA	NA	NA	NA	NA	NA	NA	NA	NA	NA	NA	NA
1	SMED30035927		0.180155	1.9854	4.82398	8.94116	6.92114	3.17078	2.61103	2.26626	1.63723	3.33156		ETE65779.1	7e-11	Protein NEDD1, partial [Ophiophagus hannah]	NEDD1_MOUSE	2e-08	Protein NEDD1	NA	NA	NA	FBpp0081650	0.0002	NA	ENSDARP00000117911	2e-06	neural precursor cell expressed, developmentally down-regulated 1	ENSXETP00000046885	1e-11	neural precursor cell expressed, developmentally down-regulated 1	ENSMUSP00000020163	2e-09	neural precursor cell expressed, developmentally down-regulated gene 1	ENSP00000404978	2e-08	neural precursor cell expressed, developmentally down-regulated 1
1	SMED30036024		0.198155	2.42711	5.38237	9.7476	14.3207	7.13818	5.7427	4.22112	2.88831	6.03915		CAZ35265.1	5e-130	DNA primase large subunit, putative [Schistosoma mansoni]	PRI2_MOUSE	7e-117	DNA primase large subunit	W02D9.1a.2	3e-75	PRI-2, isoform a.	FBpp0077899	4e-80	DNA polymerase alpha 60kD	ENSDARP00000012598	3e-112	primase, DNA, polypeptide 2	ENSXETP00000009675	4e-115	primase, DNA, polypeptide 2 (58kDa)	ENSMUSP00000027312	1e-117	DNA primase, p58 subunit	ENSP00000484105	8e-117	primase, DNA, polypeptide 2 (58kDa)
2	SMED30004407		0.0263554	2.56156	3.16872	9.64521	9.20783	4.26233	2.91918	2.61175	1.62886	2.87502	2, 4	EKC19859.1	0	DNA polymerase delta catalytic subunit [Crassostrea gigas]	DPOD1_BOVIN	0	DNA polymerase delta catalytic subunit [Bos taurus]	F10C2.4	0	F10C2.4 (F10C2.4)	FBpp0075277	0	DNA-polymerase-delta	ENSDARP00000055858	0	polymerase (DNA directed), delta 1, catalytic subunit	ENSXETP00000019806	0	polymerase (DNA directed), delta 1, catalytic subunit	ENSMUSP00000039776	0	polymerase (DNA directed), delta 1, catalytic subunit	ENSP00000473052	0	polymerase (DNA directed), delta 1, catalytic subunit
2	SMED30006841		0	2.67748	3.20121	6.20352	2.30316	0.700049	0.645503	0.54879	0.536077	1.26793	2, 4	ESO09396.1	7e-140	hypothetical protein HELRODRAFT_156455 [Helobdella robusta]	PP1A_MOUSE	1e-141	Serine/threonine-protein phosphatase PP1-alpha catalytic subunit	F56C9.1	2e-141	GSP-2 (gsp-2)	FBpp0082067	2e-139	Protein phosphatase 1 at 87B	ENSDARP00000141959	1e-141	protein phosphatase 1, catalytic subunit, gamma isozyme	ENSXETP00000052896	3e-142	protein phosphatase 1, catalytic subunit, gamma isozyme	ENSMUSP00000137997	2e-142	Serine/threonine-protein phosphatase PP1-alpha catalytic subunit	ENSP00000365936	8e-142	protein phosphatase 1, catalytic subunit, alpha isozyme
2	SMED30009506		0	2.37013	5.53218	7.5011	11.4674	5.00473	3.33754	2.98716	2.80805	2.54328		XP_002054388.1	1e-17	GJ24423 [Drosophila virilis]	BI52B_XENLA	9e-16	Baculoviral IAP repeat-containing protein 5.2-B	T27F2.3.2	1e-13	BIR-1 (bir-1)	FBpp0082849	3e-16	Deterin	ENSDARP00000101794	3e-13	baculoviral IAP repeat containing 5a	ENSXETP00000021977	4e-16	baculoviral IAP repeat containing 5	ENSMUSP00000079124	2e-16	baculoviral IAP repeat-containing 5	ENSP00000467336	2e-14	baculoviral IAP repeat containing 5
2	SMED30011838	TRAF interacting protein (AFJ24729.1)	0	2.05905	3.83708	6.1219	6.16113	2.67086	1.80669	1.29001	1.30365	3.27818	2, 4, 5	AFJ24729.1	0	TRAF interacting protein [Schmidtea mediterranea]	TRAIP_MOUSE	3e-11	E3 ubiquitin-protein ligase TRAIP	B0432.13.2	9e-13	B0432.13 (B0432.13)	FBpp0085929	4e-10	no poles	ENSDARP00000024931	2e-13	TRAF-interacting protein	ENSXETP00000059045	5e-13	TRAF interacting protein	ENSMUSP00000040001	4e-12	TRAF-interacting protein	ENSP00000328203	9e-12	TRAF interacting protein
2	SMED30012533		0	5.83177	8.57486	2.045	1.79689	0.984005	0.594697	0.566109	0.527887	1.44916	2, 3	GAA34058.2	2e-40	UDP-glcNAc:betaGal beta-1,3-N-acetylglucosaminyltransferase 5, partial [Clonorchis sinensis]	B3GT5_MOUSE	3e-20	Beta-1,3-galactosyltransferase 5	C54C8.3	6e-11	C54C8.3 (C54C8.3)	FBpp0070606	2e-20	brainiac	ENSDARP00000139089	4e-18	UDP-Gal:betaGlcNAc beta 1,3-galactosyltransferase, polypeptide 2	ENSXETP00000013475	5e-20	Putative ortholog of beta-1,3-galactosyltransferase 5 (EC 2.4.1.-) (Beta-1,3-GalTase 5) (Beta3Gal-T5) (b3Gal-T5) (UDP-galactose:beta-N-acetylglucosamine beta- 1,3-galactosyltransferase 5) (UDP-Gal:beta-GlcNAc beta-1,3- galactosyltransferase 5) (Beta-3-Gx-	ENSMUSP00000097096	4e-21	UDP-Gal:betaGlcNAc beta 1,3-galactosyltransferase, polypeptide 5	ENSP00000480285	7e-19	UDP-Gal:betaGlcNAc beta 1,3-galactosyltransferase, polypeptide 5
2	SMED30013701		0	1.02188	1.10868	3.09777	2.32784	0.958787	0.798205	0.629279	0.295832	1.34596	4, 5	AAI67300.1	4e-143	sbno1 protein [Xenopus (Silurana) tropicalis]	SBNO1_CHICK	8e-137	Protein strawberry notch homolog 1 [Gallus gallus]	F20H11.2	8e-132	LET-765 (let-765)	FBpp0309424	1e-129	strawberry notch	ENSDARP00000141425	2e-142	strawberry notch homolog 1 (Drosophila)	ENSXETP00000060567	5e-145	strawberry notch homolog 1 (Drosophila)	ENSMUSP00000143084	5e-143	sno, strawberry notch homolog 1 (Drosophila)	ENSP00000387361	7e-136	strawberry notch homolog 1 (Drosophila)
2	SMED30017162		0	2.71477	5.09708	6.84165	4.42466	1.29243	1.09386	0.669912	0.57321	1.28477	2, 3, 4	XP_004286643.1	1e-67	casein kinase II subunit beta isoform 1 [Orcinus orca]	CSK2B_XENLA	6e-69	Casein kinase II subunit beta	T01G9.6a	9e-68	KIN-10, isoform b (kin-10)	FBpp0099985	4e-67	Casein kinase II beta subunit	ENSDARP00000098474	9e-70	casein kinase 2, beta polypeptide	ENSXETP00000058038	1e-57	casein kinase 2, beta polypeptide	ENSMUSP00000025246	1e-69	casein kinase 2, beta polypeptide	ENSP00000382984	5e-70	casein kinase 2, beta polypeptide
2	SMED30017245		0	0.78469	1.8118	2.42681	5.86505	2.11085	1.52843	1.29718	1.02791	2.0943	5	ESN98881.1	7e-32	hypothetical protein HELRODRAFT_185038 [Helobdella robusta]	DCC1_DANRE	2e-21	Sister chromatid cohesion protein DCC1	NA	NA	NA	FBpp0085589	3e-16	NA	ENSDARP00000025936	4e-22	DNA replication and sister chromatid cohesion 1	ENSXETP00000006777	1e-20	DNA replication and sister chromatid cohesion 1	ENSMUSP00000023059	5e-20	defective in sister chromatid cohesion 1 homolog (S. cerevisiae)	ENSP00000322180	3e-20	DNA replication and sister chromatid cohesion 1
2	SMED30023063		0	3.99327	4.05112	8.7057	5.89391	1.96544	1.62793	1.54263	1.4587	2.79903	2, 4, 5	EKC34220.1	0	Helicase POLQ-like protein [Crassostrea gigas]	HELQ_MOUSE	0	Helicase POLQ-like	Y55B1AL.3a	2e-164	HELQ-1, isoform a.	FBpp0076412	3e-170	mutagen-sensitive 301	ENSDARP00000104305	0	helicase, POLQ-like	ENSXETP00000003860	0	helicase, POLQ-like	ENSMUSP00000041599	0	helicase, POLQ-like	ENSP00000295488	0	helicase, POLQ-like
2	SMED30025421		0	3.24938	4.1912	6.36709	5.71158	3.22574	2.60257	2.00603	1.98044	2.64356	2	ESO87703.1	2e-101	hypothetical protein LOTGIDRAFT_127400 [Lottia gigantea]	EXO1_HUMAN	5e-84	Exonuclease 1	F45G2.3	4e-50	EXO-1 (exo-1)	FBpp0080675	4e-83	tosca	ENSDARP00000073846	2e-81	exonuclease 1	ENSXETP00000041268	1e-54	exonuclease 1	ENSMUSP00000039376	3e-83	exonuclease 1	ENSP00000430251	4e-85	exonuclease 1
2	SMED30026496		0	0.981517	1.1549	1.97204	3.67986	1.61624	1.0392	1.0478	1.96974	1.87912	5	XP_005145133.1	3e-49	endonuclease/exonuclease/phosphatase family domain-containing protein 1, partial [Melopsittacus undulatus]	EEPD1_HUMAN	4e-47	Endonuclease/exonuclease/phosphatase family domain-containing protein 1 [Homo sapiens]	NA	NA	NA	NA	NA	NA	ENSDARP00000095703	4e-40	endonuclease/exonuclease/phosphatase family domain containing 1	ENSXETP00000028723	2e-14	endonuclease/exonuclease/phosphatase family domain containing 1	ENSMUSP00000047083	7e-43	endonuclease/exonuclease/phosphatase family domain containing 1	ENSP00000442692	9e-48	endonuclease/exonuclease/phosphatase family domain containing 1
2	SMED30035415		0	0.43723	0.762632	1.16035	0.794274	0.497322	0.318874	0.305879	0.15361	0.293979		XP_007271670.1	2e-43	DNA repair helicase [Fomitiporia mediterranea MF3/22]	CHL1_CAEEL	2e-38	ATP-dependent RNA helicase chl-1	M03C11.2	1e-39	CHL-1 (chl-1)	FBpp0070235	9e-33	NA	ENSDARP00000025514	2e-42	DEAD/H (Asp-Glu-Ala-Asp/His) box helicase 11	ENSXETP00000061107	6e-44	DEAD/H (Asp-Glu-Ala-Asp/His) box helicase 11	ENSMUSP00000130440	2e-38	DEAD/H (Asp-Glu-Ala-Asp/His) box helicase 11	ENSP00000228264	2e-37	DEAD/H (Asp-Glu-Ala-Asp/His) box helicase 11
3	SMED30001110		7.27025	0.582793	2.41122	5.05706	6.7603	3.07765	2.10243	2.69824	1.90901	4.93722		.	.	.	NA	NA	NA	NA	NA	NA	NA	NA	NA	NA	NA	NA	NA	NA	NA	NA	NA	NA	NA	NA	NA
3	SMED30001362	piwi-3 (ACC97187.1)	36.6583	63.3169	94.5038	156.032	307.198	227.396	161.202	126.161	108.626	83.3472		ACC97187.1	0	piwi protein WI-3 [Schmidtea mediterranea]	PIWL1_CHICK	0	Piwi-like protein 1 [Gallus gallus]	D2030.6	1e-134	PRG-1 (prg-1)	FBpp0289159	0	Argonaute 3	ENSDARP00000061114	0	piwi-like RNA-mediated gene silencing 1	ENSXETP00000023096	3e-180	piwi-like RNA-mediated gene silencing 2	ENSMUSP00000083222	0	piwi-like RNA-mediated gene silencing 1	ENSP00000245255	0	piwi-like RNA-mediated gene silencing 1
3	SMED30002081		2.67403	2.28786	2.79533	1.91175	15.5311	14.523	10.6306	11.2624	14.427	9.6408	5	.	.	.	NA	NA	NA	NA	NA	NA	NA	NA	NA	NA	NA	NA	NA	NA	NA	NA	NA	NA	NA	NA	NA
3	SMED30002927		0.14565	0	0.182429	0.309942	1.51914	0.990354	0.978958	0.910055	0.42666	5.83445	5	EKC42274.1	1e-36	hypothetical protein CGI_10017842 [Crassostrea gigas]	SAM15_MOUSE	1e-21	Sterile alpha motif domain-containing protein 15	T21H8.1a.2	0.0004	HLB-1, isoform b (hlb-1)	FBpp0077082	1e-13	NA	ENSDARP00000131835	5e-05	sterile alpha motif domain containing 1a	NA	NA	NA	ENSMUSP00000138551	1e-22	sterile alpha motif domain containing 15	ENSP00000216471	3e-19	sterile alpha motif domain containing 15
3	SMED30003764		0.674659	0.975603	3.74556	3.57749	22.8378	17.5244	10.5916	9.83162	8.23912	8.03667	5	XP_003696749.1	2e-39	N-alpha-acetyltransferase 40-like [Apis florea]	NAA40_XENLA	5e-36	N-alpha-acetyltransferase 40	Y38A10A.7	2e-26	Y38A10A.7 (Y38A10A.7)	FBpp0084827	5e-22	NA	ENSDARP00000029934	6e-36	N(alpha)-acetyltransferase 40, NatD catalytic subunit, homolog (S. cerevisiae)	ENSXETP00000005842	8e-37	N(alpha)-acetyltransferase 40, NatD catalytic subunit	ENSMUSP00000025675	5e-34	N(alpha)-acetyltransferase 40, NatD catalytic subunit, homolog (S. cerevisiae)	ENSP00000442055	4e-34	N(alpha)-acetyltransferase 40, NatD catalytic subunit
3	SMED30004136		3.94102	6.99606	6.46572	14.0232	14.396	8.83692	6.10789	5.01902	2.61392	4.04476		ESP04902.1	0	hypothetical protein LOTGIDRAFT_109334, partial [Lottia gigantea]	DPOLA_XENLA	0	DNA polymerase alpha catalytic subunit	Y47D3A.29a	2e-171	Y47D3A.29, isoform b (Y47D3A.29)	FBpp0083514	0	DNA polymerase alpha 180kD	ENSDARP00000106559	0	polymerase (DNA directed), alpha 1	ENSXETP00000047196	0	polymerase (DNA directed), alpha 1, catalytic subunit	ENSMUSP00000006856	0	polymerase (DNA directed), alpha 1	ENSP00000368349	0	polymerase (DNA directed), alpha 1, catalytic subunit
3	SMED30007406	piwi-1 (Q2Q5Y9)	115.313	116.461	249.51	464.3	611.624	251.825	176.311	134.074	98.8165	89.8579		Q2Q5Y9	0	Piwi-like protein 1	PIWI1_SCHMD	0	Piwi-like protein 1	D2030.6	7e-59	PRG-1 (prg-1)	FBpp0079755	5e-70	piwi	ENSDARP00000061114	1e-75	piwi-like RNA-mediated gene silencing 1	ENSXETP00000027524	8e-44	piwi-like RNA-mediated gene silencing 3	ENSMUSP00000083222	4e-67	piwi-like RNA-mediated gene silencing 1	ENSP00000245255	2e-67	piwi-like RNA-mediated gene silencing 1
3	SMED30010251		0.425285	0.143188	1.95043	1.78761	4.37153	2.19147	1.17589	0.72614	0.712179	0.209914		ELT94436.1	2e-28	hypothetical protein CAPTEDRAFT_111699, partial [Capitella teleta]	NDF1_DANRE	9e-27	Neurogenic differentiation factor 1	C34E10.7	2e-21	CND-1 (cnd-1)	FBpp0074978	6e-08	target of Poxn	ENSDARP00000132736	2e-28	neuronal differentiation 1	ENSXETP00000062746	3e-27	neuronal differentiation 1	ENSMUSP00000040364	6e-27	neurogenic differentiation 1	ENSP00000295108	1e-26	neuronal differentiation 1
3	SMED30010906		5.58322	8.65519	9.05998	20.2226	18.1183	9.53115	7.81794	6.0554	4.97607	3.89969		CDJ06586.1	0	structural maintenance of chromosomes protein 2 [Hymenolepis microstoma]	SMC2_XENLA	0	Structural maintenance of chromosomes protein 2	M106.1	4e-83	MIX-1 (mix-1)	FBpp0086591	0	Structural maintenance of chromosomes 2	ENSDARP00000104167	0	structural maintenance of chromosomes 2	ENSXETP00000022515	0	structural maintenance of chromosomes 2	ENSMUSP00000113940	0	structural maintenance of chromosomes 2	ENSP00000286398	0	structural maintenance of chromosomes 2
3	SMED30011181		0.755027	0.99139	1.73555	2.12027	2.93453	1.54101	1.33278	1.09734	1.1251	12.3415		CDJ07675.1	1e-124	fidgetin protein 1 [Hymenolepis microstoma]	FIGL1_RAT	2e-118	Fidgetin-like protein 1 [Rattus norvegicus]	F32D1.1	1e-88	FIGL-1 (figl-1)	FBpp0077290	7e-92	NA	ENSDARP00000017944	8e-119	fidgetin-like 1	ENSXETP00000034241	1e-118	fidgetin-like 1	ENSMUSP00000126340	6e-119	fidgetin-like 1	ENSP00000484551	7e-117	fidgetin-like 1
3	SMED30011316		1.00827	1.63169	2.10538	4.13029	5.32451	3.05537	2.25279	1.7479	0.803748	1.61456		.	.	.	NA	NA	NA	NA	NA	NA	NA	NA	NA	NA	NA	NA	NA	NA	NA	NA	NA	NA	NA	NA	NA
3	SMED30013672		5.88775	6.71623	9.72897	13.9372	34.2638	24.0067	16.5122	14.8416	13.2005	11.3001		CCD79819.1	2e-21	hypothetical protein Smp_016340 [Schistosoma mansoni]	MED8_ANOGA	7e-17	Mediator of RNA polymerase II transcription subunit 8	Y62F5A.1b	9e-05	MDT-8, isoform a (mdt-8)	FBpp0085609	7e-17	Mediator complex subunit 8	ENSDARP00000134283	5e-15	mediator complex subunit 8	ENSXETP00000021128	6e-17	mediator complex subunit 8	ENSMUSP00000019229	3e-15	mediator complex subunit 8	ENSP00000361535	1e-15	mediator complex subunit 8
3	SMED30014446	piwi-2 (Q2Q5Y8)	37.6194	72.3317	101.556	171.937	308.712	224.282	183.325	139.94	110.439	96.9501		Q2Q5Y8	0	Piwi-like protein 2	PIWI2_SCHMD	0	Piwi-like protein 2	C01G5.2a	9e-55	PRG-2 (prg-2)	FBpp0079755	4e-72	piwi	ENSDARP00000061114	1e-76	piwi-like RNA-mediated gene silencing 1	ENSXETP00000023096	1e-58	piwi-like RNA-mediated gene silencing 2	ENSMUSP00000083222	1e-70	piwi-like RNA-mediated gene silencing 1	ENSP00000245255	6e-71	piwi-like RNA-mediated gene silencing 1
3	SMED30014572		3.58685	5.23444	9.23874	17.7308	22.4144	9.2035	6.41228	5.50053	3.00619	4.9813		ESO83785.1	4e-93	hypothetical protein LOTGIDRAFT_132783 [Lottia gigantea]	CDC16_HUMAN	1e-79	Cell division cycle protein 16 homolog	F10B5.6	3e-31	EMB-27 (emb-27)	FBpp0083769	8e-43	Cell division cycle 16 ortholog	ENSDARP00000072280	6e-80	cell division cycle 16 homolog (S. cerevisiae)	ENSXETP00000005489	1e-52	cell division cycle 16	ENSMUSP00000047950	2e-77	CDC16 cell division cycle 16	ENSP00000252457	2e-81	cell division cycle 16
3	SMED30016537		2.98333	3.60373	5.44438	5.06661	9.41359	6.46709	5.25677	3.7431	2.39395	5.61931		.	.	.	NA	NA	NA	NA	NA	NA	NA	NA	NA	NA	NA	NA	NA	NA	NA	NA	NA	NA	NA	NA	NA
3	SMED30017222		5.55868	4.12935	19.9201	23.2728	229.568	164.992	112.24	84.3263	72.154	70.4303	5	GAA36695.2	3e-55	histone H2A.V [Clonorchis sinensis]	H2AV_DROME	5e-57	Histone H2A.v	R08C7.3.3	4e-51	HTZ-1 (htz-1)	FBpp0084434	5e-58	Histone H2A variant	ENSDARP00000090434	3e-57	H2A histone family, member Va	ENSXETP00000002709	2e-57	H2A histone family, member V	ENSMUSP00000036907	2e-57	H2A histone family, member Z	ENSP00000296417	3e-57	H2A histone family, member Z
3	SMED30017835		1.06249	0	0.0365507	0.589738	0.547908	0.3614	0.391346	0.409968	0.253168	5.52937		ELT88821.1	7e-27	hypothetical protein CAPTEDRAFT_201073 [Capitella teleta]	TPMT_MOUSE	1e-24	Thiopurine S-methyltransferase	NA	NA	NA	NA	NA	NA	ENSDARP00000138689	1e-23	thiopurine S-methyltransferase, tandem duplicate 1	ENSXETP00000053072	2e-19	thiopurine S-methyltransferase	ENSMUSP00000105745	1e-25	thiopurine methyltransferase	ENSP00000312304	4e-21	thiopurine S-methyltransferase
3	SMED30019057		17.3294	17.0632	35.5347	39.0562	101.908	60.4177	43.466	35.6461	37.2581	24.6706		.	.	.	NA	NA	NA	NA	NA	NA	NA	NA	NA	NA	NA	NA	NA	NA	NA	NA	NA	NA	NA	NA	NA
3	SMED30019097	SOXP-1 (AFD29619.1)	5.85102	5.40452	9.01082	9.91386	48.9933	31.1482	15.947	10.5031	7.1576	5.23596		AFD29619.1	0	SOXP-1 [Schmidtea mediterranea]	SOX13_HUMAN	5e-13	Transcription factor SOX-13	T22B7.1b.2	7e-14	EGL-13, isoform a (egl-13)	FBpp0306557	6e-13	Sox102F	ENSDARP00000091770	9e-14	SRY (sex determining region Y)-box 6	ENSXETP00000055793	1e-13	SRY (sex determining region Y)-box 5	ENSMUSP00000092130	7e-14	SRY (sex determining region Y)-box 13	ENSP00000478239	1e-13	SRY (sex determining region Y)-box 13
3	SMED30019803		22.6461	27.8533	111.988	225.185	1108.53	774.787	539.596	403.269	462.564	351.605	5	.	.	.	NA	NA	NA	NA	NA	NA	NA	NA	NA	NA	NA	NA	NA	NA	NA	NA	NA	NA	NA	NA	NA
3	SMED30021461		4.00295	5.44693	13.062	26.6198	60.8026	59.1792	54.53	33.1909	4.22352	24.0873		AGS78026.1	7e-57	histone H2B, partial [Schmidtea mediterranea]	H2B1_TIGCA	5e-53	Histone H2B.1/H2B.2 [Tigriopus californicus]	C50F4.5	2e-53	HIS-41 (his-41)	FBpp0091115	2e-53	His2B:CG33870	ENSDARP00000067948	3e-52	zgc:194989	ENSXETP00000056584	3e-53	histone cluster 1, H2bj	ENSMUSP00000056604	8e-53	histone cluster 1, H2ba	ENSP00000366618	2e-52	histone cluster 1, H2bl
3	SMED30021492		2.29612	2.51046	4.02019	4.23207	12.5692	5.87752	4.06876	3.27931	2.00049	3.56409		XP_003904604.1	3e-21	histone H3.3-like [Papio anubis]	H32_PEA	2e-21	Histone H3.2 [Pisum sativum]	Y49E10.6a	7e-22	HIS-72, isoform b.	FBpp0305717	1e-21	Histone H3.3A	ENSDARP00000117879	1e-21	H3 histone, family 3B.1	ENSXETP00000027509	7e-22	H3 histone, family 3B (H3.3B)	ENSMUSP00000016703	1e-21	H3 histone, family 3B	ENSP00000339835	1e-21	H3 histone, family 3C
3	SMED30023062	bruno-like (ABC70476.1)	13.9993	23.331	33.7108	56.7529	126.708	80.4185	51.2532	40.8844	47.1966	34.2594		ABC70476.1	0	bruno-like [Schmidtea mediterranea]	CEL3A_XENLA	3e-66	CUGBP Elav-like family member 3-A	T01D1.2g.5	1e-47	ETR-1, isoform e.	FBpp0304038	2e-53	arrest	ENSDARP00000087742	2e-69	cugbp, Elav-like family member 5a	ENSXETP00000031370	3e-63	CUGBP, Elav-like family member 5	ENSMUSP00000143733	4e-66	CUGBP, Elav-like family member 3	ENSP00000292672	1e-66	CUGBP, Elav-like family member 5
3	SMED30023430		69.6088	77.2108	125.374	206.685	345.081	219.499	171.181	131.128	132.721	101.465		ESO03548.1	3e-64	hypothetical protein HELRODRAFT_157043 [Helobdella robusta]	SET_MOUSE	1e-61	Protein SET	C27B7.1b	9e-42	SPR-2, isoform a (spr-2)	FBpp0082521	2e-46	Set	ENSDARP00000008085	6e-60	SET translocation (myeloid leukemia-associated) B	ENSXETP00000028114	9e-60	SET nuclear proto-oncogene	ENSMUSP00000099930	2e-62	SET nuclear oncogene	ENSP00000318012	3e-59	SET nuclear proto-oncogene
3	SMED30023483	INX-13 (AFD29613.1)	2.96099	1.51757	6.82409	6.98056	51.2884	39.2099	13.1236	8.0346	3.16085	5.37078	5	AFD29613.1	0	INX-13 [Schmidtea mediterranea]	UNC9_CAEEL	2e-50	Innexin unc-9	C16E9.4b	1e-53	INX-1, isoform b (inx-1)	FBpp0070965	4e-18	Innexin 2	NA	NA	NA	NA	NA	NA	NA	NA	NA	NA	NA	NA
3	SMED30025757	JUNLI-1 (AFD29623.1)	9.43602	13.3351	20.4808	30.9198	92.1547	58.3987	36.5118	29.6892	23.579	19.9272		AFD29623.1	0	JUNLI-1 [Schmidtea mediterranea]	NA	NA	NA	NA	NA	NA	NA	NA	NA	NA	NA	NA	NA	NA	NA	NA	NA	NA	NA	NA	NA
3	SMED30026144		0.302622	0.65129	0.549166	1.66915	1.89323	1.29255	0.860652	0.68563	1.30222	0.868168		CDJ11987.1	6e-05	tonsoku protein [Hymenolepis microstoma]	NA	NA	NA	NA	NA	NA	NA	NA	NA	NA	NA	NA	NA	NA	NA	NA	NA	NA	NA	NA	NA
3	SMED30026247	stem loop binding protein (AGS78023.1)	6.38715	6.9574	10.8135	14.9136	26.2891	12.6923	8.87651	6.38116	4.22464	8.14576		AGS78023.1	4e-170	stem loop binding protein, partial [Schmidtea mediterranea]	SLBP1_XENLA	1e-12	Histone RNA hairpin-binding protein	R06F6.1	6e-09	CDL-1 (cdl-1)	FBpp0084778	4e-13	Stem-loop binding protein	ENSDARP00000141903	1e-14	stem-loop binding protein	ENSXETP00000034876	8e-14	stem-loop binding protein	ENSMUSP00000098906	6e-13	stem-loop binding protein	ENSP00000406322	1e-12	stem-loop binding protein
3	SMED30027740		1.46851	1.13539	2.14067	3.1312	4.46737	2.22783	1.53298	1.18948	0.97389	3.46495		.	.	.	NA	NA	NA	NA	NA	NA	NA	NA	NA	NA	NA	NA	NA	NA	NA	NA	NA	NA	NA	NA	NA
3	SMED30029264		1.9217	2.38117	3.62856	5.3217	7.6357	3.66644	3.0571	2.29575	0.736223	2.94989		ESO89350.1	1e-29	hypothetical protein LOTGIDRAFT_106399, partial [Lottia gigantea]	WRN_HUMAN	3e-25	Werner syndrome ATP-dependent helicase	NA	NA	NA	FBpp0083007	2e-18	WRN exonuclease	ENSDARP00000139077	3e-22	Werner syndrome	ENSXETP00000039653	5e-24	Werner syndrome, RecQ helicase-like	ENSMUSP00000033990	1e-25	Werner syndrome homolog (human)	ENSP00000298139	7e-26	Werner syndrome, RecQ helicase-like
3	SMED30029741		14.938	28.3018	48.504	93.9772	137.815	79.4818	62.3604	48.8362	51.3231	42.079		.	.	.	NA	NA	NA	NA	NA	NA	NA	NA	NA	NA	NA	NA	NA	NA	NA	NA	NA	NA	NA	NA	NA
3	SMED30030198		23.8373	17.4085	15.8717	26.3875	93.6476	69.9391	47.0678	35.9082	25.0853	25.6063		XP_005110968.1	3e-77	lamin-B receptor-like isoform X1 [Aplysia californica]	LBR_MOUSE	8e-63	Lamin-B receptor	B0250.9	3e-12	DHCR-7 (dhcr-7)	FBpp0071629	5e-12	Lamin B receptor	ENSDARP00000070893	1e-66	lamin B receptor	ENSXETP00000050377	2e-67	transmembrane 7 superfamily member 2	ENSMUSP00000005003	1e-63	lamin B receptor	ENSP00000339883	6e-61	lamin B receptor
3	SMED30030751		0.337612	0.627837	0.415743	0.359987	1.28193	1.62876	1.58102	1.54583	1.48379	1.87613		XP_001869814.1	2e-55	testis-specific serine/threonine-protein kinase 6 [Culex quinquefasciatus]	FGFR1_DUGJA	1e-52	Fibroblast growth factor receptor 1	F58A3.2b.4	1e-45	EGL-15, isoform c.	FBpp0075520	7e-51	breathless	ENSDARP00000067688	3e-50	fibroblast growth factor receptor 1b	ENSXETP00000036588	4e-51	fibroblast growth factor receptor 1	ENSMUSP00000137515	4e-51	fibroblast growth factor receptor 1	ENSP00000380292	6e-51	fibroblast growth factor receptor 1
3	SMED30032645	heterochromatin protein 1-1 (AFJ24734.1)	82.2302	100.15	148.952	231.854	292.241	197.901	148.59	115.891	110.724	93.1814		AFJ24734.1	8e-132	heterochromatin protein 1-1, partial [Schmidtea mediterranea]	CBX1_HUMAN	1e-47	Chromobox protein homolog 1	K08H2.6	9e-21	HPL-1 (hpl-1)	FBpp0301605	1e-45	Heterochromatin Protein 1b	ENSDARP00000039666	2e-49	chromobox homolog 1b (HP1 beta homolog Drosophila)	ENSXETP00000047517	2e-50	chromobox homolog 1	ENSMUSP00000091475	2e-48	chromobox 1	ENSP00000462242	3e-48	chromobox homolog 1
3	SMED30033143		0	0	0.0708899	0.098366	0.235879	0.176274	0.201407	0.171858	0.192335	13.483		.	.	.	NA	NA	NA	NA	NA	NA	NA	NA	NA	NA	NA	NA	NA	NA	NA	NA	NA	NA	NA	NA	NA
3	SMED30034256		1.14157	2.95894	2.98181	5.25965	4.70519	3.21402	2.92597	2.65001	1.5716	3.16376		EDZ70411.1	3e-45	YLR397Cp-like protein [Saccharomyces cerevisiae AWRI1631]	AFG2_YEAST	6e-47	ATPase family gene 2 protein [Saccharomyces cerevisiae S288c]	K04G2.3	6e-44	CDC-48.3 (cdc-48.3)	FBpp0111819	3e-39	TER94	ENSDARP00000012048	9e-38	valosin containing protein	ENSXETP00000054726	1e-38	valosin containing protein	ENSMUSP00000143349	9e-42	spermatogenesis associated 5	ENSP00000274008	7e-41	spermatogenesis associated 5
3	SMED30035142		0	0	0	0.181427	0.328348	0.15175	0.0594569	0.0876091	1.20283	34.1089		.	.	.	NA	NA	NA	NA	NA	NA	NA	NA	NA	NA	NA	NA	NA	NA	NA	NA	NA	NA	NA	NA	NA
3	SMED30035424	NLK-1 (AFD29625.1)	5.38022	6.44718	6.26507	7.99918	73.8378	73.6507	37.2291	26.0471	19.1315	14.844	5	AFD29625.1	0	NLK-1 [Schmidtea mediterranea]	NLK_CANFA	5e-135	Serine/threonine-protein kinase NLK	W06F12.1c	1e-131	LIT-1, isoform a (lit-1)	FBpp0076475	6e-140	nemo	ENSDARP00000047247	4e-137	nemo-like kinase, type 2	ENSXETP00000027352	4e-108	nemo-like kinase	ENSMUSP00000119345	1e-135	nemo like kinase	ENSP00000433117	1e-135	nemo-like kinase
3	SMED30035855		1.29998	3.04779	3.71728	7.17769	11.6668	6.90087	5.84426	5.04308	5.39993	3.60506		XP_007949309.1	4e-157	poly [ADP-ribose] polymerase 2 [Orycteropus afer afer]	PARP2_MOUSE	5e-155	Poly [ADP-ribose] polymerase 2	Y71F9AL.18	3e-75	PME-1 (pme-1)	FBpp0112608	1e-84	Poly-(ADP-ribose) polymerase	ENSDARP00000118376	9e-149	poly (ADP-ribose) polymerase 2	ENSXETP00000003642	1e-139	poly (ADP-ribose) polymerase 2	ENSMUSP00000048877	7e-156	poly (ADP-ribose) polymerase family, member 2	ENSP00000432283	1e-155	poly (ADP-ribose) polymerase 2
4	SMED30008505	SOXP-3 (AFD29621.1)	0.375985	1.73815	0.519703	0.303539	16.6427	22.0887	21.5071	17.4325	16.4003	11.2288	5	AFD29621.1	1e-167	SOXP-3, partial [Schmidtea mediterranea]	SOX8_TETNG	2e-20	Transcription factor Sox-8 [Tetraodon nigroviridis]	F40E10.2	5e-20	SOX-3 (sox-3)	FBpp0086702	1e-20	Sox box protein 15	ENSDARP00000139345	3e-21	SRY (sex determining region Y)-box 8a	ENSXETP00000001530	8e-20	SRY (sex determining region Y)-box 7	ENSMUSP00000133403	8e-21	SRY (sex determining region Y)-box 8	ENSP00000322568	8e-20	SRY (sex determining region Y)-box 11
4	SMED30012332	EGR-1 (AFD29624.1)	0.398985	1.65681	0.460326	0.547443	22.7405	19.9486	15.8423	12.5995	16.9534	9.90768	5	AFD29624.1	0	EGR-1 [Schmidtea mediterranea]	EGR1_DANRE	3e-24	Early growth response protein 1	Y55F3AM.7a	2e-25	EGRH-2 (egrh-2)	FBpp0303083	1e-25	stripe	ENSDARP00000054459	4e-25	early growth response 1	ENSXETP00000047681	4e-25	early growth response 1	ENSMUSP00000037042	2e-24	early growth response 3	ENSP00000318057	4e-24	early growth response 3
4	SMED30016901	PROX-1 (AFD29617.1)	0	0.271818	0.0947787	0.069883	3.29672	4.58508	3.9082	3.19354	2.6655	1.29482	5	AFD29617.1	0	PROX-1 [Schmidtea mediterranea]	HM26_CAEEL	5e-53	Homeobox protein ceh-26 [Caenorhabditis elegans]	K12H4.1	4e-54	CEH-26 (ceh-26)	FBpp0293148	4e-51	prospero	ENSDARP00000133209	7e-49	prospero homeobox 1a	ENSXETP00000050119	3e-48	prospero homeobox 1	ENSMUSP00000135066	8e-50	prospero homeobox 1	ENSP00000261454	1e-49	prospero homeobox 1
4	SMED30020396		6.52839	13.5622	6.83922	4.26744	92.4089	505.144	405.382	363.063	263.611	215.418	5	AFP81697.1	3e-10	PROG-1 [Schmidtea mediterranea]	NA	NA	NA	NA	NA	NA	NA	NA	NA	NA	NA	NA	NA	NA	NA	NA	NA	NA	NA	NA	NA
4	SMED30028321		0.0524111	0.249574	0.0458995	0.0475385	0.678518	1.56311	1.16556	0.884405	0.936881	0.508084		XP_006814038.1	1e-08	synaptotagmin-3-like [Saccoglossus kowalevskii]	SYT1_PONAB	8e-08	Synaptotagmin-1	F42G9.7	2e-06	SNT-2 (snt-2)	FBpp0077410	6e-05	Synaptotagmin 1	ENSDARP00000055291	1e-09	synaptotagmin Va	ENSXETP00000008811	7e-08	synaptotagmin 1	ENSMUSP00000063293	2e-07	synaptotagmin I	ENSP00000391056	4e-07	synaptotagmin I
4	SMED30033348		0	0.16095	0.00767186	0.0452723	0.664426	0.761171	0.945469	1.0683	0.484904	7.50088		.	.	.	NA	NA	NA	NA	NA	NA	NA	NA	NA	NA	NA	NA	NA	NA	NA	NA	NA	NA	NA	NA	NA
4	SMED30034490	FGFR1 (AFD29628.1)	0.0412121	0.231699	0.0389479	0.115827	1.27644	1.86895	1.60863	2.56572	7.98257	3.33714	5	AFD29628.1	0	FGFR1 [Schmidtea mediterranea]	FGFR1_DUGJA	5e-62	Fibroblast growth factor receptor 1	R151.4a	6e-47	R151.4, isoform a.	FBpp0082971	3e-52	heartless	ENSDARP00000069743	5e-53	fibroblast growth factor receptor 1b	ENSXETP00000015723	3e-54	fibroblast growth factor receptor 4	ENSMUSP00000113452	3e-54	fibroblast growth factor receptor 2	ENSP00000474011	5e-54	fibroblast growth factor receptor 2
4	SMED30034750	nanos (ABO52809.1)	0	0.302359	0.255208	0.0358572	0.998156	3.01149	2.49991	2.45103	2.58468	5.596		ABO52809.1	4e-155	nanos-like protein [Schmidtea mediterranea]	NANO1_DANRE	2e-20	Nanos homolog 1 [Danio rerio]	NA	NA	NA	FBpp0083146	2e-16	nanos	ENSDARP00000098689	2e-21	nanos homolog 1	ENSXETP00000052998	1e-18	nanos homolog 1	ENSMUSP00000096874	3e-21	nanos homolog 1 (Drosophila)	ENSP00000345924	1e-21	nanos homolog 1 (Drosophila)
4	SMED30035904	PROG-1 (AFP81697.1)	7.07773	16.7571	6.00215	3.95888	76.5694	536.025	447.929	393.795	219.986	339.919	5	AFP81697.1	5e-97	PROG-1 [Schmidtea mediterranea]	NA	NA	NA	NA	NA	NA	NA	NA	NA	NA	NA	NA	NA	NA	NA	NA	NA	NA	NA	NA	NA
5	SMED30004550		13.2314	7.20939	9.99756	10.9188	12.7279	4.93384	3.43784	2.5881	1.5164	3.68665		XP_003737854.1	4e-20	uncharacterized protein LOC100908762 [Metaseiulus occidentalis]	CENPE_MOUSE	7e-16	Centromere-associated protein E	F22F4.3c	4e-11	KLP-13, isoform c.	FBpp0304512	1e-15	CENP-meta	ENSDARP00000133077	3e-14	kinesin family member 3B	ENSXETP00000036301	1e-12	kinesin family member 3B	ENSMUSP00000057938	9e-17	centromere protein E	ENSP00000423981	5e-15	centromere protein E, 312kDa
5	SMED30004988		11.2997	9.12094	9.94474	15.1214	14.825	6.73734	4.72664	3.51889	3.07847	11.8644		XP_002430954.1	5e-90	conserved hypothetical protein [Pediculus humanus corporis]	KIF23_MOUSE	3e-83	Kinesin-like protein KIF23 [Mus musculus]	M03D4.1c	1e-84	ZEN-4, isoform a.	FBpp0073083	1e-80	pavarotti	ENSDARP00000134353	2e-80	kinesin family member 23	ENSXETP00000017106	2e-83	kinesin family member 23	ENSMUSP00000034815	4e-84	kinesin family member 23	ENSP00000304978	2e-83	kinesin family member 23
5	SMED30005716		0.776422	1.68024	2.0687	3.08639	2.68051	1.28631	0.926598	0.840414	0.625084	0.793007		XP_001332718.4	2e-146	histone acetyltransferase p300 isoform X1 [Danio rerio]	CBP_RAT	2e-145	CREB-binding protein [Rattus norvegicus]	R10E11.1c	2e-127	CBP-1, isoform c (cbp-1)	FBpp0291863	3e-143	nejire	ENSDARP00000136270	5e-150	E1A binding protein p300 a	ENSXETP00000049703	2e-147	E1A binding protein p300	ENSMUSP00000023165	2e-146	CREB binding protein	ENSP00000371502	4e-146	CREB binding protein
5	SMED30007328		0.334786	3.79069	7.01499	7.56426	3.83603	1.36039	0.952176	0.869665	0.646249	8.04763		ELU04149.1	0.0003	hypothetical protein CAPTEDRAFT_219591 [Capitella teleta]	NFYA1_ARATH	0.0008	Nuclear transcription factor Y subunit A-1	NA	NA	NA	FBpp0076232	0.0007	Nuclear factor Y-box A	NA	NA	NA	NA	NA	NA	NA	NA	NA	NA	NA	NA
5	SMED30007934	eukaryotic translation initiation factor 3 subunit C (ADK78220.1)	2.07544	1.37222	1.14321	1.00019	0.841099	0.334739	0.270378	0.218803	0.361982	14.2769		ADK78220.1	0	eukaryotic translation initiation factor 3 subunit C [Schmidtea mediterranea]	EIF3C_DANRE	4e-156	Eukaryotic translation initiation factor 3 subunit C	T23D8.4	1e-133	EIF-3.C (eif-3.C)	FBpp0309235	1e-146	eIF3-S8	ENSDARP00000011344	6e-157	eukaryotic translation initiation factor 3, subunit C	ENSXETP00000006431	1e-152	eukaryotic translation initiation factor 3, subunit C	ENSMUSP00000032992	6e-152	eukaryotic translation initiation factor 3, subunit C	ENSP00000456416	8e-152	eukaryotic translation initiation factor 3, subunit C
5	SMED30008086		1.38307	4.63861	7.01691	10.8651	7.37742	4.32389	3.88921	3.28446	2.49738	2.47664		CCD80373.1	3e-22	hypothetical protein Smp_002230 [Schistosoma mansoni]	ESF1_MOUSE	5e-17	ESF1 homolog	F58B3.4	7e-16	F58B3.4 (F58B3.4)	FBpp0070205	7e-20	NA	ENSDARP00000113328	3e-18	ESF1, nucleolar pre-rRNA processing protein, homolog (S. cerevisiae)	ENSXETP00000017705	2e-21	ESF1, nucleolar pre-rRNA processing protein, homolog	ENSMUSP00000036523	7e-18	ESF1, nucleolar pre-rRNA processing protein, homolog (S. cerevisiae)	ENSP00000480783	2e-18	ESF1, nucleolar pre-rRNA processing protein, homolog (S. cerevisiae)
5	SMED30008939		0.328021	7.30781	11.1891	10.2471	5.80699	2.09184	1.75609	1.36529	0.599238	5.3577	2	CAX70174.1	2e-94	26S proteasome regulatory subunit T4 [Schistosoma japonicum]	PRS10_CAEEL	3e-90	Probable 26S protease regulatory subunit 10B	F23F1.8b	2e-91	RPT-4, isoform b (rpt-4)	FBpp0293948	1e-94	Regulatory particle triple-A ATPase 4	ENSDARP00000053833	4e-90	proteasome (prosome, macropain) 26S subunit, ATPase, 6	ENSXETP00000018862	2e-91	proteasome (prosome, macropain) 26S subunit, ATPase, 6	ENSMUSP00000022380	2e-90	proteasome (prosome, macropain) 26S subunit, ATPase, 6	ENSP00000475721	4e-90	proteasome (prosome, macropain) 26S subunit, ATPase, 6
5	SMED30009491		3.77085	7.04596	8.14244	16.1006	14.6037	7.16025	5.34018	4.82932	4.28614	5.45008		CCD76341.1	4e-43	putative transforming growth factor-beta receptor type I [Schistosoma mansoni]	DPOA2_RAT	1e-25	DNA polymerase alpha subunit B	R01H10.1	2e-20	DIV-1 (div-1)	FBpp0113035	2e-22	DNA polymerase alpha 73kD	ENSDARP00000002618	1e-27	polymerase (DNA directed), alpha 2	ENSXETP00000050316	9e-27	polymerase (DNA directed), alpha 2, accessory subunit	ENSMUSP00000025752	9e-25	polymerase (DNA directed), alpha 2	ENSP00000265465	6e-26	polymerase (DNA directed), alpha 2, accessory subunit
5	SMED30010115	ribonucleoside diphosphate reductase subunit M2-2 (AFJ24744.1)	119.543	89.6432	87.4918	81.9375	149.379	96.2119	69.3265	49.9845	24.0876	31.0695		AFJ24744.1	0	ribonucleoside diphosphate reductase subunit M2-2 [Schmidtea mediterranea]	RIR2_DANRE	1e-146	Ribonucleoside-diphosphate reductase subunit M2	C03C10.3	2e-130	RNR-2 (rnr-2)	FBpp0087152	2e-144	Ribonucleoside diphosphate reductase small subunit	ENSDARP00000140264	1e-147	ribonucleotide reductase M2 polypeptide	ENSXETP00000008905	1e-145	ribonucleotide reductase M2 B (TP53 inducible)	ENSMUSP00000020980	1e-145	ribonucleotide reductase M2	ENSP00000251810	2e-146	ribonucleotide reductase M2 B (TP53 inducible)
5	SMED30010267	wdr82-2 (AGA95406.1)	8.64585	17.2981	20.6906	34.3442	33.7682	15.5285	12.1222	11.4419	13.2159	7.64053		AGA95406.1	7e-135	wdr82-2, partial [Schmidtea mediterranea]	WDR82_DROME	2e-97	WD repeat-containing protein 82 [Drosophila melanogaster]	C33H5.7	2e-67	SWD-2.2 (swd-2.2)	FBpp0079266	3e-98	NA	ENSDARP00000019685	9e-92	WD repeat domain 82	ENSXETP00000006015	1e-87	twinfilin actin-binding protein 2	ENSMUSP00000020490	1e-91	WD repeat domain containing 82	ENSP00000296490	2e-91	WD repeat domain 82
5	SMED30010978		12.6614	15.4486	15.5525	26.235	21.4808	12.6203	10.2664	8.5434	7.10237	5.22323		XP_004698131.1	2e-135	nuclear pore complex protein Nup155 [Echinops telfairi]	NU155_RAT	9e-126	Nuclear pore complex protein Nup155	Y41D4B.19b	3e-28	NPP-8, isoform a (npp-8)	FBpp0088820	7e-102	Nucleoporin 154kD	ENSDARP00000007708	2e-131	nucleoporin 155	ENSXETP00000010376	1e-134	nucleoporin 155kDa	ENSMUSP00000128819	1e-71	nucleoporin 155	ENSP00000422019	1e-71	nucleoporin 155kDa
5	SMED30011413		5.73349	2.16528	1.41511	4.2374	1.35419	1.21595	1.58742	1.32089	0.471589	1.29832		EOB06724.1	3e-40	Histone H2A.J, partial [Anas platyrhynchos]	H2A2C_HUMAN	8e-41	Histone H2A type 2-C	C50F4.13	2e-36	HIS-35 (his-35)	FBpp0091108	1e-38	His2A:CG33862	ENSDARP00000108828	1e-40	zgc:195633	ENSXETP00000046594	5e-42	Histone H2A	ENSMUSP00000088288	1e-41	histone cluster 2, H2ac	ENSP00000332194	2e-41	histone cluster 2, H2ac
5	SMED30011468		0.124848	0.229225	0.883878	1.89351	1.54709	0.365316	0.274873	0.265993	0.386349	56.6726		XP_004609244.1	3e-140	malate dehydrogenase, cytoplasmic isoform X1 [Sorex araneus]	MDHC_BOVIN	5e-140	Malate dehydrogenase, cytoplasmic	F46E10.10a	5e-120	MDH-1, isoform a.	FBpp0311560	2e-129	Malate dehydrogenase 1	ENSDARP00000023121	4e-140	malate dehydrogenase 1Aa, NAD (soluble)	ENSXETP00000028522	1e-111	malate dehydrogenase 1, NAD (soluble)	ENSMUSP00000099938	7e-138	malate dehydrogenase 1, NAD (soluble)	ENSP00000233114	1e-139	malate dehydrogenase 1, NAD (soluble)
5	SMED30011516		7.55411	15.1696	35.6624	61.9446	48.3662	18.5601	13.9793	9.20847	7.28992	10.2353		AFJ24807.1	0	hypothetical protein, partial [Schmidtea mediterranea]	NA	NA	NA	NA	NA	NA	NA	NA	NA	NA	NA	NA	NA	NA	NA	NA	NA	NA	NA	NA	NA
5	SMED30011540		0.194716	0.602972	1.27755	1.99268	2.34539	1.27259	0.967971	0.853641	0.939566	2.78887		XP_007649401.1	2e-160	DNA helicase MCM9 isoform X1 [Cricetulus griseus]	MCM9_RAT	2e-161	DNA helicase MCM9	Y17G7B.5a	5e-57	MCM-2, isoform a.	FBpp0081317	3e-61	Minichromosome maintenance 2	ENSDARP00000041306	4e-146	minichromosome maintenance complex component 9	ENSXETP00000028127	8e-159	minichromosome maintenance complex component 9	ENSMUSP00000074978	3e-160	minichromosome maintenance complex component 9	ENSP00000480469	4e-159	minichromosome maintenance complex component 9
5	SMED30012699		12.696	7.56018	8.98034	13.5281	13.7927	7.40281	5.73699	4.30518	3.69744	4.40361		GAA28827.2	3e-35	polyribonucleotide 5'-hydroxyl-kinase [Clonorchis sinensis]	CLP1_XENLA	4e-30	Polyribonucleotide 5'-hydroxyl-kinase Clp1	F59A2.4a	6e-30	CLPF-1, isoform a.	FBpp0086820	2e-17	crowded by cid	ENSDARP00000087664	3e-26	cleavage and polyadenylation factor I subunit 1	ENSXETP00000015427	3e-30	cleavage and polyadenylation factor I subunit 1	ENSMUSP00000129300	5e-29	CLP1, cleavage and polyadenylation factor I subunit	ENSP00000433406	2e-28	cleavage and polyadenylation factor I subunit 1
5	SMED30014813		28.9017	194.287	246.767	423.616	395.098	194.496	138.033	112.799	96.1325	97.4135	2	AFJ24764.1	2e-39	Y box protein-1, partial [Schmidtea mediterranea]	YBOXH_APLCA	1e-17	Y-box factor homolog	F33A8.3	1e-19	CEY-1 (cey-1)	FBpp0297134	4e-16	ypsilon schachtel	ENSDARP00000010482	2e-17	Y box binding protein 1	ENSXETP00000029443	9e-18	Y box binding protein 1	ENSMUSP00000104242	7e-18	Y box protein 2	ENSP00000007699	1e-17	Y box binding protein 2
5	SMED30016001		0.289842	1.00037	1.99575	3.57705	2.94367	1.12723	0.829636	0.916628	0.855372	13.8421		.	.	.	NA	NA	NA	NA	NA	NA	NA	NA	NA	NA	NA	NA	NA	NA	NA	NA	NA	NA	NA	NA	NA
5	SMED30016021		1.9289	9.74876	11.1229	18.8588	20.2303	10.1999	8.15224	6.42303	4.22797	5.59571		GAA51607.1	8e-35	chromatin assembly factor 1 subunit A-A, partial [Clonorchis sinensis]	CAF1A_DANRE	5e-11	Chromatin assembly factor 1 subunit A	T06D10.2	3e-11	CHAF-1 (chaf-1)	FBpp0071172	5e-15	Caf1-180	ENSDARP00000117499	5e-12	chromatin assembly factor 1, subunit A (p150)	ENSXETP00000052125	3e-14	chromatin assembly factor 1, subunit A (p150)	ENSMUSP00000002914	3e-07	chromatin assembly factor 1, subunit A (p150)	ENSP00000301280	1e-07	chromatin assembly factor 1, subunit A (p150)
5	SMED30016181		1.17833	4.70682	6.46182	9.50744	10.5129	6.31938	5.24426	4.4261	3.06297	6.13092		XP_008310257.1	3e-20	protein regulator of cytokinesis 1-like [Cynoglossus semilaevis]	PRC1_MOUSE	7e-17	Protein regulator of cytokinesis 1 [Mus musculus]	NA	NA	NA	NA	NA	NA	ENSDARP00000130445	8e-18	protein regulator of cytokinesis 1a	ENSXETP00000033710	8e-18	protein regulator of cytokinesis 1	ENSMUSP00000133910	6e-18	protein regulator of cytokinesis 1	ENSP00000377793	4e-16	protein regulator of cytokinesis 1
5	SMED30016591		5.92731	2.72301	2.98158	2.64097	1.34562	3.21338	5.47874	4.12252	14.8304	10.5868		EFN84459.1	1e-23	Protein big brother [Harpegnathos saltator]	BRO_DROME	4e-24	Protein brother [Drosophila melanogaster]	F56A3.5	8e-06	BRO-1 (bro-1)	FBpp0072643	4e-25	Brother	ENSDARP00000138911	1e-18	core-binding factor, beta subunit	ENSXETP00000043278	1e-18	core-binding factor, beta subunit	ENSMUSP00000105019	1e-19	core binding factor beta	ENSP00000290858	2e-19	core-binding factor, beta subunit
5	SMED30017324		0.245289	2.59324	2.89037	3.8455	2.82751	1.07347	0.958071	1.09197	2.20139	0.979969		.	.	.	NA	NA	NA	NA	NA	NA	NA	NA	NA	NA	NA	NA	NA	NA	NA	NA	NA	NA	NA	NA	NA
5	SMED30017595	RBBP4-1 (AFD29603.1)	1.20431	3.70988	5.03546	8.53231	7.23771	4.19276	2.82434	2.35599	2.53865	2.18918		AFD29603.1	2e-140	RBBP4-1 [Schmidtea mediterranea]	UNC9_CAEEL	1e-51	Innexin unc-9	R12H7.1	1e-52	UNC-9 (unc-9)	FBpp0291059	7e-47	Chromatin assembly factor 1 subunit	ENSDARP00000108096	4e-47	retinoblastoma binding protein 4, like	ENSXETP00000002157	9e-46	retinoblastoma binding protein 7	ENSMUSP00000099658	3e-46	retinoblastoma binding protein 4	ENSP00000396057	2e-46	retinoblastoma binding protein 4
5	SMED30018837		0.540825	2.33098	2.63807	4.47044	4.06079	1.70314	1.36559	1.12111	1.05934	1.37827		GAA28560.2	3e-73	denticleless protein, partial [Clonorchis sinensis]	DTL_XENTR	3e-58	Denticleless protein homolog [Xenopus (Silurana) tropicalis]	T01C3.1	3e-27	CDT-2 (cdt-2)	FBpp0071994	1e-47	lethal-(2)-denticleless	ENSDARP00000033992	2e-58	denticleless E3 ubiquitin protein ligase homolog (Drosophila)	ENSXETP00000031497	2e-59	denticleless E3 ubiquitin protein ligase homolog	ENSMUSP00000027933	3e-53	denticleless homolog (Drosophila)	ENSP00000355958	1e-54	denticleless E3 ubiquitin protein ligase homolog (Drosophila)
5	SMED30019646		1.97113	16.2682	36.8869	7.14909	4.69319	2.72433	3.33756	6.58084	0.950481	11.332	3	CCD79700.1	2e-33	hypothetical protein Smp_078720 [Schistosoma mansoni]	LECG_THANI	9e-05	Galactose-specific lectin nattectin	T15B7.1	0.0004	T15B7.1 (T15B7.1)	FBpp0085333	0.0008	NA	NA	NA	NA	NA	NA	NA	ENSMUSP00000108144	0.0006	phospholipase A2 receptor 1	NA	NA	NA
5	SMED30019741		5.55812	7.18773	6.20527	3.70923	5.69343	5.78084	5.11652	3.83195	0.907486	6.5266		XP_007883926.1	7e-11	CD151 antigen [Callorhinchus milii]	CD151_RAT	6e-09	CD151 antigen	T23D8.2	2e-06	TSP-7 (tsp-7)	FBpp0297988	0.0002	Tetraspanin 3A	ENSDARP00000070082	3e-10	tetraspanin 3b	ENSXETP00000041276	4e-09	CD151 molecule (Raph blood group)	ENSMUSP00000061636	2e-09	CD151 antigen	ENSP00000432990	1e-09	CD151 molecule (Raph blood group)
5	SMED30020884		2.27835	5.22122	10.8934	17.766	17.6271	9.14696	7.86268	6.01763	5.45744	5.18262		XP_002011410.1	1e-05	GI14087 [Drosophila mojavensis]	RD23B_HUMAN	2e-06	UV excision repair protein RAD23 homolog B	NA	NA	NA	FBpp0088190	0.0008	Rad23	ENSDARP00000123746	0.0003	RAD23 homolog Aa (S. cerevisiae)	ENSXETP00000012665	8e-05	RAD23 homolog B	ENSMUSP00000030134	1e-06	RAD23b homolog (S. cerevisiae)	ENSP00000350708	5e-07	RAD23 homolog B (S. cerevisiae)
5	SMED30020974		6.89779	9.49486	8.14162	13.5998	17.909	10.3026	7.94662	6.11463	3.77646	4.50473		CCD82333.1	0	putative dna topoisomerase II [Schistosoma mansoni]	TOP2B_HUMAN	0	DNA topoisomerase 2-beta	K12D12.1	0	TOP-2 (top-2)	FBpp0080825	0	Topoisomerase 2	ENSDARP00000108088	0	topoisomerase (DNA) II beta	ENSXETP00000046208	0	topoisomerase (DNA) II alpha 170kDa	ENSMUSP00000068896	0	topoisomerase (DNA) II alpha	ENSP00000264331	0	topoisomerase (DNA) II beta 180kDa
5	SMED30021525		0.938902	0.94938	1.12761	0.421025	0.945426	0.34827	0.325986	0.241572	0.250945	0.90904		XP_001640822.1	3e-135	predicted protein [Nematostella vectensis]	MSH5_HUMAN	1e-119	MutS protein homolog 5	F09E8.3a	4e-70	MSH-5 (msh-5)	FBpp0310469	2e-25	spellchecker1	ENSDARP00000097595	1e-109	mutS homolog 5	ENSXETP00000051931	9e-119	mutS homolog 5	ENSMUSP00000094951	2e-117	mutS homolog 5 (E. coli)	ENSP00000406269	3e-120	mutS homolog 5
5	SMED30021776		29.7675	6.7478	12.6168	13.9808	17.9422	14.3788	13.3438	8.47283	0.892462	4.81104		XP_001632617.1	3e-91	predicted protein [Nematostella vectensis]	H3_DROME	1e-91	Histone H3 [Drosophila melanogaster]	F45E1.6	3e-91	HIS-71 (his-71)	FBpp0091112	2e-92	His3:CG33866	ENSDARP00000113307	2e-92	zgc:113984	ENSXETP00000057894	9e-93	Histone H3.2	ENSMUSP00000096442	2e-92	histone cluster 2, H3b	ENSP00000358154	3e-92	histone cluster 2, H3c
5	SMED30022314		6.76802	24.0355	26.5735	48.729	41.633	25.6377	20.9967	17.5923	13.4493	12.6162		CCD81586.1	0	putative 116 kD U5 small nuclear ribonucleoprotein component [Schistosoma mansoni]	U5S1_MOUSE	0	116 kDa U5 small nuclear ribonucleoprotein component	ZK328.2	0	EFTU-2 (eftu-2)	FBpp0084626	0	NA	ENSDARP00000028033	0	elongation factor Tu GTP binding domain containing 2	ENSXETP00000007369	0	elongation factor Tu GTP binding domain containing 2	ENSMUSP00000102675	0	elongation factor Tu GTP binding domain containing 2	ENSP00000467805	0	elongation factor Tu GTP binding domain containing 2
5	SMED30022325		21.4177	24.5734	31.9541	14.673	24.1545	34.688	35.9331	23.0499	43.4699	31.7588		.	.	.	NA	NA	NA	NA	NA	NA	NA	NA	NA	NA	NA	NA	NA	NA	NA	NA	NA	NA	NA	NA	NA
5	SMED30022437		5.34731	22.6587	34.7545	58.1813	51.9239	21.1229	17.8384	14.6834	12.0543	11.556		CCD81708.1	2e-25	putative replication protein A [Schistosoma mansoni]	RFA2_PONAB	2e-23	Replication protein A 32 kDa subunit	NA	NA	NA	FBpp0305226	7e-10	Replication protein A2	ENSDARP00000054077	7e-21	replication protein A2	ENSXETP00000061861	1e-16	replication protein A2, 32kDa	ENSMUSP00000099621	2e-23	replication protein A2	ENSP00000363021	1e-23	replication protein A2, 32kDa
5	SMED30022627		15.2092	66.4217	78.6498	112.604	83.0682	48.0559	39.1213	32.9621	29.908	20.7234		.	.	.	NA	NA	NA	NA	NA	NA	NA	NA	NA	NA	NA	NA	NA	NA	NA	NA	NA	NA	NA	NA	NA
5	SMED30023002		0.317896	2.60845	2.96873	4.07191	2.28702	1.27649	0.899548	0.79763	0.655257	1.40899		CCD77734.1	0	putative dead box ATP-dependent RNA helicase [Schistosoma mansoni]	LRWD1_MOUSE	1e-49	Leucine-rich repeat and WD repeat-containing protein 1	NA	NA	NA	NA	NA	NA	ENSDARP00000134872	1e-42	leucine-rich repeats and WD repeat domain containing 1	ENSXETP00000012031	2e-45	leucine-rich repeats and WD repeat domain containing 1	ENSMUSP00000006301	2e-50	leucine-rich repeats and WD repeat domain containing 1	ENSP00000292616	1e-46	leucine-rich repeats and WD repeat domain containing 1
5	SMED30023257		0.771184	2.95986	3.92505	7.93122	5.85089	3.28042	2.30891	2.28122	4.7993	2.89896		.	.	.	NA	NA	NA	NA	NA	NA	NA	NA	NA	NA	NA	NA	NA	NA	NA	NA	NA	NA	NA	NA	NA
5	SMED30024332		1.53545	4.26232	3.89292	5.84921	4.9574	1.27767	0.99146	0.819921	0.525402	0.348047		CDJ14147.1	4e-152	serine:threonine protein kinase tousled [Hymenolepis microstoma]	TLK2_DANRE	2e-136	Serine/threonine-protein kinase tousled-like 2	C07A9.3d	2e-120	TLK-1, isoform d (tlk-1)	FBpp0288854	1e-120	Tousled-like kinase	ENSDARP00000114778	3e-137	tousled-like kinase 2	ENSXETP00000058437	4e-136	tousled-like kinase 2	ENSMUSP00000015107	4e-136	tousled-like kinase 2 (Arabidopsis)	ENSP00000463595	3e-137	tousled-like kinase 2
5	SMED30024555		0.80682	4.65911	8.00004	12.4287	10.1092	5.76341	4.4042	3.44213	2.47671	10.7524		AAW26946.1	5e-82	SJCHGC05810 protein [Schistosoma japonicum]	CDK1A_XENLA	5e-72	Cyclin-dependent kinase 1-A	T05G5.3.2	9e-71	CDK-1 (cdk-1)	FBpp0079641	6e-65	Cyclin-dependent kinase 1	ENSDARP00000109027	5e-69	cyclin-dependent kinase 1	ENSXETP00000020815	4e-68	cyclin-dependent kinase 2	ENSMUSP00000113184	4e-69	cyclin-dependent kinase 1	ENSP00000378699	1e-70	cyclin-dependent kinase 1
5	SMED30024735		29.7001	12.1204	13.1319	20.944	31.5132	12.6675	10.4294	8.3648	8.33913	6.82194		.	.	.	NA	NA	NA	NA	NA	NA	NA	NA	NA	NA	NA	NA	NA	NA	NA	NA	NA	NA	NA	NA	NA
5	SMED30025661		1.58782	6.00344	8.77983	11.4069	11.774	6.02918	5.10052	4.67989	6.22203	5.74051		GAA27607.2	5e-77	serine/threonine-protein kinase 12-B, partial [Clonorchis sinensis]	AURKC_HUMAN	9e-74	Aurora kinase C	B0207.4	2e-69	AIR-2 (air-2)	FBpp0081957	1e-59	aurora A	ENSDARP00000021253	1e-69	aurora kinase A	ENSXETP00000026285	7e-71	aurora kinase A	ENSMUSP00000104767	4e-73	aurora kinase A	ENSP00000302898	2e-74	aurora kinase C
5	SMED30025781	WD repeat-containing protein 36 (AHY82404.1)	4.12738	18.9294	13.8207	25.7127	10.3476	6.00916	5.52759	4.87643	4.40337	2.70598		AHY82404.1	3e-180	WD repeat-containing protein 36, partial [Schmidtea mediterranea]	WDR36_HUMAN	2e-97	WD repeat-containing protein 36	Y45F10D.7	3e-61	Y45F10D.7 (Y45F10D.7)	FBpp0082231	2e-100	NA	ENSDARP00000008668	1e-100	WD repeat domain 36	ENSXETP00000024083	2e-110	WD repeat domain 36	ENSMUSP00000132189	3e-101	WD repeat domain 36	ENSP00000424628	5e-99	WD repeat domain 36
5	SMED30026014		0.94015	3.11947	4.00265	9.3682	8.98645	5.2819	3.82589	3.57793	3.01863	2.24621		GAA31383.2	1e-56	chromosome transmission fidelity protein 4 [Clonorchis sinensis]	WDHD1_XENLA	4e-53	WD repeat and HMG-box DNA-binding protein 1	F17C11.10	6e-22	F17C11.10 (F17C11.10)	FBpp0086732	2e-29	NA	ENSDARP00000099718	2e-54	WD repeat and HMG-box DNA binding protein 1	ENSXETP00000026675	3e-52	WD repeat and HMG-box DNA binding protein 1	ENSMUSP00000141182	5e-45	WD repeat and HMG-box DNA binding protein 1	ENSP00000353793	4e-48	WD repeat and HMG-box DNA binding protein 1
5	SMED30026659	ribonucleoside diphosphate reductase subunit M2 (AFJ24826.1)	203.368	63.0873	98.4337	136.785	102.251	44.8464	38.0662	24.3937	12.5736	30.2937		AFJ24826.1	0	ribonucleoside diphosphate reductase subunit M2 [Schmidtea mediterranea]	RIR2B_HUMAN	1e-29	Ribonucleoside-diphosphate reductase subunit M2 B	C03C10.3	3e-19	RNR-2 (rnr-2)	FBpp0087152	7e-28	Ribonucleoside diphosphate reductase small subunit	ENSDARP00000135321	1e-30	ribonucleotide reductase M2 polypeptide	ENSXETP00000060710	2e-30	ribonucleotide reductase M2, gene 1	ENSMUSP00000022901	2e-30	ribonucleotide reductase M2 B (TP53 inducible)	ENSP00000251810	2e-30	ribonucleotide reductase M2 B (TP53 inducible)
5	SMED30026668		38.13	16.3041	24.3635	26.5058	39.7614	20.6309	17.1967	16.6278	10.8276	14.4755		XP_002611813.1	5e-84	hypothetical protein BRAFLDRAFT_61824 [Branchiostoma floridae]	COQ7_HUMAN	6e-81	Ubiquinone biosynthesis protein COQ7 homolog	ZC395.2	5e-64	CLK-1 (clk-1)	FBpp0070924	4e-71	COQ7	ENSDARP00000085142	9e-79	coenzyme Q7 homolog, ubiquinone (yeast)	ENSXETP00000006435	1e-82	coenzyme Q7 homolog, ubiquinone	ENSMUSP00000032887	3e-81	demethyl-Q 7	ENSP00000442923	8e-82	coenzyme Q7 homolog, ubiquinone (yeast)
5	SMED30026815		1.56978	7.66826	9.74482	13.4022	8.53569	4.1928	4.69308	3.5425	3.15558	3.8474	2	ESO06948.1	8e-25	hypothetical protein HELRODRAFT_110956 [Helobdella robusta]	WDR4_XENTR	1e-22	tRNA (guanine-N(7)-)-methyltransferase non-catalytic subunit wdr4	Y102E9.2a	4e-08	Y102E9.2, isoform b (Y102E9.2)	FBpp0070862	9e-17	wuho	ENSDARP00000109363	1e-21	WD repeat domain 4	ENSXETP00000062745	3e-07	POC1 centriolar protein A	ENSMUSP00000126061	3e-21	WD repeat domain 4	ENSP00000381266	8e-22	WD repeat domain 4
5	SMED30027352		3.27317	2.01029	1.65878	1.8424	1.16899	0.511483	0.38619	0.280065	0.147763	0.245373		ESO83736.1	2e-12	hypothetical protein LOTGIDRAFT_168977 [Lottia gigantea]	SCAI_HUMAN	1e-08	Protein SCAI	NA	NA	NA	FBpp0304371	4e-08	NA	ENSDARP00000123265	7e-10	suppressor of cancer cell invasion	ENSXETP00000036681	2e-09	suppressor of cancer cell invasion	ENSMUSP00000037194	3e-09	suppressor of cancer cell invasion	ENSP00000419576	2e-09	suppressor of cancer cell invasion
5	SMED30027652		4.20946	15.2356	15.5894	27.0764	12.1752	6.22513	6.35291	5.90074	7.47864	8.07103		CDJ22946.1	5e-104	ATP dependent RNA helicase DDX55 [Echinococcus granulosus]	DDX55_HUMAN	2e-97	ATP-dependent RNA helicase DDX55	ZK512.2b	4e-72	ZK512.2, isoform a.	FBpp0081355	4e-85	NA	ENSDARP00000020323	6e-96	DEAD (Asp-Glu-Ala-Asp) box polypeptide 55	ENSXETP00000012813	1e-98	DEAD (Asp-Glu-Ala-Asp) box polypeptide 55	ENSMUSP00000070279	1e-97	DEAD (Asp-Glu-Ala-Asp) box polypeptide 55	ENSP00000238146	4e-98	DEAD (Asp-Glu-Ala-Asp) box polypeptide 55
5	SMED30028549	ARMC1 (AFD29626.1)	24.6409	15.2218	15.7708	12.5577	15.2512	6.22314	5.07106	3.60246	3.80577	3.08535		AFD29626.1	0	ARMC1 [Schmidtea mediterranea]	ARMC1_HUMAN	4e-12	Armadillo repeat-containing protein 1 [Homo sapiens]	NA	NA	NA	NA	NA	NA	ENSDARP00000009420	4e-11	armadillo repeat containing 1	ENSXETP00000052962	1e-12	armadillo repeat containing 1	ENSMUSP00000029125	2e-12	armadillo repeat containing 1	ENSP00000276569	8e-13	armadillo repeat containing 1
5	SMED30029973		600.911	386.559	346.167	365.088	235.386	96.5749	81.133	49.1736	38.0315	40.2416		CCD79214.1	0	putative ribonucleoside-diphosphate reductase, alpha subunit [Schistosoma mansoni]	RIR1_DROME	0	Ribonucleoside-diphosphate reductase large subunit	T23G5.1.2	0	RNR-1 (rnr-1)	FBpp0079648	0	Ribonucleoside diphosphate reductase large subunit	ENSDARP00000010800	0	ribonucleotide reductase M1 polypeptide	ENSXETP00000008670	0	ribonucleotide reductase M1	ENSMUSP00000033283	0	ribonucleotide reductase M1	ENSP00000300738	0	ribonucleotide reductase M1
5	SMED30030946		6.98042	19.1539	28.2213	55.641	80.1042	37.0311	24.7777	20.9772	13.5629	11.0209		CDJ15630.1	0	DNA replication licensing factor mcm7 [Hymenolepis microstoma]	MCM7_BOVIN	0	DNA replication licensing factor MCM7 [Bos taurus]	F32D1.10	0	MCM-7 (mcm-7)	FBpp0076312	0	Minichromosome maintenance 7	ENSDARP00000132487	0	minichromosome maintenance complex component 7	ENSXETP00000019971	5e-126	minichromosome maintenance complex component 7	ENSMUSP00000000505	0	minichromosome maintenance deficient 7 (S. cerevisiae)	ENSP00000307288	0	minichromosome maintenance complex component 7
5	SMED30031463	VASA-1 (AFD29608.1)	21.8851	87.2892	135.08	300.546	280.268	116.055	82.7907	64.8708	45.9943	35.2941		AFD29608.1	0	VASA-1 [Schmidtea mediterranea]	DDX4_BOVIN	7e-130	Probable ATP-dependent RNA helicase DDX4	Y71H2AM.19a.2	1e-113	LAF-1, isoform a (laf-1)	FBpp0304748	3e-116	vasa	ENSDARP00000123870	1e-121	DEAD (Asp-Glu-Ala-Asp) box polypeptide 4	ENSXETP00000060088	8e-128	DEAD (Asp-Glu-Ala-Asp) box polypeptide 4	ENSMUSP00000075157	5e-129	DEAD (Asp-Glu-Ala-Asp) box polypeptide 4	ENSP00000423123	9e-132	DEAD (Asp-Glu-Ala-Asp) box polypeptide 4
5	SMED30031773	Msh2 (AEK64794.1)	8.82809	8.1467	10.1892	21.1325	16.7868	8.34645	6.2209	5.49599	3.38428	5.29644		AEK64794.1	0	Msh2 [Schmidtea mediterranea]	MSH2_CHLAE	0	DNA mismatch repair protein Msh2	H26D21.2	5e-115	MSH-2 (msh-2)	FBpp0310469	5e-166	spellchecker1	ENSDARP00000027768	0	mutS homolog 2 (E. coli)	ENSXETP00000048949	0	mutS homolog 2	ENSMUSP00000024967	0	mutS homolog 2 (E. coli)	ENSP00000233146	0	mutS homolog 2
5	SMED30032708		6.22569	12.6504	19.6569	30.2516	30.9857	13.8947	9.48167	8.9877	8.95045	7.93525		CDJ06880.1	3e-13	chloride channel nucleotide sensitivea [Hymenolepis microstoma]	ICLN_RABIT	2e-08	Methylosome subunit pICln	C01F6.8a	6e-05	ICLN-1, isoform b (icln-1)	NA	NA	NA	ENSDARP00000133397	5e-06	chloride channel, nucleotide-sensitive, 1A	ENSXETP00000022916	4e-09	chloride channel, nucleotide-sensitive, 1A	ENSMUSP00000026506	1e-08	chloride channel, nucleotide-sensitive, 1A	ENSP00000433741	3e-06	chloride channel, nucleotide-sensitive, 1A
5	SMED30033538		10.4854	11.5726	9.75265	15.3546	17.7348	11.7653	9.10533	6.94601	3.93705	5.31634		CCD82333.1	0	putative dna topoisomerase II [Schistosoma mansoni]	TOP2A_CRIGR	0	DNA topoisomerase 2-alpha	K12D12.1	0	TOP-2 (top-2)	FBpp0080825	0	Topoisomerase 2	ENSDARP00000108088	0	topoisomerase (DNA) II beta	ENSXETP00000046208	0	topoisomerase (DNA) II alpha 170kDa	ENSMUSP00000068896	0	topoisomerase (DNA) II alpha	ENSP00000396704	0	topoisomerase (DNA) II beta 180kDa
5	SMED30034617		10.499	49.1558	50.1804	70.9188	62.867	37.022	33.6248	25.6967	24.1951	16.6414		WP_021102382.1	2e-05	ATP-dependent RNA helicase, DEAD/DEAH box family [Thalassobacter arenae]	NA	NA	NA	NA	NA	NA	NA	NA	NA	NA	NA	NA	NA	NA	NA	NA	NA	NA	NA	NA	NA
5	SMED30034728		18.3161	24.147	30.8903	41.3329	35.8573	17.5811	14.0674	11.4487	15.932	11.3206		ESO93718.1	2e-55	hypothetical protein LOTGIDRAFT_182121 [Lottia gigantea]	SAE1_XENTR	2e-56	SUMO-activating enzyme subunit 1	C08B6.9	5e-34	AOS-1 (aos-1)	FBpp0082065	3e-35	Activator of SUMO 1	ENSDARP00000016138	1e-48	SUMO1 activating enzyme subunit 1	ENSXETP00000000333	1e-57	SUMO1 activating enzyme subunit 1	ENSMUSP00000092409	1e-49	SUMO1 activating enzyme subunit 1	ENSP00000270225	8e-50	SUMO1 activating enzyme subunit 1
5	SMED30035756		2.8564	8.16413	10.973	17.6589	12.4805	5.93589	4.49595	4.8614	4.57967	3.54527		CDJ18569.1	4e-21	nucleoporin nup53 [Echinococcus granulosus]	NUP53_DANRE	2e-22	Nucleoporin NUP53	R06F6.5a	2e-14	NPP-19, isoform b (npp-19)	FBpp0074372	6e-13	NA	ENSDARP00000033355	2e-23	nucleoporin 35	ENSXETP00000002838	5e-18	nucleoporin 35kDa	ENSMUSP00000107385	2e-22	predicted gene 4353	ENSP00000387305	3e-22	nucleoporin 35kDa
6	SMED30007516		13.2509	31.95	23.1021	14.5651	6.91572	2.76978	2.22712	1.95808	1.89422	3.35384		.	.	.	NA	NA	NA	NA	NA	NA	NA	NA	NA	NA	NA	NA	NA	NA	NA	NA	NA	NA	NA	NA	NA
6	SMED30015678		329.71	112.776	147.105	128.02	74.9351	27.7129	21.9532	8.98354	5.68691	12.4722		CAX70361.1	6e-38	Cyclin-dependent kinase subunit 30A [Schistosoma japonicum]	CKS2_XENLA	8e-33	Cyclin-dependent kinases regulatory subunit 2	C09G4.3	9e-31	CKS-1 (cks-1)	FBpp0079399	1e-33	Cyclin-dependent kinase subunit 30A	ENSDARP00000003357	3e-32	CDC28 protein kinase regulatory subunit 1B	ENSXETP00000033664	2e-35	CDC28 protein kinase regulatory subunit 1B	ENSMUSP00000075250	4e-33	CDC28 protein kinase regulatory subunit 2	ENSP00000364976	6e-33	CDC28 protein kinase regulatory subunit 2
6	SMED30015999	aurora kinase-1 (AFJ24782.1)	255.114	86.1914	72.2838	93.7189	56.3547	19.6346	14.783	6.59837	3.94282	12.2329		AFJ24782.1	0	aurora kinase-1 [Schmidtea mediterranea]	AUKBB_XENLA	1e-100	Aurora kinase B-B	B0207.4	2e-86	AIR-2 (air-2)	FBpp0081957	2e-86	aurora A	ENSDARP00000021253	4e-97	aurora kinase A	ENSXETP00000019956	5e-101	aurora kinase B	ENSMUSP00000104767	2e-97	aurora kinase A	ENSP00000379250	3e-97	aurora kinase A
6	SMED30021300		6.9905	5.96547	4.89246	4.95876	2.82793	1.10776	0.780855	0.453869	0.277216	0.61889		GAA49032.1	6e-18	protein SCAI [Clonorchis sinensis]	SCAI_MOUSE	2e-11	Protein SCAI	NA	NA	NA	FBpp0304371	2e-14	NA	ENSDARP00000123265	1e-13	suppressor of cancer cell invasion	ENSXETP00000036681	2e-10	suppressor of cancer cell invasion	ENSMUSP00000037194	3e-12	suppressor of cancer cell invasion	ENSP00000336756	8e-12	suppressor of cancer cell invasion
6	SMED30025780		469.949	256.862	219.219	264.701	139.683	52.4834	43.5172	18.0287	11.338	22.7494		EKC29729.1	0	Serine/threonine-protein kinase PLK1 [Crassostrea gigas]	PLK1_RAT	0	Serine/threonine-protein kinase PLK1	Y71F9B.7	2e-169	PLK-2 (plk-2)	FBpp0074608	2e-164	polo	ENSDARP00000075786	0	polo-like kinase 1 (Drosophila)	ENSXETP00000022754	0	polo-like kinase 1	ENSMUSP00000033154	0	polo-like kinase 1	ENSP00000300093	0	polo-like kinase 1
6	SMED30026622		20.6484	25.3004	32.0841	17.1422	11.3447	3.16089	3.36843	1.12659	1.0584	3.06887		EKC42602.1	4e-89	Beta-1,3-galactosyl-O-glycosyl-glycoprotein beta-1,6-N-acetylglucosaminyltransferase [Crassostrea gigas]	GCNT1_MOUSE	4e-53	Beta-1,3-galactosyl-O-glycosyl-glycoprotein beta-1,6-N-acetylglucosaminyltransferase	T15D6.3	1e-38	GLY-17 (gly-17)	FBpp0072782	2e-22	peptide O-xylosyltransferase	ENSDARP00000128765	6e-50	glucosaminyl (N-acetyl) transferase 4, core 2, b	ENSXETP00000001674	9e-58	glucosaminyl (N-acetyl) transferase 1, core 2	ENSMUSP00000127835	6e-54	glucosaminyl (N-acetyl) transferase 1, core 2	ENSP00000415454	3e-52	glucosaminyl (N-acetyl) transferase 1, core 2
6	SMED30026790		139.623	58.6514	74.7379	88.2727	52.028	9.22843	9.34715	2.63561	1.59923	7.49777		.	.	.	NA	NA	NA	NA	NA	NA	NA	NA	NA	NA	NA	NA	NA	NA	NA	NA	NA	NA	NA	NA	NA
6	SMED30033769		17.8877	11.1649	8.02596	6.26596	3.16486	1.67298	1.44798	0.811698	0.594405	1.27217		XP_005098328.1	2e-08	neuropeptide FF receptor 1-like [Aplysia californica]	NA	NA	NA	C30F12.6	1e-05	NMUR-4 (nmur-4)	NA	NA	NA	ENSDARP00000140911	0.0007	galanin receptor 2b	NA	NA	NA	NA	NA	NA	ENSP00000241256	0.0008	growth hormone secretagogue receptor
6	SMED30035718		1156.09	576.121	491.236	528.652	199.542	53.5354	44.0012	5.62724	0.895897	8.43334		XP_005500164.1	6e-07	synaptotagmin-15-like isoform X2 [Columba livia]	SYT15_MOUSE	6e-06	Synaptotagmin-15	NA	NA	NA	FBpp0311487	4e-06	Synaptotagmin 1	ENSDARP00000132181	2e-05	synaptotagmin-like 4	ENSXETP00000061793	0.0002	Synaptotagmin-17	ENSMUSP00000036755	9e-07	synaptotagmin XV	ENSP00000276141	8e-06	synaptotagmin-like 4
7	SMED30008074		0.170204	62.983	71.0804	27.2151	5.37714	4.64915	2.65727	2.58861	1.31995	1.70707	2, 3	GAA49427.1	8e-42	alpha-tocopherol transfer protein-like [Clonorchis sinensis]	TTPAL_MOUSE	9e-15	Alpha-tocopherol transfer protein-like [Mus musculus]	NA	NA	NA	FBpp0099381	3e-18	NA	ENSDARP00000138864	5e-22	tocopherol (alpha) transfer protein-like	ENSXETP00000003691	4e-20	tocopherol (alpha) transfer protein-like	ENSMUSP00000128922	1e-15	tocopherol (alpha) transfer protein-like	ENSP00000361995	5e-15	tocopherol (alpha) transfer protein-like
7	SMED30011277		0.496167	31.7418	34.2809	23.4251	38.8677	7.76131	2.65581	2.26078	0.776634	0.680538	2, 3, 5	XP_007427627.1	4e-06	tetraspanin-7-like [Python bivittatus]	NA	NA	NA	NA	NA	NA	FBpp0085504	0.0001	Tetraspanin 42Ea	NA	NA	NA	ENSXETP00000062654	0.0001	Tetraspanin	NA	NA	NA	NA	NA	NA
7	SMED30017448		0.943665	173.808	135.454	137.983	29.34	13.5565	10.5072	9.1206	8.23208	19.658	2, 3, 4	ABS52704.1	0	heat shock protein 70 [Fasciola hepatica]	HSP70_ONCTS	0	Heat shock 70 kDa protein	F26D10.3.2	0	HSP-1 (hsp-1)	FBpp0075504	0	Heat shock protein cognate 1	ENSDARP00000109199	0	heat shock cognate 70-kd protein, tandem duplicate 1	ENSXETP00000051948	0	heat shock 70kDa protein	ENSMUSP00000015800	0	heat shock protein 8	ENSP00000227378	0	heat shock 70kDa protein 8
7	SMED30028665		7.41421	537.364	503.2	420.724	98.7617	15.949	10.5573	7.23815	4.29049	7.31558	2, 3, 4	ADV40166.1	1e-84	putative ribosomal protein SA [Latrodectus hesperus]	RSSA_XENTR	2e-82	40S ribosomal protein SA	B0393.1.2	6e-67	RPS-0 (rps-0)	FBpp0070277	2e-81	stubarista	ENSDARP00000123183	2e-82	ribosomal protein SA	ENSXETP00000057070	1e-83	ribosomal protein SA	ENSMUSP00000035105	1e-81	ribosomal protein SA	ENSP00000410848	1e-81	ribosomal protein SA
8	SMED30018638		0.19602	78.7201	26.0745	10.178	0.888602	0.176941	0.0955624	0.0504132	0.180621	0.0903017	2, 3, 4	XP_006634421.1	1e-115	transcriptional repressor NF-X1-like [Lepisosteus oculatus]	NFX1_BOVIN	1e-110	Transcriptional repressor NF-X1	C16A3.7	2e-98	NFX-1 (nfx-1)	FBpp0304749	1e-102	shuttle craft	ENSDARP00000124661	8e-56	nuclear transcription factor, X-box binding-like 1	ENSXETP00000032804	1e-68	nuclear transcription factor, X-box binding 1	ENSMUSP00000095747	2e-110	nuclear transcription factor, X-box binding 1	ENSP00000368856	1e-109	nuclear transcription factor, X-box binding 1

## Sheet: Summary
			Embryonic Stage
			S2	S3	S4	S5
		# transcripts enriched in both indicated embryonic stage and adult neoblasts	71	8	10	33
		% transcripts enriched in both indicated embryonic stage and adult neoblasts	29.3388	3.30579	4.13223	13.6364
		Total # neoblast enriched transcripts exhbiting enrichment during embryonic stages 2, 3, 4 or 5:	99
		% neoblast enriched transcripts exhbiting enrichment during embryonic stages 2, 3, 4 or 5:	40.9091
