# Supplementary material for: Embryonic origin of adult stem cells required for tissue homeostasis and regeneration
Source: eLife. 2017 Jan 10;6:e21052. doi: 10.7554/eLife.21052 (PMC5293490; doi:10.7554/eLife.21052)
Supplement: Figure 5—source data 1. — S2–S4 transcripts (n = 1,756) were clustered using scaled RPKM values across embryogenesis (Y, S2–S8). Cluster membership and average RPKM values (Y–S8, C4 and SX) are provided. Early-embryo-enriched (EEE) transcripts (n = 1,048), which were downregulated by S5 and were lowly expressed through S8, comprise Clusters 5, 6 and 8. Separate tabs for EEE transcript Clusters 5, 6 and 8 include annotation based on best BLASTx hits (E < 0.001) versus the NR, Swiss-Prot, C. elegans, D. melanogaster, D. rerio, X. tropicalis, M. musculus and H. sapiens RefSeq databases. DOI: http://dx.doi.org/10.7554/eLife.21052.048 [file elife-21052-fig5-data1.xlsx]

## Sheet: S2-S4 enriched clustering data
Figure 5 - source data 1: Hierarchical clustering of S2-S4 transcripts using scaled RPKM values across embryogenesis.
smed20140614 transcript	Yolk Average RPKM per embryo	Stage 2 Average RPKM per embryo	Stage 3 Average RPKM per embryo	Stage 4 Average RPKM per embryo	Stage 5 Average RPKM per embryo	Stage 6 Average RPKM per embryo	Stage 7 Average RPKM per embryo	Stage 8 Average RPKM per embryo	C4 Average RPKM per embryo	SX Average RPKM per embryo	cluster #
SMED30000022	1.47479	41.5039	2.75082	1.13352	0.998628	1.22879	109.38	352.061	1.35061	246.134	1
SMED30000514	0.123002	1.97343	1.93712	0.541893	1.54573	1.85395	2.02011	2.3116	2.43061	6.95839	1
SMED30000535	0	1.75314	2.19858	0.545791	1.64418	1.84354	1.75062	2.21206	2.77733	6.67475	1
SMED30000565	0.102753	3.14711	3.70876	0.366994	0.988234	3.27955	3.32012	4.45098	4.57347	4.62854	1
SMED30000682	0.865076	18.1426	22.0416	3.47449	4.18868	9.2337	11.365	19.8292	47.867	31.2989	1
SMED30000708	0.0416554	4.5683	3.19393	0.352133	1.60163	2.39428	2.75887	3.32111	2.22515	1.72969	1
SMED30001116	0.139602	4.61519	5.36399	0.639389	2.47524	3.75974	3.95376	5.3929	6.68317	6.03398	1
SMED30001580	0.0843514	6.15377	5.66923	0.867289	2.81218	4.87259	4.58779	5.18236	6.12228	12.2189	1
SMED30001929	0.0321979	2.04487	1.78249	0.222347	0.815855	1.80952	1.69069	2.59109	1.82431	1.73474	1
SMED30002049	0	7.13262	8.65013	0.923947	1.43756	3.86021	3.85929	5.73428	6.61916	31.5534	1
SMED30002554	0.202142	5.4707	7.0619	0.595014	2.63144	4.54804	4.60881	5.17847	7.98559	5.43136	1
SMED30002886	0	4.94806	5.80424	0.211363	1.01066	2.82062	2.8898	4.6185	5.73229	5.2046	1
SMED30002976	0	6.50095	7.71262	1.47723	2.50891	3.56008	3.77729	4.75339	5.76572	4.11873	1
SMED30003084	0.624167	18.3963	22.8535	1.93781	3.8613	9.16102	12.6496	17.9757	27.2857	13.6046	1
SMED30003408	0.0368561	3.53336	3.46504	0.779561	1.96756	2.80085	2.52866	3.40679	3.38303	5.24469	1
SMED30003675	0	2.63142	3.07412	0.439191	1.35517	1.90035	2.21878	2.55467	2.94929	2.15402	1
SMED30003935	0.36351	3.5971	4.12876	0.853713	1.01272	2.63124	3.23393	5.1421	5.64573	3.45122	1
SMED30004158	0.278115	10.1488	13.3304	1.24853	2.78512	6.98614	8.19271	10.0176	11.6741	5.45726	1
SMED30004363	0.135352	6.55657	5.02151	1.78236	2.78581	2.92319	3.48039	5.23535	8.78007	9.83281	1
SMED30004448	0.0850497	4.97178	5.73843	0.649	0.608786	2.18191	2.45459	3.36137	3.53945	2.04549	1
SMED30004874	0.109742	1.95182	2.32453	0.911565	1.20783	1.98478	2.2319	2.69832	3.98419	3.04707	1
SMED30004899	0	2.46771	2.46864	0.295212	0.922267	1.53582	1.48429	2.36801	3.94519	1.98352	1
SMED30005421	0.0513389	4.96332	5.25504	0.577802	1.14884	3.41951	3.78903	4.9988	4.00702	4.12221	1
SMED30005513	0	4.58031	4.40941	0.938727	0.326818	4.01876	4.30162	4.47595	5.41588	3.25501	1
SMED30006230	0.376968	7.11601	8.87001	0.866524	0.893863	3.72625	5.27992	5.98241	5.68919	7.15155	1
SMED30006256	0.0774547	4.517	6.1138	0.751547	2.0769	3.56864	4.10231	5.6075	7.50926	3.03816	1
SMED30006317	0.067143	2.01714	2.08092	0.326365	1.20009	1.51698	1.78544	2.08998	1.89959	3.19371	1
SMED30006343	0.105002	7.40209	4.77611	0.420212	2.1376	3.15095	3.77697	4.58892	3.21655	2.06771	1
SMED30006668	0.0357601	1.45335	1.56618	0.0949427	0.497958	1.12605	1.32066	1.77082	2.73823	3.91465	1
SMED30006820	0.429407	15.4586	18.4775	2.61374	4.38677	11.5302	14.3282	18.3396	23.6334	22.3969	1
SMED30007142	0.200642	4.66285	4.90563	0.861061	0.88978	2.46137	3.49846	4.67409	7.47521	4.83778	1
SMED30007189	0.1513	5.77818	7.1133	0.513008	3.22168	4.86324	4.48734	5.8554	7.67622	5.18023	1
SMED30007292	0.0469229	2.3176	3.57972	0.617993	1.2821	2.31498	2.2922	2.95322	3.81997	1.5107	1
SMED30007307	0.215507	3.03674	3.84209	0.808376	1.79189	2.68109	2.99687	3.12898	3.93073	2.41164	1
SMED30007500	0.159049	6.85337	7.91529	0.813624	1.99953	5.18694	5.67694	7.13678	10.336	19.2616	1
SMED30007557	0.0900181	3.15992	3.84419	1.26405	2.06272	2.7637	2.72345	3.43464	3.71951	2.66322	1
SMED30007581	0.0526781	5.0295	5.99083	0.759443	1.78941	4.10265	4.08034	5.44552	7.06766	4.88551	1
SMED30007587	0.15006	4.17644	4.70746	0.869452	0.906524	2.23328	2.15931	3.5672	4.59888	16.2142	1
SMED30007730	0	7.62083	9.2601	1.43201	7.45934	9.65567	8.79271	9.99558	11.8538	17.1516	1
SMED30008021	0.104803	5.98874	7.27404	0.339311	1.07235	3.89133	5.58129	6.98198	8.03924	5.81843	1
SMED30008550	0	8.51988	9.17593	2.24735	2.49795	4.07106	4.52079	5.91974	6.83273	6.42049	1
SMED30008679	0.178196	3.20703	4.5128	0.487869	1.46128	3.29403	3.2875	4.11083	6.634	7.64897	1
SMED30008756	0.135252	3.36351	3.03977	0.305685	1.08473	2.86091	3.20763	4.44938	4.53667	4.48931	1
SMED30008882	0.19268	5.81107	7.53325	1.07279	3.33916	6.30832	5.98384	8.61649	10.4856	5.34535	1
SMED30008957	0.051577	8.23908	8.0874	1.47059	3.74745	5.02463	5.20491	5.74959	6.00254	6.50201	1
SMED30009045	0.164094	10.0875	12.1689	0.497285	2.20517	5.04683	6.3643	8.00173	16.7853	7.36026	1
SMED30009144	0.0928088	2.17033	2.12703	0.453522	1.65654	2.33434	1.9455	2.65851	2.7802	4.38826	1
SMED30009251	0.0640702	6.37659	4.83732	0.690251	1.84156	5.01563	5.06029	6.33091	7.40524	3.99918	1
SMED30009782	0.892778	30.0625	37.6276	5.5751	5.34944	23.6125	20.0558	31.2882	44.6717	24.5172	1
SMED30009869	0.203482	2.64533	2.79633	0.751855	2.85021	3.27343	2.84142	3.21163	4.24165	4.87787	1
SMED30009956	0.0196232	1.50457	1.85752	0.518503	0.241303	0.913813	3.67156	1.42772	0.258193	4.96602	1
SMED30009968	0.194122	3.08152	3.71872	0.906826	3.38537	3.83439	4.0063	4.47237	4.38793	4.20214	1
SMED30010277	0.0350034	3.82261	4.58946	1.40514	3.17774	3.8635	5.10927	6.38115	6.71668	17.6564	1
SMED30010320	0.0940424	3.06888	3.01496	1.37166	2.7737	3.35995	3.81756	4.41176	4.21764	3.29935	1
SMED30010503	0.259802	14.7277	16.2631	1.03462	4.83889	16.1121	12.8831	16.6017	23.2429	11.3396	1
SMED30010668	0.65293	10.7893	13.4767	8.13868	7.72365	8.84431	9.9455	13.4951	18.4422	15.7832	1
SMED30010695	0.175911	8.56381	10.2566	1.05791	2.95372	5.82242	6.55904	8.69429	10.1703	4.43012	1
SMED30010766	0.111249	2.93221	2.87642	0.816824	2.1247	2.97002	2.60406	3.04607	2.73272	3.54724	1
SMED30010842	0.50692	24.9909	30.3123	2.38263	3.76953	13.3764	16.6729	23.206	50.7231	30.5395	1
SMED30010941	0.579566	16.9087	20.3866	2.22146	2.8126	9.38007	9.952	11.9888	17.2507	8.36349	1
SMED30011111	0.221214	5.78911	6.93895	1.22955	2.20621	3.99756	3.93614	5.78564	10.3707	5.09924	1
SMED30011238	0.0337049	3.47636	3.70639	0.412008	1.8199	2.73721	2.70301	4.08076	4.3657	6.73059	1
SMED30011335	0.0787137	4.21256	3.32573	0.51957	1.26953	2.39129	2.71257	3.95062	4.81966	1.95152	1
SMED30011473	0.0341117	3.21994	2.33289	0.285975	1.5702	1.46889	1.53606	2.07946	3.36843	2.08099	1
SMED30011766	0	2.31738	2.71279	0.63102	2.25255	2.67442	2.79057	2.80858	3.09718	3.39425	1
SMED30011780	0.0841904	2.83028	1.91036	0.465008	1.16168	2.25475	2.36527	3.29139	3.60301	2.22979	1
SMED30011897	0	2.41025	2.84862	0.950381	0.212576	1.56811	1.93961	2.22337	5.63229	2.20644	1
SMED30012217	0.538636	6.80676	8.79218	3.33009	4.01801	5.93811	6.29948	7.39666	0.229865	4.99874	1
SMED30012267	0.0351035	8.97273	12.235	0.929998	2.58126	6.3447	6.69713	8.90778	11.7928	9.45269	1
SMED30012409	5.91317	81.971	126.26	62.7791	24.1899	66.1199	77.1256	92.941	62.0994	17.3071	1
SMED30012524	0.858604	5.94972	4.70635	1.80599	1.07912	3.34961	5.27078	5.6141	5.1527	2.80866	1
SMED30012546	0.880794	12.1153	13.0933	1.67649	3.68219	7.2143	8.42685	11.3397	16.0496	12.3127	1
SMED30012757	0.335429	22.2857	29.1663	1.95964	3.2071	10.1199	11.2503	15.9108	28.3755	11.962	1
SMED30012867	0.0646987	3.57423	3.69117	0.679307	0.982043	4.59329	4.0124	3.9367	2.96471	1.69916	1
SMED30012872	0	1.4795	1.03255	0.405368	0.210426	1.97813	1.54802	1.54252	1.50651	1.24706	1
SMED30013241	3.67277	112.764	143.685	60.7745	21.766	104.164	133.249	148.049	203.889	60.621	1
SMED30013441	0.20783	4.60976	5.4362	0.277882	2.17067	4.58964	4.18694	5.32682	5.58697	9.05254	1
SMED30013840	1.19002	29.1713	31.7886	2.2434	5.26317	12.2025	13.4118	21.7352	32.3389	25.0893	1
SMED30013853	0.974666	28.4424	32.9673	13.1186	6.87515	17.7561	21.98	21.5421	11.936	6.94389	1
SMED30013955	0.0844936	4.3799	5.03842	0.667706	2.15578	3.584	3.34816	4.2026	6.12162	5.41708	1
SMED30014416	1.91643	51.0669	57.0488	23.3716	10.3862	27.3686	34.8969	33.9425	27.4717	17.3787	1
SMED30014795	0.324614	8.43162	13.5676	6.83853	3.38666	8.44388	11.2951	10.7465	9.87554	5.17856	1
SMED30014820	0.227382	7.97696	8.13709	1.17088	2.87533	5.56915	5.58523	7.20519	8.19948	12.1744	1
SMED30015079	0.0573749	3.70035	2.28282	0.316194	1.14059	1.66024	1.93494	2.31276	1.50107	1.39387	1
SMED30015414	0.0780783	1.7775	0.152331	0.119959	0.154344	0.505592	1.09698	1.87849	4.90985	4.04982	1
SMED30015703	0.449101	9.11549	11.4267	1.20767	2.6639	6.22434	7.74687	10.1014	10.257	6.99733	1
SMED30015973	0.0386265	1.57128	2.29458	1.02669	1.15884	1.76877	1.97136	2.53636	3.49725	2.4072	1
SMED30015974	0.378409	10.3771	11.9159	0.809413	2.46488	7.50048	8.52494	12.2572	11.3216	20.258	1
SMED30016015	0.36857	7.50435	8.91219	0.78058	2.03411	4.71732	5.54375	7.87515	7.80691	4.91129	1
SMED30017078	0	5.76797	7.58822	1.38341	2.53063	5.12946	5.84195	7.78252	12.0516	16.9332	1
SMED30017099	0.484748	25.561	32.7912	9.49071	12.0559	26.809	26.8529	37.9838	67.8356	49.9966	1
SMED30017180	0.0744146	5.34736	5.581	0.721905	2.32208	4.36155	4.55639	6.64248	6.77739	8.31996	1
SMED30017314	0.16321	5.12943	4.98455	0.415734	1.46459	3.91509	3.96505	5.2466	6.13603	2.75256	1
SMED30017333	0.0702603	2.80692	3.76086	0.40023	1.55192	2.04705	2.16017	3.10188	5.2346	4.81978	1
SMED30017387	0.0701191	1.96561	2.42152	1.05018	1.91398	2.54564	2.48981	3.15313	4.07727	3.57431	1
SMED30017587	0.0347532	3.8477	3.72751	0.293693	1.31898	2.65954	2.74294	3.59803	3.54623	1.91056	1
SMED30018495	0.122777	5.58367	5.66664	0.555714	1.84403	3.51844	4.49656	6.35566	7.09328	16.6993	1
SMED30018511	0.175612	3.43513	3.41746	0.917281	1.77055	2.53976	2.95734	4.15879	6.17427	6.96605	1
SMED30018550	0.0650252	3.78943	3.84593	1.10858	1.26296	2.41938	2.3363	2.65888	5.32552	10.963	1
SMED30018999	0.187598	12.8967	13.2156	1.19762	2.74715	10.2069	8.67169	10.9585	5.93944	4.04845	1
SMED30019187	1.23797	9.34557	1.25313	0.879371	0.622813	0.16226	0.929166	20.5694	229.58	84.2035	1
SMED30019318	0.628814	30.1954	38.5603	2.98905	5.26229	15.9358	18.5812	25.7104	43.0104	19.9248	1
SMED30019330	0.100865	2.7181	2.58289	0.72789	0.763302	2.06225	2.21223	3.44458	2.69121	2.3599	1
SMED30019401	0.0784927	4.38128	6.21678	0.460601	1.51101	3.58358	4.18782	5.39518	9.84358	14.3305	1
SMED30019531	0.148144	4.41308	3.94148	1.10487	2.53266	4.14728	3.46191	4.77804	3.89364	3.75156	1
SMED30019836	0.357714	16.9874	21.0998	1.59111	3.9263	10.6255	11.8936	15.7403	19.1259	25.0377	1
SMED30019887	5.08525	28.5384	36.8206	22.3757	18.0369	26.6847	33.8251	35.6197	31.7705	30.6027	1
SMED30020160	0.253133	5.36072	6.11275	1.04661	2.72975	5.58863	5.73556	7.13334	8.24844	15.362	1
SMED30020166	0.0712216	4.47847	5.06655	1.45081	3.07196	5.16681	5.55781	6.5193	7.88546	14.6325	1
SMED30020238	0.425511	9.16523	8.14861	0.994282	4.56269	6.23007	5.54961	6.22731	8.33347	16.5008	1
SMED30020321	0.420895	20.5109	20.5179	1.34638	3.11776	10.269	11.6903	16.5572	25.7224	32.3058	1
SMED30020574	0.170485	4.75734	4.11073	0.390859	1.66961	4.31981	4.99674	6.61773	6.27745	14.4288	1
SMED30020643	0	11.9345	15.4028	1.9818	3.06521	6.45858	7.1543	9.11639	17.9108	10.3182	1
SMED30020991	0.231131	18.3214	20.8644	1.20865	3.64089	8.51292	8.48288	12.4129	19.9756	8.83105	1
SMED30021222	0.197917	14.5854	14.4366	1.43052	5.48997	10.4599	11.4871	14.6089	20.7217	14.047	1
SMED30021868	0.353325	11.3971	13.5166	1.59167	5.4315	9.07297	8.74307	11.7752	12.1815	7.04238	1
SMED30022681	0.105343	4.72321	4.21318	0.675926	1.05297	3.14584	4.1304	5.9148	7.58448	8.04431	1
SMED30023008	0.970485	18.2891	28.0314	10.8589	7.74616	17.3478	18.983	25.4457	48.8772	26.9401	1
SMED30023091	0.22166	8.49139	10.1485	1.56062	3.06118	5.86557	7.31603	9.93901	17.8018	20.4881	1
SMED30023193	0.0634918	3.87316	2.94512	0.610655	0.887835	1.81542	2.32599	3.87473	3.2994	13.8279	1
SMED30023266	0.187164	4.50611	6.35667	0.364384	1.0394	3.32866	3.58674	4.70759	4.43441	7.67838	1
SMED30023475	0.068916	1.84711	1.70113	0.516295	1.18867	1.89863	2.14861	2.67134	2.95408	2.08491	1
SMED30023903	0.305179	6.10411	7.83935	2.75483	5.74197	8.96351	7.78556	7.89938	11.6028	10.5317	1
SMED30024215	0.0313985	6.88858	7.21585	1.24028	3.71401	4.96032	4.43406	5.21054	5.94011	6.95174	1
SMED30024775	1.93906	60.9185	76.2433	20.1782	11.4214	81.6098	94.8467	79.8918	31.2479	39.3912	1
SMED30025001	0.124571	7.69892	10.001	1.19836	1.97555	4.22919	4.8055	6.09498	7.03312	4.23455	1
SMED30025142	0.51916	12.4992	0.772867	0.282347	0.342378	0.346541	36.6768	108.369	0.284338	87.7959	1
SMED30025152	0.23257	7.384	9.17398	0.738818	1.53935	4.19061	5.14445	6.44769	9.1363	4.51547	1
SMED30025231	0.340767	14.5138	17.8216	1.39664	2.53368	7.63791	7.47487	11.0077	18.7601	9.27829	1
SMED30025672	0.869657	25.0376	34.6687	2.58746	4.31652	13.5155	13.8439	19.9664	41.0606	18.7653	1
SMED30025791	0.704093	4.4485	4.52846	0.956447	1.47932	2.22581	2.42891	3.1739	3.45696	8.77526	1
SMED30025849	0.183351	3.56714	3.61553	0.612758	2.125	2.71231	2.889	3.87695	3.50872	19.8123	1
SMED30025883	0.0405792	2.87804	3.3973	0.613034	0.662675	1.76348	2.03258	2.723	2.53056	8.42662	1
SMED30026124	0.104999	2.82559	3.13509	0.70385	1.41668	2.50411	3.19827	4.03364	5.88405	4.51699	1
SMED30026237	0.0938927	2.81972	2.90729	0.515857	1.88577	2.6138	2.78062	3.29428	3.81813	4.37412	1
SMED30026263	0.184546	4.40025	4.39758	1.19941	3.09964	3.868	3.8857	4.73243	4.72476	10.3701	1
SMED30026600	0.327304	18.6124	1.39916	0.215464	0.656439	4.85368	18.3243	28.0156	24.1234	40.0917	1
SMED30026782	0.289714	9.03433	12.2033	1.04874	3.32119	8.1026	9.51762	14.1857	18.5449	21.7463	1
SMED30026998	0.115952	4.14315	5.655	0.948869	2.53236	3.85101	3.91585	4.3796	5.61486	8.35395	1
SMED30027197	1.42083	43.6575	56.0084	18.9496	13.1448	22.4437	34.6674	39.887	36.4542	26.4014	1
SMED30027228	0.196436	14.2501	19.0996	3.82178	3.95805	12.0012	10.1569	15.7889	24.7162	40.2419	1
SMED30027315	2.05752	19.2787	27.6442	13.202	6.17564	15.1233	19.4655	18.0919	11.3085	5.52357	1
SMED30027478	0.196727	27.5076	34.4175	2.62754	5.57284	15.8142	16.5782	23.2152	29.9603	39.5057	1
SMED30027517	0.146855	4.42545	5.132	1.0494	1.77199	3.6022	4.29329	5.33178	6.35386	4.15391	1
SMED30027561	0.0751593	3.68408	4.03351	0.672496	1.57959	3.05666	3.08236	3.69917	4.87915	2.20881	1
SMED30027818	0.354821	24.2726	29.3245	2.28869	4.55424	12.1188	11.769	17.6487	34.3673	15.1861	1
SMED30027901	0	6.59776	6.47575	0.882556	1.27521	3.82203	3.38282	4.64467	3.44296	1.62349	1
SMED30028023	0.0680952	8.37207	10.0103	1.254	2.89457	5.78753	6.42435	7.78587	6.59169	9.24088	1
SMED30028219	0	5.32778	7.73832	0.802699	3.42355	6.07606	7.0203	7.669	11.1477	8.28842	1
SMED30028223	0.228657	21.6277	23.3861	3.15684	2.7137	9.25583	11.6467	16.7898	25.23	14.9841	1
SMED30028425	0.312211	10.1809	12.8777	1.48616	0.722901	5.82912	7.98371	8.23789	11.3078	8.06847	1
SMED30028653	0.072181	2.08162	2.71173	0.729231	1.45605	3.08931	2.49958	3.33008	3.93311	2.19303	1
SMED30028659	0.545143	8.65358	10.3396	1.01822	3.33024	8.235	8.70803	9.81881	10.5817	7.7859	1
SMED30028668	0.0526368	1.40969	1.66236	0.0318329	0.843304	1.4158	1.59546	2.00312	2.39935	5.63196	1
SMED30029771	0.250884	10.5771	9.12949	4.84457	0.995378	10.2469	7.83953	11.3748	55.0421	14.0181	1
SMED30029802	0.110266	3.1049	2.7952	0.430828	2.18059	2.68905	2.71844	2.95193	4.03933	3.70172	1
SMED30030095	0.233032	1.87849	2.55322	1.44248	1.27643	1.58338	1.90833	2.24428	2.30925	1.694	1
SMED30030365	0.0367262	2.05368	2.16469	0.343896	0.875779	1.67813	1.80415	2.51974	2.46097	3.80709	1
SMED30030637	0.329452	6.29177	11.5361	4.98656	7.84881	9.08647	9.77055	11.274	24.4971	14.7007	1
SMED30030663	5.15843	58.7827	78.9248	48.836	19.6424	46.3041	61.6341	68.0641	59.5493	13.5005	1
SMED30030892	0.103938	3.69903	4.57986	1.45488	2.70171	4.60216	4.29915	5.67409	6.86922	5.53421	1
SMED30031035	0	2.8852	4.19238	1.07557	3.24999	3.15474	3.61063	4.20079	4.54952	5.93155	1
SMED30031309	0.290767	9.50587	12.9363	1.08803	2.95858	7.41577	7.68476	9.33252	8.49388	5.13167	1
SMED30031945	0.236715	4.5814	4.81231	0.745324	2.80253	4.31842	4.14188	5.24578	6.4145	4.62705	1
SMED30032372	0.362674	8.71429	9.36017	0.721857	1.82307	5.22221	5.3793	8.08848	9.75154	4.79019	1
SMED30032498	0.158704	5.00701	4.2549	0.512778	2.08468	3.42994	3.72629	5.02824	5.02156	8.81371	1
SMED30032624	0.409119	13.178	13.7726	1.98278	5.50541	11.2462	12.5233	18.683	30.2452	13.8938	1
SMED30032666	0.0913701	3.24996	4.26662	0.590438	2.03571	2.52283	2.57301	3.31657	4.45621	5.85754	1
SMED30032774	0.536144	39.0911	41.2441	13.7019	3.20819	24.2245	33.0579	30.4732	18.5446	15.2034	1
SMED30032915	0.19477	5.27115	5.70766	1.71532	1.01825	7.97621	5.06183	3.93207	5.87575	4.07118	1
SMED30033093	0.894527	30.943	37.7311	16.0164	7.91815	22.7739	27.7439	28.5643	17.6637	6.7042	1
SMED30033098	0.0204622	2.14428	2.41358	0.258076	0.88925	1.69357	1.92003	2.54819	3.7306	2.4451	1
SMED30033487	0.0980892	4.03355	5.15035	1.22813	2.37493	4.67361	4.09296	5.1618	6.07409	3.93028	1
SMED30033718	0.0353691	2.94772	3.04197	0.448359	1.29982	2.60682	2.71411	3.99377	3.71065	9.67586	1
SMED30033823	0.526332	12.9786	16.9334	3.87387	0.9166	14.7783	17.8089	19.4561	24.7018	18.4961	1
SMED30033909	0.0532041	1.83487	1.8682	0.232944	1.15693	2.04062	2.05043	3.1671	2.88939	2.86119	1
SMED30034016	0.0658237	4.90209	5.8541	1.06148	0.739437	2.28556	3.7306	4.34341	5.38037	4.80047	1
SMED30034110	1.35549	16.4447	20.4847	1.58059	3.69344	7.71747	9.46472	13.5618	20.2932	12.8309	1
SMED30034295	0.236408	3.52841	5.95238	1.41166	3.59861	4.74043	4.60681	5.92382	8.55	10.6445	1
SMED30034361	1.44848	11.4022	13.7994	2.03099	4.5794	6.83822	9.5541	12.4974	20.852	12.5017	1
SMED30034618	0.036057	1.74187	2.02719	0.543008	1.11815	1.68455	2.11113	2.61558	3.26378	7.5541	1
SMED30034681	0.287142	8.40945	8.70468	4.32706	6.00522	7.54764	8.63987	11.1264	16.8331	8.92363	1
SMED30034888	0.0246815	2.05679	1.53837	0.209897	0.844181	1.25821	1.55666	1.71945	1.1446	1.24695	1
SMED30035139	0.0668503	3.1431	2.82029	0.446437	1.62202	2.56195	2.66274	3.09861	3.25512	4.91634	1
SMED30035183	0	8.08984	11.1636	0.982795	3.97401	6.04974	7.08081	7.93076	10.3831	8.80666	1
SMED30035194	0.081352	2.99614	4.46731	1.072	1.7049	3.13198	2.91618	3.57597	4.98661	8.94693	1
SMED30035226	0.077857	9.14809	9.60786	1.22076	2.71223	6.24702	7.85388	10.9379	17.5434	7.4861	1
SMED30035255	0	5.7282	7.86501	1.91201	6.46744	8.18656	9.29475	9.9768	14.5827	12.445	1
SMED30035495	0.172579	4.99396	6.46284	1.20138	2.10485	3.35703	4.037	5.30497	5.62116	3.45778	1
SMED30035496	0	3.08535	3.05815	0.623365	2.01312	2.79015	2.89009	3.41952	3.57719	1.44134	1
SMED30035584	0.42903	20.5376	25.5614	1.558	3.44303	11.1751	13.1913	17.1678	23.5759	10.4744	1
SMED30035901	0.0718678	2.66849	2.89195	0.61799	1.76301	2.7058	3.17489	3.50663	5.67316	3.49838	1
SMED30036004	0.800054	4.78278	5.04183	1.64489	3.41078	5.15664	5.50625	5.31894	6.65047	4.47633	1
SMED30000078	0.371251	7.57812	6.25288	1.89539	4.08063	9.02462	9.15386	10.4737	17.4767	8.46369	2
SMED30000126	0.316713	3.04392	2.98981	1.52031	4.08514	4.82939	4.68066	5.71067	7.43277	7.15337	2
SMED30000188	0.504902	14.5294	9.26828	4.16498	5.07192	11.2516	15.2059	18.6804	17.0134	17.4919	2
SMED30000222	0.667817	5.03891	6.456	2.88388	3.52986	10.169	12.2928	13.6003	12.1711	9.33906	2
SMED30000581	0.383659	2.1493	2.43996	0.767201	2.45337	3.6545	3.88571	5.08123	6.53528	5.57053	2
SMED30000593	0.115133	1.60343	0.916623	1.38589	2.83631	4.3201	4.17989	3.46525	0.811951	2.16423	2
SMED30000643	0.268524	6.71837	9.25431	6.67835	5.63197	13.8954	12.7783	13.612	14.208	9.67347	2
SMED30000732	0.0414672	2.75648	2.60701	1.12424	3.47223	3.89942	3.98857	4.83909	4.22892	4.59128	2
SMED30000817	0.596491	4.3593	5.02257	4.57955	14.0163	25.0145	25.7726	28.945	30.7619	28.9653	2
SMED30000830	0.114912	1.94941	1.23586	1.20602	2.98796	4.16184	4.74026	5.11274	2.22789	4.16141	2
SMED30000831	2.32409	14.6661	17.0806	11.3027	15.3557	39.7959	60.653	61.394	50.414	49.0397	2
SMED30000850	0.393536	3.35608	3.2542	3.15818	3.68055	7.47046	8.13038	9.86802	6.76646	6.25364	2
SMED30001248	0.120301	2.3369	2.52857	0.545202	3.41468	5.32442	4.59809	6.21248	10.2099	3.34522	2
SMED30001657	0.675538	19.0421	14.2433	5.29061	3.37669	20.5709	38.8885	45.2421	43.9999	22.1032	2
SMED30001979	6.86454	47.8039	52.2336	39.3877	67.4207	62.3893	62.2106	60.4079	39.1583	51.1592	2
SMED30002015	0.249465	6.12016	1.54325	1.34353	3.63093	6.10397	7.42164	7.00614	1.42273	6.6703	2
SMED30002074	0.179457	1.41423	1.50776	1.69368	2.48301	3.72291	3.8701	3.95286	2.94748	2.72985	2
SMED30002410	0.288001	4.70107	3.02271	1.84797	4.2674	4.72192	5.13484	5.33009	3.31094	3.31817	2
SMED30002597	0.412969	15.4945	15.7119	11.911	13.4023	25.5961	34.484	32.7776	27.5619	16.7019	2
SMED30002619	0.0325239	1.4309	0.664243	0.548177	1.83395	6.55665	7.50512	8.34501	8.844	6.59287	2
SMED30002656	0.211946	1.7454	1.63181	0.999311	2.28725	4.70709	5.73716	7.41092	9.549	5.70882	2
SMED30002788	2.01158	29.7353	27.8933	9.03971	4.65971	37.4367	66.2166	70.2116	45.9072	26.3574	2
SMED30003059	0.291843	2.1922	1.71824	1.50105	6.79338	8.12645	7.09833	8.22372	9.08003	9.10742	2
SMED30003095	0.294828	2.67099	2.03707	0.55655	4.17865	7.08086	9.1598	10.781	15.7536	8.60241	2
SMED30003177	0.0293601	1.88512	1.84384	0.404141	2.00018	2.34777	2.66695	3.01071	5.02226	2.99305	2
SMED30003336	0.177352	2.36328	1.09911	1.20498	2.49103	3.66259	3.55296	2.62626	0.320825	2.28835	2
SMED30003384	0.141689	4.74142	4.23898	1.30332	0.54514	5.51466	7.84977	7.50575	7.69459	5.40817	2
SMED30003560	0.280565	1.92563	1.25198	1.11188	5.24777	12.8109	14.2459	12.4939	10.1515	7.10989	2
SMED30003613	2.69869	70.5888	50.069	16.8488	11.6898	76.0857	146.481	170.713	121.79	91.2216	2
SMED30003789	0.192379	2.21497	2.27129	0.817387	1.4178	4.5237	4.58218	5.4051	4.88698	5.17504	2
SMED30004389	0.0987456	1.50083	0.871078	0.522986	0.205722	2.12063	4.02113	4.00907	3.24883	1.11014	2
SMED30004426	0.165296	7.20828	4.305	2.89361	4.51937	8.65926	9.86591	8.34998	2.32583	5.32601	2
SMED30004985	0.295635	6.47655	5.6765	3.24002	5.24894	6.05905	5.76658	6.02777	1.48191	4.65927	2
SMED30005211	0.109655	1.67917	1.9249	0.203875	0.730428	2.75783	2.76885	3.90852	3.80015	2.48833	2
SMED30005215	0	2.55689	3.26947	1.34774	5.165	8.44905	8.5377	8.26995	9.095	6.04022	2
SMED30005354	0.116789	3.39861	1.80033	1.36194	1.82467	2.47675	2.50883	2.60825	1.12689	2.04224	2
SMED30005552	13.1917	239.407	113.63	51.56	92.3054	438.588	771.605	889.737	434.772	396.195	2
SMED30005692	0.0498527	1.71129	1.20503	0.259593	1.43087	2.44439	2.54184	2.93686	2.81709	2.49343	2
SMED30006047	0.360112	3.92735	4.83027	1.15204	2.70622	6.03371	7.51649	10.1829	10.0675	16.7954	2
SMED30006093	0.164605	2.70553	2.59104	0.607571	1.55664	4.96387	8.17142	9.91283	10.6101	11.6101	2
SMED30006263	4.04185	76.5299	62.7076	17.069	19.9222	62.5062	127.732	112.13	70.2096	90.5867	2
SMED30006290	0.162001	4.73533	4.55354	2.5686	6.30922	9.623	8.79336	9.79185	20.3053	14.5104	2
SMED30006335	0.0201272	1.51263	2.07616	0.312455	1.7225	2.68812	3.12885	3.73251	3.9692	3.93036	2
SMED30006684	1.64737	10.1613	13.2982	14.5877	30.2688	40.4392	37.9197	38.5526	36.8453	23.8522	2
SMED30006736	0.225037	2.94611	3.22507	3.83705	4.71572	8.71706	9.08495	8.52647	13.129	6.07629	2
SMED30007012	0.566245	8.37764	4.20035	2.07531	4.33251	36.0975	57.8918	59.7258	44.3499	33.2085	2
SMED30007152	0.179073	3.60659	4.37804	2.86602	3.08022	4.17492	4.90383	5.31749	5.76297	3.81977	2
SMED30007389	0.434776	2.39301	1.14211	0.714837	2.84091	12.959	16.5712	16.419	15.0333	6.65095	2
SMED30007480	0.353708	5.29093	6.13366	1.04013	1.82541	9.77045	17.2249	21.1346	31.3394	10.3502	2
SMED30007576	0.0837127	1.72111	0.836297	0.816854	1.16024	1.58389	2.09006	1.8335	0.528079	1.1088	2
SMED30007782	0.155776	2.02204	1.74987	2.13103	4.22159	5.85368	7.56983	6.34857	1.74354	5.72217	2
SMED30007876	2.48421	25.8117	12.4601	3.26862	3.26251	62.3399	119.432	143.12	145.923	92.4821	2
SMED30008231	0	3.45354	4.37763	0.471785	2.24208	4.09627	4.76116	6.09389	10.4066	9.51935	2
SMED30008311	0.220755	2.35607	2.54688	1.81181	2.69107	6.51245	6.93862	7.88665	8.9826	6.44593	2
SMED30008560	0.319789	8.13482	8.00278	4.71014	2.37475	9.9052	18.7656	26.3832	39.7852	10.0817	2
SMED30008578	0.686941	17.511	10.4793	4.57016	2.05872	26.94	57.5952	64.7988	73.1692	46.2785	2
SMED30009024	0.166315	1.73519	1.40184	0.643659	2.42187	5.75934	9.09671	9.87726	10.4692	6.02996	2
SMED30009376	0.298656	4.32204	3.94574	3.62651	6.78472	11.0237	13.2424	11.5449	2.96277	6.5703	2
SMED30009618	0.0736216	3.61236	1.07936	1.31585	2.10958	3.41064	5.07443	6.07361	2.06281	2.97915	2
SMED30009749	5.33281	92.844	87.3939	40.6852	25.2375	144.839	222.976	271.571	251.604	172.116	2
SMED30009910	0.185456	4.25682	4.54024	3.70461	4.12438	5.08415	4.86722	4.94644	6.93231	3.31867	2
SMED30009969	0.061036	2.00011	1.2841	0.938627	1.57926	2.79112	3.15821	3.50338	0.865248	2.3747	2
SMED30010044	0.105133	1.69307	1.28044	1.13569	0.710565	2.37147	2.70331	2.74481	3.52911	2.85843	2
SMED30010096	1.14623	13.4634	14.5723	7.44878	8.14498	12.0046	20.5291	36.1776	70.1249	17.0069	2
SMED30010117	0.247028	1.91368	1.34999	2.30063	3.89155	9.83399	10.3267	11.6899	10.9686	8.22377	2
SMED30010164	0.496027	2.85757	2.11468	1.83682	2.33435	3.93925	4.13448	4.15922	4.16257	5.07338	2
SMED30010223	0.0749791	2.76247	1.66317	0.92447	1.97601	2.66312	2.72656	2.23895	0.951963	1.78442	2
SMED30010340	0.296722	2.28815	2.7207	2.50439	5.57835	6.54902	7.35757	8.23668	11.7963	8.58729	2
SMED30010487	0.112591	2.17094	2.10081	1.0089	0.834468	3.53893	4.8778	4.7593	7.68916	8.0965	2
SMED30010666	0.52186	11.3059	11.1994	5.1036	4.81387	23.1133	29.2054	28.4997	17.5019	12.2141	2
SMED30010881	0.118433	4.43361	3.21102	3.88654	3.47679	6.14554	6.82428	7.66399	25.2926	13.1759	2
SMED30010977	15.6265	228.114	262.458	24.0381	269.29	704.119	444.679	435.831	638.894	300.208	2
SMED30011041	9.76557	83.2814	66.533	75.8161	139.878	129.752	120.266	141.736	63.1342	62.1572	2
SMED30011055	0.356457	5.35937	4.4227	4.67651	5.42489	8.62705	6.30065	6.47783	6.29599	3.64149	2
SMED30011294	0.0561609	1.97555	1.40152	0.0466498	1.11906	2.71211	3.73206	4.73445	7.01764	3.94043	2
SMED30011506	0.51397	10.5045	7.36074	3.92519	2.43375	11.0598	12.4165	11.2608	16.4715	7.69516	2
SMED30011528	0.485369	6.88377	5.3241	1.13146	1.5017	11.8623	28.7252	34.6978	34.9621	22.1083	2
SMED30011549	0.409307	4.0077	2.90372	2.06513	5.84753	7.60748	8.48156	7.80675	2.12772	4.91369	2
SMED30011684	0.603906	3.84997	2.80508	2.04483	6.07248	14.6528	17.2388	18.617	20.1596	13.6326	2
SMED30011701	0.834757	35.1845	21.6116	19.5312	7.13317	35.5782	46.6533	41.0135	9.40377	17.5439	2
SMED30011827	1.11733	6.29721	4.15407	2.3157	1.93082	22.3742	28.9528	31.6588	29.759	12.3193	2
SMED30011833	0.0422327	4.97159	3.47102	1.41827	2.06557	3.31273	4.01616	3.63374	1.08018	2.39981	2
SMED30011874	0.337564	5.89798	7.51588	5.42308	6.30323	12.6614	14.1443	12.9285	17.8231	10.044	2
SMED30012038	0.198901	3.54001	3.09969	2.79679	4.95438	5.22017	4.37154	5.25781	1.63318	6.45079	2
SMED30012386	5.23243	31.5126	24.7523	15.4453	22.0535	54.8675	96.0036	119.131	97.395	74.7651	2
SMED30012462	0	3.41929	2.44744	1.88014	3.074	2.93668	3.27799	2.31986	1.03405	0.777951	2
SMED30012487	0.363025	6.26482	5.04927	3.24459	3.53108	7.79862	9.14693	11.2781	25.0037	17.2986	2
SMED30012513	0.504165	10.183	9.38581	6.40552	8.79118	13.3276	12.0874	11.4528	11.2692	12.7296	2
SMED30012526	0.443418	8.7043	6.67802	3.95086	5.14824	7.89668	6.95483	7.88625	14.1407	8.30204	2
SMED30012710	0.398268	9.81397	6.51311	4.57754	2.04455	12.3131	22.3022	30.4036	22.4922	18.7512	2
SMED30012798	0.0470405	2.35922	0.49726	0.222271	0.852568	2.7361	2.30309	3.17083	3.20229	2.19038	2
SMED30012874	1.11266	9.43043	7.85469	3.92199	4.52861	13.0336	21.6077	26.7601	21.4988	14.1766	2
SMED30013159	0.166319	1.73864	1.57185	0.530928	1.67839	3.98309	3.70878	5.82192	4.77945	3.65968	2
SMED30013350	0.309322	3.17293	2.72355	1.10557	3.0877	3.67102	3.49907	4.46986	3.70915	10.822	2
SMED30013435	0.918061	8.03746	9.21011	6.62168	27.3191	29.4387	27.1197	27.3936	23.2903	20.4074	2
SMED30013676	0.131903	1.88444	1.25982	0.439179	2.26475	3.95874	4.0076	4.16855	2.62149	8.19649	2
SMED30013779	0.529876	3.72849	3.12413	1.61523	1.96311	3.93407	4.71062	5.79237	6.45638	16.1354	2
SMED30013824	0.345662	3.50847	3.21147	1.23764	8.34784	10.9428	9.38338	8.82727	8.16566	4.38788	2
SMED30013844	0.458664	4.62897	1.69999	2.11943	2.99684	4.62881	5.14295	5.36756	4.73399	4.466	2
SMED30014135	0.0249997	3.47789	3.23918	0.594355	1.66969	3.76705	4.86182	6.64162	4.88658	7.09436	2
SMED30014534	0.254063	2.53505	2.86387	1.33581	5.442	6.24051	5.41273	5.97123	4.50817	8.77794	2
SMED30014648	0.183438	2.16747	3.03106	1.83328	2.50361	2.41047	2.65767	4.29322	6.36359	8.3331	2
SMED30014734	0.835943	7.85114	9.28383	2.31732	3.94198	11.4501	19.2177	19.5017	15.2903	8.0279	2
SMED30014747	0.117602	10.5426	6.61113	2.25869	0.930658	5.63215	15.4199	20.9302	14.5831	9.06821	2
SMED30014788	0.0893322	4.29078	1.79621	1.96373	2.35739	4.47589	6.09975	5.31775	2.51815	3.41822	2
SMED30015168	5.59087	106.897	83.8177	37.7647	18.924	103.216	173.459	244.601	445.426	143.027	2
SMED30015301	0.159655	2.85256	0.622298	0.200907	2.46647	9.48853	12.3963	13.1432	8.88794	19.1341	2
SMED30015353	0.845775	17.4535	8.62143	4.77057	3.74913	30.9316	57.123	59.9078	29.1095	21.2844	2
SMED30015413	5.11538	94.3872	73.5536	30.7326	19.4712	99.3633	208.179	249.154	232.051	115.497	2
SMED30016220	0.612743	3.21071	2.28353	2.67881	5.30311	5.31729	5.97427	10.921	18.6074	13.4682	2
SMED30016426	0.126568	2.64468	1.27594	1.11506	2.84238	4.91123	4.91651	5.16443	1.55211	4.5637	2
SMED30016566	0.164695	2.5627	1.8196	2.48786	3.192	4.61902	5.5519	5.1381	2.20049	2.73312	2
SMED30016623	0.0775752	1.35865	0.468127	0.332084	0.543402	2.58694	5.68088	6.63522	5.29398	4.14268	2
SMED30016654	0.228138	1.99233	1.7145	0.773406	2.28079	2.98794	3.36014	3.99352	4.74466	5.28468	2
SMED30017052	0.125811	2.25352	1.53696	0.24917	0.447369	3.94577	5.86036	6.59809	7.39214	3.78344	2
SMED30017079	0.353748	2.15398	1.87465	0.709772	3.46421	5.34134	5.13903	5.6359	6.00198	7.83248	2
SMED30017463	0.121394	3.43431	3.86447	1.17224	3.23516	5.00209	5.16517	6.31749	6.78626	8.99843	2
SMED30017666	0.331167	5.44624	6.73441	4.12346	8.2376	6.62804	7.31603	11.9496	14.5935	9.94332	2
SMED30017834	0.472417	3.16297	5.22699	1.24649	4.37703	10.8611	9.45036	8.51331	17.7001	10.9497	2
SMED30017910	0	2.57654	2.1868	0.434743	1.07994	2.80534	3.28551	4.19156	7.30897	4.84646	2
SMED30018185	0.0641992	1.58343	1.38318	0.23811	1.51667	1.82152	1.8386	2.75938	3.44817	3.44339	2
SMED30018233	0.0859234	3.98412	3.17355	0.934112	0.702483	2.72985	6.90253	8.64091	7.22431	4.92168	2
SMED30018297	5.27895	147.705	127.735	53.9041	77.0745	248.089	299.058	288.664	272.594	171.521	2
SMED30018569	0.154078	3.1002	2.28524	1.88682	2.77799	4.29591	4.99944	4.23866	1.18743	3.00663	2
SMED30018766	0.116695	2.32502	3.007	1.20946	3.95115	4.082	3.85759	4.79017	6.57484	5.47998	2
SMED30018793	0.338023	4.56445	5.41037	4.3062	6.45618	7.57046	10.7535	14.6178	18.4258	17.1527	2
SMED30019130	0.815415	10.1192	10.0783	5.89091	4.5453	9.67535	16.7187	19.8667	19.9585	10.585	2
SMED30019223	0.159263	2.48365	2.39824	0.540933	2.98007	3.25808	3.74982	4.39781	6.88463	5.40389	2
SMED30019449	0.0648856	1.7181	1.46693	0.318296	1.32492	2.09544	2.39006	3.17297	1.99514	1.89053	2
SMED30019487	0.16446	2.46392	2.04555	0.669241	0.639295	2.72336	3.11139	3.50836	5.1927	9.50845	2
SMED30019586	0.114133	3.18238	2.00714	0.85028	1.57744	4.05942	4.28941	4.29372	6.65975	5.45997	2
SMED30019594	0.0617199	2.3435	1.54567	0.344775	2.4163	6.51429	7.23804	5.51799	4.91777	3.53346	2
SMED30019926	0.039271	1.88436	1.47326	0.860522	1.15018	1.42464	1.22392	1.42671	0.948794	3.70953	2
SMED30020158	0.824497	5.79795	5.63634	2.4356	2.80578	8.35842	11.7129	13.7261	13.2214	6.34701	2
SMED30020243	0.104867	2.0855	1.09523	1.32316	1.99303	2.4009	2.87589	3.17311	1.82837	2.44981	2
SMED30020807	0.182791	4.11352	2.72324	0.684461	0.46183	2.84376	5.25038	7.54754	12.6886	9.28285	2
SMED30021127	0	1.42636	1.069	1.07246	1.12919	2.90474	3.99869	4.81042	12.0474	8.65793	2
SMED30021154	6.35029	58.921	48.0553	12.8036	6.81831	26.5984	58.8053	87.0631	207	134.755	2
SMED30021404	0.128546	3.99738	2.89005	0.586094	2.76952	5.01124	5.46837	6.30421	9.57315	5.23239	2
SMED30021483	0	1.88587	0.955754	0.937193	1.10427	1.5454	1.9743	1.45468	0.566838	0.921748	2
SMED30021618	0.177763	1.9712	1.30098	0.487514	0.324115	2.23901	3.80368	4.97158	7.11466	6.49084	2
SMED30021767	0.3144	4.66581	3.3984	1.08442	3.1849	11.2049	12.618	12.5147	10.704	6.59457	2
SMED30021851	0.375408	4.2523	5.56804	3.10335	1.55085	5.70873	10.4494	10.4947	10.4741	4.53818	2
SMED30022085	0.220791	1.76894	1.93506	2.08415	3.00449	3.27958	5.4597	6.53892	17.3703	8.65279	2
SMED30022311	0.134767	4.69877	3.11439	1.18701	2.74533	5.04684	6.96995	7.90592	10.2553	5.09929	2
SMED30022337	0	1.67131	2.62805	0.330746	1.24704	2.59593	2.89027	3.98258	5.2441	8.8494	2
SMED30022350	0.108438	8.5175	4.98256	2.26819	4.3438	6.05179	6.09282	6.05173	2.30607	4.04095	2
SMED30022458	0.242727	2.20816	1.7437	2.24502	4.62157	9.0674	7.38057	8.36044	12.5391	9.39997	2
SMED30022480	0.48866	5.95063	5.59391	2.93617	2.29351	6.90479	11.8986	11.8523	6.24156	10.7367	2
SMED30022519	0	1.76242	1.26269	0.531363	0.711056	8.36937	9.37892	9.48718	6.8027	4.69139	2
SMED30022604	0.215299	2.44311	1.1148	1.62837	2.75857	4.30171	4.2524	3.86729	2.00236	2.43264	2
SMED30022649	0.225525	2.39029	3.25093	0.686224	2.59	4.03162	5.14671	5.45608	6.5922	4.86869	2
SMED30022693	0.0956739	1.48842	0.780867	0.757524	1.27475	1.68235	1.28798	1.29057	0.0427596	0.730875	2
SMED30022777	0.458641	12.5197	4.3561	1.38298	1.34846	11.2002	25.8732	33.9364	18.8825	17.369	2
SMED30022804	0.605805	5.93529	3.29669	0.991612	5.82587	23.8967	21.7821	22.6641	28.596	16.3284	2
SMED30022942	0.943237	10.614	12.0391	8.75359	7.60859	14.0695	16.4434	17.2643	18.5712	14.0747	2
SMED30023110	1.70129	54.6792	32.9775	22.5554	10.2081	43.1037	93.8296	107.653	103.613	46.3699	2
SMED30023280	0.753046	13.9307	11.908	3.8406	10.8682	52.2972	42.1722	31.5324	16.5815	21.0933	2
SMED30023368	0.217631	5.76194	7.90314	6.43038	7.9664	12.1377	10.1414	9.73565	11.1311	17.5565	2
SMED30023391	0.427312	14.2467	10.7327	3.20316	4.52631	18.1478	25.1214	23.994	18.408	12.2952	2
SMED30023409	0.441449	2.53153	2.7708	0.752462	1.70686	4.03137	5.11615	7.11685	9.88151	11.8967	2
SMED30023471	0.2348	3.12403	4.30022	2.86236	3.40658	8.89722	7.3605	8.40649	15.6879	9.86997	2
SMED30023775	0.10782	1.69152	1.68997	1.46259	1.75482	3.84258	4.27286	4.36176	3.4502	4.10135	2
SMED30023860	5.22907	94.0991	62.8804	29.9701	23.3928	136.506	255.344	298.239	236.685	118.473	2
SMED30024193	0.065367	1.55954	1.49526	0.873781	1.06606	1.59945	2.02967	3.30475	7.23107	3.99001	2
SMED30024239	0.229153	2.51465	1.65948	2.34036	3.96383	5.66057	5.95407	5.86893	2.52817	2.72921	2
SMED30024396	0.100918	2.07062	2.06182	1.37313	2.67589	2.69317	2.39859	2.89909	2.51612	5.95321	2
SMED30024457	0.315333	4.83393	5.99769	3.0557	8.00514	8.35865	9.931	12.4686	14.5858	10.2199	2
SMED30024593	0.0860551	1.42673	1.01446	1.36036	3.87588	6.77715	6.74934	5.92343	4.01532	4.76472	2
SMED30024611	0.121512	1.81494	0.850297	0.488663	0.71752	3.25485	4.57906	5.01914	6.03799	4.9138	2
SMED30024920	0.437189	2.45597	2.5942	2.42682	1.67274	2.30285	3.5878	4.07268	3.71036	7.01075	2
SMED30024984	0.157271	2.47488	2.75466	0.511685	2.05405	3.5101	3.24987	4.20852	5.13213	5.15929	2
SMED30025105	3.61073	66.7521	83.1512	52.0727	96.3793	129.535	118.23	139.581	189.916	144.63	2
SMED30025283	0.32429	2.80158	2.90179	0.641879	2.6399	4.43819	4.32585	4.47643	4.39608	4.32504	2
SMED30026109	0.114748	2.43594	1.69756	0.429426	1.0605	3.11534	3.65129	5.43416	3.74349	2.81137	2
SMED30026181	0.344449	2.39197	1.94781	1.42425	4.02895	10.9381	10.0682	9.59021	7.91063	9.84609	2
SMED30026227	0.188712	1.66273	2.20343	1.66891	2.05856	4.87641	6.1191	6.48113	6.69645	13.9952	2
SMED30026334	0.26609	2.51528	2.66558	1.28447	7.61816	9.85384	7.77199	7.23698	11.4567	7.43284	2
SMED30026466	1.97519	14.933	10.984	2.68952	1.23991	6.25281	21.6805	26.0265	30.5829	23.0982	2
SMED30026576	1.56342	9.17617	10.7416	3.23926	9.56348	15.232	14.6765	13.1908	13.9433	9.69099	2
SMED30026646	4.40283	145.061	170.614	64.893	78.652	280.02	302.95	305.221	327.805	188.462	2
SMED30026779	0.235926	6.8319	6.17101	2.7931	1.61905	5.95417	8.67741	10.4298	15.9568	7.09964	2
SMED30026811	1.99733	36.8985	39.7056	20.9537	2.61122	67.1128	104.952	95.8069	71.5283	56.7878	2
SMED30026828	0.203501	5.65627	3.75951	2.69023	3.6571	5.93643	6.6808	6.66353	1.8424	3.54738	2
SMED30026863	0.261757	1.94042	2.08682	2.94991	6.94441	8.74467	8.91309	9.27308	8.11459	3.20852	2
SMED30026870	0.268787	2.74722	3.20606	3.67279	6.67458	7.86282	8.49194	9.7991	13.1278	10.1258	2
SMED30026887	8.47669	174.117	146.906	63.2173	46.8107	256.813	451.68	543.079	687.988	417.326	2
SMED30026942	0.439343	9.12886	10.6871	2.5028	4.0613	10.9866	13.7334	18.931	23.2095	17.2612	2
SMED30027039	0.160943	1.79712	1.0832	0.967785	0.901926	1.52713	1.51301	1.49529	0.569372	1.08723	2
SMED30027056	0.0847817	1.65424	1.50608	1.64579	3.32341	4.90046	5.23866	5.3186	1.20336	3.98384	2
SMED30027069	1.4058	11.4478	12.4842	6.14409	13.7797	20.0427	14.0123	11.8025	14.6518	9.66452	2
SMED30027451	0.866862	6.66317	10.941	7.34884	12.4345	16.8166	18.772	25.9404	43.9076	26.7249	2
SMED30027578	0.616474	3.08754	1.88099	2.06731	5.83369	9.23251	10.1149	11.8683	16.6655	13.6864	2
SMED30027813	0.0632647	1.81406	0.551482	0.310037	0.557895	4.24461	7.49094	7.55354	2.39322	3.71404	2
SMED30027993	0.362166	2.62021	2.40332	1.54175	5.85317	11.1881	14.3953	15.5831	19.0415	12.055	2
SMED30028040	5.66335	177.719	240.989	121.529	16.3133	139.615	269.98	309.707	317.977	156.848	2
SMED30028311	0.490205	4.10791	2.93968	2.45133	3.57235	22.0141	22.1007	17.0732	8.21599	4.50513	2
SMED30029206	0.315748	5.02473	4.2237	1.21317	4.52584	6.86297	6.26279	6.72333	7.84666	20.2471	2
SMED30029361	0.124204	2.92239	4.42123	2.30811	5.63178	6.12639	5.55272	5.556	5.30285	6.51517	2
SMED30029432	5.18983	118.683	93.3832	42.6005	21.8795	114.758	195.783	260.024	444.967	134.873	2
SMED30029489	0.102008	3.3716	2.7029	0.310694	1.1495	3.24752	4.48792	5.91047	8.92116	5.21174	2
SMED30029805	0.0674346	1.52214	1.14667	0.676232	0.537206	2.71501	3.35266	2.77898	2.13244	1.19048	2
SMED30029873	0	2.12763	0.564401	0.200471	6.8879	15.1341	17.4759	18.7854	21.9345	10.8709	2
SMED30030007	1.02818	9.9246	6.33741	1.82794	11.4128	27.5503	26.4315	40.5702	66.1684	30.2819	2
SMED30030159	0	3.6486	2.17578	0.915498	3.28496	7.3416	6.56638	6.3845	3.24655	4.13135	2
SMED30030287	0.817443	5.75892	5.00155	1.77037	3.5941	15.1451	19.5379	18.9336	22.9823	10.6295	2
SMED30030308	0.305822	3.41277	1.47784	1.29635	2.11288	3.70347	4.51827	4.09804	1.31069	2.40017	2
SMED30030319	0.111507	4.48897	4.50422	1.08881	7.03229	7.97052	8.36994	8.97127	12.7681	8.02639	2
SMED30030352	0.58962	9.36887	7.855	2.12597	2.03896	16.0776	29.3512	36.701	33.5752	19.6851	2
SMED30030526	0.043668	1.7149	2.33401	0.719332	2.27377	3.08188	2.79941	3.55103	4.18599	2.36838	2
SMED30030597	0.171903	1.61226	1.86811	0.631531	2.22181	2.93677	3.0349	3.891	4.0085	4.94652	2
SMED30030752	0.339169	5.48256	6.38182	2.99423	4.11394	12.8198	10.251	8.39891	9.39879	6.51311	2
SMED30030833	0.0698209	3.63246	0.977755	0.0334825	0.265329	2.63102	3.93347	3.90595	5.92079	2.32501	2
SMED30031010	0.299498	2.80115	1.90632	0.666952	1.41882	7.55605	9.56628	9.17265	7.94624	6.66638	2
SMED30031141	0.205789	2.14691	2.055	0.837074	1.89127	4.72833	3.90368	3.85072	4.53179	5.14888	2
SMED30031351	0.0505864	2.14937	2.41586	1.09248	3.70212	5.46693	5.22481	5.77635	5.40406	4.03593	2
SMED30031366	0.235564	2.50336	2.46997	0.80607	1.80684	7.4024	10.264	11.4012	11.9819	6.59803	2
SMED30031435	0.186725	2.20511	1.60307	2.68412	3.99754	17.3038	17.2099	14.0766	13.5346	7.82572	2
SMED30031444	0.648795	12.2111	9.61652	4.48536	3.1336	12.6027	25.4924	31.1979	23.0078	15.0703	2
SMED30031446	0.254897	4.13946	5.06192	1.78564	4.31741	6.04781	6.77167	9.56391	13.9278	11.0154	2
SMED30031461	0.0583326	2.00778	2.81314	0.393286	2.03259	4.13133	3.22731	4.60464	6.54512	4.20089	2
SMED30031496	0.165613	4.09575	5.53215	2.7288	6.83658	7.59316	8.75343	9.19572	11.4719	8.01433	2
SMED30031547	0.501222	3.56804	3.13	2.50646	3.26577	4.80276	5.41741	7.63174	6.20333	7.82397	2
SMED30031715	1.37458	32.2885	24.9258	13.0409	12.95	33.3778	54.6398	55.5721	42.1707	28.3446	2
SMED30031735	0.584841	3.31267	2.60311	3.22151	1.5239	6.84759	7.63566	7.68685	10.2454	5.66689	2
SMED30031755	0.13579	2.23544	1.71695	0.694677	2.11253	2.54885	2.13044	2.86558	2.92353	8.18775	2
SMED30032160	1.30205	89.1703	63.129	48.8975	17.5331	94.5521	140.262	119.117	29.9405	48.9369	2
SMED30032314	0.272897	4.24898	2.11187	1.25145	1.50088	11.532	28.4187	39.1658	45.9617	30.7798	2
SMED30032354	0.190986	1.95733	1.45636	1.97164	4.50804	6.0836	7.33035	9.03462	11.6073	10.6377	2
SMED30032446	0.431536	4.27862	3.45779	1.91667	5.78249	18.5045	18.0183	18.0452	15.4798	7.92339	2
SMED30032530	0.120232	6.82758	8.17973	2.37686	5.36932	18.9856	16.6782	19.4738	25.3633	19.9393	2
SMED30032829	0	3.43701	2.04049	1.51028	3.62496	6.47601	7.39902	6.50934	1.86003	4.51931	2
SMED30032833	4.02955	30.4569	19.3942	8.09441	9.21345	108.431	178.074	201.359	264.694	155.021	2
SMED30032853	0.206683	7.0286	4.16543	2.72762	3.7213	4.50263	4.79728	5.32775	3.49328	3.60352	2
SMED30032880	0.0480961	2.97468	2.00354	1.86374	3.97843	4.77572	4.10617	4.0097	1.22494	3.34143	2
SMED30032921	0	1.31148	1.13373	0.510784	0.517755	0.61018	1.47421	2.84455	0.377964	3.30673	2
SMED30033007	2.82454	26.418	26.2452	22.5229	24.879	40.4222	48.3104	56.2992	76.0435	70.2139	2
SMED30033108	0.280791	2.76607	2.27487	2.87187	3.87699	7.59105	9.85874	12.5813	14.5192	12.6122	2
SMED30033407	0.408698	4.03547	3.8087	0.711093	2.54104	4.62691	5.49354	6.02658	7.33426	7.52972	2
SMED30033596	0.16175	2.62326	3.99106	1.04445	4.59953	5.99027	5.83072	5.57447	6.20443	6.83986	2
SMED30033656	0.483306	7.49581	7.75756	6.52287	13.6343	17.6957	18.8295	19.455	20.606	13.2479	2
SMED30033875	0.574997	8.65837	6.27927	5.27851	2.95954	8.03414	9.43703	10.0151	10.7446	7.56132	2
SMED30034365	0.167073	2.28656	2.19603	1.90102	2.94718	2.71943	2.5437	3.13993	2.79276	3.20008	2
SMED30034396	0.22306	2.27906	1.32183	1.32157	4.16917	10.6856	13.3934	15.5081	17.2167	18.9339	2
SMED30034531	1.2941	72.9503	40.481	30.1336	10.2763	56.9984	75.1721	72.0353	17.5091	39.094	2
SMED30034775	0.179089	6.44154	7.14581	5.07293	6.37199	7.81575	10.5742	12.8238	18.3151	29.7405	2
SMED30034791	0.108364	1.77549	1.05058	0.677966	1.62135	2.3049	3.14516	2.68894	0.834241	1.75354	2
SMED30034884	0.157461	2.35721	1.8361	1.36093	1.84314	4.09797	6.5092	7.59564	8.58693	5.49161	2
SMED30035531	0	1.72289	0.679866	0.351716	0.360074	1.35241	2.77135	2.39154	1.39105	1.66767	2
SMED30035576	0	1.97511	2.03822	0.914878	2.13347	3.3071	3.33615	4.80875	6.96121	11.0426	2
SMED30035611	1.0231	8.39161	8.47318	6.66368	14.0345	19.8973	22.4281	28.4184	40.8279	29.1302	2
SMED30035734	2.82599	19.8599	26.0948	6.1398	16.4616	37.6132	43.2674	48.4337	51.4376	60.7324	2
SMED30035735	0	3.12715	0.967496	0.967072	2.00825	2.4702	2.47282	2.77169	1.29212	1.85721	2
SMED30035787	0.188104	2.38791	1.30503	0.744869	5.68627	13.4336	12.2294	11.4012	10.1566	6.47108	2
SMED30000930	0.114671	2.35161	4.3919	3.47618	11.9766	8.19581	5.93031	4.93126	4.98308	2.80098	3
SMED30001195	0.806022	8.50347	8.52072	9.64312	13.4827	12.8473	11.7589	10.9141	8.24531	8.19479	3
SMED30001470	0.110118	3.99554	5.79995	3.60463	13.4314	10.6287	4.52756	2.59016	1.78278	1.46676	3
SMED30002758	0.392559	11.9207	15.4214	12.7103	17.3132	12.9205	14.4687	18.7195	28.5936	25.0296	3
SMED30004541	0.0918223	1.61396	1.58291	3.76106	8.42164	4.71852	3.26485	2.58117	2.53128	2.39682	3
SMED30004577	0.881048	6.02506	7.4514	7.01317	10.442	10.0353	10.2056	10.1656	13.3283	9.99167	3
SMED30004593	0.042431	1.98982	1.43183	1.31341	4.55823	3.24704	1.97287	1.56225	0.875061	2.2798	3
SMED30005027	0.138038	2.88334	3.96787	5.35303	10.4886	7.41827	4.93692	4.19719	3.63684	2.87649	3
SMED30005823	0.45231	3.1912	5.19007	8.51596	21.1028	13.4079	9.43684	7.22494	5.77656	7.58398	3
SMED30007369	4.20171	22.2501	25.8482	40.2651	60.6437	55.3443	44.5709	36.8367	56.9775	30.4226	3
SMED30007577	0.122251	1.79709	2.28093	1.9941	4.46775	3.7089	3.3938	3.17908	4.07475	7.8085	3
SMED30008917	11.8352	83.2663	98.8632	93.1508	173.877	178.668	126.935	101.126	275.739	168.694	3
SMED30010045	0.0925456	2.2913	3.71703	4.73947	6.95129	1.8244	3.49165	6.18898	10.8487	12.2969	3
SMED30010337	1.18248	9.43909	14.225	15.5581	32.0795	27.5499	25.2088	41.2061	66.0526	48.8128	3
SMED30010627	0.397147	3.49523	2.3263	7.60741	13.9016	12.0725	8.596	6.84919	7.75809	5.09338	3
SMED30011145	0.639926	4.34627	4.58894	7.88343	11.8368	10.2753	8.69829	8.78322	8.09477	6.91113	3
SMED30011704	0.139116	2.34335	2.80498	4.20921	10.7462	7.32723	4.5974	3.18256	2.11152	2.30565	3
SMED30012075	6.83075	70.6381	86.6991	104.921	218.24	262.237	182.739	142.647	119.954	116.636	3
SMED30012446	0.33978	5.87908	8.63364	7.85849	11.9548	11.2455	13.1349	14.2964	19.9135	13.965	3
SMED30012735	0.28762	2.96758	3.38145	8.65818	16.261	9.128	6.38091	5.37184	2.66523	3.47725	3
SMED30013985	0.332534	1.90158	1.99738	1.67064	4.87814	3.57047	2.62439	2.56256	3.36087	3.81768	3
SMED30018508	1.60426	12.0996	16.5479	12.7514	22.6	22.8909	17.2531	15.5359	7.8628	11.1466	3
SMED30018856	0.559596	3.61051	4.83547	6.30552	12.7753	7.71045	8.21443	10.5574	22.2863	19.7222	3
SMED30019073	0.137555	1.554	1.44511	4.16489	7.66917	5.07465	3.40561	2.48335	1.68843	1.99398	3
SMED30020283	0.186883	2.8012	4.21565	4.85665	11.9189	7.50082	4.27201	4.19052	4.17052	11.3268	3
SMED30020821	4.51734	28.2254	22.422	36.7121	73.5438	85.207	70.9675	49.0863	48.8392	31.643	3
SMED30021620	0.277799	1.75254	1.73814	2.48122	3.62819	2.50313	2.06962	1.82867	1.44994	1.42925	3
SMED30022009	0.0290974	1.60238	1.47562	0.87097	5.19296	7.14741	3.89357	3.11637	4.35556	4.30764	3
SMED30022385	0.0589375	7.65161	10.2717	10.1998	14.5502	8.74686	8.59056	12.8531	26.778	25.797	3
SMED30023129	0.217601	2.48346	1.65203	2.60145	5.12854	7.75108	4.65646	3.3442	3.58802	3.29335	3
SMED30026771	0.610518	3.24511	3.71949	5.41805	8.08153	7.96547	7.65887	8.3313	9.44274	7.27076	3
SMED30029203	0.764696	6.06288	8.4031	23.5476	44.8326	23.8933	14.9315	11.2899	9.59067	10.7602	3
SMED30030514	0.209302	3.607	3.5178	4.10175	6.34047	5.47766	3.9012	4.61009	5.8433	5.51164	3
SMED30030789	0.139007	1.96624	1.67464	2.73986	9.26057	10.2962	7.14954	7.45349	5.50307	4.09991	3
SMED30031820	0.188712	1.96102	2.05672	2.90781	4.11203	3.72914	2.30429	1.96658	1.5987	0.709784	3
SMED30033594	3.20195	17.3039	15.2459	25.7956	50.2662	60.0597	47.8499	34.7485	29.9281	22.6631	3
SMED30034470	0.231648	2.53133	1.63531	1.69488	12.2774	16.0651	10.7252	9.05698	7.64022	6.36764	3
SMED30000160	0.248307	3.17986	3.72234	2.15255	3.54767	3.3685	3.41207	3.64597	3.41829	3.81164	4
SMED30001828	0.293118	6.37563	7.13884	1.41892	4.96874	5.72301	5.14009	6.31819	9.11985	10.5713	4
SMED30002187	0.395005	3.32494	3.43224	3.26873	3.12585	3.09144	3.49007	3.62242	3.93009	3.34659	4
SMED30003600	0.523377	12.6984	16.6391	5.02553	11.5858	6.40894	5.97507	8.80209	19.1978	17.2055	4
SMED30005216	0.805291	4.17796	5.64051	5.07613	4.49112	4.71381	4.34237	5.03864	4.28104	4.20043	4
SMED30005318	2.30164	11.3038	13.3862	9.29358	13.3171	12.2062	10.7764	10.7523	11.0042	9.2922	4
SMED30006117	0.174407	6.52283	7.02463	2.80927	3.15028	4.57571	4.31962	5.06813	11.7507	10.8417	4
SMED30006459	0.0320461	4.77992	6.21721	1.95094	3.79559	3.18779	2.79555	3.16698	3.67255	9.09756	4
SMED30007598	1.51564	7.4154	7.16848	5.60339	6.91435	6.23891	6.30691	6.96328	8.25277	9.54124	4
SMED30009076	101.737	2270.15	2937.31	2117.6	2143.98	2120.41	2749.51	2875.21	2113.18	1567.56	4
SMED30010410	0.33931	7.26225	9.79575	2.63869	6.54277	6.1388	6.15129	7.48427	8.85409	18.8902	4
SMED30010863	0	4.05351	5.99757	1.96167	2.86843	3.76298	3.4262	3.94048	4.4762	4.9052	4
SMED30011027	0.215147	2.86922	3.46261	0.807724	2.77835	2.91877	2.84926	3.01293	5.1635	4.25295	4
SMED30011203	0.275562	2.98589	3.71879	1.9225	2.94836	2.42102	2.11621	2.04868	2.32294	2.4747	4
SMED30012622	0.127076	3.46938	8.50393	1.78374	4.79753	5.09563	4.18277	4.86771	6.16152	8.06856	4
SMED30012960	0.0623248	1.99292	2.61859	0.240731	2.33185	2.64214	1.92886	2.63829	4.99166	1.80863	4
SMED30013424	0.111153	2.71862	2.5545	0.669124	2.65104	2.15282	2.07553	2.6136	3.54573	4.85972	4
SMED30014278	0.135475	5.29396	5.13537	3.57644	3.37371	3.46329	2.97682	3.90505	2.3239	1.93553	4
SMED30017003	0	1.51204	1.57961	1.00666	1.18044	1.43134	1.35865	1.38671	2.09211	0.453688	4
SMED30017235	0.408688	3.60553	4.28018	1.96452	2.72719	3.02257	3.71972	3.65043	0.382317	2.75188	4
SMED30017450	0.697839	6.71517	8.12216	4.9411	5.1809	5.96391	6.25428	6.8329	8.81436	6.32602	4
SMED30018435	7.26536	38.52	40.1411	31.0485	42.0053	34.6065	26.521	24.5762	18.5134	19.9953	4
SMED30019156	0	2.68837	2.82593	1.54418	1.76581	2.42985	1.88796	2.59318	5.83057	5.05628	4
SMED30020628	0.706241	8.13504	9.32591	4.14381	5.11656	5.92199	4.83612	4.72016	5.77633	4.39805	4
SMED30021399	0.0300051	3.27892	3.51966	0.95909	1.99803	1.81997	1.98069	2.28543	3.28258	3.70168	4
SMED30021549	5.02869	57.708	85.4796	71.2779	41.2422	59.98	56.1754	53.5793	64.2837	34.5111	4
SMED30021824	0.134565	2.81575	2.48465	0.705267	2.61353	3.46274	2.42088	2.64119	3.43996	6.91234	4
SMED30022252	0	2.14901	3.01643	4.21199	1.60304	3.60644	2.98489	2.39411	3.92159	1.01938	4
SMED30022328	0.300549	5.36532	8.18016	5.08731	8.9952	7.85816	7.17746	7.40979	8.1846	17.7843	4
SMED30022346	0.937326	5.34478	5.1344	3.30497	4.08936	3.29851	3.04662	2.56921	3.21692	2.65814	4
SMED30022965	4.40621	31.5212	41.1046	22.2734	26.9779	20.4807	22.3364	21.3021	20.5711	13.0213	4
SMED30023386	0.193002	8.50918	12.1775	1.85863	8.73168	8.45099	8.95976	10.0181	20.853	12.2128	4
SMED30023486	0.0458229	7.13521	7.49278	2.58213	4.38865	5.39283	5.00143	5.2105	5.87849	7.3917	4
SMED30023748	0	1.68773	1.81648	0.669076	1.97309	1.90616	1.61823	2.12368	2.06233	8.96934	4
SMED30024009	0	4.10824	5.69683	1.26115	5.78381	5.02292	5.14095	4.3116	11.9189	6.86794	4
SMED30027239	0.0635673	4.70548	4.52954	0.841674	3.87815	5.58042	4.52436	4.82294	6.87896	7.79156	4
SMED30029198	0	4.58054	7.26632	2.41741	4.30886	4.80884	3.97588	4.27047	6.46448	10.2798	4
SMED30031201	0.730142	25.6554	23.5019	4.22097	15.1471	28.4025	14.9708	16.7266	20.2438	6.92235	4
SMED30031822	0.15437	11.0606	13.3672	2.21359	6.38564	10.9571	7.24977	7.89351	8.1465	5.39545	4
SMED30031908	0.295635	4.6648	5.9888	1.52669	5.65859	4.83916	4.3139	4.89833	6.55926	3.64227	4
SMED30031955	0.263181	6.0557	8.47242	1.7732	7.42754	7.36642	6.61098	7.70805	9.49824	7.63602	4
SMED30032100	0.0528164	2.93869	6.61349	2.36863	6.93517	3.21244	3.51393	3.92557	8.42274	11.4581	4
SMED30032468	0.030111	1.79318	1.94862	1.71135	2.37706	2.25307	1.34071	1.77052	2.10055	2.81394	4
SMED30032610	0.215781	10.0841	12.8563	3.105	8.79619	9.87617	8.69391	9.44672	11.4001	5.27045	4
SMED30032689	0.173575	4.90327	4.34976	4.35188	5.96736	4.46086	3.65651	3.70676	4.81161	4.96485	4
SMED30032886	0.784364	3.89044	3.21075	4.91407	4.73161	3.77268	3.44323	3.70619	2.01318	6.81676	4
SMED30033757	0	3.92312	3.44648	0.9751	1.57371	2.15152	1.38534	1.71541	2.59223	0.795783	4
SMED30034934	2.65027	17.1961	24.8691	11.2119	18.0864	20.8834	18.9269	20.373	20.5454	16.7093	4
SMED30000124	0.397216	275.48	301.32	33.028	0.465799	0.107532	0.0994768	0.0351359	0.0723647	0.0402727	5
SMED30000136	0	10.7868	16.3063	9.4917	2.60247	0.43077	0.479005	0.311344	0.13271	0.178511	5
SMED30000139	0.30916	37.5437	47.2377	16.1044	0.599437	0.192756	0.126607	0.161877	0.0122587	0.0172759	5
SMED30000217	1.09636	273.636	394.061	181.27	2.83517	0.740915	0.890891	0.608373	0.592924	1.11496	5
SMED30000231	0	3.1463	3.95864	2.04384	1.50636	0.320541	0.121888	0.205065	0.0121993	0.0853363	5
SMED30000490	0	5.65951	10.1712	0.896094	0.0660448	0.111345	0.171007	0.127177	0.202189	0.0361178	5
SMED30000566	0.253474	31.9185	36.1159	3.62059	5.69366	12.1985	10.9979	15.4568	20.1638	22.1576	5
SMED30000577	0.332239	7.31976	13.3079	10.4148	7.03217	3.87434	5.17073	6.66454	19.581	11.167	5
SMED30000918	0.048752	5.72117	6.94212	2.10955	2.56163	2.82676	2.76347	2.68507	3.49883	12.2142	5
SMED30001031	0.179753	9.83188	10.8722	1.25908	4.75278	5.6153	5.39322	6.60029	6.65681	12.2865	5
SMED30001087	2.87971	30.1317	35.2491	6.78493	8.84738	12.1753	12.69	12.6352	9.82044	13.2959	5
SMED30001128	1.04571	360.889	290.09	158.415	12.9838	0.257866	0.196697	0.081125	0.0671862	0.00153556	5
SMED30001185	0	4.78698	6.21247	0.575063	2.00638	3.34235	2.64446	3.34152	3.34167	6.07917	5
SMED30001366	1.99762	3.08486	5.15784	2.20983	1.16566	0.228225	0.131236	0.84596	24.6469	10.6367	5
SMED30001380	0.145194	5.98846	5.53467	5.09321	2.31574	1.3685	2.93725	5.85688	19.2218	8.67091	5
SMED30001560	0	4.02341	6.15163	0.26927	1.01469	1.33421	2.09735	2.9061	3.76424	6.3408	5
SMED30001838	0.877146	8.04793	20.2309	7.66961	3.13811	3.56696	2.01913	1.28258	0.831131	1.6896	5
SMED30001916	2.3775	35.5304	44.3218	13.7151	17.8736	10.136	8.78941	8.6242	6.65705	6.30666	5
SMED30002066	1.30918	131.947	154.24	25.131	8.36405	8.74669	7.17114	7.63255	10.7766	7.91681	5
SMED30002166	0.0874534	25.2027	32.1966	4.55992	0.343767	1.29858	2.78191	3.66332	7.71456	2.73902	5
SMED30002177	0	13.5629	19.8619	5.6664	1.94936	0.704576	0.38316	0.432629	0.651687	0.227082	5
SMED30002204	0.738807	21.8968	21.5282	6.51293	3.77385	6.82037	6.68309	7.56742	6.04363	4.57696	5
SMED30002247	0.113441	4.30702	3.93757	3.05344	0.0998222	0.0295421	0.0527642	0.0610942	0.0866933	0.118587	5
SMED30002256	0	3.90951	7.86572	0.578904	0.799196	1.7674	2.53993	3.12694	4.29615	3.0504	5
SMED30002478	0.0940777	3.32803	4.58653	0.323731	0.24674	1.34925	1.14398	1.62983	2.25196	1.13111	5
SMED30002524	2.23225	56.2091	60.4857	19.125	13.2737	16.4543	15.9578	17.3265	16.2111	16.0474	5
SMED30002803	0.116376	8.8382	12.6767	4.83823	0.912925	1.35443	1.81922	2.24226	3.22484	1.77777	5
SMED30002889	10.7376	178.83	242.37	121.116	8.10267	1.79569	1.57614	0.546784	0.241719	0.13438	5
SMED30003029	0	14.7627	13.0584	7.67902	0.119639	0.0293641	0.0362023	0	0	0	5
SMED30003057	0	3.01379	4.29289	0.690041	0.0610051	0.0450252	0.0568093	0.087989	0.00539015	0.17694	5
SMED30003118	2.34864	193.5	290.193	146.401	11.7961	21.1793	24.5724	27.8788	33.3393	15.2105	5
SMED30003140	0.32775	7.45649	12.7097	4.64329	4.92506	4.64273	4.86263	5.41726	3.81416	4.21827	5
SMED30003202	0.526252	85.414	91.4364	73.8194	24.9353	10.5282	4.89281	2.48526	0.0513596	0.130142	5
SMED30003333	6.29481	619.896	599.054	540.932	70.0955	7.15995	3.07186	1.74799	1.8422	1.75346	5
SMED30003507	0.679446	7.14751	8.12058	1.38701	3.88714	4.85744	5.03781	6.57492	5.64043	9.57635	5
SMED30003721	2.13169	43.0581	49.5298	11.2378	4.5607	5.04274	7.97591	9.92734	9.61652	5.56979	5
SMED30003871	0.379196	26.1552	29.2253	13.8075	5.23765	19.3965	19.1307	14.7799	9.53515	12.4625	5
SMED30003903	2.68855	51.3167	64.1944	21.3554	11.2219	29.0895	33.2165	32.4852	17.1012	13.5746	5
SMED30003978	0.0967304	3.80125	5.4304	0.522317	1.77512	2.83975	2.34523	3.85901	6.19981	3.52168	5
SMED30003985	0.15478	5.56818	7.10894	0.384783	1.14496	2.4733	2.64986	3.46367	7.29438	3.60993	5
SMED30004192	1.29401	272.828	346.013	151.352	2.33386	0.329343	0.259878	0.187806	0.161909	0.0301284	5
SMED30004248	0	2.65447	3.22593	0.486266	0.0199602	0	0.0193368	0	0	0.00977853	5
SMED30004295	3.47153	1000.08	990.721	951.227	74.288	7.59434	2.08233	2.55253	0.297966	0.147607	5
SMED30004353	0.453375	28.4484	36.5044	12.5257	6.27171	3.70825	2.81098	3.24384	4.59165	3.05441	5
SMED30004383	0.188258	3.26982	2.88223	2.01232	0.458487	0.485346	1.80462	3.11898	5.43571	1.37009	5
SMED30004518	0.395532	10.9058	15.5539	3.36337	6.64977	8.16946	8.16084	8.6761	15.8887	15.1058	5
SMED30004615	0	24.0461	20.0539	14.712	0.0792684	0.0333311	0	0	0	0.119921	5
SMED30004725	2.61051	66.8137	67.5142	27.2036	11.4003	29.8234	35.259	37.6211	16.4126	19.9483	5
SMED30004772	0	5.06413	3.94502	3.10416	0.334988	0.0234313	0.0838721	0.047032	0	0.0134562	5
SMED30004793	0	3.55344	3.52597	0.38253	0.0448678	0.500635	0.853444	0.811265	0.749941	0.474303	5
SMED30004813	0	3.37391	5.09596	0.283958	0.281992	1.42853	1.34845	1.80488	2.13547	1.24865	5
SMED30004946	0.0529937	12.2372	15.6619	0.736625	0.856816	1.29348	1.32163	1.50046	1.22752	1.956	5
SMED30005046	0.189033	10.0514	8.27945	0.576038	0.534483	1.09802	2.55277	2.84898	1.68327	1.1142	5
SMED30005158	0.0805504	7.61339	11.0539	1.15783	2.26636	4.43651	4.58141	6.0572	9.36173	5.8564	5
SMED30005227	1.03735	454.532	489.759	372.331	31.7471	2.46137	0.467134	0.163658	0.19312	0.0108376	5
SMED30005253	2.12486	25.1659	35.2769	3.33434	5.0346	12.3669	13.3197	17.8347	28.2024	12.6784	5
SMED30005523	3.28031	100.95	143.45	75.058	53.8286	63.2288	47.7863	48.6888	57.3181	33.0477	5
SMED30005545	0	3.15437	2.28214	1.47698	0	0.0141919	0.0174969	0	0	0.0119858	5
SMED30005553	0.0593851	4.67691	5.95908	0.576866	0.651923	1.80156	1.95735	2.76389	3.17108	1.79267	5
SMED30005722	0	7.49682	13.8976	1.9943	3.22225	3.38408	3.34709	4.44365	6.5472	6.00673	5
SMED30005871	0	5.39582	5.3882	3.2283	0.456585	0.082764	0.0102774	0.00754907	0.00803929	0	5
SMED30005883	0.294201	8.51749	11.34	1.34603	2.05573	3.50921	4.39071	5.66779	8.46571	8.99757	5
SMED30005998	2.28274	162.816	154.713	120.933	19.3573	3.15692	2.3306	1.85534	5.14513	1.22294	5
SMED30006008	0	1.9446	1.54846	1.70019	0.526883	0.236097	0.337504	0.417577	0.236517	1.5811	5
SMED30006336	0.379372	5.04861	5.44326	1.33258	2.39061	3.2564	2.90653	3.79408	4.90776	6.57615	5
SMED30006355	0.0814431	14.6875	11.9975	7.18145	2.45229	0.424405	0.121572	0.136439	0.032051	0.0316292	5
SMED30006428	0	13.1453	14.7768	1.84792	0.451072	0.101845	0.0683793	0.116973	0.0284151	0.17821	5
SMED30006590	0	13.4789	9.66578	9.22557	1.29274	0.310774	0.322277	0.289333	0.080985	0.170966	5
SMED30006660	0.0752731	4.63881	24.7288	2.15693	0.160819	0.0441303	0.0448031	0.0374619	2.5755	0.332381	5
SMED30006667	0.0743255	4.27539	7.00553	0.561924	2.22468	3.14151	2.80907	3.36452	6.05672	2.52348	5
SMED30006692	0.263461	2.61905	9.56949	0.832486	0.15002	0.0241355	0.0298096	0.0705999	0.490313	4.79365	5
SMED30006859	0.193947	6.54705	9.9172	0.713097	0.942199	2.23736	2.93067	3.58986	5.37432	11.7305	5
SMED30006884	0.161446	7.34239	10.0977	1.09267	2.34826	3.7292	4.09763	4.72687	6.46919	6.00197	5
SMED30006941	1.00466	58.2331	64.3061	10.141	1.3002	0.803259	0.84529	0.603553	0.639972	0.400515	5
SMED30007018	0.297457	3.4038	2.2537	2.16691	0.888427	0.347021	0.178263	0.109017	0.441732	0.11038	5
SMED30007201	0	2.83659	2.25514	2.48609	0.205705	0	0.0188302	0.0145831	0.0515349	0.0077786	5
SMED30007217	0.825548	6.3617	7.49602	4.0515	1.55261	2.93897	3.77173	4.81796	5.17024	4.44304	5
SMED30007345	0.0968281	2.96816	2.86971	2.70282	1.18723	0.280798	0.219233	0.0791609	0.112347	3.28263	5
SMED30007368	0	8.31116	18.1427	3.29829	5.02565	1.79026	1.38428	1.73866	0.761476	0.568451	5
SMED30007476	0.326492	28.9238	24.2999	17.8587	1.1458	0.677498	0.312984	0.542123	0.0759559	0.69104	5
SMED30007606	0.0989799	14.8838	19.5738	2.34383	5.21735	6.35644	5.79738	7.27033	8.57402	7.90593	5
SMED30007641	0	1.22362	1.6693	1.02666	0.330226	0	0.0246028	0.0202785	0	0.0408613	5
SMED30007886	0.666204	19.5344	28.8424	8.92122	2.03308	2.14962	2.91898	3.68868	11.1469	7.13176	5
SMED30007988	0	29.2376	30.447	23.8587	0.230146	0.0189801	0.0142235	0	0	0.0104683	5
SMED30007989	0.146557	5.7659	8.79258	0.391177	1.94235	4.21784	4.28726	5.79229	7.68867	3.85466	5
SMED30007993	0.0690552	7.32546	10.1875	1.0488	2.56323	4.39681	4.16802	5.12734	5.03883	6.84518	5
SMED30008051	0.311808	4.49453	7.26127	0.597921	0.806249	1.74097	2.03196	2.81373	4.36693	4.64639	5
SMED30008074	0.170204	62.983	71.0804	27.2151	5.37714	4.64915	2.65727	2.58861	1.31995	1.70707	5
SMED30008102	0.0605081	8.86768	13.0832	4.19375	1.11334	2.84095	2.7455	2.52653	5.35312	3.107	5
SMED30008122	0	1.08433	2.91353	0.637123	0	0.0141202	0.0917037	0	0	0.0145648	5
SMED30008130	0.0821801	126.696	199.082	9.97373	0.447507	0.137022	0.129859	0.0345703	0.0409146	0.230958	5
SMED30008169	0.0769024	80.9193	89.3184	18.5385	6.15593	17.1863	19.061	21.8405	29.6537	18.2203	5
SMED30008190	0	1.54575	1.64833	0.937762	0.0653551	0.0576061	0.00892329	0	0	0.0870473	5
SMED30008218	0.0747937	5.98132	9.74758	5.39908	0.61846	1.13856	2.0741	2.63409	1.83845	9.61888	5
SMED30008237	1.92137	383.143	420.896	340.613	91.4362	21.9096	6.73015	2.41455	0.154634	0.0529238	5
SMED30008464	2.74668	556.447	608.334	293.43	65.0468	35.6448	4.37276	1.50519	0.289605	0.832574	5
SMED30008476	0.0517368	5.03603	8.09535	1.15409	2.56044	4.62163	4.17422	5.12301	5.17323	10.0794	5
SMED30008485	77.8767	677.165	673.648	567.43	229.079	59.937	46.7927	30.9938	35.917	31.7139	5
SMED30008542	0.118583	7.16176	12.0285	4.06175	2.88165	3.56056	2.1866	2.3813	1.50623	1.51718	5
SMED30008739	0	6.62669	9.53934	0.537427	1.23016	2.72351	3.01877	4.20225	5.723	7.82293	5
SMED30008781	0.144905	8.24564	16.0412	1.70812	2.2894	0.802005	1.42464	2.37637	4.82749	1.53492	5
SMED30008856	1.1563	92.2797	153.941	90.1473	37.7904	52.6871	52.0436	45.8111	36.4736	34.8236	5
SMED30008862	0	5.1937	7.39195	1.3902	2.97648	3.72117	3.05989	3.95087	4.09202	12.3074	5
SMED30009121	0.0613251	6.23162	14.5286	0.772635	0.730349	2.99341	3.0545	3.09919	4.59298	1.82344	5
SMED30009122	0	6.86688	8.50068	2.71696	0.204602	0	0.0137933	0.0437783	0.095588	542.951	5
SMED30009145	0.855972	36.9625	33.7492	8.04893	14.1119	2.77949	0.401704	0.327967	1.09011	0.370906	5
SMED30009188	0.459392	21.1965	28.4799	5.0769	7.4517	9.20918	9.78383	14.6882	29.9126	28.164	5
SMED30009264	0.41874	141.458	118.899	64.5527	12.3477	0.251461	0.180618	0.16152	0.056294	0.0761899	5
SMED30009268	1.65164	37.8682	62.1956	21.3382	2.99455	3.24445	4.07675	5.08981	16.2346	9.87424	5
SMED30009282	0	4.2979	6.11467	1.64804	1.9347	2.27494	2.93212	2.74602	3.86217	7.00987	5
SMED30009311	0	4.78151	10.5108	0.684421	0.204989	1.44402	1.05092	1.35296	1.13129	0.50545	5
SMED30009510	0.183722	6.63526	8.12804	1.14121	3.35681	4.69621	4.59621	5.39302	5.70832	4.76049	5
SMED30009556	0.538472	27.0959	40.491	3.70707	4.38626	10.0168	9.29018	9.85716	13.9211	17.999	5
SMED30009679	0	6.09538	9.06681	1.38978	0.19479	0.0224141	0.0303397	0	0	0	5
SMED30009842	0.210737	4.60651	4.81198	1.51207	1.43072	0.524814	0.315337	0.349222	0.526909	0.25959	5
SMED30010016	0.784162	5.12897	8.07801	2.3299	3.72799	4.9804	4.90373	4.45205	4.10037	4.19135	5
SMED30010029	0.0883327	4.43874	6.14822	1.16161	1.20422	2.06532	2.04557	3.50962	3.5621	3.67343	5
SMED30010210	0.0855785	1.65502	3.40768	2.21513	0.546215	0.124227	0.0600216	0.053467	0.335107	0.382516	5
SMED30010221	0.645086	4.15315	5.05273	1.68373	2.03007	1.9227	2.06416	1.99272	1.91413	1.66185	5
SMED30010239	2.3491	41.0846	42.9066	18.3527	7.11421	18.8731	22.3301	26.7106	25.3263	12.6429	5
SMED30010244	0	3.40934	3.74695	0.40044	0.055249	0	0	0	0	0.0592034	5
SMED30010634	10.664	3904.16	2944.24	1896.82	90.6966	10.7782	2.77277	1.46098	0.933009	0.490794	5
SMED30010674	0.128338	12.7087	15.1822	0.969036	1.92502	3.9558	3.87286	5.32486	6.40096	6.10266	5
SMED30010838	2.53585	32.6133	32.2298	6.76267	5.88396	7.27679	8.51446	8.89347	11.2625	11.468	5
SMED30010862	0	27.8155	27.3471	25.3043	1.42757	0.268618	0.267261	0.278051	0.105953	0.180746	5
SMED30010931	2.37658	626.529	633.705	638.504	58.6311	3.46515	1.76204	0.947003	0.237777	0.176504	5
SMED30010966	0.753896	20.8281	23.495	1.92111	8.28613	11.762	12.2206	16.3527	37.0091	48.0161	5
SMED30011345	1.44095	557.917	757.83	217.22	18.887	2.25093	0.960222	0.83172	1.31341	0.536039	5
SMED30011375	0.763587	217.977	225.222	147.216	2.1506	0.499427	0.26868	0.268208	0.0536309	0.727154	5
SMED30011512	0.320815	41.9337	47.7484	2.75914	3.54665	11.7363	14.1137	21.0393	27.6413	16.2478	5
SMED30011531	0.0746357	13.1652	21.5003	6.38247	2.00693	0.42087	0.436601	0.394684	0.420264	0.333425	5
SMED30011699	0.224399	13.1206	15.9524	1.62765	2.34289	4.22622	4.94078	6.54551	8.71424	4.86395	5
SMED30011876	0.049893	7.78924	9.92064	3.49893	0	0.00945977	0.0325663	0.00471014	0	0	5
SMED30011883	0	1.5774	2.22488	0.224356	0.109187	0.299691	0.527331	0.294401	0.255265	0.231151	5
SMED30011914	0	4.50622	7.43226	2.1872	0.579351	0.234902	0.159052	0.204358	0.13406	0.0917096	5
SMED30012017	5.01582	817.746	909.538	67.3055	55.5718	229.038	202.919	203.067	148.013	112.575	5
SMED30012066	0.666716	232.529	259.233	114.389	6.72501	1.00128	0.0727798	0.0612337	0.0637619	0	5
SMED30012107	0	7.06871	8.82569	1.17247	1.74127	3.32554	3.41153	4.6338	9.19531	18.8525	5
SMED30012136	0.770412	53.1233	61.4367	4.68421	6.3056	13.8779	16.2056	21.781	40.5016	17.1742	5
SMED30012227	0.157249	6.1781	10.6831	0.972068	1.73576	3.13283	3.34944	3.83017	5.42118	3.22369	5
SMED30012229	2.71362	40.7375	47.1276	6.31308	6.19113	11.7519	10.4857	12.1169	26.4804	39.52	5
SMED30012321	9.88739	64.2488	44.7233	46.7986	28.7693	17.7627	14.134	12.1685	11.6759	9.04652	5
SMED30012334	0	3.10837	3.55525	0.458089	0.0244013	0.0301667	0	0.0119716	0.0093227	0.0241754	5
SMED30012382	2.79561	30.3232	38.1683	13.9868	1.97127	2.01766	1.67784	1.81021	6.42424	3.37293	5
SMED30012416	0.172019	13.1809	10.6564	5.82316	0.202952	0.206757	0.147151	0.0953458	0	0.121323	5
SMED30012447	9.30279	125.914	160.327	56.3805	17.3184	22.0342	26.9766	25.8788	24.4624	31.0208	5
SMED30012533	0	5.83177	8.57486	2.045	1.79689	0.984005	0.594697	0.566109	0.527887	1.44916	5
SMED30012738	0.384431	307.579	367.985	96.3539	0.636797	1.67936	1.39678	0.92654	1.00121	1.18519	5
SMED30012743	0	7.44588	8.65301	1.2546	1.25398	3.04515	3.74829	4.55875	5.62039	3.35373	5
SMED30012747	0.103605	4.24243	5.33484	0.417607	0.674239	1.78828	1.98823	2.68186	3.42253	1.75004	5
SMED30012752	4.17427	25.4	22.8229	16.5547	13.4339	9.40699	10.3166	12.2375	17.7793	14.8322	5
SMED30012779	0.433937	33.7768	34.2462	33.4625	4.01192	0.276518	0.0506409	0.0308104	0.139525	0.045093	5
SMED30012881	0.179502	5.12327	8.32071	0.785295	3.43567	4.74159	4.79051	5.02728	6.71194	5.72763	5
SMED30013041	2.58444	27.0182	31.557	12.1293	1.99104	10.3719	12.802	15.2113	15.1203	9.78392	5
SMED30013086	2.74299	20.3876	16.9253	3.73451	4.07423	5.45083	6.01433	6.62722	9.80462	14.7243	5
SMED30013113	0.78113	335.563	369.04	218.394	15.1796	0.258157	0.147481	0.0785687	0.0759546	0.0105358	5
SMED30013217	0.117249	23.7713	24.3922	13.2823	1.34319	0.038916	0.0166593	0.0322011	0.0096723	0	5
SMED30013227	0.0910512	7.63377	9.64633	0.874848	3.57569	4.98351	5.04069	6.21911	7.71982	5.87116	5
SMED30013322	0	1.70334	4.32046	0.34259	0.668336	0.246818	0.0788308	0.127762	0	0.792263	5
SMED30013374	0	2.21978	3.03353	0.310529	0.956688	1.40644	1.5206	1.91666	1.77263	2.04967	5
SMED30013443	0	27.6942	34.337	3.62233	0.388145	0.999712	0.749782	0.429588	0.792386	0.339096	5
SMED30013468	1.43772	2.43165	5.66063	2.47214	0.800308	0.174444	0.168115	0.0819657	0.326206	0.453841	5
SMED30013531	3.07545	524.004	677.954	450.803	58.9697	3.22614	0.723111	0.318451	0.684181	0.199779	5
SMED30013590	0.0900181	4.34578	6.05548	1.0797	1.96698	2.51409	2.54681	3.75579	5.53341	8.59392	5
SMED30013731	0.332257	18.8161	19.4794	1.21335	5.4302	8.69775	8.41803	9.34652	13.5519	7.96323	5
SMED30013796	3.83161	608.926	603.88	525.498	46.7135	2.84587	0.789701	0.368065	0.300982	0.19237	5
SMED30013882	0.586635	23.4244	29.0975	4.4713	3.27491	8.08715	8.82987	9.81316	27.28	12.4868	5
SMED30014009	0.028808	3.21888	4.68016	0.686832	0.397676	1.53039	1.38209	1.05939	1.70317	6.94739	5
SMED30014023	0.23649	3.15252	4.83019	2.53838	2.624	1.16268	0.777853	0.685371	0.332333	0.611321	5
SMED30014133	0.0924109	5.80702	9.79134	0.957929	2.821	5.12182	5.14967	6.23368	8.19778	17.9582	5
SMED30014228	1.9937	32.9676	47.7399	18.3426	2.83886	2.3795	2.2216	2.01351	3.9035	1.16859	5
SMED30014233	0.772859	12.8885	20.4994	1.0222	2.28999	4.40315	6.38042	9.82113	9.83114	7.32372	5
SMED30014283	0.153415	9.69104	7.01391	6.49217	2.73052	6.46636	7.49515	7.07051	6.62187	5.96985	5
SMED30014310	0.187281	4.04575	4.54905	0.570003	2.1447	2.9926	2.4579	2.93489	3.89185	8.86447	5
SMED30014345	0	12.8453	16.6955	0.555881	2.67479	4.76492	4.6786	6.21312	8.35945	4.91639	5
SMED30014371	1.13719	87.4945	90.4241	54.2817	16.7607	33.3228	35.4079	36.2552	35.1857	31.8085	5
SMED30014421	0	2.08268	1.98662	0.537407	0.0504633	0.289351	0.401508	0.573103	0.500168	0.247234	5
SMED30014524	0.746153	9.94022	11.4805	2.02099	1.98396	1.65331	1.56586	1.82425	1.81766	2.62756	5
SMED30014575	0.0949685	7.07511	9.81377	2.11109	1.00755	1.80768	2.87012	4.0098	8.87958	5.07087	5
SMED30014581	0.977947	58.591	46.8631	36.494	3.74752	0.79661	0.374801	0.775293	0.150798	0.809294	5
SMED30014605	0	8.54843	9.84459	0.689655	0.0344767	0	0	0	0.0221062	0	5
SMED30014640	2.42964	36.0544	28.7909	14.6882	5.8358	11.2832	11.1045	10.9898	14.8535	6.86231	5
SMED30014791	0.0986809	6.80199	10.916	0.95697	2.17285	4.26077	5.01111	6.13443	8.2586	12.3623	5
SMED30014888	0.28439	162.761	178.51	36.3903	0.147025	0.110203	0.210147	0.260077	0.0482583	0.146454	5
SMED30014940	2.82006	192.58	330.183	229.462	33.3092	1.84105	0.282899	0.174737	0.140407	0.0559442	5
SMED30014949	0.093061	72.0586	91.1196	12.4806	1.42007	0.225442	0.0520183	0.0272711	0.0676955	0.0189663	5
SMED30015004	0.151133	7.49795	10.0776	2.70863	0.433727	1.29131	2.07192	3.41597	4.33862	1.92024	5
SMED30015054	0	1.83226	3.0291	0.870455	0.230576	0.204772	0.016828	0.0585812	0.00543006	0.052654	5
SMED30015086	0	11.3918	12.1179	6.12401	3.27073	3.13563	3.79183	3.7614	3.2939	2.99876	5
SMED30015193	0.0696353	3.58014	3.73208	0.683778	0.143482	0.199148	0.0759205	0.069356	0.164494	0.115974	5
SMED30015254	0	54.4013	64.7161	15.4684	0.369832	0.188079	0	0.0210816	0	0	5
SMED30015332	0.150612	6.88044	10.5611	1.22591	2.5973	5.3185	4.61003	6.23936	8.21345	10.0389	5
SMED30015345	1.1318	356.473	376.552	181.395	30.0583	4.07264	0.466245	0.146546	0.0495835	3.41042	5
SMED30015613	0.353874	3.8019	3.31596	3.32442	1.0795	0.242093	0.164331	0.149818	0.156371	0.506681	5
SMED30015725	0.0371959	1.41886	2.16788	0.477689	0.118673	0.23684	0.147258	0.115447	1.38688	0.302081	5
SMED30015955	0.59355	43.3821	49.9874	8.03619	9.92785	18.0654	20.4637	27.4012	37.9989	22.3369	5
SMED30016085	0.165802	34.3019	42.6104	14.0118	0.159912	0.0570265	0.0830426	0.0785482	0.0266625	0.0964675	5
SMED30016206	0.829137	533.522	576.011	317.197	13.5831	13.9578	14.4991	18.8427	17.1225	11.495	5
SMED30016322	5.38809	73.2282	65.6321	29.6274	25.6026	18.0913	15.4071	16.0511	41.3009	22.204	5
SMED30016415	0	2.49928	1.80144	1.65061	0.662827	0.12132	0.0479022	0.0456225	0	0	5
SMED30016557	0.189513	208.983	294.083	97.2479	0.589615	2.9956	8.01338	9.40876	16.551	7.86716	5
SMED30016603	0.125963	7.91669	10.241	2.70018	4.65061	5.55187	6.48978	7.18279	1.50135	3.44203	5
SMED30016640	0	1.32202	1.65578	0.939718	0.262519	0.033506	0.0466498	0	0	0.364403	5
SMED30016746	0.830885	25.4118	30.2251	2.49751	3.77247	8.87854	9.65466	15.1875	29.161	13.8352	5
SMED30016775	0.0713639	3.50823	4.68904	3.4966	0.879737	0.0797647	0.0132486	0.0048923	0	0	5
SMED30016785	0	6.21771	4.42275	2.71365	1.15946	0.0430612	0.0956932	0.0677916	0.076663	0.0269049	5
SMED30016857	0	1.89127	4.57748	0.742084	0.134042	0.0951616	0.212725	0.160147	0.181113	0.121442	5
SMED30016910	0.257822	7.71427	5.1378	4.11901	0.0752831	0.0213119	0.0395998	0.0929631	0	0.0768333	5
SMED30016917	0.321742	16.3543	20.4477	1.87775	4.53673	5.66549	5.68399	6.66881	8.67332	10.2974	5
SMED30016922	4.47655	44.311	59.1936	5.33615	6.06949	20.0351	22.8393	28.8387	59.9564	32.0859	5
SMED30016984	3.21792	15.9364	20.6257	3.44713	1.29166	4.05721	1.68749	2.16365	3.92097	3.75084	5
SMED30017048	0.226825	7.19516	7.71449	0.885158	2.45505	3.90198	3.63882	4.55673	7.03232	4.53721	5
SMED30017346	0	0.748065	1.92206	0.273064	0.131052	0	0	0	0	0.0330025	5
SMED30017448	0.943665	173.808	135.454	137.983	29.34	13.5565	10.5072	9.1206	8.23208	19.658	5
SMED30017476	0.187311	8.15929	8.88521	1.78876	4.12936	4.52354	5.51332	7.02378	8.41026	12.28	5
SMED30017505	0.355054	4.3989	6.1519	0.720089	0.429423	1.466	1.09355	1.9611	2.9167	1.24707	5
SMED30017508	0.0601689	5.00293	7.42477	0.417873	1.91626	2.37585	2.75201	4.16829	4.04279	5.6002	5
SMED30017516	1.87148	407.258	279.209	187.093	31.5103	43.8411	39.6892	40.9645	16.7379	24.0605	5
SMED30017731	0.67205	14.6775	20.7947	2.21562	7.34038	9.7798	9.87616	10.6587	16.6952	13.1191	5
SMED30017802	0.56937	17.04	18.8259	1.51314	1.62955	5.074	5.46136	10.2126	20.2183	9.24322	5
SMED30017851	0.346581	173.182	135.376	134.1	4.13448	0.389255	0.139376	0.0875498	0.012914	0.0955435	5
SMED30017897	1.58977	397.592	392.871	293.94	29.0498	2.49804	0.693149	0.217691	0.214543	0.0568352	5
SMED30018044	0.521004	140.373	218.502	6.70483	0.0534382	0.0492966	0	0	0	0	5
SMED30018320	0	1.89329	1.85468	0.402584	0.409705	0.0684019	0.0454343	0.183514	0	0	5
SMED30018386	0.123034	4.93765	5.81655	1.72397	0.26596	0.608516	0.668883	0.846194	0.967082	0.683531	5
SMED30018548	0.752074	278.079	368.161	62.2313	2.72461	18.5986	24.2964	20.2137	12.2915	12.057	5
SMED30018631	0.93206	3.96826	15.5067	1.19599	0.0729032	0.0740355	0.110726	0.104143	0.230589	3.06843	5
SMED30018656	0.0607037	3.73533	5.4923	1.17724	0.387873	0.895841	1.00497	1.55738	1.41764	0.84939	5
SMED30018684	0.083569	7.81119	9.86288	3.02246	0.522038	2.24204	2.7792	2.60836	2.15273	2.06028	5
SMED30018731	0	10.5038	14.8495	2.02779	3.15856	5.73143	5.47015	6.4918	9.60505	11.1423	5
SMED30018737	0	5.75031	4.37289	3.85327	0.388407	0.0439503	0.0324541	0.00653283	0.00619993	0	5
SMED30018790	0.483799	2.52051	2.75817	0.413993	0.331924	0.386785	0.314459	0.30069	0.239673	0.318171	5
SMED30018802	0.430669	13.5229	17.7568	2.37027	1.87638	4.91783	5.25545	4.809	23.007	7.11409	5
SMED30018815	0.12814	9.37654	10.5638	1.63179	4.4796	7.00522	6.57128	7.95729	11.8479	6.95692	5
SMED30018827	2.0617	18.1112	22.8491	7.03818	9.43603	11.6016	13.311	13.2288	17.321	12.1637	5
SMED30018843	0.0792914	4.07772	4.27858	0.81138	2.09394	2.91014	2.80085	3.30835	2.20941	2.56132	5
SMED30018865	0.0769024	5.97941	6.85156	0.96809	1.75486	2.60555	1.79515	3.02102	3.53646	4.17949	5
SMED30018900	0.348153	6.38249	7.94883	1.04394	2.93293	4.14127	4.24528	4.89731	6.11587	6.16223	5
SMED30018939	0.107973	2.01935	3.11205	1.37756	0.879907	0.983343	0.880322	1.02404	1.10213	7.02725	5
SMED30019060	0.700589	101.09	129.082	53.7079	2.59451	4.21849	5.68156	7.54323	8.8303	11.5962	5
SMED30019139	0	3.41869	6.65841	0.756945	2.03635	3.68374	2.93092	4.52454	6.84945	2.93532	5
SMED30019305	0.591675	25.4881	26.8497	2.4538	2.97592	9.02105	10.3177	14.5324	31.1811	23.5649	5
SMED30019328	0.548461	3.17029	4.8631	1.46359	1.89267	2.45581	2.30918	2.72898	4.02742	5.59401	5
SMED30019565	0.36056	18.424	24.3258	2.17368	4.56409	10.202	9.39826	12.5844	22.3097	10.6283	5
SMED30019646	1.97113	16.2682	36.8869	7.14909	4.69319	2.72433	3.33756	6.58084	0.950481	11.332	5
SMED30019934	22.5735	700.38	747.94	307.021	166.408	99.0282	100.341	93.2043	90.4946	84.7276	5
SMED30019960	0.201533	16.3444	27.2385	8.18853	1.02471	0.25983	0.0801212	0.037671	0.0525788	0.0203552	5
SMED30020026	1.97951	27.1767	34.1934	6.12045	3.64155	4.45375	5.13939	5.86461	7.05538	17.1779	5
SMED30020039	0.260613	13.8311	16.1832	1.77243	5.82236	7.68242	6.92467	8.49877	13.1208	10.9031	5
SMED30020195	1.71086	22.6397	27.9311	3.15229	5.2831	6.49351	6.55367	7.06096	11.382	11.4824	5
SMED30020213	0.540075	60.0175	73.5333	29.4362	8.24678	16.329	20.3172	20.3909	14.4118	9.64336	5
SMED30020291	0.417442	3.77413	5.0847	1.26379	2.66883	3.2819	3.10074	3.51398	3.87872	3.67319	5
SMED30020395	2.16547	282.394	367.266	192.677	44.3044	1.83202	0.373679	0.215016	0.16368	0.0936616	5
SMED30020617	1.19227	73.6875	81.7233	24.4774	6.01914	23.1785	29.5766	32.0248	30.161	26.2044	5
SMED30020636	0	1.82072	3.64406	0.819477	1.31849	1.42889	1.23735	1.63691	1.66763	5.26721	5
SMED30020666	0	10.3471	13.7622	0.711777	1.29672	2.04829	2.04291	2.83522	5.63179	3.9377	5
SMED30020686	0	2.05404	5.39084	0.851017	2.09599	1.71592	1.7207	1.814	2.64359	2.81922	5
SMED30020787	0.211259	0.871138	2.61504	1.10493	0.135344	0.0180318	0.126433	0.0837406	0.0295746	0.0225963	5
SMED30020811	7.61485	91.0124	94.0886	23.9467	28.0612	36.9745	42.7573	39.0523	48.3343	54.605	5
SMED30020831	0.501006	3.66026	5.30464	2.18252	0.32988	0.152839	0.0897687	0.0230667	0.00494431	0	5
SMED30020887	0	2.63292	2.00403	1.28046	0.0584562	0.0173	0	0.00822267	0	0	5
SMED30020916	4.66021	737.074	744.243	662.795	60.4409	4.50197	0.974428	0.362688	0.248412	0.0659915	5
SMED30020948	13.3066	213.838	278.843	60.7773	34.8761	125.44	129.742	121.258	178.813	70.5716	5
SMED30020995	0.185587	14.0099	10.6057	10.0315	4.93649	0.227714	0.00866046	0.00636139	0	0.00733709	5
SMED30021062	0	0.727031	3.25375	2.7627	1.10545	0.982154	0.462899	0.200511	0	0.224443	5
SMED30021087	0	8.14987	11.9971	1.10794	2.90102	4.57771	4.08348	5.17085	7.4048	8.73246	5
SMED30021143	0.155136	9.08764	10.2241	0.959893	2.89803	5.37099	5.84605	7.41594	8.67261	4.91137	5
SMED30021145	0.522475	34.7735	62.4956	29.0938	4.5393	3.81093	6.74282	7.58316	10.2075	6.66756	5
SMED30021220	0.0384742	2.64315	5.44788	0.0982362	0.0619206	0.838673	1.87395	2.36016	2.57293	3.9726	5
SMED30021469	0	5.3258	10.0951	0.562238	3.82331	3.89115	3.63205	4.57129	6.65158	7.9617	5
SMED30021825	0.728817	27.821	31.876	11.4147	3.91325	7.79735	5.98698	7.4656	18.7335	8.25577	5
SMED30021879	0	8.25181	12.7255	0.636363	0.888767	1.52371	1.38649	2.84562	2.69603	6.6613	5
SMED30021882	0.147173	14.3364	17.0889	3.1061	3.55451	3.9357	6.0858	7.18153	11.7502	9.05106	5
SMED30021889	1.17175	67.2957	85.3151	31.6306	15.2437	8.51994	7.44933	7.90472	10.2181	6.40166	5
SMED30022124	3.84218	268.962	474.752	300.087	46.2909	2.88766	0.458422	0.218696	0.203473	0.0984391	5
SMED30022225	0.121975	4.18969	8.22433	0.88363	1.80064	2.34234	2.40374	2.33881	3.55199	2.2183	5
SMED30022233	1.38748	43.1015	50.1211	5.36677	4.09908	11.305	12.8188	16.7184	26.8501	16.7575	5
SMED30022274	0.0233396	2.28101	1.72872	0.140706	0.243455	0.433466	0.396742	0.5006	0.144989	0.436853	5
SMED30022419	2.98418	454.533	609.547	406.217	31.3299	1.47228	0.252476	0.128701	0.124298	0.0208716	5
SMED30022421	0.585136	25.6718	31.7202	2.28092	4.08795	9.29846	10.3923	16.7965	33.5295	12.8646	5
SMED30022609	0.918548	10.0263	16.4125	7.97702	12.0454	3.97799	3.27629	2.56557	3.65813	5.55825	5
SMED30022806	0.774779	5.56754	7.82365	1.71954	1.95692	3.13162	3.87855	4.68692	8.52086	4.11201	5
SMED30022866	0	7.06714	7.21174	5.58328	0.172037	0.171662	0.104373	0.368213	0.282899	0.0401118	5
SMED30022889	0.434005	18.0105	23.2179	2.571	3.18291	3.65037	2.42083	2.36645	4.5063	1.75645	5
SMED30023111	9.70035	14.6749	32.0272	17.4255	10.9737	0.680299	1.83002	4.52162	28.9029	7.13489	5
SMED30023505	0.0702087	24.1592	27.9316	13.8878	3.66071	0.046128	0.0369481	0.0148749	0.0173754	0.0431936	5
SMED30023615	4.87632	44.6882	51.7304	29.4471	12.3861	5.92638	5.03254	4.42486	6.99003	4.19096	5
SMED30023646	0.304542	2.51717	3.02243	1.06378	0	0	0.0432709	0	0	11.0224	5
SMED30023688	0.0412665	8.44813	10.9121	0.719115	2.44955	4.80482	4.62181	5.76865	6.97091	4.14718	5
SMED30023740	0	7.91796	7.28733	1.94269	0.396644	1.57549	2.7351	2.84592	4.74644	1.20058	5
SMED30023849	0.0673104	2.08525	1.45582	1.69327	0.0407624	0.0227836	0.00628211	0.00552783	0.00403222	0.0251706	5
SMED30023943	1.38859	17.0642	30.5994	9.51942	5.90102	6.23845	6.7681	9.82562	18.2489	12.4664	5
SMED30023996	0	0.751207	1.54027	0.0322115	0.11855	0.332243	0.308979	0.287216	0.159722	0.163386	5
SMED30024182	0.502802	4.67519	18.418	1.70751	0.370068	0.0582951	0.0342898	0.101806	0.0547893	5.38161	5
SMED30024222	2.93951	838.92	834.144	695.29	38.4881	3.31311	0.660072	0.39893	0.168335	0.0224973	5
SMED30024483	0.0895812	6.73832	22.4754	18.274	4.3535	1.95358	0.732126	0.44111	0.138812	0.111556	5
SMED30024518	1.45802	506.816	432.655	296.764	34.1281	1.53431	0.202234	0.120488	0.140511	0.0589699	5
SMED30024579	5.56918	39.2267	58.0788	23.6217	4.04738	4.22764	4.28387	4.24043	4.79695	2.84979	5
SMED30024629	0.0609249	6.77362	8.50131	3.26844	1.03203	1.47205	1.2292	1.44955	1.27294	1.47258	5
SMED30024662	0.359673	6.15784	8.9365	4.44704	2.12153	1.20366	1.22257	1.3408	1.14839	1.02781	5
SMED30024663	0.179606	7.09836	7.74384	0.815431	1.67744	2.53634	2.6404	3.84188	4.88359	2.79228	5
SMED30024691	1.00155	406.743	272.479	154.883	13.0878	0.454175	0.488139	0.440019	0.14926	0.271482	5
SMED30024925	5.6435	667.6	936.351	272.229	20.7015	2.3001	1.15546	0.997775	1.58723	0.576636	5
SMED30024934	0.215316	17.9036	24.246	2.8425	0.440606	7.9948	8.19057	9.42535	5.8225	7.02452	5
SMED30024956	0.135214	1.85923	2.99287	2.28756	0.701719	0.146893	0.102402	0.11747	0.0818878	0.13954	5
SMED30025124	0.0994685	10.6815	18.9551	1.55205	2.33709	3.0925	2.11161	3.21065	4.29872	9.49753	5
SMED30025195	0.0222666	4.43614	5.84736	0.385999	1.1866	2.58611	2.12298	1.98083	2.39608	3.60364	5
SMED30025229	0.170729	63.0795	58.2022	39.0515	4.91088	0.089289	0.0333186	0.0751771	0.0261287	0	5
SMED30025427	2.11027	373.514	360.539	387.04	20.6843	3.96104	0.689863	0.203655	0.140075	0.0531207	5
SMED30025553	2.79649	89.9371	89.2886	38.7183	5.07126	18.0506	19.6734	18.0163	10.6926	8.51978	5
SMED30025594	0	0.977402	1.46258	0.120307	0.0293523	0.0141714	0.0174715	0.0272341	0.0360953	0	5
SMED30025688	0	4.75549	5.76213	0.750608	2.37694	2.51648	2.64159	3.19635	3.53982	4.37641	5
SMED30025823	0.0865303	7.10052	8.3441	1.0088	3.48297	5.11626	4.26334	4.98254	7.22141	6.11057	5
SMED30025854	0.0418558	8.93706	10.8946	0.675033	1.28045	1.61023	1.85303	2.87053	2.75533	5.65138	5
SMED30025875	0	9.47205	11.3516	7.93798	0.328395	0.0270311	0.0268891	0.0232776	0.0371034	0	5
SMED30026219	0.198306	8.04047	10.1881	0.731534	4.32232	5.30473	6.28568	6.75668	8.69148	20.4263	5
SMED30026563	3.15694	591.046	578.421	384.321	39.4688	1.77602	0.397714	0.244154	0.1552	0.130061	5
SMED30026652	14.8412	105.51	130.892	55.2674	8.21377	2.19063	1.12548	0.0633216	0.0280113	0.105472	5
SMED30026698	0.118726	13.8978	17.3834	2.57216	2.21551	2.92182	2.89391	3.86511	4.12831	2.36244	5
SMED30026699	0	4.16018	4.55879	0.498677	1.24615	2.43038	2.51013	3.38824	4.24686	2.36823	5
SMED30026742	1.08829	207.481	284.6	155.437	15.492	5.72432	5.18118	4.75232	3.54087	2.31426	5
SMED30027059	0	1.48427	4.80418	1.90111	2.58014	1.63895	0.769711	0.882727	1.94129	0.627333	5
SMED30027130	3.20351	33.6272	36.7731	16.0987	1.71447	0.305297	0.218949	0.12047	0.459157	0.16388	5
SMED30027132	1.71366	19.9987	23.6914	10.079	7.25501	10.0517	13.3736	14.4502	18.0529	15.198	5
SMED30027150	0.181189	8.54539	10.1262	3.53308	1.42644	1.37178	1.69578	1.83879	2.35897	1.92285	5
SMED30027186	0.199747	4.74531	5.0869	0.342092	1.47833	1.94052	2.10095	2.83846	3.17386	23.7719	5
SMED30027220	0.481787	3.75403	5.09641	1.01403	2.1388	2.26274	2.13754	2.87493	2.73067	7.41349	5
SMED30027236	0.115749	3.85395	5.79137	0.153061	0.756687	1.75034	2.62616	3.42353	10.7589	4.35889	5
SMED30027646	0.711752	412.336	373.208	253.133	29.8918	1.96655	0.749719	0.378603	0.240896	0.197686	5
SMED30027878	0.0706222	20.6319	26.5949	2.80501	1.03336	1.88398	2.03114	1.88365	2.42503	1.35048	5
SMED30027920	20.083	569.944	586.365	440.035	67.8797	39.8652	34.8706	28.6273	23.6509	11.5638	5
SMED30027940	0.0458226	2.05094	1.72517	0.950664	0.578775	1.25079	1.18867	1.23253	1.62409	1.17148	5
SMED30027953	0	1.06975	4.29614	0.670872	0.245906	0.101274	0.0490631	0.0495513	0	0.0114627	5
SMED30027978	0.476731	20.5508	24.6793	5.07794	3.32746	6.38871	7.61789	9.50164	7.47244	8.84932	5
SMED30028037	0.0776254	1.49566	2.28601	1.62336	0.119772	0.096838	0.0598748	0.102986	0.0301566	1.28203	5
SMED30028109	2.94526	20.3645	25.0083	3.51814	4.53569	6.43745	6.43626	6.61128	7.90456	7.98492	5
SMED30028190	0.331609	55.7349	73.1021	30.1579	5.69565	0.608247	0.999899	0.910914	1.17005	1.08375	5
SMED30028626	0.272547	2.98586	2.30075	2.43723	1.39039	1.34904	1.39372	2.09625	3.24787	9.53628	5
SMED30028665	7.41421	537.364	503.2	420.724	98.7617	15.949	10.5573	7.23815	4.29049	7.31558	5
SMED30028730	0.193891	5.87839	7.79142	1.20113	1.17385	2.09164	2.43593	3.9681	8.8695	13.414	5
SMED30028736	0.203252	62.4364	78.4934	6.54706	0.180568	0.0486591	0.0715771	0.0701174	0.0236346	0.0275618	5
SMED30028844	0.760933	15.4716	26.3924	16.8561	8.11948	5.52914	4.73155	3.86846	2.3807	3.82707	5
SMED30028855	0.0340607	15.7793	21.0933	3.26699	0.805531	0.136041	0.0105947	0	0.00654918	0	5
SMED30028885	0.0794516	28.4521	35.0994	3.95427	0.124586	0.257645	0.30833	0.399846	0.587945	0.694143	5
SMED30028965	0.749265	49.0296	62.2164	18.7947	4.83928	4.16583	3.47068	2.67312	2.3035	10.2044	5
SMED30029484	0	4.03343	3.63668	3.7768	0.339741	0.0779004	0.0206427	0.0314886	0	0.0174884	5
SMED30029491	0.804649	13.1099	16.09	3.17209	6.86813	10.6829	10.1567	10.6634	11.0727	14.948	5
SMED30029492	0.465076	26.1612	28.483	10.8365	3.05106	8.12289	8.62783	8.49288	10.8016	6.9509	5
SMED30029604	0	5.72848	6.56372	2.44722	2.60346	2.55761	2.48076	2.14512	4.01628	7.60442	5
SMED30029768	0.246338	18.7873	26.748	9.05636	8.63045	1.61649	0.380623	0.222656	0.0977454	2.42748	5
SMED30029809	0.134968	3.31802	3.80035	0.51624	1.07783	1.57503	1.07489	1.82245	1.80181	7.76702	5
SMED30030289	425.961	4230	4647.04	2083.67	524.882	149.122	127.859	118.786	78.7635	80.1733	5
SMED30030299	0.33804	5.04085	5.80188	1.32305	2.41737	2.68406	2.48907	3.2168	3.43224	4.29964	5
SMED30030389	0.677711	92.2487	112.748	31.0968	2.12347	0.863389	0.815363	1.63685	0.621552	3.93879	5
SMED30030836	0.134271	23.8714	27.9223	20.9528	5.39978	0.341247	0.0552362	0.0287386	0.00804349	0	5
SMED30030837	0	4.3411	6.71518	0.602002	1.62939	2.93404	3.24889	4.52521	6.26502	10.3279	5
SMED30031005	0	4.12398	4.89444	0.262322	0.636179	1.41965	1.71722	2.298	1.75714	1.33867	5
SMED30031131	0.259593	9.2404	13.5098	2.85123	2.68412	4.20726	5.60908	6.726	7.99479	5.82733	5
SMED30031282	0.0784335	10.3499	11.2773	4.7178	1.34629	2.35924	2.53481	3.16142	5.20802	1.96047	5
SMED30031394	0.278982	26.7532	35.2004	15.4546	20.0283	6.28168	0.116536	0.118412	0.0338234	0.0216221	5
SMED30031491	0.152962	11.0763	13.8318	0.970746	2.67264	5.10046	4.72492	6.38374	7.09949	14.4696	5
SMED30031626	0.125895	18.8318	23.1629	1.8601	0	0	0	0	0	0.228424	5
SMED30031633	0.366204	31.3672	38.3675	1.45401	2.7858	9.24656	11.3677	17.123	33.8408	15.6143	5
SMED30031919	0.133408	4.96942	5.62504	1.18433	1.84953	2.12899	2.17258	2.92357	3.24452	9.6672	5
SMED30032088	0.139851	63.8593	40.7518	26.1943	3.06648	0.0231141	0.00678793	0.0394628	0.02883	0.011046	5
SMED30032214	0.0828862	75.0313	80.9303	5.45322	0.10762	0.0650722	0.0190581	0.00954509	0.00743308	1.2912	5
SMED30032276	0.155072	5.41663	4.85701	2.83036	1.39695	3.72517	3.22272	2.40859	1.5708	1.61304	5
SMED30032675	0.134022	9.48287	12.5071	0.800832	1.47426	2.18096	2.22805	2.75529	5.54958	4.04693	5
SMED30032680	1.23864	140.412	139.557	108.309	15.4319	3.21299	1.87347	1.42151	4.11755	0.710919	5
SMED30032865	0	10.2576	14.2377	2.42535	0.510761	0.460834	1.2445	1.53499	0.814606	21.7068	5
SMED30032906	0.284762	34.3667	33.2943	2.50783	1.91894	6.01452	5.88368	6.56384	5.32581	4.06391	5
SMED30032995	0.361023	6.15714	8.07321	0.377903	0	0.0651314	0.0807101	0	0.0471992	0	5
SMED30033035	0	17.7085	13.3174	9.6307	0.042532	0.00831374	0.124469	0.00877768	0.00979241	0	5
SMED30033066	0	13.205	15.8192	5.70385	0.665149	0.170682	0.0566462	0.0414727	0.00559902	0.0144877	5
SMED30033072	0.0845034	32.6014	41.4289	7.92865	0.160501	0.0328539	0.0217214	0.0249068	0	0	5
SMED30033266	0	4.56784	4.16795	2.69526	0.107033	0.0405944	0.0396044	0.0277739	0.0100107	0.0600892	5
SMED30033340	1.04849	22.9689	28.8923	4.27098	4.12943	8.39092	9.71081	13.266	25.8722	9.1683	5
SMED30033424	0.933281	72.2579	54.9404	41.3694	1.57368	15.9788	37.2435	50.2087	35.3316	29.3162	5
SMED30033655	0.173032	7.17846	10.7306	3.42827	1.13881	2.78829	3.38028	3.54234	4.33199	6.31314	5
SMED30033662	1.4622	14.8226	21.4912	11.993	4.47024	7.61645	10.4092	11.4229	16.8393	12.8002	5
SMED30033715	0.208149	72.6355	61.8532	29.4147	5.77482	0.44577	0.316684	0.372264	0.265705	0.149894	5
SMED30033791	0.210744	9.36748	13.8575	1.33624	2.27204	5.56612	6.04444	8.5722	14.5486	6.2662	5
SMED30033878	0	5.73623	6.60014	3.26145	0.415259	0.186428	0.108664	0.110941	0.0076172	0.0225168	5
SMED30033898	0.360806	8.29351	22.538	20.3008	7.40699	2.66048	0.370904	0.442887	0.439405	0.649838	5
SMED30034135	0	4.45585	6.92216	0.54287	1.3027	2.47611	2.46983	3.61739	4.12988	4.47196	5
SMED30034138	0.0742667	3.76693	6.6545	0.268678	1.67756	3.39166	3.02799	4.63026	5.55398	7.98921	5
SMED30034173	0.0907145	3.64056	6.98879	0.995645	1.65942	2.09742	2.2996	2.32974	2.19575	2.99046	5
SMED30034212	0.517888	3.86914	6.11907	0.388507	0.302391	0.820841	1.00357	1.64076	3.17471	2.09538	5
SMED30034495	0	6.26317	7.96689	5.99397	0.295069	0.0407474	0.030489	0	0.0303536	0	5
SMED30034523	0.0762904	7.37931	8.4011	3.41384	2.53707	2.42788	2.53131	2.62026	3.35823	4.86231	5
SMED30034525	6.8294	181.971	223.23	74.8868	9.5151	14.2966	10.5898	10.3248	8.21017	7.34322	5
SMED30034537	0	0.382425	1.92309	1.25623	0.496095	0.0716113	0.0754868	0.0210277	0.00683836	0	5
SMED30034552	0.366373	29.873	33.3148	16.3536	3.65143	1.99752	4.65311	8.76747	16.91	14.1019	5
SMED30034570	0.790116	265.093	312.377	91.8565	1.16885	0.201908	0.332281	0.923555	21.0215	10.5451	5
SMED30034660	6.42062	37.7129	41.8495	17.6772	13.4291	13.9997	17.7411	17.6922	9.47858	14.2922	5
SMED30034679	0	5.27221	5.57409	4.92549	0.535052	0.128373	0.115171	0.417384	0.111018	1.33977	5
SMED30034696	0.064295	28.3289	34.3795	5.94845	0.0868463	0.0270777	0.0165743	0.0364099	0.0343658	0.00910452	5
SMED30034851	0.177828	25.426	23.0921	5.71738	5.38244	8.56791	8.02062	7.97975	6.07327	4.0727	5
SMED30034872	0.645844	124.918	169.507	47.7642	1.72923	0.323436	0.0301384	0.047652	0.0850001	0	5
SMED30034903	0.604617	20.1509	32.6113	3.48472	1.5213	7.14686	7.67916	11.4201	20.8317	10.7782	5
SMED30035040	0.238529	6.68117	9.74025	0.700005	3.22859	5.36452	5.12608	5.87653	8.48055	4.94218	5
SMED30035047	0.0602198	4.48517	5.34205	0.353629	1.48124	2.85942	3.08756	3.98965	4.21402	2.79139	5
SMED30035110	0.154992	5.67449	6.37618	4.65098	2.92533	2.52983	2.35792	2.98096	4.73519	5.23167	5
SMED30035179	0.43647	82.8569	53.7464	34.0946	3.92282	0.0750508	0.0374553	0.0111771	0.0681643	0.0114885	5
SMED30035301	1.2672	143.127	191.123	98.8683	36.3827	0.710828	0.345964	0.380028	0.096534	0.0970482	5
SMED30035513	0.246515	4.39648	7.49344	1.00201	2.50807	2.71188	3.61062	4.43594	6.32486	8.49026	5
SMED30035681	0.132139	6.97453	8.44827	0.694998	3.38303	4.82019	4.69564	5.53342	7.16629	9.27115	5
SMED30035746	0.700568	54.6955	54.5339	26.456	14.9382	14.8922	19.0906	18.8194	14.8883	13.4216	5
SMED30035765	2.34951	633.844	850.877	223.909	4.28197	1.35762	0.809804	0.566505	0.422262	0.0968183	5
SMED30035813	0.442088	6.76063	10.4884	2.18297	2.40514	4.33521	3.61004	5.6497	7.00173	15.8467	5
SMED30035979	0.427734	73.876	75.2714	36.968	5.14354	9.82086	7.74315	7.89906	9.78642	7.79678	5
SMED30036022	0.113768	19.2669	22.6669	14.0233	6.42666	1.37362	1.22044	1.87215	8.53818	5.36311	5
SMED30036029	0.378789	6.29397	8.92851	1.50503	1.44717	2.28108	2.28695	2.92265	4.26635	5.02491	5
SMED30000052	0.310227	59.2664	25.0856	3.59539	0.726985	1.41837	1.15828	0.769909	0.260465	0.549466	6
SMED30000077	0.441413	607.256	306.929	110.245	3.24259	0.623301	0.35132	0.147155	0.0842534	0.00597123	6
SMED30000104	0.484979	150.716	133.767	37.1704	6.45474	0.220304	0.0824691	0.0332642	0.00855956	0	6
SMED30000121	0	4.98381	1.80599	0.337567	0.0324017	0.159084	0.0250516	0.0706447	2.7834	1.24067	6
SMED30000185	0.135681	101.806	73.2631	14.323	0.576724	0.0224313	0.0393258	0.0208749	0.0671891	0.0379559	6
SMED30000232	0.227574	94.3324	43.1647	6.27896	0.37573	0.0676453	0.0257842	0.0303102	0.00990034	0.0112215	6
SMED30000358	0.0840257	37.3633	17.1408	3.07331	0.510618	0.810132	0.950771	0.89681	0.374673	0.683702	6
SMED30000410	0.429313	293.848	161.936	27.95	1.09295	0.24983	0.0436588	0.0546606	0.0242458	0	6
SMED30000461	0.21003	2.76875	0.388989	0.0888594	0.0332994	0.0158996	0.0128698	0.0657191	0.0153335	0.0163135	6
SMED30000615	0	12.12	8.2681	2.16702	0.526291	0.859005	0.314643	0.382266	0	0.98033	6
SMED30000645	0	33.072	29.8871	1.42518	0.125455	0.109814	0.180449	0.133366	0.0274136	0.0414229	6
SMED30000709	0	6.19491	5.96777	1.1497	0.132946	0.0135584	0.0252761	0.0406446	0.14217	0.0410402	6
SMED30000737	0.091299	255.029	147.414	32.9046	1.25047	0.308901	0.0178174	0.109629	0.030162	0.0131134	6
SMED30000908	0.236859	13.9273	3.69677	2.07875	3.02587	5.48887	6.06864	5.17497	1.9379	2.94165	6
SMED30000956	0	26.258	25.7229	9.2373	1.84086	0.597962	0.45589	0.230893	0.191015	0.0942399	6
SMED30000979	1.64756	228.8	124.82	32.1632	1.80398	0.19323	0.126259	0.100347	0	0	6
SMED30000984	0.385371	6.46976	3.2463	2.16931	2.74294	2.63215	1.98382	2.38205	2.28306	5.40792	6
SMED30000994	0.158866	5.22245	1.83366	1.2079	0.62729	1.048	1.6541	1.02356	0.414991	0.348708	6
SMED30001072	0.306041	127.742	75.2686	18.4306	1.66404	0.649025	0.164713	0.076434	0.0712793	0.0834368	6
SMED30001100	0.558865	31.083	12.3774	4.23079	1.77986	1.66169	3.27184	2.73714	1.17728	0.829877	6
SMED30001165	0.415745	183.021	88.6629	20.5578	0.793675	0.197914	0.0569321	0.0321658	0.00913558	0	6
SMED30001208	0.0365545	18.188	5.87084	1.15577	0.136205	0.0288786	0.0268773	0.0141733	0	0	6
SMED30001270	0.852842	85.3358	51.4487	12.7667	1.36401	0.324101	0.0170514	0.0645456	0.0429039	0	6
SMED30001277	0.113689	5.21932	4.09444	2.31783	2.14122	0.919421	0.451413	0.248709	0.151576	0.214301	6
SMED30001402	0.411365	57.515	49.3995	12.3982	2.03857	3.05172	4.17651	4.1757	3.70134	2.79971	6
SMED30001646	0	9.8596	4.3661	1.08252	0.317258	0.0299946	0.482648	0.109501	0.0289267	0.0874363	6
SMED30001683	0.745204	274.099	123.699	41.6524	2.79452	0.416393	0.261733	0.166774	0.0433869	0.0758831	6
SMED30001813	1.64141	3.57409	1.26306	0.462451	0.39425	0.384573	0.347361	0.244457	1.09931	0.424222	6
SMED30001832	0.272508	144.573	71.877	18.035	1.17891	0.256766	0.083379	0.0118888	0.0146758	0.0140802	6
SMED30001859	0	43.6909	22.1677	2.42536	0.0187774	0.0484465	0.0670467	0.00964603	0	0.0201214	6
SMED30001872	0	86.739	38.1944	12.7326	0.70369	0.186517	0.023799	0	0	0	6
SMED30002058	0.194544	37.4671	27.8391	5.05602	0.454123	0.120188	0.042117	0.0665495	0.00673855	0.0699631	6
SMED30002234	0	18.5947	7.90329	1.40781	0.219434	0.0454776	0.0207204	0.00526005	0.0163424	0	6
SMED30002258	3.18403	18.098	9.84858	9.05838	4.82107	4.15683	4.33417	6.55395	3.63006	3.29782	6
SMED30002288	0	24.9607	13.5895	11.1607	2.80108	0.373482	0.16569	0.209979	0	0.102127	6
SMED30002434	0.0256723	2.10324	1.41934	0.263807	0.341999	1.03241	0.944246	0.838509	1.11523	0.821498	6
SMED30002485	0.173974	49.5389	17.2499	2.89222	0.133166	0.028668	0.00587111	0.00762465	0.00993885	0	6
SMED30003008	0.273918	14.4933	5.62237	1.42374	0.63553	0.61839	0.774375	0.621365	0.0582366	4.58175	6
SMED30003028	0	19.8625	14.8114	2.69048	0.228397	0	0	0.00772692	0	4.6386	6
SMED30003082	0.467438	195.014	101.316	22.8727	1.6342	0.185941	0.133399	0.0788492	0.116616	0.00996166	6
SMED30003124	0	5.37609	2.32491	0.927588	0.0553146	0.0104953	0.0789853	0.0583728	0.0210431	0.258481	6
SMED30003190	0.249796	50.4147	20.6264	2.58453	0.144945	0.025906	0.00478824	0	0.0120276	0	6
SMED30003210	0.297916	3.24811	1.98608	0.349211	0.147609	0.134294	0.0214744	0.0149832	0.111406	0.0706918	6
SMED30003263	1.1241	433.32	214.526	40.3986	1.9532	0.27036	0.27093	0.219608	0.104757	0.128497	6
SMED30003284	0.142886	84.3668	65.4768	15.1074	0.839584	0.237042	0.039862	0.00979541	0	0	6
SMED30003499	0.0582794	53.4168	35.6659	4.23589	0.207528	0.216572	0.0699512	0.0361851	0.0292105	0.864152	6
SMED30003597	0.399903	32.7978	20.7281	3.36603	0.0954028	0.19225	0.135734	0.0580409	0.0177172	0.157738	6
SMED30003779	0.128138	47.298	36.2427	9.64894	0.745435	0.0574065	0.0363437	0.0057463	0	0	6
SMED30003954	0.18685	70.5786	49.8327	8.56985	0.743448	0.0838058	0	0	0.0415716	0	6
SMED30003965	7.75225	120.518	73.4808	40.5158	14.3232	10.2722	8.61578	7.42563	8.50431	6.8278	6
SMED30004001	0.318506	110.433	58.917	16.392	1.05207	0.374107	0.173798	0.165342	0.0599418	0.0583564	6
SMED30004104	0.228415	15.7931	9.52072	2.54197	0.252332	0.030677	0.0331018	0	0.0136832	0	6
SMED30004221	0	18.8227	4.07532	0.742589	0.822177	1.24042	0.909318	1.44573	0.552294	1.2754	6
SMED30004239	0.297624	3.547	0.875898	0.142725	0.404591	0.728853	0.734712	0.796993	0.886077	1.21318	6
SMED30004449	0.344123	33.5666	14.628	1.5519	4.21676	6.84904	5.75428	5.41744	6.35058	2.30151	6
SMED30004535	0	11.7927	8.54401	3.95689	0.713563	0.104679	0.113701	0.0351092	0.0251813	0.0137811	6
SMED30004552	0	78.1798	28.9108	3.29598	0.217296	0.0572207	0.0231431	0	0	0	6
SMED30004655	0.0541648	56.952	36.8806	6.13722	0.707087	0.418378	0.23023	0.178559	0.273169	0.313142	6
SMED30004728	0	3.12513	0.983772	0.0734788	0	0	0	0	0	0	6
SMED30004839	0.21421	126.303	90.5954	22.6356	1.31456	0.770631	0.293072	0.2268	0.774791	0.0909278	6
SMED30004849	0.0692965	44.9461	23.7492	4.59857	0.357949	0.0397545	0.00714991	0.0102258	0.0223916	0	6
SMED30004927	0.0790151	54.688	27.9471	4.6482	0.171465	0.0563243	0.0220794	0.00810902	0.0172712	0	6
SMED30005037	2.41591	499.322	264.26	78.0338	4.21156	0.511803	0.173631	0.0944525	0.0443958	0	6
SMED30005085	0	41.4535	25.3114	5.26471	0.213272	0.0236337	0.012864	0.0183899	0	0	6
SMED30005219	0.102841	65.6465	43.7638	8.96003	0.427873	0.0637489	0.036005	0.0149614	0.0061607	0.243064	6
SMED30005257	0	4.81317	0.727259	0.277168	0	0.0191158	0.0149578	0.011152	0	0	6
SMED30005273	0	7.08659	2.90144	0.284576	0.0791931	0.200837	0.42712	0.500494	0.115524	0.411249	6
SMED30005295	0.117641	6.40111	3.16891	0.984522	1.34244	1.98323	2.10736	2.10502	0.207221	1.43575	6
SMED30005409	0	27.9536	12.8078	0.856426	0.0529082	0.0141797	0	0.0140875	0	0.0133237	6
SMED30005411	0.252445	58.0992	34.6214	9.98976	1.0378	0.351546	0.253195	0.268807	0.104349	0.127989	6
SMED30005436	0	12.2862	2.7402	0.452031	0.242876	0.496904	0.763407	1.2256	0.672509	1.33914	6
SMED30005443	0.193077	13.8644	7.99417	2.71299	0.799429	0.420384	0.222908	0.210051	0.0140958	0.0393501	6
SMED30005581	0.0892666	52.5146	28.6643	7.48941	0.307359	0.0825625	0.0249034	0.0242005	0.0118645	0	6
SMED30005604	0.0971532	7.03962	3.99636	0.500478	1.62858	1.34088	1.15596	1.2604	0.970635	1.07011	6
SMED30005636	0.783826	255.29	247.345	57.5342	3.37774	0.553972	0.369884	0.50795	0.278023	0.245288	6
SMED30005686	0.35113	76.1124	61.007	22.4827	1.16159	0.158265	0.169636	0.251961	0.114554	0.409896	6
SMED30005792	0	33.9477	25.0103	6.26519	0.770913	0.217007	0.207852	0.128059	0.0976875	0.0691781	6
SMED30005906	0.0883463	55.7616	48.2652	4.99483	0.280858	0.0984928	0.0773891	0.0229109	0.0243987	0.429376	6
SMED30005910	1.23834	110.224	108.289	21.0427	1.89932	0.31755	0.186796	0.0959619	0.0534872	3.45261	6
SMED30005918	2.34735	416.928	311.34	79.9873	5.37782	0.931854	0.459324	0.198769	0.215869	0.22807	6
SMED30006010	0.301632	114.218	54.5051	21.2947	1.21625	0.22002	0.071988	0.0307443	0.00852185	0	6
SMED30006055	0.20125	56.1086	27.6364	6.58231	0.40754	0.0729649	0.0270796	0.0229039	0.00476762	0	6
SMED30006157	0.534093	75.9931	43.0763	9.55393	0.511995	0.242145	0.217713	0.148241	0.304551	0.30872	6
SMED30006197	0.0744918	39.9287	23.16	4.77298	0.447707	0.187518	0.0696689	0.05999	0	0.0997524	6
SMED30006329	0.0355568	49.7838	30.2843	6.56921	0.530984	0.195008	0.12743	0.121555	0.0891106	0.0372412	6
SMED30006350	0	3.22839	0.887454	0.171393	0	0	0	0.0123142	0	0.0503604	6
SMED30006446	7.1016	97.8176	48.6841	21.5285	2.61962	0.843496	0.398598	0.0604382	0.00663623	0.0286337	6
SMED30006530	0	11.4115	2.10169	0.995725	0.0560575	0.0130181	0.0196022	0	0.066261	0.0297414	6
SMED30006550	0.131371	1.83779	0.248307	0.461831	0.0557981	0.0411214	0.11858	0.0868143	0	0.0231323	6
SMED30006555	0	14.6589	8.14493	1.97481	0.354131	0.0798614	0.0402197	0.0465599	0.387994	0.0266607	6
SMED30006592	0	34.6893	28.336	2.05533	0.363976	0.0318359	0	0.0873035	0.0144633	0.0870491	6
SMED30006700	0.227391	128.413	58.3814	10.3968	0.550465	0.0355887	0.0453796	0.0222901	0	0.0123797	6
SMED30006705	0	23.6062	14.4736	3.24508	0.113542	0.0910577	0.0300384	0.0275891	0.0132575	0.0120382	6
SMED30006722	0	26.9024	16.7046	3.47308	0.48694	0.104195	0.0345995	0.0372363	0.0457325	0.0635988	6
SMED30006790	15.1121	600.043	339.245	103.766	9.71521	1.83514	1.07486	0.266553	0.155671	0.128065	6
SMED30006817	0	1.99358	0.566904	0.826215	1.25813	0.965862	0.756036	0.850245	0.14009	0.425266	6
SMED30006831	0.249601	97.509	55.3858	8.76822	0.237136	0.0799418	0.0410481	0.0184162	0	0	6
SMED30006893	0	21.1002	13.9948	2.73339	0.722905	0.140767	0.222603	0.187275	0.0296281	0.188741	6
SMED30006951	0	39.5909	13.159	1.09145	0.069451	0.0479588	0.00915974	0.00682917	0.00648116	0	6
SMED30007105	0	11.7219	7.07382	0.890215	0.0754817	0.0474841	0.0433564	0.0368724	0.110484	0.0388423	6
SMED30007130	1.12902	388.664	204.276	77.7543	4.43923	0.713106	0.393642	0.457601	1.15632	0.036291	6
SMED30007213	0.118733	12.1178	7.45799	2.36907	0.0951995	0.0574341	0.0419835	0.0112089	0.0579858	0	6
SMED30007291	0	93.9959	36.6595	6.21363	0.231454	0.200799	0.184621	0.279192	0.11103	0.287284	6
SMED30007313	0.135992	71.6249	38.7685	12.4742	0.951568	0.538956	0.429406	0.377348	0.144565	0.288696	6
SMED30007374	0.409068	50.1428	34.837	6.84756	0.951684	0.572163	0.311327	0.358512	0.14108	0.508713	6
SMED30007416	0	3.75608	2.02508	0.175531	0.108421	0.0304729	0.00847426	0.0303274	0	0.00884177	6
SMED30007435	0	40.7842	24.7344	4.79115	0.212505	0.0109373	0.0327595	0.028066	0.0827843	0.142055	6
SMED30007542	0.474304	365.668	183.398	29.6834	0.565296	0.158524	0.0980616	0.0958011	0.0770412	0	6
SMED30007810	0	119.125	75.2244	15.1639	0.571473	0.118045	0.22909	0.107454	0.0161542	0.0747076	6
SMED30007888	0.0801699	20.5064	8.48991	1.25891	0.108479	0.042578	0.0557558	0.0571364	0.0742561	0.297335	6
SMED30007997	0.272077	57.5882	28.0513	5.36633	0.86892	0.919265	1.15366	0.962262	0.333871	0.565351	6
SMED30008097	2.606	38.2544	29.0287	8.86893	7.49353	6.06671	5.22895	4.99129	3.75275	3.96113	6
SMED30008175	0.214329	157.662	86.6638	22.5793	2.39862	0.900045	0.347387	0.184792	0.0230851	0.1558	6
SMED30008183	0.427041	177.777	93.3859	18.4255	1.15955	0.414119	0.289385	0.0550428	0.0968409	0.055009	6
SMED30008255	40.6131	256.485	163.329	97.1097	69.7556	42.0803	37.5377	41.6506	84.0298	56.7901	6
SMED30008475	0.124801	3.746	1.75369	0.149132	0.108025	0.208359	0.35092	0.196585	0.0875325	0.372396	6
SMED30008483	0.277782	62.1354	44.0145	14.2552	1.49764	0.111243	0.134817	0.0213687	0	0.289757	6
SMED30008510	0	4.47662	1.06148	0.234833	0.473426	0.654627	0.986929	0.6095	0.00798094	0.738233	6
SMED30008512	0	157.76	59.6437	6.44754	0.100578	0.0367501	0.0264527	0	0.0125735	0	6
SMED30008523	0	156.704	119.216	17.9967	0.72565	0.450741	0.252784	0.090776	0.0500119	0.0319773	6
SMED30008532	0	18.2574	9.3094	0.656048	0.0571609	0.0106147	0.00454396	0.00301911	0.00321517	0	6
SMED30008673	0	111.878	47.1789	10.3162	0.634667	0.110299	0.0204328	0.0168414	0	0	6
SMED30008920	0	1.94772	0.679625	0.389181	0.0783531	0.0181957	0.0179885	0.0201251	0	0.0232119	6
SMED30008976	0.346297	58.9348	43.6962	8.14475	0.511414	0.0798755	0.0663452	0	0.017602	0	6
SMED30009253	0	19.5593	9.36818	1.86719	0.178664	0.0602931	0.0166554	0.0422738	0	0.0195741	6
SMED30009511	0.415492	77.0088	40.2936	5.25219	0.371327	0.14182	0.135667	0.166108	0.0276097	0.138505	6
SMED30009561	0.114006	10.0782	3.73958	0.721473	0.0865277	0.0298293	0.0714881	0.0168233	0.126633	0.00901433	6
SMED30009605	0.0655936	67.1573	26.6967	4.06639	0.160045	0.0511066	0.0270701	0.0303993	0	5.67864	6
SMED30009666	0	2.87287	0.823353	0	0	0.00786032	0	0.00711821	0	14.829	6
SMED30009676	0	52.9726	31.118	5.41594	0.286145	0.0314354	0	0	0.00828462	0.0105019	6
SMED30009775	0	104.466	60.6692	8.65284	0.726238	0.32001	0.146195	0.0658182	0.0180203	0.0188861	6
SMED30009863	2.10345	43.2625	36.2373	11.3349	10.7868	21.0242	26.7401	26.7175	27.6204	27.4878	6
SMED30009880	5.26574	1017.11	548.786	106.814	9.18894	1.45508	0.778095	0.36053	0.221836	0.186771	6
SMED30009890	1.0039	81.689	45.1569	13.1363	1.31449	0.568177	0.227829	0.345673	0.0270764	0.150772	6
SMED30009924	0	13.5763	12.2227	3.87388	0.80367	0.0501437	0.0153365	0.00972716	0	0	6
SMED30010020	0.238709	3.95791	1.01577	0.865087	1.35662	1.89667	2.17525	1.86473	0.703612	1.4538	6
SMED30010422	0.564672	168.009	79.8384	21.155	1.09456	0.235705	0.0538054	0.0309571	0.0445361	0	6
SMED30010423	0	32.0977	13.4493	1.4081	0.114424	0.00781849	0	0.017295	0.038798	0.0897977	6
SMED30010489	0.123733	100.324	51.3664	6.72072	0.3096	0.118354	0.049897	0.0877098	0.019012	0.0137916	6
SMED30010501	0	4.34443	1.90723	0.233124	0	0.01384	0.0252418	0.00599124	0	0	6
SMED30010575	0.549307	192.984	81.2577	15.7012	0.752706	0.0817657	0.160246	0.060296	0.0247537	0.0145894	6
SMED30010671	0.0688424	158.947	76.3523	13.7501	0.406591	0.151815	0.0498927	0.00852107	0.013237	0	6
SMED30010724	0	89.3631	34.8598	6.12979	0.361125	0.0432486	0.0183217	0.0605625	0.0179117	0.0654636	6
SMED30010895	0	41.5766	15.2066	2.30412	0.0439906	0.00431132	0.0207751	0.00571239	0.00416685	0.00528208	6
SMED30011001	0	37.4287	25.8031	5.08498	0.366604	0.00982347	0.0097116	0	0	0	6
SMED30011137	7.35319	1307.19	715.362	128.508	7.41751	1.80085	1.02704	0.4698	0.267377	0.173868	6
SMED30011143	0	8.9772	9.07471	2.0511	0	0	0.0313942	0	0.0341956	0	6
SMED30011151	0	108.153	49.4178	14.2041	0.702997	0.118153	0.0646522	0	0.073963	0.0086746	6
SMED30011166	0.05363	156.93	78.3445	20.6708	0.708383	0.124324	0.0282234	0.0459612	0.0269475	0	6
SMED30011373	0.634736	172.938	133.443	18.3754	2.29984	0.302195	0.330055	0.284863	0.247365	0.158266	6
SMED30011428	0.60337	153.34	99.4674	23.8212	1.74948	0.404876	0.226564	0.14804	0.171573	0.126831	6
SMED30011514	0	29.0576	16.3338	3.5209	0.350997	0.0119256	0.0107733	0.0172135	0.00586734	0	6
SMED30011541	0	19.5957	10.6104	6.25314	8.45578	0.754878	0.28431	0.255216	0.102359	0.268351	6
SMED30011554	0.358594	21.7415	7.70618	5.27137	8.36289	13.4975	16.0214	13.2467	4.5347	7.92546	6
SMED30011799	0	2.59622	1.56601	0.332822	0.535616	0.165107	0.0736518	0.074667	0	0	6
SMED30011867	0	2.8442	0.992421	0.517997	0.0391742	0	0	0.0171278	0.01824	0	6
SMED30011920	0.0795177	2.12982	1.00455	0.461857	0.301973	0.391288	0.824816	0.55295	0.124424	0.274471	6
SMED30012051	0	2.21971	0.658008	0.0448074	0.859544	0.0421636	0.113856	0.0133537	0	0.0319842	6
SMED30012068	0	16.2478	11.0271	3.12674	0.125488	0	0.018491	0	0.0561409	0.0185389	6
SMED30012126	0.2177	74.8858	35.4859	10.0306	0.4088	0.167839	0.101164	0.0941774	0.0043471	0.0160136	6
SMED30012160	0.242326	11.9271	10.9153	1.3786	2.39995	4.00347	5.58852	6.71409	5.35354	3.52612	6
SMED30012178	0.921246	37.4176	30.1363	8.1126	10.1563	20.9765	21.7426	14.1821	9.22407	11.3396	6
SMED30012214	0.176921	33.4269	12.721	2.10487	0.101325	0.0264968	0.0533843	0.0994637	0	0.160219	6
SMED30012301	0.882574	12.1599	5.97766	6.705	9.21787	4.82076	4.79633	4.57283	4.68367	3.35461	6
SMED30012454	0.562827	141.316	68.1949	17.1551	0.897046	0.211812	0.110315	0.0184159	0	0.0222511	6
SMED30012493	0	65.2543	59.0157	15.1151	2.57891	2.98827	3.76994	4.39145	3.49287	3.35542	6
SMED30012543	0.317368	53.501	45.0896	18.0122	3.3532	0.108355	0.0621011	0.0474253	0.00645263	0	6
SMED30012688	0	76.3643	45.361	7.16347	7.73078	3.62347	1.43761	1.34541	6.89098	2.97361	6
SMED30012726	0.0464351	49.9581	22.6092	3.49935	1.00864	1.3569	1.73708	1.8744	0.847735	1.69778	6
SMED30012730	0.0537837	44.9989	26.605	6.73705	0.537488	0.168767	0.064956	0.0728967	0.0135221	0.0335774	6
SMED30012775	0	11.2849	5.52207	0.928434	0.0373253	0.0216984	0.0161937	0	0.107799	0	6
SMED30012849	0.731092	481.936	312.833	85.1154	9.00437	0.825596	0.217443	0.108518	0.0493356	0	6
SMED30012923	0	7.69448	4.3931	0.723198	0.413381	0.177236	0.265195	0.132012	0.128775	0.0847739	6
SMED30013055	0.15805	62.0434	32.2254	16.0355	2.88631	0.203459	0.183404	0.0609569	0.0170875	0.0173777	6
SMED30013074	0	2.70982	1.5335	0.547803	0.0523764	0.0523159	0.0613297	0.0442659	0.0335834	0.0773281	6
SMED30013088	0.212076	462.085	276.467	49.3152	1.66355	0.472428	0.214863	0.1663	0.0573542	0.0147066	6
SMED30013090	0.192248	133.841	88.7934	22.2247	1.38529	0.231196	0.0431681	0.032703	0.0426168	0.0166452	6
SMED30013099	0.63143	173.49	86.5108	22.0917	0.910121	0.207259	0.0545841	0.0457765	0.0367135	0	6
SMED30013105	0.471419	131.876	126.244	42.4713	6.87908	2.88542	1.60725	0.746249	0.763342	5.89932	6
SMED30013191	0.278381	33.2491	7.84758	1.16599	0.125422	0.203773	0.132085	0.176713	0.234305	0.124462	6
SMED30013238	0.0973657	47.358	22.65	6.59475	0.412013	0.0615474	0.0303336	0.0285987	0.0102981	0.0306299	6
SMED30013329	0	32.372	19.8997	1.97793	0.0492776	0	0.0146659	0.0102833	0	0	6
SMED30013335	0.0462063	2.17699	0.235396	0.183182	0.305743	0.558464	0.559718	0.510451	0.515886	0.894636	6
SMED30013348	0.363696	46.983	40.8869	14.553	0.740133	0.173699	0.0421487	0.0183411	0.0191645	0.00620418	6
SMED30013390	0.154078	8.87097	8.99178	0.781737	1.97063	3.1301	4.40171	5.30039	4.47343	2.51428	6
SMED30013469	1.54803	58.0727	25.0822	5.1546	0.46551	0.116391	0.113842	0.0283722	0.0877967	2.91559	6
SMED30013543	0	48.3795	26.2135	4.35157	0.68734	0.859837	0.986217	0.971594	0.760466	1.34115	6
SMED30013566	0	2.40857	1.21885	0.792653	0.858734	0.268428	0.270799	0.20235	0.861649	0.241342	6
SMED30013612	0.141979	2.6684	0.689253	0.172581	0.0421062	0.0221981	0	0	0.016087	0	6
SMED30013636	0.158489	57.1866	49.2784	12.2719	1.29184	0.167494	0.0442151	0.0447872	0.0706536	0.0369305	6
SMED30013690	0	5.92751	4.30223	1.05502	1.45955	0.57671	0.301436	0.211507	0.252223	0.212964	6
SMED30013710	0.588021	112.929	95.5648	26.0927	2.47179	0.799263	0.587792	0.440554	0.174759	0.590738	6
SMED30013711	0.453224	90.158	71.1543	12.3688	0.757712	0.183145	0.0539902	0.055801	0.0183061	0.0847409	6
SMED30013736	0.0611933	7.15055	3.26612	0.844176	0.0356988	0.00956745	0	0.00757428	0	0	6
SMED30013867	0	16.8559	11.5421	1.46786	0.159665	0.0201866	0.0226678	0.0208733	0	0	6
SMED30013884	0.028325	2.98968	2.75845	0.271801	0.974664	0.979987	1.34107	1.43935	2.55386	0.918049	6
SMED30013957	0.208887	142.079	73.971	8.49932	0.784767	0.978232	0.62374	0.297082	0.0336564	0.231057	6
SMED30013970	0	14.0827	8.64219	1.10764	0	0	0.0104327	0	0	0	6
SMED30013987	0.378879	434.56	209.279	58.787	1.87297	0.300229	0.191934	0.209362	0.329317	0.211822	6
SMED30014042	0	3.21249	1.64934	0.22273	0.0540992	0	0.0172072	0.0127779	0	0.0144773	6
SMED30014111	0	11.4717	5.15713	0.738605	0	0	0	0	0	0.116062	6
SMED30014175	0.194239	103.106	40.7493	9.45446	0.770119	0.0602075	0.0381696	0	0.0157165	0	6
SMED30014239	0	90.1639	43.5898	3.52779	0.205822	0.0284616	0.0133274	0.00885505	0.00943009	0.0102132	6
SMED30014431	0.961826	409.439	198.706	82.3735	5.00687	1.10563	0.317424	0.250866	0.159182	2.90995	6
SMED30014566	0.372703	300.735	130.919	43.1862	2.47722	0.493741	0.316444	0.22793	0.0860568	0.170303	6
SMED30014614	0.0754604	14.5751	6.58471	0.193807	0.044022	0.0491424	0.0804928	0.043465	0	0.0312489	6
SMED30014831	0	15.6615	8.53238	0.945968	0	0.0360767	0.0348886	0.022128	0	0.0216184	6
SMED30014834	0.0693337	137.76	57.0044	11.2841	0.385541	0.109531	0.0975963	0.15086	0.0124603	0.103043	6
SMED30014927	0	1.96912	0.35975	0.31091	0.153984	0.0908384	0.0633197	0.0766078	0.0206342	0.0261568	6
SMED30015015	0.0595913	6.03501	1.70851	0.120122	0.0505846	0.363211	0.895729	0.955305	1.01136	0.286904	6
SMED30015032	0	7.47673	4.5741	0.564067	0.0173995	0	0	0.00752341	0.00801197	0.00833374	6
SMED30015065	0.241307	49.5056	29.107	3.95467	0.33622	0.0658819	0.0229896	0.00914816	0.0102057	0.00893746	6
SMED30015190	0.273466	7.28074	0.708757	0	0.291349	0.360829	0.422392	0.218368	0.0451186	0.0819236	6
SMED30015303	0.200158	29.1282	14.4375	1.11462	0.288743	0.148152	0.111134	0.117724	0.0168614	0.0556958	6
SMED30015312	0.162681	33.1443	27.2755	2.59951	0.145735	0.0123152	0.0167852	0	0	0	6
SMED30015315	0.0832825	11.7518	4.19301	1.53298	0.0956696	0.0130211	0.0470481	0.134089	0	0.0737446	6
SMED30015327	0.0467431	47.4505	22.4511	3.415	0.0553033	0.0249608	0.0400751	0.0145214	0.00645455	0.00671377	6
SMED30015389	0	1.47309	0.605299	1.22158	0.0636988	0.0926819	0.132039	0.0891493	0.0325085	0.0468092	6
SMED30015559	0	5.64298	2.72492	0.346604	0.111697	0.0331929	0.0521714	0.0446636	0	0.0264909	6
SMED30015571	0.385352	110.398	55.5951	15.7306	0.852907	0.17916	0.157932	0.057377	0.0431398	0.0144652	6
SMED30015590	0	6.73305	1.42684	0.330495	0.194407	0.206405	0.365355	0.274528	0.882072	0.448073	6
SMED30015628	0.124201	3.87171	1.84666	0.487333	1.23598	1.53979	1.33199	1.42977	0.427072	1.76847	6
SMED30015659	0.113157	2.58969	1.10686	1.28547	0.419936	0.285313	0.317514	0.283082	0.644381	0.325095	6
SMED30015830	0	13.4603	6.27599	1.90544	0.0980309	0.0539061	0.0196662	0	0	0.0163667	6
SMED30015850	5.35776	30.3152	19.7729	15.9426	20.5407	18.0996	15.0044	13.781	14.8634	28.2891	6
SMED30016187	0.0870627	1.7077	1.44905	0.394419	0.0225474	0.0236182	0.0145164	0.0493599	0.0144668	4.76365	6
SMED30016232	0.0937875	78.3921	36.2886	4.59343	0.912206	0.100694	0.0808474	0.040414	0.00841069	0	6
SMED30016236	0.185933	86.7195	44.8404	7.29962	0.464391	0.0586236	0.0591534	0.0262861	0.0072861	0	6
SMED30016262	0	43.6326	34.692	2.53265	0.274561	0.997678	1.14197	1.04	0.440916	1.00467	6
SMED30016385	0	2.74601	2.38664	0.218491	0.0245925	0.0208621	0.0148832	0.0122672	0.0105975	1.29228	6
SMED30016390	0	3.52797	1.0337	0	0	0	0.0924399	0.175271	0.0656741	0.122202	6
SMED30016531	0.0335586	20.329	10.279	1.68069	0.125879	0.0351013	0.0136386	0.00923415	0.0139019	0.0225764	6
SMED30016555	0	43.4134	19.1868	5.53425	0.257064	0.0394601	0.0144048	0.0130095	0.0186565	0.00386024	6
SMED30016628	0.332326	117.516	67.673	18.8857	0.870276	0.11177	0.0849305	0.049069	0.0100786	0	6
SMED30016761	0.568879	138.783	98.7012	27.8366	2.28033	0.344729	0.155002	0.153309	0	0.0637467	6
SMED30016768	0	32.6195	9.23855	1.31998	0.0423123	0.0912361	0.0464744	0.0786307	0.0365261	0.0669615	6
SMED30016777	0.0494142	7.69435	5.83313	1.1686	0.219633	0.315985	0.363428	0.270774	0.109625	0.131164	6
SMED30016812	0.887898	162.872	71.3052	17.3066	1.39384	0.243431	0.102408	0.0111811	0.0227089	0	6
SMED30016827	0.319989	51.2482	18.3743	2.80449	0.273635	0.0810031	0.0834306	0.0698327	0.0127793	0.0318225	6
SMED30016847	0.0483001	35.4837	13.7705	2.80826	0.385017	0.893462	0.708295	0.450726	0.118063	0.352714	6
SMED30016908	0.811192	314.029	168.372	41.269	1.47616	0.211925	0.119149	0.0622227	0.0681633	0.00676349	6
SMED30016992	0.327883	116.764	95.486	11.8657	0.908443	0.12286	0.052488	0.0320451	0.00535491	0.00571503	6
SMED30017097	0	44.5001	25.4179	4.46302	0.13509	0.054487	0	0	0.0155273	0	6
SMED30017229	0	12.9823	7.47701	1.15293	0.0662651	0.0512994	0.0488955	0.0494422	0.0506078	0.0197398	6
SMED30017238	0.229023	38.3975	9.72046	1.32614	0.0363106	0.0633255	0	0.0157005	0.01672	0	6
SMED30017273	0.240909	95.3558	52.4336	17.9046	0.814305	0.222617	0.0209949	0.0146486	0.0300617	0	6
SMED30017625	0	2.79762	0.182524	0.348974	0.134965	0.0654756	0.299745	0.206303	0.189759	0.136874	6
SMED30017711	0.121285	74.8865	58.568	15.8569	0.554534	0.0871159	0.0238336	0.0351645	0	0	6
SMED30017719	0.725403	125.297	81.114	11.1633	1.68721	1.26155	1.42066	1.23354	0.667578	0.91785	6
SMED30017730	0.288755	81.7533	54.143	9.71316	0.836059	0.173005	0.0814788	0.038161	0	0.0125625	6
SMED30017844	0.479753	181.396	76.4555	26.8169	1.7045	0.200058	0.0620767	0.0205107	0.0139948	0	6
SMED30017904	0	20.7308	9.9964	0.806683	0.0312844	0.0177463	0	0	0	0	6
SMED30017914	0	1.92932	0.565151	0.160363	0	0.0108191	0	0	0	0	6
SMED30017933	0.157619	12.4177	11.0368	0.654223	0.0228742	0.0227985	0.00735532	0.0185972	0	0	6
SMED30017981	0.25109	107.726	69.4254	20.2449	1.29486	0.206672	0.0600335	0.0538161	0.0147873	0	6
SMED30018001	0	3.69237	2.2716	0	0.0452433	0	0	0	0	0	6
SMED30018021	0.227983	63.6255	36.2267	7.70514	0.654311	0.058354	0.0887534	0.00864305	0.0213384	1.10203	6
SMED30018065	0	53.0443	30.4827	6.59137	0.229699	0.0607377	0.0348392	0.00930153	0	0	6
SMED30018175	0.418699	226.478	151.17	53.0394	3.87074	0.676695	0.27373	0.25279	0.0499347	0.10415	6
SMED30018217	0.767278	113.118	108.139	5.77997	0.151929	0.14589	0.215087	0.115192	0.0359884	0.0905822	6
SMED30018253	0.632622	252.008	145.552	64.9789	5.03514	0.730661	0.242913	0.11963	0.0522329	2.13502	6
SMED30018256	0.11691	43.9453	24.8695	4.45219	0.246934	0.120897	0.121873	0.132472	0.0179592	0.176077	6
SMED30018267	0	17.57	11.0738	1.53075	0.276686	0.018283	0.0206427	0.0485031	0.0293971	0.0682597	6
SMED30018306	0.423311	211.609	105.635	44.132	3.98821	0.97839	0.442667	0.258819	0.116063	0.132643	6
SMED30018372	0.190343	43.2009	27.3067	1.91859	0.233809	0.258753	0.301122	0.216344	0.210154	0.26961	6
SMED30018438	0	13.5098	8.93865	1.33963	0.0224799	0.0195218	0.0146294	0.0116442	0.0103514	1.20417	6
SMED30018457	0.268999	82.7528	41.8849	12.7334	0.812798	0.106965	0.0311763	0.024222	0.0570336	0.00639011	6
SMED30018488	0.115432	94.9278	33.9453	21.6312	0.911391	0.128204	0.145331	0.0436661	0.0586741	0.0270588	6
SMED30018523	0.46752	321.296	148.411	33.6965	2.18884	0.426797	0.260747	0.0781634	0.0186164	0.0672938	6
SMED30018535	0	10.825	3.47657	3.18038	4.46909	1.96516	2.99882	2.99932	0.407009	1.66752	6
SMED30018584	0.289352	52.7874	25.6344	7.02311	0.273743	0.107504	0.0358139	0.0199568	0	0	6
SMED30018629	0.0865742	73.2059	32.2031	6.8129	0.262385	0.152651	0.0855967	0.0580307	0.0388193	0.617202	6
SMED30018638	0.19602	78.7201	26.0745	10.178	0.888602	0.176941	0.0955624	0.0504132	0.180621	0.0903017	6
SMED30018645	0.0773733	7.03017	3.8479	0.176782	0.0672172	0.112418	0.100019	0.0928556	0.605812	0.318889	6
SMED30018744	0.855558	8.07623	6.45727	1.88971	1.81641	3.28777	3.811	5.12661	14.8242	8.99315	6
SMED30018810	0.511053	77.1653	40.8758	12.8873	2.4217	0.430577	0.0753199	0.0447395	0.0223157	0.0178705	6
SMED30018852	0.663646	121.812	68.2762	21.6777	1.57584	0.534549	0.482921	0.380511	0.0772988	0.435713	6
SMED30018874	0	1.90024	1.8081	0.718022	0.242945	0.144244	0.229357	0.161079	0.137454	0.0727149	6
SMED30018891	0.090278	2.61438	1.562	1.96024	0.968859	0.592122	0.678224	0.65412	0.303063	0.393392	6
SMED30018918	0.62221	73.8957	36.1759	10.6799	0.826471	0.157255	0.0999654	0.181622	0.342055	0.237307	6
SMED30018930	0.130328	27.549	15.6915	2.8553	0.183391	0.112752	0.0855761	0.0240791	0	0.111248	6
SMED30019015	0	1.97888	0.599183	0.091551	0	0.00623045	0	0.00825518	0	0	6
SMED30019023	0	34.5705	17.9311	2.47014	0.477403	0.0731164	0.0636668	0.211968	0.40351	1.97317	6
SMED30019064	0.70584	27.8677	12.0034	4.60628	2.11297	2.4346	4.8721	2.94759	0.287938	1.45451	6
SMED30019072	0.193058	104.504	63.1679	15.6222	0.628982	0.161358	0.21258	0.184612	0.0202161	0.0179799	6
SMED30019179	0.276576	177.733	82.5997	14.6271	1.08728	0.350552	0.225584	0.147419	0.0570064	0.101557	6
SMED30019564	6.99581	785.814	472.354	133.507	12.3095	2.50601	1.65078	0.78191	0.75218	0.0114399	6
SMED30019599	0	1.79473	1.40566	0.226161	0.0931139	0.226086	0.562889	0.91118	1.2941	4.27451	6
SMED30019605	0.116771	96.0738	57.9819	11.3822	0.752185	0.0886715	0.0292688	0.017148	0.00557664	0.209704	6
SMED30019634	0	3.35488	2.757	1.04524	0.132895	0	0	0.0144454	0.0324333	0.0163667	6
SMED30019862	0.332161	24.0913	12.7566	3.91213	1.96181	3.18325	3.41746	2.72836	1.89088	2.89814	6
SMED30019886	0.0934164	6.62232	2.62569	1.18856	0.741819	0.924049	1.45513	0.9777	0.504352	0.399549	6
SMED30020143	0	22.201	9.08452	0.535124	0	0.0250192	0	0	0.029469	0	6
SMED30020289	0	8.21215	5.40415	1.98176	0.518689	0.105783	0.0931549	0.108416	0.0538162	0.0746079	6
SMED30020339	0	93.3302	50.5778	13.8051	0.345558	0.0519722	0.0641003	0.0349834	0	0	6
SMED30020360	0.465619	138.315	104.562	34.6511	2.44508	0.164113	0.10374	0.0223498	0.0256936	0.00837837	6
SMED30020361	0	6.28741	1.66858	0.643743	0.0191105	0.017752	0.0616849	0.104763	0.0869966	0.200996	6
SMED30020415	0.15081	65.0212	37.5277	11.5765	0.695965	0.198297	0.09948	0.0435629	0.0100221	0	6
SMED30020435	0.790017	136.136	79.7245	37.8764	2.68061	0.114349	0.157318	0.0657242	0.0251538	0.0685545	6
SMED30020536	0	7.15599	2.58049	0.865053	0.0544528	0.0123691	0.00574797	0	0	0	6
SMED30020553	0	105.361	53.7191	7.92665	0.273232	0.188288	0.242897	0.162575	0.104923	1.75886	6
SMED30020646	0.139007	92.4504	49.301	16.6166	1.31894	0.261965	0.0440181	0.035482	0.0409324	0	6
SMED30020719	0	132.049	58.6117	8.91008	0.900907	0.155297	0.155058	0.0307964	0.0659861	0.113571	6
SMED30020744	0	12.4914	7.74886	0.678397	0.227614	0.0329344	0.0276501	0.0115554	0.00842902	0	6
SMED30020767	0	25.7767	11.2076	1.62481	0.082329	0.384592	0.179209	0.152082	0.0625908	0.0659719	6
SMED30020817	0	5.65032	2.62335	0.190593	0	0.1349	0.143462	0	0.0290157	0.0254099	6
SMED30020868	0	7.75012	7.99049	1.81973	0.549314	0.0184377	0.00981401	0	0.00966944	0.00722299	6
SMED30020977	0	10.6576	8.19459	1.34643	1.69019	3.52329	4.61149	5.85721	5.85462	2.30266	6
SMED30020990	0.297822	92.6104	52.3876	7.84298	4.12655	5.70281	5.85111	6.67699	4.97633	6.51291	6
SMED30021005	0	6.90757	1.18412	1.97578	0.316731	0.168749	0.044844	0.049031	0.128777	20.7146	6
SMED30021057	0.0712485	76.4346	41.2878	5.025	1.32694	1.40055	1.45044	1.54141	0.622457	1.24037	6
SMED30021098	14.8782	94.0697	79.7473	26.0026	14.6937	63.947	36.8728	33.0087	37.3015	16.8176	6
SMED30021141	0.986873	185.164	98.9895	23.7696	1.63014	0.325278	0.210042	0.0535874	0.00909363	0.0178124	6
SMED30021432	0.33109	112.415	64.4276	18.9441	1.30918	0.211806	0.101333	0.0394948	0.00445471	0	6
SMED30021495	1.01027	79.5849	50.6907	6.13199	1.31144	0.475439	0.665923	0.459129	0.479509	0.461607	6
SMED30021637	1.01454	5.31698	4.54695	1.63307	1.80323	2.31669	3.1343	4.03518	5.68859	7.07498	6
SMED30021649	0	35.7993	19.399	4.63625	0.397545	0.361835	0.449371	0.377118	0.202658	0.524734	6
SMED30021690	0	17.8149	11.0822	5.79821	0.557212	0.128764	0.119701	0.123161	0.0321497	0.0551057	6
SMED30021713	0	31.1225	16.4326	4.87475	0.19484	0.0330785	0.0141052	0.0322715	0	0.00548354	6
SMED30021849	0.18166	43.6657	28.051	4.54239	0.516459	0.103602	0.0145158	0.023682	0.0109508	0	6
SMED30021922	2.35813	14.1717	10.9075	3.17296	0.66961	0.776913	1.14154	1.64207	3.74263	3.13924	6
SMED30021973	0	43.974	15.802	1.64676	0.0942004	0	0	0	0	0	6
SMED30022146	0.799903	359.693	176.427	32.8872	2.12839	0.768254	0.263385	0.253956	0	0.0306704	6
SMED30022159	0	197.155	74.769	15.4413	0.633345	0.196041	0.16576	0.0250167	0.0242419	0.0237422	6
SMED30022193	0	12.3294	11.4968	1.12167	2.63247	4.38842	5.87561	6.85675	5.87633	3.01946	6
SMED30022334	0	2.94458	1.03048	0.24142	0	0.0520359	0.133396	0.0958896	0.0883766	0.110966	6
SMED30022418	0.0968569	38.4667	19.1269	5.15871	0.154905	0.0386562	0.0445458	0.0121321	0.0161015	0.00870146	6
SMED30022477	0.389649	73.4416	48.8075	9.90308	0.315822	0.121132	0.0181831	0	0.0198056	0	6
SMED30022556	0	2.8548	0.819884	1.56172	0	0	0	0	0.0086553	0.029899	6
SMED30022698	0.171996	208.363	140.182	34.7238	2.09924	0.500832	0.14404	0.0343021	0	0.037955	6
SMED30022767	0.0934527	90.0622	42.6765	5.30839	0.196713	0.0587618	0.117339	0.0308616	0.0103174	0.0441436	6
SMED30022781	0.529116	102.786	66.626	11.9346	0.822955	0.356948	0.282077	0.152256	0.299456	0.221856	6
SMED30022810	1.10186	547.377	316.061	45.4526	2.6096	3.64755	4.41648	3.42259	0.273739	0.684846	6
SMED30022875	0.130276	125.086	66.8699	21.1553	2.19498	0.276221	0.139067	0.0667473	0.010747	0	6
SMED30022894	0	45.0144	16.3611	2.27749	0.219397	0.0151022	0.0168664	0.0275289	0	0	6
SMED30022945	0	78.8859	32.779	7.30748	1.19926	0.241294	0.0843917	0.0664299	0.0287722	0.0264703	6
SMED30022948	0	12.766	3.78453	1.57558	0.302806	0.0337889	0	0	0.0489737	0.0310406	6
SMED30023024	0.121399	35.1352	18.4592	3.33917	0.21825	0.0484784	0.023856	0.0518423	0	0	6
SMED30023119	0.299175	51.0948	27.1587	5.41272	0.286561	0.0784375	0.0123002	0.0170234	0.0235961	0.00591386	6
SMED30023165	0	88.0381	50.6983	13.428	0.754281	0.108592	0.0179129	0.0803549	0	0	6
SMED30023181	0	149.504	59.1058	14.4792	0.602937	0.433093	0.478113	0.330241	0.725969	0.344618	6
SMED30023191	0	22.2252	9.13228	1.58215	0	0	0	0	0.0330744	0	6
SMED30023194	2.14924	93.1852	57.596	12.7788	1.04964	0.222844	0.139839	0.0805651	0.0239548	0.0532098	6
SMED30023259	0.0365979	87.6597	35.5101	7.48313	0.246417	0.0425709	0.033596	0.0212246	0.0162374	0	6
SMED30023599	0	42.9927	23.5492	3.91181	0.352314	0.589215	0.340916	0.389919	0	0.360521	6
SMED30023624	0	17.8349	12.436	1.45537	0.0999492	0.0398158	0.0201826	0.0208996	0	0.00997845	6
SMED30023638	0	57.0542	20.2639	2.23762	0.0765048	0.0216578	0.0483755	0.0171458	0	0	6
SMED30023673	0	4.26917	1.66942	1.86906	0	0.0183155	0	0.00911952	0	0	6
SMED30023842	0	16.5721	9.41438	2.88126	0	0	0.0216004	0.0161044	0	0	6
SMED30023993	3.05549	8.22439	4.42305	1.19474	0.945354	0.747017	1.01942	1.3279	0.900679	0.867486	6
SMED30024159	0	34.9514	13.7626	1.93785	0.0496092	0.0229661	0.0430031	0.0305443	0.00510412	0.00544737	6
SMED30024179	0.0901912	17.7839	6.95691	1.74035	0.656923	0.769454	0.6206	1.0555	0.350667	1.08963	6
SMED30024552	0.180319	83.4745	49.4791	25.2555	1.74651	0.0368965	0.101524	0.08757	0.0206848	0.00384282	6
SMED30024876	0.0512168	36.5956	14.7984	2.66647	0.25884	0.0293241	0.0274394	0.0224599	0.00414413	0.0038893	6
SMED30024953	0.194135	55.3105	22.4758	1.60726	0.274937	0.106705	0.121692	0.0904681	0.159072	4.81883	6
SMED30024965	0	4.73637	1.97095	1.53208	0.0870467	0.00980395	0.0117102	0.0103591	0	0.0168907	6
SMED30025002	0.278681	265.994	162.07	43.9478	2.78722	0.259643	0.0792594	0.0737142	0.0166944	0	6
SMED30025054	0.112385	26.8178	24.5242	1.56083	0.0445208	0.0345782	0	0.00481099	0	0.00558271	6
SMED30025081	0.678839	14.1523	6.54693	1.82806	0.957878	1.38517	2.73101	1.7608	0.114861	1.36455	6
SMED30025183	0	70.9049	29.027	4.06031	0.108409	0.0328419	0	0.0210196	0	0.0109718	6
SMED30025340	0.285548	83.3658	56.254	5.09002	0.281875	0.270579	0.15508	0.140153	0.204599	0.20889	6
SMED30025362	0	4.05487	2.13555	1.96469	0.0128755	0.00508972	0.00766393	0	0.00664431	0	6
SMED30025432	0.0629945	27.2818	11.5133	1.69456	0.0562972	0.0232951	0.0487871	0.0237574	0.0061079	0.0297562	6
SMED30025512	0	66.0452	42.8679	11.2652	0.575908	0.16965	0.105458	0.133878	0.0357302	0.0760453	6
SMED30025586	0.203415	93.0695	69.1098	15.9529	0.787745	0.157121	0.209848	0.117517	0.0800519	0	6
SMED30025951	0.187201	81.0493	66.9171	5.80332	0.0870912	0.0944887	0.242654	0.348055	0.187494	0.0589456	6
SMED30025959	0.535763	230.886	145.822	37.2777	1.94464	0.331645	0.179731	0.0977346	0.0627787	0	6
SMED30025975	0.552248	181.408	125.606	18.4889	1.27373	0.298211	0.248451	0.19802	0.288108	1.17518	6
SMED30026076	0	8.83469	6.17659	0.700253	0	0	0.0246804	0.031307	0.0193546	0.0378268	6
SMED30026082	1.03579	219.787	105.793	31.3906	1.67244	0.283868	0.184562	0.0334295	0.0277252	0.0135515	6
SMED30026102	0	2.61134	0.937822	0.427899	0.120446	0.0581719	0.0448189	0.0315398	0.0206828	0.0556552	6
SMED30026111	0	36.1386	24.219	5.50871	0.356013	0.0695929	0.0429768	0.031162	0.00675992	0.00732132	6
SMED30026178	0	33.067	8.79358	1.09383	0.171717	0.183307	0.178182	0.171077	0.203601	0.104787	6
SMED30026384	0.647462	47.3487	39.2223	12.1379	1.25179	0.102884	0.0334021	0	0	0.0718914	6
SMED30026461	0.266389	6.29945	3.48387	1.39788	1.84083	2.16287	4.05561	2.55464	0.767896	1.58283	6
SMED30026463	0.483155	149.047	113.189	19.6435	1.9915	0.369203	0.117307	0.0407109	0.0442237	0.0662262	6
SMED30026536	0.316446	90.4747	46.0061	14.8438	1.04008	0.181158	0.11222	0.0531693	0.0181194	0.0267273	6
SMED30026610	0.244988	54.2653	24.4422	3.79845	0.0254084	0.0121318	0.0297518	0.0109864	0.0325834	0	6
SMED30026617	0	1.72226	0.143571	0.107712	0.0391742	0	0	0.0102591	0.206822	1.87831	6
SMED30026625	0	9.05448	1.94458	2.9578	2.9605	1.07647	1.19117	1.0375	0.260922	0.504856	6
SMED30026637	0.1195	29.1663	17.0587	3.11633	4.89463	6.96034	6.62946	6.8262	2.03159	5.96868	6
SMED30026856	0	108.721	56.5975	17.5677	1.82654	2.30889	1.67337	1.35574	1.05002	2.56616	6
SMED30026921	0	11.9828	6.07192	0.568836	0.095154	0	0.0152683	0.038503	0	0	6
SMED30027036	0	3.30623	1.24636	0.795345	0.518455	0.0612571	0.135124	0.0844618	0.02537	0.256174	6
SMED30027061	0	42.8886	17.7751	2.30973	0.152456	0.0410182	0.0334424	0	0	0	6
SMED30027079	0.41674	148.332	66.932	26.2378	1.98275	0.269437	0.127143	0.0478253	0.0320758	0.00423083	6
SMED30027124	0.488658	215.669	108.739	23.4849	0.496187	0.286861	0.131242	0.0714396	0.061568	0.0232931	6
SMED30027298	0.0897394	29.7205	14.3591	3.52963	1.77985	2.21424	4.2836	3.00675	0.275644	1.67733	6
SMED30027509	0.309366	155.248	96.8189	27.7606	1.06833	0.210509	0.0736779	0.0192517	0.0146296	0	6
SMED30027580	0.910566	199.271	106.175	21.1197	1.53957	0.246286	0.118726	0.0823178	0.305442	0.171752	6
SMED30027630	0	9.56984	1.61439	1.42221	3.01254	5.02479	5.51383	5.16242	1.51562	3.96975	6
SMED30027642	0.0431457	44.044	27.1267	4.92062	0.224185	0.0127459	0.00918598	0.0170989	0.00433767	0	6
SMED30027650	0	13.4572	6.9868	2.13859	0	0	0	0.0326857	0.0431944	0	6
SMED30027713	0.508679	8.01103	3.95046	4.73368	3.92598	3.71976	3.66851	4.14721	3.77487	2.45915	6
SMED30027729	0.153589	40.782	23.9123	4.83314	0.588255	0.0688261	0.00716728	0.00590752	0.00460038	0	6
SMED30027751	0.155625	120.663	92.3434	32.2655	2.93934	0.64537	0.443838	0.373933	0.224801	0.173882	6
SMED30027784	0	3.29943	2.79426	0.513604	0.521726	0.183237	0.106969	0.0733388	0.0939267	0.155466	6
SMED30027846	0	17.6333	8.74284	1.31743	0.0413805	0.0307025	0.00493668	0.0115994	0.0310366	0.0193105	6
SMED30027894	0.121849	133.801	67.758	29.4126	1.66854	0.196199	0.0787427	0.0606509	0.0429813	10.0447	6
SMED30027923	0.109931	102.612	64.0725	18.1458	2.19142	0.324132	0.296352	0.119482	1.33728	0.0340801	6
SMED30027939	0	3.7989	1.224	0.162132	0	0.0937854	0.0235456	0.0752417	0.0388312	0.258414	6
SMED30027981	0.0439457	7.65073	2.68932	2.7232	0.283456	0.0383444	0.0281308	0.0741969	0.133518	0.0677675	6
SMED30027996	1.32069	399.94	203.373	80.1822	5.70622	0.927208	0.31357	0.218334	0.0487778	0.0693383	6
SMED30028127	0.528699	189.035	154.376	17.5691	0.600573	0.159775	0.209882	0.0329845	0.0655596	6.81189	6
SMED30028133	0	12.7517	5.94167	2.00738	1.67653	1.84212	2.6321	2.23933	0.893464	1.99625	6
SMED30028163	0.209951	4.93532	1.59981	1.06819	1.12163	2.27417	2.62787	2.55941	0.273332	1.85355	6
SMED30028213	0.487718	80.9269	32.2576	5.36771	0.31917	0.057052	0.0996884	0.023494	0.0280556	0.00533476	6
SMED30028215	0.0899317	85.0119	60.6927	7.72004	0.558171	0.306481	0.0243363	0.0559817	0	0.00940443	6
SMED30028226	0.127887	5.83782	3.2689	0.814398	0.108981	2.17975	1.4894	1.22893	2.74192	132.125	6
SMED30028240	0	18.3212	12.0022	1.21449	0.0721097	0.0240088	0.059584	0	0	0	6
SMED30028419	0	6.80445	4.49808	0.844377	0.704765	0.786567	0.668663	0.713668	1.08694	0.663067	6
SMED30028444	0	34.6788	21.9881	2.24897	0.0977393	0.0620571	0.0572069	0.00863422	0.00790382	0	6
SMED30028482	0.467567	185.589	97.9929	22.5786	0.601626	0.155122	0.105675	0.0393223	0.0567195	0.0116889	6
SMED30028528	0.188912	60.9927	54.0506	7.12839	0.186216	0.0629237	0.0329863	0.0664703	0	0.0703813	6
SMED30028536	0.199797	90.9414	54.812	14.9187	1.12924	0.125401	0.0877139	0.0349759	0.00729319	0.0740003	6
SMED30028593	0.347851	114.109	53.2707	13.2428	1.84007	0.428616	0.685977	0.241696	0.138476	0.277544	6
SMED30028729	11.313	56.9982	45.3986	23.8713	15.2813	9.20747	7.45199	6.66268	6.066	4.46276	6
SMED30028825	0	6.24549	5.79642	0.906554	1.30072	2.90885	2.44768	3.05776	2.98879	1.41505	6
SMED30028850	0	2.32975	0.173939	1.0814	0.0456151	0	0.0271517	0	0	0	6
SMED30028969	0.301093	130.676	73.1128	24.4695	1.73317	0.402453	0.143093	0.0539688	0.0153043	0	6
SMED30029037	0	14.9117	13.3121	0.491833	0.0540215	0.0141608	0	0.0131783	0	0	6
SMED30029109	0	65.6115	8.98459	3.65088	0.0909611	0.0835375	0.0772612	0.0602853	0	0.0594223	6
SMED30029185	0.49006	273.705	190.05	22.2945	0.746065	0.476484	0.69244	0.614031	0.059302	0.157566	6
SMED30029330	0	25.6876	14.8792	3.06028	0.387205	0.102604	0.0993107	0.0255271	0.0378329	0.0426544	6
SMED30029392	0	21.8518	5.11829	3.26758	6.29739	1.65585	2.58345	2.08161	0.42147	1.72333	6
SMED30029459	0	3.90161	1.04825	0	0	0	0	0	0	0.0228484	6
SMED30029478	0.0695843	102.261	37.7896	9.32097	0.386289	0.0503267	0.0602786	0.0352807	0.0105896	0.0226611	6
SMED30029580	0.13286	63.3339	30.3352	3.85505	0.097664	0.0378039	0.0566321	0.0266168	0	0	6
SMED30029591	0	2.41416	0.530543	1.16258	0.0988935	0.0489255	0.124076	0.0638007	0.0622715	0.179829	6
SMED30029646	0.880019	281.799	81.2371	27.3875	2.58299	0.368636	0.136594	0.0453171	0.0379664	0	6
SMED30029679	0	4.11662	1.46406	0.643983	0.423951	0.431973	0.54831	0.82898	0.066924	0.276232	6
SMED30029749	0.244406	30.2638	13.707	3.56266	0.232617	0.0555478	0.0810403	0.0257752	0.00988789	0.03478	6
SMED30029752	0	6.19433	2.95243	0.753348	0.26504	0	0	0	0	0.220981	6
SMED30029908	13.0414	10815.7	5308.43	662.258	24.6989	5.41668	3.31727	1.97623	1.03499	0.0144884	6
SMED30029968	0	2.76669	1.28965	1.81514	0.108864	0.0467219	0.0216025	0.0160418	0.0329517	0.0818861	6
SMED30030096	0	4.21302	3.60399	0.429447	0.0317753	0.00621112	0.00614039	0.00655772	0	0.00640668	6
SMED30030145	0.528526	77.3836	43.853	10.0729	1.28749	0.182763	0.0646962	0.0273557	0.0337685	0	6
SMED30030214	0	5.92711	2.00546	0.638812	0	0	0	0	0	0.0318658	6
SMED30030216	0.0975595	86.3414	42.6244	13.6883	0.918977	0.434213	0.279845	0.313286	0.110879	0.115684	6
SMED30030231	0	36.705	16.8732	2.50245	0.130604	0.0145835	0	0.0491432	0	0	6
SMED30030286	0	13.5782	13.1526	1.32723	4.06745	5.02366	4.90414	6.55148	9.31839	10.79	6
SMED30030332	0	3.68524	1.55532	0	0	0	0	0	0	0	6
SMED30030376	0.855422	105.491	53.7501	15.7142	1.30159	0.254518	0.162559	0.212939	0.0312352	0.0135275	6
SMED30030649	0	90.978	41.1149	7.44687	0.361911	0.143639	0.0328121	0.0180689	0.0150993	0	6
SMED30030651	0.0873325	115.591	104.877	26.4817	4.44739	0.129004	0.136334	0.0357238	0.288413	6.02774	6
SMED30030688	0.230658	205.295	114.193	16.5518	0.655599	0.167936	0.0771741	0.0668753	0.0676536	0.101941	6
SMED30030714	0	2.12872	1.00532	0.160934	0.0545005	0	0	0	0	0.0139716	6
SMED30030723	0.18912	48.5725	29.7863	3.60661	0.210735	0.0640143	0	0.0408724	0.0788897	0.0146893	6
SMED30030812	0	1.62144	0.497039	0.130426	0.0411401	0	0.0572313	0	0.0225062	0.0680292	6
SMED30030838	0.194196	21.9502	17.4149	7.12081	6.35173	9.76812	8.61317	8.18099	5.49479	9.4184	6
SMED30030870	0.418411	2.53205	1.68342	0.728816	0.226461	0.281919	0.404853	0.172615	0.0273843	0.212931	6
SMED30030875	0.0895027	28.8617	15.2025	1.13147	0.11202	0.0842715	0.121676	0.276242	0.137285	0.25239	6
SMED30030898	0	65.7601	29.1804	3.12837	0.103077	0	0.0134757	0	0	0	6
SMED30030906	0	37.8902	28.3139	2.98162	0.37779	0.277441	0.205402	0.123995	0.125526	0.0918715	6
SMED30030949	0.31659	74.3904	32.9324	9.03574	0.257699	0.207752	0.325596	0.327419	0.066443	0.161425	6
SMED30031147	6.6986	15.2395	4.28952	5.26274	1.02619	0.722529	2.39405	3.48747	6.31255	6.33977	6
SMED30031170	0.383638	196.666	65.0674	7.89024	0.342914	0.0725232	0.0519426	0.0481333	0.0232387	0	6
SMED30031242	1.82238	344.026	182.274	83.6722	5.7542	0.991261	0.352952	0.102091	0.0547087	0.00530052	6
SMED30031249	0	2.39062	1.24305	0.60647	0.149745	0.0586662	0.0312525	0.0132283	0	0.190653	6
SMED30031347	0.320228	106.594	95.4799	37.4711	0.52311	0.135273	0.0889609	0.0231792	0.077004	0.0506955	6
SMED30031356	0.156473	8.02056	5.51539	0.814948	0.561403	0.191636	0.243007	0.186788	0.199051	0.222472	6
SMED30031392	0	136.083	57.858	8.20625	0.327909	0.0593876	0.0404719	0.0216953	0.0286705	0	6
SMED30031647	0.349105	73.0341	49.5357	5.47985	0.203875	0.046033	0.0682486	0.0239326	0.0209131	1.75133	6
SMED30031695	0.580032	398.927	178.762	48.4537	2.56584	0.729109	0.881695	0.606306	0.533214	0.971937	6
SMED30031733	0.127476	113.327	56.3949	15.1351	1.34881	0.824729	0.620858	0.916378	0.330007	0.522151	6
SMED30031750	0.417023	186.256	129.299	28.4371	1.50535	0.36396	0.0522635	0.0598139	0	0	6
SMED30031825	1.36664	93.032	46.4478	12.3377	0.538776	0.0846622	0.235051	0.0540001	0	0.0091251	6
SMED30031851	0.0591703	23.8365	8.91054	1.91327	0.193276	0.142736	0.219775	0.230321	0.165972	0.164831	6
SMED30032107	0.160614	282.394	119.96	19.7601	0.750068	0.0685582	0.0614803	0.0151628	0.0161474	0	6
SMED30032164	0	4.96803	1.50019	0.0982887	0.031003	0.0561197	0.0513911	0.05057	0.298545	0.054296	6
SMED30032223	2.77214	1573.88	901.204	173.414	10.056	1.58468	0.702249	0.365591	0.188626	0.0084778	6
SMED30032323	0	70.7816	44.2797	17.0484	1.24282	0.265191	0.00900326	0.0361913	0	0.00749274	6
SMED30032366	0.224116	25.6595	8.28678	3.01748	7.87156	12.255	12.5935	12.0153	4.15716	8.65752	6
SMED30032571	0.45455	71.0524	37.1083	9.61958	1.38526	1.96442	1.85393	1.99836	0.829633	1.19016	6
SMED30032579	0.465728	724.959	362.05	35.9331	0.866608	0.334865	0.1638	0.239975	0.096553	0.489172	6
SMED30032606	0.291113	88.038	52.0702	18.9568	1.44868	0.191424	0.0797467	0.0514415	0.0117033	0	6
SMED30032623	0	3.02751	1.31557	0	0.0687788	0.0202786	0.0137461	0.00963843	0	0	6
SMED30032625	0	3.59958	1.65405	0.515293	0.182929	0.475426	0.591664	0.571501	0.815706	7.16769	6
SMED30032802	0.259375	311.955	150.236	53.1098	4.26988	0.66187	0.23761	0.0951538	0	0.0205085	6
SMED30032954	0.196968	146.976	67.0697	11.3614	0.421167	0.0819662	0.0106496	0.025378	0.0511647	0	6
SMED30033006	0.213855	2.07876	1.2068	0.237392	0.643026	1.22065	1.12875	0.958392	0.509181	1.28333	6
SMED30033051	0	63.8869	38.4338	2.99507	0.0810601	0.0184294	0.0124926	0.00875948	0	0	6
SMED30033053	0.294234	27.8864	22.2252	5.24653	1.2636	0.341341	0.309334	0.419426	0.164248	8.61788	6
SMED30033061	0.55523	94.8725	45.2716	9.89344	1.25477	0.118215	0.187319	0.0865374	0.00763436	0.0861351	6
SMED30033063	0.244972	129.521	79.1334	28.313	1.98532	0.196818	0.0552691	0.0319736	0.0419154	0.00469484	6
SMED30033111	0.0481945	145.462	71.105	7.00059	0.632557	0.186899	0.232852	0.158757	0.114536	0.661579	6
SMED30033162	0.0491608	31.1925	17.7236	4.07775	0.149983	0.0359013	0.0132348	0.00984879	0.00988479	0	6
SMED30033223	0	19.8948	8.55118	1.21811	0.109749	0.00735858	0.0378793	0.00776921	0	0	6
SMED30033398	7.49258	94.8769	52.6679	36.6171	13.1288	5.12175	2.37221	1.69196	3.9594	6.66223	6
SMED30033465	0	105.789	47.3097	10.98	0.359557	0.0449423	0.0835385	0.0273196	0	0.0109817	6
SMED30033589	0.259124	199.317	75.2446	17.3709	0.724721	0.107007	0.194387	0.0641144	0.06495	0.0551514	6
SMED30033612	0	25.9891	14.8798	3.37241	0.204003	0.0205838	0.0308505	0.0335616	0	0	6
SMED30033668	0	59.5309	26.4773	4.46185	0.283448	0.0360651	0.0554685	0.00372012	0.00491618	0	6
SMED30033700	0.306477	414.95	190.58	68.3209	4.14556	1.12156	0.439838	0.126798	0.0780982	0	6
SMED30033754	0	29.2524	21.5108	1.28229	0.270576	0.0801789	0.147297	0.0250167	0.00994581	0.133857	6
SMED30033816	0.283375	6.85045	2.71105	0.881338	0.680668	0.33608	0.305956	0.233269	0.717722	0.261795	6
SMED30033850	0	28.0088	16.1972	1.99472	0.672878	0.917937	0.967267	0.959897	0.577965	0.599975	6
SMED30033871	5.07418	763.895	509.614	130.821	6.61802	1.24912	0.828826	0.580322	0.321597	1.00323	6
SMED30033955	0.169458	49.0792	30.1257	8.17748	4.34061	4.19504	6.60097	8.9471	11.6058	9.32687	6
SMED30034049	0.0881353	140.797	104.591	34.6391	1.65291	0.287262	0.0641685	0.0187838	0.0574671	0.00843536	6
SMED30034072	0	51.3667	45.0837	8.35281	1.0504	0.215308	0.0488331	0.0456848	0	0	6
SMED30034223	0.179958	30.511	24.0601	4.84632	1.57496	1.76306	1.29912	1.74019	1.96649	2.35013	6
SMED30034229	0.59503	24.7438	13.512	5.98641	4.25601	4.05454	3.52841	3.68117	4.06443	4.10738	6
SMED30034400	0.984905	71.1695	48.6807	19.4962	14.4308	29.1778	28.0068	22.3983	12.1185	15.6969	6
SMED30034411	0.463427	20.4792	10.3627	2.19975	0.589596	0.214572	0.410346	0.215675	0.3935	0.75363	6
SMED30034566	0	16.6381	4.79688	1.10276	0.675683	0.432744	0.174247	0.176184	0.21662	0.151126	6
SMED30034567	0.223863	7.32438	5.09376	1.11775	0.100076	0	0.0230978	0.0502552	0.0227575	0.0630122	6
SMED30034583	0.189675	50.5998	38.8517	4.2676	0.483794	0.336652	0.179455	0.1626	0.215105	0.145386	6
SMED30034596	0.283053	188.883	88.6065	29.336	1.99273	0.244327	0.117642	0.0674019	0.0426121	0	6
SMED30034625	0	1.95569	0.965208	0.0619806	0.177904	0.2884	0.487835	0.793005	0.0968275	2.07248	6
SMED30034834	0	67.9405	59.8852	11.984	0.650353	0.0863463	0	0.030963	0	0	6
SMED30034868	0	66.3611	28.1975	4.32086	0.161299	0.089128	0.0954868	0.13242	0	0.126845	6
SMED30035164	0.0854714	61.5911	32.593	6.43685	0.24763	0.0901908	0.0265862	0.0446775	0.0446712	0.0636867	6
SMED30035167	0.105991	99.7955	46.1239	9.06084	0.417751	0.110492	0.265039	0.26322	0.0222337	0.261283	6
SMED30035185	0.0803788	14.3808	8.07452	0.221689	0.149234	0.0494321	0.00829336	0	0.00586813	0.0051389	6
SMED30035196	0	69.2412	36.6291	5.52425	0.185479	0.0181078	0.0246804	0.031307	0	0	6
SMED30035245	0	44.5513	17.0744	2.80985	0.282252	0.0167843	0.0252733	0	0	0	6
SMED30035475	0	6.03545	1.7405	0.546918	0.248656	0.165795	0.297137	0.429936	0.0570171	0.129271	6
SMED30035619	0.185721	28.4028	11.3093	3.29041	0.612651	1.10974	0.971507	0.995442	0.462072	1.12071	6
SMED30035628	0.323191	56.6879	48.4551	9.91505	0.240443	0.0912516	0.0378258	0.0401926	0.0109517	0.00818083	6
SMED30035694	0.270452	23.9971	8.71087	2.8614	1.34147	1.9151	2.45342	2.00488	0.478179	1.18281	6
SMED30035709	0	1.85868	1.42612	0.0842894	0	0.0178187	0.00268122	0.00673201	0	0	6
SMED30035860	0	100.856	50.5052	5.10172	0.324373	0.0850629	0.0276266	0.0787248	0.0286933	0.454705	6
SMED30000072	0.714661	4.99208	6.28856	10.6337	16.7366	8.99776	6.77607	5.85832	5.61916	11.3891	7
SMED30000137	0.679648	4.73474	5.10746	9.25746	10.3442	6.02003	5.19792	3.93506	3.72062	4.66528	7
SMED30000310	0.691471	5.31021	6.02775	12.7309	15.0416	9.07819	6.98488	5.75457	3.97002	4.31079	7
SMED30000939	0.428493	5.23944	5.49702	7.68673	8.90169	5.74698	3.87722	2.3275	0.125223	0.0735823	7
SMED30002120	0.682615	12.7571	18.8709	33.773	32.6977	17.9412	13.2729	10.1421	8.20034	6.73389	7
SMED30002436	3.58227	28.1962	57.5149	83.5047	175.765	80.1083	56.904	46.8245	32.5088	36.3111	7
SMED30002918	11.978	145.008	176.883	154.572	163.868	39.4092	10.8461	5.12467	0.390708	0.458056	7
SMED30004441	0.0845345	1.99513	2.29654	4.17971	4.28956	1.7636	1.40796	1.29871	2.37543	1.05388	7
SMED30005246	0.395975	6.63509	12.023	21.8547	35.1281	16.5003	11.7162	8.85251	7.68797	15.7112	7
SMED30005282	0.0387759	1.98699	1.44366	2.86403	3.64585	1.88195	1.51801	1.33462	0.289001	1.18871	7
SMED30005325	0.346737	14.7096	25.3393	35.5132	50.8123	16.9791	1.8709	0.203469	0.300327	0.0943802	7
SMED30006163	0.286258	5.52006	7.98047	13.8058	14.4694	9.082	5.51583	3.80082	3.86758	4.96594	7
SMED30006456	0.287066	2.40519	3.13687	5.23093	8.61342	5.10492	3.62026	2.73103	2.30908	2.17905	7
SMED30006788	0.0992588	3.02654	3.84787	8.12095	9.4889	5.26942	4.13047	3.40076	2.24897	2.69908	7
SMED30008458	0.102503	14.8961	17.1381	9.90886	13.7522	3.20827	0.841381	0.75863	3.4024	2.38746	7
SMED30008508	8.03238	107.195	140.739	74.7993	219.145	117.254	64.5116	54.3922	83.1273	79.0437	7
SMED30008977	0.361108	36.1009	44.2668	20.4916	58.4304	12.9073	1.21916	0.140741	0.111564	0.216387	7
SMED30010297	1.19651	18.8204	32.3916	58.0172	73.2403	34.9873	28.1848	21.6076	16.9457	19.974	7
SMED30010451	0.159013	1.43666	1.73312	3.28183	4.34591	2.22134	1.69822	1.47874	0.947716	0.699538	7
SMED30010459	3.42338	10.2761	63.0009	145.181	422.499	23.5409	1.22486	0.262484	0.164592	13.1167	7
SMED30011277	0.496167	31.7418	34.2809	23.4251	38.8677	7.76131	2.65581	2.26078	0.776634	0.680538	7
SMED30011287	0.620302	9.81537	15.7565	10.7019	20.9859	11.5045	5.41116	4.73779	4.5741	7.19676	7
SMED30012531	0.499017	3.23126	3.39973	4.68283	5.44979	3.1453	2.47248	2.22807	3.3645	2.03578	7
SMED30014394	0.402315	6.50827	14.541	21.7072	35.6861	14.7455	10.8179	8.16201	6.41562	8.92664	7
SMED30014746	0.115124	1.40705	1.94018	3.50474	3.63906	2.18836	1.40371	1.31688	1.05956	5.03413	7
SMED30015316	0.390296	15.5448	21.9399	14.4185	15.7989	2.39538	1.94117	3.31715	7.40027	4.00729	7
SMED30015789	0	3.00599	4.36404	7.60034	8.31904	3.39124	2.62964	1.90818	2.05352	5.31602	7
SMED30016227	0.347175	4.93682	6.75917	12.0657	12.0547	6.67873	4.96071	4.13138	3.08148	4.18083	7
SMED30017131	0.0227411	1.46508	2.21368	2.72057	3.78262	1.91319	1.3576	1.28114	1.17082	1.21068	7
SMED30017194	0.536127	2.80455	2.68735	5.73694	7.32404	4.748	3.93566	3.54277	3.58586	4.02574	7
SMED30017368	1.31376	7.40509	8.2312	12.2592	13.1143	7.84041	6.62277	5.18302	9.59981	7.0843	7
SMED30017490	0	1.91223	0.874465	1.11537	2.87888	1.46456	0.868708	0.184022	0.146764	0.662395	7
SMED30017754	0.4456	10.4756	13.3192	14.6809	29.1271	12.9258	8.50804	6.377	2.98794	7.95123	7
SMED30017787	0	0.100204	0.191142	1.44418	1.4064	0.760284	0.50492	0.441059	0.0611467	3.67623	7
SMED30017903	0.169161	1.82351	2.37261	5.57779	6.94965	3.43796	2.50691	1.97286	1.04875	2.5693	7
SMED30017968	0.657292	4.29434	5.63678	11.9026	13.9269	8.4681	7.02204	6.12694	5.60888	3.75029	7
SMED30018431	0.167679	5.33395	6.36398	7.5574	13.6976	4.89498	1.48309	0.715234	0.103512	0.0673466	7
SMED30018553	0.396054	18.026	20.1067	15.9563	18.3557	2.11887	0.572075	0.30502	0.133685	0.310775	7
SMED30018579	0.339114	4.32281	4.833	11.9403	13.563	6.51868	4.29078	3.30614	2.24918	3.92853	7
SMED30019080	0.129718	2.22187	2.73204	4.6111	7.17421	3.5974	2.51777	2.05917	1.6013	5.7854	7
SMED30020142	0.0888246	2.92684	3.86124	5.13052	7.66082	3.8778	2.65251	2.08782	0.892178	1.69235	7
SMED30020202	0.626408	10.5828	8.31528	5.85218	15.087	8.48026	5.37713	4.16193	6.07177	3.31408	7
SMED30020267	1.16964	86.0518	105.551	75.6482	80.0262	30.3865	13.8204	9.10451	0.183015	1.79589	7
SMED30021019	6.66417	112.876	160.771	228.755	254.266	182.934	91.925	109.644	611.773	248.804	7
SMED30021402	0.18759	3.83249	6.42177	12.8793	21.8647	9.03983	7.09996	5.4768	6.51921	7.82025	7
SMED30021722	0.45294	6.53286	9.02	7.70484	9.63385	3.80165	3.36794	4.30849	6.41465	6.20276	7
SMED30021808	0.237847	2.97289	4.60462	7.9452	7.55731	4.45211	3.41959	2.95987	1.72809	3.13739	7
SMED30022404	0.589261	8.9517	11.2025	16.4716	17.6906	8.84602	6.93916	5.68889	4.89782	9.08241	7
SMED30022491	0.195843	2.58798	2.26604	6.82925	9.90699	5.19315	3.73981	3.30342	1.64283	3.10929	7
SMED30023755	0.0786243	3.51967	4.57744	4.55123	8.14945	2.97858	1.20636	0.48887	0.267283	0.564971	7
SMED30024468	0.343466	4.08265	6.88118	11.1594	14.1179	6.86814	5.17035	4.33858	3.34686	4.36049	7
SMED30025094	0	1.43827	2.99206	2.76275	3.38733	2.37376	1.5112	0.945548	0.424672	0.281864	7
SMED30025522	36.367	203.123	290.392	643.354	934.876	452.6	433.966	372.833	378.069	288.792	7
SMED30026539	15.154	155.46	321.469	529.019	718.216	295.56	285.535	236.883	137.598	197.763	7
SMED30026704	0	0.715157	1.00842	3.54837	3.34594	1.69181	1.26989	1.04083	1.08567	1.2862	7
SMED30027313	0.427842	4.56744	6.54157	8.14272	9.39269	5.62889	4.32117	3.9464	3.64878	4.54082	7
SMED30027566	0.289246	8.14002	11.9525	17.3672	23.9349	8.71402	6.64775	4.72412	3.7963	2.98483	7
SMED30027770	2.39591	35.6317	51.9018	67.2207	97.8927	56.6715	42.8678	30.2767	21.1807	38.1343	7
SMED30028442	0.107524	20.3305	23.5984	11.8981	27.0185	6.06612	0.751218	0.352391	1.66577	1.27339	7
SMED30029634	0.251699	2.07005	2.94335	6.47516	7.73854	3.82336	3.08967	2.49184	2.30944	3.13607	7
SMED30030070	0.137535	12.482	9.92248	8.42456	9.01164	2.34985	2.32774	1.66647	1.07518	2.77143	7
SMED30030971	0	1.98076	1.95858	1.76736	1.87754	0.909587	0.512284	0.50913	0.651237	0.82566	7
SMED30031095	0.153731	1.66937	2.59469	4.94248	5.40565	2.73664	1.83556	1.49265	0.842521	1.22312	7
SMED30031146	0	1.45922	1.58083	2.29744	2.34005	0.193991	0.110174	0.15548	0.0208684	0.263151	7
SMED30032688	0.235925	6.66767	9.36116	16.4595	19.1902	6.76519	5.61081	4.55567	4.27822	7.30069	7
SMED30033360	0.51499	5.43015	6.13628	12.3586	15.4823	7.83104	4.85496	4.25805	1.9561	4.47406	7
SMED30033600	0.795562	16.9778	25.6035	53.5712	57.1221	26.8163	19.4371	15.7827	23.9623	12.1172	7
SMED30033683	0.214614	1.99351	3.72989	3.80427	6.26237	2.66695	1.96717	1.48653	1.289	1.68782	7
SMED30034043	0.181309	2.41187	3.24082	6.06883	6.4321	3.75101	2.28703	2.30048	1.39595	2.80569	7
SMED30034243	0.609677	6.17248	6.08071	3.64819	10.3482	4.2445	2.61003	3.926	5.84358	15.2642	7
SMED30034338	0.260262	2.77436	3.25329	9.05654	11.2258	6.15166	4.14283	3.56104	4.15224	4.41301	7
SMED30035323	0.159149	3.02268	3.4052	6.07005	7.62497	2.63349	2.35215	1.71186	1.75717	2.73036	7
SMED30035508	0	1.43223	1.77135	0.311338	5.61635	0.745206	0.139217	0.0788648	0.254324	0.0465175	7
SMED30035691	0.649613	10.7077	24.9739	26.0869	76.1156	37.9694	13.8146	8.06836	1.63541	2.77589	7
SMED30000081	0.217822	84.2131	76.9162	97.4598	6.34666	0.278138	0.0853875	0.0310107	0.0743955	0	8
SMED30000326	0.741496	11.5111	10.722	20.6824	2.7192	0.162576	0.024809	0.0182779	0.0572359	0.0662341	8
SMED30000348	0.651684	107.338	81.4913	155.329	2.71122	0.0528457	0.127756	0.0629069	0.0778304	0	8
SMED30000367	0.190907	0.383044	1.73771	5.43878	0.49023	1.1451	1.44994	1.37163	1.81256	0.893113	8
SMED30000416	0	1.67939	1.91765	2.03967	0.167879	0	0	0	0	0.0300884	8
SMED30001027	3.74178	179.512	370.667	367.14	214.348	25.7427	5.1214	3.90046	24.767	9.46228	8
SMED30001481	0.279586	0.216297	0.555046	1.73499	0.170293	0.0984715	0.183769	0.0857254	0.104953	0.118679	8
SMED30001502	0	0.709403	1.75407	3.26113	0.906021	0.16588	0.141622	0.053893	0.054241	0.0637223	8
SMED30001572	0	9.90377	7.49134	14.5544	7.22469	1.59739	0.240906	0.154734	0.0939271	0.0967433	8
SMED30001798	0	0.204774	0.216056	12.7809	0.334271	0.111154	0	0.132471	0	0.0934208	8
SMED30002378	0	1.45236	1.42885	4.04884	0.0861147	0.0169263	0.0788739	0.0224269	0.0277613	0.0390517	8
SMED30002667	0.112641	2.90019	2.88686	5.06873	1.05952	1.00533	1.34961	1.72306	1.04075	2.62808	8
SMED30002986	0.0611884	2.38847	2.37153	2.6276	0.882008	0.0621376	0.0301558	0.0216134	0.190317	0.0460602	8
SMED30003042	0.256668	3.68069	5.15077	5.93019	0.237591	0.0340556	0.0534447	0.015058	0.0197955	0.0477386	8
SMED30003230	8.46415	13.9101	17.2452	19.4796	3.90871	1.83932	1.13273	0.72736	0.106487	0.394604	8
SMED30003973	0.0995136	8.32126	8.07619	9.66589	1.42972	0.0680405	0.0255523	0.0365074	0.0101164	0.0139191	8
SMED30004166	0.554536	17.183	18.0611	24.8714	5.88481	2.68104	2.68441	2.10229	1.58706	1.75147	8
SMED30004397	0	5.0998	3.78205	4.46607	2.49745	0.744794	0.280478	0.402348	0.0942021	0.536167	8
SMED30005010	0.116211	2.86859	4.60947	4.17464	0.828368	0.0200063	0.0179857	0	0.00348081	0	8
SMED30005683	0	0.674083	0.967109	2.48611	0.57418	0.0433536	0.0253601	0.0293403	0.00589325	0.534442	8
SMED30005752	0	8.97445	6.42493	9.84142	1.12011	0.261224	0.212012	0.203243	0.0061024	0.122364	8
SMED30006388	11.7385	369.559	381.958	501.648	138.279	53.6074	44.0926	42.4691	60.8505	43.7109	8
SMED30006440	0	1.90078	2.57029	7.54331	0.737215	0.261997	0.286218	0.164636	0.113816	0.135256	8
SMED30006522	0.0908218	16.207	12.4755	17.7095	2.00905	1.41939	0.914853	0.691536	0.040082	4.21549	8
SMED30006841	0	2.67748	3.20121	6.20352	2.30316	0.700049	0.645503	0.54879	0.536077	1.26793	8
SMED30006908	0.22882	4.07488	3.62768	5.14363	0.490281	0.417217	0.823667	0.802802	0.965869	0.360705	8
SMED30007251	0	6.34605	7.88129	15.1479	6.34885	0.298096	0.045177	0.0205144	0	0.00483785	8
SMED30007706	0	2.73724	1.96974	3.36936	1.22235	0.303335	0.38123	0.302145	0.112236	0.959114	8
SMED30007771	0	0.950964	0.939334	2.411	0.462442	0.140599	0.146408	0.0317577	0.269399	0.0706303	8
SMED30007815	0.299877	24.3944	24.3138	33.3842	5.73079	3.0972	2.72305	2.29414	0.938991	2.10187	8
SMED30007933	0	0.237715	1.02763	2.28574	0.622563	0.0762942	0.252019	0.0400475	0.0558301	0.0559156	8
SMED30008247	0.225386	2.85174	4.47086	3.97963	0.422139	0.322197	0.182998	0.192709	0.0969099	0.298775	8
SMED30008930	5.43178	279.274	315.669	347.702	27.1364	5.95471	2.4551	1.06432	0.24471	0.511331	8
SMED30008939	0.328021	7.30781	11.1891	10.2471	5.80699	2.09184	1.75609	1.36529	0.599238	5.3577	8
SMED30009061	0.159862	45.6297	47.8426	61.0695	22.3877	1.37441	0.0909325	0.034216	0.0525282	2.28242	8
SMED30009243	0	0.126633	1.20432	2.95172	0.312021	0.20825	0.157741	0.0572877	0.0650123	1.38623	8
SMED30009343	0	5.43091	3.90075	7.75281	0.171849	0	0	0	0	0.0235277	8
SMED30010025	3.51205	15.1332	23.0319	22.8514	3.68514	0.394694	0.288612	0.076427	0.0143762	0.804749	8
SMED30010057	0.329043	0.930173	0.763904	1.80761	0.351341	0.208799	0.159303	0.120317	0.112029	0.150031	8
SMED30010295	0.180656	26.737	30.6675	37.0462	1.14822	0.0598919	0.0168606	0.0247694	0.0216443	0	8
SMED30010449	0	1.51771	1.07009	3.50178	0.0680554	0	0	0	0	0	8
SMED30010840	0.0956591	1.73365	3.25898	2.53629	1.79591	0.222326	0.0839405	0.154113	0.554505	0.683916	8
SMED30010841	0.179401	8.83124	9.9914	12.2167	7.89575	2.99192	2.23466	1.53618	0.862978	6.16121	8
SMED30010923	0.234034	8.9449	13.4321	9.57846	7.19493	2.06306	1.14326	0.894863	1.02942	0.677423	8
SMED30011039	0	8.33743	7.60019	9.16573	2.52368	0.794246	0.491708	0.492448	0.320183	1.08984	8
SMED30011932	0	6.55515	10.0813	8.49291	5.3726	0.147405	0.0678021	0	0.109501	0.0638981	8
SMED30012165	3.46123	522.219	507.697	693.907	121.032	15.6288	5.37241	5.10095	0.263268	0.700525	8
SMED30013254	0	1.16119	1.20309	1.96057	0	0	0	0	0	0	8
SMED30013669	0.210815	5.62155	5.44283	7.77795	2.58179	0.603088	0.0899576	0.104958	0.0382175	0	8
SMED30014873	0.318071	6.30827	10.2762	11.1709	0.534459	0.011421	0.0682676	0.0246904	0.0110383	0.0139926	8
SMED30014959	0	0.861286	0.902419	1.58491	0.384424	0.0523893	0.0413013	0.0276643	0.0127738	0.5231	8
SMED30015313	5.25533	217.518	377.159	878.644	126.315	22.1961	1.18746	0.684654	1.22915	0.599742	8
SMED30015606	0.145505	5.97509	6.39197	9.18267	0.328758	0	0.0201089	0	0.0159023	0.0311492	8
SMED30015702	0	3.89342	3.38254	14.9158	0.391987	0.0842209	0.00641927	0	0	0.0509844	8
SMED30016167	0	0.621396	0.789805	1.95276	0.449325	0.0802803	0.0453209	0.106459	0.0531772	0	8
SMED30016535	0.0395435	1.80591	1.50523	1.78801	0.972716	0.294909	0.276772	0.196899	0.131045	3.66402	8
SMED30016718	0	21.1201	30.0306	35.453	8.04033	2.48178	0.649963	0.437678	0.486006	0.45487	8
SMED30016896	0.117536	2.8598	5.2066	4.85042	2.8342	0.628374	0.226037	0.189887	0	2.67148	8
SMED30016957	0	6.19569	5.7643	7.51072	2.40736	0.221333	0.0491753	0.0252127	0.0102352	0.0135096	8
SMED30018299	0.0368547	0.248809	8.02006	20.935	3.07228	0.133203	0.0202041	0	0	0.00975015	8
SMED30018399	0.960898	45.5906	73.4971	91.6089	33.8131	0.761315	0.380936	0.20003	0.112611	0.036516	8
SMED30018483	0.0793167	19.1957	16.6219	20.1985	0.880215	0.181229	0.130022	0.155733	0.0379136	0.101278	8
SMED30018602	0.734654	30.2866	26.3054	38.2523	1.80084	0.943511	0.389238	0.256926	0.307996	0.303651	8
SMED30018682	0	1.18963	0.629842	1.96381	0.107495	0.0204862	0.0218973	0.0116315	0.01034	0.0308112	8
SMED30018726	0.979659	65.0056	73.2811	79.8462	45.0595	4.93589	2.75856	3.08856	3.30782	2.70598	8
SMED30018792	0	7.01391	7.72169	10.1634	0.0972712	0.0366026	0.0290314	0.0222631	0.0317944	0.0123647	8
SMED30018840	0.0526536	0.865233	1.31366	2.53484	0.511313	0.213312	0.257584	0.10184	0.0630971	0.511462	8
SMED30019407	1.69872	2.46772	2.43685	16.4122	1.77715	0.629735	1.02462	1.0437	4.86703	0.685308	8
SMED30020231	0.225425	15.9566	25.6417	27.1166	9.67426	1.16793	1.73824	2.84125	10.4848	7.27202	8
SMED30020288	0.128203	10.9237	11.5996	11.4775	3.19616	1.58023	1.12726	0.9849	0.347319	0.654956	8
SMED30020474	0	2.04251	3.9736	3.66532	1.60845	0.727476	0.484525	0.248323	0.321941	1.00857	8
SMED30020489	0	2.68198	2.87622	3.21671	1.01664	0.0717361	0.0460127	0.0238933	0.00938562	0.0311319	8
SMED30020808	0	0.82524	0.752288	2.61389	0.215246	0.0533231	0.0930097	0.130472	0.390973	0.0556275	8
SMED30020921	0	6.44947	10.3925	17.6925	5.30645	2.0442	0.175251	0.048393	0.024816	0	8
SMED30021818	6.90682	298.223	489.354	1231.08	166.844	32.396	1.38734	1.0602	0.998896	0.517636	8
SMED30021912	0	5.13928	4.22547	9.95075	0.734666	0.0105205	0.0156696	0	0.0172551	0	8
SMED30021938	4.04708	17.3046	19.0458	20.3225	1.67033	0.310284	0.736368	0.32036	2.64744	0.240255	8
SMED30022068	0.11474	6.28911	8.3585	9.41663	1.45153	0.328341	0.289439	0.224181	0.505258	0.474551	8
SMED30022136	0.0532874	4.36588	5.2827	8.55164	3.16066	0.69638	0.293612	0.158949	0.00319218	0.00421338	8
SMED30022580	0.0717665	3.46809	3.76145	4.29494	2.65784	0.881971	0.543445	0.344545	0.475873	0.089813	8
SMED30022885	0.14573	1.24663	3.44349	5.94672	3.01823	0.371009	0.197023	0.161868	0.152559	0.064357	8
SMED30023593	0.951473	19.9964	28.0408	33.2143	7.61173	0.0345877	0.104706	0.0411284	0.0145978	0.0195497	8
SMED30024001	1.42062	341.141	508.779	431.869	330.743	15.1267	1.16727	0.42081	0.317759	0.21122	8
SMED30024419	0.132103	0.50461	0.915689	1.8268	0.742396	0.297674	0.12899	0.188575	0.0771526	6.64094	8
SMED30024471	0.136644	3.08935	3.40788	7.00534	2.39505	0.422917	0.212092	0.147456	0.021369	0.0287819	8
SMED30024649	1.6228	2.26768	3.69774	14.4313	1.38583	1.09545	0.977751	1.08936	5.11092	1.40184	8
SMED30025533	0	1.54007	1.38601	3.08575	1.32305	0.273101	0.286792	0.163997	0.0583677	0.907399	8
SMED30025728	0	1.83465	1.31227	2.43954	0.491752	0.432217	0.652114	0.64148	1.21051	0.327075	8
SMED30025776	0	0.320985	0.353147	2.61383	0.0412886	0	0.0878717	0.105581	0	0.1802	8
SMED30026025	0	1.92088	2.80338	2.82428	0.718016	0.113542	0.0300793	0.0624618	0.0234211	0.0182891	8
SMED30026733	0.0919596	6.5277	7.08772	8.7833	2.56058	0.969552	1.19855	0.876128	0.266081	1.22279	8
SMED30026928	0.205765	11.636	13.8444	14.7467	8.83725	1.85613	0.873259	0.650308	0.0564705	1.35113	8
SMED30027182	0.971193	258.718	475.396	746.239	45.3502	2.15879	0.29568	0.587336	0.378616	0.136684	8
SMED30027326	0	0.897729	1.43459	2.85531	1.08204	0.018798	0.0139348	0.0186759	0.0415187	0	8
SMED30028654	0.094215	19.9707	20.8994	25.9706	5.85313	1.90137	1.08879	0.91853	0.510487	8.56561	8
SMED30029884	0	1.37291	2.15414	2.64951	0.0488161	0.0127321	0.0312239	0.0129381	0	0.0391339	8
SMED30029888	0	0.998826	1.02072	1.67214	0.640478	0.34114	0.244585	0.150104	0.15503	1.62924	8
SMED30030586	0.66405	18.7764	25.1623	33.5592	9.49406	2.82782	3.44283	8.31444	8.84713	3.66956	8
SMED30031056	0.0615478	4.61611	3.30517	4.51523	0.338515	0.125635	0.0688582	0.108143	0.00507732	0.0251398	8
SMED30031438	2.30771	12.3086	42.2437	83.6268	11.3133	0.801055	0.0793413	0.135864	0.0156636	0.164213	8
SMED30032012	0.11634	1.41419	3.41331	3.93328	0.663466	0.12727	0.113228	0.207853	0.161727	0.225704	8
SMED30032135	0	24.2614	20.1529	30.8484	1.19156	0.100444	0.0926421	0.0330114	0.0257071	0.127885	8
SMED30032619	0.256797	26.386	28.246	43.3369	14.8822	2.70126	1.39392	1.3493	0.0245996	0.103533	8
SMED30033846	1.40338	61.1432	74.6435	94.2189	28.0019	20.7467	19.3415	20.8629	21.1462	20.4879	8
SMED30034461	22.5095	827.068	1353.62	2808.23	209.69	2.89706	1.41557	0.740782	0.98939	0.416735	8
SMED30034742	0.197321	2.23726	3.27375	2.40274	1.93346	0.785646	0.49462	0.310055	0.202848	3.58722	8
SMED30034838	0.116684	6.96155	8.00103	12.7048	5.85588	1.48173	0.783244	0.707907	0.0118619	0.0361735	8
SMED30035005	1.74502	10.6122	11.895	9.763	6.7378	1.75777	0.985283	1.04306	0.982381	3.35186	8
SMED30035037	0.187974	12.2467	21.2394	20.6074	9.03018	2.4747	1.43842	0.751788	0.0263148	1.55396	8
SMED30035346	0	9.05299	14.9477	23.8812	6.5437	1.39576	0.204854	0.252028	0.26504	0.0842045	8
SMED30035711	0.0206569	1.28056	1.179	2.5786	0.939647	0.108043	0.166343	1.35935	5.59136	0.0417743	8
SMED30035985	0.504574	67.6135	53.1043	84.0709	8.03835	0.565454	0.121464	0.019796	0.0583273	0	8
SMED30001045	0	1.62735	1.54483	2.96439	2.27633	0.470248	0.364051	0.29643	0.153889	4.2452	9
SMED30001057	0.367052	3.27308	4.3498	9.0399	7.33068	3.66832	2.76218	2.52567	1.76716	1.58523	9
SMED30001127	0.650465	10.4248	16.972	27.7459	28.4218	13.6304	10.3555	8.41874	7.15697	7.99629	9
SMED30001887	0.128748	1.37705	1.48517	3.42314	2.70207	0.381389	0.372978	0.286065	0.0264758	0.0602706	9
SMED30002068	0	5.35136	11.9724	13.4072	10.2251	5.96579	4.01673	3.35728	1.91542	3.67898	9
SMED30002348	0.240687	3.32643	5.17047	8.68036	6.83732	3.28993	2.66236	1.99639	1.20442	3.83737	9
SMED30002505	1.10354	29.8415	44.6079	46.8498	54.2986	23.9997	14.6395	19.7259	29.3181	33.4272	9
SMED30002898	0.264906	3.6851	5.83073	9.08278	6.20548	3.16949	2.49013	1.6614	1.08939	1.24063	9
SMED30004304	2.92442	55.9157	92.8926	179.512	179.519	74.2195	58.8206	44.0854	30.6205	32.5953	9
SMED30004407	0.0263554	2.56156	3.16872	9.64521	9.20783	4.26233	2.91918	2.61175	1.62886	2.87502	9
SMED30005389	0.127263	0.527618	3.26776	5.71198	6.61352	1.64383	0.964938	0.217755	0.123666	0.170454	9
SMED30005802	2.96541	36.5248	35.6706	47.7929	32.4752	18.2682	19.4015	17.9284	14.4438	13.8059	9
SMED30006979	0.934193	14.2053	19.9769	54.3479	38.9383	18.449	15.2622	12.0723	6.17896	8.68717	9
SMED30007858	0.128531	1.91999	2.23048	5.51262	3.61104	5.23493	4.33317	3.89498	3.48222	1.5605	9
SMED30008015	0.261551	2.56747	4.02417	5.65896	5.29532	3.71387	3.34648	3.12523	6.10022	4.2565	9
SMED30008162	0	0.153442	0.582785	4.04952	3.33132	0.0547378	0.542661	0.289814	0.0191006	27.4082	9
SMED30008368	0.0207763	1.0068	2.1944	5.42948	4.64609	1.86663	1.58333	1.52945	1.36969	2.0282	9
SMED30009265	3.34879	18.6393	19.1721	26.1676	18.3524	11.2291	10.1823	8.25061	7.37307	6.91328	9
SMED30009590	0.283429	2.13467	2.58267	7.06492	6.93293	3.18754	2.27084	1.58533	2.19532	3.05436	9
SMED30009660	0	1.52205	2.18735	2.79376	2.887	1.66045	1.38494	1.50154	0.989877	1.44891	9
SMED30009994	0.250106	1.76686	2.58379	3.16463	3.14564	2.22471	1.84344	1.98752	1.49014	1.58012	9
SMED30010006	0.350419	8.68194	8.2001	11.3653	8.25402	5.04283	4.50879	3.777	2.10506	5.66964	9
SMED30010424	0.609092	6.05104	9.1808	16.4001	13.1236	6.04231	4.22196	4.36901	3.13391	2.90064	9
SMED30010857	1.96981	20.421	18.7045	30.8761	19.2052	8.46573	5.70669	5.70008	4.35405	3.50201	9
SMED30011817	0.153956	5.33971	5.06081	13.2308	12.703	5.66888	3.99678	3.70332	0.313879	2.67236	9
SMED30011838	0	2.05905	3.83708	6.1219	6.16113	2.67086	1.80669	1.29001	1.30365	3.27818	9
SMED30012311	0.473011	6.26279	11.1692	19.7792	19.6171	8.38092	6.76035	5.59987	5.76495	9.94886	9
SMED30012458	0.882391	24.9637	37.4223	66.572	61.0744	29.0219	23.1802	18.6457	16.8154	14.8249	9
SMED30012878	0.165392	4.04333	3.59935	6.6292	4.89205	3.39376	2.24744	1.9056	0.932001	2.89662	9
SMED30013701	0	1.02188	1.10868	3.09777	2.32784	0.958787	0.798205	0.629279	0.295832	1.34596	9
SMED30013713	0	2.16048	1.42397	5.07099	2.03498	0.467675	0.448085	0.365568	0.0914687	1.19856	9
SMED30013874	0.125951	2.67309	3.26878	5.24165	3.7806	3.3546	2.98349	2.65834	2.45544	6.57908	9
SMED30014037	1.99129	15.3303	16.9512	24.6631	13.4407	7.55283	6.84512	6.45595	4.91323	5.42103	9
SMED30014205	0.210614	3.22642	5.76267	9.87844	6.99898	4.40142	3.7263	3.85012	2.4857	2.58606	9
SMED30014813	28.9017	194.287	246.767	423.616	395.098	194.496	138.033	112.799	96.1325	97.4135	9
SMED30014925	0.0910601	1.69724	2.41117	4.48315	3.49117	1.29627	1.01404	1.03873	0.753724	1.55764	9
SMED30015057	0.476426	5.62655	5.08952	8.01987	6.11474	3.11003	2.25749	1.98047	2.79474	2.08051	9
SMED30015259	0	0.733497	0.845782	2.56746	2.49936	0.915102	0.705646	0.640838	0.267888	3.05063	9
SMED30015866	0.886229	6.65046	6.00167	8.58498	6.88487	4.56449	4.30239	3.46023	2.42885	1.8912	9
SMED30016148	1.11998	6.32054	7.20801	12.5364	7.73118	5.28645	4.46985	4.23368	3.48445	3.87445	9
SMED30016473	0	0.655014	1.32641	2.76708	2.36902	1.43534	0.952409	0.811364	0.581477	1.89794	9
SMED30017162	0	2.71477	5.09708	6.84165	4.42466	1.29243	1.09386	0.669912	0.57321	1.28477	9
SMED30017662	0	2.20888	3.33952	7.48158	3.99169	1.49633	1.02582	0.773617	0.23029	1.03635	9
SMED30018395	0.265869	5.55204	6.05594	9.94431	8.50738	4.12917	2.94463	2.31933	2.40889	3.76032	9
SMED30018710	0.168504	1.57765	1.70911	4.15759	3.88939	2.09607	1.77689	1.41182	0.821661	1.85213	9
SMED30018750	0.0555351	2.26317	1.16732	2.72819	2.02502	1.09867	0.632866	0.733255	0.516061	3.57808	9
SMED30018755	7.40519	61.6081	90.2044	144.709	130.5	62.4854	46.3608	41.182	42.2716	40.9919	9
SMED30019019	0.110793	1.95294	2.37042	3.87105	3.67441	1.40451	1.19518	0.977938	0.738484	5.63079	9
SMED30019555	0	3.33765	5.18352	6.69321	5.95996	3.03789	2.69039	2.96718	2.56565	4.18009	9
SMED30020687	0.522799	5.49856	6.47186	13.0493	8.94348	5.05966	4.89796	4.14658	3.42	2.74192	9
SMED30021074	2.50939	23.0489	44.6058	75.728	72.8873	27.4573	21.3771	17.2453	14.7196	30.3058	9
SMED30021241	0.154871	5.42983	8.62886	16.8453	14.875	6.55988	5.34313	5.52572	2.65168	3.75217	9
SMED30021327	2.99859	16.2323	23.326	31.8512	22.1034	12.2377	11.5477	9.99957	13.0901	7.35861	9
SMED30021509	2.08316	15.2443	21.9148	43.7523	35.8948	16.1208	13.3553	11.4392	10.7339	8.17464	9
SMED30022150	0	0.728499	2.9773	5.70369	8.34003	0.824961	0.128342	0.0285089	0.0221435	0.050305	9
SMED30022978	7.78192	48.0929	68.3452	132.055	124.247	57.9706	47.976	38.0383	31.7949	25.4989	9
SMED30023063	0	3.99327	4.05112	8.7057	5.89391	1.96544	1.62793	1.54263	1.4587	2.79903	9
SMED30023097	0.185271	2.53423	2.24076	4.9013	3.09125	2.15562	1.76627	1.6212	1.35084	2.39146	9
SMED30023573	0.13288	2.56309	3.95015	8.59346	5.72615	6.03001	4.69567	3.98586	4.14016	1.84364	9
SMED30023705	0.180403	0.828364	0.449	2.05654	0.776784	0.118202	0.0277088	0.0380508	0.0145971	0	9
SMED30023821	0.785614	11.3362	21.9371	49.2628	42.3072	19.919	14.9903	12.1023	6.89	9.37035	9
SMED30024126	4.10352	23.7775	26.1882	40.4931	30.1005	16.5513	15.8149	11.8721	9.65066	7.65492	9
SMED30024244	0.442784	5.00564	6.19379	10.4285	10.1785	7.65236	7.05397	6.3284	5.39118	5.6777	9
SMED30024908	0.054749	3.61047	4.80813	7.40139	6.52023	2.87861	2.06863	1.81193	1.15094	1.73373	9
SMED30024926	0.898941	12.0599	18.3472	35.3076	27.7621	11.7188	8.2106	7.73908	7.76374	6.32309	9
SMED30025365	0.600326	5.03711	5.43376	6.98051	6.41692	3.95428	3.30633	3.3498	3.6724	3.36165	9
SMED30025421	0	3.24938	4.1912	6.36709	5.71158	3.22574	2.60257	2.00603	1.98044	2.64356	9
SMED30026351	0	1.79401	2.2936	2.86444	2.37132	0.862075	0.819927	0.93246	1.13109	0.330723	9
SMED30026479	6.0441	37.2716	42.9607	47.9948	49.7642	35.3133	27.7566	26.0763	23.1431	17.3381	9
SMED30026560	0.845742	15.9074	19.9673	46.969	39.1328	19.6961	14.3566	10.749	9.71622	7.71506	9
SMED30026815	1.56978	7.66826	9.74482	13.4022	8.53569	4.1928	4.69308	3.5425	3.15558	3.8474	9
SMED30027106	0	1.08529	1.97392	3.60149	3.54231	1.56773	0.990568	0.646071	0.778388	0.568595	9
SMED30027123	1.01072	10.1117	15.1671	32.9677	29.3457	11.8926	11.699	10.2854	5.7605	8.32955	9
SMED30027227	0	1.17406	1.57437	3.38863	3.42226	0.173225	0.347871	0.0584244	0.0253284	0.0762214	9
SMED30027419	0.506817	6.11293	8.33545	19.4962	15.2886	7.03306	6.11832	4.57843	1.86294	6.6112	9
SMED30027550	1.345	9.51501	10.8486	14.7174	7.96604	5.03722	4.97896	4.93503	14.6198	5.6393	9
SMED30027700	0	0.61188	1.29825	2.79413	1.97847	0.626666	0.550256	0.466933	0.518712	1.2079	9
SMED30029202	2.05763	21.4351	19.9111	35.1362	22.1118	9.3551	7.18667	6.03968	4.14844	4.68001	9
SMED30029606	0	1.15548	1.67907	3.76458	2.14796	1.38877	1.04301	0.804023	0.0646606	0.369986	9
SMED30029627	0	0.704664	0.561949	2.54247	1.29098	0.23827	0.307257	0.284956	0	0.0656252	9
SMED30029961	0	1.15652	2.12071	2.84418	1.7116	0.523075	0.29205	0.342878	0.520823	0.841119	9
SMED30029980	1.43141	29.473	74.6385	130.208	110.671	31.1732	26.301	19.1797	12.4212	14.3378	9
SMED30030234	6.8477	79.3446	91.7626	143.867	119.281	82.6301	75.5739	71.7438	72.0377	72.1756	9
SMED30030295	2.49174	65.6698	104.953	127.937	136.998	60.4125	43.3902	32.7149	28.9184	40.4874	9
SMED30030543	2.2735	70.5458	107.16	170.187	147.616	61.3712	46.9232	32.5691	27.6803	35.9388	9
SMED30031017	3.13614	33.2729	30.9417	53.4687	33.3156	12.5386	9.46723	9.0132	7.18814	5.07703	9
SMED30031069	0	6.85113	9.29765	12.9389	8.41332	4.77114	3.08393	2.51673	1.67873	8.34665	9
SMED30031235	3.35493	113.804	122.687	188.451	132.572	74.2707	55.6853	49.4609	100.661	60.5971	9
SMED30031507	0.494445	5.30393	4.54743	8.40778	4.70454	2.4164	2.26182	2.11071	1.56473	2.80829	9
SMED30032258	0.360037	5.41996	11.1086	18.2102	17.6188	8.45146	6.5573	4.71985	4.4135	3.69048	9
SMED30032563	1.11975	15.0366	25.1711	43.3208	44.3204	17.7176	14.1081	11.1133	7.9176	7.27133	9
SMED30032732	0	0.533903	2.74716	6.04876	5.05545	2.75889	3.44769	3.0826	2.91509	1.90094	9
SMED30033193	0.271984	5.63934	8.2369	13.0002	10.5454	6.5991	5.95976	5.06774	3.83579	3.67367	9
SMED30033763	1.4546	26.8706	30.4606	50.5585	47.5651	21.0644	14.8683	13.5191	3.84279	4.36773	9
SMED30033919	6.65273	55.1377	66.8089	79.6288	68.3208	56.7964	46.1357	41.1171	27.6602	58.7656	9
SMED30034520	0.182496	6.98163	13.8297	21.9224	19.8148	9.11748	6.76981	5.55221	5.5215	7.61546	9
SMED30035282	0.529467	6.60724	8.42383	14.6511	12.526	6.74058	6.01495	6.29519	12.5063	12.2913	9
SMED30035357	0.190541	2.3191	1.4263	18.0194	3.21758	6.93369	7.21699	7.02601	4.80287	5.37859	9
SMED30035469	0.199567	6.3155	9.17083	17.658	7.71423	8.57901	9.04502	11.96	14.0155	23.8496	9
SMED30035604	0	0.875074	1.20776	3.39937	3.04035	0.638339	0.554835	0.378934	0.0171191	2.82842	9
SMED30035969	0.940667	6.17829	8.90708	19.7971	13	7.23014	6.80468	5.94056	4.51896	5.49341	9
SMED30036009	0	1.13401	0.909185	2.83334	1.53148	0.51881	0.413512	0.391021	0.562985	0.581444	9

## Sheet: Cluster 5 (EEE)
cluster #	Transcript (smed20140614 id)	Smed gene name(s)	Stage(s) Enriched	Transcript (smed20140614 id)	Y Average RPKM	Stage 2 Average RPKM	Stage 3 Average RPKM	Stage 4 Average RPKM	Stage 5 Average RPKM	Stage 6 Average RPKM	Stage 7 Average RPKM	Stage 8 Average RPKM	C4 Average RPKM	SX Average RPKM	Top Hit NR BLASTx	NR BLASTx Hit E Value	Top NR BLASTx hit description	Top Swiss Prot BLASTx hit	Top Swiss Prot BLASTx hit E Value	Top Swiss Prot BLASTx hit description	C.elegans Ensembl ID Top BLASTX Hit	C.elegans Top BLASTX Hit E Value	C. elegans Top BLASTX hit description	D.melanogaster Ensembl ID Top BLASTX Hit	D.melanogaster Top BLASTX Hit E Value	D. melanogaster Top BLAST hit description	D. rerio Ensembl ID Top BLASTX Hit	D. rerio Top BLASTX Hit E Value	D. rerio Top BLASTX hit description	X. tropicalis Ensembl ID Top BLASTX Hit	X. tropicalis Top BLASTX Hit E Value	X. tropicalis Top BLASTX hit description	M. musculus Ensembl ID Top BLASTX Hit	M. musculus Top BLASTX Hit E Value	M. musculus Top BLASTX hit description	H. sapiens Ensembl ID Top BLASTX Hit	H. sapiens Top BLASTX Hit E Value	H. sapiens Top BLASTX hit description
5	SMED30030289		2, 3	SMED30030289	425.961	4230	4647.04	2083.67	524.882	149.122	127.859	118.786	78.7635	80.1733	CCG28026.1	0	actin I [Sepia officinalis]	P53471	0	Actin-2	T04C12.5.2	0	ACT-2 (act-2)	FBpp0085365	0	Actin 42A	ENSDARP00000054986	0	actin, beta 1	ENSXETP00000057558	0	actin, gamma 1	ENSMUSP00000098066	0	actin, beta	ENSP00000349960	0	actin, beta
5	SMED30010634		2,3, 4	SMED30010634	10.664	3904.16	2944.24	1896.82	90.6966	10.7782	2.77277	1.46098	0.933009	0.490794	XP_002660651.2	0.0004	B-cell receptor CD22-like [Danio rerio]	.	.	.	NA	NA	NA	FBpp0301133	8e-05	sidestep	ENSDARP00000104519	4e-07	sialic acid binding Ig-like lectin 1, sialoadhesin	ENSXETP00000046532	2e-05	sialic acid binding Ig-like lectin 1, sialoadhesin	ENSMUSP00000139871	0.0002	CD22 antigen	NA	NA	NA
5	SMED30004295		2,3, 4	SMED30004295	3.47153	1000.08	990.721	951.227	74.288	7.59434	2.08233	2.55253	0.297966	0.147607	CBW31641.1	7e-165	elongation factor 1 alpha [Macrostomum lignano]	P62630	7e-164	Elongation factor 1-alpha 1	R03G5.1a.3	9e-157	EEF-1A.2, isoform a.	FBpp0304260	5e-164	Elongation factor 1alpha48D	ENSDARP00000029296	1e-163	eukaryotic translation elongation factor 1 alpha 1, like 1	ENSXETP00000002561	9e-165	eukaryotic translation elongation factor 1 alpha 1	ENSMUSP00000042457	1e-164	eukaryotic translation elongation factor 1 alpha 1	ENSP00000330054	5e-164	eukaryotic translation elongation factor 1 alpha 1
5	SMED30024222		2,3, 4	SMED30024222	2.93951	838.92	834.144	695.29	38.4881	3.31311	0.660072	0.39893	0.168335	0.0224973	CDH51884.1	2e-65	elongation factor 1-alpha [Lichtheimia corymbifera JMRC:FSU:9682]	P28295	3e-65	Elongation factor 1-alpha	R03G5.1d.3	4e-61	EEF-1A.2, isoform a.	FBpp0304260	6e-63	Elongation factor 1alpha48D	ENSDARP00000029296	5e-63	eukaryotic translation elongation factor 1 alpha 1, like 1	ENSXETP00000042318	2e-62	eukaryotic translation elongation factor 1 alpha 2	ENSMUSP00000042457	4e-62	eukaryotic translation elongation factor 1 alpha 1	ENSP00000217182	2e-62	eukaryotic translation elongation factor 1 alpha 2
5	SMED30012017		2, 3	SMED30012017	5.01582	817.746	909.538	67.3055	55.5718	229.038	202.919	203.067	148.013	112.575	.	.	.	.	.	.	NA	NA	NA	NA	NA	NA	NA	NA	NA	NA	NA	NA	NA	NA	NA	NA	NA	NA
5	SMED30020916		2,3, 4	SMED30020916	4.66021	737.074	744.243	662.795	60.4409	4.50197	0.974428	0.362688	0.248412	0.0659915	XP_007297975.1	1e-88	ribosomal protein S3 [Stereum hirsutum FP-91666 SS1]	Q06559	2e-86	40S ribosomal protein S3 [Drosophila melanogaster]	C23G10.3.2	2e-85	RPS-3 (rps-3)	FBpp0083802	3e-87	Ribosomal protein S3	ENSDARP00000132180	1e-86	ribosomal protein S3	ENSXETP00000023473	1e-84	ribosomal protein S3	ENSMUSP00000032998	7e-86	ribosomal protein S3	ENSP00000433821	3e-86	ribosomal protein S3
5	SMED30019934		2, 3	SMED30019934	22.5735	700.38	747.94	307.021	166.408	99.0282	100.341	93.2043	90.4946	84.7276	.	.	.	.	.	.	NA	NA	NA	NA	NA	NA	NA	NA	NA	NA	NA	NA	NA	NA	NA	NA	NA	NA
5	SMED30008485		2, 3	SMED30008485	77.8767	677.165	673.648	567.43	229.079	59.937	46.7927	30.9938	35.917	31.7139	XP_006262901.1	2e-98	40S ribosomal protein S5-like [Alligator mississippiensis]	P46782	6e-100	40S ribosomal protein S5	T05E11.1	4e-96	RPS-5 (rps-5)	FBpp0311353	7e-94	Ribosomal protein S5a	ENSDARP00000123493	3e-99	ribosomal protein S5	ENSXETP00000043902	8e-100	ribosomal protein S5	ENSMUSP00000004554	8e-101	ribosomal protein S5	ENSP00000196551	1e-100	ribosomal protein S5
5	SMED30024925		2,3, 4	SMED30024925	5.6435	667.6	936.351	272.229	20.7015	2.3001	1.15546	0.997775	1.58723	0.576636	XP_006154718.1	3e-54	dynein light chain 2, cytoplasmic isoform X1 [Tupaia chinensis]	Q78P75	8e-55	Dynein light chain 2, cytoplasmic	T26A5.9.3	9e-55	DLC-1 (dlc-1)	FBpp0070674	2e-55	cut up	ENSDARP00000092617	3e-56	dynein, light chain, LC8-type 1	ENSXETP00000031995	6e-56	dynein, light chain, LC8-type 2	ENSMUSP00000020775	1e-55	dynein light chain LC8-type 2	ENSP00000477310	2e-55	dynein, light chain, LC8-type 2
5	SMED30035765		2,3, 4	SMED30035765	2.34951	633.844	850.877	223.909	4.28197	1.35762	0.809804	0.566505	0.422262	0.0968183	CCD76406.1	6e-09	hypothetical protein Smp_195090 [Schistosoma mansoni]	P14202	9e-05	Tegument antigen	NA	NA	NA	NA	NA	NA	NA	NA	NA	NA	NA	NA	NA	NA	NA	NA	NA	NA
5	SMED30010931		2,3, 4	SMED30010931	2.37658	626.529	633.705	638.504	58.6311	3.46515	1.76204	0.947003	0.237777	0.176504	XP_003694932.1	0	heat shock protein 83-like [Apis florea]	Q9BLC5	0	Heat shock protein 83	C47E8.5.4	0	DAF-21 (daf-21)	FBpp0072904	0	Heat shock protein 83	ENSDARP00000137112	0	heat shock protein 90, alpha (cytosolic), class A member 1, tandem duplicate 2	ENSXETP00000022600	0	heat shock protein 90kDa alpha (cytosolic), class A member 1, gene 1	ENSMUSP00000021698	0	heat shock protein 90, alpha (cytosolic), class A member 1	ENSP00000216281	0	heat shock protein 90kDa alpha (cytosolic), class A member 1
5	SMED30003333		2,3, 4	SMED30003333	6.29481	619.896	599.054	540.932	70.0955	7.15995	3.07186	1.74799	1.8422	1.75346	CAX72121.1	4e-49	ribosomal protein S14 [Schistosoma japonicum]	P62263	2e-48	40S ribosomal protein S14 [Homo sapiens]_x0001_gi|50403753|sp|P62264.3|RS14_MOUSE RecName: Full=40S ribosomal protein S14 [Mus musculus]_x0001_gi|50403754|sp|P62265.3|RS14_CRIGR RecName: Full=40S ribosomal protein S14	F37C12.9.2	3e-46	RPS-14 (rps-14)	FBpp0071052	1e-46	Ribosomal protein S14b	ENSDARP00000053207	9e-50	ribosomal protein S14	ENSXETP00000034484	1e-49	ribosomal protein S14	ENSMUSP00000113504	2e-49	ribosomal protein S14	ENSP00000385425	3e-49	ribosomal protein S14
5	SMED30013796		2,3, 4	SMED30013796	3.83161	608.926	603.88	525.498	46.7135	2.84587	0.789701	0.368065	0.300982	0.19237	XP_001897742.1	7e-82	60S acidic ribosomal protein P0 [Brugia malayi]	P19889	5e-77	60S acidic ribosomal protein P0	F25H2.10	4e-77	RLA-0 (rla-0)	FBpp0306232	7e-78	Ribosomal protein LP0	ENSDARP00000067953	4e-74	ribosomal protein, large, P0	ENSXETP00000062923	5e-76	ribosomal protein, large, P0	ENSMUSP00000132472	4e-73	predicted pseudogene 8730	ENSP00000339027	1e-73	ribosomal protein, large, P0
5	SMED30026563		2,3, 4	SMED30026563	3.15694	591.046	578.421	384.321	39.4688	1.77602	0.397714	0.244154	0.1552	0.130061	GAA55405.1	3e-104	basement membrane-specific heparan sulfate proteoglycan core protein, partial [Clonorchis sinensis]	P98160	4e-32	Basement membrane-specific heparan sulfate proteoglycan core protein	ZC101.2e	1e-26	UNC-52, isoform e.	FBpp0309657	1e-27	terribly reduced optic lobes	ENSDARP00000138524	4e-31	heparan sulfate proteoglycan 2	ENSXETP00000038816	1e-29	heparan sulfate proteoglycan 2	ENSMUSP00000030547	1e-29	perlecan (heparan sulfate proteoglycan 2)	ENSP00000363827	9e-33	heparan sulfate proteoglycan 2
5	SMED30027920		2,3, 4	SMED30027920	20.083	569.944	586.365	440.035	67.8797	39.8652	34.8706	28.6273	23.6509	11.5638	ADX32515.1	0	heat shock cognate 70 kDa protein [Ctenopharyngodon idella]	P63018	0	Heat shock cognate 71 kDa protein	F26D10.3.2	0	HSP-1 (hsp-1)	FBpp0082519	0	Heat shock protein cognate 4	ENSDARP00000030050	0	heat shock cognate 70-kd protein, like	ENSXETP00000008857	0	heat shock 70kDa protein 1A	ENSMUSP00000015800	0	heat shock protein 8	ENSP00000227378	0	heat shock 70kDa protein 8
5	SMED30011345		2,3, 4	SMED30011345	1.44095	557.917	757.83	217.22	18.887	2.25093	0.960222	0.83172	1.31341	0.536039	XP_005962028.1	2e-53	dynein light chain 1, cytoplasmic [Pantholops hodgsonii]	Q78P75	3e-53	Dynein light chain 2, cytoplasmic	T26A5.9.3	3e-53	DLC-1 (dlc-1)	FBpp0070674	8e-54	cut up	ENSDARP00000092617	1e-54	dynein, light chain, LC8-type 1	ENSXETP00000031995	2e-54	dynein, light chain, LC8-type 2	ENSMUSP00000020775	4e-54	dynein light chain LC8-type 2	ENSP00000477310	6e-54	dynein, light chain, LC8-type 2
5	SMED30008464		2,3, 4	SMED30008464	2.74668	556.447	608.334	293.43	65.0468	35.6448	4.37276	1.50519	0.289605	0.832574	BAI49952.1	0	glyceraldehyde 3-phosphate dehydrogenase [Dugesia japonica]	P20287	0	Glyceraldehyde-3-phosphate dehydrogenase	K10B3.7.2	5e-173	GPD-3 (gpd-3)	FBpp0099914	1e-175	Glyceraldehyde 3 phosphate dehydrogenase 1	ENSDARP00000058383	0	glyceraldehyde-3-phosphate dehydrogenase, spermatogenic	ENSXETP00000055696	6e-179	glyceraldehyde-3-phosphate dehydrogenase	ENSMUSP00000073289	0	glyceraldehyde-3-phosphate dehydrogenase	ENSP00000380068	0	glyceraldehyde-3-phosphate dehydrogenase
5	SMED30028665		2,3, 4	SMED30028665	7.41421	537.364	503.2	420.724	98.7617	15.949	10.5573	7.23815	4.29049	7.31558	ADV40166.1	1e-84	putative ribosomal protein SA [Latrodectus hesperus]	Q6P8D1	2e-82	40S ribosomal protein SA	B0393.1.2	6e-67	RPS-0 (rps-0)	FBpp0070277	2e-81	stubarista	ENSDARP00000123183	2e-82	ribosomal protein SA	ENSXETP00000057070	1e-83	ribosomal protein SA	ENSMUSP00000035105	1e-81	ribosomal protein SA	ENSP00000410848	1e-81	ribosomal protein SA
5	SMED30016206		2,3, 4	SMED30016206	0.829137	533.522	576.011	317.197	13.5831	13.9578	14.4991	18.8427	17.1225	11.495	CAX73596.1	1e-47	Kazal-type serine protease inhibitor domain-containing protein 1 precursor [Schistosoma japonicum]	G4V4G1	2e-24	Insulin-like growth factor-binding protein-related protein 1	C09E7.3	0.0002	OIG-1 (oig-1)	FBpp0304923	7e-06	sallimus	ENSDARP00000070032	2e-25	Kazal-type serine peptidase inhibitor domain 3	ENSXETP00000017639	1e-25	Kazal-type serine peptidase inhibitor domain 1	ENSMUSP00000045057	7e-23	insulin-like growth factor binding protein 7	ENSP00000295666	5e-21	insulin-like growth factor binding protein 7
5	SMED30013531		2,3, 4	SMED30013531	3.07545	524.004	677.954	450.803	58.9697	3.22614	0.723111	0.318451	0.684181	0.199779	AHD24756.1	0.0007	X1.D.A5.1 [Schmidtea mediterranea]	.	.	.	NA	NA	NA	NA	NA	NA	NA	NA	NA	NA	NA	NA	NA	NA	NA	NA	NA	NA
5	SMED30024518		2,3, 4	SMED30024518	1.45802	506.816	432.655	296.764	34.1281	1.53431	0.202234	0.120488	0.140511	0.0589699	CCD82476.1	3e-11	low-density lipoprotein receptor (ldl) [Schistosoma mansoni]	.	.	.	NA	NA	NA	FBpp0309645	6e-05	terribly reduced optic lobes	ENSDARP00000137248	0.001	vascular cell adhesion molecule 1	ENSXETP00000032875	0.0002	Uncharacterized protein	NA	NA	NA	ENSP00000415697	2e-05	natural cytotoxicity triggering receptor 3
5	SMED30022419	low density lipoprotein receptor-1 (AFJ24773.1)	2,3, 4	SMED30022419	2.98418	454.533	609.547	406.217	31.3299	1.47228	0.252476	0.128701	0.124298	0.0208716	AFJ24773.1	4e-100	low density lipoprotein receptor-1, partial [Schmidtea mediterranea]	P98160	9e-33	Basement membrane-specific heparan sulfate proteoglycan core protein	ZC101.2e	7e-28	UNC-52, isoform e.	FBpp0309642	2e-28	terribly reduced optic lobes	ENSDARP00000135890	1e-32	heparan sulfate proteoglycan 2	ENSXETP00000038816	3e-32	heparan sulfate proteoglycan 2	ENSMUSP00000030547	9e-33	perlecan (heparan sulfate proteoglycan 2)	ENSP00000363827	2e-33	heparan sulfate proteoglycan 2
5	SMED30005227		2,3, 4	SMED30005227	1.03735	454.532	489.759	372.331	31.7471	2.46137	0.467134	0.163658	0.19312	0.0108376	BAB24792.2	7e-168	unnamed protein product [Mus musculus]	Q91240	1e-168	Tubulin beta chain	B0272.1	4e-166	TBB-4 (tbb-4)	FBpp0081524	2e-168	beta-Tubulin at 85D	ENSDARP00000041278	6e-169	tubulin, beta 4B class IVb	ENSXETP00000050676	3e-169	tubulin, beta 4B class IVb	ENSMUSP00000001566	6e-169	tubulin, beta 5 class I	ENSP00000383378	5e-169	tubulin, beta class I
5	SMED30027646		2,3, 4	SMED30027646	0.711752	412.336	373.208	253.133	29.8918	1.96655	0.749719	0.378603	0.240896	0.197686	AEE62318.1	6e-28	unknown [Dendroctonus ponderosae]	Q18885	5e-29	Transcription factor BTF3 homolog	C56C10.8.2	4e-30	ICD-1 (icd-1)	FBpp0086896	7e-24	bicaudal	ENSDARP00000094888	1e-25	basic transcription factor 3-like 4	ENSXETP00000017657	2e-26	basic transcription factor 3-like 4	ENSMUSP00000099803	3e-24	basic transcription factor 3-like 4	ENSP00000433418	3e-24	basic transcription factor 3-like 4
5	SMED30017516		2, 3	SMED30017516	1.87148	407.258	279.209	187.093	31.5103	43.8411	39.6892	40.9645	16.7379	24.0605	XP_001968755.1	5e-130	GG25042 [Drosophila erecta]	P08120	8e-135	Collagen alpha-1(IV) chain	F01G12.5b.2	7e-58	LET-2, isoform b (let-2)	FBpp0078642	9e-136	Collagen type IV	ENSDARP00000134161	5e-63	collagen, type XXVII, alpha 1b	ENSXETP00000005670	2e-95	collagen, type IV, alpha 1	ENSMUSP00000109084	2e-58	collagen, type IV, alpha 3	ENSP00000353654	3e-81	collagen, type IV, alpha 2
5	SMED30024691		2,3, 4	SMED30024691	1.00155	406.743	272.479	154.883	13.0878	0.454175	0.488139	0.440019	0.14926	0.271482	EUB56501.1	3e-95	Collagen alpha-1(IV) chain [Echinococcus granulosus]	P27393	1e-76	Collagen alpha-2(IV) chain	F01G12.5a.2	8e-70	LET-2, isoform b (let-2)	FBpp0078642	3e-76	Collagen type IV	ENSDARP00000111488	1e-79	collagen, type IV, alpha 1	ENSXETP00000005650	5e-74	collagen, type IV, alpha 2	ENSMUSP00000098765	8e-71	collagen, type IV, alpha 6	ENSP00000353654	4e-72	collagen, type IV, alpha 2
5	SMED30017897		2,3, 4	SMED30017897	1.58977	397.592	392.871	293.94	29.0498	2.49804	0.693149	0.217691	0.214543	0.0568352	XP_004005609.1	6e-61	tubulin beta-4B chain [Ovis aries]	P18699	3e-62	Tubulin beta chain	C54C6.2	7e-59	BEN-1 (ben-1)	FBpp0085720	1e-58	beta-Tubulin at 56D	ENSDARP00000002175	2e-59	zgc:65894	ENSXETP00000050676	9e-60	tubulin, beta 4B class IVb	ENSMUSP00000060246	2e-59	tubulin, beta 2A class IIA	ENSP00000341289	3e-59	tubulin, beta 4B class IVb
5	SMED30008237		2,3, 4	SMED30008237	1.92137	383.143	420.896	340.613	91.4362	21.9096	6.73015	2.41455	0.154634	0.0529238	ADF47431.1	2e-68	eukaryotic initiation factor-5A, partial [Dugesia japonica]	P19211	7e-53	Eukaryotic translation initiation factor 5A-2	T05G5.10b.2	8e-45	IFF-1, isoform b.	FBpp0072081	2e-51	eIF-5A	ENSDARP00000117595	2e-48	eukaryotic translation initiation factor 5A	ENSXETP00000055749	3e-48	eukaryotic translation initiation factor 5A	ENSMUSP00000132717	4e-46	eukaryotic translation initiation factor 5A	ENSP00000396073	7e-46	eukaryotic translation initiation factor 5A
5	SMED30025427		2,3, 4	SMED30025427	2.11027	373.514	360.539	387.04	20.6843	3.96104	0.689863	0.203655	0.140075	0.0531207	XP_004349715.1	5e-58	translationally-controlled tumor protein [Capsaspora owczarzaki ATCC 30864]	P91800	1e-55	Translationally-controlled tumor protein homolog	F25H2.11	2e-30	TCT-1 (tct-1)	FBpp0081820	8e-38	Translationally controlled tumor protein ortholog (H. sapiens)	ENSDARP00000092887	5e-44	tumor protein, translationally-controlled 1	ENSXETP00000032120	5e-38	tumor protein, translationally-controlled 1	ENSMUSP00000106519	5e-42	tumor protein, translationally-controlled 1	ENSP00000431872	7e-42	tumor protein, translationally-controlled 1
5	SMED30001128		2,3, 4	SMED30001128	1.04571	360.889	290.09	158.415	12.9838	0.257866	0.196697	0.081125	0.0671862	0.00153556	GAA31679.2	0	collagen alpha-1(IV) chain [Clonorchis sinensis]	P08120	7e-126	Collagen alpha-1(IV) chain	K04H4.1b	6e-119	EMB-9, isoform a (emb-9)	FBpp0078642	9e-127	Collagen type IV	ENSDARP00000111488	1e-113	collagen, type IV, alpha 1	ENSXETP00000005670	2e-117	collagen, type IV, alpha 1	ENSMUSP00000098765	2e-115	collagen, type IV, alpha 6	ENSP00000482970	3e-119	collagen, type IV, alpha 6
5	SMED30015345		2,3, 4	SMED30015345	1.1318	356.473	376.552	181.395	30.0583	4.07264	0.466245	0.146546	0.0495835	3.41042	O16127	7e-74	Tropomyosin A	O16127	8e-76	Tropomyosin A	Y105E8B.1a	1e-45	LEV-11, isoform e.	FBpp0088903	2e-50	Tropomyosin 1	ENSDARP00000039656	2e-37	alpha-tropomyosin	ENSXETP00000021409	2e-37	tropomyosin 1 (alpha)	ENSMUSP00000051888	3e-38	tropomyosin 1, alpha	ENSP00000288398	7e-38	tropomyosin 1 (alpha)
5	SMED30013113		2,3, 4	SMED30013113	0.78113	335.563	369.04	218.394	15.1796	0.258157	0.147481	0.0785687	0.0759546	0.0105358	P42638	2e-91	Tropomyosin-2	P42638	2e-93	Tropomyosin-2	Y105E8B.1a	1e-64	LEV-11, isoform e.	FBpp0088903	3e-65	Tropomyosin 1	ENSDARP00000004352	6e-54	tropomyosin 3	ENSXETP00000021409	1e-54	tropomyosin 1 (alpha)	ENSMUSP00000109315	1e-52	tropomyosin 1, alpha	ENSP00000453062	2e-52	tropomyosin 1 (alpha)
5	SMED30012738		2,3, 4	SMED30012738	0.384431	307.579	367.985	96.3539	0.636797	1.67936	1.39678	0.92654	1.00121	1.18519	EFA75057.1	3e-15	cytoplasmic dynein light chain [Polysphondylium pallidum PN500]	Q86A88	2e-15	Dynein light chain, cytoplasmic	T26A5.9.3	1e-14	DLC-1 (dlc-1)	FBpp0070674	1e-13	cut up	ENSDARP00000092617	4e-14	dynein, light chain, LC8-type 1	ENSXETP00000031995	1e-13	dynein, light chain, LC8-type 2	ENSMUSP00000107720	1e-13	dynein light chain LC8-type 1	ENSP00000446614	2e-13	dynein, light chain, LC8-type 1
5	SMED30020395		2,3, 4	SMED30020395	2.16547	282.394	367.266	192.677	44.3044	1.83202	0.373679	0.215016	0.16368	0.0936616	ELU06805.1	1e-17	hypothetical protein CAPTEDRAFT_21201 [Capitella teleta]	Q9JK92	6e-07	Heat shock protein beta-8	C09B8.6c	4e-09	HSP-25, isoform a.	FBpp0297990	1e-07	NA	ENSDARP00000131466	2e-07	heat shock protein b8	ENSXETP00000022441	4e-07	crystallin, alpha B	ENSMUSP00000037007	9e-08	heat shock protein 8	ENSP00000281938	2e-07	heat shock 22kDa protein 8
5	SMED30018548		2, 3	SMED30018548	0.752074	278.079	368.161	62.2313	2.72461	18.5986	24.2964	20.2137	12.2915	12.057	GAA48349.1	1e-29	tegument antigen [Clonorchis sinensis]	P14202	2e-17	Tegument antigen	T07G12.1c	0.0003	CAL-4, isoform b.	NA	NA	NA	NA	NA	NA	ENSXETP00000003353	0.0003	centrin 4	NA	NA	NA	ENSP00000369689	0.0007	calmodulin-like 5
5	SMED30000124		2,3, 4	SMED30000124	0.397216	275.48	301.32	33.028	0.465799	0.107532	0.0994768	0.0351359	0.0723647	0.0402727	XP_002593070.1	3e-116	hypothetical protein BRAFLDRAFT_120194 [Branchiostoma floridae]	Q51330	9e-19	Oxalate:formate antiporter	Y59A8B.21	5e-64	Y59A8B.21 (Y59A8B.21)	FBpp0082135	4e-05	karmoisin	ENSDARP00000134789	2e-05	solute carrier family 16, member 9b	ENSXETP00000011138	1e-05	solute carrier family 16, member 9	ENSMUSP00000009522	3e-09	solute carrier family 16 (monocarboxylic acid transporters), member 12	ENSP00000309751	3e-06	solute carrier family 16, member 13
5	SMED30000217		2,3, 4	SMED30000217	1.09636	273.636	394.061	181.27	2.83517	0.740915	0.890891	0.608373	0.592924	1.11496	XP_003200708.2	9e-05	interphotoreceptor matrix proteoglycan 1 [Danio rerio]	Q8JIR8	7e-06	Interphotoreceptor matrix proteoglycan 1	NA	NA	NA	FBpp0297621	0.0007	NA	ENSDARP00000123151	2e-08	interphotoreceptor matrix proteoglycan 1a	ENSXETP00000029310	2e-05	interphotoreceptor matrix proteoglycan 2	NA	NA	NA	ENSP00000481913	6e-06	interphotoreceptor matrix proteoglycan 1
5	SMED30004192		2,3, 4	SMED30004192	1.29401	272.828	346.013	151.352	2.33386	0.329343	0.259878	0.187806	0.161909	0.0301284	XP_007622405.1	3e-53	dynein light chain 2, cytoplasmic isoform X1 [Cricetulus griseus]	Q22799	2e-53	Dynein light chain 1, cytoplasmic [Caenorhabditis elegans]	T26A5.9.3	2e-54	DLC-1 (dlc-1)	FBpp0070674	7e-53	cut up	ENSDARP00000108873	4e-54	dynein, light chain, LC8-type 2a	ENSXETP00000031995	7e-54	dynein, light chain, LC8-type 2	ENSMUSP00000020775	1e-53	dynein light chain LC8-type 2	ENSP00000477310	2e-53	dynein, light chain, LC8-type 2
5	SMED30022124		2,3, 4	SMED30022124	3.84218	268.962	474.752	300.087	46.2909	2.88766	0.458422	0.218696	0.203473	0.0984391	GAA50279.1	5e-94	severin [Clonorchis sinensis]	Q24800	2e-71	Severin [Echinococcus granulosus]	K06A4.3	1e-28	GSNL-1 (gsnl-1)	FBpp0078607	2e-33	Gelsolin	ENSDARP00000048939	4e-36	villin-like	ENSXETP00000040420	3e-33	Uncharacterized protein	ENSMUSP00000027366	3e-35	villin 1	ENSP00000409270	5e-38	villin 1
5	SMED30034570		2,3, 4	SMED30034570	0.790116	265.093	312.377	91.8565	1.16885	0.201908	0.332281	0.923555	21.0215	10.5451	.	.	.	.	.	.	NA	NA	NA	NA	NA	NA	NA	NA	NA	NA	NA	NA	NA	NA	NA	NA	NA	NA
5	SMED30012066		2,3, 4	SMED30012066	0.666716	232.529	259.233	114.389	6.72501	1.00128	0.0727798	0.0612337	0.0637619	0	AAP06498.1	6e-90	similar to GenBank Accession Number Z29075 myophilin antigen in Echinococcus granulosus [Schistosoma japonicum]	Q24799	1e-84	Myophilin	F43G9.9.2	5e-37	CPN-1 (cpn-1)	FBpp0086858	4e-58	Muscle protein 20	ENSDARP00000049899	2e-38	transgelin 2	ENSXETP00000056922	5e-41	transgelin 2	ENSMUSP00000001384	3e-39	calponin 1	ENSP00000252456	2e-38	calponin 1, basic, smooth muscle
5	SMED30011375		2,3, 4	SMED30011375	0.763587	217.977	225.222	147.216	2.1506	0.499427	0.26868	0.268208	0.0536309	0.727154	.	.	.	.	.	.	NA	NA	NA	NA	NA	NA	NA	NA	NA	NA	NA	NA	NA	NA	NA	NA	NA	NA
5	SMED30020948		2	SMED30020948	13.3066	213.838	278.843	60.7773	34.8761	125.44	129.742	121.258	178.813	70.5716	EST48589.1	1e-06	Dynein light chain [Spironucleus salmonicida]	Q02647	9e-06	Dynein light chain 1, cytoplasmic [Saccharomyces cerevisiae S288c]	T26A5.9.3	0.0002	DLC-1 (dlc-1)	FBpp0070674	0.0003	cut up	ENSDARP00000092617	0.0003	dynein, light chain, LC8-type 1	ENSXETP00000031995	0.0002	dynein, light chain, LC8-type 2	ENSMUSP00000077564	0.0002	cDNA sequence BC048507	ENSP00000446614	0.0003	dynein, light chain, LC8-type 1
5	SMED30016557		2,3, 4	SMED30016557	0.189513	208.983	294.083	97.2479	0.589615	2.9956	8.01338	9.40876	16.551	7.86716	AEP14559.1	5e-38	aquaporin 5 [Milnesium tardigradum]	Q9NHW7	6e-39	Aquaporin AQPAe.a [Aedes aegypti]	C32C4.2c	6e-25	AQP-6, isoform b.	FBpp0303805	1e-36	Drip	ENSDARP00000021578	2e-32	aquaporin 4	ENSXETP00000043976	2e-30	aquaporin 2 (collecting duct)	ENSMUSP00000078088	3e-37	aquaporin 4	ENSP00000372654	8e-37	aquaporin 4
5	SMED30026742		2,3, 4	SMED30026742	1.08829	207.481	284.6	155.437	15.492	5.72432	5.18118	4.75232	3.54087	2.31426	CAX73441.1	0	Calpain B [Schistosoma japonicum]	Q9VT65	0	Calpain-B	C06G4.2b.2	2e-150	CLP-1, isoform c (clp-1)	FBpp0293217	0	Calpain-B	ENSDARP00000016353	0	calpain 9	ENSXETP00000050369	0	calpain 9	ENSMUSP00000090717	0	calpain 9	ENSP00000271971	0	calpain 9
5	SMED30003118		2, 3	SMED30003118	2.34864	193.5	290.193	146.401	11.7961	21.1793	24.5724	27.8788	33.3393	15.2105	.	.	.	.	.	.	NA	NA	NA	NA	NA	NA	NA	NA	NA	NA	NA	NA	NA	NA	NA	NA	NA	NA
5	SMED30014940		2,3, 4	SMED30014940	2.82006	192.58	330.183	229.462	33.3092	1.84105	0.282899	0.174737	0.140407	0.0559442	ESO95278.1	4e-39	hypothetical protein LOTGIDRAFT_214936 [Lottia gigantea]	Q7JQD3	5e-33	Gelsolin-like protein 1	K06A4.3	1e-06	GSNL-1 (gsnl-1)	FBpp0078607	3e-12	Gelsolin	ENSDARP00000026895	2e-13	gelsolin a	ENSXETP00000042888	2e-12	gelsolin	ENSMUSP00000027366	2e-12	villin 1	ENSP00000412657	2e-14	villin 1
5	SMED30034525		2, 3	SMED30034525	6.8294	181.971	223.23	74.8868	9.5151	14.2966	10.5898	10.3248	8.21017	7.34322	AAP06272.1	2e-23	similar to GenBank Accession Number U86673 tegumental antigen Sm20 [Schistosoma japonicum]	P14202	2e-17	Tegument antigen	T26A5.9.3	3e-12	DLC-1 (dlc-1)	FBpp0070674	2e-12	cut up	ENSDARP00000108873	5e-12	dynein, light chain, LC8-type 2a	ENSXETP00000031995	3e-12	dynein, light chain, LC8-type 2	ENSMUSP00000020775	6e-12	dynein light chain LC8-type 2	ENSP00000477310	9e-12	dynein, light chain, LC8-type 2
5	SMED30002889		2,3, 4	SMED30002889	10.7376	178.83	242.37	121.116	8.10267	1.79569	1.57614	0.546784	0.241719	0.13438	.	.	.	.	.	.	NA	NA	NA	NA	NA	NA	NA	NA	NA	NA	NA	NA	NA	NA	NA	NA	NA	NA
5	SMED30017448		2,3, 4	SMED30017448	0.943665	173.808	135.454	137.983	29.34	13.5565	10.5072	9.1206	8.23208	19.658	ABS52704.1	0	heat shock protein 70 [Fasciola hepatica]	Q91233	0	Heat shock 70 kDa protein	F26D10.3.2	0	HSP-1 (hsp-1)	FBpp0075504	0	Heat shock protein cognate 1	ENSDARP00000109199	0	heat shock cognate 70-kd protein, tandem duplicate 1	ENSXETP00000051948	0	heat shock 70kDa protein	ENSMUSP00000015800	0	heat shock protein 8	ENSP00000227378	0	heat shock 70kDa protein 8
5	SMED30017851		2,3, 4	SMED30017851	0.346581	173.182	135.376	134.1	4.13448	0.389255	0.139376	0.0875498	0.012914	0.0955435	XP_003735601.1	1e-07	LOW QUALITY PROTEIN: B-cell receptor CD22-like [Callithrix jacchus]	P35329	5e-06	B-cell receptor CD22	C26G2.1	0.0004	SYG-2 (syg-2)	FBpp0077154	8e-05	echinoid	ENSDARP00000106110	4e-07	sialic acid binding Ig-like lectin 1, sialoadhesin	ENSXETP00000027600	1e-06	Uncharacterized protein	ENSMUSP00000139871	8e-07	CD22 antigen	ENSP00000343764	4e-06	titin
5	SMED30005998		2,3, 4	SMED30005998	2.28274	162.816	154.713	120.933	19.3573	3.15692	2.3306	1.85534	5.14513	1.22294	CDJ23698.1	9e-124	ribosomal protein L3 [Echinococcus granulosus]	O16797	2e-120	60S ribosomal protein L3 [Drosophila melanogaster]	F13B10.2d.2	8e-105	RPL-3, isoform a (rpl-3)	FBpp0307759	2e-121	Ribosomal protein L3	ENSDARP00000003700	2e-116	ribosomal protein L3	ENSXETP00000015108	1e-117	ribosomal protein L3	ENSMUSP00000080354	6e-115	ribosomal protein L3	ENSP00000386101	2e-115	ribosomal protein L3
5	SMED30014888		2,3, 4	SMED30014888	0.28439	162.761	178.51	36.3903	0.147025	0.110203	0.210147	0.260077	0.0482583	0.146454	CCD77819.1	7e-09	cd63 antigen-like [Schistosoma mansoni]	P28648	2e-09	CD63 antigen	NA	NA	NA	FBpp0076233	7e-07	Tetraspanin 66E	ENSDARP00000089342	9e-07	CD53 molecule	ENSXETP00000006293	6e-07	tetraspanin 4	ENSMUSP00000026407	2e-08	CD63 antigen	ENSP00000446807	1e-08	CD63 molecule
5	SMED30035301		2,3, 4	SMED30035301	1.2672	143.127	191.123	98.8683	36.3827	0.710828	0.345964	0.380028	0.096534	0.0970482	CCD60769.1	3e-59	calponin-related [Schistosoma mansoni]	Q24799	4e-60	Myophilin	F43G9.9.2	3e-22	CPN-1 (cpn-1)	FBpp0086858	1e-35	Muscle protein 20	ENSDARP00000134744	1e-22	calponin 1, basic, smooth muscle, b	ENSXETP00000036492	7e-23	calponin 2	ENSMUSP00000001384	3e-23	calponin 1	ENSP00000252456	8e-23	calponin 1, basic, smooth muscle
5	SMED30009264		2,3, 4	SMED30009264	0.41874	141.458	118.899	64.5527	12.3477	0.251461	0.180618	0.16152	0.056294	0.0761899	AAW25909.1	8e-131	SJCHGC02274 protein [Schistosoma japonicum]	P13743	3e-132	L-lactate dehydrogenase B chain	F13D12.2	1e-126	LDH-1 (ldh-1)	FBpp0304375	4e-123	Ecdysone-inducible gene L3	ENSDARP00000140963	1e-130	lactate dehydrogenase A4	ENSXETP00000036972	1e-127	lactate dehydrogenase B	ENSMUSP00000032373	6e-130	lactate dehydrogenase B	ENSP00000229319	5e-130	lactate dehydrogenase B
5	SMED30032680		2,3, 4	SMED30032680	1.23864	140.412	139.557	108.309	15.4319	3.21299	1.87347	1.42151	4.11755	0.710919	ESN90954.1	1e-81	hypothetical protein HELRODRAFT_182425 [Helobdella robusta]	P27659	1e-80	60S ribosomal protein L3	F13B10.2c	2e-70	RPL-3, isoform a (rpl-3)	FBpp0307759	1e-75	Ribosomal protein L3	ENSDARP00000003700	1e-71	ribosomal protein L3	ENSXETP00000015712	3e-73	ribosomal protein L3-like	ENSMUSP00000140228	8e-83	ribosomal protein L3	ENSP00000412713	2e-79	ribosomal protein L3
5	SMED30018044		2,3, 4	SMED30018044	0.521004	140.373	218.502	6.70483	0.0534382	0.0492966	0	0	0	0	AAW30622.1	2e-85	unknown, partial [Sus scrofa]	Q5R1W4	1e-84	Tubulin alpha-1B chain	C44B11.3	9e-82	MEC-12 (mec-12)	FBpp0081062	7e-85	alpha-Tubulin at 84D	ENSDARP00000133394	1e-85	tubulin, alpha 1c	ENSXETP00000024446	1e-85	tubulin, alpha 1c	ENSMUSP00000076777	3e-85	tubulin, alpha 1B	ENSP00000449325	8e-88	tubulin, alpha 1b
5	SMED30002066		2, 3	SMED30002066	1.30918	131.947	154.24	25.131	8.36405	8.74669	7.17114	7.63255	10.7766	7.91681	.	.	.	.	.	.	NA	NA	NA	NA	NA	NA	NA	NA	NA	NA	NA	NA	NA	NA	NA	NA	NA	NA
5	SMED30008130		2,3, 4	SMED30008130	0.0821801	126.696	199.082	9.97373	0.447507	0.137022	0.129859	0.0345703	0.0409146	0.230958	BAB24792.2	0	unnamed protein product [Mus musculus]	P11833	0	Tubulin beta chain	B0272.1	0	TBB-4 (tbb-4)	FBpp0085720	0	beta-Tubulin at 56D	ENSDARP00000041278	0	tubulin, beta 4B class IVb	ENSXETP00000050676	0	tubulin, beta 4B class IVb	ENSMUSP00000042342	0	tubulin, beta 4B class IVB	ENSP00000341289	0	tubulin, beta 4B class IVb
5	SMED30012447		2, 3	SMED30012447	9.30279	125.914	160.327	56.3805	17.3184	22.0342	26.9766	25.8788	24.4624	31.0208	XP_008199793.1	0	filamin-A isoform X3 [Tribolium castaneum]	Q9VEN1	0	Filamin-A	Y66H1B.2g	0	FLN-1, isoform a.	FBpp0088478	0	cheerio	ENSDARP00000067933	0	filamin A, alpha (actin binding protein 280)	ENSXETP00000018967	0	filamin B, beta	ENSMUSP00000052020	0	filamin, beta	ENSP00000295956	0	filamin B, beta
5	SMED30034872		2,3, 4	SMED30034872	0.645844	124.918	169.507	47.7642	1.72923	0.323436	0.0301384	0.047652	0.0850001	0	.	.	.	.	.	.	NA	NA	NA	NA	NA	NA	NA	NA	NA	NA	NA	NA	NA	NA	NA	NA	NA	NA
5	SMED30026652		2,3, 4	SMED30026652	14.8412	105.51	130.892	55.2674	8.21377	2.19063	1.12548	0.0633216	0.0280113	0.105472	XP_004526120.1	0	peroxidasin-like [Ceratitis capitata]	Q92626	0	Peroxidasin homolog	ZK994.3	0	PXN-1 (pxn-1)	FBpp0089205	0	Peroxidasin	ENSDARP00000131814	0	peroxidasin	ENSXETP00000015184	0	peroxidasin homolog	ENSMUSP00000113703	0	peroxidasin homolog (Drosophila)	ENSP00000252804	0	peroxidasin
5	SMED30019060		2,3, 4	SMED30019060	0.700589	101.09	129.082	53.7079	2.59451	4.21849	5.68156	7.54323	8.8303	11.5962	GAA41404.1	2e-11	hypothetical protein CLF_106005 [Clonorchis sinensis]	.	.	.	NA	NA	NA	NA	NA	NA	NA	NA	NA	NA	NA	NA	NA	NA	NA	NA	NA	NA
5	SMED30005523		2	SMED30005523	3.28031	100.95	143.45	75.058	53.8286	63.2288	47.7863	48.6888	57.3181	33.0477	ESO93528.1	0	hypothetical protein LOTGIDRAFT_189716 [Lottia gigantea]	P05094	0	Alpha-actinin-1	W04D2.1b	0	ATN-1, isoform a.	FBpp0070330	0	alpha actinin	ENSDARP00000090990	0	actinin, alpha 1	ENSXETP00000038881	0	actinin, alpha 1	ENSMUSP00000021554	0	actinin, alpha 1	ENSP00000377941	0	actinin, alpha 1
5	SMED30008856		2	SMED30008856	1.1563	92.2797	153.941	90.1473	37.7904	52.6871	52.0436	45.8111	36.4736	34.8236	GAA48842.1	3e-07	hypothetical protein CLF_102101 [Clonorchis sinensis]	.	.	.	F08F1.8	0.0004	TTH-1 (tth-1)	NA	NA	NA	NA	NA	NA	NA	NA	NA	NA	NA	NA	NA	NA	NA
5	SMED30030389		2,3, 4	SMED30030389	0.677711	92.2487	112.748	31.0968	2.12347	0.863389	0.815363	1.63685	0.621552	3.93879	BAH10155.1	2e-07	tropomyosin [Tresus keenae]	Q25145	0.0001	Tropomyosin	NA	NA	NA	NA	NA	NA	ENSDARP00000131208	0.0002	tropomyosin 2 (beta)	NA	NA	NA	NA	NA	NA	NA	NA	NA
5	SMED30020811		2	SMED30020811	7.61485	91.0124	94.0886	23.9467	28.0612	36.9745	42.7573	39.0523	48.3343	54.605	.	.	.	.	.	.	NA	NA	NA	NA	NA	NA	NA	NA	NA	ENSXETP00000063104	0.0003	NA	NA	NA	NA	NA	NA	NA
5	SMED30025553		2, 3	SMED30025553	2.79649	89.9371	89.2886	38.7183	5.07126	18.0506	19.6734	18.0163	10.6926	8.51978	CCD78955.1	0	cell polarity protein [Schistosoma mansoni]	P21783	9e-33	Neurogenic locus notch homolog protein 1	F11C7.4	7e-33	CRB-1 (crb-1)	FBpp0293268	3e-27	crumbs	ENSDARP00000136338	1e-32	crumbs family member 1, photoreceptor morphogenesis associated	ENSXETP00000061762	1e-32	notch 1	ENSMUSP00000028288	7e-32	notch 1	ENSP00000277541	4e-31	notch 1
5	SMED30014371		2	SMED30014371	1.13719	87.4945	90.4241	54.2817	16.7607	33.3228	35.4079	36.2552	35.1857	31.8085	CCD81934.1	8e-43	hypothetical protein Smp_011830 [Schistosoma mansoni]	.	.	.	NA	NA	NA	NA	NA	NA	NA	NA	NA	NA	NA	NA	NA	NA	NA	NA	NA	NA
5	SMED30003202		2,3, 4	SMED30003202	0.526252	85.414	91.4364	73.8194	24.9353	10.5282	4.89281	2.48526	0.0513596	0.130142	BAF57644.1	0	eIF4A isoform 1A protein [Dugesia japonica]	Q2HFP1	0	ATP-dependent RNA helicase eIF4A	F57B9.6a.2	8e-172	INF-1, isoform a.	FBpp0078806	1e-175	Eukaryotic initiation factor 4a	ENSDARP00000058912	0	eukaryotic translation initiation factor 4A1A	ENSXETP00000043428	0	eukaryotic translation initiation factor 4A1	ENSMUSP00000127034	0	eukaryotic translation initiation factor 4A1	ENSP00000293831	0	eukaryotic translation initiation factor 4A1
5	SMED30035179		2,3, 4	SMED30035179	0.43647	82.8569	53.7464	34.0946	3.92282	0.0750508	0.0374553	0.0111771	0.0681643	0.0114885	XP_006747960.1	2e-19	spondin-1-like, partial [Leptonychotes weddellii]	Q9GLX9	1e-18	Spondin-1	F10E7.4	1e-11	SPON-1 (spon-1)	FBpp0087006	7e-16	NA	ENSDARP00000034007	3e-19	spondin 1b	ENSXETP00000019866	1e-17	spondin 1, extracellular matrix protein	ENSMUSP00000081746	3e-20	spondin 1, (f-spondin) extracellular matrix protein	ENSP00000460236	3e-19	spondin 1, extracellular matrix protein
5	SMED30008169		2, 3	SMED30008169	0.0769024	80.9193	89.3184	18.5385	6.15593	17.1863	19.061	21.8405	29.6537	18.2203	GAA49981.1	2e-33	tegument antigen [Clonorchis sinensis]	P32070	7e-23	Antigen Sm21.7 [Schistosoma mansoni]	T26A5.9.3	0.0002	DLC-1 (dlc-1)	FBpp0294004	4e-05	Cytoplasmic dynein light chain 2	ENSDARP00000108873	0.0002	dynein, light chain, LC8-type 2a	ENSXETP00000017526	2e-05	dynein, light chain, LC8-type 1	ENSMUSP00000020775	0.0002	dynein light chain LC8-type 2	ENSP00000477310	0.0003	dynein, light chain, LC8-type 2
5	SMED30032214		2,3, 4	SMED30032214	0.0828862	75.0313	80.9303	5.45322	0.10762	0.0650722	0.0190581	0.00954509	0.00743308	1.2912	.	.	.	.	.	.	NA	NA	NA	NA	NA	NA	NA	NA	NA	NA	NA	NA	NA	NA	NA	NA	NA	NA
5	SMED30035979		2, 3	SMED30035979	0.427734	73.876	75.2714	36.968	5.14354	9.82086	7.74315	7.89906	9.78642	7.79678	CAX76070.1	6e-57	Protein p25-beta [Schistosoma japonicum]	Q7TQD2	1e-15	Tubulin polymerization-promoting protein	C32E8.3	3e-07	C32E8.3 (C32E8.3)	FBpp0310768	6e-09	NA	ENSDARP00000031737	1e-15	tubulin polymerization promoting protein 3, like	ENSXETP00000000724	1e-16	tubulin polymerization-promoting protein family member 3	ENSMUSP00000022057	2e-16	tubulin polymerization promoting protein	ENSP00000457275	5e-16	tubulin polymerization-promoting protein family member 3
5	SMED30020617		2, 3	SMED30020617	1.19227	73.6875	81.7233	24.4774	6.01914	23.1785	29.5766	32.0248	30.161	26.2044	EKC33267.1	4e-33	Endophilin-B1 [Crassostrea gigas]	Q9Y371	4e-33	Endophilin-B1	F35A5.8c	1e-24	ERP-1, isoform a.	FBpp0112011	7e-28	Endophilin B	ENSDARP00000045932	9e-27	SH3-domain GRB2-like endophilin B1b	ENSXETP00000001033	3e-32	SH3-domain GRB2-like endophilin B1	ENSMUSP00000143433	2e-33	SH3-domain GRB2-like B1 (endophilin)	ENSP00000473267	9e-34	SH3-domain GRB2-like endophilin B1
5	SMED30016322		2	SMED30016322	5.38809	73.2282	65.6321	29.6274	25.6026	18.0913	15.4071	16.0511	41.3009	22.204	XP_008208694.1	3e-140	septin-7 isoform X6 [Nasonia vitripennis]	P40797	2e-129	Protein peanut [Drosophila melanogaster]	W09C5.2	3e-100	UNC-59 (unc-59)	FBpp0087869	3e-130	peanut	ENSDARP00000135914	4e-127	septin 15	ENSXETP00000028712	4e-126	septin 7	ENSMUSP00000127641	5e-126	septin 7	ENSP00000344868	8e-126	septin 7
5	SMED30033715		2,3, 4	SMED30033715	0.208149	72.6355	61.8532	29.4147	5.77482	0.44577	0.316684	0.372264	0.265705	0.149894	GAA55405.1	3e-105	basement membrane-specific heparan sulfate proteoglycan core protein, partial [Clonorchis sinensis]	P98160	6e-24	Basement membrane-specific heparan sulfate proteoglycan core protein	ZC101.2e	8e-20	UNC-52, isoform e.	FBpp0309647	5e-23	terribly reduced optic lobes	ENSDARP00000135890	2e-26	heparan sulfate proteoglycan 2	ENSXETP00000038816	5e-24	heparan sulfate proteoglycan 2	ENSMUSP00000030547	5e-24	perlecan (heparan sulfate proteoglycan 2)	ENSP00000363827	1e-24	heparan sulfate proteoglycan 2
5	SMED30033424		2	SMED30033424	0.933281	72.2579	54.9404	41.3694	1.57368	15.9788	37.2435	50.2087	35.3316	29.3162	ESP05079.1	3e-52	hypothetical protein LOTGIDRAFT_103055 [Lottia gigantea]	P53814	3e-37	Smoothelin [Homo sapiens]	T15B12.1a	6e-42	T15B12.1, isoform b.	FBpp0300436	2e-38	NA	ENSDARP00000060478	5e-41	smoothelin-like 1	ENSXETP00000059488	1e-41	smoothelin	ENSMUSP00000074621	4e-38	smoothelin	ENSP00000485089	3e-38	smoothelin
5	SMED30014949		2,3, 4	SMED30014949	0.093061	72.0586	91.1196	12.4806	1.42007	0.225442	0.0520183	0.0272711	0.0676955	0.0189663	.	.	.	.	.	.	NA	NA	NA	NA	NA	NA	NA	NA	NA	NA	NA	NA	NA	NA	NA	NA	NA	NA
5	SMED30021889		2, 3	SMED30021889	1.17175	67.2957	85.3151	31.6306	15.2437	8.51994	7.44933	7.90472	10.2181	6.40166	GAA56132.1	2e-36	universal stress protein in QAH/OAS sulfhydrylase 3'region [Clonorchis sinensis]	A0QZA1	2e-08	Universal stress protein MSMEG_3950/MSMEI_3859	NA	NA	NA	NA	NA	NA	NA	NA	NA	NA	NA	NA	NA	NA	NA	NA	NA	NA
5	SMED30004725		2	SMED30004725	2.61051	66.8137	67.5142	27.2036	11.4003	29.8234	35.259	37.6211	16.4126	19.9483	.	.	.	.	.	.	NA	NA	NA	NA	NA	NA	NA	NA	NA	NA	NA	NA	NA	NA	NA	NA	NA	NA
5	SMED30012321		2	SMED30012321	9.88739	64.2488	44.7233	46.7986	28.7693	17.7627	14.134	12.1685	11.6759	9.04652	XP_006639560.1	0	exportin-2-like isoform X1 [Lepisosteus oculatus]	P55060	0	Exportin-2	Y48G1A.5a	6e-109	XPO-2 (xpo-2)	FBpp0080484	0	CAS/CSE1 segregation protein	ENSDARP00000022858	0	CSE1 chromosome segregation 1-like (yeast)	ENSXETP00000003710	0	CSE1 chromosome segregation 1-like	ENSMUSP00000002790	0	chromosome segregation 1-like (S. cerevisiae)	ENSP00000262982	0	CSE1 chromosome segregation 1-like (yeast)
5	SMED30032088		2,3, 4	SMED30032088	0.139851	63.8593	40.7518	26.1943	3.06648	0.0231141	0.00678793	0.0394628	0.02883	0.011046	CDJ12295.1	2e-95	SPONdin (extracellular matrix glycoprotein) [Hymenolepis microstoma]	P35446	3e-16	Spondin-1	F10E7.4	2e-24	SPON-1 (spon-1)	FBpp0086129	1e-19	fat-spondin	ENSDARP00000034007	1e-19	spondin 1b	ENSXETP00000019866	2e-16	spondin 1, extracellular matrix protein	ENSMUSP00000041157	5e-17	spondin 1, (f-spondin) extracellular matrix protein	ENSP00000460236	1e-16	spondin 1, extracellular matrix protein
5	SMED30025229		2,3, 4	SMED30025229	0.170729	63.0795	58.2022	39.0515	4.91088	0.089289	0.0333186	0.0751771	0.0261287	0	CDJ20525.1	4e-34	Four and a half LIM domains protein 3 [Echinococcus granulosus]	Q9JKS4	4e-22	LIM domain-binding protein 3	T11B7.4d	3e-27	ALP-1, isoform d.	FBpp0099801	6e-21	Z band alternatively spliced PDZ-motif protein 52	ENSDARP00000121030	7e-19	four and a half LIM domains 3a	ENSXETP00000007884	2e-21	LIM domain binding 3	ENSMUSP00000022328	4e-23	LIM domain binding 3	ENSP00000401437	5e-23	LIM domain binding 3
5	SMED30008074		2, 3	SMED30008074	0.170204	62.983	71.0804	27.2151	5.37714	4.64915	2.65727	2.58861	1.31995	1.70707	GAA49427.1	8e-42	alpha-tocopherol transfer protein-like [Clonorchis sinensis]	Q9D3D0	9e-15	Alpha-tocopherol transfer protein-like [Mus musculus]	NA	NA	NA	FBpp0099381	3e-18	NA	ENSDARP00000138864	5e-22	tocopherol (alpha) transfer protein-like	ENSXETP00000003691	4e-20	tocopherol (alpha) transfer protein-like	ENSMUSP00000128922	1e-15	tocopherol (alpha) transfer protein-like	ENSP00000361995	5e-15	tocopherol (alpha) transfer protein-like
5	SMED30028736		2,3, 4	SMED30028736	0.203252	62.4364	78.4934	6.54706	0.180568	0.0486591	0.0715771	0.0701174	0.0236346	0.0275618	.	.	.	.	.	.	NA	NA	NA	NA	NA	NA	NA	NA	NA	NA	NA	NA	NA	NA	NA	NA	NA	NA
5	SMED30020213		2, 3	SMED30020213	0.540075	60.0175	73.5333	29.4362	8.24678	16.329	20.3172	20.3909	14.4118	9.64336	XP_008108614.1	1e-35	tensin-1 isoform X1 [Anolis carolinensis]	Q9GLM4	3e-36	Tensin-1 [Bos taurus]	M01E11.7b.2	2e-31	TAG-163, isoform a (tag-163)	FBpp0290315	1e-23	blistery	ENSDARP00000123231	1e-38	tensin 1b	ENSXETP00000003847	6e-34	tensin like C1 domain containing phosphatase (tensin 2)	ENSMUSP00000139844	4e-38	tensin 1	ENSP00000394171	4e-37	tensin 1
5	SMED30014581		2,3, 4	SMED30014581	0.977947	58.591	46.8631	36.494	3.74752	0.79661	0.374801	0.775293	0.150798	0.809294	ESN94749.1	3e-174	hypothetical protein HELRODRAFT_186030 [Helobdella robusta]	P20478	2e-164	Glutamine synthetase 2 cytoplasmic	Y105C5B.28b	9e-154	GLN-3, isoform c (gln-3)	FBpp0073345	3e-165	Glutamine synthetase 2	ENSDARP00000131775	1e-158	glutamate-ammonia ligase (glutamine synthase) b	ENSXETP00000000816	1e-153	glutamate-ammonia ligase	ENSMUSP00000083375	1e-158	glutamate-ammonia ligase (glutamine synthetase)	ENSP00000398320	1e-157	glutamate-ammonia ligase
5	SMED30006941		2, 3	SMED30006941	1.00466	58.2331	64.3061	10.141	1.3002	0.803259	0.84529	0.603553	0.639972	0.400515	.	.	.	.	.	.	NA	NA	NA	NA	NA	NA	NA	NA	NA	NA	NA	NA	NA	NA	NA	NA	NA	NA
5	SMED30002524		2	SMED30002524	2.23225	56.2091	60.4857	19.125	13.2737	16.4543	15.9578	17.3265	16.2111	16.0474	GAA50894.1	5e-72	UDP-glcNAc:betaGal beta-1 3-N-acetylglucosaminyltransferase 5 [Clonorchis sinensis]	Q7T3S5	2e-26	Lactosylceramide 1,3-N-acetyl-beta-D-glucosaminyltransferase A	B0024.15.2	2e-17	B0024.15 (B0024.15)	FBpp0112055	6e-34	NA	ENSDARP00000100407	5e-29	UDP-Gal:betaGlcNAc beta 1,3-galactosyltransferase, polypeptide 1	ENSXETP00000059593	6e-32	Uncharacterized protein	ENSMUSP00000107965	9e-27	UDP-Gal:betaGlcNAc beta 1,3-galactosyltransferase, polypeptide 1	ENSP00000480285	7e-27	UDP-Gal:betaGlcNAc beta 1,3-galactosyltransferase, polypeptide 5
5	SMED30028190		2,3, 4	SMED30028190	0.331609	55.7349	73.1021	30.1579	5.69565	0.608247	0.999899	0.910914	1.17005	1.08375	.	.	.	.	.	.	NA	NA	NA	NA	NA	NA	NA	NA	NA	NA	NA	NA	NA	NA	NA	NA	NA	NA
5	SMED30035746		2	SMED30035746	0.700568	54.6955	54.5339	26.456	14.9382	14.8922	19.0906	18.8194	14.8883	13.4216	EKC29995.1	3e-69	Glycerol-3-phosphate dehydrogenase [NAD+], cytoplasmic [Crassostrea gigas]	P34517	2e-63	Probable glycerol-3-phosphate dehydrogenase 2 [Caenorhabditis elegans]	K11H3.1c.2	3e-65	GPDH-2, isoform a.	FBpp0305431	8e-61	Glycerol 3 phosphate dehydrogenase	ENSDARP00000114396	2e-60	glycerol-3-phosphate dehydrogenase 1b	ENSXETP00000029278	4e-61	glycerol-3-phosphate dehydrogenase 1 (soluble)	ENSMUSP00000125164	1e-59	glycerol-3-phosphate dehydrogenase 1 (soluble)	ENSP00000446768	3e-58	glycerol-3-phosphate dehydrogenase 1 (soluble)
5	SMED30015254		2,3, 4	SMED30015254	0	54.4013	64.7161	15.4684	0.369832	0.188079	0	0.0210816	0	0	CCC51366.1	0.0007	predicted zinc finger protein [Trypanosoma vivax Y486]	.	.	.	B0432.13.2	0.0006	B0432.13 (B0432.13)	NA	NA	NA	ENSDARP00000114730	2e-05	tetratricopeptide repeat domain 3	NA	NA	NA	NA	NA	NA	NA	NA	NA
5	SMED30012136		2, 3	SMED30012136	0.770412	53.1233	61.4367	4.68421	6.3056	13.8779	16.2056	21.781	40.5016	17.1742	.	.	.	.	.	.	NA	NA	NA	FBpp0303662	0.0003	NA	NA	NA	NA	ENSXETP00000061019	0.0008	ring finger protein 207	NA	NA	NA	NA	NA	NA
5	SMED30003903		2	SMED30003903	2.68855	51.3167	64.1944	21.3554	11.2219	29.0895	33.2165	32.4852	17.1012	13.5746	.	.	.	.	.	.	NA	NA	NA	NA	NA	NA	NA	NA	NA	NA	NA	NA	NA	NA	NA	NA	NA	NA
5	SMED30028965		2, 3	SMED30028965	0.749265	49.0296	62.2164	18.7947	4.83928	4.16583	3.47068	2.67312	2.3035	10.2044	XP_001648420.1	9e-20	tetraspanin, putative [Aedes aegypti]	Q3SZR9	2e-12	Tetraspanin-3	F33C8.3	4e-09	TSP-8 (tsp-8)	FBpp0271912	2e-14	Tetraspanin 39D	ENSDARP00000050229	9e-13	tetraspanin 3a	ENSXETP00000009522	7e-14	tetraspanin 1	ENSMUSP00000034876	3e-12	tetraspanin 3	ENSP00000267970	8e-13	tetraspanin 3
5	SMED30023615		2, 3	SMED30023615	4.87632	44.6882	51.7304	29.4471	12.3861	5.92638	5.03254	4.42486	6.99003	4.19096	ESO07948.1	1e-46	hypothetical protein HELRODRAFT_110237 [Helobdella robusta]	Q6GPQ6	5e-46	Endothelial differentiation-related factor 1 homolog	H21P03.1	3e-40	MBF-1 (mbf-1)	FBpp0075151	1e-42	multiprotein bridging factor 1	ENSDARP00000026769	4e-44	endothelial differentiation-related factor 1	ENSXETP00000008592	2e-46	endothelial differentiation-related factor 1	ENSMUSP00000015236	1e-45	endothelial differentiation-related factor 1	ENSP00000224073	5e-46	endothelial differentiation-related factor 1
5	SMED30016922		2	SMED30016922	4.47655	44.311	59.1936	5.33615	6.06949	20.0351	22.8393	28.8387	59.9564	32.0859	CCD74982.1	3e-114	hypothetical protein Smp_035500 [Schistosoma mansoni]	Q9DAK2	2e-102	Parkin coregulated gene protein homolog	E04F6.2	1e-18	E04F6.2 (E04F6.2)	FBpp0085659	2e-70	NA	ENSDARP00000106202	2e-108	PARK2 co-regulated	ENSXETP00000023560	5e-75	PARK2 co-regulated	ENSMUSP00000044376	3e-103	PARK2 co-regulated	ENSP00000355854	8e-103	PARK2 co-regulated
5	SMED30015955		2	SMED30015955	0.59355	43.3821	49.9874	8.03619	9.92785	18.0654	20.4637	27.4012	37.9989	22.3369	ELU06192.1	0	hypothetical protein CAPTEDRAFT_162685 [Capitella teleta]	O95995	0	Growth arrest-specific protein 8	NA	NA	NA	FBpp0070564	1e-93	Growth arrest specific protein 8	ENSDARP00000133153	1e-168	growth arrest-specific 8	ENSXETP00000042953	0	growth arrest-specific 8	ENSMUSP00000090730	0	growth arrest specific 8	ENSP00000268699	0	growth arrest-specific 8
5	SMED30022233		2, 3	SMED30022233	1.38748	43.1015	50.1211	5.36677	4.09908	11.305	12.8188	16.7184	26.8501	16.7575	AAW25405.1	3e-20	SJCHGC05424 protein [Schistosoma japonicum]	Q9NWH7	2e-12	Spermatogenesis-associated protein 6	NA	NA	NA	FBpp0074794	1e-05	NA	ENSDARP00000114482	1e-13	spermatogenesis associated 6	ENSXETP00000063293	1e-05	spermatogenesis associated 6-like	ENSMUSP00000081383	3e-13	spermatogenesis associated 6	ENSP00000360909	4e-13	spermatogenesis associated 6
5	SMED30003721		2, 3	SMED30003721	2.13169	43.0581	49.5298	11.2378	4.5607	5.04274	7.97591	9.92734	9.61652	5.56979	CCD82206.1	8e-46	putative map kinase phosphatase [Schistosoma mansoni]	Q9JLY7	3e-36	Dual specificity protein phosphatase 14	C04F12.8	2e-39	C04F12.8 (C04F12.8)	FBpp0292332	9e-27	NA	ENSDARP00000074788	6e-34	dual specificity phosphatase 14	ENSXETP00000043152	5e-31	dual specificity phosphatase 18	ENSMUSP00000130624	4e-37	dual specificity phosphatase 14	ENSP00000477653	2e-35	dual specificity phosphatase 14
5	SMED30011512		2, 3	SMED30011512	0.320815	41.9337	47.7484	2.75914	3.54665	11.7363	14.1137	21.0393	27.6413	16.2478	ELT97934.1	9e-83	hypothetical protein CAPTEDRAFT_173803 [Capitella teleta]	Q8VIG3	1e-66	Radial spoke head 1 homolog	T22C1.7	6e-09	JPH-1 (jph-1)	FBpp0080018	2e-30	NA	ENSDARP00000135092	3e-65	radial spoke head 1 homolog (Chlamydomonas)	ENSXETP00000023084	1e-68	radial spoke head 1 homolog	ENSMUSP00000024832	2e-67	radial spoke head 1 homolog (Chlamydomonas)	ENSP00000291536	1e-66	radial spoke head 1 homolog (Chlamydomonas)
5	SMED30010239		2	SMED30010239	2.3491	41.0846	42.9066	18.3527	7.11421	18.8731	22.3301	26.7106	25.3263	12.6429	.	.	.	.	.	.	NA	NA	NA	NA	NA	NA	NA	NA	NA	NA	NA	NA	NA	NA	NA	NA	NA	NA
5	SMED30012229		2	SMED30012229	2.71362	40.7375	47.1276	6.31308	6.19113	11.7519	10.4857	12.1169	26.4804	39.52	EHJ64454.1	8e-126	transcription factor 2B [Danaus plexippus]	Q6PBJ2	7e-127	UPF0468 protein C16orf80 homolog	C54C6.6	2e-119	C54C6.6 (C54C6.6)	FBpp0079634	2e-125	Basal body up regulated gene 22 ortholog	ENSDARP00000140557	9e-128	cilia and flagella associated protein 20	NA	NA	NA	ENSMUSP00000034249	2e-127	cilia and flagella associated protein 20	ENSP00000262498	3e-126	cilia and flagella associated protein 20
5	SMED30024579		2, 3	SMED30024579	5.56918	39.2267	58.0788	23.6217	4.04738	4.22764	4.28387	4.24043	4.79695	2.84979	ABA40385.1	2e-08	SJCHGC07397 protein [Schistosoma japonicum]	.	.	.	NA	NA	NA	NA	NA	NA	NA	NA	NA	NA	NA	NA	NA	NA	NA	NA	NA	NA
5	SMED30009268		2, 3	SMED30009268	1.65164	37.8682	62.1956	21.3382	2.99455	3.24445	4.07675	5.08981	16.2346	9.87424	EUB56715.1	8e-05	Tegument antigen [Echinococcus granulosus]	.	.	.	NA	NA	NA	NA	NA	NA	NA	NA	NA	NA	NA	NA	NA	NA	NA	NA	NA	NA
5	SMED30034660		2	SMED30034660	6.42062	37.7129	41.8495	17.6772	13.4291	13.9997	17.7411	17.6922	9.47858	14.2922	ELT96713.1	0	hypothetical protein CAPTEDRAFT_167044 [Capitella teleta]	Q01082	2e-158	Spectrin beta chain, non-erythrocytic 1	R31.1b	0	SMA-1, isoform a.	FBpp0089204	0	karst	ENSDARP00000129178	0	spectrin, beta, non-erythrocytic 5	ENSXETP00000034450	0	spectrin, beta, non-erythrocytic 5	ENSMUSP00000114841	1e-159	spectrin beta, non-erythrocytic 1	ENSP00000349259	4e-159	spectrin, beta, non-erythrocytic 1
5	SMED30000139		2,3, 4	SMED30000139	0.30916	37.5437	47.2377	16.1044	0.599437	0.192756	0.126607	0.161877	0.0122587	0.0172759	XP_004667643.1	2e-120	macrophage-expressed gene 1 protein-like [Jaculus jaculus]	Q5RBP9	2e-119	Macrophage-expressed gene 1 protein	NA	NA	NA	NA	NA	NA	ENSDARP00000072103	7e-103	macrophage expressed 1, tandem duplicate 1	NA	NA	NA	ENSMUSP00000108573	3e-119	macrophage expressed gene 1	ENSP00000354335	3e-118	macrophage expressed 1
5	SMED30009145		2, 3	SMED30009145	0.855972	36.9625	33.7492	8.04893	14.1119	2.77949	0.401704	0.327967	1.09011	0.370906	ESO95621.1	6e-126	hypothetical protein LOTGIDRAFT_239412 [Lottia gigantea]	Q6PFM1	7e-68	Sodium-dependent phosphate transporter 1-B	F09G2.3	3e-74	PITR-5 (pitr-5)	FBpp0304951	5e-58	NA	ENSDARP00000132596	9e-69	solute carrier family 20 (phosphate transporter), member 1b	ENSXETP00000041138	4e-67	solute carrier family 20 (phosphate transporter), member 1	ENSMUSP00000105944	2e-64	solute carrier family 20, member 1	ENSP00000272542	8e-67	solute carrier family 20 (phosphate transporter), member 1
5	SMED30014640		2	SMED30014640	2.42964	36.0544	28.7909	14.6882	5.8358	11.2832	11.1045	10.9898	14.8535	6.86231	AAW25328.1	2e-51	SJCHGC09367 protein [Schistosoma japonicum]	P12812	9e-49	Major egg antigen	C09B8.6c	2e-05	HSP-25, isoform a.	FBpp0074502	0.0003	NA	ENSDARP00000103607	0.0006	heat shock protein, alpha-crystallin-related, 9	NA	NA	NA	NA	NA	NA	NA	NA	NA
5	SMED30001916		2	SMED30001916	2.3775	35.5304	44.3218	13.7151	17.8736	10.136	8.78941	8.6242	6.65705	6.30666	AFJ24795.1	8e-42	hypothetical protein, partial [Schmidtea mediterranea]	Q7L591	2e-14	Docking protein 3	F54D12.6b	0.0002	ROG-1, isoform b (rog-1)	FBpp0071008	2e-09	Downstream of kinase	ENSDARP00000113679	6e-13	docking protein 1a	ENSXETP00000023118	2e-11	docking protein 2, 56kDa	ENSMUSP00000046695	5e-13	docking protein 3	ENSP00000421688	3e-15	docking protein 3
5	SMED30021145		2, 3	SMED30021145	0.522475	34.7735	62.4956	29.0938	4.5393	3.81093	6.74282	7.58316	10.2075	6.66756	.	.	.	.	.	.	NA	NA	NA	NA	NA	NA	NA	NA	NA	NA	NA	NA	NA	NA	NA	NA	NA	NA
5	SMED30032906		2, 3	SMED30032906	0.284762	34.3667	33.2943	2.50783	1.91894	6.01452	5.88368	6.56384	5.32581	4.06391	.	.	.	.	.	.	NA	NA	NA	NA	NA	NA	NA	NA	NA	NA	NA	NA	NA	NA	NA	NA	NA	NA
5	SMED30016085		2,3, 4	SMED30016085	0.165802	34.3019	42.6104	14.0118	0.159912	0.0570265	0.0830426	0.0785482	0.0266625	0.0964675	XP_001629942.1	5e-121	predicted protein [Nematostella vectensis]	Q5RBP9	4e-110	Macrophage-expressed gene 1 protein	NA	NA	NA	NA	NA	NA	ENSDARP00000063271	6e-96	macrophage expressed 1, tandem duplicate 2	NA	NA	NA	ENSMUSP00000126346	1e-114	pore forming protein-like	ENSP00000354335	2e-108	macrophage expressed 1
5	SMED30012779		2,3, 4	SMED30012779	0.433937	33.7768	34.2462	33.4625	4.01192	0.276518	0.0506409	0.0308104	0.139525	0.045093	CAZ37391.1	3e-47	eukaryotictranslation initiation factor,putative [Schistosoma mansoni]	P41035	5e-44	Eukaryotic translation initiation factor 2 subunit 2	K04G2.1.3	8e-38	IFTB-1 (iftb-1)	FBpp0075700	5e-43	Eukaryotic initiation factor 2beta	ENSDARP00000069494	7e-44	eukaryotic translation initiation factor 2, subunit 2 beta	ENSXETP00000042239	1e-45	eukaryotic translation initiation factor 2, subunit 2 beta, 38kDa	ENSMUSP00000128257	1e-44	eukaryotic translation initiation factor 2, subunit 2 (beta)	ENSP00000364119	1e-44	eukaryotic translation initiation factor 2, subunit 2 beta, 38kDa
5	SMED30027130		2,3, 4	SMED30027130	3.20351	33.6272	36.7731	16.0987	1.71447	0.305297	0.218949	0.12047	0.459157	0.16388	ESP05586.1	2e-07	hypothetical protein LOTGIDRAFT_152443 [Lottia gigantea]	.	.	.	NA	NA	NA	NA	NA	NA	NA	NA	NA	NA	NA	NA	NA	NA	NA	NA	NA	NA
5	SMED30014228		2, 3	SMED30014228	1.9937	32.9676	47.7399	18.3426	2.83886	2.3795	2.2216	2.01351	3.9035	1.16859	ABA40385.1	1e-08	SJCHGC07397 protein [Schistosoma japonicum]	.	.	.	NA	NA	NA	NA	NA	NA	NA	NA	NA	NA	NA	NA	NA	NA	NA	NA	NA	NA
5	SMED30010838		2	SMED30010838	2.53585	32.6133	32.2298	6.76267	5.88396	7.27679	8.51446	8.89347	11.2625	11.468	XP_003690311.1	5e-89	uncharacterized protein LOC100863630 [Apis florea]	.	.	.	Y41E3.1a	2e-81	Y41E3.1, isoform a.	FBpp0082575	1e-79	NA	NA	NA	NA	NA	NA	NA	NA	NA	NA	NA	NA	NA
5	SMED30033072		2,3, 4	SMED30033072	0.0845034	32.6014	41.4289	7.92865	0.160501	0.0328539	0.0217214	0.0249068	0	0	CDH16484.1	1e-56	probable Fructose-2,6-bisphosphatase [Zygosaccharomyces bailii ISA1307]	Q91309	7e-55	6-phosphofructo-2-kinase/fructose-2,6-bisphosphatase	Y110A7A.6b.2	5e-53	Y110A7A.6, isoform b (Y110A7A.6)	FBpp0298021	8e-50	6-phosphofructo-2-kinase	ENSDARP00000120723	9e-55	6-phosphofructo-2-kinase/fructose-2,6-biphosphatase 4a	ENSXETP00000047683	9e-55	6-phosphofructo-2-kinase/fructose-2,6-biphosphatase 1	ENSMUSP00000079692	3e-53	6-phosphofructo-2-kinase/fructose-2,6-biphosphatase 1	ENSP00000373240	4e-54	6-phosphofructo-2-kinase/fructose-2,6-biphosphatase 4
5	SMED30000566		2, 3	SMED30000566	0.253474	31.9185	36.1159	3.62059	5.69366	12.1985	10.9979	15.4568	20.1638	22.1576	ELU01477.1	4e-95	hypothetical protein CAPTEDRAFT_173464 [Capitella teleta]	Q4V7T8	9e-73	Ropporin-1-like protein	NA	NA	NA	NA	NA	NA	ENSDARP00000075677	1e-72	rhophilin associated tail protein 1-like	ENSXETP00000007679	1e-76	rhophilin associated tail protein 1-like	ENSMUSP00000106038	2e-62	ropporin 1-like	ENSP00000274134	7e-63	rhophilin associated tail protein 1-like
5	SMED30031633		2, 3	SMED30031633	0.366204	31.3672	38.3675	1.45401	2.7858	9.24656	11.3677	17.123	33.8408	15.6143	XP_002588925.1	7e-73	hypothetical protein BRAFLDRAFT_125432 [Branchiostoma floridae]	Q8TC29	5e-65	Enkurin [Homo sapiens]	NA	NA	NA	FBpp0072805	7e-18	NA	ENSDARP00000042477	1e-67	enkurin, TRPC channel interacting protein	ENSXETP00000040856	7e-73	enkurin, TRPC channel interacting protein	ENSMUSP00000027992	2e-65	enkurin, TRPC channel interacting protein	ENSP00000432930	1e-65	enkurin, TRPC channel interacting protein
5	SMED30012382		2, 3	SMED30012382	2.79561	30.3232	38.1683	13.9868	1.97127	2.01766	1.67784	1.81021	6.42424	3.37293	XP_001629942.1	3e-125	predicted protein [Nematostella vectensis]	Q2KJC3	2e-115	Macrophage-expressed gene 1 protein	NA	NA	NA	NA	NA	NA	ENSDARP00000072103	4e-106	macrophage expressed 1, tandem duplicate 1	NA	NA	NA	ENSMUSP00000108573	9e-109	macrophage expressed gene 1	ENSP00000354335	8e-113	macrophage expressed 1
5	SMED30001087		2	SMED30001087	2.87971	30.1317	35.2491	6.78493	8.84738	12.1753	12.69	12.6352	9.82044	13.2959	GAA48460.1	2e-91	probable UDP-sugar transporter protein SLC35A4 [Clonorchis sinensis]	A4IHW3	2e-67	Probable UDP-sugar transporter protein SLC35A4	ZK370.7	2e-20	UGTP-1 (ugtp-1)	FBpp0070478	3e-20	Csat	ENSDARP00000084629	4e-54	solute carrier family 35, member A4	ENSXETP00000054304	1e-68	probable UDP-sugar transporter protein SLC35A4	ENSMUSP00000140615	3e-42	solute carrier family 35, member A4	ENSP00000479255	3e-37	solute carrier family 35, member A4
5	SMED30034552		2, 3	SMED30034552	0.366373	29.873	33.3148	16.3536	3.65143	1.99752	4.65311	8.76747	16.91	14.1019	ELU13466.1	2e-09	hypothetical protein CAPTEDRAFT_216192 [Capitella teleta]	Q9QY33	1e-07	Tetraspanin-3	NA	NA	NA	FBpp0076233	2e-05	Tetraspanin 66E	ENSDARP00000050229	3e-08	tetraspanin 3a	ENSXETP00000048419	5e-09	Novel Tetraspanin family protein	ENSMUSP00000034876	2e-08	tetraspanin 3	ENSP00000407243	2e-08	tetraspanin 3
5	SMED30007988		2,3, 4	SMED30007988	0	29.2376	30.447	23.8587	0.230146	0.0189801	0.0142235	0	0	0.0104683	ELU18873.1	1e-48	hypothetical protein CAPTEDRAFT_161622 [Capitella teleta]	Q5PPY6	6e-46	Eukaryotic translation initiation factor 3 subunit H	C41D11.2	6e-30	EIF-3.H (eif-3.H)	FBpp0078667	1e-38	Eukaryotic initiation factor 3 p40 subunit	ENSDARP00000129950	4e-44	eukaryotic translation initiation factor 3, subunit H, a	ENSXETP00000016127	3e-40	eukaryotic translation initiation factor 3, subunit H	ENSMUSP00000022925	1e-45	eukaryotic translation initiation factor 3, subunit H	ENSP00000429931	4e-44	eukaryotic translation initiation factor 3, subunit H
5	SMED30007476		2,3, 4	SMED30007476	0.326492	28.9238	24.2999	17.8587	1.1458	0.677498	0.312984	0.542123	0.0759559	0.69104	.	.	.	.	.	.	NA	NA	NA	NA	NA	NA	NA	NA	NA	NA	NA	NA	NA	NA	NA	NA	NA	NA
5	SMED30028885		2, 3	SMED30028885	0.0794516	28.4521	35.0994	3.95427	0.124586	0.257645	0.30833	0.399846	0.587945	0.694143	EFN66454.1	6e-75	Beta-1,4-N-acetylgalactosaminyltransferase bre-4 [Camponotus floridanus]	Q9GUM2	2e-72	Beta-1,4-N-acetylgalactosaminyltransferase bre-4	Y73E7A.7a	2e-73	BRE-4 (bre-4)	FBpp0086668	7e-63	beta4GalNAcTA	ENSDARP00000084432	3e-65	UDP-Gal:betaGlcNAc beta 1,4- galactosyltransferase, polypeptide 3	ENSXETP00000049769	8e-68	Putative ortholog of uDP-Gal:betaGlcNAc beta 1,4-galactosyltransferase 3 (B4GALT3 protein) (UDP-Gal:betaGlcNAc beta 1,4-galactosyltransferase, polypeptide 3), 1 of 1	ENSMUSP00000102029	5e-67	UDP-Gal:betaGlcNAc beta 1,4- galactosyltransferase, polypeptide 2	ENSP00000407468	2e-66	UDP-Gal:betaGlcNAc beta 1,4- galactosyltransferase, polypeptide 2
5	SMED30004353		2, 3	SMED30004353	0.453375	28.4484	36.5044	12.5257	6.27171	3.70825	2.81098	3.24384	4.59165	3.05441	CDJ07521.1	9e-125	bestrophin 2 [Hymenolepis microstoma]	Q6H1V1	3e-86	Bestrophin-3	C01B12.3	1e-69	BEST-3 (best-3)	FBpp0081661	7e-89	Bestrophin 1	ENSDARP00000102790	2e-81	bestrophin 2	ENSXETP00000002984	2e-86	bestrophin 3	ENSMUSP00000020378	4e-87	bestrophin 3	ENSP00000329064	6e-88	bestrophin 3
5	SMED30034696		2,3, 4	SMED30034696	0.064295	28.3289	34.3795	5.94845	0.0868463	0.0270777	0.0165743	0.0364099	0.0343658	0.00910452	XP_001629942.1	3e-98	predicted protein [Nematostella vectensis]	Q2KJC3	1e-94	Macrophage-expressed gene 1 protein	NA	NA	NA	NA	NA	NA	ENSDARP00000072103	5e-84	macrophage expressed 1, tandem duplicate 1	NA	NA	NA	ENSMUSP00000108573	2e-93	macrophage expressed gene 1	ENSP00000354335	2e-92	macrophage expressed 1
5	SMED30021825		2, 3	SMED30021825	0.728817	27.821	31.876	11.4147	3.91325	7.79735	5.98698	7.4656	18.7335	8.25577	CCD81934.1	3e-42	hypothetical protein Smp_011830 [Schistosoma mansoni]	.	.	.	R02D5.3	8e-05	R02D5.3 (R02D5.3)	NA	NA	NA	NA	NA	NA	NA	NA	NA	NA	NA	NA	NA	NA	NA
5	SMED30010862		2,3, 4	SMED30010862	0	27.8155	27.3471	25.3043	1.42757	0.268618	0.267261	0.278051	0.105953	0.180746	GAA55848.1	4e-45	probable histone H2A.1 [Clonorchis sinensis]	Q9LZ46	3e-40	Probable histone H2A.4	C50F4.13	9e-38	HIS-35 (his-35)	FBpp0091099	2e-37	His2A:CG33853	ENSDARP00000067893	2e-37	si:ch211-113a14.16	ENSXETP00000025925	4e-41	histone cluster 1, H2aa	ENSMUSP00000020283	1e-38	H2A histone family, member Y2	ENSP00000362352	2e-38	H2A histone family, member Y2
5	SMED30013443		2, 3	SMED30013443	0	27.6942	34.337	3.62233	0.388145	0.999712	0.749782	0.429588	0.792386	0.339096	.	.	.	Q8NEX9	0.0002	Short-chain dehydrogenase/reductase family 9C member 7	NA	NA	NA	NA	NA	NA	NA	NA	NA	NA	NA	NA	NA	NA	NA	ENSP00000293502	3e-05	short chain dehydrogenase/reductase family 9C, member 7
5	SMED30020026		2, 3	SMED30020026	1.97951	27.1767	34.1934	6.12045	3.64155	4.45375	5.13939	5.86461	7.05538	17.1779	XP_003808515.1	6e-111	UDP-N-acetylglucosamine transporter [Pan paniscus]	Q9Y2D2	2e-112	UDP-N-acetylglucosamine transporter	C03H5.2	7e-97	NSTP-4 (nstp-4)	FBpp0271784	7e-76	Csat	ENSDARP00000020455	5e-110	solute carrier family 35 (UDP-N-acetylglucosamine (UDP-GlcNAc) transporter), member A3a	ENSXETP00000028879	9e-107	solute carrier family 35 (UDP-N-acetylglucosamine (UDP-GlcNAc) transporter), member A3, gene 2	ENSMUSP00000112674	6e-111	solute carrier family 35 (UDP-N-acetylglucosamine (UDP-GlcNAc) transporter), member 3	ENSP00000433849	4e-113	solute carrier family 35 (UDP-N-acetylglucosamine (UDP-GlcNAc) transporter), member A3
5	SMED30009556		2, 3	SMED30009556	0.538472	27.0959	40.491	3.70707	4.38626	10.0168	9.29018	9.85716	13.9211	17.999	CAX73457.1	1e-86	Protein phosphatase 1 regulatory subunit 7 [Schistosoma japonicum]	Q05A62	4e-87	Dynein light chain 1, axonemal [Mus musculus]	K10D2.8	1e-07	K10D2.8 (K10D2.8)	FBpp0087638	2e-61	NA	ENSDARP00000043650	1e-84	dynein, axonemal, light chain 1	ENSXETP00000000099	1e-75	dynein, axonemal, light chain 1	ENSMUSP00000121038	6e-88	dynein, axonemal, light chain 1	ENSP00000452037	9e-86	dynein, axonemal, light chain 1
5	SMED30013041		2	SMED30013041	2.58444	27.0182	31.557	12.1293	1.99104	10.3719	12.802	15.2113	15.1203	9.78392	.	.	.	.	.	.	NA	NA	NA	NA	NA	NA	NA	NA	NA	NA	NA	NA	NA	NA	NA	NA	NA	NA
5	SMED30031394	noggin-like protein 4 (ACO06229.)	2,3, 4	SMED30031394	0.278982	26.7532	35.2004	15.4546	20.0283	6.28168	0.116536	0.118412	0.0338234	0.0216221	ACO06229.1	0	noggin-like protein 4 [Schmidtea mediterranea]	Q9W740	3e-15	Noggin-2	NA	NA	NA	NA	NA	NA	ENSDARP00000111870	4e-16	noggin 2	ENSXETP00000056987	2e-17	noggin 4	ENSMUSP00000061427	2e-12	noggin	ENSP00000328181	3e-12	noggin
5	SMED30029492		2	SMED30029492	0.465076	26.1612	28.483	10.8365	3.05106	8.12289	8.62783	8.49288	10.8016	6.9509	EMC79134.1	3e-22	KN motif and ankyrin repeat domain-containing protein 4, partial [Columba livia]	Q9Z1P7	9e-20	KN motif and ankyrin repeat domain-containing protein 3	T22D2.1	2e-19	VAB-19 (vab-19)	FBpp0292770	4e-21	NA	ENSDARP00000121153	3e-20	si:dkey-226m8.9	ENSXETP00000023743	2e-19	KN motif and ankyrin repeat domains 4	ENSMUSP00000133760	8e-21	KN motif and ankyrin repeat domains 3	ENSP00000346352	2e-19	KN motif and ankyrin repeat domains 4
5	SMED30003871		2	SMED30003871	0.379196	26.1552	29.2253	13.8075	5.23765	19.3965	19.1307	14.7799	9.53515	12.4625	KDQ27495.1	2e-34	hypothetical protein PLEOSDRAFT_40162 [Pleurotus ostreatus PC15]	P0CP96	2e-33	FK506-binding protein 2	F36H1.1a.2	2e-27	FKB-1, isoform a.	FBpp0071620	1e-27	FK506-binding protein 14 ortholog	ENSDARP00000065396	8e-29	FK506 binding protein 2	ENSXETP00000060096	3e-28	FK506 binding protein 2, 13kDa precursor	ENSMUSP00000066839	2e-27	FK506 binding protein 2	ENSP00000378046	5e-27	FK506 binding protein 2, 13kDa
5	SMED30022421		2, 3	SMED30022421	0.585136	25.6718	31.7202	2.28092	4.08795	9.29846	10.3923	16.7965	33.5295	12.8646	XP_005104983.1	8e-131	RIB43A-like with coiled-coils protein 2-like [Aplysia californica]	Q9H4K1	6e-64	RIB43A-like with coiled-coils protein 2 [Homo sapiens]	NA	NA	NA	FBpp0304440	7e-32	NA	ENSDARP00000109190	1e-49	RIB43A domain with coiled-coils 2	ENSXETP00000047652	6e-103	RIB43A domain with coiled-coils 1	ENSMUSP00000023067	3e-61	RIB43A domain with coiled-coils 2	ENSP00000483356	6e-77	RIB43A domain with coiled-coils 2
5	SMED30019305		2	SMED30019305	0.591675	25.4881	26.8497	2.4538	2.97592	9.02105	10.3177	14.5324	31.1811	23.5649	XP_005297686.1	0	WD repeat-containing protein 16 [Chrysemys picta bellii]	Q8N1V2	0	WD repeat-containing protein 16	R06A4.9a	6e-10	PFS-2 (pfs-2)	FBpp0076646	7e-124	NA	ENSDARP00000138481	0	cilia and flagella associated protein 52	ENSXETP00000042281	0	cilia and flagella associated protein 52	ENSMUSP00000021287	0	cilia and flagella associated protein 52	ENSP00000339449	0	cilia and flagella associated protein 52
5	SMED30034851		2	SMED30034851	0.177828	25.426	23.0921	5.71738	5.38244	8.56791	8.02062	7.97975	6.07327	4.0727	GAA36581.1	0	collagen beta-1 O-galactosyltransferase [Clonorchis sinensis]	A5PK45	9e-166	Procollagen galactosyltransferase 1	D2045.9	2e-87	D2045.9 (D2045.9)	FBpp0078732	1e-143	NA	ENSDARP00000013506	2e-159	collagen beta(1-O)galactosyltransferase 2	ENSXETP00000037933	2e-153	collagen beta(1-O)galactosyltransferase 2	ENSMUSP00000047923	2e-157	collagen beta(1-O)galactosyltransferase 1	ENSP00000252599	4e-157	collagen beta(1-O)galactosyltransferase 1
5	SMED30016746		2, 3	SMED30016746	0.830885	25.4118	30.2251	2.49751	3.77247	8.87854	9.65466	15.1875	29.161	13.8352	ESO82663.1	6e-33	hypothetical protein LOTGIDRAFT_203280 [Lottia gigantea]	Q9H1P6	1e-19	Uncharacterized protein C20orf85 [Homo sapiens]	NA	NA	NA	NA	NA	NA	NA	NA	NA	ENSXETP00000024592	1e-26	chromosome 20 open reading frame 85	ENSMUSP00000029023	5e-18	RIKEN cDNA 1700021F07 gene	ENSP00000360210	3e-20	chromosome 20 open reading frame 85
5	SMED30012752		2	SMED30012752	4.17427	25.4	22.8229	16.5547	13.4339	9.40699	10.3166	12.2375	17.7793	14.8322	CDJ14179.1	2e-153	phosphatidylserine synthase 1 [Hymenolepis microstoma]	B1H3H9	8e-127	Phosphatidylserine synthase 1	ZC506.3.3	7e-117	PSSY-1 (pssy-1)	FBpp0077872	2e-121	NA	ENSDARP00000026303	1e-122	phosphatidylserine synthase 1a	ENSXETP00000056764	1e-61	Phosphatidylserine synthase 2	ENSMUSP00000021990	5e-124	phosphatidylserine synthase 1	ENSP00000430548	5e-124	phosphatidylserine synthase 1
5	SMED30002166		2, 3	SMED30002166	0.0874534	25.2027	32.1966	4.55992	0.343767	1.29858	2.78191	3.66332	7.71456	2.73902	.	.	.	.	.	.	NA	NA	NA	NA	NA	NA	NA	NA	NA	NA	NA	NA	NA	NA	NA	NA	NA	NA
5	SMED30005253		2	SMED30005253	2.12486	25.1659	35.2769	3.33434	5.0346	12.3669	13.3197	17.8347	28.2024	12.6784	XP_002735862.1	0	EF-hand domain-containing family member C2-like [Saccoglossus kowalevskii]	Q32TF8	0	EF-hand domain-containing family member C2	Y49A10A.1	2e-19	Y49A10A.1 (Y49A10A.1)	FBpp0085625	1e-140	EFHC1 homologue 2	ENSDARP00000010992	0	EF-hand domain (C-terminal) containing 2	ENSXETP00000010488	0	EF-hand domain (C-terminal) containing 2	ENSMUSP00000026014	0	EF-hand domain (C-terminal) containing 2	ENSP00000404232	0	EF-hand domain (C-terminal) containing 2
5	SMED30023505		2,3, 4	SMED30023505	0.0702087	24.1592	27.9316	13.8878	3.66071	0.046128	0.0369481	0.0148749	0.0173754	0.0431936	CDJ11802.1	2e-06	expressed conserved protein [Hymenolepis microstoma]	.	.	.	NA	NA	NA	NA	NA	NA	NA	NA	NA	NA	NA	NA	NA	NA	NA	NA	NA	NA
5	SMED30004615		2,3, 4	SMED30004615	0	24.0461	20.0539	14.712	0.0792684	0.0333311	0	0	0	0.119921	CDJ22382.1	2e-22	dna directed rna polymerases i ii and iii [Echinococcus granulosus]	A8XT81	2e-19	Probable DNA-directed RNA polymerases I, II, and III subunit RPABC3	F26F4.11	2e-18	RPB-8 (rpb-8)	FBpp0078086	2e-20	Rpb8	ENSDARP00000056187	1e-19	info polymerase (RNA) II (DNA directed) polypeptide H	ENSXETP00000037641	2e-18	polymerase (RNA) II (DNA directed) polypeptide H	ENSMUSP00000021405	2e-18	polymerase (RNA) II (DNA directed) polypeptide H	ENSP00000392913	3e-18	polymerase (RNA) II (DNA directed) polypeptide H
5	SMED30030836		2,3, 4	SMED30030836	0.134271	23.8714	27.9223	20.9528	5.39978	0.341247	0.0552362	0.0287386	0.00804349	0	CAX73970.1	7e-45	hypothetical protein [Schistosoma japonicum]	.	.	.	C31H1.6b	2e-20	LNTL-1, isoform b (lntl-1)	NA	NA	NA	NA	NA	NA	NA	NA	NA	NA	NA	NA	NA	NA	NA
5	SMED30013217		2,3, 4	SMED30013217	0.117249	23.7713	24.3922	13.2823	1.34319	0.038916	0.0166593	0.0322011	0.0096723	0	ESO00772.1	2e-21	hypothetical protein HELRODRAFT_82658, partial [Helobdella robusta]	Q86V86	1e-17	Serine/threonine-protein kinase pim-3 [Homo sapiens]	C06E8.3c	1e-15	PRK-1, isoform b (prk-1)	FBpp0072069	3e-14	PAS kinase	ENSDARP00000133779	6e-23	si:ch211-215j19.6	ENSXETP00000031787	1e-18	Pim-3 proto-oncogene, serine/threonine kinase	ENSMUSP00000044603	5e-17	proviral integration site 3	ENSP00000353824	2e-18	Pim-3 proto-oncogene, serine/threonine kinase
5	SMED30013882		2, 3	SMED30013882	0.586635	23.4244	29.0975	4.4713	3.27491	8.08715	8.82987	9.81316	27.28	12.4868	CAX75368.1	2e-21	Speckle-type POZ protein-like [Schistosoma japonicum]	Q5U504	2e-12	Kelch-like protein 40	F14D2.12	5e-13	BATH-30 (bath-30)	FBpp0304443	4e-08	diablo	ENSDARP00000101800	1e-12	kelch-like family member 20	ENSXETP00000013576	4e-13	kelch-like family member 40	ENSMUSP00000109960	8e-13	kelch repeat and BTB (POZ) domain containing 2	ENSP00000481197	4e-12	kelch repeat and BTB (POZ) domain containing 2
5	SMED30033340		2	SMED30033340	1.04849	22.9689	28.8923	4.27098	4.12943	8.39092	9.71081	13.266	25.8722	9.1683	GAA51305.1	1e-67	hypothetical protein CLF_105866 [Clonorchis sinensis]	Q86XN7	3e-06	Proline and serine-rich protein 1 [Homo sapiens]	NA	NA	NA	NA	NA	NA	NA	NA	NA	NA	NA	NA	NA	NA	NA	ENSP00000332034	7e-07	proline and serine rich 1
5	SMED30020195		2	SMED30020195	1.71086	22.6397	27.9311	3.15229	5.2831	6.49351	6.55367	7.06096	11.382	11.4824	EKC22395.1	3e-102	Rab-like protein 2A [Crassostrea gigas]	Q5R573	2e-98	Rab-like protein 2A	F53G12.1.2	3e-29	RAB-11.1 (rab-11.1)	FBpp0083414	5e-28	Rab11	ENSDARP00000086848	8e-99	RAB, member of RAS oncogene family-like 2	ENSXETP00000062704	4e-97	RAB, member of RAS oncogene family-like 2B	ENSMUSP00000023294	1e-96	RAB, member RAS oncogene family-like 2	ENSP00000376870	2e-97	RAB, member of RAS oncogene family-like 2A
5	SMED30002204		2	SMED30002204	0.738807	21.8968	21.5282	6.51293	3.77385	6.82037	6.68309	7.56742	6.04363	4.57696	EFX79398.1	6e-135	hypothetical protein DAPPUDRAFT_225168 [Daphnia pulex]	Q9P1W3	1e-113	Transmembrane protein 63C [Homo sapiens]	NA	NA	NA	FBpp0087859	9e-92	NA	ENSDARP00000128675	6e-115	transmembrane protein 63C	ENSXETP00000024197	7e-122	transmembrane protein 63C	ENSMUSP00000124021	1e-111	transmembrane protein 63a	ENSP00000298351	2e-114	transmembrane protein 63C
5	SMED30009188		2	SMED30009188	0.459392	21.1965	28.4799	5.0769	7.4517	9.20918	9.78383	14.6882	29.9126	28.164	XP_002605706.1	3e-88	hypothetical protein BRAFLDRAFT_279978 [Branchiostoma floridae]	Q9UHP6	7e-50	Rhabdoid tumor deletion region protein 1 [Homo sapiens]	NA	NA	NA	NA	NA	NA	ENSDARP00000023459	6e-50	radial spoke head 14 homolog (Chlamydomonas)	ENSXETP00000009124	4e-73	radial spoke head 14 homolog (Chlamydomonas)	ENSMUSP00000136715	8e-66	radial spoke head homolog 14 (Chlamydomonas)	ENSP00000216036	1e-50	radial spoke head 14 homolog (Chlamydomonas)
5	SMED30010966		2	SMED30010966	0.753896	20.8281	23.495	1.92111	8.28613	11.762	12.2206	16.3527	37.0091	48.0161	ELU15411.1	4e-95	hypothetical protein CAPTEDRAFT_224565 [Capitella teleta]	.	.	.	NA	NA	NA	NA	NA	NA	ENSDARP00000101346	0.0002	zgc:193811	NA	NA	NA	NA	NA	NA	NA	NA	NA
5	SMED30027878		2, 3	SMED30027878	0.0706222	20.6319	26.5949	2.80501	1.03336	1.88398	2.03114	1.88365	2.42503	1.35048	GAA50510.1	4e-20	tegument antigen [Clonorchis sinensis]	P14202	7e-16	Tegument antigen	M18.2	1e-06	DLC-2 (dlc-2)	FBpp0070674	0.0004	cut up	ENSDARP00000121922	0.0001	dynein, axonemal, light chain 4b	ENSXETP00000015096	7e-05	dynein, axonemal, light chain 4	ENSMUSP00000070325	4e-05	dynein, axonemal, light chain 4	ENSP00000216068	0.0002	dynein, axonemal, light chain 4
5	SMED30027978		2	SMED30027978	0.476731	20.5508	24.6793	5.07794	3.32746	6.38871	7.61789	9.50164	7.47244	8.84932	CDJ19572.1	1e-87	calcyphosin protein [Echinococcus granulosus]	Q6P8Y1	4e-77	Calcyphosin-like protein [Mus musculus]	T07G12.1c	3e-09	CAL-4, isoform b.	FBpp0082157	2e-63	NA	ENSDARP00000113301	6e-85	calcyphosine-like b	ENSXETP00000040510	3e-80	calcyphosine-like	ENSMUSP00000035663	5e-78	calcyphosine-like	ENSP00000380523	3e-75	calcyphosine-like
5	SMED30013086		2	SMED30013086	2.74299	20.3876	16.9253	3.73451	4.07423	5.45083	6.01433	6.62722	9.80462	14.7243	XP_007239967.1	2e-30	dynein light chain roadblock-type 1-like isoform X1 [Astyanax mexicanus]	Q8TF09	2e-31	Dynein light chain roadblock-type 2	T24H10.6.2	1e-21	DYRB-1 (dyrb-1)	FBpp0086076	2e-31	roadblock	ENSDARP00000038553	4e-31	dynein, light chain, roadblock-type 1	ENSXETP00000053296	9e-32	dynein, light chain, roadblock-type 2	ENSMUSP00000105304	4e-31	dynein light chain roadblock-type 1	ENSP00000302936	5e-32	dynein, light chain, roadblock-type 2
5	SMED30028109		2	SMED30028109	2.94526	20.3645	25.0083	3.51814	4.53569	6.43745	6.43626	6.61128	7.90456	7.98492	XP_005093591.1	2e-147	sugar phosphate exchanger 2-like [Aplysia californica]	Q7SY29	4e-139	Sugar phosphate exchanger 2	T11G6.2b.2	2e-51	T11G6.2, isoform b (T11G6.2)	FBpp0071517	6e-113	Major Facilitator Superfamily Transporter 16	ENSDARP00000106430	4e-141	solute carrier family 37 (glucose-6-phosphate transporter), member 2	ENSXETP00000008536	6e-116	solute carrier family 37 (glucose-6-phosphate transporter), member 2	ENSMUSP00000110720	1e-137	solute carrier family 37 (glycerol-3-phosphate transporter), member 2	ENSP00000384407	1e-136	solute carrier family 37 (glucose-6-phosphate transporter), member 2
5	SMED30034903		2, 3	SMED30034903	0.604617	20.1509	32.6113	3.48472	1.5213	7.14686	7.67916	11.4201	20.8317	10.7782	ELT89858.1	1e-43	hypothetical protein CAPTEDRAFT_21391 [Capitella teleta]	A2BFC9	1e-29	Uncharacterized protein C9orf171 homolog [Danio rerio]	NA	NA	NA	NA	NA	NA	ENSDARP00000116312	2e-30	chromosome 9 open reading frame 171	NA	NA	NA	ENSMUSP00000140645	9e-25	RIKEN cDNA 1700101E01 gene	ENSP00000376909	4e-22	chromosome 9 open reading frame 171
5	SMED30027132		2	SMED30027132	1.71366	19.9987	23.6914	10.079	7.25501	10.0517	13.3736	14.4502	18.0529	15.198	AER10547.1	1e-99	calcineurin B [Echinococcus multilocularis]	P63100	1e-98	Calcineurin subunit B type 1	F55C10.1b	3e-94	CNB-1, isoform b.	FBpp0301600	7e-97	Calcineurin B2	ENSDARP00000091642	2e-99	protein phosphatase 3 (formerly 2B), regulatory s1ubunit B, alpha isoform, b	ENSXETP00000037793	1e-99	protein phosphatase 3, regulatory subunit B, alpha	ENSMUSP00000099944	2e-99	protein phosphatase 3, regulatory subunit B, alpha isoform (calcineurin B, type I)	ENSP00000234310	3e-99	protein phosphatase 3, regulatory subunit B, alpha
5	SMED30007886		2, 3	SMED30007886	0.666204	19.5344	28.8424	8.92122	2.03308	2.14962	2.91898	3.68868	11.1469	7.13176	.	.	.	.	.	.	NA	NA	NA	NA	NA	NA	NA	NA	NA	NA	NA	NA	NA	NA	NA	NA	NA	NA
5	SMED30036022		2,3, 4	SMED30036022	0.113768	19.2669	22.6669	14.0233	6.42666	1.37362	1.22044	1.87215	8.53818	5.36311	XP_004040901.1	0	lysosomal alpha-glucosidase [Gorilla gorilla gorilla]	Q5R7A9	0	Lysosomal alpha-glucosidase	D2096.3.3	2e-153	AAGR-1 (aagr-1)	FBpp0070061	6e-73	NA	ENSDARP00000101564	0	si:ch73-12o23.1	ENSXETP00000002742	0	glucosidase, alpha; acid	ENSMUSP00000026666	0	glucosidase, alpha, acid	ENSP00000305692	0	glucosidase, alpha; acid
5	SMED30031626		2,3, 4	SMED30031626	0.125895	18.8318	23.1629	1.8601	0	0	0	0	0	0.228424	ESO94553.1	4e-24	hypothetical protein LOTGIDRAFT_161254 [Lottia gigantea]	P14184	5e-07	Lipopolysaccharide cholinephosphotransferase LicD [Haemophilus influenzae Rd KW20]	NA	NA	NA	NA	NA	NA	NA	NA	NA	NA	NA	NA	NA	NA	NA	NA	NA	NA
5	SMED30013731		2	SMED30013731	0.332257	18.8161	19.4794	1.21335	5.4302	8.69775	8.41803	9.34652	13.5519	7.96323	NP_001279377.1	4e-59	caltractin [Callorhinchus milii]	Q9R1K9	8e-57	Centrin-2	T21H3.3	1e-34	CMD-1 (cmd-1)	FBpp0304876	6e-52	NA	ENSDARP00000060416	8e-57	centrin 4	ENSXETP00000003353	2e-57	centrin 4	ENSMUSP00000110198	1e-57	centrin 2	ENSP00000359300	2e-56	centrin, EF-hand protein, 2
5	SMED30029768		2, 3	SMED30029768	0.246338	18.7873	26.748	9.05636	8.63045	1.61649	0.380623	0.222656	0.0977454	2.42748	XP_005395304.1	2e-116	polyadenylate-binding protein 4 isoform X5 [Chinchilla lanigera]	Q13310	2e-117	Polyadenylate-binding protein 4	Y106G6H.2a.5	7e-110	PAB-1, isoform a (pab-1)	FBpp0085915	4e-109	NA	ENSDARP00000034822	9e-117	poly A binding protein, cytoplasmic 1 b	ENSXETP00000014537	3e-116	poly(A) binding protein, cytoplasmic 1	ENSMUSP00000001809	6e-118	poly(A) binding protein, cytoplasmic 1	ENSP00000361953	2e-118	poly(A) binding protein, cytoplasmic 4 (inducible form)
5	SMED30019565		2	SMED30019565	0.36056	18.424	24.3258	2.17368	4.56409	10.202	9.39826	12.5844	22.3097	10.6283	ELU04530.1	2e-139	hypothetical protein CAPTEDRAFT_150439 [Capitella teleta]	Q8BYM7	4e-122	Radial spoke head protein 4 homolog A	NA	NA	NA	FBpp0072070	4e-29	NA	ENSDARP00000088110	2e-106	radial spoke head 4 homolog A (Chlamydomonas)	ENSXETP00000028350	5e-111	radial spoke head 6 homolog A	ENSMUSP00000113543	4e-125	radial spoke head 4 homolog A (Chlamydomonas)	ENSP00000221538	8e-122	radial spoke head 6 homolog A (Chlamydomonas)
5	SMED30018827		2	SMED30018827	2.0617	18.1112	22.8491	7.03818	9.43603	11.6016	13.311	13.2288	17.321	12.1637	KDR14688.1	3e-76	hypothetical protein L798_11460 [Zootermopsis nevadensis]	Q9HC07	2e-68	Transmembrane protein 165	Y54F10AL.1a	1e-73	Y54F10AL.1, isoform b (Y54F10AL.1)	FBpp0290323	1e-68	NA	ENSDARP00000047623	2e-68	transmembrane protein 165	ENSXETP00000055977	9e-34	transmembrane protein 165	ENSMUSP00000031144	1e-63	transmembrane protein 165	ENSP00000370736	4e-69	transmembrane protein 165
5	SMED30022889		2, 3	SMED30022889	0.434005	18.0105	23.2179	2.571	3.18291	3.65037	2.42083	2.36645	4.5063	1.75645	CAX83064.1	2e-70	Septin-7 (CDC10 protein homolog) [Schistosoma japonicum]	Q9WVC0	4e-65	Septin-7	W09C5.2	5e-65	UNC-59 (unc-59)	FBpp0087869	1e-65	peanut	ENSDARP00000135914	1e-69	septin 15	ENSXETP00000028712	1e-65	septin 7	ENSMUSP00000127641	8e-66	septin 7	ENSP00000387913	5e-66	septin 7
5	SMED30024934		2, 3	SMED30024934	0.215316	17.9036	24.246	2.8425	0.440606	7.9948	8.19057	9.42535	5.8225	7.02452	EKC19022.1	5e-46	D-beta-hydroxybutyrate dehydrogenase, mitochondrial [Crassostrea gigas]	P29147	2e-45	D-beta-hydroxybutyrate dehydrogenase, mitochondrial	F35B12.2	1e-32	DHS-20 (dhs-20)	FBpp0087129	2e-23	NA	ENSDARP00000119870	3e-45	3-hydroxybutyrate dehydrogenase, type 1	ENSXETP00000007492	2e-47	3-hydroxybutyrate dehydrogenase, type 1	ENSMUSP00000110881	7e-46	3-hydroxybutyrate dehydrogenase, type 1	ENSP00000293502	7e-42	short chain dehydrogenase/reductase family 9C, member 7
5	SMED30033035		2,3, 4	SMED30033035	0	17.7085	13.3174	9.6307	0.042532	0.00831374	0.124469	0.00877768	0.00979241	0	BAE23185.1	4e-71	unnamed protein product [Mus musculus]	Q7TQ20	6e-70	DnaJ homolog subfamily C member 2	F38A5.13	2e-54	DNJ-11 (dnj-11)	FBpp0293954	3e-62	NA	ENSDARP00000094239	1e-69	DnaJ (Hsp40) homolog, subfamily C, member 2	ENSXETP00000063020	6e-71	DnaJ (Hsp40) homolog, subfamily C, member 2	ENSMUSP00000110849	4e-70	DnaJ (Hsp40) homolog, subfamily C, member 2	ENSP00000249270	2e-70	DnaJ (Hsp40) homolog, subfamily C, member 2
5	SMED30023943		2	SMED30023943	1.38859	17.0642	30.5994	9.51942	5.90102	6.23845	6.7681	9.82562	18.2489	12.4664	.	.	.	.	.	.	NA	NA	NA	NA	NA	NA	NA	NA	NA	NA	NA	NA	NA	NA	NA	NA	NA	NA
5	SMED30017802		2, 3	SMED30017802	0.56937	17.04	18.8259	1.51314	1.62955	5.074	5.46136	10.2126	20.2183	9.24322	.	.	.	.	.	.	NA	NA	NA	NA	NA	NA	NA	NA	NA	NA	NA	NA	NA	NA	NA	NA	NA	NA
5	SMED30016917		2, 3	SMED30016917	0.321742	16.3543	20.4477	1.87775	4.53673	5.66549	5.68399	6.66881	8.67332	10.2974	A2VDD2	4e-53	Tctex1 domain-containing protein 1-B	A2VDD2	5e-55	Tctex1 domain-containing protein 1-B	D1009.5	3e-11	DYLT-2 (dylt-2)	FBpp0087951	2e-16	NA	ENSDARP00000133488	1e-47	Tctex1 domain containing 1	ENSXETP00000000655	5e-54	Tctex1 domain containing 1	ENSMUSP00000112019	2e-45	Tctex1 domain containing 1	ENSP00000282670	2e-45	Tctex1 domain containing 1
5	SMED30019960		2,3, 4	SMED30019960	0.201533	16.3444	27.2385	8.18853	1.02471	0.25983	0.0801212	0.037671	0.0525788	0.0203552	XP_005439651.1	2e-31	septin-4-like [Falco cherrug]	Q9Z2Q6	3e-31	Septin-5	Y50E8A.4a	6e-29	UNC-61, isoform a.	FBpp0076897	4e-29	Septin 1	ENSDARP00000003666	3e-32	septin 4a	ENSXETP00000040281	1e-31	Septin-2A	ENSMUSP00000094750	6e-32	septin 5	ENSP00000391311	9e-32	septin 5
5	SMED30019646		3	SMED30019646	1.97113	16.2682	36.8869	7.14909	4.69319	2.72433	3.33756	6.58084	0.950481	11.332	CCD79700.1	2e-33	hypothetical protein Smp_078720 [Schistosoma mansoni]	Q66S03	9e-05	Galactose-specific lectin nattectin	T15B7.1	0.0004	T15B7.1 (T15B7.1)	FBpp0085333	0.0008	NA	NA	NA	NA	NA	NA	NA	ENSMUSP00000108144	0.0006	phospholipase A2 receptor 1	NA	NA	NA
5	SMED30016984		3	SMED30016984	3.21792	15.9364	20.6257	3.44713	1.29166	4.05721	1.68749	2.16365	3.92097	3.75084	AAI27286.1	6e-09	LOC100036704 protein [Xenopus (Silurana) tropicalis]	Q8NI35	7e-06	InaD-like protein	K01A6.2c	9e-07	MAGI-1, isoform c (magi-1)	FBpp0302852	0.0001	NA	ENSDARP00000127833	4e-05	si:ch73-281f12.4	ENSXETP00000058360	6e-13	InaD-like (Drosophila)	ENSMUSP00000102645	5e-06	InaD-like (Drosophila)	ENSP00000360200	2e-06	InaD-like (Drosophila)
5	SMED30028855		2,3, 4	SMED30028855	0.0340607	15.7793	21.0933	3.26699	0.805531	0.136041	0.0105947	0	0.00654918	0	ESO90718.1	0	hypothetical protein LOTGIDRAFT_123129, partial [Lottia gigantea]	Q95ZJ1	0	Polypeptide N-acetylgalactosaminyltransferase 5	Y39E4B.12a.2	0	GLY-5, isoform a (gly-5)	FBpp0086259	0	NA	ENSDARP00000081802	2e-143	UDP-N-acetyl-alpha-D-galactosamine:polypeptide N-acetylgalactosaminyltransferase 1	ENSXETP00000046961	1e-143	polypeptide N-acetylgalactosaminyltransferase 13	ENSMUSP00000137427	1e-143	UDP-N-acetyl-alpha-D-galactosamine:polypeptide N-acetylgalactosaminyltransferase 1	ENSP00000376570	2e-143	polypeptide N-acetylgalactosaminyltransferase 13
5	SMED30028844		2	SMED30028844	0.760933	15.4716	26.3924	16.8561	8.11948	5.52914	4.73155	3.86846	2.3807	3.82707	EYC42820.1	9e-24	hypothetical protein Y032_0516g2796 [Ancylostoma ceylanicum]	Q21407	1e-20	Putative glycerophosphocholine phosphodiesterase GPCPD1 homolog K10B3.6 [Caenorhabditis elegans]	K10B3.6d.2	8e-22	K10B3.6, isoform c (K10B3.6)	FBpp0077227	2e-22	NA	ENSDARP00000107604	2e-16	glycerophosphocholine phosphodiesterase GDE1 homolog (S. cerevisiae)	ENSXETP00000010942	4e-21	glycerophosphocholine phosphodiesterase GDE1 homolog	ENSMUSP00000028822	2e-19	glycerophosphocholine phosphodiesterase GDE1 homolog (S. cerevisiae)	ENSP00000368305	3e-19	glycerophosphocholine phosphodiesterase GDE1 homolog (S. cerevisiae)
5	SMED30007606		2, 3	SMED30007606	0.0989799	14.8838	19.5738	2.34383	5.21735	6.35644	5.79738	7.27033	8.57402	7.90593	ELT99378.1	2e-139	hypothetical protein CAPTEDRAFT_160391 [Capitella teleta]	Q9Y5B8	2e-138	Nucleoside diphosphate kinase 7	F25H2.5.3	3e-15	NDK-1 (ndk-1)	FBpp0081561	6e-67	nmdyn-D7	ENSDARP00000073091	8e-141	NME/NM23 family member 7	ENSXETP00000005150	5e-134	NME/NM23 family member 7	ENSMUSP00000141431	8e-138	NME/NM23 family member 7	ENSP00000356785	4e-139	NME/NM23 family member 7
5	SMED30033662		2	SMED30033662	1.4622	14.8226	21.4912	11.993	4.47024	7.61645	10.4092	11.4229	16.8393	12.8002	ESO97046.1	0	hypothetical protein LOTGIDRAFT_143556 [Lottia gigantea]	Q17R14	0	Unconventional myosin-Id [Bos taurus]	T02C12.1	0	HUM-5 (hum-5)	FBpp0079625	0	Myosin 31DF	ENSDARP00000067761	0	myosin ID	ENSXETP00000006960	0	myosin ID	ENSMUSP00000037819	0	myosin ID	ENSP00000324527	0	myosin ID
5	SMED30003029		2,3, 4	SMED30003029	0	14.7627	13.0584	7.67902	0.119639	0.0293641	0.0362023	0	0	0	.	.	.	.	.	.	NA	NA	NA	NA	NA	NA	NA	NA	NA	NA	NA	NA	NA	NA	NA	NA	NA	NA
5	SMED30006355		2,3, 4	SMED30006355	0.0814431	14.6875	11.9975	7.18145	2.45229	0.424405	0.121572	0.136439	0.032051	0.0316292	XP_002408177.1	1e-123	guanylate-binding protein, putative [Ixodes scapularis]	Q8NHH9	1e-115	Atlastin-2	Y54G2A.2a	7e-114	Y54G2A.2, isoform a.	FBpp0084037	4e-104	atlastin	ENSDARP00000101056	7e-116	atlastin GTPase 1	ENSXETP00000020022	1e-122	atlastin GTPase 1	ENSMUSP00000064758	7e-116	atlastin GTPase 2	ENSP00000368237	3e-116	atlastin GTPase 2
5	SMED30017731		2	SMED30017731	0.67205	14.6775	20.7947	2.21562	7.34038	9.7798	9.87616	10.6587	16.6952	13.1191	ADO28021.1	2e-93	ADP-ribosylation factor-like protein 3 [Ictalurus furcatus]	Q8QHI3	1e-93	ADP-ribosylation factor-like protein 3	F19H8.3	3e-73	ARL-3 (arl-3)	FBpp0083549	1e-70	dead end	ENSDARP00000096322	4e-94	ADP-ribosylation factor-like 3	ENSXETP00000033306	3e-94	ADP-ribosylation factor-like 3, gene 1	ENSMUSP00000026009	4e-87	ADP-ribosylation factor-like 3	ENSP00000260746	3e-87	ADP-ribosylation factor-like 3
5	SMED30023111		3	SMED30023111	9.70035	14.6749	32.0272	17.4255	10.9737	0.680299	1.83002	4.52162	28.9029	7.13489	XP_005091435.1	1e-09	uncharacterized protein LOC101863874 [Aplysia californica]	.	.	.	NA	NA	NA	NA	NA	NA	NA	NA	NA	ENSXETP00000047224	5e-05	ring finger protein 217	NA	NA	NA	NA	NA	NA
5	SMED30021882		2, 3	SMED30021882	0.147173	14.3364	17.0889	3.1061	3.55451	3.9357	6.0858	7.18153	11.7502	9.05106	XP_006896028.1	9e-52	disks large homolog 3-like isoform X3 [Elephantulus edwardii]	Q12959	2e-48	Disks large homolog 1	C25F6.2a	2e-41	DLG-1, isoform a.	FBpp0305460	1e-49	discs large 1	ENSDARP00000069206	3e-54	discs, large homolog 3 (Drosophila)	ENSXETP00000012193	9e-48	discs, large homolog 3 (Drosophila)	ENSMUSP00000109364	3e-51	discs, large homolog 3 (Drosophila)	ENSP00000441393	1e-52	discs, large homolog 3 (Drosophila)
5	SMED30020995		2,3, 4	SMED30020995	0.185587	14.0099	10.6057	10.0315	4.93649	0.227714	0.00866046	0.00636139	0	0.00733709	GAA51671.1	2e-35	solute carrier family 43 member 3 [Clonorchis sinensis]	Q8NBI5	7e-20	Solute carrier family 43 member 3	NA	NA	NA	NA	NA	NA	ENSDARP00000130308	2e-25	solute carrier family 43, member 3a	ENSXETP00000048215	3e-14	large neutral amino acids transporter small subunit 3	ENSMUSP00000088227	3e-17	solute carrier family 43, member 3	ENSP00000436254	2e-20	solute carrier family 43, member 3
5	SMED30026698		2, 3	SMED30026698	0.118726	13.8978	17.3834	2.57216	2.21551	2.92182	2.89391	3.86511	4.12831	2.36244	CDJ09693.1	1e-49	fibrillin [Hymenolepis microstoma]	P23142	4e-39	Fibulin-1	F56H11.1a	2e-35	FBL-1, isoform a (fbl-1)	FBpp0088211	9e-33	NA	ENSDARP00000102597	5e-39	hemicentin 2	ENSXETP00000002883	6e-39	hemicentin 2	ENSMUSP00000121500	1e-41	hemicentin 1	ENSP00000385521	4e-41	fibulin 1
5	SMED30020039		2	SMED30020039	0.260613	13.8311	16.1832	1.77243	5.82236	7.68242	6.92467	8.49877	13.1208	10.9031	XP_005097944.1	3e-83	B9 domain-containing protein 1-like [Aplysia californica]	P0C5J2	7e-79	B9 domain-containing protein 1	K03E6.4	5e-21	MKSR-1 (mksr-1)	FBpp0082599	6e-26	NA	ENSDARP00000014157	1e-77	B9 protein domain 1	ENSXETP00000049034	3e-75	B9 protein domain 1	ENSMUSP00000099717	2e-79	B9 protein domain 1	ENSP00000261499	1e-78	B9 protein domain 1
5	SMED30002177		2, 3	SMED30002177	0	13.5629	19.8619	5.6664	1.94936	0.704576	0.38316	0.432629	0.651687	0.227082	.	.	.	.	.	.	NA	NA	NA	NA	NA	NA	NA	NA	NA	NA	NA	NA	NA	NA	NA	NA	NA	NA
5	SMED30018802		2, 3	SMED30018802	0.430669	13.5229	17.7568	2.37027	1.87638	4.91783	5.25545	4.809	23.007	7.11409	AAW25825.1	3e-06	SJCHGC02336 protein [Schistosoma japonicum]	.	.	.	NA	NA	NA	NA	NA	NA	NA	NA	NA	NA	NA	NA	NA	NA	NA	NA	NA	NA
5	SMED30006590		2,3, 4	SMED30006590	0	13.4789	9.66578	9.22557	1.29274	0.310774	0.322277	0.289333	0.080985	0.170966	.	.	.	.	.	.	NA	NA	NA	NA	NA	NA	NA	NA	NA	NA	NA	NA	NA	NA	NA	NA	NA	NA
5	SMED30033066		2,3, 4	SMED30033066	0	13.205	15.8192	5.70385	0.665149	0.170682	0.0566462	0.0414727	0.00559902	0.0144877	EUB62670.1	2e-56	Innexin unc-9 [Echinococcus granulosus]	O01393	5e-30	Innexin unc-9	F26D11.10	3e-31	CHE-7 (che-7)	FBpp0084719	4e-16	Innexin 3	NA	NA	NA	NA	NA	NA	NA	NA	NA	NA	NA	NA
5	SMED30012416		2,3, 4	SMED30012416	0.172019	13.1809	10.6564	5.82316	0.202952	0.206757	0.147151	0.0953458	0	0.121323	XP_002399649.1	2e-53	RNA polymerase II subunit, putative [Ixodes scapularis]	P36958	7e-51	DNA-directed RNA polymerase II subunit RPB9	Y97E10AR.5	6e-45	RPB-9 (rpb-9)	FBpp0312065	9e-52	RNA polymerase II 15kD subunit	ENSDARP00000059195	1e-51	polymerase (RNA) II (DNA directed) polypeptide I	ENSXETP00000002495	8e-07	polymerase (RNA) III (DNA directed) polypeptide K, 12.3 kDa	ENSMUSP00000019882	3e-51	polymerase (RNA) II (DNA directed) polypeptide I	ENSP00000221859	5e-51	polymerase (RNA) II (DNA directed) polypeptide I, 14.5kDa
5	SMED30011531		2,3, 4	SMED30011531	0.0746357	13.1652	21.5003	6.38247	2.00693	0.42087	0.436601	0.394684	0.420264	0.333425	.	.	.	.	.	.	NA	NA	NA	NA	NA	NA	NA	NA	NA	NA	NA	NA	NA	NA	NA	NA	NA	NA
5	SMED30006428		2, 3	SMED30006428	0	13.1453	14.7768	1.84792	0.451072	0.101845	0.0683793	0.116973	0.0284151	0.17821	ELU04540.1	2e-44	hypothetical protein CAPTEDRAFT_168933 [Capitella teleta]	B3STU3	7e-43	Cation transport regulator-like protein 1	F22F7.7.2	2e-24	F22F7.7 (F22F7.7)	FBpp0083838	4e-35	NA	ENSDARP00000094107	3e-37	ChaC, cation transport regulator homolog 1 (E. coli)	ENSXETP00000046698	9e-40	ChaC glutathione-specific gamma-glutamylcyclotransferase 1	ENSMUSP00000028780	6e-43	ChaC, cation transport regulator 1	ENSP00000481816	3e-43	ChaC glutathione-specific gamma-glutamylcyclotransferase 1
5	SMED30011699		2, 3	SMED30011699	0.224399	13.1206	15.9524	1.62765	2.34289	4.22622	4.94078	6.54551	8.71424	4.86395	XP_002736839.1	4e-124	calcium/calmodulin-dependent protein kinase type IV-like [Saccoglossus kowalevskii]	P13234	5e-123	Calcium/calmodulin-dependent protein kinase type IV	K07A9.2	3e-85	CMK-1 (cmk-1)	FBpp0305826	1e-89	Calcium/calmodulin-dependent protein kinase I	ENSDARP00000099138	6e-125	si:ch73-60h1.1	ENSXETP00000015124	1e-121	calcium/calmodulin-dependent protein kinase IV	ENSMUSP00000046539	1e-122	calcium/calmodulin-dependent protein kinase IV	ENSP00000282356	3e-121	calcium/calmodulin-dependent protein kinase IV
5	SMED30029491		2	SMED30029491	0.804649	13.1099	16.09	3.17209	6.86813	10.6829	10.1567	10.6634	11.0727	14.948	XP_005490632.1	1e-57	outer dense fiber protein 2 [Zonotrichia albicollis]	Q5ZKK5	4e-32	Outer dense fiber protein 2	NA	NA	NA	NA	NA	NA	ENSDARP00000075867	2e-27	outer dense fiber of sperm tails 2a	ENSXETP00000053285	2e-33	outer dense fiber of sperm tails 2	ENSMUSP00000109388	5e-30	outer dense fiber of sperm tails 2	ENSP00000342581	1e-29	outer dense fiber of sperm tails 2
5	SMED30014233		2, 3	SMED30014233	0.772859	12.8885	20.4994	1.0222	2.28999	4.40315	6.38042	9.82113	9.83114	7.32372	XP_005107500.1	9e-20	coiled-coil domain-containing protein 153-like [Aplysia californica]	A8KB59	8e-12	Coiled-coil domain-containing protein 153	NA	NA	NA	NA	NA	NA	ENSDARP00000103065	1e-12	coiled-coil domain containing 153	ENSXETP00000053078	5e-11	coiled-coil domain containing 153	ENSMUSP00000090082	9e-08	coiled-coil domain containing 153	ENSP00000445431	3e-07	coiled-coil domain containing 153
5	SMED30014345		2, 3	SMED30014345	0	12.8453	16.6955	0.555881	2.67479	4.76492	4.6786	6.21312	8.35945	4.91639	XP_001627006.1	3e-39	predicted protein [Nematostella vectensis]	Q9DAJ5	6e-40	Dynein light chain roadblock-type 2	T24H10.6.2	2e-29	DYRB-1 (dyrb-1)	FBpp0086076	2e-38	roadblock	ENSDARP00000126404	1e-38	dynein, light chain, roadblock-type 2	ENSXETP00000053296	3e-41	dynein, light chain, roadblock-type 2	ENSMUSP00000077301	9e-41	dynein light chain roadblock-type 2	ENSP00000302936	4e-39	dynein, light chain, roadblock-type 2
5	SMED30010674		2, 3	SMED30010674	0.128338	12.7087	15.1822	0.969036	1.92502	3.9558	3.87286	5.32486	6.40096	6.10266	AAW25405.1	1e-57	SJCHGC05424 protein [Schistosoma japonicum]	Q2KJG1	2e-20	Spermatogenesis-associated protein 6	NA	NA	NA	FBpp0074794	6e-12	NA	ENSDARP00000114482	8e-30	spermatogenesis associated 6	ENSXETP00000063293	2e-19	spermatogenesis associated 6-like	ENSMUSP00000114610	3e-22	spermatogenesis associated 6	ENSP00000371314	1e-22	spermatogenesis associated 6-like
5	SMED30004946		2, 3	SMED30004946	0.0529937	12.2372	15.6619	0.736625	0.856816	1.29348	1.32163	1.50046	1.22752	1.956	XP_002593212.1	4e-16	hypothetical protein BRAFLDRAFT_120140 [Branchiostoma floridae]	Q2VLG6	6e-06	Scavenger receptor cysteine-rich type 1 protein M130	NA	NA	NA	FBpp0077185	0.0008	NA	ENSDARP00000031608	2e-10	CUB and zona pellucida-like domains 1, tandem duplicate 2	ENSXETP00000022033	5e-05	Putative ortholog of urokinase-type plasminogen activator precursor (EC 3.4.21.73) (uPA) (U-plasminogen activator), 1 of 1	ENSMUSP00000037168	0.0002	CUB and zona pellucida-like domains 1	ENSP00000427907	2e-05	lysyl oxidase-like 2
5	SMED30015086		2, 3	SMED30015086	0	11.3918	12.1179	6.12401	3.27073	3.13563	3.79183	3.7614	3.2939	2.99876	XP_422110.3	2e-38	glycerol-3-phosphate dehydrogenase 1-like protein isoform X2 [Gallus gallus]	Q6P824	1e-38	Glycerol-3-phosphate dehydrogenase 1-like protein [Xenopus (Silurana) tropicalis]	K11H3.1a	1e-28	GPDH-2, isoform a.	FBpp0305430	1e-36	Glycerol 3 phosphate dehydrogenase	ENSDARP00000114396	3e-38	glycerol-3-phosphate dehydrogenase 1b	ENSXETP00000032859	1e-39	glycerol-3-phosphate dehydrogenase 1-like	ENSMUSP00000023760	2e-37	glycerol-3-phosphate dehydrogenase 1 (soluble)	ENSP00000301149	2e-37	glycerol-3-phosphate dehydrogenase 1 (soluble)
5	SMED30031491		2, 3	SMED30031491	0.152962	11.0763	13.8318	0.970746	2.67264	5.10046	4.72492	6.38374	7.09949	14.4696	ESP04270.1	0	hypothetical protein LOTGIDRAFT_224011 [Lottia gigantea]	B2RY50	0	Armadillo repeat-containing protein 4 [Mus musculus]	NA	NA	NA	FBpp0079066	2e-159	gudu	ENSDARP00000131510	0	armadillo repeat containing 4	ENSXETP00000009887	0	armadillo repeat containing 4	ENSMUSP00000080028	0	armadillo repeat containing 4	ENSP00000306410	0	armadillo repeat containing 4
5	SMED30004518		2	SMED30004518	0.395532	10.9058	15.5539	3.36337	6.64977	8.16946	8.16084	8.6761	15.8887	15.1058	XP_006637890.1	0	dynein assembly factor with WDR repeat domains 1-like [Lepisosteus oculatus]	Q6P2Y2	0	Dynein assembly factor with WDR repeat domains 1	F55B12.3a	5e-38	SEL-10, isoform b (sel-10)	FBpp0303326	6e-120	NA	ENSDARP00000017736	5e-167	dynein assembly factor with WDR repeat domains 1	ENSXETP00000027737	0	dynein assembly factor with WDR repeat domains 1	ENSMUSP00000067583	9e-177	dynein assembly factor with WDR repeat domains 1	ENSP00000311899	8e-178	dynein assembly factor with WDR repeat domains 1
5	SMED30000136		2,3, 4	SMED30000136	0	10.7868	16.3063	9.4917	2.60247	0.43077	0.479005	0.311344	0.13271	0.178511	.	.	.	.	.	.	NA	NA	NA	NA	NA	NA	NA	NA	NA	NA	NA	NA	NA	NA	NA	NA	NA	NA
5	SMED30025124		2, 3	SMED30025124	0.0994685	10.6815	18.9551	1.55205	2.33709	3.0925	2.11161	3.21065	4.29872	9.49753	ESP04752.1	2e-64	hypothetical protein LOTGIDRAFT_229887 [Lottia gigantea]	Q9BRQ4	1e-57	Uncharacterized protein C11orf70 [Homo sapiens]	NA	NA	NA	NA	NA	NA	ENSDARP00000126325	6e-44	chromosome 11 open reading frame 70	ENSXETP00000047995	1e-58	chromosome 11 open reading frame 70	ENSMUSP00000063450	5e-55	RIKEN cDNA 9230110C19 gene	ENSP00000414390	2e-58	chromosome 11 open reading frame 70
5	SMED30018731		2, 3	SMED30018731	0	10.5038	14.8495	2.02779	3.15856	5.73143	5.47015	6.4918	9.60505	11.1423	XP_001635956.1	3e-90	predicted protein [Nematostella vectensis]	Q28FE4	6e-88	MORN repeat-containing protein 5 [Xenopus (Silurana) tropicalis]	NA	NA	NA	FBpp0076108	5e-15	NA	ENSDARP00000137346	4e-80	MORN repeat containing 5	ENSXETP00000035627	4e-89	MORN repeat containing 5	ENSMUSP00000028256	6e-76	MORN repeat containing 5	ENSP00000362869	5e-74	MORN repeat containing 5
5	SMED30031282		2, 3	SMED30031282	0.0784335	10.3499	11.2773	4.7178	1.34629	2.35924	2.53481	3.16142	5.20802	1.96047	EKC28182.1	6e-86	hypothetical protein CGI_10018371 [Crassostrea gigas]	P30625	6e-07	cAMP-dependent protein kinase regulatory subunit [Caenorhabditis elegans]	R07E4.6b	4e-08	KIN-2, isoform a (kin-2)	FBpp0077706	9e-05	cGMP-dependent protein kinase 21D	ENSDARP00000085704	0.001	Uncharacterized protein	ENSXETP00000024459	1e-05	NA	ENSMUSP00000041268	1e-05	cyclic nucleotide binding domain containing 2	ENSP00000442729	2e-06	cyclic nucleotide binding domain containing 2
5	SMED30020666		2, 3	SMED30020666	0	10.3471	13.7622	0.711777	1.29672	2.04829	2.04291	2.83522	5.63179	3.9377	XP_005101333.1	4e-70	glutamine-rich protein 2-like isoform X1 [Aplysia californica]	Q9H0J4	3e-33	Glutamine-rich protein 2 [Homo sapiens]	NA	NA	NA	FBpp0077583	2e-09	NA	NA	NA	NA	NA	NA	NA	ENSMUSP00000091437	2e-33	glutamine rich 2	ENSP00000262765	6e-34	glutamine rich 2
5	SMED30032865		2, 3	SMED30032865	0	10.2576	14.2377	2.42535	0.510761	0.460834	1.2445	1.53499	0.814606	21.7068	XP_002632601.1	2e-15	C. briggsae CBR-HHAT-2 protein [Caenorhabditis briggsae]	Q8BMT9	3e-08	Protein-cysteine N-palmitoyltransferase HHAT	ZC101.3	5e-15	HHAT-1 (hhat-1)	FBpp0072893	6e-07	rasp	ENSDARP00000124707	4e-09	hedgehog acyltransferase	NA	NA	NA	ENSMUSP00000046686	5e-09	hedgehog acyltransferase	ENSP00000487414	5e-08	hedgehog acyltransferase
5	SMED30005046		2, 3	SMED30005046	0.189033	10.0514	8.27945	0.576038	0.534483	1.09802	2.55277	2.84898	1.68327	1.1142	XP_005097728.1	0	dynein beta chain, ciliary-like [Aplysia californica]	P23098	0	Dynein beta chain, ciliary	T21E12.4	0	DHC-1 (dhc-1)	FBpp0271744	0	Dynein heavy chain at 93AB	ENSDARP00000126195	0	dynein, axonemal, heavy polypeptide 9 like	ENSXETP00000016136	0	dynein, axonemal, heavy chain 11	ENSMUSP00000081864	0	dynein, axonemal, heavy chain 17	ENSP00000374490	0	dynein, axonemal, heavy chain 17
5	SMED30022609		2	SMED30022609	0.918548	10.0263	16.4125	7.97702	12.0454	3.97799	3.27629	2.56557	3.65813	5.55825	XP_004071182.1	2e-07	hepatic leukemia factor-like, partial [Oryzias latipes]	Q9JLC6	3e-08	Thyrotroph embryonic factor [Mus musculus]	F17A9.3	3e-09	ATF-8 (atf-8)	FBpp0289727	1e-07	PAR-domain protein 1	ENSDARP00000127301	7e-09	hepatic leukemia factor b	ENSXETP00000009388	4e-10	hepatic leukemia factor	ENSMUSP00000023024	4e-09	thyrotroph embryonic factor	ENSP00000385256	7e-09	thyrotrophic embryonic factor
5	SMED30014524		2, 3	SMED30014524	0.746153	9.94022	11.4805	2.02099	1.98396	1.65331	1.56586	1.82425	1.81766	2.62756	XP_002593212.1	9e-12	hypothetical protein BRAFLDRAFT_120140 [Branchiostoma floridae]	G3V801	9e-07	Neurotrypsin	NA	NA	NA	NA	NA	NA	ENSDARP00000120387	1e-11	protease, serine, 12 (neurotrypsin, motopsin)	ENSXETP00000015498	3e-13	Uncharacterized protein	ENSMUSP00000029603	2e-06	protease, serine 12 neurotrypsin (motopsin)	ENSP00000386545	6e-07	lysyl oxidase-like 3
5	SMED30001031		2	SMED30001031	0.179753	9.83188	10.8722	1.25908	4.75278	5.6153	5.39322	6.60029	6.65681	12.2865	XP_001635881.1	9e-74	predicted protein [Nematostella vectensis]	Q6PGZ3	2e-41	TRAF3-interacting protein 1 [Danio rerio]	C02H7.1	3e-18	DYF-11 (dyf-11)	FBpp0082383	7e-25	NA	ENSDARP00000002437	3e-42	TNF receptor-associated factor 3 interacting protein 1	ENSXETP00000010584	2e-45	TNF receptor-associated factor 3 interacting protein 1	ENSMUSP00000042391	4e-40	TRAF3 interacting protein 1	ENSP00000375851	3e-41	TNF receptor-associated factor 3 interacting protein 1
5	SMED30014283		2	SMED30014283	0.153415	9.69104	7.01391	6.49217	2.73052	6.46636	7.49515	7.07051	6.62187	5.96985	EUB61176.1	6e-36	hypothetical protein EGR_04024 [Echinococcus granulosus]	Q14847	0.0003	LIM and SH3 domain protein 1	NA	NA	NA	FBpp0306723	5e-06	NA	ENSDARP00000129170	3e-06	LIM domain containing 2	ENSXETP00000051167	6e-06	LIM and SH3 protein 1	ENSMUSP00000102488	9e-06	LIM domain containing 2	ENSP00000463805	1e-05	LIM domain containing 2
5	SMED30032675		2, 3	SMED30032675	0.134022	9.48287	12.5071	0.800832	1.47426	2.18096	2.22805	2.75529	5.54958	4.04693	XP_005101334.1	3e-68	glutamine-rich protein 2-like isoform X2 [Aplysia californica]	Q9H0J4	2e-33	Glutamine-rich protein 2 [Homo sapiens]	NA	NA	NA	FBpp0077583	2e-10	NA	NA	NA	NA	NA	NA	NA	ENSMUSP00000091437	2e-32	glutamine rich 2	ENSP00000262765	5e-34	glutamine rich 2
5	SMED30025875		2,3, 4	SMED30025875	0	9.47205	11.3516	7.93798	0.328395	0.0270311	0.0268891	0.0232776	0.0371034	0	XP_004930921.1	4e-45	monocarboxylate transporter 5-like [Bombyx mori]	Q8BGC3	5e-32	Monocarboxylate transporter 12	C10E2.6	9e-37	C10E2.6 (C10E2.6)	FBpp0309617	2e-40	Monocarboxylate transporter 1	ENSDARP00000052903	2e-32	solute carrier family 16, member 13	ENSXETP00000063617	1e-29	solute carrier family 16, member 14	ENSMUSP00000009522	7e-33	solute carrier family 16 (monocarboxylic acid transporters), member 12	ENSP00000395775	6e-31	solute carrier family 16, member 14
5	SMED30018815		2	SMED30018815	0.12814	9.37654	10.5638	1.63179	4.4796	7.00522	6.57128	7.95729	11.8479	6.95692	GAA37561.1	4e-64	sperm flagellar protein 1 [Clonorchis sinensis]	Q9Y4P9	3e-50	Sperm flagellar protein 1 [Homo sapiens]	NA	NA	NA	FBpp0074037	1e-12	NA	ENSDARP00000031607	2e-52	sperm flagellar 1	ENSXETP00000060310	4e-50	sperm flagellar 1	ENSMUSP00000105847	2e-50	sperm flagellar 1	ENSP00000369080	6e-51	sperm flagellar 1
5	SMED30033791		2	SMED30033791	0.210744	9.36748	13.8575	1.33624	2.27204	5.56612	6.04444	8.5722	14.5486	6.2662	XP_002124415.2	2e-48	uncharacterized protein C15orf26 homolog [Ciona intestinalis]	Q568D2	8e-38	Uncharacterized protein C15orf26 homolog [Danio rerio]	NA	NA	NA	FBpp0111675	7e-18	NA	ENSDARP00000011815	3e-38	chromosome 15 open reading frame 26	ENSXETP00000028439	2e-40	chromosome 15 open reading frame 26	ENSMUSP00000011298	2e-32	RIKEN cDNA 1700026D08 gene	ENSP00000286732	2e-32	chromosome 15 open reading frame 26
5	SMED30031131		2	SMED30031131	0.259593	9.2404	13.5098	2.85123	2.68412	4.20726	5.60908	6.726	7.99479	5.82733	XP_004938877.1	3e-07	rho GTPase-activating protein 20 isoform X4 [Gallus gallus]	Q8BL80	6e-06	Rho GTPase-activating protein 22	F45H7.2d.2	7e-08	GEI-1, isoform a.	FBpp0291580	2e-06	conundrum	ENSDARP00000115296	2e-08	T-cell activation RhoGTPase activating protein a	ENSXETP00000039627	3e-05	Rho GTPase activating protein 35	ENSMUSP00000096773	8e-07	predicted gene 1527	ENSP00000356033	2e-06	T-cell activation RhoGTPase activating protein
5	SMED30021143		2	SMED30021143	0.155136	9.08764	10.2241	0.959893	2.89803	5.37099	5.84605	7.41594	8.67261	4.91137	XP_005096741.1	3e-122	coiled-coil domain-containing protein 176-like [Aplysia californica]	Q8ND07	4e-81	Basal body-orientation factor 1	NA	NA	NA	NA	NA	NA	ENSDARP00000090497	2e-60	coiled-coil domain containing 176	ENSXETP00000006215	1e-66	coiled-coil domain containing 176	ENSMUSP00000080512	4e-77	coiled-coil domain containing 176	ENSP00000377577	8e-82	coiled-coil domain containing 176
5	SMED30025854		2, 3	SMED30025854	0.0418558	8.93706	10.8946	0.675033	1.28045	1.61023	1.85303	2.87053	2.75533	5.65138	GAA51412.1	2e-18	receptor-type tyrosine-protein phosphatase kappa, partial [Clonorchis sinensis]	O14522	0.0008	Receptor-type tyrosine-protein phosphatase T	C09D8.1l	0.0002	PTP-3, isoform a (ptp-3)	FBpp0080801	0.0008	Leukocyte-antigen-related-like	ENSDARP00000134692	0.0001	protein tyrosine phosphatase, receptor type, D, b	ENSXETP00000061666	1e-05	protein tyrosine phosphatase, receptor type, U	ENSMUSP00000028769	8e-05	protein tyrosine phosphatase, receptor type, A	ENSP00000382787	0.0001	protein tyrosine phosphatase, receptor type, A
5	SMED30008102		2, 3	SMED30008102	0.0605081	8.86768	13.0832	4.19375	1.11334	2.84095	2.7455	2.52653	5.35312	3.107	XP_006826050.1	7e-19	uncharacterized protein LOC102803407 [Saccoglossus kowalevskii]	C9JTQ0	6e-05	Ankyrin repeat domain-containing protein 63 [Homo sapiens]	NA	NA	NA	NA	NA	NA	ENSDARP00000112109	3e-05	B-cell CLL/lymphoma 3	ENSXETP00000024162	3e-05	ankyrin repeat domain 34A	ENSMUSP00000100542	2e-05	ankyrin repeat domain 63	ENSP00000399547	1e-05	ankyrin repeat domain 63
5	SMED30002803		2, 3	SMED30002803	0.116376	8.8382	12.6767	4.83823	0.912925	1.35443	1.81922	2.24226	3.22484	1.77777	XP_643954.2	1e-12	cytoplasmic dynein light chain [Dictyostelium discoideum AX4]	Q86A88	1e-14	Dynein light chain, cytoplasmic	T26A5.9.3	3e-12	DLC-1 (dlc-1)	FBpp0070674	2e-12	cut up	ENSDARP00000108873	1e-12	dynein, light chain, LC8-type 2a	ENSXETP00000031995	7e-13	dynein, light chain, LC8-type 2	ENSMUSP00000020775	1e-12	dynein light chain LC8-type 2	ENSP00000477310	2e-12	dynein, light chain, LC8-type 2
5	SMED30014605		2, 3	SMED30014605	0	8.54843	9.84459	0.689655	0.0344767	0	0	0	0.0221062	0	XP_001441572.1	1e-10	hypothetical protein [Paramecium tetraurelia strain d4-2]	O60139	9e-09	Probable ubiquitin carboxyl-terminal hydrolase 4	K09A9.4	2e-07	USP-33 (usp-33)	FBpp0293257	4e-10	UBPY ortholog	ENSDARP00000078325	5e-08	ubiquitin specific peptidase 24	ENSXETP00000033814	3e-07	ubiquitin specific peptidase 9, X-linked	ENSMUSP00000092538	7e-08	ubiquitin specific peptidase 24	ENSP00000342812	6e-09	ubiquitin specific peptidase 9, Y-linked
5	SMED30027150		2, 3	SMED30027150	0.181189	8.54539	10.1262	3.53308	1.42644	1.37178	1.69578	1.83879	2.35897	1.92285	XP_005169373.1	5e-40	pleckstrin homology domain-containing family G member 5 isoform X4 [Danio rerio]	O94827	9e-40	Pleckstrin homology domain-containing family G member 5	T08H4.1c	4e-21	RHGF-2 (rhgf-2)	FBpp0304945	3e-37	NA	ENSDARP00000137900	8e-43	pleckstrin homology domain containing, family G (with RhoGef domain) member 5a	ENSXETP00000054377	5e-37	pleckstrin homology domain containing, family G (with RhoGef domain) member 5	ENSMUSP00000081132	7e-40	pleckstrin homology domain containing, family G (with RhoGef domain) member 5	ENSP00000366969	1e-40	pleckstrin homology domain containing, family G (with RhoGef domain) member 5
5	SMED30005883		2	SMED30005883	0.294201	8.51749	11.34	1.34603	2.05573	3.50921	4.39071	5.66779	8.46571	8.99757	ELT98423.1	1e-90	hypothetical protein CAPTEDRAFT_224677 [Capitella teleta]	Q6ZN84	3e-55	Coiled-coil domain-containing protein 81 [Homo sapiens]	NA	NA	NA	NA	NA	NA	NA	NA	NA	ENSXETP00000022904	9e-57	coiled-coil domain containing 81	ENSMUSP00000044087	5e-54	coiled-coil domain containing 81	ENSP00000346800	1e-56	coiled-coil domain containing 81
5	SMED30023688		2, 3	SMED30023688	0.0412665	8.44813	10.9121	0.719115	2.44955	4.80482	4.62181	5.76865	6.97091	4.14718	ELT95849.1	2e-120	hypothetical protein CAPTEDRAFT_126681 [Capitella teleta]	Q96M69	4e-97	Leucine-rich repeat and guanylate kinase domain-containing protein [Homo sapiens]	T03F1.8b	5e-17	GUK-1, isoform b (guk-1)	FBpp0075994	3e-15	NA	ENSDARP00000092387	7e-88	leucine-rich repeats and guanylate kinase domain containing	ENSXETP00000062166	2e-105	leucine-rich repeats and guanylate kinase domain containing	ENSMUSP00000065146	8e-92	leucine-rich repeats and guanylate kinase domain containing	ENSP00000285928	9e-98	leucine-rich repeats and guanylate kinase domain containing
5	SMED30007368		2, 3	SMED30007368	0	8.31116	18.1427	3.29829	5.02565	1.79026	1.38428	1.73866	0.761476	0.568451	.	.	.	.	.	.	NA	NA	NA	NA	NA	NA	NA	NA	NA	NA	NA	NA	NA	NA	NA	NA	NA	NA
5	SMED30033898		3, 4	SMED30033898	0.360806	8.29351	22.538	20.3008	7.40699	2.66048	0.370904	0.442887	0.439405	0.649838	.	.	.	.	.	.	NA	NA	NA	NA	NA	NA	NA	NA	NA	NA	NA	NA	NA	NA	NA	NA	NA	NA
5	SMED30021879		2, 3	SMED30021879	0	8.25181	12.7255	0.636363	0.888767	1.52371	1.38649	2.84562	2.69603	6.6613	.	.	.	.	.	.	NA	NA	NA	NA	NA	NA	NA	NA	NA	NA	NA	NA	NA	NA	NA	NA	NA	NA
5	SMED30008781		2, 3	SMED30008781	0.144905	8.24564	16.0412	1.70812	2.2894	0.802005	1.42464	2.37637	4.82749	1.53492	CCD81002.1	2e-115	putative otopetrin [Schistosoma mansoni]	Q7M734	1e-06	Otopetrin-1	F14B8.7	3e-35	OTPL-3 (otpl-3)	FBpp0303595	2e-66	NA	ENSDARP00000128638	1e-11	otopetrin 2	ENSXETP00000014996	2e-14	Uncharacterized protein	ENSMUSP00000061805	4e-07	otopetrin 1	ENSP00000296358	5e-06	otopetrin 1
5	SMED30017476		2	SMED30017476	0.187311	8.15929	8.88521	1.78876	4.12936	4.52354	5.51332	7.02378	8.41026	12.28	EKC27109.1	3e-100	Intraflagellar transport protein 57-like protein [Crassostrea gigas]	Q5EA95	5e-96	Intraflagellar transport protein 57 homolog	F59C6.7b	3e-32	CHE-13, isoform a.	FBpp0077218	3e-20	Che-13 ortholog (C. elegans)	ENSDARP00000013774	4e-50	intraflagellar transport 57 homolog (Chlamydomonas)	ENSXETP00000055345	2e-54	intraflagellar transport 57	ENSMUSP00000046645	1e-94	intraflagellar transport 57	ENSP00000264538	4e-91	intraflagellar transport 57
5	SMED30021087		2, 3	SMED30021087	0	8.14987	11.9971	1.10794	2.90102	4.57771	4.08348	5.17085	7.4048	8.73246	CCD59352.1	2e-09	hypothetical protein Smp_068750 [Schistosoma mansoni]	.	.	.	NA	NA	NA	NA	NA	NA	NA	NA	NA	NA	NA	NA	NA	NA	NA	NA	NA	NA
5	SMED30001838		2, 3	SMED30001838	0.877146	8.04793	20.2309	7.66961	3.13811	3.56696	2.01913	1.28258	0.831131	1.6896	.	.	.	.	.	.	NA	NA	NA	NA	NA	NA	NA	NA	NA	NA	NA	NA	NA	NA	NA	NA	NA	NA
5	SMED30026219		2	SMED30026219	0.198306	8.04047	10.1881	0.731534	4.32232	5.30473	6.28568	6.75668	8.69148	20.4263	XP_002739841.1	4e-26	uncharacterized protein C10orf107-like isoform X1 [Saccoglossus kowalevskii]	Q8IVU9	5e-08	Uncharacterized protein C10orf107	NA	NA	NA	NA	NA	NA	NA	NA	NA	NA	NA	NA	ENSMUSP00000020103	4e-13	RIKEN cDNA 1700040L02 gene	ENSP00000328698	1e-08	chromosome 10 open reading frame 107
5	SMED30023740		2, 3	SMED30023740	0	7.91796	7.28733	1.94269	0.396644	1.57549	2.7351	2.84592	4.74644	1.20058	.	.	.	.	.	.	NA	NA	NA	NA	NA	NA	NA	NA	NA	ENSXETP00000017507	0.0002	Fas apoptotic inhibitory molecule	NA	NA	NA	NA	NA	NA
5	SMED30016603		2	SMED30016603	0.125963	7.91669	10.241	2.70018	4.65061	5.55187	6.48978	7.18279	1.50135	3.44203	XP_005424475.1	4e-36	polyubiquitin-C isoform X4 [Geospiza fortis]	P0CG80	5e-37	Polyubiquitin-I	F25B5.4c.2	2e-36	UBQ-1, isoform a.	FBpp0311816	6e-37	Ubiquitin-5E	ENSDARP00000131252	4e-37	ubiquitin B	ENSXETP00000057361	9e-37	ubiquitin B	ENSMUSP00000019649	8e-38	ubiquitin B	ENSP00000443053	1e-37	ubiquitin C
5	SMED30018684		2, 3	SMED30018684	0.083569	7.81119	9.86288	3.02246	0.522038	2.24204	2.7792	2.60836	2.15273	2.06028	CCD79079.1	1e-105	hypothetical protein Smp_051990 [Schistosoma mansoni]	Q8C8H8	3e-25	Kyphoscoliosis peptidase [Mus musculus]	K02C4.4	1e-35	LTD-1 (ltd-1)	FBpp0085568	1e-40	Hillarin	ENSDARP00000123591	2e-22	kyphoscoliosis peptidase	ENSXETP00000048241	2e-22	Uncharacterized protein	ENSMUSP00000036032	4e-26	kyphoscoliosis peptidase	ENSP00000397598	2e-24	kyphoscoliosis peptidase
5	SMED30011876		2, 3	SMED30011876	0.049893	7.78924	9.92064	3.49893	0	0.00945977	0.0325663	0.00471014	0	0	XP_001629942.1	3e-87	predicted protein [Nematostella vectensis]	Q2M385	1e-69	Macrophage-expressed gene 1 protein	NA	NA	NA	NA	NA	NA	ENSDARP00000072103	7e-69	macrophage expressed 1, tandem duplicate 1	NA	NA	NA	ENSMUSP00000126346	9e-67	pore forming protein-like	ENSP00000354335	2e-70	macrophage expressed 1
5	SMED30016910		2,3, 4	SMED30016910	0.257822	7.71427	5.1378	4.11901	0.0752831	0.0213119	0.0395998	0.0929631	0	0.0768333	CDJ20671.1	4e-24	n alpha acetyltransferase 50 NatE catalytic [Echinococcus granulosus]	Q9NHD5	2e-22	Probable N-acetyltransferase san	F40F4.7	2e-18	F40F4.7 (F40F4.7)	FBpp0087227	2e-23	separation anxiety	ENSDARP00000128760	1e-22	N(alpha)-acetyltransferase 50, NatE catalytic subunit	ENSXETP00000021826	5e-23	N(alpha)-acetyltransferase 50, NatE catalytic subunit	ENSMUSP00000124291	8e-23	N(alpha)-acetyltransferase 50, NatE catalytic subunit	ENSP00000417837	1e-22	N(alpha)-acetyltransferase 50, NatE catalytic subunit
5	SMED30013227		2	SMED30013227	0.0910512	7.63377	9.64633	0.874848	3.57569	4.98351	5.04069	6.21911	7.71982	5.87116	GAA35289.2	0	WD repeat-containing protein 63 [Clonorchis sinensis]	Q8IWG1	0	WD repeat-containing protein 63	NA	NA	NA	FBpp0076513	5e-35	NA	ENSDARP00000132295	4e-162	WD repeat domain 63	ENSXETP00000018870	0	WD repeat domain 63	ENSMUSP00000124475	0	WD repeat domain 63	ENSP00000294664	0	WD repeat domain 63
5	SMED30005158		2, 3	SMED30005158	0.0805504	7.61339	11.0539	1.15783	2.26636	4.43651	4.58141	6.0572	9.36173	5.8564	ESO94294.1	0	hypothetical protein LOTGIDRAFT_189601 [Lottia gigantea]	Q8N0X2	5e-150	Sperm-associated antigen 16 protein	C14B1.4	2e-28	WDR-5.1 (wdr-5.1)	FBpp0070422	1e-27	will die slowly	ENSDARP00000132166	5e-161	sperm associated antigen 16	ENSXETP00000027737	5e-29	dynein assembly factor with WDR repeat domains 1	ENSMUSP00000069821	8e-144	sperm associated antigen 16	ENSP00000332592	1e-150	sperm associated antigen 16
5	SMED30015004		2, 3	SMED30015004	0.151133	7.49795	10.0776	2.70863	0.433727	1.29131	2.07192	3.41597	4.33862	1.92024	EKC20523.1	2e-16	hypothetical protein CGI_10005887 [Crassostrea gigas]	.	.	.	NA	NA	NA	NA	NA	NA	NA	NA	NA	NA	NA	NA	ENSMUSP00000043957	7e-06	laminin, alpha 1	NA	NA	NA
5	SMED30005722		2, 3	SMED30005722	0	7.49682	13.8976	1.9943	3.22225	3.38408	3.34709	4.44365	6.5472	6.00673	ELT92156.1	1e-56	hypothetical protein CAPTEDRAFT_6071 [Capitella teleta]	Q0VCN3	4e-45	Intraflagellar transport protein 27 homolog	F53F10.4	5e-21	UNC-108 (unc-108)	FBpp0307641	5e-21	Rab2	ENSDARP00000131706	5e-45	intraflagellar transport 27 homolog (Chlamydomonas)	ENSXETP00000039087	3e-50	intraflagellar transport 27	ENSMUSP00000016781	8e-45	intraflagellar transport 27	ENSP00000393541	8e-44	intraflagellar transport 27
5	SMED30003140		2	SMED30003140	0.32775	7.45649	12.7097	4.64329	4.92506	4.64273	4.86263	5.41726	3.81416	4.21827	EKC25535.1	0	Putative phospholipid-transporting ATPase IF [Crassostrea gigas]	Q9Y2G3	0	Probable phospholipid-transporting ATPase IF	H06H21.10c	2e-174	TAT-2, isoform a (tat-2)	FBpp0074079	0	NA	ENSDARP00000115894	0	ATPase, class VI, type 11A	ENSXETP00000036663	0	ATPase, class VI, type 11B	ENSMUSP00000029257	0	ATPase, class VI, type 11B	ENSP00000321195	0	ATPase, class VI, type 11B
5	SMED30012743		2, 3	SMED30012743	0	7.44588	8.65301	1.2546	1.25398	3.04515	3.74829	4.55875	5.62039	3.35373	ELU08814.1	2e-43	hypothetical protein CAPTEDRAFT_226076 [Capitella teleta]	Q3KPT0	4e-19	Coiled-coil domain-containing protein 169	NA	NA	NA	NA	NA	NA	ENSDARP00000122848	1e-23	coiled-coil domain containing 169	ENSXETP00000058730	1e-18	coiled-coil domain containing 169	ENSMUSP00000054771	2e-16	coiled-coil domain containing 169	ENSP00000239859	5e-12	coiled-coil domain containing 169
5	SMED30034523		2	SMED30034523	0.0762904	7.37931	8.4011	3.41384	2.53707	2.42788	2.53131	2.62026	3.35823	4.86231	.	.	.	.	.	.	NA	NA	NA	NA	NA	NA	NA	NA	NA	NA	NA	NA	NA	NA	NA	NA	NA	NA
5	SMED30006884	dpy30-1 (AGA95402.1)	2	SMED30006884	0.161446	7.34239	10.0977	1.09267	2.34826	3.7292	4.09763	4.72687	6.46919	6.00197	AGA95402.1	9e-48	dpy30-1, partial [Schmidtea mediterranea]	Q9C005	6e-19	Protein dpy-30 homolog	ZK863.6.3	4e-13	DPY-30 (dpy-30)	FBpp0073137	9e-12	Dpy-30-like 2	ENSDARP00000017331	2e-19	dpy-30 homolog (C. elegans)	ENSXETP00000018718	6e-21	dpy-30 homolog	ENSMUSP00000108190	4e-19	dpy-30 homolog (C. elegans)	ENSP00000295066	1e-19	dpy-30 homolog (C. elegans)
5	SMED30007993		2, 3	SMED30007993	0.0690552	7.32546	10.1875	1.0488	2.56323	4.39681	4.16802	5.12734	5.03883	6.84518	XP_006633245.1	9e-99	protein CASC1-like [Lepisosteus oculatus]	Q8T880	2e-57	Axonemal 84 kDa protein	NA	NA	NA	FBpp0111912	7e-08	NA	ENSDARP00000104413	1e-54	cancer susceptibility candidate 1	ENSXETP00000060118	8e-12	cancer susceptibility candidate 1	ENSMUSP00000062279	2e-38	cancer susceptibility candidate 1	ENSP00000451813	1e-44	cancer susceptibility candidate 1
5	SMED30000577		2	SMED30000577	0.332239	7.31976	13.3079	10.4148	7.03217	3.87434	5.17073	6.66454	19.581	11.167	CDJ07784.1	2e-57	Septin 4 [Hymenolepis microstoma]	Q9BGQ3	8e-54	Septin-5	W09C5.2	2e-39	UNC-59 (unc-59)	FBpp0074145	3e-55	Septin 4	ENSDARP00000109559	3e-57	septin 5b	ENSXETP00000058791	2e-54	septin-5	ENSMUSP00000094750	8e-54	septin 5	ENSP00000372515	2e-54	septin 5
5	SMED30017048		2	SMED30017048	0.226825	7.19516	7.71449	0.885158	2.45505	3.90198	3.63882	4.55673	7.03232	4.53721	NP_001171855.1	0	uncharacterized protein LOC100369566 [Saccoglossus kowalevskii]	Q29RL1	0	UPF0704 protein C6orf165 homolog [Bos taurus]	NA	NA	NA	FBpp0085543	2e-23	NA	ENSDARP00000033381	5e-174	chromosome 6 open reading frame 165	ENSXETP00000013584	0	chromosome 6 open reading frame 165	ENSMUSP00000029971	0	RIKEN cDNA 1700003M02 gene	ENSP00000426769	0	chromosome 6 open reading frame 165
5	SMED30033655		2, 3	SMED30033655	0.173032	7.17846	10.7306	3.42827	1.13881	2.78829	3.38028	3.54234	4.33199	6.31314	CAX69469.1	5e-91	Bestrophin-3 (Vitelliform macular dystrophy 2-like protein 3) [Schistosoma japonicum]	Q8N1M1	1e-84	Bestrophin-3	C01B12.5	3e-70	BEST-4 (best-4)	FBpp0112085	1e-85	Bestrophin 4	ENSDARP00000120902	2e-92	bestrophin 4	ENSXETP00000002984	2e-87	bestrophin 3	ENSMUSP00000020378	1e-84	bestrophin 3	ENSP00000329064	6e-89	bestrophin 3
5	SMED30008542		2, 3	SMED30008542	0.118583	7.16176	12.0285	4.06175	2.88165	3.56056	2.1866	2.3813	1.50623	1.51718	GAA49981.1	1e-20	tegument antigen [Clonorchis sinensis]	P14202	2e-15	Tegument antigen	NA	NA	NA	NA	NA	NA	NA	NA	NA	NA	NA	NA	NA	NA	NA	NA	NA	NA
5	SMED30003507		2	SMED30003507	0.679446	7.14751	8.12058	1.38701	3.88714	4.85744	5.03781	6.57492	5.64043	9.57635	ELU02522.1	0	hypothetical protein CAPTEDRAFT_152932 [Capitella teleta]	Q5TCS8	5e-154	Adenylate kinase 9	C29E4.8.2	6e-13	LET-754 (let-754)	FBpp0072072	5e-13	Adenylate kinase-2	ENSDARP00000029406	4e-139	adenylate kinase 9	ENSXETP00000046065	7e-82	adenylate kinase 9	ENSMUSP00000134177	1e-164	adenylate kinase 9	ENSP00000418771	9e-164	adenylate kinase 9
5	SMED30025823		2	SMED30025823	0.0865303	7.10052	8.3441	1.0088	3.48297	5.11626	4.26334	4.98254	7.22141	6.11057	AFB74716.1	0	CEP76, partial [Schmidtea mediterranea]	Q5RCP7	3e-129	Centrosomal protein of 76 kDa	NA	NA	NA	NA	NA	NA	ENSDARP00000136337	5e-120	centrosomal protein 76	ENSXETP00000042582	2e-126	centrosomal protein 76kDa	ENSMUSP00000095149	7e-130	centrosomal protein 76	ENSP00000262127	7e-130	centrosomal protein 76kDa
5	SMED30024663		2	SMED30024663	0.179606	7.09836	7.74384	0.815431	1.67744	2.53634	2.6404	3.84188	4.88359	2.79228	NP_001161581.1	6e-146	LRRC48-like protein [Saccoglossus kowalevskii]	Q4R6X9	3e-126	Leucine-rich repeat-containing protein 48	T09A5.9	4e-09	T09A5.9 (T09A5.9)	FBpp0312332	6e-60	Ppr-Y	ENSDARP00000060526	1e-114	leucine rich repeat containing 48	ENSXETP00000059381	1e-137	leucine rich repeat containing 48	ENSMUSP00000104363	1e-125	leucine rich repeat containing 48	ENSP00000326870	6e-125	leucine rich repeat containing 48
5	SMED30014575		2, 3	SMED30014575	0.0949685	7.07511	9.81377	2.11109	1.00755	1.80768	2.87012	4.0098	8.87958	5.07087	CDJ23813.1	3e-153	transient receptor potential cation channel [Echinococcus granulosus]	Q9HCF6	1e-19	Transient receptor potential cation channel subfamily M member 3	F54D1.5	1e-16	GTL-2 (gtl-2)	FBpp0308221	2e-23	Transient receptor potential cation channel, subfamily M ortholog	ENSDARP00000118254	4e-28	transient receptor potential cation channel, subfamily M, member 1a	ENSXETP00000035973	8e-21	transient receptor potential cation channel, subfamily M, member 3	ENSMUSP00000042184	5e-22	transient receptor potential cation channel, subfamily M, member 3	ENSP00000366315	2e-21	transient receptor potential cation channel, subfamily M, member 3
5	SMED30012107		2, 3	SMED30012107	0	7.06871	8.82569	1.17247	1.74127	3.32554	3.41153	4.6338	9.19531	18.8525	EKC24412.1	1e-132	Zinc finger MYND domain-containing protein 12 [Crassostrea gigas]	Q9H0C1	2e-96	Zinc finger MYND domain-containing protein 12 [Homo sapiens]	NA	NA	NA	FBpp0086665	0.0007	NA	ENSDARP00000021244	5e-72	zinc finger, MYND-type containing 12	ENSXETP00000029483	2e-100	zinc finger, MYND-type containing 12	ENSMUSP00000092414	5e-94	zinc finger, MYND domain containing 12	ENSP00000361646	3e-97	zinc finger, MYND-type containing 12
5	SMED30022866		2,3, 4	SMED30022866	0	7.06714	7.21174	5.58328	0.172037	0.171662	0.104373	0.368213	0.282899	0.0401118	CAX73596.1	2e-23	Kazal-type serine protease inhibitor domain-containing protein 1 precursor [Schistosoma japonicum]	Q61581	3e-12	Insulin-like growth factor-binding protein 7	NA	NA	NA	FBpp0309659	0.0001	terribly reduced optic lobes	ENSDARP00000070032	1e-09	Kazal-type serine peptidase inhibitor domain 3	ENSXETP00000032269	2e-11	insulin-like growth factor binding protein-like 1	ENSMUSP00000045057	4e-13	insulin-like growth factor binding protein 7	ENSP00000295666	7e-12	insulin-like growth factor binding protein 7
5	SMED30035681		2	SMED30035681	0.132139	6.97453	8.44827	0.694998	3.38303	4.82019	4.69564	5.53342	7.16629	9.27115	GAA31648.2	0	intraflagellar transport protein 88 homolog [Clonorchis sinensis]	Q61371	0	Intraflagellar transport protein 88 homolog	Y41G9A.1	0	OSM-5 (osm-5)	FBpp0290395	7e-94	no mechanoreceptor potential B	ENSDARP00000034047	0	intraflagellar transport 88 homolog	ENSXETP00000060380	0	intraflagellar transport 88	ENSMUSP00000113768	0	intraflagellar transport 88	ENSP00000261632	0	intraflagellar transport 88
5	SMED30015332		2	SMED30015332	0.150612	6.88044	10.5611	1.22591	2.5973	5.3185	4.61003	6.23936	8.21345	10.0389	EKC20737.1	2e-89	Uncharacterized protein C2orf62-like protein [Crassostrea gigas]	Q0IHI3	1e-61	Ciliogenesis-associated TTC17-interacting protein	NA	NA	NA	NA	NA	NA	ENSDARP00000086133	6e-55	ciliogenesis associated TTC17 interacting protein	ENSXETP00000032645	6e-66	ciliogenesis associated TTC17 interacting protein	ENSMUSP00000141181	3e-41	ciliogenesis associated TTC17 interacting protein	ENSP00000289388	3e-45	ciliogenesis associated TTC17 interacting protein
5	SMED30009122	spermatid elongation defective 1 (ADG08185.1)	2,3, 4	SMED30009122	0	6.86688	8.50068	2.71696	0.204602	0	0.0137933	0.0437783	0.095588	542.951	ADG08185.1	2e-139	spermatid elongation defective 1 [Schmidtea mediterranea]	.	.	.	NA	NA	NA	NA	NA	NA	NA	NA	NA	NA	NA	NA	NA	NA	NA	NA	NA	NA
5	SMED30014791		2, 3	SMED30014791	0.0986809	6.80199	10.916	0.95697	2.17285	4.26077	5.01111	6.13443	8.2586	12.3623	XP_005108850.1	1e-157	adenylate kinase 8-like [Aplysia californica]	Q5M7G4	4e-136	Adenylate kinase 8	C29E4.8.2	2e-18	LET-754 (let-754)	FBpp0072072	1e-18	Adenylate kinase-2	ENSDARP00000043095	1e-124	adenylate kinase 8	ENSXETP00000060895	1e-112	adenylate kinase 8	ENSMUSP00000073789	4e-122	adenylate kinase 8	ENSP00000298545	9e-129	adenylate kinase 8
5	SMED30024629		2, 3	SMED30024629	0.0609249	6.77362	8.50131	3.26844	1.03203	1.47205	1.2292	1.44955	1.27294	1.47258	ESO91009.1	0	hypothetical protein LOTGIDRAFT_163525 [Lottia gigantea]	P70227	2e-27	Inositol 1,4,5-trisphosphate receptor type 3	F33D4.2d	1e-14	ITR-1, isoform a (itr-1)	FBpp0293110	6e-14	Ryanodine receptor	ENSDARP00000123931	2e-25	inositol 1,4,5-trisphosphate receptor, type 1a	ENSXETP00000035890	7e-25	inositol 1,4,5-trisphosphate receptor, type 2	ENSMUSP00000038150	3e-28	inositol 1,4,5-triphosphate receptor 3	ENSP00000397885	2e-28	inositol 1,4,5-trisphosphate receptor, type 1
5	SMED30035813		2	SMED30035813	0.442088	6.76063	10.4884	2.18297	2.40514	4.33521	3.61004	5.6497	7.00173	15.8467	ESO97201.1	0.0002	hypothetical protein LOTGIDRAFT_239167 [Lottia gigantea]	.	.	.	NA	NA	NA	NA	NA	NA	NA	NA	NA	NA	NA	NA	NA	NA	NA	NA	NA	NA
5	SMED30024483		2,3, 4	SMED30024483	0.0895812	6.73832	22.4754	18.274	4.3535	1.95358	0.732126	0.44111	0.138812	0.111556	XP_004209575.1	3e-09	uncharacterized protein KIAA1586-like [Hydra vulgaris]	.	.	.	NA	NA	NA	NA	NA	NA	NA	NA	NA	NA	NA	NA	NA	NA	NA	NA	NA	NA
5	SMED30035040		2	SMED30035040	0.238529	6.68117	9.74025	0.700005	3.22859	5.36452	5.12608	5.87653	8.48055	4.94218	CDJ24625.1	4e-43	protein of unknown function DUF1208 [Echinococcus granulosus]	Q2VR06	9e-29	Protein FAM92A1-A	NA	NA	NA	FBpp0079948	8e-16	NA	ENSDARP00000101836	3e-28	family with sequence similarity 92, member A1	ENSXETP00000032123	2e-29	family with sequence similarity 92, member A1	ENSMUSP00000135961	8e-30	family with sequence similarity 92, member A	ENSP00000391671	7e-24	family with sequence similarity 92, member A1
5	SMED30009510		2	SMED30009510	0.183722	6.63526	8.12804	1.14121	3.35681	4.69621	4.59621	5.39302	5.70832	4.76049	ELT91803.1	0	hypothetical protein CAPTEDRAFT_169559 [Capitella teleta]	Q8K057	0	Intraflagellar transport protein 80 homolog	F38G1.1.2	0	CHE-2 (che-2)	FBpp0288481	5e-148	Outer segment 5	ENSDARP00000056762	0	intraflagellar transport 80 homolog (Chlamydomonas)	ENSXETP00000059162	0	intraflagellar transport 80	ENSMUSP00000133263	0	intraflagellar transport 80	ENSP00000312778	0	intraflagellar transport 80
5	SMED30008739		2, 3	SMED30008739	0	6.62669	9.53934	0.537427	1.23016	2.72351	3.01877	4.20225	5.723	7.82293	XP_005016535.1	4e-47	peptidyl-prolyl cis-trans isomerase-like 6 isoform X4 [Anas platyrhynchos]	Q8IXY8	6e-33	Peptidyl-prolyl cis-trans isomerase-like 6	Y49A3A.5	3e-11	CYN-1 (cyn-1)	FBpp0076113	5e-09	NA	ENSDARP00000121728	5e-38	peptidylprolyl isomerase (cyclophilin)-like 6	ENSXETP00000046061	3e-40	peptidylprolyl isomerase (cyclophilin)-like 6	ENSMUSP00000101146	3e-33	peptidylprolyl isomerase (cyclophilin)-like 6	ENSP00000389292	4e-34	peptidylprolyl isomerase (cyclophilin)-like 6
5	SMED30006859		2, 3	SMED30006859	0.193947	6.54705	9.9172	0.713097	0.942199	2.23736	2.93067	3.58986	5.37432	11.7305	CCD82563.1	1e-66	putative cyclophilin [Schistosoma mansoni]	Q8IXY8	2e-54	Peptidyl-prolyl cis-trans isomerase-like 6	Y75B12B.5	2e-39	CYN-3 (cyn-3)	FBpp0084655	2e-38	Moca-cyp	ENSDARP00000121728	2e-58	peptidylprolyl isomerase (cyclophilin)-like 6	ENSXETP00000046061	2e-48	peptidylprolyl isomerase (cyclophilin)-like 6	ENSMUSP00000101146	9e-51	peptidylprolyl isomerase (cyclophilin)-like 6	ENSP00000407731	1e-55	peptidylprolyl isomerase (cyclophilin)-like 6
5	SMED30018900		2	SMED30018900	0.348153	6.38249	7.94883	1.04394	2.93293	4.14127	4.24528	4.89731	6.11587	6.16223	XP_005110847.1	0	tetratricopeptide repeat protein 26-like [Aplysia californica]	A4III8	0	Tetratricopeptide repeat protein 26	C27H5.7a	1e-112	DYF-13, isoform a.	FBpp0082624	6e-172	NA	ENSDARP00000032176	0	tetratricopeptide repeat domain 26	ENSXETP00000029419	0	Tetratricopeptide repeat protein 26	ENSMUSP00000124369	0	tetratricopeptide repeat domain 26	ENSP00000419279	0	tetratricopeptide repeat domain 26
5	SMED30007217		2	SMED30007217	0.825548	6.3617	7.49602	4.0515	1.55261	2.93897	3.77173	4.81796	5.17024	4.44304	EKC23848.1	4e-16	hypothetical protein CGI_10007323 [Crassostrea gigas]	.	.	.	NA	NA	NA	NA	NA	NA	NA	NA	NA	NA	NA	NA	NA	NA	NA	NA	NA	NA
5	SMED30036029		2	SMED30036029	0.378789	6.29397	8.92851	1.50503	1.44717	2.28108	2.28695	2.92265	4.26635	5.02491	EKC35295.1	8e-19	hypothetical protein CGI_10017976 [Crassostrea gigas]	.	.	.	NA	NA	NA	NA	NA	NA	NA	NA	NA	NA	NA	NA	NA	NA	NA	NA	NA	NA
5	SMED30034495		2,3, 4	SMED30034495	0	6.26317	7.96689	5.99397	0.295069	0.0407474	0.030489	0	0.0303536	0	ESO98864.1	2e-37	hypothetical protein LOTGIDRAFT_213657 [Lottia gigantea]	Q8R0M8	1e-19	Monocarboxylate transporter 5	C10E2.6	2e-26	C10E2.6 (C10E2.6)	FBpp0309617	2e-29	Monocarboxylate transporter 1	ENSDARP00000073117	2e-19	solute carrier family 16, member 4	ENSXETP00000002722	5e-12	solute carrier family 16, member 6	ENSMUSP00000029502	2e-20	solute carrier family 16 (monocarboxylic acid transporters), member 4	ENSP00000432495	3e-20	solute carrier family 16, member 4
5	SMED30009121		2, 3	SMED30009121	0.0613251	6.23162	14.5286	0.772635	0.730349	2.99341	3.0545	3.09919	4.59298	1.82344	CDJ07227.1	4e-10	Galectin, carbohydrate recognition domain [Hymenolepis microstoma]	.	.	.	NA	NA	NA	NA	NA	NA	NA	NA	NA	NA	NA	NA	NA	NA	NA	NA	NA	NA
5	SMED30016785		2,3, 4	SMED30016785	0	6.21771	4.42275	2.71365	1.15946	0.0430612	0.0956932	0.0677916	0.076663	0.0269049	CCD75647.1	0	putative sodium/calcium exchanger [Schistosoma mansoni]	P48767	0	Sodium/calcium exchanger 1	C10G8.5b	0	NCX-2, isoform d.	FBpp0301142	0	Na/Ca-exchange protein	ENSDARP00000084352	0	solute carrier family 8 (sodium/calcium exchanger), member 1b	ENSXETP00000019736	0	solute carrier family 8 (sodium/calcium exchanger), member 1	ENSMUSP00000132809	0	solute carrier family 8 (sodium/calcium exchanger), member 1	ENSP00000385678	0	solute carrier family 8 (sodium/calcium exchanger), member 1
5	SMED30012227		2, 3	SMED30012227	0.157249	6.1781	10.6831	0.972068	1.73576	3.13283	3.34944	3.83017	5.42118	3.22369	ELU09120.1	4e-77	hypothetical protein CAPTEDRAFT_183796 [Capitella teleta]	O35125	5e-66	Leucine-rich repeat-containing protein 23	T09A5.9	6e-18	T09A5.9 (T09A5.9)	FBpp0305379	9e-11	NA	ENSDARP00000131665	1e-53	leucine rich repeat containing 23	ENSXETP00000064072	3e-67	leucine rich repeat containing 23	ENSMUSP00000032218	7e-67	leucine rich repeat containing 23	ENSP00000390932	2e-61	leucine rich repeat containing 23
5	SMED30024662		2, 3	SMED30024662	0.359673	6.15784	8.9365	4.44704	2.12153	1.20366	1.22257	1.3408	1.14839	1.02781	.	.	.	.	.	.	NA	NA	NA	NA	NA	NA	NA	NA	NA	NA	NA	NA	NA	NA	NA	NA	NA	NA
5	SMED30032995		2, 3	SMED30032995	0.361023	6.15714	8.07321	0.377903	0	0.0651314	0.0807101	0	0.0471992	0	.	.	.	.	.	.	NA	NA	NA	NA	NA	NA	NA	NA	NA	NA	NA	NA	NA	NA	NA	NA	NA	NA
5	SMED30009679		2, 3	SMED30009679	0	6.09538	9.06681	1.38978	0.19479	0.0224141	0.0303397	0	0	0	XP_005237574.1	9e-23	monocarboxylate transporter 7 [Falco peregrinus]	Q8CE94	6e-18	Monocarboxylate transporter 13	C10E2.6	3e-22	C10E2.6 (C10E2.6)	FBpp0085408	2e-16	NA	ENSDARP00000126253	3e-18	solute carrier family 16, member 6b	ENSXETP00000002722	2e-16	solute carrier family 16, member 6	ENSMUSP00000067423	6e-19	solute carrier family 16 (monocarboxylic acid transporters), member 6	ENSP00000309751	4e-16	solute carrier family 16, member 13
5	SMED30001380		2	SMED30001380	0.145194	5.98846	5.53467	5.09321	2.31574	1.3685	2.93725	5.85688	19.2218	8.67091	XP_005665983.1	3e-19	FYVE, RhoGEF and PH domain-containing protein 2 isoform X2 [Sus scrofa]	Q8BY35	8e-20	FYVE, RhoGEF and PH domain-containing protein 2 [Mus musculus]	C07G1.5.2	4e-09	HGRS-1 (hgrs-1)	FBpp0071564	4e-15	Smad anchor for receptor activation	ENSDARP00000066948	2e-18	FYVE, RhoGEF and PH domain containing 6	ENSXETP00000020293	2e-17	FYVE, RhoGEF and PH domain containing 6	ENSMUSP00000024810	1e-20	FYVE, RhoGEF and PH domain containing 2	ENSP00000274963	2e-20	FYVE, RhoGEF and PH domain containing 2
5	SMED30008218		2, 3	SMED30008218	0.0747937	5.98132	9.74758	5.39908	0.61846	1.13856	2.0741	2.63409	1.83845	9.61888	ELU10052.1	5e-142	hypothetical protein CAPTEDRAFT_103680 [Capitella teleta]	Q14123	2e-134	Calcium/calmodulin-dependent 3',5'-cyclic nucleotide phosphodiesterase 1C	T04D3.3b	4e-124	PDE-1, isoform a.	FBpp0306254	3e-126	NA	ENSDARP00000080637	3e-135	phosphodiesterase 1A, calmodulin-dependent	ENSXETP00000063693	5e-135	phosphodiesterase 1A, calmodulin-dependent	ENSMUSP00000131350	6e-136	phosphodiesterase 1C	ENSP00000379485	9e-136	phosphodiesterase 1C, calmodulin-dependent 70kDa
5	SMED30018865		2	SMED30018865	0.0769024	5.97941	6.85156	0.96809	1.75486	2.60555	1.79515	3.02102	3.53646	4.17949	XP_007542485.1	5e-16	tectonic-1 isoform X3 [Poecilia formosa]	Q8BZ64	3e-13	Tectonic-1	E04A4.6	1e-05	TCTN-1 (tctn-1)	NA	NA	NA	ENSDARP00000104299	3e-13	tectonic family member 1	ENSXETP00000061116	1e-15	tectonic family member 1	ENSMUSP00000107367	4e-14	tectonic family member 1	ENSP00000484255	3e-12	tectonic family member 1
5	SMED30028730		2	SMED30028730	0.193891	5.87839	7.79142	1.20113	1.17385	2.09164	2.43593	3.9681	8.8695	13.414	ELT91021.1	6e-98	hypothetical protein CAPTEDRAFT_223760 [Capitella teleta]	Q569C2	2e-89	LRP2-binding protein	NA	NA	NA	FBpp0083858	2e-06	NA	ENSDARP00000059242	7e-82	LRP2 binding protein	ENSXETP00000003282	1e-87	LRP2 binding protein	ENSMUSP00000106009	3e-88	Lrp2 binding protein	ENSP00000424610	1e-85	LRP2 binding protein
5	SMED30012533		2, 3	SMED30012533	0	5.83177	8.57486	2.045	1.79689	0.984005	0.594697	0.566109	0.527887	1.44916	GAA34058.2	2e-40	UDP-glcNAc:betaGal beta-1,3-N-acetylglucosaminyltransferase 5, partial [Clonorchis sinensis]	Q9JI67	3e-20	Beta-1,3-galactosyltransferase 5	C54C8.3	6e-11	C54C8.3 (C54C8.3)	FBpp0070606	2e-20	brainiac	ENSDARP00000139089	4e-18	UDP-Gal:betaGlcNAc beta 1,3-galactosyltransferase, polypeptide 2	ENSXETP00000013475	5e-20	Putative ortholog of beta-1,3-galactosyltransferase 5 (EC 2.4.1.-) (Beta-1,3-GalTase 5) (Beta3Gal-T5) (b3Gal-T5) (UDP-galactose:beta-N-acetylglucosamine beta- 1,3-galactosyltransferase 5) (UDP-Gal:beta-GlcNAc beta-1,3- galactosyltransferase 5) (Beta-3-Gx-T5) , 5 of 6	ENSMUSP00000097096	4e-21	UDP-Gal:betaGlcNAc beta 1,3-galactosyltransferase, polypeptide 5	ENSP00000480285	7e-19	UDP-Gal:betaGlcNAc beta 1,3-galactosyltransferase, polypeptide 5
5	SMED30014133		2	SMED30014133	0.0924109	5.80702	9.79134	0.957929	2.821	5.12182	5.14967	6.23368	8.19778	17.9582	XP_002732996.1	4e-31	EF-hand calcium-binding domain-containing protein 10-like [Saccoglossus kowalevskii]	A6NFE3	3e-15	EF-hand calcium-binding domain-containing protein 10	NA	NA	NA	NA	NA	NA	ENSDARP00000129539	8e-24	EF-hand calcium binding domain 10	NA	NA	NA	ENSMUSP00000020878	2e-15	EF-hand calcium binding domain 10	ENSP00000417484	6e-17	EF-hand calcium binding domain 10
5	SMED30007989		2	SMED30007989	0.146557	5.7659	8.79258	0.391177	1.94235	4.21784	4.28726	5.79229	7.68867	3.85466	EKC29389.1	7e-172	IQ and ubiquitin-like domain-containing protein [Crassostrea gigas]	Q8NA54	6e-144	IQ and ubiquitin-like domain-containing protein [Homo sapiens]	NA	NA	NA	FBpp0083620	4e-50	NA	ENSDARP00000134606	1e-143	IQ motif and ubiquitin domain containing	ENSXETP00000047878	6e-153	IQ motif and ubiquitin domain containing	ENSMUSP00000051177	5e-132	IQ motif and ubiquitin domain containing	ENSP00000324882	1e-144	IQ motif and ubiquitin domain containing
5	SMED30018737		2,3, 4	SMED30018737	0	5.75031	4.37289	3.85327	0.388407	0.0439503	0.0324541	0.00653283	0.00619993	0	CCD80844.1	2e-29	putative zinc finger protein [Schistosoma mansoni]	Q9BUG6	5e-16	Zinc finger and SCAN domain-containing protein 5A	T27B1.2	4e-16	PAT-9 (pat-9)	FBpp0085317	6e-15	Chromatin-linked adaptor for MSL proteins	ENSDARP00000103355	3e-16	zinc finger protein 526	ENSXETP00000063049	4e-16	zinc finger protein 630	ENSMUSP00000074055	6e-18	zinc finger protein 772	ENSP00000468736	4e-18	zinc finger protein 420
5	SMED30033878	S6K1-like (ACT98285.1)	2,3, 4	SMED30033878	0	5.73623	6.60014	3.26145	0.415259	0.186428	0.108664	0.110941	0.0076172	0.0225168	ACT98285.1	3e-115	S6K1-like protein [Schmidtea mediterranea]	Q8BSK8	5e-92	Ribosomal protein S6 kinase beta-1	Y47D3A.16	9e-96	RSKS-1 (rsks-1)	FBpp0076820	4e-87	RPS6-p70-protein kinase	ENSDARP00000075502	2e-93	ribosomal protein S6 kinase b, polypeptide 1b	ENSXETP00000023476	3e-91	ribosomal protein S6 kinase, 70kDa, polypeptide 1	ENSMUSP00000119715	7e-93	ribosomal protein S6 kinase, polypeptide 1	ENSP00000384335	2e-93	ribosomal protein S6 kinase, 70kDa, polypeptide 1
5	SMED30029604		2	SMED30029604	0	5.72848	6.56372	2.44722	2.60346	2.55761	2.48076	2.14512	4.01628	7.60442	XP_007056012.1	6e-22	EF-hand calcium-binding domain-containing protein 11 [Chelonia mydas]	Q9D0E5	3e-22	EF-hand calcium-binding domain-containing protein 11 [Mus musculus]	K03A1.4a	0.0001	K03A1.4, isoform a.	FBpp0071789	3e-13	NA	ENSDARP00000064232	8e-21	EF-hand calcium binding domain 11	ENSXETP00000058565	1e-17	EF-hand calcium binding domain 11	ENSMUSP00000044808	4e-23	EF-hand calcium binding domain 11	ENSP00000326267	3e-21	EF-hand calcium binding domain 11
5	SMED30000918		2	SMED30000918	0.048752	5.72117	6.94212	2.10955	2.56163	2.82676	2.76347	2.68507	3.49883	12.2142	XP_005095112.1	6e-50	coiled-coil domain-containing protein 13-like isoform X1 [Aplysia californica]	Q8IYE1	2e-32	Coiled-coil domain-containing protein 13	NA	NA	NA	FBpp0075075	8e-14	NA	ENSDARP00000124394	3e-38	coiled-coil domain containing 13	ENSXETP00000013580	2e-35	coiled-coil domain containing 13	ENSMUSP00000114787	5e-34	coiled-coil domain containing 13	ENSP00000309836	3e-33	coiled-coil domain containing 13
5	SMED30035110		2	SMED30035110	0.154992	5.67449	6.37618	4.65098	2.92533	2.52983	2.35792	2.98096	4.73519	5.23167	.	.	.	.	.	.	NA	NA	NA	NA	NA	NA	NA	NA	NA	NA	NA	NA	NA	NA	NA	NA	NA	NA
5	SMED30000490		2, 3	SMED30000490	0	5.65951	10.1712	0.896094	0.0660448	0.111345	0.171007	0.127177	0.202189	0.0361178	.	.	.	.	.	.	NA	NA	NA	NA	NA	NA	NA	NA	NA	NA	NA	NA	NA	NA	NA	NA	NA	NA
5	SMED30003985		2, 3	SMED30003985	0.15478	5.56818	7.10894	0.384783	1.14496	2.4733	2.64986	3.46367	7.29438	3.60993	ACS72282.1	5e-97	cytochrome b5 domain containing 1 [Pinctada maxima]	Q5PPR6	2e-81	Cytochrome b5 domain-containing protein 1	NA	NA	NA	FBpp0077118	1e-20	NA	ENSDARP00000072883	6e-83	cytochrome b5 domain containing 1	ENSXETP00000058803	4e-53	cytochrome b5 domain-containing protein 1	ENSMUSP00000059709	1e-80	cytochrome b5 domain containing 1	ENSP00000331479	7e-77	cytochrome b5 domain containing 1
5	SMED30022806		2	SMED30022806	0.774779	5.56754	7.82365	1.71954	1.95692	3.13162	3.87855	4.68692	8.52086	4.11201	XP_002156174.1	7e-86	calcyphosin-like protein-like [Hydra vulgaris]	Q6P8Y1	1e-75	Calcyphosin-like protein [Mus musculus]	T07G12.1b	2e-08	CAL-4, isoform b.	FBpp0082154	2e-61	NA	ENSDARP00000113301	5e-84	calcyphosine-like b	ENSXETP00000040510	6e-79	calcyphosine-like	ENSMUSP00000035663	1e-76	calcyphosine-like	ENSP00000380523	6e-74	calcyphosine-like
5	SMED30032276		2	SMED30032276	0.155072	5.41663	4.85701	2.83036	1.39695	3.72517	3.22272	2.40859	1.5708	1.61304	CCD78383.1	5e-97	serine/threonine kinase [Schistosoma mansoni]	Q9UIK4	2e-80	Death-associated protein kinase 2	K12C11.4a	4e-72	DAPK-1 (dapk-1)	FBpp0289206	1e-58	spaghetti-squash activator	ENSDARP00000120152	3e-81	death-associated protein kinase 3	ENSXETP00000013992	3e-80	death-associated protein kinase 3	ENSMUSP00000034944	1e-80	death-associated protein kinase 2	ENSP00000261891	4e-81	death-associated protein kinase 2
5	SMED30005871		2,3, 4	SMED30005871	0	5.39582	5.3882	3.2283	0.456585	0.082764	0.0102774	0.00754907	0.00803929	0	.	.	.	.	.	.	NA	NA	NA	NA	NA	NA	NA	NA	NA	NA	NA	NA	NA	NA	NA	NA	NA	NA
5	SMED30021469		2, 3	SMED30021469	0	5.3258	10.0951	0.562238	3.82331	3.89115	3.63205	4.57129	6.65158	7.9617	CAX72882.1	4e-54	novel protein putative vertebrate RAB, member RAS oncogene family-like 5 [Schistosoma japonicum]	Q567Y6	1e-48	Intraflagellar transport protein 22 homolog	T28F3.6	1e-25	IFTA-2 (ifta-2)	FBpp0073257	3e-06	Rab at 9Fb	ENSDARP00000011140	1e-49	intraflagellar transport 22 homolog (Chlamydomonas)	ENSXETP00000027320	1e-46	intraflagellar transport 22	ENSMUSP00000143488	8e-45	intraflagellar transport 22	ENSP00000320359	4e-47	intraflagellar transport 22
5	SMED30034679		2,3, 4	SMED30034679	0	5.27221	5.57409	4.92549	0.535052	0.128373	0.115171	0.417384	0.111018	1.33977	AAX27764.2	7e-61	SJCHGC03746 protein [Schistosoma japonicum]	Q9UKF6	2e-49	Cleavage and polyadenylation specificity factor subunit 3	Y67H2A.1	5e-49	CPSF-3 (cpsf-3)	FBpp0083105	6e-48	Cleavage and polyadenylation specificity factor 73	ENSDARP00000040291	2e-50	cleavage and polyadenylation specific factor 3	ENSXETP00000018123	9e-51	cleavage and polyadenylation specific factor 3, 73kDa	ENSMUSP00000068148	3e-50	cleavage and polyadenylation specificity factor 3	ENSP00000419744	2e-52	cleavage and polyadenylation specific factor 3, 73kDa
5	SMED30008862		2	SMED30008862	0	5.1937	7.39195	1.3902	2.97648	3.72117	3.05989	3.95087	4.09202	12.3074	CCD79914.1	6e-51	putative transmembrane protein 17 [Schistosoma mansoni]	A5D6V4	2e-33	Transmembrane protein 17B	ZK418.3	2e-05	ZK418.3 (ZK418.3)	NA	NA	NA	ENSDARP00000103119	2e-34	transmembrane protein 17	ENSXETP00000062848	2e-22	Transmembrane protein 17B	ENSMUSP00000051414	7e-22	transmembrane protein 17	ENSP00000335094	7e-22	transmembrane protein 17
5	SMED30010016		2	SMED30010016	0.784162	5.12897	8.07801	2.3299	3.72799	4.9804	4.90373	4.45205	4.10037	4.19135	ELU06772.1	8e-107	hypothetical protein CAPTEDRAFT_171281 [Capitella teleta]	Q0P5M9	5e-71	Major facilitator superfamily domain-containing protein 10	F10D7.2	4e-79	F10D7.2 (F10D7.2)	FBpp0083412	9e-88	tetracycline resistance	ENSDARP00000105445	1e-94	major facilitator superfamily domain containing 10	ENSXETP00000017559	5e-87	major facilitator superfamily domain containing 10	ENSMUSP00000109968	8e-72	major facilitator superfamily domain containing 10	ENSP00000332646	1e-63	major facilitator superfamily domain containing 10
5	SMED30012881		2	SMED30012881	0.179502	5.12327	8.32071	0.785295	3.43567	4.74159	4.79051	5.02728	6.71194	5.72763	ESP03946.1	3e-33	hypothetical protein LOTGIDRAFT_203402 [Lottia gigantea]	Q8TBZ9	3e-15	Uncharacterized protein C7orf62 [Homo sapiens]	NA	NA	NA	NA	NA	NA	ENSDARP00000063437	3e-08	chromosome 7 open reading frame 62	ENSXETP00000059261	2e-20	Uncharacterized protein	ENSMUSP00000124368	4e-12	RIKEN cDNA 4921511H03 gene	ENSP00000297203	8e-16	chromosome 7 open reading frame 62
5	SMED30004772		2,3, 4	SMED30004772	0	5.06413	3.94502	3.10416	0.334988	0.0234313	0.0838721	0.047032	0	0.0134562	.	.	.	.	.	.	NA	NA	NA	NA	NA	NA	NA	NA	NA	NA	NA	NA	NA	NA	NA	NA	NA	NA
5	SMED30006336		2	SMED30006336	0.379372	5.04861	5.44326	1.33258	2.39061	3.2564	2.90653	3.79408	4.90776	6.57615	XP_003794786.1	2e-13	LOW QUALITY PROTEIN: PIH1 domain-containing protein 2 [Otolemur garnettii]	Q5PRB3	2e-16	PIH1 domain-containing protein 2 [Danio rerio]	NA	NA	NA	NA	NA	NA	ENSDARP00000017232	8e-19	PIH1 domain containing 2	ENSXETP00000022477	5e-12	PIH1 domain containing 2	ENSMUSP00000122789	3e-11	PIH1 domain containing 2	ENSP00000431147	2e-14	PIH1 domain containing 2
5	SMED30030299		2	SMED30030299	0.33804	5.04085	5.80188	1.32305	2.41737	2.68406	2.48907	3.2168	3.43224	4.29964	XP_004069863.1	3e-17	transmembrane protein 231-like [Oryzias latipes]	A7MB75	1e-17	Transmembrane protein 231 [Bos taurus]	NA	NA	NA	NA	NA	NA	ENSDARP00000061995	1e-16	transmembrane protein 231	ENSXETP00000007717	4e-18	transmembrane protein 231	ENSMUSP00000034429	1e-17	transmembrane protein 231	ENSP00000258173	6e-15	transmembrane protein 231
5	SMED30008476		2	SMED30008476	0.0517368	5.03603	8.09535	1.15409	2.56044	4.62163	4.17422	5.12301	5.17323	10.0794	AAV41489.1	5e-108	Sm50 protein [Schistosoma mansoni]	Q7ZV84	2e-83	Dynein assembly factor 1, axonemal	T09A5.9	1e-16	T09A5.9 (T09A5.9)	FBpp0081044	1e-64	defective transmitter release	ENSDARP00000090046	1e-84	dynein, axonemal, assembly factor 1	ENSXETP00000060696	2e-73	dynein, axonemal, assembly factor 1	ENSMUSP00000090790	6e-82	dynein, axonemal assembly factor 1	ENSP00000457373	2e-83	dynein, axonemal, assembly factor 1
5	SMED30017508		2, 3	SMED30017508	0.0601689	5.00293	7.42477	0.417873	1.91626	2.37585	2.75201	4.16829	4.04279	5.6002	XP_785019.3	4e-68	MYCBP-associated protein-like [Strongylocentrotus purpuratus]	Q8TBZ2	1e-29	MYCBP-associated protein	NA	NA	NA	NA	NA	NA	ENSDARP00000124773	7e-29	mycbp associated protein	ENSXETP00000021999	3e-32	MYCBP associated protein	ENSMUSP00000091477	3e-28	MYCBP associated protein	ENSP00000414583	2e-30	MYCBP associated protein
5	SMED30031919		2	SMED30031919	0.133408	4.96942	5.62504	1.18433	1.84953	2.12899	2.17258	2.92357	3.24452	9.6672	ELT94340.1	6e-57	hypothetical protein CAPTEDRAFT_170674 [Capitella teleta]	Q8IX29	6e-55	F-box only protein 16 [Homo sapiens]	C02F5.7a.3	4e-06	C02F5.7, isoform b.	FBpp0073103	2e-11	archipelago	ENSDARP00000127268	4e-56	F-box protein 16	ENSXETP00000045732	1e-54	F-box protein 16	ENSMUSP00000130805	2e-53	F-box protein 16	ENSP00000369604	1e-55	F-box protein 16
5	SMED30018386		2, 3	SMED30018386	0.123034	4.93765	5.81655	1.72397	0.26596	0.608516	0.668883	0.846194	0.967082	0.683531	XP_005096332.1	0	inositol 1,4,5-trisphosphate receptor type 3-like [Aplysia californica]	P29994	9e-30	Inositol 1,4,5-trisphosphate receptor type 1	F33D4.2g	2e-18	ITR-1, isoform a (itr-1)	FBpp0078335	1e-23	Inositol 1,4,5,-tris-phosphate receptor	ENSDARP00000128737	8e-29	inositol 1,4,5-trisphosphate receptor, type 2	ENSXETP00000035890	5e-28	inositol 1,4,5-trisphosphate receptor, type 2	ENSMUSP00000032192	1e-30	inositol 1,4,5-trisphosphate receptor 1	ENSP00000401671	2e-31	inositol 1,4,5-trisphosphate receptor, type 1
5	SMED30001185		2, 3	SMED30001185	0	4.78698	6.21247	0.575063	2.00638	3.34235	2.64446	3.34152	3.34167	6.07917	XP_005751274.1	6e-33	transmembrane protein 231-like [Pundamilia nyererei]	F7B645	8e-31	Transmembrane protein 231 [Xenopus (Silurana) tropicalis]	T26A8.2	6e-08	T26A8.2 (T26A8.2)	NA	NA	NA	ENSDARP00000061995	1e-31	transmembrane protein 231	ENSXETP00000007717	6e-32	transmembrane protein 231	ENSMUSP00000034429	1e-28	transmembrane protein 231	ENSP00000258173	1e-26	transmembrane protein 231
5	SMED30009311		2, 3	SMED30009311	0	4.78151	10.5108	0.684421	0.204989	1.44402	1.05092	1.35296	1.13129	0.50545	ESN99656.1	1e-20	hypothetical protein HELRODRAFT_157477 [Helobdella robusta]	Q08C75	3e-10	Probable vesicular acetylcholine transporter-A	W01C8.6a	2e-09	CAT-1, isoform a (cat-1)	FBpp0090961	2e-08	Vesicular monoamine transporter	ENSDARP00000012428	3e-11	solute carrier family 18 (vesicular acetylcholine transporter), member 3a	ENSXETP00000061915	1e-11	solute carrier family 18 (vesicular acetylcholine transporter), member 3	ENSMUSP00000139829	4e-10	solute carrier family 18 (vesicular monoamine), member 3	ENSP00000363229	2e-08	solute carrier family 18 (vesicular acetylcholine transporter), member 3
5	SMED30025688		2, 3	SMED30025688	0	4.75549	5.76213	0.750608	2.37694	2.51648	2.64159	3.19635	3.53982	4.37641	CAZ38996.1	3e-110	testis specific leucine rich repeat protein,putative [Schistosoma mansoni]	B3DH20	4e-108	Protein tilB homolog	H20J04.8	0.0002	MOG-2 (mog-2)	FBpp0077037	1e-77	touch insensitive larva B	ENSDARP00000069830	6e-110	leucine rich repeat containing 6	ENSXETP00000049805	1e-105	leucine rich repeat containing 6	ENSMUSP00000023006	8e-97	leucine rich repeat containing 6 (testis)	ENSP00000484802	8e-97	leucine rich repeat containing 6
5	SMED30027186		2	SMED30027186	0.199747	4.74531	5.0869	0.342092	1.47833	1.94052	2.10095	2.83846	3.17386	23.7719	XP_006822670.1	5e-18	lebercilin-like [Saccoglossus kowalevskii]	Q5U2Y9	1e-17	Lebercilin	NA	NA	NA	FBpp0075051	8e-05	NA	ENSDARP00000131529	1e-12	Leber congenital amaurosis 5	ENSXETP00000061736	2e-13	Uncharacterized protein	ENSMUSP00000034791	8e-18	Leber congenital amaurosis 5 (human)	ENSP00000376686	1e-16	Leber congenital amaurosis 5
5	SMED30005553		2, 3	SMED30005553	0.0593851	4.67691	5.95908	0.576866	0.651923	1.80156	1.95735	2.76389	3.17108	1.79267	EKC34120.1	0	Thioredoxin domain-containing protein 3-like protein [Crassostrea gigas]	Q95YJ5	8e-180	Thioredoxin domain-containing protein 3 homolog	F25H2.5.3	3e-13	NDK-1 (ndk-1)	FBpp0073425	1e-20	NA	ENSDARP00000134963	7e-131	NME/NM23 family member 8	ENSXETP00000061533	2e-178	NME/NM23 family member 9	ENSMUSP00000089358	1e-102	NME/NM23 family member 8	ENSP00000397063	3e-109	NME/NM23 family member 8
5	SMED30024182		2, 3	SMED30024182	0.502802	4.67519	18.418	1.70751	0.370068	0.0582951	0.0342898	0.101806	0.0547893	5.38161	.	.	.	.	.	.	NA	NA	NA	NA	NA	NA	NA	NA	NA	NA	NA	NA	NA	NA	NA	NA	NA	NA
5	SMED30006660		2,3, 4	SMED30006660	0.0752731	4.63881	24.7288	2.15693	0.160819	0.0441303	0.0448031	0.0374619	2.5755	0.332381	XP_005425952.1	0	pyruvate kinase PKM isoform X2 [Geospiza fortis]	P00548	0	Pyruvate kinase PKM [Gallus gallus]	F25H5.3a	0	PYK-1, isoform e (pyk-1)	FBpp0083610	0	Pyruvate kinase	ENSDARP00000140346	0	pyruvate kinase, muscle, a	ENSXETP00000053443	0	pyruvate kinase, muscle	ENSMUSP00000128770	0	pyruvate kinase, muscle	ENSP00000320171	0	pyruvate kinase, muscle
5	SMED30009842		2, 3	SMED30009842	0.210737	4.60651	4.81198	1.51207	1.43072	0.524814	0.315337	0.349222	0.526909	0.25959	.	.	.	.	.	.	NA	NA	NA	NA	NA	NA	NA	NA	NA	NA	NA	NA	NA	NA	NA	NA	NA	NA
5	SMED30033266		2,3, 4	SMED30033266	0	4.56784	4.16795	2.69526	0.107033	0.0405944	0.0396044	0.0277739	0.0100107	0.0600892	AFP65589.1	4e-11	TATA binding protein of transcription factor IID [Chroomonas mesostigmatica CCMP1168]	Q27850	3e-11	TATA-box-binding protein	T20B12.2.2	4e-09	TBP-1 (tbp-1)	FBpp0071596	1e-06	TATA binding protein	ENSDARP00000134538	1e-08	TBP-like 1	ENSXETP00000000222	5e-09	TBP-like 1	ENSMUSP00000114471	1e-09	TATA box binding protein	ENSP00000442132	2e-08	TATA box binding protein
5	SMED30011914		2, 3	SMED30011914	0	4.50622	7.43226	2.1872	0.579351	0.234902	0.159052	0.204358	0.13406	0.0917096	XP_006634806.1	2e-88	bestrophin-4-like [Lepisosteus oculatus]	O88870	4e-80	Bestrophin-1	B0564.3.2	6e-64	BEST-1 (best-1)	FBpp0081661	2e-79	Bestrophin 1	ENSDARP00000120902	3e-82	bestrophin 4	ENSXETP00000029791	3e-82	bestrophin 4	ENSMUSP00000113053	6e-81	bestrophin 1	ENSP00000361281	2e-80	bestrophin 4
5	SMED30008051		2, 3	SMED30008051	0.311808	4.49453	7.26127	0.597921	0.806249	1.74097	2.03196	2.81373	4.36693	4.64639	EKC37252.1	4e-117	Putative malate dehydrogenase 1B [Crassostrea gigas]	Q8T773	2e-107	Putative malate dehydrogenase 1B	F46E10.10a	8e-15	MDH-1, isoform a.	FBpp0311560	1e-15	Malate dehydrogenase 1	ENSDARP00000135518	9e-84	malate dehydrogenase 1B, NAD (soluble)	ENSXETP00000060305	9e-74	malate dehydrogenase 1B, NAD (soluble)	ENSMUSP00000109728	2e-72	malate dehydrogenase 1B, NAD (soluble)	ENSP00000389916	6e-80	malate dehydrogenase 1B, NAD (soluble)
5	SMED30035047		2	SMED30035047	0.0602198	4.48517	5.34205	0.353629	1.48124	2.85942	3.08756	3.98965	4.21402	2.79139	XP_005104044.1	5e-88	sperm-associated antigen 17-like [Aplysia californica]	Q6Q759	2e-58	Sperm-associated antigen 17	NA	NA	NA	NA	NA	NA	ENSDARP00000107978	3e-46	sperm associated antigen 17	ENSXETP00000045139	7e-51	sperm associated antigen 17	ENSMUSP00000134066	1e-36	sperm associated antigen 17	ENSP00000337804	4e-59	sperm associated antigen 17
5	SMED30034135		2, 3	SMED30034135	0	4.45585	6.92216	0.54287	1.3027	2.47611	2.46983	3.61739	4.12988	4.47196	XP_006818234.1	4e-80	leucine-rich repeat-containing protein 23-like, partial [Saccoglossus kowalevskii]	Q28CU0	3e-75	Leucine-rich repeat-containing protein 23	K10D2.8	5e-18	K10D2.8 (K10D2.8)	FBpp0082877	5e-09	sds22	ENSDARP00000131665	1e-54	leucine rich repeat containing 23	ENSXETP00000064072	2e-76	leucine rich repeat containing 23	ENSMUSP00000032218	1e-68	leucine rich repeat containing 23	ENSP00000390932	1e-63	leucine rich repeat containing 23
5	SMED30010029		2	SMED30010029	0.0883327	4.43874	6.14822	1.16161	1.20422	2.06532	2.04557	3.50962	3.5621	3.67343	XP_005100863.1	3e-149	T-complex-associated testis-expressed protein 1-like [Aplysia californica]	Q4R642	3e-125	T-complex-associated testis-expressed protein 1	F28C1.3a	3e-06	F28C1.3, isoform d (F28C1.3)	FBpp0288412	6e-30	NA	ENSDARP00000125702	1e-123	t-complex-associated-testis-expressed 1	ENSXETP00000023806	7e-119	t-complex-associated-testis-expressed 1	ENSMUSP00000109175	6e-121	t-complex-associated testis expressed 1	ENSP00000360560	4e-125	t-complex-associated-testis-expressed 1
5	SMED30025195		2, 3	SMED30025195	0.0222666	4.43614	5.84736	0.385999	1.1866	2.58611	2.12298	1.98083	2.39608	3.60364	ESN99035.1	2e-14	hypothetical protein HELRODRAFT_162513 [Helobdella robusta]	F1NVK6	2e-05	Transmembrane protein 237 [Gallus gallus]	NA	NA	NA	NA	NA	NA	ENSDARP00000135907	7e-06	transmembrane protein 237b	ENSXETP00000057363	3e-06	transmembrane protein 237	ENSMUSP00000139823	5e-06	transmembrane protein 237	ENSP00000480508	5e-05	transmembrane protein 237
5	SMED30017505		3	SMED30017505	0.355054	4.3989	6.1519	0.720089	0.429423	1.466	1.09355	1.9611	2.9167	1.24707	XP_003741583.1	5e-47	neuronal calcium sensor 1-like [Metaseiulus occidentalis]	B3DLU1	6e-47	Neurocalcin-delta [Xenopus (Silurana) tropicalis]	C44C1.3	1e-43	NCS-1 (ncs-1)	FBpp0305513	1e-46	Frequenin 2	ENSDARP00000124109	8e-47	neurocalcin delta a	ENSXETP00000014533	5e-48	neurocalcin delta	ENSMUSP00000130126	3e-47	neurocalcin delta	ENSP00000310587	5e-47	neurocalcin delta
5	SMED30035513		2	SMED30035513	0.246515	4.39648	7.49344	1.00201	2.50807	2.71188	3.61062	4.43594	6.32486	8.49026	ESO93274.1	2e-10	hypothetical protein LOTGIDRAFT_119569 [Lottia gigantea]	A0P9L2	2e-09	Interleukin-1 receptor-associated kinase 1-binding protein 1 homolog [Oncorhynchus mykiss]	NA	NA	NA	NA	NA	NA	ENSDARP00000053587	1e-05	interleukin-1 receptor-associated kinase 1 binding protein 1	NA	NA	NA	NA	NA	NA	NA	NA	NA
5	SMED30013590		2	SMED30013590	0.0900181	4.34578	6.05548	1.0797	1.96698	2.51409	2.54681	3.75579	5.53341	8.59392	GAA48218.1	1e-101	hypothetical protein CLF_101330 [Clonorchis sinensis]	Q8C627	8e-42	Protein FAM221B [Mus musculus]	NA	NA	NA	NA	NA	NA	ENSDARP00000125737	4e-10	family with sequence similarity 221, member A	ENSXETP00000059380	1e-05	family with sequence similarity 221, member A	ENSMUSP00000057398	1e-42	family with sequence similarity 221, member B	ENSP00000415299	3e-41	family with sequence similarity 221, member B
5	SMED30030837		2, 3	SMED30030837	0	4.3411	6.71518	0.602002	1.62939	2.93404	3.24889	4.52521	6.26502	10.3279	XP_002604711.1	5e-134	hypothetical protein BRAFLDRAFT_122572 [Branchiostoma floridae]	Q5PQ44	7e-119	Uncharacterized protein C4orf22 homolog	NA	NA	NA	FBpp0082200	5e-28	NA	ENSDARP00000088644	2e-90	chromosome 4 open reading frame 22	NA	NA	NA	ENSMUSP00000079208	2e-103	RIKEN cDNA 1700007G11 gene	ENSP00000350818	6e-104	chromosome 4 open reading frame 22
5	SMED30002247		2,3, 4	SMED30002247	0.113441	4.30702	3.93757	3.05344	0.0998222	0.0295421	0.0527642	0.0610942	0.0866933	0.118587	.	.	.	.	.	.	NA	NA	NA	NA	NA	NA	NA	NA	NA	NA	NA	NA	NA	NA	NA	NA	NA	NA
5	SMED30009282		2, 3	SMED30009282	0	4.2979	6.11467	1.64804	1.9347	2.27494	2.93212	2.74602	3.86217	7.00987	XP_004578907.1	3e-63	EF-hand calcium-binding domain-containing protein 2 [Ochotona princeps]	Q9CQ46	7e-63	EF-hand calcium-binding domain-containing protein 2	T21H3.3	3e-20	CMD-1 (cmd-1)	FBpp0289916	1e-37	NA	ENSDARP00000127594	9e-58	EF-hand calcium binding domain 2	ENSXETP00000060332	4e-58	EF-hand calcium binding domain 2	ENSMUSP00000027775	1e-63	EF-hand calcium binding domain 2	ENSP00000355480	6e-65	EF-hand calcium binding domain 2
5	SMED30006667		2	SMED30006667	0.0743255	4.27539	7.00553	0.561924	2.22468	3.14151	2.80907	3.36452	6.05672	2.52348	ELU06153.1	4e-05	hypothetical protein CAPTEDRAFT_227526 [Capitella teleta]	.	.	.	NA	NA	NA	NA	NA	NA	NA	NA	NA	NA	NA	NA	ENSMUSP00000139635	0.0004	RIKEN cDNA A830018L16 gene	ENSP00000429102	0.0003	chromosome 8 open reading frame 34
5	SMED30012747		2, 3	SMED30012747	0.103605	4.24243	5.33484	0.417607	0.674239	1.78828	1.98823	2.68186	3.42253	1.75004	EKC34120.1	0	Thioredoxin domain-containing protein 3-like protein [Crassostrea gigas]	Q95YJ5	5e-180	Thioredoxin domain-containing protein 3 homolog	F25H2.5.3	3e-13	NDK-1 (ndk-1)	FBpp0073425	1e-20	NA	ENSDARP00000134963	5e-131	NME/NM23 family member 8	ENSXETP00000061533	2e-178	NME/NM23 family member 9	ENSMUSP00000089358	2e-102	NME/NM23 family member 8	ENSP00000397063	2e-109	NME/NM23 family member 8
5	SMED30022225		2, 3	SMED30022225	0.121975	4.18969	8.22433	0.88363	1.80064	2.34234	2.40374	2.33881	3.55199	2.2183	ELT90609.1	1e-19	hypothetical protein CAPTEDRAFT_101387 [Capitella teleta]	O45102	2e-15	Sugar transporter SWEET1	K02D7.5	1e-16	SWT-1 (swt-1)	FBpp0302050	4e-10	saliva	ENSDARP00000025588	6e-14	solute carrier family 50 (sugar efflux transporter), member 1	ENSXETP00000042092	3e-09	solute carrier family 50 (sugar efflux transporter), member 1	ENSMUSP00000029565	5e-11	solute carrier family 50 (sugar transporter), member 1	ENSP00000357389	3e-06	solute carrier family 50 (sugar efflux transporter), member 1
5	SMED30026699		2	SMED30026699	0	4.16018	4.55879	0.498677	1.24615	2.43038	2.51013	3.38824	4.24686	2.36823	XP_005091781.1	3e-71	zinc finger protein 474-like [Aplysia californica]	A6QQM4	1e-61	Zinc finger protein 474 [Bos taurus]	M153.4	2e-31	M153.4 (M153.4)	NA	NA	NA	NA	NA	NA	ENSXETP00000057150	2e-67	zinc finger protein 474	ENSMUSP00000112845	3e-34	RIKEN cDNA 1700034E13 gene	ENSP00000296600	2e-29	zinc finger protein 474
5	SMED30010221		2	SMED30010221	0.645086	4.15315	5.05273	1.68373	2.03007	1.9227	2.06416	1.99272	1.91413	1.66185	AFB81371.1	3e-109	MAP kinase-activated protein kinase 2 [Scylla paramamosain]	Q3SYZ2	1e-107	MAP kinase-activated protein kinase 3	C44C8.6.2	7e-96	MAK-2, isoform a.	FBpp0292066	8e-105	MAP kinase activated protein-kinase-2	ENSDARP00000020470	3e-108	mitogen-activated protein kinase-activated protein kinase 2a	ENSXETP00000059820	4e-105	mitogen-activated protein kinase-activated protein kinase 2	ENSMUSP00000016672	2e-107	MAP kinase-activated protein kinase 2	ENSP00000478922	5e-108	mitogen-activated protein kinase-activated protein kinase 3
5	SMED30031005		2, 3	SMED30031005	0	4.12398	4.89444	0.262322	0.636179	1.41965	1.71722	2.298	1.75714	1.33867	XP_003729323.1	1e-40	uncharacterized protein C1orf177 homolog [Strongylocentrotus purpuratus]	B1H283	2e-17	Uncharacterized protein C1orf177 homolog	NA	NA	NA	NA	NA	NA	NA	NA	NA	ENSXETP00000052917	3e-32	chromosome 1 open reading frame 177	ENSMUSP00000066732	5e-18	cDNA sequence BC055111	ENSP00000350924	2e-15	chromosome 1 open reading frame 177
5	SMED30018843		2	SMED30018843	0.0792914	4.07772	4.27858	0.81138	2.09394	2.91014	2.80085	3.30835	2.20941	2.56132	XP_002600171.1	5e-10	hypothetical protein BRAFLDRAFT_66679 [Branchiostoma floridae]	Q2MV57	1e-05	Tectonic-2	NA	NA	NA	NA	NA	NA	ENSDARP00000115622	4e-05	tectonic family member 2	ENSXETP00000012818	8e-08	tectonic family member 2	NA	NA	NA	ENSP00000395171	0.0004	tectonic family member 2
5	SMED30014310		2	SMED30014310	0.187281	4.04575	4.54905	0.570003	2.1447	2.9926	2.4579	2.93489	3.89185	8.86447	XP_005089620.1	8e-74	protein phosphatase 1 regulatory subunit 12A-like isoform X1 [Aplysia californica]	Q8N9V6	3e-32	Ankyrin repeat domain-containing protein 53 [Homo sapiens]	B0350.2g.2	7e-13	UNC-44, isoform a (unc-44)	FBpp0309913	8e-11	no mechanoreceptor potential C	ENSDARP00000135503	8e-35	ankyrin repeat domain 53	ENSXETP00000006764	2e-12	ankyrin 3, node of Ranvier (ankyrin G)	ENSMUSP00000014891	6e-33	ankyrin repeat domain 53	ENSP00000272421	3e-33	ankyrin repeat domain 53
5	SMED30029484		2,3, 4	SMED30029484	0	4.03343	3.63668	3.7768	0.339741	0.0779004	0.0206427	0.0314886	0	0.0174884	AHY82409.1	1e-50	polyadenylate-binding protein 2 [Schmidtea mediterranea]	Q28ZX3	1e-44	Polyadenylate-binding protein 2	C17E4.5	5e-35	PABP-2 (pabp-2)	FBpp0087863	5e-45	Pabp2	ENSDARP00000113199	3e-42	poly(A) binding protein, nuclear 1	ENSXETP00000024583	2e-41	poly(A) binding protein, nuclear 1-like (cytoplasmic)	ENSMUSP00000133405	4e-43	poly(A) binding protein, nuclear 1	ENSP00000451970	8e-43	poly(A) binding protein, nuclear 1
5	SMED30001560		3	SMED30001560	0	4.02341	6.15163	0.26927	1.01469	1.33421	2.09735	2.9061	3.76424	6.3408	XP_002613147.1	0.0002	hypothetical protein BRAFLDRAFT_120244 [Branchiostoma floridae]	Q96M34	0.0002	Uncharacterized protein C3orf30	NA	NA	NA	NA	NA	NA	ENSDARP00000112972	3e-06	chromosome 3 open reading frame 30	NA	NA	NA	ENSMUSP00000113120	1e-05	RIKEN cDNA 4930435E12 gene	ENSP00000295622	5e-05	chromosome 3 open reading frame 30
5	SMED30018631		2, 3	SMED30018631	0.93206	3.96826	15.5067	1.19599	0.0729032	0.0740355	0.110726	0.104143	0.230589	3.06843	ESO82127.1	2e-06	hypothetical protein LOTGIDRAFT_170273 [Lottia gigantea]	.	.	.	NA	NA	NA	NA	NA	NA	NA	NA	NA	NA	NA	NA	NA	NA	NA	NA	NA	NA
5	SMED30002256		2, 3	SMED30002256	0	3.90951	7.86572	0.578904	0.799196	1.7674	2.53993	3.12694	4.29615	3.0504	XP_002612183.1	2e-37	hypothetical protein BRAFLDRAFT_125375 [Branchiostoma floridae]	Q5XIN9	1e-30	Coiled-coil domain-containing protein 81	NA	NA	NA	NA	NA	NA	NA	NA	NA	ENSXETP00000022904	1e-31	coiled-coil domain containing 81	ENSMUSP00000117788	2e-32	coiled-coil domain containing 81	ENSP00000415528	3e-27	coiled-coil domain containing 81
5	SMED30034212		3	SMED30034212	0.517888	3.86914	6.11907	0.388507	0.302391	0.820841	1.00357	1.64076	3.17471	2.09538	EKC35435.1	5e-21	Uncharacterized protein C13orf26-like protein [Crassostrea gigas]	.	.	.	NA	NA	NA	NA	NA	NA	NA	NA	NA	ENSXETP00000041559	2e-06	testis expressed 26	NA	NA	NA	NA	NA	NA
5	SMED30027236		3	SMED30027236	0.115749	3.85395	5.79137	0.153061	0.756687	1.75034	2.62616	3.42353	10.7589	4.35889	EKC42274.1	2e-36	hypothetical protein CGI_10017842 [Crassostrea gigas]	Q9P1V8	1e-22	Sterile alpha motif domain-containing protein 15	F42A9.1a	2e-05	DGK-4, isoform a.	FBpp0077082	6e-10	NA	ENSDARP00000136744	0.0004	sterile alpha motif domain containing 8	ENSXETP00000048915	3e-05	diacylglycerol kinase, kappa	ENSMUSP00000138551	3e-20	sterile alpha motif domain containing 15	ENSP00000216471	3e-23	sterile alpha motif domain containing 15
5	SMED30015613	GLI-2 (ACZ64515.1)	2,3, 4	SMED30015613	0.353874	3.8019	3.31596	3.32442	1.0795	0.242093	0.164331	0.149818	0.156371	0.506681	ACZ64515.1	0	GLI-2 [Schmidtea mediterranea]	P19538	5e-70	Transcriptional activator cubitus interruptus	Y47D3A.6a	3e-58	TRA-1, isoform a.	FBpp0297298	3e-71	cubitus interruptus	ENSDARP00000015266	1e-70	GLI family zinc finger 2b	ENSXETP00000037381	1e-70	GLI family zinc finger 1	ENSMUSP00000106137	3e-67	GLI-Kruppel family member GLI3	ENSP00000312694	3e-70	GLI family zinc finger 2
5	SMED30003978		2	SMED30003978	0.0967304	3.80125	5.4304	0.522317	1.77512	2.83975	2.34523	3.85901	6.19981	3.52168	.	.	.	.	.	.	NA	NA	NA	NA	NA	NA	NA	NA	NA	NA	NA	NA	NA	NA	NA	NA	NA	NA
5	SMED30020291		2	SMED30020291	0.417442	3.77413	5.0847	1.26379	2.66883	3.2819	3.10074	3.51398	3.87872	3.67319	ELT95484.1	0	hypothetical protein CAPTEDRAFT_170133 [Capitella teleta]	O60308	5e-168	Centrosomal protein of 104 kDa	T06D8.2	9e-08	T06D8.2 (T06D8.2)	FBpp0080789	2e-35	NA	ENSDARP00000079400	6e-162	centrosomal protein 104	ENSXETP00000013288	3e-159	centrosomal protein 104kDa	ENSMUSP00000040762	7e-155	centrosomal protein 104	ENSP00000367476	1e-168	centrosomal protein 104kDa
5	SMED30034138		2	SMED30034138	0.0742667	3.76693	6.6545	0.268678	1.67756	3.39166	3.02799	4.63026	5.55398	7.98921	ELU06186.1	2e-97	hypothetical protein CAPTEDRAFT_181233 [Capitella teleta]	Q9H0I3	9e-57	Coiled-coil domain-containing protein 113 [Homo sapiens]	NA	NA	NA	FBpp0077785	1e-10	NA	ENSDARP00000003379	2e-41	coiled-coil domain containing 113	ENSXETP00000030061	3e-64	coiled-coil domain containing 113	ENSMUSP00000049497	4e-57	coiled-coil domain containing 113	ENSP00000219299	2e-57	coiled-coil domain containing 113
5	SMED30027220		2	SMED30027220	0.481787	3.75403	5.09641	1.01403	2.1388	2.26274	2.13754	2.87493	2.73067	7.41349	XP_006149390.1	4e-06	tectonic-1 isoform X1 [Tupaia chinensis]	Q2MV58	0.0001	Tectonic-1	NA	NA	NA	NA	NA	NA	NA	NA	NA	ENSXETP00000052895	1e-08	tectonic family member 1	ENSMUSP00000107367	0.0003	tectonic family member 1	ENSP00000448735	2e-05	tectonic family member 1
5	SMED30018656		2, 3	SMED30018656	0.0607037	3.73533	5.4923	1.17724	0.387873	0.895841	1.00497	1.55738	1.41764	0.84939	.	.	.	.	.	.	NA	NA	NA	NA	NA	NA	NA	NA	NA	NA	NA	NA	NA	NA	NA	NA	NA	NA
5	SMED30020831		2,3, 4	SMED30020831	0.501006	3.66026	5.30464	2.18252	0.32988	0.152839	0.0897687	0.0230667	0.00494431	0	.	.	.	.	.	.	NA	NA	NA	NA	NA	NA	NA	NA	NA	NA	NA	NA	NA	NA	NA	NA	NA	NA
5	SMED30034173		2, 3	SMED30034173	0.0907145	3.64056	6.98879	0.995645	1.65942	2.09742	2.2996	2.32974	2.19575	2.99046	XP_005101958.1	4e-36	uncharacterized protein LOC101853244 [Aplysia californica]	P28582	3e-06	Calcium-dependent protein kinase	B0563.7	0.001	B0563.7 (B0563.7)	NA	NA	NA	ENSDARP00000134659	1e-06	dystonin	ENSXETP00000049402	2e-06	dystonin	ENSMUSP00000138570	6e-07	dystonin	ENSP00000391512	3e-06	microtubule-actin crosslinking factor 1
5	SMED30015193		2, 3	SMED30015193	0.0696353	3.58014	3.73208	0.683778	0.143482	0.199148	0.0759205	0.069356	0.164494	0.115974	.	.	.	.	.	.	NA	NA	NA	NA	NA	NA	NA	NA	NA	NA	NA	NA	NA	NA	NA	NA	NA	NA
5	SMED30004793		2, 3	SMED30004793	0	3.55344	3.52597	0.38253	0.0448678	0.500635	0.853444	0.811265	0.749941	0.474303	CDJ12732.1	4e-69	myotubularin protein 3 [Hymenolepis microstoma]	Q9Z2C5	4e-62	Myotubularin [Mus musculus]	Y110A7A.5	1e-57	MTM-1 (mtm-1)	FBpp0078854	2e-62	myotubularin	ENSDARP00000136452	2e-61	myotubularin related protein 3	ENSXETP00000015416	1e-63	myotubularin related protein 2	ENSMUSP00000057182	6e-63	X-linked myotubular myopathy gene 1	ENSP00000396020	3e-62	myotubularin related protein 2
5	SMED30016775		2,3, 4	SMED30016775	0.0713639	3.50823	4.68904	3.4966	0.879737	0.0797647	0.0132486	0.0048923	0	0	EKC34933.1	9e-45	Monocarboxylate transporter 9 [Crassostrea gigas]	B1AT66	3e-30	Monocarboxylate transporter 7	C10E2.6	2e-34	C10E2.6 (C10E2.6)	FBpp0086662	7e-22	NA	ENSDARP00000073117	3e-32	solute carrier family 16, member 4	ENSXETP00000002722	2e-26	solute carrier family 16, member 6	ENSMUSP00000067423	2e-31	solute carrier family 16 (monocarboxylic acid transporters), member 6	ENSP00000462985	4e-29	solute carrier family 16, member 6
5	SMED30019139		2, 3	SMED30019139	0	3.41869	6.65841	0.756945	2.03635	3.68374	2.93092	4.52454	6.84945	2.93532	CCD78883.1	6e-43	putative calmodulin [Schistosoma mansoni]	P27166	3e-36	Calmodulin	T21H3.3	3e-35	CMD-1 (cmd-1)	FBpp0311269	4e-35	Calmodulin	ENSDARP00000065391	3e-35	calmodulin 3b (phosphorylase kinase, delta)	ENSXETP00000000663	2e-35	calmodulin 2 (phosphorylase kinase, delta)	ENSMUSP00000048857	3e-35	calmodulin 2	ENSP00000403491	5e-35	calmodulin 1 (phosphorylase kinase, delta)
5	SMED30010244		2, 3	SMED30010244	0	3.40934	3.74695	0.40044	0.055249	0	0	0	0	0.0592034	XP_003110386.1	1e-29	hypothetical protein CRE_05666 [Caenorhabditis remanei]	Q9LYJ9	7e-29	DEAD-box ATP-dependent RNA helicase 46 [Arabidopsis thaliana]	F58E10.3a.5	2e-32	F58E10.3, isoform a (F58E10.3)	FBpp0112117	1e-28	NA	ENSDARP00000121201	2e-28	DEAD (Asp-Glu-Ala-Asp) box helicase 5	ENSXETP00000027529	3e-27	DEAD (Asp-Glu-Ala-Asp) box helicase 5	ENSMUSP00000021062	1e-26	DEAD (Asp-Glu-Ala-Asp) box polypeptide 5	ENSP00000403085	1e-26	DEAD (Asp-Glu-Ala-Asp) box helicase 5
5	SMED30007018		2	SMED30007018	0.297457	3.4038	2.2537	2.16691	0.888427	0.347021	0.178263	0.109017	0.441732	0.11038	.	.	.	.	.	.	NA	NA	NA	NA	NA	NA	NA	NA	NA	NA	NA	NA	NA	NA	NA	NA	NA	NA
5	SMED30004813		2, 3	SMED30004813	0	3.37391	5.09596	0.283958	0.281992	1.42853	1.34845	1.80488	2.13547	1.24865	ELU09375.1	4e-15	hypothetical protein CAPTEDRAFT_221873 [Capitella teleta]	Q6ZMT9	6e-07	Death domain-containing protein 1 [Homo sapiens]	NA	NA	NA	NA	NA	NA	ENSDARP00000111660	2e-06	death domain containing 1	ENSXETP00000022386	5e-10	death domain containing 1	ENSMUSP00000131534	6e-05	death domain containing 1	ENSP00000350103	1e-07	death domain containing 1
5	SMED30002478		3	SMED30002478	0.0940777	3.32803	4.58653	0.323731	0.24674	1.34925	1.14398	1.62983	2.25196	1.13111	ELU16132.1	1e-19	hypothetical protein CAPTEDRAFT_228009 [Capitella teleta]	Q6ZMT9	3e-09	Death domain-containing protein 1 [Homo sapiens]	B0350.2j	1e-05	UNC-44, isoform a (unc-44)	FBpp0292237	0.0001	Ankyrin 2	ENSDARP00000111660	1e-08	death domain containing 1	ENSXETP00000022386	3e-13	death domain containing 1	ENSMUSP00000131534	1e-08	death domain containing 1	ENSP00000350103	3e-10	death domain containing 1
5	SMED30029809		2	SMED30029809	0.134968	3.31802	3.80035	0.51624	1.07783	1.57503	1.07489	1.82245	1.80181	7.76702	ESO92168.1	2e-72	hypothetical protein LOTGIDRAFT_233217 [Lottia gigantea]	Q8R512	2e-51	UBX domain-containing protein 11	NA	NA	NA	NA	NA	NA	ENSDARP00000133239	2e-60	UBX domain protein 11	ENSXETP00000063250	8e-69	UBX domain protein 11	ENSMUSP00000074255	4e-48	UBX domain protein 11	ENSP00000363334	4e-49	UBX domain protein 11
5	SMED30004383		2	SMED30004383	0.188258	3.26982	2.88223	2.01232	0.458487	0.485346	1.80462	3.11898	5.43571	1.37009	.	.	.	.	.	.	NA	NA	NA	NA	NA	NA	NA	NA	NA	NA	NA	NA	NA	NA	NA	NA	NA	NA
5	SMED30014009		2, 3	SMED30014009	0.028808	3.21888	4.68016	0.686832	0.397676	1.53039	1.38209	1.05939	1.70317	6.94739	XP_005105219.1	9e-144	tubulin polyglutamylase TTLL4-like isoform X6 [Aplysia californica]	Q80UG8	2e-135	Tubulin polyglutamylase TTLL4	ZK1128.6a	6e-93	TTLL-4, isoform a.	FBpp0077190	3e-112	NA	ENSDARP00000098039	6e-134	tubulin tyrosine ligase-like family, member 4	ENSXETP00000030386	1e-142	tubulin tyrosine ligase-like family, member 4	ENSMUSP00000037406	2e-136	tubulin tyrosine ligase-like family, member 4	ENSP00000393332	1e-129	tubulin tyrosine ligase-like family member 4
5	SMED30019328		2	SMED30019328	0.548461	3.17029	4.8631	1.46359	1.89267	2.45581	2.30918	2.72898	4.02742	5.59401	ESP01061.1	3e-88	hypothetical protein LOTGIDRAFT_140035, partial [Lottia gigantea]	P0C6R2	3e-78	Armadillo repeat-containing protein 2	NA	NA	NA	FBpp0073325	7e-17	NA	ENSDARP00000127228	1e-73	armadillo repeat containing 2	ENSXETP00000046032	1e-78	armadillo repeat containing 2	ENSMUSP00000093397	5e-76	armadillo repeat containing 2	ENSP00000376417	1e-74	armadillo repeat containing 2
5	SMED30005545		2, 3	SMED30005545	0	3.15437	2.28214	1.47698	0	0.0141919	0.0174969	0	0	0.0119858	.	.	.	.	.	.	NA	NA	NA	NA	NA	NA	NA	NA	NA	NA	NA	NA	NA	NA	NA	NA	NA	NA
5	SMED30014023		2	SMED30014023	0.23649	3.15252	4.83019	2.53838	2.624	1.16268	0.777853	0.685371	0.332333	0.611321	.	.	.	.	.	.	NA	NA	NA	NA	NA	NA	NA	NA	NA	NA	NA	NA	NA	NA	NA	NA	NA	NA
5	SMED30000231		2, 3	SMED30000231	0	3.1463	3.95864	2.04384	1.50636	0.320541	0.121888	0.205065	0.0121993	0.0853363	.	.	.	.	.	.	NA	NA	NA	NA	NA	NA	NA	NA	NA	NA	NA	NA	NA	NA	NA	NA	NA	NA
5	SMED30012334		2, 3	SMED30012334	0	3.10837	3.55525	0.458089	0.0244013	0.0301667	0	0.0119716	0.0093227	0.0241754	.	.	.	.	.	.	NA	NA	NA	NA	NA	NA	NA	NA	NA	NA	NA	NA	NA	NA	NA	NA	NA	NA
5	SMED30001366		3	SMED30001366	1.99762	3.08486	5.15784	2.20983	1.16566	0.228225	0.131236	0.84596	24.6469	10.6367	YP_473314.1	1e-07	Ubiquitin [Hyphantria cunea nucleopolyhedrovirus]	Q05120	1e-06	Ubiquitin-like protein	NA	NA	NA	NA	NA	NA	ENSDARP00000139647	1e-05	ubiquitin C	NA	NA	NA	NA	NA	NA	NA	NA	NA
5	SMED30003057		2, 3	SMED30003057	0	3.01379	4.29289	0.690041	0.0610051	0.0450252	0.0568093	0.087989	0.00539015	0.17694	CCC86588.1	2e-36	mmp1 protein [Schmidtea mediterranea]	Q99542	3e-08	Matrix metalloproteinase-19	C31B8.8	0.0006	C31B8.8 (C31B8.8)	NA	NA	NA	ENSDARP00000076463	2e-10	matrix metallopeptidase 28	ENSXETP00000034768	9e-05	matrix metallopeptidase 15 (membrane-inserted)	ENSMUSP00000026411	2e-08	matrix metallopeptidase 19	ENSP00000313437	6e-09	matrix metallopeptidase 19
5	SMED30028626		2	SMED30028626	0.272547	2.98586	2.30075	2.43723	1.39039	1.34904	1.39372	2.09625	3.24787	9.53628	.	.	.	.	.	.	NA	NA	NA	NA	NA	NA	NA	NA	NA	NA	NA	NA	NA	NA	NA	NA	NA	NA
5	SMED30007345		2,3, 4	SMED30007345	0.0968281	2.96816	2.86971	2.70282	1.18723	0.280798	0.219233	0.0791609	0.112347	3.28263	CCD77435.1	2e-118	hypothetical protein Smp_148440 [Schistosoma mansoni]	Q5FWP8	2e-107	PCI domain-containing protein 2	C27F2.10	6e-93	C27F2.10 (C27F2.10)	FBpp0075833	2e-94	PCI domain-containing protein 2	ENSDARP00000009441	4e-96	PCI domain containing 2	ENSXETP00000058894	6e-94	PCI domain containing 2	ENSMUSP00000133204	9e-102	PCI domain containing 2	ENSP00000364628	1e-105	PCI domain containing 2
5	SMED30007201		2,3, 4	SMED30007201	0	2.83659	2.25514	2.48609	0.205705	0	0.0188302	0.0145831	0.0515349	0.0077786	XP_007239447.1	3e-21	G-protein-signaling modulator 2-like isoform X3 [Astyanax mexicanus]	Q9R080	1e-21	G-protein-signaling modulator 1	F32A6.4a	9e-10	AGS-3, isoform a.	FBpp0084559	7e-20	partner of inscuteable	ENSDARP00000026291	2e-20	G-protein signaling modulator 2	ENSXETP00000011433	1e-18	G-protein signaling modulator 2	ENSMUSP00000077686	2e-22	G-protein signalling modulator 1 (AGS3-like, C. elegans)	ENSP00000479405	4e-21	G-protein signaling modulator 1
5	SMED30004248		2, 3	SMED30004248	0	2.65447	3.22593	0.486266	0.0199602	0	0.0193368	0	0	0.00977853	XP_006863914.1	3e-07	beta-2 adrenergic receptor [Chrysochloris asiatica]	Q4KWL2	7e-08	Beta-2 adrenergic receptor	C38C10.1	0.0001	TKR-1 (tkr-1)	NA	NA	NA	ENSDARP00000134178	3e-07	adrenoceptor beta 3b	NA	NA	NA	ENSMUSP00000062256	4e-08	adrenergic receptor, beta 2	ENSP00000305372	4e-08	adrenoceptor beta 2, surface
5	SMED30021220		3	SMED30021220	0.0384742	2.64315	5.44788	0.0982362	0.0619206	0.838673	1.87395	2.36016	2.57293	3.9726	.	.	.	.	.	.	NA	NA	NA	NA	NA	NA	NA	NA	NA	NA	NA	NA	NA	NA	NA	NA	NA	NA
5	SMED30020887		2, 3	SMED30020887	0	2.63292	2.00403	1.28046	0.0584562	0.0173	0	0.00822267	0	0	EHJ78694.1	4e-113	hypothetical protein KGM_10007 [Danaus plexippus]	P14618	3e-105	Pyruvate kinase PKM	ZK593.1c	9e-105	PYK-2, isoform a.	FBpp0083610	2e-103	Pyruvate kinase	ENSDARP00000132638	9e-103	pyruvate kinase, muscle, a	ENSXETP00000053443	3e-102	pyruvate kinase, muscle	ENSMUSP00000128770	2e-103	pyruvate kinase, muscle	ENSP00000456100	1e-106	pyruvate kinase, muscle
5	SMED30006692		2, 3	SMED30006692	0.263461	2.61905	9.56949	0.832486	0.15002	0.0241355	0.0298096	0.0705999	0.490313	4.79365	CDJ22435.1	2e-137	ATP dependent RNA helicase DDX6 [Echinococcus granulosus]	Q95YF3	1e-136	ATP-dependent RNA helicase cgh-1	C07H6.5	1e-137	CGH-1 (cgh-1)	FBpp0079566	2e-126	maternal expression at 31B	ENSDARP00000081816	2e-133	DEAD (Asp-Glu-Ala-Asp) box helicase 6	ENSXETP00000022184	5e-133	DEAD (Asp-Glu-Ala-Asp) box helicase 6	ENSMUSP00000128421	4e-134	DEAD (Asp-Glu-Ala-Asp) box polypeptide 6	ENSP00000478754	1e-133	DEAD (Asp-Glu-Ala-Asp) box helicase 6
5	SMED30018790		2, 3	SMED30018790	0.483799	2.52051	2.75817	0.413993	0.331924	0.386785	0.314459	0.30069	0.239673	0.318171	XP_004917444.1	6e-158	SCAN domain-containing protein 3-like [Xenopus (Silurana) tropicalis]	A4Z943	2e-99	Zinc finger BED domain-containing protein 5	NA	NA	NA	NA	NA	NA	ENSDARP00000137673	3e-50	GTF2I repeat domain containing 2B	ENSXETP00000013585	4e-42	Uncharacterized protein	ENSMUSP00000044533	2e-95	zinc finger, BED type containing 5	ENSP00000415939	7e-99	zinc finger, BED-type containing 5
5	SMED30023646		2, 3	SMED30023646	0.304542	2.51717	3.02243	1.06378	0	0	0.0432709	0	0	11.0224	AFJ24860.1	1e-42	histone h2b-2, partial [Schmidtea mediterranea]	P02287	5e-36	Histone H2B.1, embryonic	C50F4.5	4e-34	HIS-41 (his-41)	FBpp0091115	2e-33	His2B:CG33870	ENSDARP00000118326	4e-33	si:ch211-190p8.2	ENSXETP00000056584	9e-34	histone cluster 1, H2bj	ENSMUSP00000106085	1e-32	histone cluster 1, H2bk	ENSP00000366618	2e-32	histone cluster 1, H2bl
5	SMED30016415		2,3, 4	SMED30016415	0	2.49928	1.80144	1.65061	0.662827	0.12132	0.0479022	0.0456225	0	0	CAX69477.1	7e-77	Cell division protein kinase 9-B [Schistosoma japonicum]	P50750	5e-76	Cyclin-dependent kinase 9	H25P06.2a	2e-63	CDK-9, isoform a (M04D5.4)	FBpp0071848	2e-72	Cyclin-dependent kinase 9	ENSDARP00000065858	3e-77	cyclin-dependent kinase 9 (CDC2-related kinase)	ENSXETP00000031527	8e-74	cyclin-dependent kinase 9	ENSMUSP00000009699	1e-76	cyclin-dependent kinase 9 (CDC2-related kinase)	ENSP00000362361	1e-76	cyclin-dependent kinase 9
5	SMED30013468		3	SMED30013468	1.43772	2.43165	5.66063	2.47214	0.800308	0.174444	0.168115	0.0819657	0.326206	0.453841	.	.	.	.	.	.	NA	NA	NA	NA	NA	NA	NA	NA	NA	NA	NA	NA	NA	NA	NA	NA	NA	NA
5	SMED30022274	noggin-like protein 6 (ACO06231.1)	2	SMED30022274	0.0233396	2.28101	1.72872	0.140706	0.243455	0.433466	0.396742	0.5006	0.144989	0.436853	ACO06231.1	0	noggin-like protein 6 [Schmidtea mediterranea]	Q9W740	4e-13	Noggin-2	NA	NA	NA	NA	NA	NA	ENSDARP00000141069	5e-14	noggin 5	ENSXETP00000056987	1e-16	noggin 4	ENSMUSP00000061427	1e-11	noggin	ENSP00000328181	1e-11	noggin
5	SMED30013374		2, 3	SMED30013374	0	2.21978	3.03353	0.310529	0.956688	1.40644	1.5206	1.91666	1.77263	2.04967	ELT91335.1	2e-37	hypothetical protein CAPTEDRAFT_201911 [Capitella teleta]	Q5K6N0	2e-15	Transmembrane protein 232	NA	NA	NA	NA	NA	NA	ENSDARP00000088180	6e-19	transmembrane protein 232	ENSXETP00000045972	7e-16	transmembrane protein 232	ENSMUSP00000055652	3e-16	transmembrane protein 232	ENSP00000401477	3e-14	transmembrane protein 232
5	SMED30023849		2, 3	SMED30023849	0.0673104	2.08525	1.45582	1.69327	0.0407624	0.0227836	0.00628211	0.00552783	0.00403222	0.0251706	XP_311133.5	6e-92	AGAP000029-PA [Anopheles gambiae str. PEST]	Q09472	1e-88	Histone acetyltransferase p300	R10E11.1c	1e-63	CBP-1, isoform c (cbp-1)	FBpp0305701	2e-92	nejire	ENSDARP00000140048	1e-92	E1A binding protein p300 a	ENSXETP00000049703	5e-91	E1A binding protein p300	ENSMUSP00000066789	3e-89	E1A binding protein p300	ENSP00000263253	2e-89	E1A binding protein p300
5	SMED30014421		2	SMED30014421	0	2.08268	1.98662	0.537407	0.0504633	0.289351	0.401508	0.573103	0.500168	0.247234	ELU18833.1	2e-46	hypothetical protein CAPTEDRAFT_5310 [Capitella teleta]	O43614	5e-41	Orexin receptor type 2	F41E7.3	2e-19	NPR-6 (npr-6)	FBpp0288959	5e-20	Cholecystokinin-like receptor at 17D1	ENSDARP00000029101	1e-44	hypocretin (orexin) receptor 2	ENSXETP00000003414	8e-42	hypocretin (orexin) receptor 2	ENSMUSP00000139377	6e-41	hypocretin (orexin) receptor 2	ENSP00000477548	1e-41	hypocretin (orexin) receptor 2
5	SMED30020686		3	SMED30020686	0	2.05404	5.39084	0.851017	2.09599	1.71592	1.7207	1.814	2.64359	2.81922	ESO85753.1	5e-21	hypothetical protein LOTGIDRAFT_204590 [Lottia gigantea]	E7EYQ9	4e-12	Transmembrane protein 216 [Danio rerio]	C30B5.9	6e-16	MKS-2 (mks-2)	FBpp0289771	5e-08	NA	ENSDARP00000111752	5e-13	transmembrane protein 216	ENSXETP00000051704	5e-11	transmembrane protein 216	ENSMUSP00000115319	2e-11	transmembrane protein 216	ENSP00000440638	3e-11	transmembrane protein 216
5	SMED30027940		2	SMED30027940	0.0458226	2.05094	1.72517	0.950664	0.578775	1.25079	1.18867	1.23253	1.62409	1.17148	EKC29177.1	7e-87	hypothetical protein CGI_10024300 [Crassostrea gigas]	Q95JR6	2e-16	Cyclic nucleotide-binding domain-containing protein 2	R07E4.6b	3e-10	KIN-2, isoform a (kin-2)	FBpp0291779	1e-10	cAMP-dependent protein kinase R1	ENSDARP00000140440	3e-09	protein kinase, cAMP-dependent, regulatory, type I, beta	ENSXETP00000014175	2e-10	Uncharacterized protein	ENSMUSP00000041268	3e-16	cyclic nucleotide binding domain containing 2	ENSP00000442729	7e-17	cyclic nucleotide binding domain containing 2
5	SMED30018939		2	SMED30018939	0.107973	2.01935	3.11205	1.37756	0.879907	0.983343	0.880322	1.02404	1.10213	7.02725	ESP01652.1	0	hypothetical protein LOTGIDRAFT_139346, partial [Lottia gigantea]	Q80UG8	1e-173	Tubulin polyglutamylase TTLL4	ZK1128.6a	3e-103	TTLL-4, isoform a.	FBpp0077190	4e-137	NA	ENSDARP00000098039	2e-173	tubulin tyrosine ligase-like family, member 4	ENSXETP00000030386	2e-169	tubulin tyrosine ligase-like family, member 4	ENSMUSP00000037406	2e-174	tubulin tyrosine ligase-like family, member 4	ENSP00000393332	5e-171	tubulin tyrosine ligase-like family member 4
5	SMED30006008		2, 4	SMED30006008	0	1.9446	1.54846	1.70019	0.526883	0.236097	0.337504	0.417577	0.236517	1.5811	XP_007981684.1	9e-41	arf-GAP with GTPase, ANK repeat and PH domain-containing protein 3 isoform X5 [Chlorocebus sabaeus]	Q96P47	4e-31	Arf-GAP with GTPase, ANK repeat and PH domain-containing protein 3	Y39A1A.15b	3e-28	CNT-2, isoform b.	FBpp0080124	2e-30	Centaurin gamma 1A	ENSDARP00000083878	2e-32	ArfGAP with GTPase domain, ankyrin repeat and PH domain 1	ENSXETP00000007118	1e-31	ArfGAP with GTPase domain, ankyrin repeat and PH domain 1	ENSMUSP00000142875	1e-38	ArfGAP with GTPase domain, ankyrin repeat and PH domain 3	ENSP00000418016	2e-38	ArfGAP with GTPase domain, ankyrin repeat and PH domain 3
5	SMED30018320		2	SMED30018320	0	1.89329	1.85468	0.402584	0.409705	0.0684019	0.0454343	0.183514	0	0	.	.	.	.	.	.	NA	NA	NA	NA	NA	NA	NA	NA	NA	NA	NA	NA	NA	NA	NA	NA	NA	NA
5	SMED30016857		3	SMED30016857	0	1.89127	4.57748	0.742084	0.134042	0.0951616	0.212725	0.160147	0.181113	0.121442	XP_002408103.1	1e-09	conserved hypothetical protein [Ixodes scapularis]	Q5RGT6	2e-06	Protein angel homolog 2 [Danio rerio]	NA	NA	NA	NA	NA	NA	ENSDARP00000033311	2e-07	angel homolog 2 (Drosophila)	NA	NA	NA	ENSMUSP00000106524	7e-05	angel homolog 2 (Drosophila)	ENSP00000438141	0.001	angel homolog 2 (Drosophila)
5	SMED30024956		3, 4	SMED30024956	0.135214	1.85923	2.99287	2.28756	0.701719	0.146893	0.102402	0.11747	0.0818878	0.13954	XP_007441514.1	9e-98	general transcription factor II-I repeat domain-containing protein 2-like isoform X2 [Python bivittatus]	A4Z943	2e-28	Zinc finger BED domain-containing protein 5	NA	NA	NA	NA	NA	NA	ENSDARP00000137673	7e-67	GTF2I repeat domain containing 2B	ENSXETP00000013585	2e-33	Uncharacterized protein	ENSMUSP00000016086	4e-26	GTF2I repeat domain containing 2	ENSP00000415939	5e-28	zinc finger, BED-type containing 5
5	SMED30015054		2, 3	SMED30015054	0	1.83226	3.0291	0.870455	0.230576	0.204772	0.016828	0.0585812	0.00543006	0.052654	CDJ15479.1	2e-58	bestrophin 2 [Hymenolepis microstoma]	O76090	5e-52	Bestrophin-1	ZK675.3a	2e-42	BEST-23, isoform a (best-23)	FBpp0307949	5e-57	Bestrophin 1	ENSDARP00000102790	4e-52	bestrophin 2	ENSXETP00000002984	1e-53	bestrophin 3	ENSMUSP00000053408	3e-50	bestrophin 2	ENSP00000367282	1e-52	bestrophin 1
5	SMED30020636		2, 3	SMED30020636	0	1.82072	3.64406	0.819477	1.31849	1.42889	1.23735	1.63691	1.66763	5.26721	XP_002741408.1	1e-143	uncharacterized protein C1orf228 homolog [Saccoglossus kowalevskii]	A7MBF6	5e-122	Uncharacterized protein C1orf228 homolog	NA	NA	NA	NA	NA	NA	ENSDARP00000099275	3e-126	chromosome 1 open reading frame 228	NA	NA	NA	ENSMUSP00000128613	4e-125	predicted gene 1661	ENSP00000440524	2e-120	chromosome 1 open reading frame 228
5	SMED30013322		3	SMED30013322	0	1.70334	4.32046	0.34259	0.668336	0.246818	0.0788308	0.127762	0	0.792263	.	.	.	.	.	.	NA	NA	NA	NA	NA	NA	NA	NA	NA	NA	NA	NA	NA	NA	NA	NA	NA	NA
5	SMED30010210		3, 4	SMED30010210	0.0855785	1.65502	3.40768	2.21513	0.546215	0.124227	0.0600216	0.053467	0.335107	0.382516	.	.	.	.	.	.	NA	NA	NA	NA	NA	NA	NA	NA	NA	NA	NA	NA	NA	NA	NA	NA	NA	NA
5	SMED30011883		3	SMED30011883	0	1.5774	2.22488	0.224356	0.109187	0.299691	0.527331	0.294401	0.255265	0.231151	.	.	.	.	.	.	NA	NA	NA	NA	NA	NA	NA	NA	NA	NA	NA	NA	NA	NA	NA	NA	NA	NA
5	SMED30008190		2, 3	SMED30008190	0	1.54575	1.64833	0.937762	0.0653551	0.0576061	0.00892329	0	0	0.0870473	XP_003487195.1	2e-06	hypothetical protein LOC100745452 [Bombus impatiens]	.	.	.	NA	NA	NA	NA	NA	NA	NA	NA	NA	NA	NA	NA	NA	NA	NA	NA	NA	NA
5	SMED30028037		2, 3	SMED30028037	0.0776254	1.49566	2.28601	1.62336	0.119772	0.096838	0.0598748	0.102986	0.0301566	1.28203	.	.	.	.	.	.	NA	NA	NA	NA	NA	NA	NA	NA	NA	NA	NA	NA	NA	NA	NA	NA	NA	NA
5	SMED30027059		3	SMED30027059	0	1.48427	4.80418	1.90111	2.58014	1.63895	0.769711	0.882727	1.94129	0.627333	XP_001416261.1	1e-07	predicted protein [Ostreococcus lucimarinus CCE9901]	O94913	0.0001	Pre-mRNA cleavage complex 2 protein Pcf11	R144.2a	0.0002	PCF-11, isoform b (pcf-11)	NA	NA	NA	ENSDARP00000065561	0.0003	PCF11 cleavage and polyadenylation factor subunit	ENSXETP00000029864	2e-05	PCF11 cleavage and polyadenylation factor subunit	ENSMUSP00000113717	2e-05	cleavage and polyadenylation factor subunit homolog (S. cerevisiae)	ENSP00000431567	3e-05	PCF11 cleavage and polyadenylation factor subunit
5	SMED30015725		2, 3	SMED30015725	0.0371959	1.41886	2.16788	0.477689	0.118673	0.23684	0.147258	0.115447	1.38688	0.302081	XP_004208917.1	4e-30	uncharacterized protein LOC101239131 [Hydra vulgaris]	.	.	.	NA	NA	NA	NA	NA	NA	NA	NA	NA	NA	NA	NA	NA	NA	NA	NA	NA	NA
5	SMED30016640		3	SMED30016640	0	1.32202	1.65578	0.939718	0.262519	0.033506	0.0466498	0	0	0.364403	GAA28009.2	2e-33	serine/threonine-protein kinase chk1 [Clonorchis sinensis]	Q8AYC9	7e-25	Serine/threonine-protein kinase Chk1	DC2.7c	3e-24	KIN-33, isoform a.	FBpp0080442	7e-23	grapes	ENSDARP00000059585	3e-19	SPEG complex locus	ENSXETP00000032528	2e-23	checkpoint kinase 1	ENSMUSP00000140965	7e-24	predicted gene 7356	ENSP00000278916	2e-24	checkpoint kinase 1
5	SMED30007641		3	SMED30007641	0	1.22362	1.6693	1.02666	0.330226	0	0.0246028	0.0202785	0	0.0408613	.	.	.	.	.	.	NA	NA	NA	NA	NA	NA	NA	NA	NA	NA	NA	NA	NA	NA	NA	NA	NA	NA
5	SMED30008122		3	SMED30008122	0	1.08433	2.91353	0.637123	0	0.0141202	0.0917037	0	0	0.0145648	.	.	.	.	.	.	NA	NA	NA	NA	NA	NA	NA	NA	NA	NA	NA	NA	NA	NA	NA	NA	NA	NA
5	SMED30027953		3	SMED30027953	0	1.06975	4.29614	0.670872	0.245906	0.101274	0.0490631	0.0495513	0	0.0114627	.	.	.	.	.	.	NA	NA	NA	NA	NA	NA	NA	NA	NA	NA	NA	NA	NA	NA	NA	NA	NA	NA
5	SMED30025594		3	SMED30025594	0	0.977402	1.46258	0.120307	0.0293523	0.0141714	0.0174715	0.0272341	0.0360953	0	.	.	.	.	.	.	NA	NA	NA	NA	NA	NA	NA	NA	NA	NA	NA	NA	NA	NA	NA	NA	NA	NA
5	SMED30020787		3	SMED30020787	0.211259	0.871138	2.61504	1.10493	0.135344	0.0180318	0.126433	0.0837406	0.0295746	0.0225963	ERL96232.1	1e-09	hypothetical protein D910_01513, partial [Dendroctonus ponderosae]	.	.	.	NA	NA	NA	NA	NA	NA	NA	NA	NA	NA	NA	NA	NA	NA	NA	NA	NA	NA
5	SMED30023996		3	SMED30023996	0	0.751207	1.54027	0.0322115	0.11855	0.332243	0.308979	0.287216	0.159722	0.163386	.	.	.	.	.	.	NA	NA	NA	NA	NA	NA	NA	NA	NA	NA	NA	NA	NA	NA	NA	NA	NA	NA
5	SMED30017346		3	SMED30017346	0	0.748065	1.92206	0.273064	0.131052	0	0	0	0	0.0330025	.	.	.	.	.	.	NA	NA	NA	NA	NA	NA	NA	NA	NA	NA	NA	NA	NA	NA	NA	NA	NA	NA
5	SMED30021062		3	SMED30021062	0	0.727031	3.25375	2.7627	1.10545	0.982154	0.462899	0.200511	0	0.224443	.	.	.	.	.	.	NA	NA	NA	NA	NA	NA	NA	NA	NA	NA	NA	NA	NA	NA	NA	NA	NA	NA
5	SMED30034537		3	SMED30034537	0	0.382425	1.92309	1.25623	0.496095	0.0716113	0.0754868	0.0210277	0.00683836	0	XP_002610673.1	2e-09	hypothetical protein BRAFLDRAFT_116854 [Branchiostoma floridae]	P55813	2e-08	Homeobox protein EgHBX4	T13C5.4	5e-09	CEH-54 (ceh-54)	FBpp0088249	2e-09	twin of eyeless	ENSDARP00000135850	3e-09	si:dkey-43p13.5	ENSXETP00000054947	6e-10	Mix paired-like homeobox	ENSMUSP00000138898	7e-09	oocyte specific homeobox 8	ENSP00000484677	1e-08	PROP paired-like homeobox 1

## Sheet: Cluster 6 (EEE)
cluster #	Transcript (smed20140614 id)	Smed gene name(s)	Stage(s) Enriched		Y Average RPKM	Stage 2 Average RPKM	Stage 3 Average RPKM	Stage 4 Average RPKM	Stage 5 Average RPKM	Stage 6 Average RPKM	Stage 7 Average RPKM	Stage 8 Average RPKM	C4 Average RPKM	SX Average RPKM	Top Hit NR BLASTx	NR BLASTx Hit E Value	Top NR BLASTx hit description	Top Swiss Prot BLASTx hit	Top Swiss Prot BLASTx hit E Value	Top Swiss Prot BLASTx hit description	C.elegans Ensembl ID Top BLASTX Hit	C.elegans Top BLASTX Hit E Value	C. elegans Top BLASTX hit description	D.melanogaster Ensembl ID Top BLASTX Hit	D.melanogaster Top BLASTX Hit E Value	D. melanogaster Top BLAST hit description	D. rerio Ensembl ID Top BLASTX Hit	D. rerio Top BLASTX Hit E Value	D. rerio Top BLASTX hit description	X. tropicalis Ensembl ID Top BLASTX Hit	X. tropicalis Top BLASTX Hit E Value	X. tropicalis Top BLASTX hit description	M. musculus Ensembl ID Top BLASTX Hit	M. musculus Top BLASTX Hit E Value	M. musculus Top BLASTX hit description	H. sapiens Ensembl ID Top BLASTX Hit	H. sapiens Top BLASTX Hit E Value	H. sapiens Top BLASTX hit description
6	SMED30029908		2, 3, 4	SMED30029908	13.0414	10815.7	5308.43	662.258	24.6989	5.41668	3.31727	1.97623	1.03499	0.0144884	.	.	.	.	.	.	NA	NA	NA	NA	NA	NA	NA	NA	NA	NA	NA	NA	NA	NA	NA	NA	NA	NA
6	SMED30032223		2, 3, 4	SMED30032223	2.77214	1573.88	901.204	173.414	10.056	1.58468	0.702249	0.365591	0.188626	0.0084778	.	.	.	.	.	.	NA	NA	NA	NA	NA	NA	NA	NA	NA	NA	NA	NA	NA	NA	NA	NA	NA	NA
6	SMED30011137		2, 3, 4	SMED30011137	7.35319	1307.19	715.362	128.508	7.41751	1.80085	1.02704	0.4698	0.267377	0.173868	XP_001952053.1	1e-177	eukaryotic initiation factor 4A [Acyrthosiphon pisum]	Q7RV88	1e-169	ATP-dependent RNA helicase eIF4A	F57B9.6a.2	3e-169	INF-1, isoform a.	FBpp0081324	3e-163	eIF4AIII	ENSDARP00000058912	3e-162	eukaryotic translation initiation factor 4A1A	ENSXETP00000043428	2e-163	eukaryotic translation initiation factor 4A1	ENSMUSP00000127034	2e-164	eukaryotic translation initiation factor 4A1	ENSP00000293831	4e-164	eukaryotic translation initiation factor 4A1
6	SMED30009880		2, 3, 4	SMED30009880	5.26574	1017.11	548.786	106.814	9.18894	1.45508	0.778095	0.36053	0.221836	0.186771	XP_002733137.1	3e-35	ubiquitin-conjugating enzyme E2 N-like [Saccoglossus kowalevskii]	P35128	2e-35	Ubiquitin-conjugating enzyme E2 N	Y54G2A.31	7e-34	UBC-13 (ubc-13)	FBpp0289793	3e-36	bendless	ENSDARP00000003705	9e-36	ubiquitin-conjugating enzyme E2Na	ENSXETP00000028257	1e-33	ubiquitin-conjugating enzyme E2N	ENSMUSP00000096932	2e-35	ubiquitin-conjugating enzyme E2N	ENSP00000316176	3e-35	ubiquitin-conjugating enzyme E2N
6	SMED30019564		2, 3, 4	SMED30019564	6.99581	785.814	472.354	133.507	12.3095	2.50601	1.65078	0.78191	0.75218	0.0114399	XP_002618152.1	0.0004	hypothetical protein CLUG_01611 [Clavispora lusitaniae ATCC 42720]	P29128	0.0006	E3 ubiquitin-protein ligase ICP0	NA	NA	NA	NA	NA	NA	ENSDARP00000130234	0.0001	topoisomerase I binding, arginine/serine-rich b	ENSXETP00000032271	7e-05	topoisomerase I binding, arginine/serine-rich, E3 ubiquitin protein ligase	NA	NA	NA	NA	NA	NA
6	SMED30033871		2, 3, 4	SMED30033871	5.07418	763.895	509.614	130.821	6.61802	1.24912	0.828826	0.580322	0.321597	1.00323	XP_003382495.1	4e-54	ubiquitin-conjugating enzyme E2 K-like [Amphimedon queenslandica]	P61085	1e-47	Ubiquitin-conjugating enzyme E2 K	C06E2.3	2e-47	UBC-21 (ubc-21)	FBpp0076124	1e-45	Ubiquitin conjugating enzyme 4	ENSDARP00000120324	2e-48	ubiquitin-conjugating enzyme E2Kb (UBC1 homolog, yeast)	ENSXETP00000028042	8e-40	ubiquitin-conjugating enzyme E2K	ENSMUSP00000122471	2e-48	ubiquitin-conjugating enzyme E2K	ENSP00000261427	3e-48	ubiquitin-conjugating enzyme E2K
6	SMED30032579		2, 3, 4	SMED30032579	0.465728	724.959	362.05	35.9331	0.866608	0.334865	0.1638	0.239975	0.096553	0.489172	AEI91098.1	1e-105	lactate dehydrogenase A [Eospalax baileyi]	P04642	2e-106	L-lactate dehydrogenase A chain	F13D12.2	1e-94	LDH-1 (ldh-1)	FBpp0304375	2e-97	Ecdysone-inducible gene L3	ENSDARP00000140963	1e-105	lactate dehydrogenase A4	ENSXETP00000036972	7e-103	lactate dehydrogenase B	ENSMUSP00000032373	7e-107	lactate dehydrogenase B	ENSP00000229319	4e-107	lactate dehydrogenase B
6	SMED30000077		2, 3, 4	SMED30000077	0.441413	607.256	306.929	110.245	3.24259	0.623301	0.35132	0.147155	0.0842534	0.00597123	CDJ19896.1	5e-51	innexin unc 9 [Echinococcus granulosus]	O01393	1e-26	Innexin unc-9	C16E9.4a	7e-29	INX-1, isoform b (inx-1)	FBpp0070965	9e-13	Innexin 2	ENSDARP00000120825	0.0002	pannexin 3	NA	NA	NA	NA	NA	NA	NA	NA	NA
6	SMED30006790		2, 3, 4	SMED30006790	15.1121	600.043	339.245	103.766	9.71521	1.83514	1.07486	0.266553	0.155671	0.128065	.	.	.	.	.	.	NA	NA	NA	NA	NA	NA	NA	NA	NA	NA	NA	NA	NA	NA	NA	NA	NA	NA
6	SMED30022810		2, 3	SMED30022810	1.10186	547.377	316.061	45.4526	2.6096	3.64755	4.41648	3.42259	0.273739	0.684846	XP_005167345.1	2e-08	serine/threonine-protein kinase pim-1-like [Danio rerio]	Q86V86	5e-07	Serine/threonine-protein kinase pim-3 [Homo sapiens]	B0218.3	2e-05	PMK-1 (pmk-1)	NA	NA	NA	ENSDARP00000106324	1e-11	si:ch211-196g2.7	ENSXETP00000020613	4e-08	Pim-1 proto-oncogene, serine/threonine kinase	ENSMUSP00000044603	2e-07	proviral integration site 3	ENSP00000353824	1e-07	Pim-3 proto-oncogene, serine/threonine kinase
6	SMED30005037		2, 3, 4	SMED30005037	2.41591	499.322	264.26	78.0338	4.21156	0.511803	0.173631	0.0944525	0.0443958	0	.	.	.	.	.	.	NA	NA	NA	NA	NA	NA	NA	NA	NA	NA	NA	NA	NA	NA	NA	NA	NA	NA
6	SMED30012849		2, 3, 4	SMED30012849	0.731092	481.936	312.833	85.1154	9.00437	0.825596	0.217443	0.108518	0.0493356	0	.	.	.	.	.	.	NA	NA	NA	NA	NA	NA	NA	NA	NA	NA	NA	NA	NA	NA	NA	NA	NA	NA
6	SMED30013088		2, 3, 4	SMED30013088	0.212076	462.085	276.467	49.3152	1.66355	0.472428	0.214863	0.1663	0.0573542	0.0147066	.	.	.	.	.	.	NA	NA	NA	NA	NA	NA	NA	NA	NA	NA	NA	NA	NA	NA	NA	NA	NA	NA
6	SMED30013987		2, 3, 4	SMED30013987	0.378879	434.56	209.279	58.787	1.87297	0.300229	0.191934	0.209362	0.329317	0.211822	CDJ19896.1	1e-32	innexin unc 9 [Echinococcus granulosus]	A8WVX4	2e-18	Innexin-19	C18H7.2a	1e-25	INX-18, isoform b (inx-18)	NA	NA	NA	ENSDARP00000088509	2e-05	pannexin 1b	NA	NA	NA	ENSMUSP00000011262	0.0005	pannexin 3	NA	NA	NA
6	SMED30003263		2, 3, 4	SMED30003263	1.1241	433.32	214.526	40.3986	1.9532	0.27036	0.27093	0.219608	0.104757	0.128497	XP_001459876.1	2e-19	hypothetical protein [Paramecium tetraurelia strain d4-2]	B1AY13	2e-15	Ubiquitin carboxyl-terminal hydrolase 24	Y71A12B.9	5e-10	USP-3 (usp-3)	FBpp0308327	7e-12	fat facets	ENSDARP00000078325	4e-15	ubiquitin specific peptidase 24	ENSXETP00000054498	2e-16	ubiquitin specific peptidase 24	ENSMUSP00000133095	3e-16	ubiquitin specific peptidase 24	ENSP00000294383	7e-16	ubiquitin specific peptidase 24
6	SMED30005918		2, 3, 4	SMED30005918	2.34735	416.928	311.34	79.9873	5.37782	0.931854	0.459324	0.198769	0.215869	0.22807	EGZ27047.1	0.0001	hypothetical protein PHYSODRAFT_358215 [Phytophthora sojae]	Q8NHY2	0.0001	E3 ubiquitin-protein ligase RFWD2	NA	NA	NA	NA	NA	NA	ENSDARP00000101197	6e-06	ring finger and WD repeat domain 2	ENSXETP00000020180	1e-05	ring finger and WD repeat domain 2, E3 ubiquitin protein ligase	ENSMUSP00000076160	2e-05	ring finger and WD repeat domain 2	ENSP00000310943	2e-05	ring finger and WD repeat domain 2, E3 ubiquitin protein ligase
6	SMED30033700		2, 3, 4	SMED30033700	0.306477	414.95	190.58	68.3209	4.14556	1.12156	0.439838	0.126798	0.0780982	0	.	.	.	.	.	.	NA	NA	NA	NA	NA	NA	NA	NA	NA	NA	NA	NA	NA	NA	NA	NA	NA	NA
6	SMED30014431		2, 3, 4	SMED30014431	0.961826	409.439	198.706	82.3735	5.00687	1.10563	0.317424	0.250866	0.159182	2.90995	GAA35933.1	2e-38	innexin unc-9 [Clonorchis sinensis]	O01634	1e-22	Innexin-12	C16E9.4a	6e-26	INX-1, isoform b (inx-1)	FBpp0077031	3e-06	Innexin 6	NA	NA	NA	NA	NA	NA	NA	NA	NA	NA	NA	NA
6	SMED30027996		2, 3, 4	SMED30027996	1.32069	399.94	203.373	80.1822	5.70622	0.927208	0.31357	0.218334	0.0487778	0.0693383	ESO10889.1	2e-24	hypothetical protein HELRODRAFT_134359, partial [Helobdella robusta]	G5CEW6	3e-24	Eukaryotic translation initiation factor 4G	M110.4b	1e-07	IFG-1, isoform a.	FBpp0306828	2e-18	NAT1	ENSDARP00000135501	7e-19	eukaryotic translation initiation factor 4 gamma, 1	ENSXETP00000020922	2e-18	eukaryotic translation initiation factor 4 gamma, 3	ENSMUSP00000115946	3e-19	eukaryotic translation initiation factor 4 gamma, 3	ENSP00000364071	3e-19	eukaryotic translation initiation factor 4 gamma, 3
6	SMED30031695		2, 3, 4	SMED30031695	0.580032	398.927	178.762	48.4537	2.56584	0.729109	0.881695	0.606306	0.533214	0.971937	.	.	.	.	.	.	NA	NA	NA	NA	NA	NA	NA	NA	NA	NA	NA	NA	NA	NA	NA	NA	NA	NA
6	SMED30007130		2, 3, 4	SMED30007130	1.12902	388.664	204.276	77.7543	4.43923	0.713106	0.393642	0.457601	1.15632	0.036291	BAE78817.1	2e-52	innexin9 [Dugesia japonica]	A8WVX4	3e-32	Innexin-19	T16H5.1a	2e-31	INX-19, isoform a.	FBpp0070965	2e-08	Innexin 2	NA	NA	NA	NA	NA	NA	NA	NA	NA	NA	NA	NA
6	SMED30007542		2, 3, 4	SMED30007542	0.474304	365.668	183.398	29.6834	0.565296	0.158524	0.0980616	0.0958011	0.0770412	0	AGE13483.1	8e-25	decapping protein 2 [Bombyx mori]	Q5REQ8	4e-22	m7GpppN-mRNA hydrolase	F52G2.1c	5e-18	DCAP-2, isoform b (dcap-2)	FBpp0293514	8e-20	Decapping protein 2	ENSDARP00000137328	4e-24	decapping mRNA 2	ENSXETP00000046507	1e-20	decapping mRNA 2	ENSMUSP00000025350	2e-22	DCP2 decapping enzyme homolog (S. cerevisiae)	ENSP00000425770	6e-23	decapping mRNA 2
6	SMED30022146		2, 3, 4	SMED30022146	0.799903	359.693	176.427	32.8872	2.12839	0.768254	0.263385	0.253956	0	0.0306704	BAE87228.1	9e-33	unnamed protein product [Macaca fascicularis]	Q5R5F5	1e-33	Eukaryotic initiation factor 4A-I	Y65B4A.6b	9e-33	Y65B4A.6 (Y65B4A.6)	FBpp0078806	5e-31	Eukaryotic initiation factor 4a	ENSDARP00000058912	5e-34	eukaryotic translation initiation factor 4A1A	ENSXETP00000043428	7e-34	eukaryotic translation initiation factor 4A1	ENSMUSP00000127034	2e-34	eukaryotic translation initiation factor 4A1	ENSP00000463067	2e-35	eukaryotic translation initiation factor 4A1
6	SMED30031242		2, 3, 4	SMED30031242	1.82238	344.026	182.274	83.6722	5.7542	0.991261	0.352952	0.102091	0.0547087	0.00530052	CDJ11678.1	1e-39	innexin unc 9 [Hymenolepis microstoma]	O01393	1e-22	Innexin unc-9	C16E9.4a	2e-24	INX-1, isoform b (inx-1)	NA	NA	NA	NA	NA	NA	NA	NA	NA	NA	NA	NA	NA	NA	NA
6	SMED30018523		2, 3, 4	SMED30018523	0.46752	321.296	148.411	33.6965	2.18884	0.426797	0.260747	0.0781634	0.0186164	0.0672938	.	.	.	.	.	.	NA	NA	NA	NA	NA	NA	NA	NA	NA	NA	NA	NA	NA	NA	NA	NA	NA	NA
6	SMED30016908		2, 3, 4	SMED30016908	0.811192	314.029	168.372	41.269	1.47616	0.211925	0.119149	0.0622227	0.0681633	0.00676349	CCD58756.1	6e-36	sh3-containing grb2-like protein 3 (endophilin III) [Schistosoma mansoni]	Q8AXV0	2e-32	Endophilin-A2	T04D1.3c	9e-31	UNC-57, isoform c.	FBpp0083112	1e-22	Endophilin A	ENSDARP00000110333	1e-32	SH3-domain GRB2-like 1a	ENSXETP00000039086	3e-33	SH3-domain GRB2-like 1	ENSMUSP00000003268	2e-29	SH3-domain GRB2-like 1	ENSP00000269886	1e-29	SH3-domain GRB2-like 1
6	SMED30032802		2, 3, 4	SMED30032802	0.259375	311.955	150.236	53.1098	4.26988	0.66187	0.23761	0.0951538	0	0.0205085	.	.	.	.	.	.	NA	NA	NA	NA	NA	NA	NA	NA	NA	NA	NA	NA	NA	NA	NA	NA	NA	NA
6	SMED30014566		2, 3, 4	SMED30014566	0.372703	300.735	130.919	43.1862	2.47722	0.493741	0.316444	0.22793	0.0860568	0.170303	.	.	.	.	.	.	NA	NA	NA	NA	NA	NA	NA	NA	NA	NA	NA	NA	NA	NA	NA	NA	NA	NA
6	SMED30000410		2, 3, 4	SMED30000410	0.429313	293.848	161.936	27.95	1.09295	0.24983	0.0436588	0.0546606	0.0242458	0	XP_003888343.1	7e-05	hypothetical protein EHEL_110880 [Encephalitozoon hellem ATCC 50504]	Q9SUS4	5e-06	RING-H2 zinc finger protein RHA1a [Arabidopsis thaliana]	Y47D3B.11	1e-05	Y47D3B.11 (Y47D3B.11)	FBpp0293055	0.0007	Cnot 4 homologue	ENSDARP00000107206	7e-06	si:dkey-51a16.9	ENSXETP00000004079	0.0002	ring finger protein 103	ENSMUSP00000046843	0.001	topoisomerase I binding, arginine/serine-rich	NA	NA	NA
6	SMED30032107		2, 3, 4	SMED30032107	0.160614	282.394	119.96	19.7601	0.750068	0.0685582	0.0614803	0.0151628	0.0161474	0	XP_001179448.2	2e-86	phosphoenolpyruvate carboxykinase, cytosolic [GTP], partial [Strongylocentrotus purpuratus]	Q8BH04	5e-78	Phosphoenolpyruvate carboxykinase [GTP], mitochondrial	R11A5.4b.2	3e-76	PCK-2, isoform b.	FBpp0085880	2e-76	Phosphoenolpyruvate carboxykinase	ENSDARP00000018261	4e-79	phosphoenolpyruvate carboxykinase 1 (soluble)	ENSXETP00000031961	4e-81	phosphoenolpyruvate carboxykinase 2 (mitochondrial)	ENSMUSP00000038555	1e-78	phosphoenolpyruvate carboxykinase 2 (mitochondrial)	ENSP00000380171	1e-77	phosphoenolpyruvate carboxykinase 2 (mitochondrial)
6	SMED30029646		2, 3, 4	SMED30029646	0.880019	281.799	81.2371	27.3875	2.58299	0.368636	0.136594	0.0453171	0.0379664	0	CAZ29822.1	1e-136	glutamine synthetase bacteria, putative [Schistosoma mansoni]	Q7TT51	1e-53	Lengsin	NA	NA	NA	NA	NA	NA	ENSDARP00000025002	4e-47	lengsin, lens protein with glutamine synthetase domain	ENSXETP00000009680	9e-48	lengsin, lens protein with glutamine synthetase domain	ENSMUSP00000059871	3e-52	lengsin, lens protein with glutamine synthetase domain	ENSP00000359691	6e-53	lengsin, lens protein with glutamine synthetase domain
6	SMED30001683		2, 3, 4	SMED30001683	0.745204	274.099	123.699	41.6524	2.79452	0.416393	0.261733	0.166774	0.0433869	0.0758831	.	.	.	.	.	.	NA	NA	NA	NA	NA	NA	NA	NA	NA	NA	NA	NA	NA	NA	NA	NA	NA	NA
6	SMED30029185		2, 3, 4	SMED30029185	0.49006	273.705	190.05	22.2945	0.746065	0.476484	0.69244	0.614031	0.059302	0.157566	.	.	.	.	.	.	NA	NA	NA	NA	NA	NA	NA	NA	NA	NA	NA	NA	NA	NA	NA	NA	NA	NA
6	SMED30025002		2, 3, 4	SMED30025002	0.278681	265.994	162.07	43.9478	2.78722	0.259643	0.0792594	0.0737142	0.0166944	0	EYC01942.1	4e-29	hypothetical protein Y032_0103g3549 [Ancylostoma ceylanicum]	Q7TSG2	2e-20	RNA polymerase II subunit A C-terminal domain phosphatase	F36F2.6	1e-28	FCP-1 (fcp-1)	FBpp0072249	1e-28	NA	ENSDARP00000097776	1e-20	CTD (carboxy-terminal domain, RNA polymerase II, polypeptide A) phosphatase, subunit 1	ENSXETP00000059129	2e-20	CTD (carboxy-terminal domain, RNA polymerase II, polypeptide A) phosphatase, subunit 1	ENSMUSP00000038938	3e-21	CTD (carboxy-terminal domain, RNA polymerase II, polypeptide A) phosphatase, subunit 1	ENSP00000484525	6e-21	CTD (carboxy-terminal domain, RNA polymerase II, polypeptide A) phosphatase, subunit 1
6	SMED30008255		2	SMED30008255	40.6131	256.485	163.329	97.1097	69.7556	42.0803	37.5377	41.6506	84.0298	56.7901	XP_787081.3	0	eukaryotic translation initiation factor 2 subunit 3-like [Strongylocentrotus purpuratus]	Q24208	0	Eukaryotic translation initiation factor 2 subunit 3	Y39G10AR.8	0	Y39G10AR.8 (Y39G10AR.8)	FBpp0302537	0	Eukaryotic initiation factor 2gamma	ENSDARP00000027695	0	eukaryotic translation initiation factor 2, subunit 3 gamma	ENSXETP00000062730	0	eukaryotic translation initiation factor 2, subunit 3 gamma, 52kDa	ENSMUSP00000059395	0	eukaryotic translation initiation factor 2, subunit 3, structural gene X-linked	ENSP00000253039	0	eukaryotic translation initiation factor 2, subunit 3 gamma, 52kDa
6	SMED30005636		2, 3, 4	SMED30005636	0.783826	255.29	247.345	57.5342	3.37774	0.553972	0.369884	0.50795	0.278023	0.245288	EWC47967.1	5e-05	hypothetical protein DRE_02849 [Drechslerella stenobrocha 248]	Q07167	4e-05	16 kDa calcium-binding protein	C18E9.1	6e-05	CAL-2 (cal-2)	FBpp0292482	3e-05	Ecdysone-induced protein 63F 1	ENSDARP00000105669	4e-05	solute carrier family 25 (mitochondrial carrier; phosphate carrier), member 24, like	ENSXETP00000032547	0.001	troponin C type 2 (fast)	ENSMUSP00000041636	0.0001	calmodulin 4	ENSP00000288861	0.0002	calcium and integrin binding family member 4
6	SMED30000737		2, 3, 4	SMED30000737	0.091299	255.029	147.414	32.9046	1.25047	0.308901	0.0178174	0.109629	0.030162	0.0131134	XP_002525234.1	3e-06	conserved hypothetical protein [Ricinus communis]	.	.	.	B0432.13.2	3e-05	B0432.13 (B0432.13)	NA	NA	NA	ENSDARP00000024931	0.0008	TRAF-interacting protein	ENSXETP00000004079	0.0008	ring finger protein 103	ENSMUSP00000112801	0.0004	tetratricopeptide repeat domain 3	ENSP00000419556	0.0004	TRAF interacting protein
6	SMED30018253		2, 3, 4	SMED30018253	0.632622	252.008	145.552	64.9789	5.03514	0.730661	0.242913	0.11963	0.0522329	2.13502	CDJ19896.1	1e-58	innexin unc 9 [Echinococcus granulosus]	O01393	1e-31	Innexin unc-9	C16E9.4b	3e-35	INX-1, isoform b (inx-1)	FBpp0070965	3e-10	Innexin 2	NA	NA	NA	NA	NA	NA	NA	NA	NA	NA	NA	NA
6	SMED30025959		2, 3, 4	SMED30025959	0.535763	230.886	145.822	37.2777	1.94464	0.331645	0.179731	0.0977346	0.0627787	0	XP_003493731.1	1e-71	monocarboxylate transporter 14-like [Bombus impatiens]	Q6P2X9	7e-48	Monocarboxylate transporter 12	C10E2.6	3e-38	C10E2.6 (C10E2.6)	FBpp0309617	5e-41	Monocarboxylate transporter 1	ENSDARP00000073117	1e-44	solute carrier family 16, member 4	ENSXETP00000002722	4e-42	solute carrier family 16, member 6	ENSMUSP00000009522	3e-46	solute carrier family 16 (monocarboxylic acid transporters), member 12	ENSP00000360855	1e-43	solute carrier family 16, member 12
6	SMED30000979		2, 3, 4	SMED30000979	1.64756	228.8	124.82	32.1632	1.80398	0.19323	0.126259	0.100347	0	0	GAA42657.1	7e-08	hypothetical protein CLF_106912 [Clonorchis sinensis]	.	.	.	NA	NA	NA	NA	NA	NA	NA	NA	NA	NA	NA	NA	NA	NA	NA	NA	NA	NA
6	SMED30018175		2, 3, 4	SMED30018175	0.418699	226.478	151.17	53.0394	3.87074	0.676695	0.27373	0.25279	0.0499347	0.10415	XP_006630507.1	4e-41	eukaryotic translation initiation factor 4E-like [Lepisosteus oculatus]	O77210	5e-41	Eukaryotic translation initiation factor 4E	B0348.6a.2	1e-38	IFE-3, isoform b (ife-3)	FBpp0076464	1e-39	eIF4E-5	ENSDARP00000031553	3e-41	eukaryotic translation initiation factor 4E family member 1c	ENSXETP00000061620	2e-40	eukaryotic translation initiation factor 4E	ENSMUSP00000029803	3e-39	eukaryotic translation initiation factor 4E	ENSP00000323714	1e-40	eukaryotic translation initiation factor 4E family member 1B
6	SMED30026082		2, 3, 4	SMED30026082	1.03579	219.787	105.793	31.3906	1.67244	0.283868	0.184562	0.0334295	0.0277252	0.0135515	EKC40830.1	0	6-phosphogluconate dehydrogenase, decarboxylating [Crassostrea gigas]	P52209	6e-176	6-phosphogluconate dehydrogenase, decarboxylating [Homo sapiens]	T25B9.9	2e-166	T25B9.9.	FBpp0303827	1e-162	Phosphogluconate dehydrogenase	ENSDARP00000007588	0	phosphogluconate dehydrogenase	ENSXETP00000047969	1e-151	phosphogluconate dehydrogenase	ENSMUSP00000081141	9e-171	phosphogluconate dehydrogenase	ENSP00000270776	1e-176	phosphogluconate dehydrogenase
6	SMED30027124		2, 3, 4	SMED30027124	0.488658	215.669	108.739	23.4849	0.496187	0.286861	0.131242	0.0714396	0.061568	0.0232931	.	.	.	.	.	.	NA	NA	NA	NA	NA	NA	NA	NA	NA	NA	NA	NA	NA	NA	NA	NA	NA	NA
6	SMED30018306		2, 3, 4	SMED30018306	0.423311	211.609	105.635	44.132	3.98821	0.97839	0.442667	0.258819	0.116063	0.132643	XP_005794451.1	0.0005	hypothetical protein EMIHUDRAFT_59821, partial [Emiliania huxleyi CCMP1516]	Q09268	0.0003	Uncharacterized RING finger protein C32D5.10 [Caenorhabditis elegans]	C32D5.10	3e-05	C32D5.10 (C32D5.10)	NA	NA	NA	NA	NA	NA	NA	NA	NA	NA	NA	NA	ENSP00000421714	0.0008	SH3 domain containing ring finger 1
6	SMED30022698		2, 3, 4	SMED30022698	0.171996	208.363	140.182	34.7238	2.09924	0.500832	0.14404	0.0343021	0	0.037955	.	.	.	.	.	.	NA	NA	NA	NA	NA	NA	NA	NA	NA	NA	NA	NA	NA	NA	NA	NA	NA	NA
6	SMED30030688		2, 3, 4	SMED30030688	0.230658	205.295	114.193	16.5518	0.655599	0.167936	0.0771741	0.0668753	0.0676536	0.101941	XP_002406889.1	6e-38	lysophosphatidic acid acyltransferase endophilin, putative [Ixodes scapularis]	Q8AXV0	9e-29	Endophilin-A2	T04D1.3c	5e-28	UNC-57, isoform c.	FBpp0083112	5e-22	Endophilin A	ENSDARP00000133533	7e-28	SH3-domain GRB2-like 1b	ENSXETP00000039086	2e-31	SH3-domain GRB2-like 1	ENSMUSP00000030212	3e-27	SH3-domain GRB2-like 2	ENSP00000269886	1e-27	SH3-domain GRB2-like 1
6	SMED30033589		2, 3, 4	SMED30033589	0.259124	199.317	75.2446	17.3709	0.724721	0.107007	0.194387	0.0641144	0.06495	0.0551514	GAA38235.1	0	phosphoenolpyruvate carboxykinase (GTP) [Clonorchis sinensis]	P35558	0	Phosphoenolpyruvate carboxykinase, cytosolic [GTP]	R11A5.4b.2	0	PCK-2, isoform b.	FBpp0085880	0	Phosphoenolpyruvate carboxykinase	ENSDARP00000018261	0	phosphoenolpyruvate carboxykinase 1 (soluble)	ENSXETP00000031961	0	phosphoenolpyruvate carboxykinase 2 (mitochondrial)	ENSMUSP00000038555	0	phosphoenolpyruvate carboxykinase 2 (mitochondrial)	ENSP00000319814	0	phosphoenolpyruvate carboxykinase 1 (soluble)
6	SMED30027580		2, 3, 4	SMED30027580	0.910566	199.271	106.175	21.1197	1.53957	0.246286	0.118726	0.0823178	0.305442	0.171752	EYC10398.1	3e-15	hypothetical protein Y032_0055g2540 [Ancylostoma ceylanicum]	O44997	1e-13	Death-associated protein kinase dapk-1 [Caenorhabditis elegans]	K12C11.4a	1e-14	DAPK-1 (dapk-1)	FBpp0290718	3e-10	par-1	ENSDARP00000071912	5e-13	Pim-3 proto-oncogene, serine/threonine kinase	ENSXETP00000060016	1e-14	PAS domain containing serine/threonine kinase	ENSMUSP00000094997	4e-12	predicted gene 7168	ENSP00000365692	4e-11	Pim-2 proto-oncogene, serine/threonine kinase
6	SMED30022159		2, 3, 4	SMED30022159	0	197.155	74.769	15.4413	0.633345	0.196041	0.16576	0.0250167	0.0242419	0.0237422	XP_003464207.1	0.0007	E3 ubiquitin-protein ligase DTX3L [Cavia porcellus]	.	.	.	NA	NA	NA	NA	NA	NA	NA	NA	NA	NA	NA	NA	NA	NA	NA	NA	NA	NA
6	SMED30031170		2, 3, 4	SMED30031170	0.383638	196.666	65.0674	7.89024	0.342914	0.0725232	0.0519426	0.0481333	0.0232387	0	.	.	.	.	.	.	NA	NA	NA	NA	NA	NA	NA	NA	NA	NA	NA	NA	NA	NA	NA	NA	NA	NA
6	SMED30003082		2, 3, 4	SMED30003082	0.467438	195.014	101.316	22.8727	1.6342	0.185941	0.133399	0.0788492	0.116616	0.00996166	ADF47407.1	4e-54	exoribonuclease-2, partial [Dugesia japonica]	Q9FQ04	5e-50	5'-3' exoribonuclease 4	Y48B6A.3	5e-48	XRN-2 (xrn-2)	FBpp0304602	3e-44	NA	ENSDARP00000137023	4e-49	5'-3' exoribonuclease 2	ENSXETP00000050719	1e-49	5'-3' exoribonuclease 2	ENSMUSP00000028921	7e-48	5'-3' exoribonuclease 2	ENSP00000366396	2e-49	5'-3' exoribonuclease 2
6	SMED30010575		2, 3, 4	SMED30010575	0.549307	192.984	81.2577	15.7012	0.752706	0.0817657	0.160246	0.060296	0.0247537	0.0145894	XP_008199757.1	1e-179	phosphoenolpyruvate carboxykinase [GTP] isoform X2 [Tribolium castaneum]	P20007	1e-172	Phosphoenolpyruvate carboxykinase [GTP]	R11A5.4c.3	2e-157	PCK-2, isoform b.	FBpp0085880	2e-173	Phosphoenolpyruvate carboxykinase	ENSDARP00000005448	6e-168	phosphoenolpyruvate carboxykinase 2 (mitochondrial)	ENSXETP00000031961	5e-173	phosphoenolpyruvate carboxykinase 2 (mitochondrial)	ENSMUSP00000029017	2e-170	phosphoenolpyruvate carboxykinase 1, cytosolic	ENSP00000454011	4e-171	phosphoenolpyruvate carboxykinase 2 (mitochondrial)
6	SMED30028127		2, 3, 4	SMED30028127	0.528699	189.035	154.376	17.5691	0.600573	0.159775	0.209882	0.0329845	0.0655596	6.81189	XP_003537987.1	1e-40	ubiquitin fusion degradation protein 1 homolog [Glycine max]	Q92890	9e-38	Ubiquitin fusion degradation protein 1 homolog	F19B6.2b	2e-35	UFD-1, isoform b (ufd-1)	FBpp0075952	9e-36	Ubiquitin fusion-degradation 1-like	ENSDARP00000035108	2e-36	ubiquitin fusion degradation 1 like (yeast)	ENSXETP00000040258	3e-36	ubiquitin fusion degradation 1 like	ENSMUSP00000005394	3e-38	ubiquitin fusion degradation 1 like	ENSP00000263202	2e-38	ubiquitin fusion degradation 1 like (yeast)
6	SMED30034596		2, 3, 4	SMED30034596	0.283053	188.883	88.6065	29.336	1.99273	0.244327	0.117642	0.0674019	0.0426121	0	EUB61935.1	1e-19	hypothetical protein EGR_03208 [Echinococcus granulosus]	.	.	.	NA	NA	NA	NA	NA	NA	NA	NA	NA	NA	NA	NA	NA	NA	NA	NA	NA	NA
6	SMED30031750		2, 3, 4	SMED30031750	0.417023	186.256	129.299	28.4371	1.50535	0.36396	0.0522635	0.0598139	0	0	.	.	.	.	.	.	NA	NA	NA	NA	NA	NA	NA	NA	NA	NA	NA	NA	NA	NA	NA	NA	NA	NA
6	SMED30028482		2, 3, 4	SMED30028482	0.467567	185.589	97.9929	22.5786	0.601626	0.155122	0.105675	0.0393223	0.0567195	0.0116889	XP_001865012.1	2e-18	conserved hypothetical protein [Culex quinquefasciatus]	Q9LP51	2e-18	CBL-interacting serine/threonine-protein kinase 18	W09C5.5	4e-16	DKF-1 (dkf-1)	FBpp0072069	3e-14	PAS kinase	ENSDARP00000137209	7e-17	si:ch211-215j19.6	ENSXETP00000055223	2e-15	Uncharacterized protein	ENSMUSP00000000421	4e-15	testis-specific serine kinase 3	ENSP00000365692	1e-14	Pim-2 proto-oncogene, serine/threonine kinase
6	SMED30021141		2, 3, 4	SMED30021141	0.986873	185.164	98.9895	23.7696	1.63014	0.325278	0.210042	0.0535874	0.00909363	0.0178124	.	.	.	.	.	.	NA	NA	NA	NA	NA	NA	NA	NA	NA	NA	NA	NA	NA	NA	NA	NA	NA	NA
6	SMED30001165		2, 3, 4	SMED30001165	0.415745	183.021	88.6629	20.5578	0.793675	0.197914	0.0569321	0.0321658	0.00913558	0	CDJ06538.1	3e-55	Mitochondrial substrate solute carrier [Hymenolepis microstoma]	Q9UBX3	8e-47	Mitochondrial dicarboxylate carrier	K11G12.5	4e-45	K11G12.5 (K11G12.5)	FBpp0087946	2e-45	Dicarboxylate carrier 3	ENSDARP00000098538	7e-49	si:ch1073-100f3.2	ENSXETP00000042651	6e-42	solute carrier family 25 (mitochondrial carrier; dicarboxylate transporter), member 10	ENSMUSP00000026899	1e-47	solute carrier family 25 (mitochondrial carrier, dicarboxylate transporter), member 10	ENSP00000345580	2e-47	solute carrier family 25 (mitochondrial carrier; dicarboxylate transporter), member 10
6	SMED30025975		2, 3, 4	SMED30025975	0.552248	181.408	125.606	18.4889	1.27373	0.298211	0.248451	0.19802	0.288108	1.17518	CDJ14179.1	3e-152	phosphatidylserine synthase 1 [Hymenolepis microstoma]	B1H3H9	4e-125	Phosphatidylserine synthase 1	ZC506.3.3	3e-116	PSSY-1 (pssy-1)	FBpp0303956	1e-119	NA	ENSDARP00000026303	2e-122	phosphatidylserine synthase 1a	ENSXETP00000056764	8e-60	Phosphatidylserine synthase 2	ENSMUSP00000021990	5e-125	phosphatidylserine synthase 1	ENSP00000430548	4e-125	phosphatidylserine synthase 1
6	SMED30017844		2, 3, 4	SMED30017844	0.479753	181.396	76.4555	26.8169	1.7045	0.200058	0.0620767	0.0205107	0.0139948	0	.	.	.	.	.	.	NA	NA	NA	NA	NA	NA	NA	NA	NA	NA	NA	NA	NA	NA	NA	NA	NA	NA
6	SMED30008183		2, 3, 4	SMED30008183	0.427041	177.777	93.3859	18.4255	1.15955	0.414119	0.289385	0.0550428	0.0968409	0.055009	ADF47407.1	2e-30	exoribonuclease-2, partial [Dugesia japonica]	Q9VM71	2e-28	5'-3' exoribonuclease 2 homolog	Y48B6A.3	2e-27	XRN-2 (xrn-2)	FBpp0304602	2e-29	NA	ENSDARP00000138850	1e-22	5'-3' exoribonuclease 2	ENSXETP00000059293	4e-23	5'-3' exoribonuclease 1	ENSMUSP00000028921	8e-26	5'-3' exoribonuclease 2	ENSP00000366396	3e-25	5'-3' exoribonuclease 2
6	SMED30019179		2, 3, 4	SMED30019179	0.276576	177.733	82.5997	14.6271	1.08728	0.350552	0.225584	0.147419	0.0570064	0.101557	XP_001459876.1	1e-21	hypothetical protein [Paramecium tetraurelia strain d4-2]	Q9VYQ8	4e-13	Ubiquitin carboxyl-terminal hydrolase 7	Y71A12B.9	5e-10	USP-3 (usp-3)	FBpp0309600	4e-14	Ubiquitin-specific protease 7	ENSDARP00000111119	3e-13	ubiquitin specific peptidase 36	ENSXETP00000018089	2e-15	Uncharacterized protein	ENSMUSP00000090036	4e-13	ubiquitin specific peptidase 36	ENSP00000401119	3e-14	ubiquitin specific peptidase 36
6	SMED30013099		2, 3, 4	SMED30013099	0.63143	173.49	86.5108	22.0917	0.910121	0.207259	0.0545841	0.0457765	0.0367135	0	XP_002631701.1	2e-147	C. briggsae CBR-XRN-2 protein [Caenorhabditis briggsae]	Q9VM71	8e-130	5'-3' exoribonuclease 2 homolog	Y48B6A.3	1e-98	XRN-2 (xrn-2)	FBpp0304602	1e-130	NA	ENSDARP00000137023	6e-98	5'-3' exoribonuclease 2	ENSXETP00000050719	2e-99	5'-3' exoribonuclease 2	ENSMUSP00000028921	1e-95	5'-3' exoribonuclease 2	ENSP00000366396	2e-98	5'-3' exoribonuclease 2
6	SMED30011373		2, 3, 4	SMED30011373	0.634736	172.938	133.443	18.3754	2.29984	0.302195	0.330055	0.284863	0.247365	0.158266	XP_003557532.1	5e-25	zinc finger A20 and AN1 domain-containing stress-associated protein 9-like isoform 1 [Brachypodium distachyon]	Q852K5	1e-25	Zinc finger A20 and AN1 domain-containing stress-associated protein 6	F22D6.2.2	2e-16	F22D6.2 (F22D6.2)	FBpp0310743	2e-17	NA	ENSDARP00000136708	1e-19	zinc finger, AN1-type domain 6	ENSXETP00000031419	2e-20	zinc finger, AN1-type domain 5	ENSMUSP00000025659	6e-20	zinc finger, AN1-type domain 5	ENSP00000237937	6e-20	zinc finger, AN1-type domain 5
6	SMED30010422		2, 3, 4	SMED30010422	0.564672	168.009	79.8384	21.155	1.09456	0.235705	0.0538054	0.0309571	0.0445361	0	.	.	.	.	.	.	NA	NA	NA	NA	NA	NA	NA	NA	NA	NA	NA	NA	NA	NA	NA	NA	NA	NA
6	SMED30016812		2, 3, 4	SMED30016812	0.887898	162.872	71.3052	17.3066	1.39384	0.243431	0.102408	0.0111811	0.0227089	0	.	.	.	.	.	.	NA	NA	NA	NA	NA	NA	ENSDARP00000092336	6e-05	bloodthirsty-related gene family, member 2	NA	NA	NA	ENSMUSP00000057928	0.0006	tripartite motif-containing 10	NA	NA	NA
6	SMED30010671		2, 3, 4	SMED30010671	0.0688424	158.947	76.3523	13.7501	0.406591	0.151815	0.0498927	0.00852107	0.013237	0	CDJ06538.1	7e-79	Mitochondrial substrate solute carrier [Hymenolepis microstoma]	Q9UBX3	1e-70	Mitochondrial dicarboxylate carrier	K11G12.5	5e-69	K11G12.5 (K11G12.5)	FBpp0082215	6e-70	Dicarboxylate carrier 1	ENSDARP00000098538	2e-65	si:ch1073-100f3.2	ENSXETP00000042651	9e-65	solute carrier family 25 (mitochondrial carrier; dicarboxylate transporter), member 10	ENSMUSP00000026899	8e-70	solute carrier family 25 (mitochondrial carrier, dicarboxylate transporter), member 10	ENSP00000345580	2e-71	solute carrier family 25 (mitochondrial carrier; dicarboxylate transporter), member 10
6	SMED30008512		2, 3, 4	SMED30008512	0	157.76	59.6437	6.44754	0.100578	0.0367501	0.0264527	0	0.0125735	0	.	.	.	.	.	.	NA	NA	NA	NA	NA	NA	NA	NA	NA	NA	NA	NA	NA	NA	NA	NA	NA	NA
6	SMED30008175		2, 3, 4	SMED30008175	0.214329	157.662	86.6638	22.5793	2.39862	0.900045	0.347387	0.184792	0.0230851	0.1558	.	.	.	.	.	.	NA	NA	NA	FBpp0071136	0.0002	TNF-receptor-associated factor 6	NA	NA	NA	ENSXETP00000020954	0.0008	ring finger protein 41, E3 ubiquitin protein ligase	NA	NA	NA	NA	NA	NA
6	SMED30011166		2, 3, 4	SMED30011166	0.05363	156.93	78.3445	20.6708	0.708383	0.124324	0.0282234	0.0459612	0.0269475	0	.	.	.	.	.	.	NA	NA	NA	NA	NA	NA	ENSDARP00000002609	0.0002	ring finger protein 2	ENSXETP00000043941	0.0001	ring finger protein 1	ENSMUSP00000075476	0.0003	ring finger protein 2	ENSP00000400722	0.0002	ring finger protein 2
6	SMED30008523		2, 3, 4	SMED30008523	0	156.704	119.216	17.9967	0.72565	0.450741	0.252784	0.090776	0.0500119	0.0319773	AHY82409.1	1e-38	polyadenylate-binding protein 2 [Schmidtea mediterranea]	Q6TY21	6e-30	Embryonic polyadenylate-binding protein 2-B	C17E4.5	7e-28	PABP-2 (pabp-2)	FBpp0087863	1e-30	Pabp2	ENSDARP00000121304	3e-34	poly(A) binding protein, nuclear 1-like (cytoplasmic)	ENSXETP00000024583	7e-31	poly(A) binding protein, nuclear 1-like (cytoplasmic)	ENSMUSP00000115294	3e-30	poly(A) binding protein, nuclear 1	ENSP00000451970	8e-30	poly(A) binding protein, nuclear 1
6	SMED30027509		2, 3, 4	SMED30027509	0.309366	155.248	96.8189	27.7606	1.06833	0.210509	0.0736779	0.0192517	0.0146296	0	GAA32864.1	2e-20	serine/threonine-protein kinase psk1 [Clonorchis sinensis]	P18652	7e-17	Ribosomal protein S6 kinase 2 alpha	T01H8.1e	7e-15	RSKN-1, isoform e.	FBpp0305864	1e-15	Ribosomal protein S6 kinase II	ENSDARP00000104901	2e-16	ribosomal protein S6 kinase a, polypeptide 1	ENSXETP00000008237	9e-19	Uncharacterized protein	ENSMUSP00000024575	2e-17	ribosomal protein S6 kinase, polypeptide 2	ENSP00000487553	5e-16	ribosomal protein S6 kinase, 90kDa, polypeptide 1
6	SMED30011428		2, 3, 4	SMED30011428	0.60337	153.34	99.4674	23.8212	1.74948	0.404876	0.226564	0.14804	0.171573	0.126831	CDJ20388.1	0	glycogen phosphorylase [Echinococcus granulosus]	P11217	0	Glycogen phosphorylase, muscle form	T22F3.3b.3	0	T22F3.3, isoform b (T22F3.3)	FBpp0099923	0	Glycogen phosphorylase	ENSDARP00000025885	0	phosphorylase, glycogen; brain	ENSXETP00000035953	0	phosphorylase, glycogen, liver	ENSMUSP00000047564	0	muscle glycogen phosphorylase	ENSP00000164139	0	phosphorylase, glycogen, muscle
6	SMED30000104		2, 3, 4	SMED30000104	0.484979	150.716	133.767	37.1704	6.45474	0.220304	0.0824691	0.0332642	0.00855956	0	EUB59905.1	9e-53	Sodium/potassium-transporting ATPase subunit beta-1 [Echinococcus granulosus]	Q93235	2e-27	Sodium/potassium-transporting ATPase subunit beta-1	C17E4.9.2	1e-28	NKB-1 (nkb-1)	FBpp0079012	7e-22	nervana 1	ENSDARP00000003281	1e-21	ATPase, Na+/K+ transporting, beta 1a polypeptide	ENSXETP00000005145	4e-21	ATPase, Na+/K+ transporting, beta 1 polypeptide	ENSMUSP00000027863	5e-20	ATPase, Na+/K+ transporting, beta 1 polypeptide	ENSP00000356789	4e-18	ATPase, Na+/K+ transporting, beta 1 polypeptide
6	SMED30023181		2, 3, 4	SMED30023181	0	149.504	59.1058	14.4792	0.602937	0.433093	0.478113	0.330241	0.725969	0.344618	.	.	.	.	.	.	NA	NA	NA	NA	NA	NA	NA	NA	NA	NA	NA	NA	NA	NA	NA	NA	NA	NA
6	SMED30026463		2, 3, 4	SMED30026463	0.483155	149.047	113.189	19.6435	1.9915	0.369203	0.117307	0.0407109	0.0442237	0.0662262	XP_002424443.1	0.0004	conserved hypothetical protein [Pediculus humanus corporis]	.	.	.	H10E21.5	0.0008	H10E21.5 (H10E21.5)	NA	NA	NA	ENSDARP00000134947	0.0005	NA	NA	NA	NA	NA	NA	NA	NA	NA	NA
6	SMED30027079		2, 3, 4	SMED30027079	0.41674	148.332	66.932	26.2378	1.98275	0.269437	0.127143	0.0478253	0.0320758	0.00423083	EUB61935.1	4e-22	hypothetical protein EGR_03208 [Echinococcus granulosus]	.	.	.	NA	NA	NA	NA	NA	NA	NA	NA	NA	NA	NA	NA	NA	NA	NA	NA	NA	NA
6	SMED30032954		2, 3, 4	SMED30032954	0.196968	146.976	67.0697	11.3614	0.421167	0.0819662	0.0106496	0.025378	0.0511647	0	XP_975997.1	9e-180	phosphoenolpyruvate carboxykinase [GTP] isoform X1 [Tribolium castaneum]	P20007	1e-172	Phosphoenolpyruvate carboxykinase [GTP]	R11A5.4c.3	7e-158	PCK-2, isoform b.	FBpp0085880	2e-173	Phosphoenolpyruvate carboxykinase	ENSDARP00000005448	6e-168	phosphoenolpyruvate carboxykinase 2 (mitochondrial)	ENSXETP00000031961	2e-172	phosphoenolpyruvate carboxykinase 2 (mitochondrial)	ENSMUSP00000029017	1e-171	phosphoenolpyruvate carboxykinase 1, cytosolic	ENSP00000319814	2e-171	phosphoenolpyruvate carboxykinase 1 (soluble)
6	SMED30033111		2, 3, 4	SMED30033111	0.0481945	145.462	71.105	7.00059	0.632557	0.186899	0.232852	0.158757	0.114536	0.661579	XP_004593790.1	4e-74	L-lactate dehydrogenase A chain isoform X1 [Ochotona princeps]	A5A6N7	2e-76	L-lactate dehydrogenase B chain	F13D12.2	9e-69	LDH-1 (ldh-1)	FBpp0304375	8e-76	Ecdysone-inducible gene L3	ENSDARP00000140963	2e-72	lactate dehydrogenase A4	ENSXETP00000036972	1e-73	lactate dehydrogenase B	ENSMUSP00000032373	2e-76	lactate dehydrogenase B	ENSP00000229319	5e-77	lactate dehydrogenase B
6	SMED30001832		2, 3, 4	SMED30001832	0.272508	144.573	71.877	18.035	1.17891	0.256766	0.083379	0.0118888	0.0146758	0.0140802	.	.	.	.	.	.	NA	NA	NA	NA	NA	NA	NA	NA	NA	NA	NA	NA	NA	NA	NA	NA	NA	NA
6	SMED30013957		2, 3	SMED30013957	0.208887	142.079	73.971	8.49932	0.784767	0.978232	0.62374	0.297082	0.0336564	0.231057	.	.	.	.	.	.	NA	NA	NA	NA	NA	NA	NA	NA	NA	NA	NA	NA	NA	NA	NA	NA	NA	NA
6	SMED30012454		2, 3, 4	SMED30012454	0.562827	141.316	68.1949	17.1551	0.897046	0.211812	0.110315	0.0184159	0	0.0222511	.	.	.	.	.	.	NA	NA	NA	NA	NA	NA	NA	NA	NA	NA	NA	NA	NA	NA	NA	NA	NA	NA
6	SMED30034049		2, 3, 4	SMED30034049	0.0881353	140.797	104.591	34.6391	1.65291	0.287262	0.0641685	0.0187838	0.0574671	0.00843536	XP_008299696.1	3e-25	UDP-xylose and UDP-N-acetylglucosamine transporter [Stegastes partitus]	Q7ZW46	6e-26	UDP-xylose and UDP-N-acetylglucosamine transporter	F15B10.1b	2e-22	NSTP-2, isoform a.	FBpp0070840	2e-22	ER GDP-fucose transporter	ENSDARP00000095658	3e-27	solute carrier family 35, member B4	NA	NA	NA	ENSMUSP00000019143	2e-21	solute carrier family 35, member B4	ENSP00000367770	2e-22	solute carrier family 35 (UDP-xylose/UDP-N-acetylglucosamine transporter), member B4
6	SMED30016761		2, 3, 4	SMED30016761	0.568879	138.783	98.7012	27.8366	2.28033	0.344729	0.155002	0.153309	0	0.0637467	.	.	.	.	.	.	NA	NA	NA	NA	NA	NA	NA	NA	NA	NA	NA	NA	NA	NA	NA	NA	NA	NA
6	SMED30020360		2, 3, 4	SMED30020360	0.465619	138.315	104.562	34.6511	2.44508	0.164113	0.10374	0.0223498	0.0256936	0.00837837	CDJ10443.1	3e-42	troponin i [Hymenolepis microstoma]	O44572	8e-21	Troponin I 4	W03F8.1	7e-22	TNI-4 (tni-4)	FBpp0074297	3e-15	wings up A	ENSDARP00000109710	1e-14	troponin I type 1b (skeletal, slow)	ENSXETP00000037243	1e-13	troponin I type 1 (skeletal, slow)	ENSMUSP00000123509	5e-12	troponin I, skeletal, slow 1	ENSP00000356281	5e-12	troponin I type 1 (skeletal, slow)
6	SMED30014834		2, 3, 4	SMED30014834	0.0693337	137.76	57.0044	11.2841	0.385541	0.109531	0.0975963	0.15086	0.0124603	0.103043	EKC27094.1	0	Phosphoenolpyruvate carboxykinase, cytosolic [GTP] [Crassostrea gigas]	Q5R5J1	0	Phosphoenolpyruvate carboxykinase, cytosolic [GTP]	R11A5.4a.2	0	PCK-2, isoform b.	FBpp0085880	0	Phosphoenolpyruvate carboxykinase	ENSDARP00000018261	0	phosphoenolpyruvate carboxykinase 1 (soluble)	ENSXETP00000031961	0	phosphoenolpyruvate carboxykinase 2 (mitochondrial)	ENSMUSP00000029017	0	phosphoenolpyruvate carboxykinase 1, cytosolic	ENSP00000319814	0	phosphoenolpyruvate carboxykinase 1 (soluble)
6	SMED30020435		2, 3, 4	SMED30020435	0.790017	136.136	79.7245	37.8764	2.68061	0.114349	0.157318	0.0657242	0.0251538	0.0685545	CCD60631.1	0	myosin heavy chain [Schistosoma mansoni]	P24733	0	Myosin heavy chain, striated muscle [Argopecten irradians]	F11C3.3.3	0	UNC-54 (unc-54)	FBpp0080462	0	Myosin heavy chain	ENSDARP00000088845	0	wu:fd14a01	ENSXETP00000026213	0	myosin, heavy chain 4, skeletal muscle	ENSMUSP00000127514	0	myosin, heavy polypeptide 4, skeletal muscle	ENSP00000226207	0	myosin, heavy chain 1, skeletal muscle, adult
6	SMED30031392		2, 3, 4	SMED30031392	0	136.083	57.858	8.20625	0.327909	0.0593876	0.0404719	0.0216953	0.0286705	0	WP_019590888.1	8e-23	MULTISPECIES: hypothetical protein [Thioalkalivibrio]	Q55DU7	6e-19	Probable serine/threonine-protein kinase gdt4	B0496.3e.2	1e-17	UNC-82, isoform e.	FBpp0078042	4e-16	Sak kinase	ENSDARP00000070968	8e-20	serine/threonine kinase 33	ENSXETP00000001334	3e-19	myosin light chain kinase family, member 4	ENSMUSP00000100988	1e-18	polo-like kinase 5	ENSP00000403527	5e-19	serine/threonine kinase 36
6	SMED30013090		2, 3, 4	SMED30013090	0.192248	133.841	88.7934	22.2247	1.38529	0.231196	0.0431681	0.032703	0.0426168	0.0166452	ELT98460.1	1e-70	hypothetical protein CAPTEDRAFT_177636 [Capitella teleta]	Q8BGC3	2e-47	Monocarboxylate transporter 12	C10E2.6	2e-36	C10E2.6 (C10E2.6)	FBpp0309617	1e-39	Monocarboxylate transporter 1	ENSDARP00000108793	3e-45	solute carrier family 16, member 9a	ENSXETP00000002722	2e-44	solute carrier family 16, member 6	ENSMUSP00000009522	3e-48	solute carrier family 16 (monocarboxylic acid transporters), member 12	ENSP00000360855	7e-48	solute carrier family 16, member 12
6	SMED30027894		2, 3, 4	SMED30027894	0.121849	133.801	67.758	29.4126	1.66854	0.196199	0.0787427	0.0606509	0.0429813	10.0447	.	.	.	.	.	.	NA	NA	NA	NA	NA	NA	NA	NA	NA	NA	NA	NA	NA	NA	NA	NA	NA	NA
6	SMED30020719		2, 3, 4	SMED30020719	0	132.049	58.6117	8.91008	0.900907	0.155297	0.155058	0.0307964	0.0659861	0.113571	EFO27947.2	4e-30	hypothetical protein LOAG_00540 [Loa loa]	Q9P376	2e-20	RNA polymerase II subunit A C-terminal domain phosphatase	F36F2.6	1e-26	FCP-1 (fcp-1)	FBpp0072249	1e-22	NA	ENSDARP00000097776	1e-17	CTD (carboxy-terminal domain, RNA polymerase II, polypeptide A) phosphatase, subunit 1	ENSXETP00000001901	1e-17	CTD (carboxy-terminal domain, RNA polymerase II, polypeptide A) phosphatase, subunit 1	ENSMUSP00000038938	1e-18	CTD (carboxy-terminal domain, RNA polymerase II, polypeptide A) phosphatase, subunit 1	ENSP00000465119	2e-18	CTD (carboxy-terminal domain, RNA polymerase II, polypeptide A) phosphatase, subunit 1
6	SMED30013105		2, 3, 4	SMED30013105	0.471419	131.876	126.244	42.4713	6.87908	2.88542	1.60725	0.746249	0.763342	5.89932	AAC47636.1	2e-97	enolase, partial [Girardia cf. dorotocephala]	Q27877	3e-88	Enolase	T21B10.2c.2	1e-77	ENOL-1, isoform c.	FBpp0077575	4e-80	Enolase	ENSDARP00000115703	1e-84	enolase 3, (beta, muscle)	ENSXETP00000026001	3e-86	enolase 1, (alpha)	ENSMUSP00000115726	1e-88	enolase 3, beta muscle	ENSP00000467444	2e-88	enolase 3 (beta, muscle)
6	SMED30028969		2, 3, 4	SMED30028969	0.301093	130.676	73.1128	24.4695	1.73317	0.402453	0.143093	0.0539688	0.0153043	0	.	.	.	.	.	.	NA	NA	NA	NA	NA	NA	NA	NA	NA	NA	NA	NA	NA	NA	NA	NA	NA	NA
6	SMED30033063		2, 3, 4	SMED30033063	0.244972	129.521	79.1334	28.313	1.98532	0.196818	0.0552691	0.0319736	0.0419154	0.00469484	XP_002435427.1	1e-62	monocarboxylate transporter, putative [Ixodes scapularis]	Q6ZSM3	3e-44	Monocarboxylate transporter 12	C10E2.6	1e-32	C10E2.6 (C10E2.6)	FBpp0309617	2e-33	Monocarboxylate transporter 1	ENSDARP00000108793	3e-43	solute carrier family 16, member 9a	ENSXETP00000002722	7e-41	solute carrier family 16, member 6	ENSMUSP00000009522	4e-44	solute carrier family 16 (monocarboxylic acid transporters), member 12	ENSP00000360855	9e-45	solute carrier family 16, member 12
6	SMED30006700		2, 3, 4	SMED30006700	0.227391	128.413	58.3814	10.3968	0.550465	0.0355887	0.0453796	0.0222901	0	0.0123797	XP_002786620.1	0.0002	RING-H2 finger protein ATL2E, putative [Perkinsus marinus ATCC 50983]	Q9SUS4	5e-05	RING-H2 zinc finger protein RHA1a [Arabidopsis thaliana]	ZK637.14	0.0003	ZK637.14 (ZK637.14)	NA	NA	NA	ENSDARP00000136621	4e-05	ring finger protein 24	ENSXETP00000039002	0.0005	ring finger protein 24	ENSMUSP00000129843	0.0008	ring finger protein 24	ENSP00000388550	0.0006	ring finger protein 24
6	SMED30001072		2, 3, 4	SMED30001072	0.306041	127.742	75.2686	18.4306	1.66404	0.649025	0.164713	0.076434	0.0712793	0.0834368	.	.	.	.	.	.	NA	NA	NA	NA	NA	NA	NA	NA	NA	NA	NA	NA	NA	NA	NA	NA	NA	NA
6	SMED30004839		2, 3, 4	SMED30004839	0.21421	126.303	90.5954	22.6356	1.31456	0.770631	0.293072	0.2268	0.774791	0.0909278	CAP23915.2	2e-05	Protein CBG02635 [Caenorhabditis briggsae]	P29129	2e-07	E3 ubiquitin-protein ligase ICP0	C32D5.11	4e-06	C32D5.11 (C32D5.11)	FBpp0304302	0.0002	Topoisomerase I-interacting protein	ENSDARP00000130234	0.0001	topoisomerase I binding, arginine/serine-rich b	ENSXETP00000032271	0.0005	topoisomerase I binding, arginine/serine-rich, E3 ubiquitin protein ligase	NA	NA	NA	NA	NA	NA
6	SMED30017719		2, 3	SMED30017719	0.725403	125.297	81.114	11.1633	1.68721	1.26155	1.42066	1.23354	0.667578	0.91785	XP_001950419.1	8e-71	dnaJ homolog subfamily C member 2 [Acyrthosiphon pisum]	Q7TQ20	4e-71	DnaJ homolog subfamily C member 2	F38A5.13	5e-56	DNJ-11 (dnj-11)	FBpp0293954	4e-64	NA	ENSDARP00000094239	7e-70	DnaJ (Hsp40) homolog, subfamily C, member 2	ENSXETP00000063020	5e-69	DnaJ (Hsp40) homolog, subfamily C, member 2	ENSMUSP00000110849	7e-70	DnaJ (Hsp40) homolog, subfamily C, member 2	ENSP00000368565	1e-68	DnaJ (Hsp40) homolog, subfamily C, member 2
6	SMED30022875		2, 3, 4	SMED30022875	0.130276	125.086	66.8699	21.1553	2.19498	0.276221	0.139067	0.0667473	0.010747	0	.	.	.	.	.	.	NA	NA	NA	NA	NA	NA	NA	NA	NA	NA	NA	NA	NA	NA	NA	NA	NA	NA
6	SMED30018852		2, 3, 4	SMED30018852	0.663646	121.812	68.2762	21.6777	1.57584	0.534549	0.482921	0.380511	0.0772988	0.435713	.	.	.	.	.	.	NA	NA	NA	NA	NA	NA	NA	NA	NA	NA	NA	NA	NA	NA	NA	NA	NA	NA
6	SMED30027751		2, 3, 4	SMED30027751	0.155625	120.663	92.3434	32.2655	2.93934	0.64537	0.443838	0.373933	0.224801	0.173882	AGW01144.1	7e-06	ICP0 [Suid herpesvirus 1]	P29129	8e-08	E3 ubiquitin-protein ligase ICP0	R02E12.4	0.0002	R02E12.4 (R02E12.4)	FBpp0304302	0.0005	Topoisomerase I-interacting protein	ENSDARP00000130234	0.0006	topoisomerase I binding, arginine/serine-rich b	NA	NA	NA	NA	NA	NA	NA	NA	NA
6	SMED30003965		2	SMED30003965	7.75225	120.518	73.4808	40.5158	14.3232	10.2722	8.61578	7.42563	8.50431	6.8278	CDJ18911.1	0	zinc finger protein 271 [Echinococcus granulosus]	P10076	7e-24	Zinc finger protein 26	C16E9.4b	2e-22	INX-1, isoform b (inx-1)	FBpp0305244	1e-21	Meiotic central spindle	ENSDARP00000140451	1e-27	si:dkey-222o15.5	ENSXETP00000043607	1e-25	zinc finger protein 768	ENSMUSP00000124075	6e-25	zinc finger protein 26	ENSP00000292530	2e-24	zinc finger protein 333
6	SMED30007810		2, 3, 4	SMED30007810	0	119.125	75.2244	15.1639	0.571473	0.118045	0.22909	0.107454	0.0161542	0.0747076	XP_002628061.1	0.0001	RING finger domain-containing protein [Ajellomyces dermatitidis SLH14081]	.	.	.	W02A11.3	3e-05	TOE-4 (toe-4)	FBpp0081908	0.0004	NA	NA	NA	NA	NA	NA	NA	ENSMUSP00000141725	0.0004	E3 ubiquitin-protein ligase RNF181	NA	NA	NA
6	SMED30016628		2, 3, 4	SMED30016628	0.332326	117.516	67.673	18.8857	0.870276	0.11177	0.0849305	0.049069	0.0100786	0	.	.	.	.	.	.	NA	NA	NA	NA	NA	NA	NA	NA	NA	NA	NA	NA	NA	NA	NA	NA	NA	NA
6	SMED30016992		2, 3, 4	SMED30016992	0.327883	116.764	95.486	11.8657	0.908443	0.12286	0.052488	0.0320451	0.00535491	0.00571503	XP_004930921.1	3e-68	monocarboxylate transporter 5-like [Bombyx mori]	Q8BGC3	1e-38	Monocarboxylate transporter 12	C10E2.6	1e-39	C10E2.6 (C10E2.6)	FBpp0311256	1e-38	NA	ENSDARP00000108793	3e-42	solute carrier family 16, member 9a	ENSXETP00000046435	6e-33	solute carrier family 16 (monocarboxylate transporter), member 7	ENSMUSP00000009522	2e-39	solute carrier family 16 (monocarboxylic acid transporters), member 12	ENSP00000358794	1e-34	solute carrier family 16, member 4
6	SMED30030651		2, 3, 4	SMED30030651	0.0873325	115.591	104.877	26.4817	4.44739	0.129004	0.136334	0.0357238	0.288413	6.02774	ACI31185.1	8e-89	aquaporin [Schistosoma mansoni]	P47862	4e-59	Aquaporin-3	M02F4.8.2	1e-49	AQP-7 (aqp-7)	FBpp0087240	6e-16	Drip	ENSDARP00000106803	3e-57	aquaporin 10a	ENSXETP00000023755	1e-48	aquaporin 9	ENSMUSP00000055110	3e-59	aquaporin 3	ENSP00000297991	3e-58	aquaporin 3 (Gill blood group)
6	SMED30006010		2, 3, 4	SMED30006010	0.301632	114.218	54.5051	21.2947	1.21625	0.22002	0.071988	0.0307443	0.00852185	0	.	.	.	.	.	.	NA	NA	NA	NA	NA	NA	NA	NA	NA	NA	NA	NA	NA	NA	NA	NA	NA	NA
6	SMED30028593		2, 3, 4	SMED30028593	0.347851	114.109	53.2707	13.2428	1.84007	0.428616	0.685977	0.241696	0.138476	0.277544	.	.	.	.	.	.	NA	NA	NA	NA	NA	NA	NA	NA	NA	NA	NA	NA	NA	NA	NA	NA	NA	NA
6	SMED30031733		2, 3, 4	SMED30031733	0.127476	113.327	56.3949	15.1351	1.34881	0.824729	0.620858	0.916378	0.330007	0.522151	.	.	.	.	.	.	NA	NA	NA	NA	NA	NA	NA	NA	NA	NA	NA	NA	NA	NA	NA	NA	NA	NA
6	SMED30018217		2, 3	SMED30018217	0.767278	113.118	108.139	5.77997	0.151929	0.14589	0.215087	0.115192	0.0359884	0.0905822	GAA55405.1	7e-101	basement membrane-specific heparan sulfate proteoglycan core protein, partial [Clonorchis sinensis]	P98160	6e-33	Basement membrane-specific heparan sulfate proteoglycan core protein	ZC101.2e	2e-21	UNC-52, isoform e.	FBpp0309651	4e-25	terribly reduced optic lobes	ENSDARP00000138524	2e-31	heparan sulfate proteoglycan 2	ENSXETP00000038816	1e-30	heparan sulfate proteoglycan 2	ENSMUSP00000030547	2e-29	perlecan (heparan sulfate proteoglycan 2)	ENSP00000363827	1e-33	heparan sulfate proteoglycan 2
6	SMED30013710		2, 3, 4	SMED30013710	0.588021	112.929	95.5648	26.0927	2.47179	0.799263	0.587792	0.440554	0.174759	0.590738	O17453	4e-33	26S proteasome non-ATPase regulatory subunit 4	O17453	7e-35	26S proteasome non-ATPase regulatory subunit 4	B0205.3.2	6e-27	RPN-10 (rpn-10)	FBpp0078024	1e-14	Regulatory particle non-ATPase 10	ENSDARP00000003398	1e-31	proteasome (prosome, macropain) 26S subunit, non-ATPase, 4b	ENSXETP00000043319	2e-18	proteasome (prosome, macropain) 26S subunit, non-ATPase, 4	ENSMUSP00000113554	1e-31	proteasome (prosome, macropain) 26S subunit, non-ATPase, 4	ENSP00000357876	2e-31	proteasome (prosome, macropain) 26S subunit, non-ATPase, 4
6	SMED30021432		2, 3, 4	SMED30021432	0.33109	112.415	64.4276	18.9441	1.30918	0.211806	0.101333	0.0394948	0.00445471	0	CDH49238.1	1e-44	rab gdp-dissociation inhibitor [Lichtheimia corymbifera JMRC:FSU:9682]	P21856	3e-42	Rab GDP dissociation inhibitor alpha	Y57G11C.10a	2e-39	GDI-1, isoform a.	FBpp0297299	8e-41	GDP dissociation inhibitor	ENSDARP00000063387	4e-42	GDP dissociation inhibitor 1	ENSXETP00000020569	1e-39	Uncharacterized protein	ENSMUSP00000015435	1e-42	guanosine diphosphate (GDP) dissociation inhibitor 1	ENSP00000394071	2e-42	GDP dissociation inhibitor 1
6	SMED30008673		2, 3, 4	SMED30008673	0	111.878	47.1789	10.3162	0.634667	0.110299	0.0204328	0.0168414	0	0	.	.	.	.	.	.	NA	NA	NA	NA	NA	NA	NA	NA	NA	NA	NA	NA	NA	NA	NA	NA	NA	NA
6	SMED30004001		2, 3, 4	SMED30004001	0.318506	110.433	58.917	16.392	1.05207	0.374107	0.173798	0.165342	0.0599418	0.0583564	.	.	.	.	.	.	NA	NA	NA	NA	NA	NA	NA	NA	NA	NA	NA	NA	NA	NA	NA	NA	NA	NA
[truncated: 409 more rows]

## Sheet: Cluster 8 (EEE)
cluster #	Transcript (smed20140614 id)	Smed gene name(s)	Stage(s) Enriched	Y Average RPKM	Stage 2 Average RPKM	Stage 3 Average RPKM	Stage 4 Average RPKM	Stage 5 Average RPKM	Stage 6 Average RPKM	Stage 7 Average RPKM	Stage 8 Average RPKM	C4 Average RPKM	SX Average RPKM	Top Hit NR BLASTx	NR BLASTx Hit E Value	Top NR BLASTx hit description	Top Swiss Prot BLASTx hit	Top Swiss Prot BLASTx hit E Value	Top Swiss Prot BLASTx hit description	C.elegans Ensembl ID Top BLASTX Hit	C.elegans Top BLASTX Hit E Value	C. elegans Top BLASTX hit description	D.melanogaster Ensembl ID Top BLASTX Hit	D.melanogaster Top BLASTX Hit E Value	D. melanogaster Top BLAST hit description	D. rerio Ensembl ID Top BLASTX Hit	D. rerio Top BLASTX Hit E Value	D. rerio Top BLASTX hit description	X. tropicalis Ensembl ID Top BLASTX Hit	X. tropicalis Top BLASTX Hit E Value	X. tropicalis Top BLASTX hit description	M. musculus Ensembl ID Top BLASTX Hit	M. musculus Top BLASTX Hit E Value	M. musculus Top BLASTX hit description	H. sapiens Ensembl ID Top BLASTX Hit	H. sapiens Top BLASTX Hit E Value	H. sapiens Top BLASTX hit description
[truncated: 112 more rows]
