# Supplementary material for: Embryonic origin of adult stem cells required for tissue homeostasis and regeneration
Source: eLife. 2017 Jan 10;6:e21052. doi: 10.7554/eLife.21052 (PMC5293490; doi:10.7554/eLife.21052)
Supplement: Figure 5—source data 2. — Normalized Nanostring data tab: Normalized expression counts for positive ERCC spike-in controls (POS A–F), negative controls (NEG A–H), housekeeping genes, the blastomere and mitotic cell markers H2B and piwi-1, the differentiating progenitor marker prog-1, and 107 early-embryo-enriched (EEE) transcripts. Clusters tab: hierarchical clustering results for 107 EEE transcripts using normalized count data. Raw data tab: raw expression count data for positive ERCC spike-in controls (POS A–F), negative controls (NEG A–H), housekeeping genes, the blastomere and mitotic cell markers H2B and piwi-1, the differentiating progenitor marker prog-1, and 107 EEE transcripts. Nanostring probe sequences tab: target sequence region for capture and reporter probes. DOI: http://dx.doi.org/10.7554/eLife.21052.049 [file elife-21052-fig5-data2.xlsx]

## Sheet: Normalized Nanostring Data
Figure 5 - source data 2: Validation of early embryo enriched transcript expression trends using the Nanostring nCounter platform.
Code Class	Accession	Name	Y AVG	S2 AVG	S3 AVG	S4 AVG	S5 AVG	S6 AVG	S7 AVG	S8 AVG	C4 AVG	SX AVG	Y STD DEV	S2 STD DEV	S3 STD DEV	S4 STD DEV	S5 STD DEV	S6 STD DEV	S7 STD DEV	S8 STD DEV	C4 STD DEV	SX STD DEV
Positive	ERCC_00117.1	POS_A	72982.6	705331	288123	77004.2	50071	27030.9	21339.4	16260.1	15754.8	58409.4	16649.5	329540	179698	13781.2	13563.5	2708.5	5478.59	4425.46	1235.55	16914.6
Positive	ERCC_00112.1	POS_B	24612	269851	96844	25804.6	16798	9112.96	7077.22	5275.96	5238.24	19485.4	5541.31	132572	61035.2	4766.31	4487.29	1026.84	1878.87	1657.51	355.514	5457.14
Positive	ERCC_00002.1	POS_C	6868.44	76531.2	27487.8	7218.36	4729.84	2567.12	2064.51	1510.35	1475.78	5566.41	1481.77	37519.2	17186.2	1205.22	1293.26	278.249	581.263	404.238	104.289	1543.59
Positive	ERCC_00092.1	POS_D	1416.75	16210	5658.92	1523.4	1006.85	530.188	420.862	316.943	301.314	1183.98	286.982	7658.94	3420.49	276.218	246.635	55.0384	123.713	80.9424	28.4416	339.064
Positive	ERCC_00035.1	POS_E	251.455	2162.07	924.038	255.564	157.175	73.5388	60.7214	43.6376	50.9923	174.072	76.0452	1198.31	575.21	54.8408	38.2914	9.62291	15.5254	15.1169	4.03018	54.2959
Positive	ERCC_00034.1	POS_F	84.7318	726.982	317.541	84.425	55.5845	25.2223	20.0451	11.7734	11.1218	54.613	39.8094	374.126	201.23	24.7192	27.3614	4.72194	9.22638	10.2615	7.28424	11.4322
Negative	ERCC_00096.1	NEG_A	0	0.426686	0.871543	0.175175	0	0.410902	0.731972	1.58513	1.07126	0.873545	0	0.853372	1.74309	0.35035	0	0.513943	1.01778	0.450476	0.431534	1.10056
Negative	ERCC_00041.1	NEG_B	0	0	0	0	0	0	0	0	0	0	0	0	0	0	0	0	0	0	0	0
Negative	ERCC_00019.1	NEG_C	0	0	0	0	0	0	0	0	0	0	0	0	0	0	0	0	0	0	0	0
Negative	ERCC_00076.1	NEG_D	0	0	0	0	0	0	0	0	0	0	0	0	0	0	0	0	0	0	0	0
Negative	ERCC_00098.1	NEG_E	0	0	0	0	0	0	0	0	0	0	0	0	0	0	0	0	0	0	0	0
Negative	ERCC_00126.1	NEG_F	0	0.41322	0	0	0	0	0	0	0	0	0	0.826441	0	0	0	0	0	0	0	0
Negative	ERCC_00144.1	NEG_G	0	0	0	0	0	0	0	0	0	0	0	0	0	0	0	0	0	0	0	0
Negative	ERCC_00154.1	NEG_H	0	0	0	0	0	0	0	0	0	0	0	0	0	0	0	0	0	0	0	0
Housekeeping	ELD_ER01_077.1	ACTB	105.834	9602.03	30013.7	23774.9	40194.3	54106.2	63378.4	68725.5	56972.6	63622.6	205.664	18059.2	6749.07	6352.77	4453.05	1952.08	1751.83	1312.19	2283.85	2114.42
Housekeeping	ELD_ER01_132.1	RPL-27	34164.3	29610.4	26252.4	28318.7	20837.6	15098.6	11180.8	8858.04	12551	10947	865.062	6323.72	2437.27	4193.17	1763.48	900.389	948.398	878.758	1308.75	440.472
Housekeeping	ELD_ER01_086.1	Smed-G6PD	14823.4	14321.9	4581.36	6641.97	4877.64	2257.19	1709.52	1032.46	787.843	750.779	1855.33	5171.84	2748.7	580.062	1202.67	337.295	696.437	172.542	84.2166	243.847
Housekeeping	ELD_ER01_014.1	Smed-LUC7L3	58.3	16.4934	27.3186	71.9865	149.98	191.618	131.824	140.843	174.523	140.542	27.9137	32.9868	31.549	24.2002	34.9099	25.8259	18.1855	19.143	29.9953	66.5348
Housekeeping	ELD_ER01_099.1	Smed-clathrin-1	3692.85	3635.55	3308.01	2778.8	2536.56	3169.55	2872.01	3185.47	5365.29	4216.35	653.383	768.514	395.235	331.447	509.16	228.016	240.837	165.351	703.24	997.918
Housekeeping	ELD_ER01_005.1	Smed-hgp-1	428.756	486.439	213.082	297.344	253.615	188.73	167.73	163.443	313.601	178.251	174.496	99.7045	67.4458	52.6746	58.0477	16.2785	17.0988	11.5161	50.3779	61.1021
Housekeeping	ELD_ER01_065.1	Smed-rpl13a	37332.4	31544	27094.6	28951.7	21389.4	15490.4	11675.8	9031.72	14813.6	11282.6	1325.63	6913.53	2753.87	3236	1830.59	956.135	942.239	415.139	1163.42	411.007
Housekeeping	ELD_ER01_079.1	Smed-ubiquilin-1	1781.23	3135.18	1173.98	1545.89	1764.96	1641.78	1287.23	1312.89	1475.8	1346.96	263.829	886.297	340.582	242.859	66.6749	98.8058	87.9823	77.1477	292.423	365.893
Housekeeping	ELD_ER01_018.1	Smed-zfp207-1	650.123	685.169	372.565	655.873	1033.02	893.133	633.846	586.794	582.891	552.107	136.72	92.2827	108.587	123.951	147.404	133.947	69.8172	31.2647	86.7438	111.915
Endogenous	ELD_ER01_064.1	H2.B-2	1922.79	2403.48	4002.74	6485.26	9121.18	4667.7	2532.81	1761.4	1456.89	1905.54	1072.43	572.209	2313.02	3098.76	854.791	872.246	352.676	195.421	187.113	334.307
Endogenous	ELD_ER01_074.1	prog-1	0	350.622	473.688	8.73171	881.817	8089.27	5757.5	5416.11	3243.1	3746.28	0	701.245	914.168	17.4634	541.021	2440.49	977.33	1200.57	242.774	1466.84
Endogenous	ELD_ER01_142.1	Piwi-1	1106.32	761.394	2429.16	5204.19	12243.3	6439.28	3679.1	3278.78	2828.41	2120.93	635.009	418.016	2862.5	2792.5	2267.83	588.91	503.951	358.297	288.273	846.611
Endogenous	ELD_ER01_105.1	SMED30033878	0	0	9.58043	11.8444	5.07766	2.58559	0.562539	0	0	0	0	0	12.0477	15.8006	6.64798	3.44573	1.12508	0	0	0
Endogenous	ELD_ER01_147.1	SMED30022136	0	0	13.502	75.8246	39.3889	5.31078	0.40575	0	0	0	0	0	27.0041	30.0014	18.5661	5.55318	0.792169	0	0	0
Endogenous	ELD_ER01_033.1	SMED30006440	0	0	2.31716	86.6748	13.478	5.88215	7.05167	3.09962	1.15701	3.01339	0	0	4.63433	49.4874	12.7569	3.16943	5.22884	2.49483	1.21075	6.02678
Endogenous	ELD_ER01_076.1	H2A-like	0	0	190.89	199.791	20.2809	0	0	0	0	0	0	0	86.9669	46.4762	7.07761	0	0	0	0	0
Endogenous	ELD_ER01_049.1	SMED30007542	3.79598	0	663.518	317.345	8.78124	2.57037	1.26167	0	0	0	7.59196	0	443.279	270.706	9.3448	4.96913	1.47383	0	0	0
Endogenous	ELD_ER01_036.1	SMED30027996	1.03554	0	1585.06	716.407	115.13	35.7248	4.00253	2.17241	0	0	2.07108	0	1164.13	433.829	17.2709	14.7617	6.17448	2.67583	0	0
Endogenous	ELD_ER01_024.1	BTF3-like	3.40163	0	2906.96	2451.96	658.749	62.2384	7.34903	2.13005	0	0	6.80326	0	866.827	766.188	265.514	31.9066	7.89701	4.2601	0	0
Endogenous	ELD_ER01_097.1	4XLIM-like	0	0	227.54	187.336	48.4168	0	0	0	0	0	0	0	65.6879	73.9092	21.304	0	0	0	0	0
Endogenous	ELD_ER01_110.1	SMED30025432	0.293162	0	83.9466	24.4524	1.57263	0.355717	0	0	0	1.14589	0.586325	0	102.486	17.8985	3.14527	0.711434	0	0	0	2.29178
Endogenous	ELD_ER01_087.1	SMED30018044	0	0	1246.15	106.223	0	0	0	0	0	0	0	0	1110.94	91.0221	0	0	0	0	0	0
Endogenous	ELD_ER01_041.1	SMED30029646	0	0	304.475	77.9876	11.1666	0	0	0	0	0	0	0	261.062	59.8097	15.5391	0	0	0	0	0
Endogenous	ELD_ER01_038.1	SMED30034838	4.05874	0	74.4185	233.551	155.839	57.6836	20.7376	18.5446	0	1.81983	3.99208	0	40.6034	42.856	67.8295	12.5818	12.1072	7.13355	0	1.61966
Endogenous	ELD_ER01_098.1	SMED30005227	3.40163	0	2772.81	2814.17	391.626	42.034	5.98094	0	0	0	6.80326	0	1018.62	743.406	206.732	27.9958	7.76766	0	0	0
Endogenous	ELD_ER01_171.1	SMED30035709	0	0	75.6743	13.3094	24.1015	28.3982	11.8461	7.52263	7.53296	4.24912	0	0	87.5207	23.8053	8.06786	10.4407	6.89793	5.98566	1.9714	7.714
Endogenous	ELD_ER01_160.1	SMED30011039	0	0	0	53.55	13.2427	6.6658	1.56235	0	0.446522	9.38034	0	0	0	23.8286	8.00724	4.59496	1.94023	0	0.893044	9.4879
Endogenous	ELD_ER01_154.1	spondin1-like	0	0	359.014	174.291	30.1151	0	0	0	0	0	0	0	186.546	150.472	24.933	0	0	0	0	0
Endogenous	ELD_ER01_094.1	SMED30011137	2.27788	0	327.941	40.3835	2.86123	0	0	0	0	0	4.55576	0	336.114	36.6911	5.72246	0	0	0	0	0
Endogenous	ELD_ER01_158.1	NFX1-like	0	0	215.634	85.7329	7.45013	4.72988	1.15015	0.136491	0	0.247897	0	0	199.629	50.9583	4.88915	3.31205	2.30031	0.272981	0	0.495794
Endogenous	ELD_ER01_021.1	SMED30016785	0	0	3.41417	17.063	8.35684	0	0	0	0	0	0	0	6.82834	5.47779	9.48316	0	0	0	0	0
Endogenous	ELD_ER01_026.1	EF1a-like-1	5.76772	0	6243.89	5673.12	633.285	64.5738	6.95246	0	0	0	11.5354	0	2681.92	1652.09	562.936	51.9543	8.63411	0	0	0
Endogenous	ELD_ER01_030.1	SMED30012779	0	0	110.703	312.86	72.3847	0	0	0	0	0	0	0	58.4501	132.475	61.4928	0	0	0	0	0
Endogenous	ELD_ER01_047.1	SMED30020553	3.8096	0	629.431	130.407	19.7894	15.18	4.16899	2.40128	0.235443	27.9688	5.23552	0	514.575	97.3729	4.65932	10.7239	5.93317	2.7358	0.470886	19.2337
Endogenous	ELD_ER01_083.1	SMED30020646	0	0	464.857	202.651	31.3889	8.84768	0.398456	0	0	0	0	0	321.196	131.429	5.25001	7.61987	0.796913	0	0	0
Endogenous	ELD_ER01_122.1	SMED30027642	0.789342	0	200.826	49.4687	2.75696	0	0	0	0	0	1.57868	0	240.393	29.1389	3.2867	0	0	0	0	0
Endogenous	ELD_ER01_009.1	SMED30003499	0	0	354.041	47.4878	1.5794	5.83517	1.78218	0	0	6.67056	0	0	311.551	44.4045	3.15879	5.01726	2.06236	0	0	7.32483
Endogenous	ELD_ER01_137.1	UbE2 N-like	24.5692	0	794.05	253.484	31.4965	5.47579	2.79616	0.402299	0	0	29.7776	0	570.696	149.129	8.1642	4.22117	3.22315	0.804597	0	0
Endogenous	ELD_ER01_121.1	SMED30014431	4.87784	0	1423.37	736.915	134.535	43.3585	9.43812	2.64339	0	0	8.99092	0	1026.86	503.701	14.2196	18.4602	14.756	3.30464	0	0
Endogenous	ELD_ER01_108.1	SMED30000077	0	0	501.826	258.462	23.8865	4.8692	0.248117	0	0	0	0	0	395.355	207.221	16.924	5.74379	0.496234	0	0	0
Endogenous	ELD_ER01_072.1	SMED30015559	2.27788	0	4.35984	6.95616	5.81087	12.8513	9.01241	10.4715	9.93612	3.70681	4.55576	0	8.71968	8.18849	7.51183	8.6612	8.06678	7.95745	8.93964	5.74735
Endogenous	ELD_ER01_104.1	PSMA5-like	0	0	560.739	871.433	578.223	18.7034	0.40575	0	0	0	0	0	257.996	240.494	366.32	21.8619	0.792169	0	0	0
Endogenous	ELD_ER01_090.1	SMED30031347	0	0	780.612	394.872	4.11868	0	0	0	0	0	0	0	654.936	208.658	3.73014	0	0	0	0	0
Endogenous	ELD_ER01_145.1	SMED30035694	209.983	187.514	426.918	399.767	229.613	379.878	191.361	252.21	60.7294	124.587	86.7722	111.464	280.539	177.506	38.5817	86.0008	21.0387	49.9331	57.8476	84.548
Endogenous	ELD_ER01_011.1	netrin-like	4.71158	0	178.507	216.083	117.963	0.601237	0	0	0	0	3.40588	0	180.809	36.1546	98.0372	1.20247	0	0	0	0
Endogenous	ELD_ER01_170.1	SMED30004793	0	0	11.6692	0.175175	0	7.28727	10.5595	11.053	18.0337	2.07964	0	0	21.5386	0.35035	0	5.84896	7.21841	4.12823	4.21537	4.15928
Endogenous	ELD_ER01_125.1	SMED30025875	0	0	9.77374	65.3863	0	0	0	0	0	0	0	0	19.5475	29.9423	0	0	0	0	0	0
Endogenous	ELD_ER01_130.1	SMED30020868	0	0	32.2442	12.1384	0	0	0	0	0	0	0	0	29.5776	11.43	0	0	0	0	0	0
Endogenous	ELD_ER01_029.1	SMED30020360	0	0	546.088	197.274	33.1982	0	0.40575	0	0	0	0	0	330.151	152.393	21.0218	0	0.792169	0	0	0
Endogenous	ELD_ER01_168.1	SMED30013987	7.34511	0	1921.61	762.055	78.0103	26.3809	6.11135	2.79457	0	0	14.6902	0	1408.67	564.435	21.4582	12.415	12.2227	5.58914	0	0
Endogenous	ELD_ER01_091.1	EF1a-like-2	15.6264	0	3222.04	4483.08	1795.34	191.14	69.8086	89.1501	0	0	31.2528	0	747.588	1175.73	890.639	32.8821	27.8046	65.6415	0	0
Endogenous	ELD_ER01_116.1	SMED30020995	1.29787	0	86.744	111.008	82.4007	13.6251	3.48226	0.380973	0.957709	5.21221	2.59573	0	65.4473	42.267	25.7481	6.76888	3.54776	0.473941	1.22403	6.02169
Endogenous	ELD_ER01_037.1	tct-like	4.19033	0	2125	2300.42	314.215	67.1572	7.96946	0	0	0	8.38065	0	899.131	803.919	126.851	42.5324	11.5292	0	0	0
Endogenous	ELD_ER01_143.1	SMED30003973	0	0	23.1733	50.7032	7.21404	0	0	0	0	0	0	0	26.7811	27.6243	13.7839	0	0	0	0	0
Endogenous	ELD_ER01_058.1	SMED30018737	0	0	0	27.6212	2.46013	0	0	0	0	0	0	0	0	11.1157	2.84099	0	0	0	0	0
Endogenous	ELD_ER01_031.1	SMED30011867	0	0	0	0	1.62872	0.566464	3.0154	3.77402	1.62258	0.679013	0	0	0	0	3.25745	1.13293	3.56422	3.10962	2.08038	1.35803
Endogenous	ELD_ER01_082.1	SMED30031242	31.3531	0.41322	1592.88	945.782	174.646	66.37	23.558	19.7145	0	0.212138	40.5615	0.826441	1063.14	556.792	43.7072	18.6617	18.8121	13.2217	0	0.424276
Endogenous	ELD_ER01_162.1	ZFMT2-like	0	0	18.6424	35.2546	0.515614	0	0	0	0	0	0	0	21.6518	25.0437	1.03123	0	0	0	0	0
Endogenous	ELD_ER01_015.1	SMED30003965	15.6264	0	1658.72	1042.38	181.962	77.6694	28.685	23.7838	0	2.07964	31.2528	0	1061.61	731.431	45.3631	25.7647	20.2806	13.9841	0	4.15928
Endogenous	ELD_ER01_124.1	SMED30007251	0	0	32.1435	122.018	110.467	4.8289	0	0	0	0	0	0	64.287	46.4824	84.3696	8.20174	0	0	0	0
Endogenous	ELD_ER01_133.1	SMED30006555	0	0	2.00944	9.75542	2.01703	0.35758	0.377457	0	2.9742	0	0	0	4.01887	11.7594	4.03406	0.71516	0.754915	0	2.75122	0
Endogenous	ELD_ER01_101.1	SMED30034411	30.4476	0	108.729	53.6066	20.8189	29.6372	20.0512	6.48062	6.22035	0	14.313	0	112.492	29.5425	7.37367	12.1626	11.0869	4.05707	2.84138	0
Endogenous	ELD_ER01_112.1	SMED30018372	0	0	337.616	31.3481	0	0	1.30287	0	0.494256	0.679013	0	0	318.921	26.5167	0	0	2.60573	0	0.988511	1.35803
Endogenous	ELD_ER01_117.1	SMED30012923	410.192	543.204	842.205	819.393	382.495	559.83	344.472	213.858	42.5785	4.64056	125.518	228.084	802.078	342.977	169.767	242.404	102.326	88.1576	27.8048	5.83546
Endogenous	ELD_ER01_093.1	gelsolin-like	14.4193	0	1357.34	1478.87	472.119	45.2892	4.80097	1.3113	0.318197	2.62952	15.0081	0	300.064	550.88	137.037	27.3105	5.58125	2.02385	0.636393	3.82897
Endogenous	ELD_ER01_128.1	eIF4a-like	0	0	882.749	842.385	522.722	240.559	106.767	56.0931	0	0	0	0	332.653	144.56	120.772	36.8194	10.2539	12.5277	0	0
Endogenous	ELD_ER01_152.1	SMED30012416	0	0	42.0661	23.4229	0	0	0	0	0	0	0	0	49.6757	25.3354	0	0	0	0	0	0
Endogenous	ELD_ER01_134.1	SMED30020916	15.2321	0	3873.68	4227.14	991.49	93.7003	17.3165	1.8227	0	0	30.4641	0	554.886	1210.87	501.44	37.9711	19.6363	2.77589	0	0
Endogenous	ELD_ER01_159.1	SMED30021495	0.641195	0	633.378	79.526	13.0171	7.22904	1.44676	1.38357	0	0	1.28239	0	754.443	70.2345	7.43244	9.62429	1.67245	1.63695	0	0
Endogenous	ELD_ER01_140.1	SMED30018175	1.03554	0	1421.63	773.964	117.591	60.4487	27.8588	29.4042	4.11011	4.41401	2.07108	0	1264.13	428.946	29.7071	22.5397	12.8689	13.9913	6.62552	8.82802
Endogenous	ELD_ER01_004.1	SMED30004615	0	0	101.108	161.472	0.515614	0.844894	0.747621	0	0	0	0	0	91.9192	89.6279	1.03123	1.68979	1.49524	0	0	0
Endogenous	ELD_ER01_071.1	MPEG1-like-1	0.789342	0	308.285	118.707	3.74645	1.81952	1.67303	0	0	0.460035	1.57868	0	151.703	49.9135	6.47952	3.63904	3.34606	0	0	0.534403
Endogenous	ELD_ER01_161.1	SMED30009679	0	0	46.2023	4.50084	0.56792	1.71387	0	0	0	0.301987	0	0	54.0551	5.70129	1.13584	1.97939	0	0	0	0.603975
Endogenous	ELD_ER01_165.1	SMED30000326	0	0	50.6068	199.148	63.2128	1.03117	0	0	0	0	0	0	71.1579	27.0458	49.75	1.60452	0	0	0	0
Endogenous	ELD_ER01_055.1	SMED30008523	0.641195	0	493.444	139.219	9.21503	9.56726	1.2643	0	0	0	1.28239	0	382.743	90.3959	5.22693	5.85098	2.15567	0	0	0
Endogenous	ELD_ER01_107.1	SMED30012923	667.307	807.73	1047.49	1452.16	590.663	1113.99	731.139	430.826	83.7037	10.7116	126.267	296.649	703.151	817.711	341.901	540.744	210.054	178.724	59.4703	13.6999
Endogenous	ELD_ER01_053.1	SMED30029484	0	0	0	9.83907	0	0	0	0	0	0	0	0	0	9.89521	0	0	0	0	0	0
Endogenous	ELD_ER01_070.1	SMED30007988	0	0	143.596	171.352	2.41366	0	0	0	0	0.301987	0	0	162.481	77.1878	4.82733	0	0	0	0	0.603975
Endogenous	ELD_ER01_169.1	SMED30013113	0	0	1607.08	999.905	162.819	0	0.377457	0	0	0	0	0	283.723	517.425	61.1223	0	0.754915	0	0	0
Endogenous	ELD_ER01_131.1	SMED30011373	6.95076	4.63906	1205.97	230.367	39.3181	9.71574	3.61631	0.204765	0	0	13.9015	9.27813	1153.79	151.474	7.76073	3.86178	6.51356	0.360402	0	0
Endogenous	ELD_ER01_012.1	SMED30008939	0	0	54.833	72.3736	77.0942	34.5964	22.0625	12.809	6.79654	74.2206	0	0	47.782	19.2532	20.845	8.9135	7.50521	2.56223	0.958903	39.9388
Endogenous	ELD_ER01_073.1	MPEG1-like-2	0	0	161.605	39.0565	0	0	0	0	0	0	0	0	140.809	38.5278	0	0	0	0	0	0
Endogenous	ELD_ER01_032.1	SMED30016908	0	0	1493.56	471.572	54.5258	6.14862	0.849474	1.59843	0	0	0	0	1111.76	330.004	24.5377	4.51785	1.69895	3.19687	0	0
Endogenous	ELD_ER01_081.1	SMED30017730	0	0	337.051	121.673	10.2645	4.34545	0.562539	0	0	0	0	0	299.187	103.894	5.40693	2.61171	1.12508	0	0	0
Endogenous	ELD_ER01_019.1	SMED30016775	0	0	0	12.2943	8.0495	0	0	0	0	0	0	0	0	8.45296	5.81157	0	0	0	0	0
Endogenous	ELD_ER01_138.1	SMED30031438	37.2587	14.9716	573.07	1252.29	333.356	33.2992	1.72627	0	0	0	42.8187	28.8165	1086.46	352.343	136.139	29.3288	2.4568	0	0	0
Endogenous	ELD_ER01_002.1	eIF1a-like	0	0	278.518	478.41	42.28	0	0	0	0	0	0	0	142.349	196.539	44.0801	0	0	0	0	0
Endogenous	ELD_ER01_141.1	SMED30009061	0	0	223.67	252.862	238.586	17.7289	0.377457	0	0	22.4421	0	0	150.959	132.402	78.1557	13.3579	0.754915	0	0	17.036
Endogenous	ELD_ER01_153.1	pelota-like	0	0	294.645	69.439	1.5794	0	0	0	0	0	0	0	255.814	49.7845	3.15879	0	0	0	0	0
Endogenous	ELD_ER01_106.1	DDX5-like	0	0	96.6761	305.696	63.0734	40.6904	20.1421	7.55145	19.3384	4.89415	0	0	47.3608	128.823	15.6905	18.487	11.8782	4.44762	1.97209	7.33902
Endogenous	ELD_ER01_095.1	SMED30018253	11.2892	0	1733.57	902.304	142.277	53.4992	18.536	9.17163	3.89866	0.247897	20.5276	0	1184.9	570.792	24.098	14.6091	12.4499	7.43816	3.16502	0.495794
Endogenous	ELD_ER01_139.1	UbE2 K-like	17.1026	0	2895.41	802.384	87.5012	25.3932	4.76622	2.59133	0	1.43928	33.428	0	2321.11	497.134	24.4333	12.2514	5.50445	2.99465	0	2.87857
Endogenous	ELD_ER01_136.1	dnaJ-like	0	0	20.4868	53.8759	0	0	0	0	0	0	0	0	40.9736	47.2349	0	0	0	0	0	0
Endogenous	ELD_ER01_144.1	SMED30000185	0.641195	0	383.715	125.481	7.19681	0.844894	1.52761	0	1.23108	0	1.28239	0	362.286	78.8687	7.09552	1.68979	2.16878	0	1.92259	0
Endogenous	ELD_ER01_057.1	SMED30009775	0.293162	0	0	0.0702154	0	0.844894	0	0	0	0	0.586325	0	0	0.140431	0	1.68979	0	0	0	0
Endogenous	ELD_ER01_048.1	SMED30013348	0.293162	0	0	0	0	0	0	0	0	0	0.586325	0	0	0	0	0	0	0	0	0
Endogenous	ELD_ER01_115.1	UbE2 34-like	0	0	0	41.6948	0	0	0	0	0	0	0	0	0	25.543	0	0	0	0	0	0
Endogenous	ELD_ER01_006.1	SMED30016992	0	0	349.484	53.854	4.46743	0	0	0	0	0	0	0	330.943	37.8697	5.20685	0	0	0	0	0
Endogenous	ELD_ER01_151.1	SMED30025002	3.00728	0	528.57	230.362	23.6961	2.55803	0.932703	0	0	0	6.01456	0	453.415	156.461	5.64099	4.45692	1.86541	0	0	0
Endogenous	ELD_ER01_028.1	SMED30012543	0	0	0	0.556961	0	0	0.00729406	0	0	0	0	0	0	1.11392	0	0	0.0145881	0	0	0
Endogenous	ELD_ER01_078.1	nlg-4	0	0	132.8	94.4107	223.119	103.941	0.255411	0	0	0	0	0	94.9608	31.1053	87.6811	113.095	0.491564	0	0	0
Endogenous	ELD_ER01_084.1	SMED30032619	0.327375	0	171.272	392.744	242.621	68.0996	21.572	16.2407	0	0.679013	0.654751	0	68.4161	120.642	85.8141	12.5111	7.20523	12.0758	0	1.35803
Endogenous	ELD_ER01_010.1	SMED30022419	3.76642	0	0	6.31268	11.6016	9.90928	5.47519	1.87269	0.106037	0	7.53284	0	0	5.72659	9.42959	5.10785	4.07243	1.78144	0.212074	0
Endogenous	ELD_ER01_066.1	SMED30017719	3.27024	0	4.35984	23.4019	45.5443	69.7425	52.5153	49.0944	31.0762	34.646	6.54048	0	8.71968	18.7373	11.9373	12.2657	12.1926	8.81854	21.9288	20.2071
Endogenous	ELD_ER01_068.1	SMED30007130	2.21859	0	1418.79	801.422	100.2	33.9885	4.76559	0.131791	0	0	4.43717	0	1065.89	634.497	15.803	22.9636	9.51174	0.263582	0	0
Endogenous	ELD_ER01_051.1	SMED30000052	46.0645	0	16.49	104.578	126.13	162.465	127.912	134.172	5.63476	122.557	19.1468	0	20.7671	8.18733	24.4238	26.1335	14.737	9.77918	6.48122	25.1727
Endogenous	ELD_ER01_059.1	SMED30028654	0	0	18.6424	90.6801	35.209	0.410902	1.15015	0.969242	0	47.5293	0	0	21.6518	15.616	17.606	0.513943	2.30031	1.84548	0	31.9197
Endogenous	ELD_ER01_102.1	SMED30026856	0	0	0	3.29063	5.13521	39.3071	17.2828	18.0634	0.369532	29.3854	0	0	0	4.72246	5.94197	9.26473	9.46861	8.13466	0.380277	23.1053
Endogenous	ELD_ER01_103.1	SMED30026178	0	0	97.1844	10.8087	0.39622	4.38362	9.33282	9.70393	4.85943	0.301987	0	0	102.68	17.6996	0.79244	3.60345	5.57422	5.5407	2.13171	0.603975
Endogenous	ELD_ER01_114.1	SMED30025340	54.6358	0.41322	393.724	88.901	87.3096	123.774	91.72	81.0614	44.7029	87.6725	42.4761	0.826441	411.007	32.5052	22.7924	26.6599	12.6988	20.0966	32.0748	26.6961
Endogenous	ELD_ER01_148.1	SMED30022810	52.4017	0	3595.73	1029.63	200.798	186.561	171.216	160.067	14.0617	35.4279	41.87	0	2503.24	542.16	47.5774	10.7223	31.832	18.5421	5.6797	18.5898
Endogenous	ELD_ER01_023.1	SMED30009511	0	0	0	0	0	0	0	0	0.0442995	0.679013	0	0	0	0	0	0	0	0	0.088599	1.35803
Endogenous	ELD_ER01_085.1	SMED30007313	5.37337	0	1038.91	386.54	38.4388	14.3257	2.35287	0	0	0	10.7467	0	854.427	224.596	17.0748	8.6768	4.70574	0	0	0
Endogenous	ELD_ER01_003.1	SMED30018488	0	0	417.823	390.543	28.435	8.36696	1.30049	0	0	0	0	0	446.566	281.758	30.2618	8.56153	2.60099	0	0	0
Endogenous	ELD_ER01_007.1	SMED30004849	0	0	115.433	31.1853	0	0	0	0	0	0	0	0	131.604	27.6535	0	0	0	0	0	0
Endogenous	ELD_ER01_052.1	SMED30013090	1.82424	0	1209.8	432.759	71.2364	32.0174	9.70566	9.33357	0.0090367	0	3.64848	0	921.952	293.12	25.724	17.4493	12.5011	9.64279	0.0180734	0
Endogenous	ELD_ER01_166.1	SMED30014873	0	0	7.9096	61.4035	2.46143	1.33221	0	0	0	0	0	0	15.8192	26.0286	4.92286	2.66441	0	0	0	0
Endogenous	ELD_ER01_157.1	SMED30018217	0	0	731.875	21.487	0	0	0	0	0	0	0	0	870.321	42.974	0	0	0	0	0	0
Endogenous	ELD_ER01_034.1	SMED30035628	2.24251	0	304.58	48.1138	19.9546	17.9998	3.70208	2.47102	0	0	2.7787	0	329.729	61.3623	11.5839	11.9745	3.66424	1.77127	0	0
Endogenous	ELD_ER01_035.1	SMED30027751	3.00728	0	1121.98	530.881	105.535	50.2458	20.6584	17.6739	4.01281	7.97843	6.01456	0	973.872	271.93	15.7085	17.8349	9.70231	11.3007	5.57023	10.2255

## Sheet: Clusters
Cluster #	Accession	Name/smed20140614 id	Y	S2	S3	S4	S5	S6	S7	S8	SX	C4
1	ELD_ER01_105.1	SMED30033878	0	0	9.58043	11.8444	5.07766	2.58559	0.562539	0	0	0
1	ELD_ER01_076.1	H2A-like	0	0	190.89	199.791	20.2809	0	0	0	0	0
1	ELD_ER01_024.1	BTF3-like	3.40163	0	2906.96	2451.96	658.749	62.2384	7.34903	2.13005	0	0
1	ELD_ER01_097.1	4XLIM-like	0	0	227.54	187.336	48.4168	0	0	0	0	0
1	ELD_ER01_098.1	SMED30005227	3.40163	0	2772.81	2814.17	391.626	42.034	5.98094	0	0	0
1	ELD_ER01_026.1	EF1a-like-1	5.76772	0	6243.89	5673.12	633.285	64.5738	6.95246	0	0	0
1	ELD_ER01_104.1	PSMA5-like	0	0	560.739	871.433	578.223	18.7034	0.40575	0	0	0
1	ELD_ER01_145.1	SMED30035694	209.983	187.514	426.918	399.767	229.613	379.878	191.361	252.21	124.587	60.7294
1	ELD_ER01_011.1	netrin-like	4.71158	0	178.507	216.083	117.963	0.601237	0	0	0	0
1	ELD_ER01_091.1	EF1a-like-2	15.6264	0	3222.04	4483.08	1795.34	191.14	69.8086	89.1501	0	0
1	ELD_ER01_116.1	SMED30020995	1.29787	0	86.744	111.008	82.4007	13.6251	3.48226	0.380973	5.21221	0.957709
1	ELD_ER01_037.1	tct-like	4.19033	0	2125	2300.42	314.215	67.1572	7.96946	0	0	0
1	ELD_ER01_162.1	ZFMT2-like	0	0	18.6424	35.2546	0.515614	0	0	0	0	0
1	ELD_ER01_117.1	SMED30012923	410.192	543.204	842.205	819.393	382.495	559.83	344.472	213.858	4.64056	42.5785
1	ELD_ER01_093.1	gelsolin-like	14.4193	0	1357.34	1478.87	472.119	45.2892	4.80097	1.3113	2.62952	0.318197
1	ELD_ER01_128.1	eIF4a-like	0	0	882.749	842.385	522.722	240.559	106.767	56.0931	0	0
1	ELD_ER01_134.1	SMED30020916	15.2321	0	3873.68	4227.14	991.49	93.7003	17.3165	1.8227	0	0
1	ELD_ER01_004.1	SMED30004615	0	0	101.108	161.472	0.515614	0.844894	0.747621	0	0	0
1	ELD_ER01_107.1	SMED30012923	667.307	807.73	1047.49	1452.16	590.663	1113.99	731.139	430.826	10.7116	83.7037
1	ELD_ER01_070.1	SMED30007988	0	0	143.596	171.352	2.41366	0	0	0	0.301987	0
1	ELD_ER01_002.1	eIF1a-like	0	0	278.518	478.41	42.28	0	0	0	0	0
1	ELD_ER01_141.1	SMED30009061	0	0	223.67	252.862	238.586	17.7289	0.377457	0	22.4421	0
1	ELD_ER01_136.1	dnaJ-like	0	0	20.4868	53.8759	0	0	0	0	0	0
1	ELD_ER01_003.1	SMED30018488	0	0	417.823	390.543	28.435	8.36696	1.30049	0	0	0
2	ELD_ER01_049.1	SMED30007542	3.79598	0	663.518	317.345	8.78124	2.57037	1.26167	0	0	0
2	ELD_ER01_036.1	SMED30027996	1.03554	0	1585.06	716.407	115.13	35.7248	4.00253	2.17241	0	0
2	ELD_ER01_110.1	SMED30025432	0.293162	0	83.9466	24.4524	1.57263	0.355717	0	0	1.14589	0
2	ELD_ER01_087.1	SMED30018044	0	0	1246.15	106.223	0	0	0	0	0	0
2	ELD_ER01_041.1	SMED30029646	0	0	304.475	77.9876	11.1666	0	0	0	0	0
2	ELD_ER01_171.1	SMED30035709	0	0	75.6743	13.3094	24.1015	28.3982	11.8461	7.52263	4.24912	7.53296
2	ELD_ER01_154.1	spondin1-like	0	0	359.014	174.291	30.1151	0	0	0	0	0
2	ELD_ER01_094.1	SMED30011137	2.27788	0	327.941	40.3835	2.86123	0	0	0	0	0
2	ELD_ER01_158.1	NFX1-like	0	0	215.634	85.7329	7.45013	4.72988	1.15015	0.136491	0.247897	0
2	ELD_ER01_047.1	SMED30020553	3.8096	0	629.431	130.407	19.7894	15.18	4.16899	2.40128	27.9688	0.235443
2	ELD_ER01_083.1	SMED30020646	0	0	464.857	202.651	31.3889	8.84768	0.398456	0	0	0
2	ELD_ER01_122.1	SMED30027642	0.789342	0	200.826	49.4687	2.75696	0	0	0	0	0
2	ELD_ER01_009.1	SMED30003499	0	0	354.041	47.4878	1.5794	5.83517	1.78218	0	6.67056	0
2	ELD_ER01_137.1	UbE2 N-like	24.5692	0	794.05	253.484	31.4965	5.47579	2.79616	0.402299	0	0
2	ELD_ER01_121.1	SMED30014431	4.87784	0	1423.37	736.915	134.535	43.3585	9.43812	2.64339	0	0
2	ELD_ER01_108.1	SMED30000077	0	0	501.826	258.462	23.8865	4.8692	0.248117	0	0	0
2	ELD_ER01_090.1	SMED30031347	0	0	780.612	394.872	4.11868	0	0	0	0	0
2	ELD_ER01_130.1	SMED30020868	0	0	32.2442	12.1384	0	0	0	0	0	0
2	ELD_ER01_029.1	SMED30020360	0	0	546.088	197.274	33.1982	0	0.40575	0	0	0
2	ELD_ER01_168.1	SMED30013987	7.34511	0	1921.61	762.055	78.0103	26.3809	6.11135	2.79457	0	0
2	ELD_ER01_082.1	SMED30031242	31.3531	0.41322	1592.88	945.782	174.646	66.37	23.558	19.7145	0.212138	0
2	ELD_ER01_015.1	SMED30003965	15.6264	0	1658.72	1042.38	181.962	77.6694	28.685	23.7838	2.07964	0
2	ELD_ER01_101.1	SMED30034411	30.4476	0	108.729	53.6066	20.8189	29.6372	20.0512	6.48062	0	6.22035
2	ELD_ER01_112.1	SMED30018372	0	0	337.616	31.3481	0	0	1.30287	0	0.679013	0.494256
2	ELD_ER01_152.1	SMED30012416	0	0	42.0661	23.4229	0	0	0	0	0	0
2	ELD_ER01_159.1	SMED30021495	0.641195	0	633.378	79.526	13.0171	7.22904	1.44676	1.38357	0	0
2	ELD_ER01_140.1	SMED30018175	1.03554	0	1421.63	773.964	117.591	60.4487	27.8588	29.4042	4.41401	4.11011
2	ELD_ER01_071.1	MPEG1-like-1	0.789342	0	308.285	118.707	3.74645	1.81952	1.67303	0	0.460035	0
2	ELD_ER01_161.1	SMED30009679	0	0	46.2023	4.50084	0.56792	1.71387	0	0	0.301987	0
2	ELD_ER01_055.1	SMED30008523	0.641195	0	493.444	139.219	9.21503	9.56726	1.2643	0	0	0
2	ELD_ER01_169.1	SMED30013113	0	0	1607.08	999.905	162.819	0	0.377457	0	0	0
2	ELD_ER01_131.1	SMED30011373	6.95076	4.63906	1205.97	230.367	39.3181	9.71574	3.61631	0.204765	0	0
2	ELD_ER01_073.1	MPEG1-like-2	0	0	161.605	39.0565	0	0	0	0	0	0
2	ELD_ER01_032.1	SMED30016908	0	0	1493.56	471.572	54.5258	6.14862	0.849474	1.59843	0	0
2	ELD_ER01_081.1	SMED30017730	0	0	337.051	121.673	10.2645	4.34545	0.562539	0	0	0
2	ELD_ER01_153.1	pelota-like	0	0	294.645	69.439	1.5794	0	0	0	0	0
2	ELD_ER01_095.1	SMED30018253	11.2892	0	1733.57	902.304	142.277	53.4992	18.536	9.17163	0.247897	3.89866
2	ELD_ER01_139.1	UbE2 K-like	17.1026	0	2895.41	802.384	87.5012	25.3932	4.76622	2.59133	1.43928	0
2	ELD_ER01_144.1	SMED30000185	0.641195	0	383.715	125.481	7.19681	0.844894	1.52761	0	0	1.23108
2	ELD_ER01_006.1	SMED30016992	0	0	349.484	53.854	4.46743	0	0	0	0	0
2	ELD_ER01_151.1	SMED30025002	3.00728	0	528.57	230.362	23.6961	2.55803	0.932703	0	0	0
2	ELD_ER01_068.1	SMED30007130	2.21859	0	1418.79	801.422	100.2	33.9885	4.76559	0.131791	0	0
2	ELD_ER01_103.1	SMED30026178	0	0	97.1844	10.8087	0.39622	4.38362	9.33282	9.70393	0.301987	4.85943
2	ELD_ER01_114.1	SMED30025340	54.6358	0.41322	393.724	88.901	87.3096	123.774	91.72	81.0614	87.6725	44.7029
2	ELD_ER01_148.1	SMED30022810	52.4017	0	3595.73	1029.63	200.798	186.561	171.216	160.067	35.4279	14.0617
2	ELD_ER01_085.1	SMED30007313	5.37337	0	1038.91	386.54	38.4388	14.3257	2.35287	0	0	0
2	ELD_ER01_007.1	SMED30004849	0	0	115.433	31.1853	0	0	0	0	0	0
2	ELD_ER01_052.1	SMED30013090	1.82424	0	1209.8	432.759	71.2364	32.0174	9.70566	9.33357	0	0.0090367
2	ELD_ER01_157.1	SMED30018217	0	0	731.875	21.487	0	0	0	0	0	0
2	ELD_ER01_034.1	SMED30035628	2.24251	0	304.58	48.1138	19.9546	17.9998	3.70208	2.47102	0	0
2	ELD_ER01_035.1	SMED30027751	3.00728	0	1121.98	530.881	105.535	50.2458	20.6584	17.6739	7.97843	4.01281
3	ELD_ER01_010.1	SMED30022419	3.76642	0	0	6.31268	11.6016	9.90928	5.47519	1.87269	0	0.106037
3	ELD_ER01_078.1	nlg-4	0	0	132.8	94.4107	223.119	103.941	0.255411	0	0	0
4	ELD_ER01_147.1	SMED30022136	0	0	13.502	75.8246	39.3889	5.31078	0.40575	0	0	0
4	ELD_ER01_033.1	SMED30006440	0	0	2.31716	86.6748	13.478	5.88215	7.05167	3.09962	3.01339	1.15701
4	ELD_ER01_038.1	SMED30034838	4.05874	0	74.4185	233.551	155.839	57.6836	20.7376	18.5446	1.81983	0
4	ELD_ER01_160.1	SMED30011039	0	0	0	53.55	13.2427	6.6658	1.56235	0	9.38034	0.446522
4	ELD_ER01_021.1	SMED30016785	0	0	3.41417	17.063	8.35684	0	0	0	0	0
4	ELD_ER01_030.1	SMED30012779	0	0	110.703	312.86	72.3847	0	0	0	0	0
4	ELD_ER01_125.1	SMED30025875	0	0	9.77374	65.3863	0	0	0	0	0	0
4	ELD_ER01_143.1	SMED30003973	0	0	23.1733	50.7032	7.21404	0	0	0	0	0
4	ELD_ER01_058.1	SMED30018737	0	0	0	27.6212	2.46013	0	0	0	0	0
4	ELD_ER01_124.1	SMED30007251	0	0	32.1435	122.018	110.467	4.8289	0	0	0	0
4	ELD_ER01_133.1	SMED30006555	0	0	2.00944	9.75542	2.01703	0.35758	0.377457	0	0	2.9742
4	ELD_ER01_165.1	SMED30000326	0	0	50.6068	199.148	63.2128	1.03117	0	0	0	0
4	ELD_ER01_053.1	SMED30029484	0	0	0	9.83907	0	0	0	0	0	0
4	ELD_ER01_012.1	SMED30008939	0	0	54.833	72.3736	77.0942	34.5964	22.0625	12.809	74.2206	6.79654
4	ELD_ER01_019.1	SMED30016775	0	0	0	12.2943	8.0495	0	0	0	0	0
4	ELD_ER01_138.1	SMED30031438	37.2587	14.9716	573.07	1252.29	333.356	33.2992	1.72627	0	0	0
4	ELD_ER01_106.1	DDX5-like	0	0	96.6761	305.696	63.0734	40.6904	20.1421	7.55145	4.89415	19.3384
4	ELD_ER01_115.1	UbE2 34-like	0	0	0	41.6948	0	0	0	0	0	0
4	ELD_ER01_028.1	SMED30012543	0	0	0	0.556961	0	0	0.00729406	0	0	0
4	ELD_ER01_084.1	SMED30032619	0.327375	0	171.272	392.744	242.621	68.0996	21.572	16.2407	0.679013	0
4	ELD_ER01_059.1	SMED30028654	0	0	18.6424	90.6801	35.209	0.410902	1.15015	0.969242	47.5293	0
4	ELD_ER01_166.1	SMED30014873	0	0	7.9096	61.4035	2.46143	1.33221	0	0	0	0
5	ELD_ER01_048.1	SMED30013348	0.293162	0	0	0	0	0	0	0	0	0
6	ELD_ER01_023.1	SMED30009511	0	0	0	0	0	0	0	0	0.679013	0.0442995
7	ELD_ER01_057.1	SMED30009775	0.293162	0	0	0.0702154	0	0.844894	0	0	0	0
7	ELD_ER01_066.1	SMED30017719	3.27024	0	4.35984	23.4019	45.5443	69.7425	52.5153	49.0944	34.646	31.0762
7	ELD_ER01_051.1	SMED30000052	46.0645	0	16.49	104.578	126.13	162.465	127.912	134.172	122.557	5.63476
7	ELD_ER01_102.1	SMED30026856	0	0	0	3.29063	5.13521	39.3071	17.2828	18.0634	29.3854	0.369532
8	ELD_ER01_072.1	SMED30015559	2.27788	0	4.35984	6.95616	5.81087	12.8513	9.01241	10.4715	3.70681	9.93612
8	ELD_ER01_170.1	SMED30004793	0	0	11.6692	0.175175	0	7.28727	10.5595	11.053	2.07964	18.0337
8	ELD_ER01_031.1	SMED30011867	0	0	0	0	1.62872	0.566464	3.0154	3.77402	0.679013	1.62258

## Sheet: Raw data
File Name				20130918_ELD-5_01_09.RCC	20130918_ELD-5_01_10.RCC	20130918_ELD-5_01_11.RCC	20130918_ELD-5_01_12.RCC	20130918_ELD-6_01_01.RCC	20130918_ELD-6_01_02.RCC	20130918_ELD-6_01_03.RCC	20130918_ELD-6_01_04.RCC	20130918_ELD-6_01_05.RCC	20130918_ELD-6_01_06.RCC	20130918_ELD-6_01_07.RCC	20130918_ELD-6_01_08.RCC	20130918_ELD-6_01_09.RCC	20130918_ELD-6_01_10.RCC	20130918_ELD-6_01_11.RCC	20130918_ELD-6_01_12.RCC	20130918_ELD-7_01_01.RCC	20130918_ELD-7_01_02.RCC	20130918_ELD-7_01_03.RCC	20130918_ELD-7_01_04.RCC	20130918_ELD-7_01_05.RCC	20130918_ELD-7_01_06.RCC	20130918_ELD-7_01_07.RCC	20130918_ELD-7_01_08.RCC	20130918_ELD-7_01_09.RCC	20130918_ELD-7_01_10.RCC	20130918_ELD-7_01_11.RCC	20130918_ELD-7_01_12.RCC	20130918_ELD-8_01_01.RCC	20130918_ELD-8_01_02.RCC	20130918_ELD-8_01_03.RCC	20130918_ELD-8_01_04.RCC	20130918_ELD-8_01_05.RCC	20130918_ELD-8_01_06.RCC	20130918_ELD-8_01_07.RCC	20130918_ELD-8_01_08.RCC	20130918_ELD-8_01_09.RCC	20130918_ELD-8_01_10.RCC	20130918_ELD-8_01_11.RCC	20130918_ELD-8_01_12.RCC
Tube				A8	B8	C8	D8	E8	F8	G8	H8	A9	B9	C9	D9	E9	F9	G9	H9	A10	B10	C10	D10	E10	F10	G10	H10	A11	B11	C11	D11	E11	F11	G11	H11	A12	B12	C12	D12	E12	F12	G12	H12
Sample ID				proto_1	proto_2	proto_3	proto_4	3d_1	3d_2	3d_3	3d_4	4d_1	4d_2	4d_3	4d_4	6d_1	6d_2	6d_3	6d_4	9d_1	9d_2	9d_3	9d_4	10d_1	10d_2	10d_3	10d_4	14d_1	14d_2	14d_3	14d_4	C4_1	C4_2	C4_3	C4_4	yolk_1	yolk_2	yolk_3	yolk_4	sexual_1	sexual_2	sexual_3	sexual_4
input volume				Use 100 ng RNA per reaction	Use 100 ng RNA per reaction	Use 100 ng RNA per reaction	Use 100 ng RNA per reaction	Use 100 ng RNA per reaction	Use 100 ng RNA per reaction	Use 100 ng RNA per reaction	Use 100 ng RNA per reaction	Use 100 ng RNA per reaction	Use 100 ng RNA per reaction	Use 100 ng RNA per reaction	Use 100 ng RNA per reaction	Use 100 ng RNA per reaction	Use 100 ng RNA per reaction	Use 100 ng RNA per reaction	Use 100 ng RNA per reaction	Use 100 ng RNA per reaction	Use 100 ng RNA per reaction	Use 100 ng RNA per reaction	Use 100 ng RNA per reaction	Use 100 ng RNA per reaction	Use 100 ng RNA per reaction	Use 100 ng RNA per reaction	Use 100 ng RNA per reaction	Use 100 ng RNA per reaction	Use 100 ng RNA per reaction	Use 100 ng RNA per reaction	Use 100 ng RNA per reaction	Use 100 ng RNA per reaction	Use 100 ng RNA per reaction	Use 100 ng RNA per reaction	Use 100 ng RNA per reaction	Use 100 ng RNA per reaction	Use 100 ng RNA per reaction	Use 100 ng RNA per reaction	Use 100 ng RNA per reaction	Use 100 ng RNA per reaction	Use 100 ng RNA per reaction	Use 100 ng RNA per reaction	Use 100 ng RNA per reaction
Sample Date				2013-09-18	2013-09-18	2013-09-18	2013-09-18	2013-09-18	2013-09-18	2013-09-18	2013-09-18	2013-09-18	2013-09-18	2013-09-18	2013-09-18	2013-09-18	2013-09-18	2013-09-18	2013-09-18	2013-09-18	2013-09-18	2013-09-18	2013-09-18	2013-09-18	2013-09-18	2013-09-18	2013-09-18	2013-09-18	2013-09-18	2013-09-18	2013-09-18	2013-09-18	2013-09-18	2013-09-18	2013-09-18	2013-09-18	2013-09-18	2013-09-18	2013-09-18	2013-09-18	2013-09-18	2013-09-18	2013-09-18
File Version				1.7	1.7	1.7	1.7	1.7	1.7	1.7	1.7	1.7	1.7	1.7	1.7	1.7	1.7	1.7	1.7	1.7	1.7	1.7	1.7	1.7	1.7	1.7	1.7	1.7	1.7	1.7	1.7	1.7	1.7	1.7	1.7	1.7	1.7	1.7	1.7	1.7	1.7	1.7	1.7
Gene RLF				ELD_ER01_C2234_POP	ELD_ER01_C2234_POP	ELD_ER01_C2234_POP	ELD_ER01_C2234_POP	ELD_ER01_C2234_POP	ELD_ER01_C2234_POP	ELD_ER01_C2234_POP	ELD_ER01_C2234_POP	ELD_ER01_C2234_POP	ELD_ER01_C2234_POP	ELD_ER01_C2234_POP	ELD_ER01_C2234_POP	ELD_ER01_C2234_POP	ELD_ER01_C2234_POP	ELD_ER01_C2234_POP	ELD_ER01_C2234_POP	ELD_ER01_C2234_POP	ELD_ER01_C2234_POP	ELD_ER01_C2234_POP	ELD_ER01_C2234_POP	ELD_ER01_C2234_POP	ELD_ER01_C2234_POP	ELD_ER01_C2234_POP	ELD_ER01_C2234_POP	ELD_ER01_C2234_POP	ELD_ER01_C2234_POP	ELD_ER01_C2234_POP	ELD_ER01_C2234_POP	ELD_ER01_C2234_POP	ELD_ER01_C2234_POP	ELD_ER01_C2234_POP	ELD_ER01_C2234_POP	ELD_ER01_C2234_POP	ELD_ER01_C2234_POP	ELD_ER01_C2234_POP	ELD_ER01_C2234_POP	ELD_ER01_C2234_POP	ELD_ER01_C2234_POP	ELD_ER01_C2234_POP	ELD_ER01_C2234_POP
Lane ID				9	10	11	12	1	2	3	4	5	6	7	8	9	10	11	12	1	2	3	4	5	6	7	8	9	10	11	12	1	2	3	4	5	6	7	8	9	10	11	12
FOV Count				280	280	280	280	280	280	280	280	280	280	280	280	280	280	280	280	280	280	280	280	280	280	280	280	280	280	280	280	280	280	280	280	280	280	280	280	280	280	280	280
FOV Counted				280	280	280	280	280	280	280	280	279	280	280	280	280	280	277	280	280	280	280	280	279	280	280	280	280	280	279	280	280	280	280	280	280	280	280	280	280	280	276	280
Scanner ID				KB0006	KB0006	KB0006	KB0006	1102B0005	1102B0005	1102B0005	1102B0005	1102B0005	1102B0005	1102B0005	1102B0005	1102B0005	1102B0005	1102B0005	1102B0005	1102B0005	1102B0005	1102B0005	1102B0005	1102B0005	1102B0005	1102B0005	1102B0005	1102B0005	1102B0005	1102B0005	1102B0005	KB0006	KB0006	KB0006	KB0006	KB0006	KB0006	KB0006	KB0006	KB0006	KB0006	KB0006	KB0006
Stage Position				6	6	6	6	1	1	1	1	1	1	1	1	1	1	1	1	2	2	2	2	2	2	2	2	2	2	2	2	1	1	1	1	1	1	1	1	1	1	1	1
Binding Density				0.16	0.17	0.17	0.17	0.14	0.16	0.11	0.14	0.19	0.18	0.19	0.19	0.23	0.36	0.3	0.24	0.42	0.4	0.34	0.43	0.24	0.43	0.3	0.42	0.42	0.35	0.38	0.47	0.34	0.41	0.47	0.38	0.14	0.16	0.14	0.15	0.18	0.21	0.16	0.19
Positive		POS_A	ERCC_00117.1	40168	48127	46052	45253	31916	37270	36711	41478	38252	37670	31243	37145	34009	31876	32788	36950	30441	30313	34117	32771	27805	31512	28790	30898	33721	35732	31498	23682	30088	32193	33378	30432	31852	38992	38925	36143	35394	35457	25406	32553
Positive		POS_B	ERCC_00112.1	15249	18114	18093	16721	10439	12763	12425	13891	12782	12561	10341	12681	11503	10627	11147	12268	10110	10463	11407	11051	9321	10322	9577	10223	11169	11999	10189	7022	9891	10727	11315	10096	10874	13115	13102	12144	11706	11881	8617	10836
Positive		POS_C	ERCC_00002.1	4384	5148	5107	4721	3083	3540	3518	3951	3645	3528	2989	3418	3268	2951	3160	3468	2947	2998	3173	3055	2775	3002	2803	2938	3161	3336	2928	2256	2759	3107	3225	2820	3097	3629	3617	3431	3344	3323	2504	3152
Positive		POS_D	ERCC_00092.1	923	1128	1081	1045	632	751	710	870	750	743	631	768	727	670	685	709	605	584	705	687	584	669	564	586	667	719	633	520	621	615	663	596	652	761	742	722	725	781	503	664
Positive		POS_E	ERCC_00035.1	117	167	171	143	100	152	126	150	138	141	108	130	123	114	127	118	102	90	120	111	92	110	104	106	116	128	109	88	112	130	146	110	104	147	155	134	118	101	98	115
Positive		POS_F	ERCC_00034.1	58	69	58	49	45	53	48	66	49	54	39	54	58	41	44	57	54	43	53	44	41	60	44	39	43	59	60	27	36	57	34	47	40	52	69	44	40	48	42	44
Negative		NEG_A	ERCC_00096.1	8	17	6	7	13	12	10	6	11	10	8	7	6	16	14	9	18	15	18	22	16	16	14	31	34	28	23	37	21	23	33	20	4	11	5	4	14	22	5	9
Negative		NEG_B	ERCC_00041.1	5	5	7	3	1	5	2	2	6	4	3	4	6	4	6	1	6	7	1	3	4	3	5	5	3	6	4	4	2	1	3	5	2	1	1	6	5	5	1	1
Negative		NEG_C	ERCC_00019.1	5	4	5	6	6	4	4	3	3	1	7	5	3	8	8	5	3	4	4	4	3	1	4	3	3	7	4	6	4	5	6	2	7	4	6	3	6	2	4	3
Negative		NEG_D	ERCC_00076.1	1	8	1	3	2	4	2	2	4	4	3	4	2	6	5	7	9	13	8	4	4	10	5	4	10	7	7	8	5	5	1	2	4	1	7	2	5	5	4	4
Negative		NEG_E	ERCC_00098.1	13	7	4	6	12	10	6	10	7	4	6	4	8	9	7	5	16	5	9	7	7	8	6	6	5	14	5	12	7	7	13	10	5	11	9	6	9	10	6	5
Negative		NEG_F	ERCC_00126.1	9	10	9	12	8	10	3	8	10	5	5	8	8	8	14	11	8	8	6	12	14	1	7	4	6	7	5	10	1	4	8	9	7	6	9	3	7	4	6	9
Negative		NEG_G	ERCC_00144.1	2	2	1	2	2	1	1	5	2	2	3	6	7	1	2	1	2	3	5	3	2	1	7	5	1	3	6	8	1	1	1	2	2	2	3	3	4	6	2	7
Negative		NEG_H	ERCC_00154.1	2	2	2	5	1	1	1	4	3	5	3	6	4	3	4	4	7	2	2	3	4	4	6	8	2	5	11	3	2	6	2	3	2	6	3	6	7	9	4	7
Housekeeping		ACTB	ELD_ER01_077.1	1743	45	35	104	5455	9641	1460	4547	8316	10813	11706	13489	22253	38091	34151	20767	66522	55707	66514	68028	60520	106372	82670	124746	145218	114367	130906	148358	107078	107844	138290	105905	13	276	7	6	28081	42640	34107	39840
Housekeeping		RPL-27	ELD_ER01_132.1	982	3700	1265	3628	5441	6674	1923	3141	17330	10332	16221	10724	13455	19283	13604	12408	21108	15453	16772	18581	10271	17995	17031	20321	17757	13881	15856	22598	20548	27859	27772	24788	17407	21571	13447	17853	4708	8032	5684	6676
Housekeeping		Smed-G6PD	ELD_ER01_086.1	329	1864	760	1679	663	612	597	561	3808	2701	3010	3140	3866	3682	2842	3043	3179	1886	3090	2725	2656	2270	1991	2452	1840	2129	1793	2371	1313	1439	1934	1762	8464	9770	6175	6124	186	700	420	546
Housekeeping		Smed-LUC7L3	ELD_ER01_014.1	11	24	4	5	3	29	5	18	41	31	50	54	91	126	164	96	274	241	203	263	123	266	206	264	280	248	292	400	297	307	465	431	52	27	41	34	32	140	111	108
Housekeeping		Smed-clathrin-1	ELD_ER01_099.1	229	337	176	338	531	956	252	470	1449	1347	1344	1146	1335	1888	2148	1736	4080	3497	3416	4103	2541	5260	3690	5722	6215	5485	6307	7016	9542	8711	13201	11921	1708	1945	1819	1984	1194	3553	2326	2953
Housekeeping		Smed-hgp-1	ELD_ER01_005.1	30	74	34	66	40	70	30	40	133	153	165	146	121	252	203	195	276	227	217	249	185	330	224	316	375	308	344	358	546	513	845	725	278	135	248	214	61	128	109	173
Housekeeping		Smed-rpl13a	ELD_ER01_065.1	1012	3831	1463	3751	5389	6328	2084	3491	17950	11764	14307	11433	13976	19800	13958	12584	21863	15725	17541	18668	11272	18869	17495	20452	18627	15170	16096	21210	24345	31592	33920	29493	18684	24045	14561	19625	4689	8301	5992	6944
Housekeeping		Smed-ubiquilin-1	ELD_ER01_079.1	131	318	196	314	162	305	94	225	710	714	716	799	1062	1651	1279	1056	2015	1773	1883	2185	1342	2253	1664	2321	2573	2369	2471	2959	2577	2197	3686	3544	973	986	859	817	354	1056	804	1024
Housekeeping		Smed-zfp207-1	ELD_ER01_018.1	40	92	42	90	66	110	33	81	290	268	346	371	546	1152	784	566	1213	1099	886	1094	600	1244	816	1164	1178	988	1132	1423	982	975	1506	1342	429	347	295	285	177	427	334	407
Endogenous (proliferating cells)		H2.B-2	ELD_ER01_064.1	88	321	126	275	587	721	206	1012	2150	1627	3952	4583	5050	9406	6999	4851	5940	5814	4225	6111	2517	5003	2989	4466	4269	2837	2986	3901	2284	3279	3233	3008	1663	991	916	352	1023	1280	870	1155
Endogenous (progenitor marker)		NB.21.11e	ELD_ER01_074.1	80	5	2	4	25	502	1	1	5	7	4	24	103	1274	913	463	10089	10372	5662	12112	4307	11378	7801	11409	14621	7104	9004	12517	5449	6701	8300	5898	1	2	1	2	747	2557	2729	2861
Endogenous (proliferating cells)		Piwi-1	ELD_ER01_142.1	79	74	31	80	148	531	41	897	1552	1709	2339	4109	8249	13563	7257	6187	8704	7234	6735	7914	2920	6675	4813	7919	6722	6329	5583	7032	4678	5326	7760	5325	331	993	212	891	415	1712	1585	1371
	Unique Target	smed20140614 transcript
Endogenous	FJ588619	SMED30033878	ELD_ER01_105.1	2	5	1	3	18	21	6	4	20	6	26	7	5	29	21	10	24	24	9	18	10	3	16	15	8	11	10	17	6	14	19	5	2	6	4	5	8	4	2	5	ELD 3F3	EE2
Endogenous	SMEDS2F2_00000373-RA	SMED30022136	ELD_ER01_147.1	3	4	1	2	10	5	3	18	36	33	59	55	45	65	36	24	25	30	8	26	13	19	13	8	14	17	10	10	1	1	2	3	2	3	2	2	4	1	1	2	ELD 3H5	EE4
Endogenous	SMEDS2F2_00000374-RA_1_420	SMED30006440	ELD_ER01_033.1	2	2	3	1	8	6	3	12	40	27	85	55	26	37	18	14	33	21	25	24	17	37	25	40	34	34	31	33	23	21	25	23	1	5	5	5	7	12	14	7	ELD 3B12	EE4
Endogenous	SMEDS2F2_00001284-RA	SMED30010862	ELD_ER01_076.1	3	1	3	2	63	74	14	41	111	79	147	87	28	36	26	22	12	8	10	9	7	7	9	14	3	12	6	11	3	6	4	9	3	8	1	3	4	10	7	8	ELD 3E1	EE3
Endogenous	SMEDS2F2_00001318-RA	SMED30007542	ELD_ER01_049.1	5	6	2	2	183	239	73	5	137	171	339	7	22	18	7	20	33	16	5	21	11	21	16	9	11	12	16	27	3	5	8	5	7	23	6	5	3	2	1	1		EE1
Endogenous	SMEDS2F2_00002404-RA	SMED30027996	ELD_ER01_036.1	4	1	4	4	533	563	115	11	374	459	507	63	95	114	101	69	80	53	35	78	12	38	17	22	13	17	27	45	3	4	5	6	4	16	9	6	5	1	1	3	ELD 3C5	EE1
Endogenous	SMEDS2F2_00002516-RA	SMED30027646	ELD_ER01_024.1	3	3	1	1	784	771	199	273	1115	1067	1788	763	566	768	251	344	129	111	45	82	13	44	28	30	21	16	37	31	8	19	11	4	1	22	1	1	1	8	5	2	ELD 2B12	EE2
Endogenous	SMEDS2F2_00002711-RA	SMED30025229	ELD_ER01_097.1	1	2	1	5	68	89	24	30	115	128	85	62	37	86	53	26	5	13	12	14	6	4	9	10	9	7	15	12	6	7	15	8	1	3	1	2	2	3	4	6	ELD 2A1	EE3
Endogenous	SMEDS2F2_00002814-RA	SMED30025432	ELD_ER01_110.1	8	9	6	4	55	48	5	6	32	14	31	12	9	15	7	16	10	14	19	14	6	11	11	12	6	11	18	12	6	9	4	4	4	8	4	8	11	9	10	6		EE1
Endogenous	SMEDS2F2_00003884-RA	SMED30018044	ELD_ER01_087.1	1	1	1	3	472	521	55	6	56	61	121	8	1	4	4	3	6	11	10	18	5	4	6	10	5	4	12	7	2	6	10	11	2	3	1	1	3	4	1	2	ELD 2D2	EE2
Endogenous	SMEDS2F2_00003969-RA	SMED30029646	ELD_ER01_041.1	2	2	1	3	136	98	28	6	49	52	81	5	9	15	25	31	17	13	9	15	3	9	4	5	4	2	6	13	1	1	1	7	1	7	7	1	1	1	1	1		EE1
Endogenous	SMEDS2F2_00004251-RA	SMED30034838	ELD_ER01_038.1	9	12	7	8	30	38	11	26	115	105	159	105	120	234	75	84	96	86	94	70	24	76	36	71	66	73	53	58	18	11	19	12	11	12	12	12	15	19	9	12	ELD 3C6	EE4
Endogenous	SMEDS2F2_00004798-RA	SMED30005227	ELD_ER01_098.1	1	6	4	2	775	758	199	214	1022	1169	1910	1266	385	486	142	165	122	49	32	77	10	29	35	16	6	9	10	17	4	6	2	12	1	22	3	6	4	4	2	7	ELD 3 E10	EE3
Endogenous	SMEDS2F2_00005609-RA	SMED30035709	ELD_ER01_171.1	5	2	1	2	43	56	6	9	13	6	34	10	18	38	40	28	49	60	53	44	19	43	31	58	47	28	50	44	31	39	42	36	6	4	2	7	14	18	16	10		EE2
Endogenous	SMEDS2F2_00005652-RA	SMED30011039	ELD_ER01_160.1	3	4	1	1	14	12	6	6	32	33	53	24	23	27	29	14	27	30	20	28	8	23	16	15	19	18	13	25	11	24	21	14	3	1	4	3	6	34	9	21	ELD 4F4	EE3
Endogenous	SMEDS2F2_00005739-RA	SMED30032088	ELD_ER01_154.1	1	1	2	3	102	100	47	26	88	168	79	23	23	76	37	16	7	15	5	2	6	6	1	7	2	10	2	9	2	1	3	3	1	1	1	3	1	1	3	2	ELD 2C8	EE2
Endogenous	SMEDS2F2_00005811-RA	SMED30011137	ELD_ER01_094.1	1	5	2	3	133	177	15	5	28	28	54	6	17	15	11	11	9	11	8	8	7	11	8	11	7	10	6	18	5	6	11	7	2	10	4	12	6	4	7	4		EE1
Endogenous	SMEDS2F2_00006440-RA	SMED30018638	ELD_ER01_158.1	4	5	3	5	99	98	17	10	49	55	81	19	14	26	17	19	30	22	11	28	7	24	12	18	12	11	22	19	3	9	12	16	4	10	6	4	10	16	7	12	ELD 2C11	EE1
Endogenous	SMEDS2F2_00006649-RA	SMED30016785	ELD_ER01_021.1	2	1	3	3	12	18	6	7	24	14	20	15	18	34	17	12	18	15	11	13	7	4	11	17	11	5	12	14	10	19	15	16	1	4	2	3	8	6	3	3	ELD 3B1	EE1
Endogenous	SMEDS2F2_00006867-RA	SMED30004295	ELD_ER01_026.1	2	3	1	2	1855	1831	341	490	2235	2688	3891	1976	883	579	160	178	187	52	32	123	10	33	37	18	13	15	15	23	2	1	10	7	3	28	2	1	2	6	1	3	ELD 3B4	EE3
Endogenous	SMEDS2F2_00007064-RA	SMED30012779	ELD_ER01_030.1	2	2	2	1	47	55	15	17	170	143	254	77	72	149	40	19	12	16	9	14	2	6	8	6	7	5	3	8	9	10	11	13	5	3	2	4	4	1	1	1	ELD 3B7	EE3
Endogenous	SMEDS2F2_00007587-RA_Clone D	SMED30020553	ELD_ER01_047.1	6	3	1	6	240	246	41	11	54	65	145	28	20	38	34	21	36	47	22	39	11	23	30	27	19	26	31	42	12	19	16	21	7	16	6	13	12	45	31	32	ELD 3F6	EE1
Endogenous	SMEDS2F2_00007666-RA	SMED30020646	ELD_ER01_083.1	5	4	4	3	164	174	40	15	99	108	194	30	29	49	42	26	41	31	12	27	7	19	8	18	13	9	17	23	8	6	16	8	4	11	3	4	5	6	2	6	ELD 3E4	EE1
Endogenous	SMEDS2F2_00007722-RA	SMED30027642	ELD_ER01_122.1	5	6	3	5	116	74	13	5	44	28	51	14	14	14	14	15	12	9	11	14	8	14	12	16	10	13	13	24	12	10	8	7	4	7	3	9	5	7	4	9	ELD 3F12	EE1
Endogenous	SMEDS2F2_00008037-RA_1_3025	SMED30003499	ELD_ER01_009.1	4	4	4	6	144	158	23	11	14	41	57	16	10	14	21	7	32	20	14	34	17	22	18	17	8	13	16	23	10	11	20	8	5	7	5	6	14	16	13	21	ELD 3A5	EE1
Endogenous	SMEDS2F2_00008753-RA	SMED30009880	ELD_ER01_137.1	1	7	4	3	273	312	52	21	120	146	219	40	36	38	40	28	32	21	17	31	5	19	23	31	15	14	24	31	16	9	17	19	10	54	8	23	1	3	3	2	ELD 3G11	EE1
Endogenous	SMEDS2F2_00008985-RA	SMED30014431	ELD_ER01_121.1	1	7	2	4	482	558	76	39	316	344	719	89	90	139	105	99	80	76	37	86	15	68	22	13	28	10	28	48	9	11	9	7	7	25	5	8	7	5	1	3	ELD 2C3	EE1
Endogenous	SMEDS2F2_00009019-RA	SMED30000077	ELD_ER01_108.1	2	1	1	1	189	207	32	16	103	139	274	23	39	38	23	21	14	28	15	31	8	18	8	5	10	5	13	21	8	3	6	4	6	6	5	4	3	3	1	4	ELD 2B1	EE1
Endogenous	SMEDS2F2_00009669-RA	SMED30015559	ELD_ER01_072.1	4	3	1	1	10	19	9	6	21	3	15	2	4	23	28	11	43	37	18	37	28	48	21	26	46	62	27	53	33	18	54	61	7	6	5	12	12	18	9	19	ELD 3D10	EE1
Endogenous	SMEDS2F2_00010064-RA_1_623	SMED30018399	ELD_ER01_104.1	2	1	1	1	106	112	41	137	342	305	579	469	567	733	76	316	60	61	18	18	6	19	13	10	7	7	8	12	6	6	4	9	5	12	4	7	1	2	4	2	ELD 3F2	EE4
Endogenous	SMEDS2F2_00010092-RA	SMED30031347	ELD_ER01_090.1	1	1	1	1	295	323	39	18	206	244	282	59	12	20	23	10	19	11	4	10	5	2	9	11	4	7	3	13	4	8	5	9	4	7	1	4	6	6	3	2	ELD 3E6	EE2
Endogenous	SMEDS2F2_00010561-RA	SMED30035694	ELD_ER01_145.1	30	25	17	30	124	201	14	60	193	262	239	96	128	232	171	171	465	500	347	551	186	301	291	433	461	398	623	605	96	21	175	287	78	209	67	137	8	129	90	130	ELD 4G5	EE1
Endogenous	SMEDS2F2_00011493-RA	SMED30023593	ELD_ER01_011.1	1	4	1	1	35	37	15	71	119	114	130	86	51	253	100	32	5	19	9	13	7	15	8	10	5	17	9	7	11	8	6	12	2	18	13	11	5	7	4	4	ELD 2B4	EE4
Endogenous	SMEDS2F2_00011615-RA_1_1281	SMED30004793	ELD_ER01_170.1	1	1	1	1	16	26	2	7	6	10	7	6	2	5	7	1	17	22	30	37	16	43	32	50	57	42	50	46	43	54	72	65	1	1	3	3	4	19	12	11	ELD 2B11	EE2
Endogenous	SMEDS2F2_00011768-RA	SMED30025875	ELD_ER01_125.1	2	3	1	2	3	12	6	16	41	54	40	26	10	11	8	10	14	10	5	16	6	11	5	3	12	3	11	10	7	7	13	8	3	6	4	4	3	3	4	5	ELD 3G3	EE3
Endogenous	SMEDS2F2_00011770-RA	SMED30020868	ELD_ER01_130.1	2	2	3	4	29	21	12	5	12	20	18	11	8	13	13	11	9	11	7	7	4	8	4	12	10	10	8	4	5	6	10	13	2	4	5	5	1	6	3	3	ELD 3G7	EE2
Endogenous	SMEDS2F2_00011803-RA	SMED30020360	ELD_ER01_029.1	2	6	1	5	186	209	35	35	90	180	93	37	32	73	31	21	20	12	12	12	6	19	13	20	16	21	18	21	16	9	17	9	3	6	3	2	5	7	1	5	ELD 3B5	EE2
Endogenous	SMEDS2F2_00011841-RA	SMED30013987	ELD_ER01_168.1	2	4	1	2	677	663	118	33	324	357	771	68	51	77	98	51	66	50	27	57	16	57	10	19	21	8	42	30	17	12	12	15	7	32	4	4	5	11	2	10	ELD 2A9	EE1
Endogenous	SMEDS2F2_00013416-RA	SMED30012165	ELD_ER01_091.1	2	2	1	3	781	837	165	477	1634	1748	3010	2142	1669	2117	546	835	300	179	281	229	47	147	112	211	320	279	82	105	1	5	4	6	4	53	2	5	11	3	3	3
Endogenous	SMEDS2F2_00015021-RA	SMED30020995	ELD_ER01_116.1	3	6	3	10	48	40	14	13	61	81	54	49	74	100	50	62	34	38	24	42	16	29	20	29	21	22	22	35	9	23	36	17	11	9	4	4	18	19	13	11	ELD 2B8	EE3
Endogenous	SMEDS2F2_00015197-RA	SMED30025427	ELD_ER01_037.1	2	2	1	2	632	660	108	195	922	1038	1728	737	231	237	154	276	185	65	53	100	14	57	23	20	16	15	18	21	6	6	13	13	4	24	1	2	4	4	2	2	ELD 2D3	EE3
Endogenous	SMEDS2F2_00015284-RA	SMED30003973	ELD_ER01_143.1	1	1	1	1	24	27	3	5	27	34	53	22	27	17	8	7	5	4	1	6	4	4	5	3	3	4	6	7	1	2	3	1	1	2	1	1	1	3	2	1	ELD 3H2	EE3
Endogenous	SMEDS2F2_00015333-RA	SMED30018737	ELD_ER01_058.1	1	4	4	2	9	13	2	3	31	16	29	18	13	11	20	12	13	7	7	20	8	10	11	7	11	10	15	14	9	8	6	9	4	2	3	5	3	7	3	1		EE3
Endogenous	SMEDS2F2_00015749-RA	SMED30011867	ELD_ER01_031.1	5	3	1	2	6	14	2	4	7	8	7	4	14	8	12	5	20	16	20	11	19	20	24	23	37	26	28	50	17	29	35	15	1	1	2	1	3	10	9	7	ELD 3B8	EE1
Endogenous	SMEDS2F2_00016364-RA	SMED30031242	ELD_ER01_082.1	6	6	1	12	546	551	93	55	476	495	789	103	140	211	117	90	116	93	63	118	38	100	34	40	51	38	70	111	10	7	17	17	12	70	11	22	12	8	8	9	ELD 2C7	EE1
Endogenous	SMEDS2F2_00017009-RA	SMED30022945	ELD_ER01_162.1	1	3	2	1	22	25	3	6	40	24	37	6	9	18	1	9	11	10	8	7	2	8	8	9	5	7	5	6	1	1	3	1	2	8	2	4	1	3	2	1	ELD 2D4	EE1
Endogenous	SMEDS2F2_00017098-RA	SMED30003965	ELD_ER01_015.1	1	1	1	2	537	574	113	46	466	482	1018	99	150	161	114	130	102	117	75	146	26	98	71	53	57	43	87	114	6	8	17	19	7	53	2	4	9	8	12	11	ELD 2B6	EE1
Endogenous	SMEDS2F2_00017520-RA	SMED30007251	ELD_ER01_124.1	2	1	2	4	9	13	9	28	53	46	90	82	95	216	46	38	23	34	15	20	5	12	8	10	7	9	10	12	5	7	10	8	2	4	1	4	4	4	2	6	ELD 3G2	EE4	(OTHER?)
Endogenous	SMEDS2F2_00017985-RA	SMED30006555	ELD_ER01_133.1	2	2	1	2	17	10	2	2	8	16	21	5	10	16	16	17	13	18	8	15	6	16	15	10	11	5	7	16	24	25	24	32	7	4	4	2	5	7	2	3	ELD 3G8	EE1
Endogenous	SMEDS2F2_00018601-RA	SMED30034411	ELD_ER01_101.1	4	10	4	7	52	72	4	14	48	30	52	15	21	40	25	28	66	59	33	56	35	25	54	77	34	37	31	59	27	27	47	38	35	29	21	18	6	13	3	7	ELD 3E12	EE1
Endogenous	SMEDS2F2_00019214-RA_1_915	SMED30018372	ELD_ER01_112.1	8	7	1	8	154	131	22	7	34	19	41	8	8	9	11	8	13	14	8	10	10	10	20	13	7	8	17	20	12	14	23	23	6	9	7	4	12	10	9	10		EE1
Endogenous	SMEDS2F2_00019986-RA	SMED30012923	ELD_ER01_117.1	49	53	41	50	165	536	18	76	353	430	614	202	107	349	349	328	627	962	501	569	411	355	593	666	264	310	522	711	80	34	180	147	274	162	205	213	10	8	11	19	ELD 3F10	EE1
Endogenous	SMEDS2F2_00019990-RA	SMED30014940	ELD_ER01_093.1	1	4	5	8	250	283	110	241	586	905	850	460	323	608	258	241	81	95	29	80	13	31	27	24	24	19	29	35	9	23	16	16	19	34	13	7	14	18	12	12	2D7	EE3
Endogenous	SMEDS2F2_00020368-RA	SMED30003202	ELD_ER01_128.1	3	5	2	1	255	265	69	72	414	375	534	321	316	648	308	299	331	301	243	337	106	208	165	231	168	115	95	177	8	11	11	18	5	9	5	6	5	6	3	8	ELD 3G4	EE3
Endogenous	SMEDS2F2_00020971-RA	SMED30012416	ELD_ER01_152.1	1	1	3	4	29	40	6	4	28	13	38	8	8	14	11	9	16	14	17	15	9	8	7	12	12	7	10	17	8	9	14	14	3	4	3	1	2	6	3	5	ELD 3H11	EE2
Endogenous	SMEDS2F2_00022174-RA	SMED30020916	ELD_ER01_134.1	3	3	5	6	904	1006	252	484	1945	1812	3009	1363	932	1216	342	412	205	115	78	126	18	75	58	18	22	24	32	36	6	11	4	5	7	52	3	6	10	7	3	1	ELD 3G9	EE3
Endogenous	SMEDS2F2_00022432-RA_1_915	SMED30021495	ELD_ER01_159.1	2	3	4	2	320	239	15	3	35	62	85	4	21	24	20	24	29	38	12	22	13	21	17	22	14	11	27	38	14	13	16	18	2	15	1	4	2	3	7	11	ELD 2A3	EE1
Endogenous	SMEDS2F2_00023256-RA	SMED30018175	ELD_ER01_140.1	2	1	1	1	559	546	63	15	389	362	669	118	103	94	112	71	120	101	63	75	28	85	58	76	54	68	91	129	16	12	36	46	4	16	3	1	10	18	17	10	ELD 3H1	EE1
Endogenous	SMEDS2F2_00023330-RA	SMED30004615	ELD_ER01_004.1	5	2	3	4	53	56	13	11	118	91	123	21	10	18	8	11	9	20	13	16	10	11	17	18	9	11	16	19	11	6	14	5	5	4	4	4	7	10	4	10	ELD 3A3	EE3
Endogenous	SMEDS2F2_00023451-RA	SMED30000139	ELD_ER01_071.1	6	3	6	4	89	107	38	22	69	63	101	35	11	15	9	20	16	24	8	14	3	8	22	9	7	18	20	14	3	5	4	12	6	2	8	9	11	12	8	12	ELD 3D9; 3G1	EE2
Endogenous	SMEDS2F2_00023511-RA	SMED30009679	ELD_ER01_161.1	4	4	4	6	35	36	6	5	19	8	9	11	6	9	18	11	14	20	14	25	14	10	7	11	18	11	9	19	8	9	16	10	3	4	3	3	14	14	2	4	ELD 4F5	EE1
Endogenous	SMEDS2F2_00023685-RA	SMED30000326	ELD_ER01_165.1	3	3	5	9	15	28	8	31	98	95	116	106	61	128	22	35	21	20	11	11	5	11	7	8	11	9	14	15	7	17	9	12	6	5	3	6	8	13	5	7		EE4
Endogenous	SMEDS2F2_00025291-RA	SMED30008523	ELD_ER01_055.1	2	1	3	3	169	221	36	5	83	90	119	15	20	25	21	15	28	32	21	38	12	16	19	28	18	17	18	26	7	11	12	7	2	15	5	5	3	6	6	7	ELD 2A7	EE1
Endogenous	SMEDS2F2_00025372-RA	SMED30012923	ELD_ER01_107.1	58	79	59	71	190	544	31	139	638	947	987	206	127	477	503	583	1191	1965	807	1247	850	838	1288	1209	524	559	1131	1309	134	37	357	260	392	322	282	392	14	20	14	30
Endogenous	SMEDS2F2_00026267-RA	SMED30029484	ELD_ER01_053.1	1	4	1	2	13	10	4	5	15	19	15	4	7	9	4	5	5	6	4	4	1	3	2	4	2	2	8	2	1	1	1	1	1	1	5	6	1	2	2	1	ELD 3D3	EE3
Endogenous	SMEDS2F2_00026431-RA	SMED30007988	ELD_ER01_070.1	2	5	1	3	77	77	10	12	111	109	110	36	4	25	10	3	8	13	6	11	9	8	7	9	13	12	8	18	7	3	6	10	5	5	6	2	14	8	4	6	ELD 3D8	EE3
Endogenous	SMEDS2F2_00028435-RA	SMED30013113	ELD_ER01_169.1	4	5	1	6	392	413	100	228	395	715	524	256	117	241	99	80	19	15	10	20	7	9	15	11	7	17	9	18	6	3	6	8	3	2	5	6	4	6	2	8	ELD 4F7	EE3
Endogenous	SMEDS2F2_00028583-RA	SMED30011373	ELD_ER01_131.1	2	4	11	8	518	422	53	4	98	110	232	45	38	42	47	36	28	24	30	39	11	15	31	29	13	27	12	33	10	11	16	11	5	31	5	3	3	5	5	9	ELD 2C12	EE1
Endogenous	SMEDS2F2_00029319-RA	SMED30008939	ELD_ER01_012.1	1	5	1	3	37	32	7	16	36	44	52	43	49	110	58	61	61	63	46	67	36	63	51	51	54	53	45	56	29	36	45	33	3	9	3	5	20	85	63	65	ELD 3A8	EE4	OTHER?
Endogenous	SMEDS2F2_00029654-RA	SMED30034696	ELD_ER01_073.1	1	3	2	2	73	81	16	6	27	25	56	8	5	1	3	8	6	12	4	5	9	6	3	7	5	2	2	5	3	1	3	4	3	3	4	2	3	2	1	3	ELD 3D12	EE2
Endogenous	SMEDS2F2_00031759-RA	SMED30016908	ELD_ER01_032.1	3	3	3	3	515	524	106	12	189	332	365	42	41	39	79	45	34	23	8	30	7	22	12	5	8	11	33	18	7	2	4	6	1	13	2	6	2	1	4	4		EE1
Endogenous	SMEDS2F2_00032227-RA	SMED30017730	ELD_ER01_081.1	3	3	1	2	147	132	24	11	48	91	121	10	15	20	25	22	26	23	18	28	10	13	16	18	11	11	15	24	2	7	9	6	4	7	4	3	10	15	6	5	ELD 3E3	EE1
Endogenous	SMEDS2F2_00033552-RA	SMED30016775	ELD_ER01_019.1	2	3	2	1	14	10	3	1	13	15	16	18	10	28	22	19	11	8	6	7	2	5	6	7	6	4	5	13	4	4	8	5	2	4	3	1	4	6	1	2	ELD 3A11	EE3
Endogenous	SMEDS2F2_00033672-RA	SMED30031438	ELD_ER01_138.1	1	17	5	18	8	11	16	306	552	635	820	405	330	287	245	128	67	91	22	46	19	14	20	21	15	24	19	16	7	4	7	12	57	42	15	7	12	8	4	9	ELD 2A4	EE4
Endogenous	SMEDS2F2_00034381-RA	SMED30000081	ELD_ER01_002.1	3	3	5	3	97	112	21	31	233	212	388	128	67	75	12	19	9	5	10	4	4	3	2	4	2	1	3	5	1	7	6	5	1	4	1	4	1	5	3	1	ELD 3A2	EE3
Endogenous	SMEDS2F2_00034431-RA	SMED30009061	ELD_ER01_141.1	1	3	2	1	54	68	14	68	101	92	240	95	143	342	166	114	52	48	12	40	4	16	15	13	12	12	18	26	8	19	19	15	3	2	3	2	22	8	29	30		EE4	OTHER?
Endogenous	SMEDS2F2_00034826-RA	SMED30013711	ELD_ER01_153.1	3	4	2	3	128	118	23	4	44	54	64	10	8	13	21	11	14	15	9	9	1	8	4	3	5	2	6	8	1	1	1	1	3	5	2	2	1	6	2	3	ELD 2C9	EE2
Endogenous	SMEDS2F2_00036021-RA	SMED30018602	ELD_ER01_106.1	1	3	4	5	43	42	17	15	199	164	206	59	58	78	47	49	72	69	35	91	28	73	48	45	45	28	41	57	55	56	71	61	3	7	4	7	14	16	16	13	ELD 2A11	EE3
Endogenous	SMEDS2F2_00036324-RA_1_630	SMED30018253	ELD_ER01_095.1	3	1	1	3	588	624	99	52	396	436	833	118	116	145	102	91	102	78	55	94	27	76	39	44	45	17	43	72	11	26	47	30	7	40	4	9	7	9	7	12		EE1
Endogenous	SMEDS2F2_00036728-RA	SMED30033871	ELD_ER01_139.1	6	1	1	5	1026	1095	156	15	471	384	685	63	75	74	98	52	57	49	26	63	15	32	26	19	25	17	31	44	3	7	12	8	6	56	4	8	7	18	6	15	ELD 3G12	EE2
Endogenous	SMEDS2F2_00038015-RA	SMED30033035	ELD_ER01_136.1	3	3	2	1	31	14	7	5	46	26	67	3	4	1	5	4	1	2	4	5	5	6	2	1	3	2	2	5	2	4	2	1	3	2	3	1	1	2	2	1	ELD 2A2	EE3
Endogenous	isotig20120	SMED30000185	ELD_ER01_144.1	1	3	3	3	145	200	20	7	66	91	100	20	14	21	14	22	13	20	12	18	7	24	15	23	19	7	13	19	18	12	32	27	3	15	4	6	6	10	3	6	ELD 3H3	EE2
Endogenous	mk000277	SMED30009775	ELD_ER01_057.1	3	6	3	1	4	11	6	3	10	7	9	8	4	8	12	5	16	20	12	15	9	7	8	6	8	5	15	10	4	6	9	8	6	10	1	8	6	17	4	10	ELD 2A10	EE1
Endogenous	mk000359	SMED30013348	ELD_ER01_048.1	2	4	1	1	4	5	3	1	6	4	1	5	2	1	1	7	3	9	4	5	6	2	2	4	4	2	7	2	1	2	7	3	5	8	4	8	4	3	2	1	ELD 3C11	EE2
Endogenous	mk001048	SMED30025586	ELD_ER01_115.1	6	2	3	3	10	6	2	2	28	18	49	26	7	11	7	12	15	12	15	10	6	9	10	15	12	4	18	15	6	7	15	5	4	5	3	5	3	3	5	2	ELD 3F9	EE1
Endogenous	mk001570	SMED30016992	ELD_ER01_006.1	1	2	6	2	155	146	21	4	31	46	51	13	16	14	10	17	10	16	5	16	2	8	9	9	4	7	11	18	8	11	14	4	5	9	3	4	3	7	6	1	ELD 3A4	EE2
Endogenous	mk001595	SMED30025002	ELD_ER01_151.1	1	5	2	4	224	166	40	7	84	129	225	42	22	37	40	24	21	26	10	21	5	16	18	24	9	12	18	10	5	1	8	6	3	21	5	5	1	4	2	1		EE1
Endogenous	mk001811	SMED30012543	ELD_ER01_028.1	3	1	2	6	4	9	1	2	10	9	10	6	5	7	8	7	18	15	11	10	7	5	13	16	9	14	8	11	4	6	7	8	6	6	3	2	2	3	1	1	ELD 2C4	EE2
Endogenous	rc_mk000168	SMED30032619	ELD_ER01_084.1	2	2	4	4	67	52	18	31	171	139	297	185	185	321	116	135	127	91	93	87	36	70	37	59	37	80	48	65	7	10	9	11	9	9	3	4	8	8	9	3	ELD 3E5	EE4
Endogenous	rc_smed002133	SMED30022419	ELD_ER01_010.1	1	4	4	3	5	12	5	6	14	12	10	15	11	38	22	20	37	32	22	30	15	30	25	36	15	28	29	37	10	20	18	20	7	10	7	15	5	10	5	10	ELD 3A7	EE3
Endogenous	rc_smed005295	SMED30017719	ELD_ER01_066.1	1	4	1	1	8	19	1	6	11	17	31	23	31	52	62	39	112	97	79	117	55	128	90	116	136	86	121	157	57	31	133	124	6	4	8	14	21	34	40	37		EE1
Endogenous	rc_smed022080	SMED30007130	ELD_ER01_068.1	2	1	1	1	498	539	79	29	300	323	877	103	82	113	76	67	84	58	13	78	13	48	13	9	13	7	15	34	4	2	4	3	3	19	6	5	1	4	2	1	ELD 2C6	EE1
Endogenous	smed005805	SMED30000052	ELD_ER01_051.1	7	11	5	5	18	16	6	17	63	54	67	54	76	130	136	75	208	211	178	244	120	250	195	274	323	228	268	350	24	19	41	48	27	35	27	45	56	95	75	110	ELD 3D1	EE1
Endogenous	smed009981	SMED30028654	ELD_ER01_059.1	3	2	1	1	22	25	7	9	49	52	59	50	32	69	27	31	18	15	18	22	11	24	11	18	18	26	28	19	10	9	17	16	1	6	3	3	18	52	55	40		EE3
Endogenous	smed011749	SMED30026856	ELD_ER01_102.1	1	3	2	5	2	4	2	6	9	11	14	6	16	26	15	9	70	66	49	75	23	59	46	52	85	45	41	85	19	14	32	20	2	11	1	6	9	36	35	39		EE1
Endogenous	smed014191	SMED30026178	ELD_ER01_103.1	5	1	2	2	48	67	11	5	14	11	28	2	11	16	7	12	24	23	27	18	19	31	30	54	37	37	50	62	23	30	48	28	2	5	2	2	14	14	5	11		EE1
Endogenous	smed017607	SMED30025340	ELD_ER01_114.1	8	12	1	12	192	146	15	20	47	50	76	36	49	82	95	73	175	154	123	210	88	186	146	204	231	129	144	255	89	30	155	178	34	46	14	63	46	98	37	79	ELD 3F8	EE2
Endogenous	smed018520	SMED30022810	ELD_ER01_148.1	9	13	7	5	1183	1310	208	69	529	534	814	144	101	175	188	153	246	209	235	270	146	368	247	344	311	303	321	430	34	40	78	53	24	80	15	40	18	43	36	40	ELD 3H7	EE1
Endogenous	smed018689	SMED30009511	ELD_ER01_023.1	3	3	1	1	1	4	2	3	1	3	6	6	1	8	9	6	8	10	5	10	5	15	3	8	12	7	13	15	19	11	17	9	3	2	5	3	4	5	9	3	ELD 3B2	EE1
Endogenous	smed020223	SMED30007313	ELD_ER01_085.1	4	5	1	4	404	352	66	12	161	220	330	66	34	36	62	30	45	34	19	45	5	32	11	18	8	10	17	17	6	6	4	10	6	27	2	6	2	2	2	3	ELD 4G4	EE1
Endogenous	smed020260	SMED30018488	ELD_ER01_003.1	1	4	5	4	200	167	18	6	163	201	388	42	52	27	14	31	37	19	16	43	8	25	8	13	9	9	19	26	13	9	18	14	5	12	4	3	6	4	3	3		EE1
Endogenous	smed020381	SMED30004849	ELD_ER01_007.1	3	3	1	4	61	72	10	2	25	24	43	6	4	7	11	8	5	12	7	12	2	5	7	5	4	2	14	10	1	2	7	9	1	5	1	2	7	1	1	5		EE1
Endogenous	smed020879	SMED30013090	ELD_ER01_052.1	2	4	3	4	449	385	85	18	185	235	404	48	46	54	88	62	67	69	28	60	22	63	21	25	34	20	55	71	16	7	30	16	3	18	3	3	2	6	2	10	ELD 3D2	EE1
Endogenous	smed020916	SMED30014873	ELD_ER01_166.1	6	6	1	8	12	12	5	15	40	40	55	22	6	12	15	18	8	22	6	11	8	5	7	18	4	10	13	25	5	11	8	16	4	7	4	5	9	8	5	7		EE3
Endogenous	smed021063	SMED30018217	ELD_ER01_157.1	1	2	1	1	341	334	2	3	11	6	53	6	3	3	1	3	6	7	2	14	6	6	5	4	1	1	7	7	2	1	4	1	8	7	1	2	1	4	4	4	ELD 4F2	EE2
Endogenous	smed022530	SMED30035628	ELD_ER01_034.1	2	1	2	2	146	138	14	7	18	27	79	10	16	38	42	19	34	53	36	33	14	28	22	29	11	30	27	42	12	12	20	15	10	17	6	7	3	1	5	4	ELD 3C2	EE2
Endogenous	smed27962	SMED30027751	ELD_ER01_035.1	10	2	1	2	437	427	58	10	286	272	423	82	74	134	86	66	101	79	46	87	28	67	50	53	43	42	76	89	17	12	40	42	7	21	3	1	8	19	19	18	ELD 3C3	EE2
Endogenous	nlg-4	nlg-4	ELD_ER01_078.1	6	6	2	3	45	54	7	41	39	50	66	61	73	217	244	161	360	122	25	75	6	18	13	13	8	8	10	20	4	8	7	4	6	10	2	6	6	7	6	2	ELD 1C6		OTHER

## Sheet: Nanostring probe sequences
Transcript designation	Unique Target Sequence	smed20140614 transcript	Accession	Target Region	Target Sequence	Tm_Capture Probe	Tm_Reporter Probe
Housekeeping		ACTB	ELD_ER01_077.1	935-1035	GTTTTATCAGGTGGTAGCACCATGTACCCTGGTATTGCTGATCGTATGCAGAAAGAAATCACTGCTCTTGCACCAAGCACCATGAAGATCAAGATTGTCG	79	83
Housekeeping		RPL-27	ELD_ER01_132.1	330-430	CAAAGATTGCTTCAAGGATAAGAAATCCAAGAAGGTTGCTAAAGCTGAAGCAAAGTCCAAGTTGGAAGAAAAGTACAAAACTGGAAAGAATAGATGGTTT	80	79
Housekeeping		Smed-G6PD	ELD_ER01_086.1	1104-1204	CGGTGAGGCGATTTATATCAAAATGATGACGAAGAAACCGGGAGTTCCCAACGACGATGGAACTGGCGACTCAATGACGTTTGTCAATGTTGAAGAAACT	81	82
Housekeeping		Smed-LUC7L3	ELD_ER01_014.1	595-695	GAAAAAGTGCCAAAGAAAAGCAAGAAGATGTTTGCAATATTTGCGGAGCATATATAAGTAAAAATGATCCAAGAAACAGCATTGAAAACCATGTGAGTGG	80	78
Housekeeping		Smed-clathrin-1	ELD_ER01_099.1	126-226	GTTCAAACGGCTCTTTCAGAAACGCAAGATCCAGAAGAAATATCAGTTGCAGTCAGAGCATTTATGACGGCCGATATGCCGAATGAGTTGATTGAGTTAC	79	79
Housekeeping		Smed-hgp-1	ELD_ER01_005.1	995-1095	AAGTTACCGTATCAGGGATCGACAACCTGAGTTCACTAACTGGAAAGAGTGTATTGATTGTTGAGGATATAGTCGACACTGGTAAAACAATGATGAAGCT	83	77
Housekeeping		Smed-rpl13a	ELD_ER01_065.1	404-504	ACAGAAAATTCTGTCAATTGGGCCGTCTTTCTCACGAAGTTGGCTGGAAATATCAATCTGTAGTTTCAACCCTCGAAGAAAAACGTAAAGCTAAAGCTGC	79	79
Housekeeping		Smed-ubiquilin-1	ELD_ER01_079.1	425-525	ACTAATGTCGAATCCTGACATGATGAGATCTATGCTCGAAAATCCGCTAATGCAACAATTGCTACAATCACCAGAGGTAATCCAAACGATGATGCAATCA	80	82
Housekeeping		Smed-zfp207-1	ELD_ER01_018.1	296-396	ATGGAAGGTATTCCGGATGAAGATATTAAAGAACATGAAAGGCAGAAGATGGGAAAAGATGATGAGGTAGATGAAAAGAGGATAAAATTGGATATTTCTA	82	79
Positive control: proliferating cells		H2.B-2	ELD_ER01_064.1	67-167	CTGACAAAAAGAAGAGAATCCATAAACGTAAAGAAAGCTATGGTATCTATATTTACAAAGTGCTCAGACAGGTTCATCCTGACACTGGTATTTCTGGAAA	79	78
Positive control: progenitor marker		NB.21.11e	ELD_ER01_074.1	432-532	ATTGCGACTGCAGATATGTGAAAGCATTGAATGACTACACGAAAAGATGGGACAGTTATCATTCCAAATGTGGTAGCAAATATGACAAAAAATGCCGAAC	82	78
Positive control: piwi-1		Piwi-1	ELD_ER01_142.1	1114-1214	TAGAGAACGATTAAATGACATAAGAGATTTTTGTAAGTGGACCGGAGCTGGGAAATCAAAAGATTATATGAAGAGCTGGGGGATGTGTATTGAAGAACAA	78	81
EEE (Cluster 5)	FJ588619	SMED30033878	ELD_ER01_105.1	136-236	TCAGCAAAGAGCCTAATCAAACGATTTTTGATAGCCAATCCGCAGGATAGGTTAGGAGCTCGAGGAGTTGATGAGATTCAGAGTCACAGATTCTTCCGTG	79	79
EEE (Cluster 8)	SMEDS2F2_00000373-RA	SMED30022136	ELD_ER01_147.1	270-370	GGCTGAAATTGGAGAAATCGAAAGAGACAGTAATGAAAATAATGTTGATATTGAAGACAGAGAGAATGACGTAAAAGGATCTGTGAATAAAATCATCCCT	78	81
EEE (Cluster 8)	SMEDS2F2_00000374-RA_1_420	SMED30006440	ELD_ER01_033.1	271-371	ACAGTCAAATCCGAAACAAATATTTTATTAACAAATCAAACCAAACCAACGAATTCCATGCCAGAATTTACAGACAGAACCAAATTCGTTCAACGTATGC	73	76
EEE (Cluster 5)	SMEDS2F2_00001284-RA	SMED30010862	ELD_ER01_076.1	170-270	GGCCGCTGTAATGGAGTATTTAGTTGCAGAAATAGTCGAATTGGCAGGCAATGCCGCCAAGGCAAACAAAAGGCGAACAATCAATCCTCGACATATCATG	81	85
EEE (Cluster 6)	SMEDS2F2_00001318-RA	SMED30007542	ELD_ER01_049.1	345-445	ATTATATTTTCCCCGGAGGGAAAGTAGAAGAAACCGACGCGCATTTAATGGACACCGCAATCCGAGAAATCTACGAAGAAGTTGGAATAGACCTCTCCAA	77	85
EEE (Cluster 6)	SMEDS2F2_00002404-RA	SMED30027996	ELD_ER01_036.1	1050-1150	CAATCACAAACCGTTATCAAGCGCCAGTAAAAGAAAGCGGCAAACTACAAAAACCCTTGATGTCAACCTCCACAACCAATGCAATTAATAATGACAATGA	82	80
EEE (Cluster 5)	SMEDS2F2_00002516-RA	SMED30027646	ELD_ER01_024.1	40-140	AGAAGAAGGTCATTGTTAAGAGTTCAGCAGCGGATGATAAGAAATTAGAGGCAACCTTCAAATCATTGTCAATGAGCCCGGTTCCAGTTGAAGAAGTAAA	79	78
EEE (Cluster 5)	SMEDS2F2_00002711-RA	SMED30025229	ELD_ER01_097.1	155-255	TATGCAGCTGCGTTATTGAGGCAAGTCAGAAATACGTCAACTACGAAGGAAAAAATTATCATGAAAGCTGTTTCACTTGCGCTCGGTGCCACCTTCCCAT	82	78
EEE (Cluster 6)	SMEDS2F2_00002814-RA	SMED30025432	ELD_ER01_110.1	4-104	TCAAATTGGTGAATGTACAATTAAAGAACAAGCTCTCAACAGATTCTTGTGCTATGTTTTATCGGGACCATGTTTTGACTATTTACGAACCAAAGAGGCA	75	75
EEE (Cluster 5)	SMEDS2F2_00003884-RA	SMED30018044	ELD_ER01_087.1	11-111	CCTGTTGGGAGTTGTATTGCTTAGAACATGGAATTCAACCTGACGGTCAAATGCCGAGTGATAAAACTATTGGAGGAGGAGACGACTCTTTTAATACATT	79	79
EEE (Cluster 6)	SMEDS2F2_00003969-RA	SMED30029646	ELD_ER01_041.1	460-560	ACGAAAATGTCAAATGCCGGAGTGGATATTCAAGACTGTTGCACTGAGCATGGTGAAGGACAATTAGAAATGCCTCTCCTGCCAAGTTTTGGAATAGCGG	83	83
EEE (Cluster 8)	SMEDS2F2_00004251-RA	SMED30034838	ELD_ER01_038.1	195-295	ACTACCTTCGACAATTGCTATTAGCATTGGACTGCTGCCATTCTATGGGAATCATGCACCGTGACGTGAAACCGCAGAACATTGTCATCAATAATCGAAC	81	81
EEE (Cluster 5)	SMEDS2F2_00004798-RA	SMED30005227	ELD_ER01_098.1	720-820	TACACTTTTTCATGCCAGGATTTGCTCCACTAACCAGCAGAGGCAGTCAGCAATACAGAGCTTTGACTGTCCCGGAATTGACTCAGCAGATCTTTGATGC	82	81
EEE (Cluster 6)	SMEDS2F2_00005609-RA	SMED30035709	ELD_ER01_171.1	430-530	GCAGGCCAAGTCTTGTTTCATGTACTGTGTTGAGAATTTGAAACTGGAGCCCAGAGAGGGGTTTACAAATCCTAAAGCTCTTCCAATTCCTTTGGGAGAG	79	80
EEE (Cluster 8)	SMEDS2F2_00005652-RA	SMED30011039	ELD_ER01_160.1	229-329	AAATCTGTTACAAGTGCTGATTTAAAAACCAGCAACCCTCGAGTGGTGCCTGCCACTTTTCGTATTGGTGAAGATGGGGATTTAACGGAACAAGAGCCAA	82	80
EEE (Cluster 5)	SMEDS2F2_00005739-RA	SMED30032088	ELD_ER01_154.1	815-915	AGAAAGGAGCAAAAAAATTGTGCCGGTGCTCGATTGGAATGTGATCTCTCAAAGAAATGTAGTCTATTACCTTGGAGCTCATGGAGTCCGTGTTCTGCAT	82	79
EEE (Cluster 6)	SMEDS2F2_00005811-RA	SMED30011137	ELD_ER01_094.1	0-100	GGGAAAACAGGAACATTTGCGATATCAGTATTGCAAAATGTTGATGAAACACTAAACAAAATTCAAGCTATCATTTTGGCTCCAACTCGCGAATTAGCAC	78	77
EEE (Cluster 6)	SMEDS2F2_00006440-RA	SMED30018638	ELD_ER01_158.1	1910-2010	GAAAATCGAAAACCTTACCGCCTATTCCATGCAACCAACCGCCACCACAATGTCAAGAGGTCTGTAGTCGGGAGCATGAATGTGAACATCCAGTTCGACA	84	83
EEE (Cluster 5)	SMEDS2F2_00006649-RA	SMED30016785	ELD_ER01_021.1	1385-1485	TAGCGTGGGAAATGTTATGGGAAGCAATGCGGTTAATGTTTATCTGGGAATTGGAATATCTTGGTCAATAGCTGCATGCTATCATTACGCTAATGGTAGC	80	78
EEE (Cluster 5)	SMEDS2F2_00006867-RA	SMED30004295	ELD_ER01_026.1	14-114	TGGACAAATTGAAGGCAGAAAGAGAACGTGGTATCACTATTGATATTGCTTTGTGGAAATTCGAAACTACCAACTACTATGTAACAGTCATTGATGCCCC	81	79
EEE (Cluster 5)	SMEDS2F2_00007064-RA	SMED30012779	ELD_ER01_030.1	495-595	TCCTTGAATGCAAGAAATGTGGATCTCGTTACAGTGTAGATCAACAAGCAGCTGGATATAAGGCTTTGACAACAAAAAGAGCTGCAATACGTGCTAAAGC	79	85
EEE (Cluster 6)	SMEDS2F2_00007587-RA_Clone D	SMED30020553	ELD_ER01_047.1	0-100	AAGCAAAAGCCAGAAAGCAGGAAAAGATAAAGTGTGAAAAAGAATTAAAACAAAAAGCTATTGAGGATAAATATTGGAAAGATGATGATAAACATGCAAA	82	76
EEE (Cluster 6)	SMEDS2F2_00007666-RA	SMED30020646	ELD_ER01_083.1	433-533	GGAATTGGGAGCTGTTTCGGTAAAGTGGGTTTTGGATATTTAGCAACGATAAAACGGGTCAACCGATTCCAGATTTACAACATTACAGTTGCATTGAGTG	76	76
EEE (Cluster 6)	SMEDS2F2_00007722-RA	SMED30027642	ELD_ER01_122.1	190-290	AAAATACTTGGAGAAGAGGTTGGCACACAATATACTAGAAAACAACTAAATGCCCTTATAAAAGATCAACAGACTCAAGGTTTGGTGTTACAAGAAGAAG	82	79
EEE (Cluster 6)	SMEDS2F2_00008037-RA_1_3025	SMED30003499	ELD_ER01_009.1	780-880	TGTAGATCCGCTGGTGTCAAAGTCGTTATGGTTACTGGAGACCACCCAATTACTGCCAAGGCCATATCGAAAGCCGTAGGTATAATTAGTGAAACTAGCA	83	82
EEE (Cluster 6)	SMEDS2F2_00008753-RA	SMED30009880	ELD_ER01_137.1	281-381	CTTTTGGATGACCCGAATCCAGCCAGTCCATTGAATATTGATGCAGCAAAATTATGGAAACTTGATAGAGAGAAATATAATGAGACCGTAAGGTTGTGGG	79	79
EEE (Cluster 6)	SMEDS2F2_00008985-RA	SMED30014431	ELD_ER01_121.1	595-695	AACAGCAACTTCCCCAGATCAGTGATCGGATTTGTGCCAGACGTAGCCGTGCTCGGATCATACAACAGTTACACTGTCAACTGCATCATGTCAATCAATC	84	79
EEE (Cluster 6)	SMEDS2F2_00009019-RA	SMED30000077	ELD_ER01_108.1	95-195	AGACTCATTGCTGGAGCTCTGGAACTTACAACATTCCCAACGGAATATTTCTAAAAACCGATTCAGAATGGACTGAAGCCTGGAAAGATCACGGAATCAA	81	84
EEE (Cluster 6)	SMEDS2F2_00009669-RA	SMED30015559	ELD_ER01_072.1	5-105	CTGAAACGAAGGACCGAAAATTTCATCTCAGTGGGAAATTAGCCATTGAAAAAGTCAAACTACTGCCCGAAGTAAAAGATATCCTTCATAAATCCCATTC	79	77
EEE (Cluster 8)	SMEDS2F2_00010064-RA_1_623	SMED30018399	ELD_ER01_104.1	405-505	TTTGCTGATAGCTGGCGTAGATGAGCGTGGACCTCAACTGATTCACATGGATCCCAGTGGAACTTGTATTGGATACCATGCAAAAGCGATCGGATCTGGT	85	83
EEE (Cluster 6)	SMEDS2F2_00010092-RA	SMED30031347	ELD_ER01_090.1	766-866	CTAGAACCAAGAGAAATCTGGAGATTTCCCGCGTGCTTGAAAATTAAATGTGCTACTATTGAGACAAGTGAAATGGGTTTCAGTTACTCACATACCAAAG	78	78
EEE (Cluster 6)	SMEDS2F2_00010561-RA	SMED30035694	ELD_ER01_145.1	22-122	AAATATGATAAATTAACGGAAAAGCTAACCGATAAAGGAAACAACGTGAAATCACCCGAGCTAGGAATTCCAACTCAGTTGAAAACAAGTACGAGTAAAG	78	82
EEE (Cluster 8)	SMEDS2F2_00011493-RA	SMED30023593	ELD_ER01_011.1	870-970	ACAGGTCTGGACAAGAAATCAACAAGATCCCCGAGTATCCCAACTTAATCTAGAATCTAGTGAAGGGACTTCGATGTGGGTTCATAAAGATCTCGTGGAC	84	82
EEE (Cluster 5)	SMEDS2F2_00011615-RA_1_1281	SMED30004793	ELD_ER01_170.1	224-324	ATACAATTCAATCAAAATAGCGAAATGCATTAAAATTGACCGAAGTTCCGTGTTAATTCATTGTACAGATGGTTGGGATAGAACTCCACAGCTTACTGCG	73	78
EEE (Cluster 5)	SMEDS2F2_00011768-RA	SMED30025875	ELD_ER01_125.1	424-524	TAGCAGTCTGTGGATCTGGTTTAGGAACATTTATATTTGGGCCTCTCATTCAATTTCTTATAGAATTATATGGATGGAGAGGAGCTATGTTGATTGCTGG	75	75
EEE (Cluster 6)	SMEDS2F2_00011770-RA	SMED30020868	ELD_ER01_130.1	217-317	AAGCATCGGCTTTAACGCACCTTATATGTTTGTTATGGACAGAGCCCTTCAATTGGGGGTCTCGTCAGTTAAAAGCAGCCTACTTATATCTTTCATAGGA	77	77
EEE (Cluster 6)	SMEDS2F2_00011803-RA	SMED30020360	ELD_ER01_029.1	355-455	TGCGAACCGGAAATGGAAGTAGTTGAAGAGCCACTGCCTCTAAAAAAAGTCATTGTAGACACAAAAAATGCCTCTCGTACCAAACGAAAAGGTCTAGGAG	84	82
EEE (Cluster 6)	SMEDS2F2_00011841-RA	SMED30013987	ELD_ER01_168.1	581-681	TTCGGATATGAGAACCCGAAACAATATTTCATTGGGATTTGGGGCGCTGTCACATCTGGGCAGTTTACAACGGAAAGTCCTCAGTTTCCTCGAATGATCT	79	79
EEE (Cluster 8)	SMEDS2F2_00013416-RA	SMED30012165	ELD_ER01_091.1	494-594	TGTTACTCTTTTGGAAGCTATGGATGCCATTGATCCACCAGCTAGACCAACCGAAAAACCTTTGAGACTTCCTCTTCAAGATGTCTACAAAATTGGTGGT	81	77
EEE (Cluster 5)	SMEDS2F2_00015021-RA	SMED30020995	ELD_ER01_116.1	253-353	GGATTATTATTGGGCTACTTGCAGTCCAGGATCGTTCGAGAGATTCAAAAACAATCACCTGTGAAACCAATCGATGAATTGTCCAAAGAATTTGATAAAG	77	76
EEE (Cluster 5)	SMEDS2F2_00015197-RA	SMED30025427	ELD_ER01_037.1	90-190	CGGTATTTCTGACGCCCTCTTTGGTGGAAATGCTTCAGAGGAAGCTGCTGGCGATGATGACGTTGCTGATTCGGACGAGACAGCAATTGACATTGTATAC	83	81
EEE (Cluster 8)	SMEDS2F2_00015284-RA	SMED30003973	ELD_ER01_143.1	315-415	GTTGGAATTAAACCTCCCAAAGGAGTATTAATGTATGGCCCTCCTGGTACTGGTAAAACACTATTGGCAAGAGCGTGTGCAGCTCAAACTAAGGCAACGT	81	85
EEE (Cluster 5)	SMEDS2F2_00015333-RA	SMED30018737	ELD_ER01_058.1	162-262	CGTTTCCAATGCTATCTCGAATGCCAATCGGGATTCGAGCGCCAATCATCACGACAGCCAATCAGATCTCGTCAATCTTTCATTAGTCAAATCAGAACCC	78	77
EEE (Cluster 6)	SMEDS2F2_00015749-RA	SMED30011867	ELD_ER01_031.1	165-265	CACTGCCATTTGCCGGTGTCGTATGAGAACTACCTGAAAACCATACAACTTATTTCCAATCACTTTTACAAGTGCATTCGGCACAGCCATCCTCCCGACT	83	78
EEE (Cluster 6)	SMEDS2F2_00016364-RA	SMED30031242	ELD_ER01_082.1	880-980	TACGAGATCAAGGCGAGAATCATTCGTCAAGGCTTCATTGAACCTGCGAGCTCAAGGAGAACTGAATGACGTGAATCTAGTACAAAGATTTACCGACGAG	82	81
EEE (Cluster 6)	SMEDS2F2_00017009-RA	SMED30022945	ELD_ER01_162.1	460-560	GACGTAATGATAGAAAATCAGGGAAGAAAAGACGATTCGAGCCCATTGAAGATGAAGAACCTGTAGACGAAGATATGGCTTCATTGATGGGCTTTCAAGG	81	82
EEE (Cluster 6)	SMEDS2F2_00017098-RA	SMED30003965	ELD_ER01_015.1	60-160	TCCCTTACAATGTTACACAGCCGTTCATCCGACTGGAGAAAAAATTGACAAATTCATCAATGCTTACACATGGACTCATGGAACTATTCCGAAATCGGCG	79	79
EEE (Cluster 8)	SMEDS2F2_00017520-RA	SMED30007251	ELD_ER01_124.1	985-1085	AGTCAAGGGGTTTCAATGTCAGCATCTGACCGGTTAGGGTTGATGGCGAAGCTTGCTGTGGGAACAAGTCTTCAAATTACACCGACAGTAAGAAACGATG	83	82
EEE (Cluster 6)	SMEDS2F2_00017985-RA	SMED30006555	ELD_ER01_133.1	533-633	TGATAAAGCTTCGAAGGTAAAGTTGGAAATAGTTGATGAACAATTATATCTCGATTATTTGGCTGAGAAATATAATGAATATGGAGCAGGTTTAGAAACC	74	76
EEE (Cluster 6)	SMEDS2F2_00018601-RA	SMED30034411	ELD_ER01_101.1	52-152	GTTGAAATTCGGAATCACAAGTGAAGACTGGAACATTCCCGTCAGGTGTTTGTCATCGGGTCAAAAGTCAAGAGTTGCTTTCTCCACTATCTACATGCAG	79	78
EEE (Cluster 6)	SMEDS2F2_00019214-RA_1_915	SMED30018372	ELD_ER01_112.1	423-523	AAACGATCAAGAAAAGCAATACAGAAATACGAGACCTTATATTTCTCATAGACAAAATCCAGACAGAAATCCGGAAAGAAATATGACTCGACTGGATCAA	75	84
EEE (Cluster 6)	SMEDS2F2_00019986-RA	SMED30012923	ELD_ER01_117.1	77-177	TTTAGGAAACATATTGCACCAATGTGGGAAAACTAATTCAACCAAAATGGAGGTACTTGGGTGATTTCTTCTCACAAAAGTCAAAGACACTCAGAATTGA	78	78
EEE (Cluster 5)	SMEDS2F2_00019990-RA	SMED30014940	ELD_ER01_093.1	350-450	CGAAAGCGGTTTCCATCATGTTACCCCAGACAAATATGAACCGAGACTTTTACATTTCCGATGCACCGATCACAAGCATGTTGAATTGGTGGAGGTGAAA	78	80
EEE (Cluster 5)	SMEDS2F2_00020368-RA	SMED30003202	ELD_ER01_128.1	75-175	CAAGCTATTATTCTAGCACCTACCAGAGAACTTGCAGTTCAAATCCACAAAGTTATAATGACCCTTGGTGACTATATGGGAGCTAAATGTTGCTCATGCA	79	80
EEE (Cluster 5)	SMEDS2F2_00020971-RA	SMED30012416	ELD_ER01_152.1	36-136	TAAAATAGAAATGAGCGTTGATGAATTGTCCCAAATTTGTACGGATGTGATTTACGATCCGACCCTTTCAAGAACTGAGGATCATTCTTGTCCGAAATGC	74	77
EEE (Cluster 5)	SMEDS2F2_00022174-RA	SMED30020916	ELD_ER01_134.1	170-270	CAGTTAGAAAAGCTGCAAGTGGTGTTTTGAGATTCGCCATGGAAGCCGGAGCTCAAGGTGTCGAAGTCATTATTTCTGGTAAGATTAGAGGTCAAAGAGC	81	78
EEE (Cluster 6)	SMEDS2F2_00022432-RA_1_915	SMED30021495	ELD_ER01_159.1	77-177	TAGCAAGTGATGCCAATAATCAATTTACTGAAATGGTCAACAGATTCTTTCTACCAATCATTGATGATTCAAGCATCCAATCAAATCTTCGATCGATAGC	74	74
EEE (Cluster 6)	SMEDS2F2_00023256-RA	SMED30018175	ELD_ER01_140.1	375-475	CAAACCGAGATTCGACAAGATCACTCTGTGGACAAGAAATGACAAAAACAGTGAAGCCATTCAAAGAATTGGAGCGAGAATGAAGTCGATTGCGAATATA	83	79
EEE (Cluster 5)	SMEDS2F2_00023330-RA	SMED30004615	ELD_ER01_004.1	0-100	AACCATTTGACAAAGTTTCTCGAATTTTCTGCAAAGGAGAAGGAACCCAAATGGAACTTATTTTAGACGTACACACTGCTAGTTATGTCGTGGAACAGGA	77	78
EEE (Cluster 5)	SMEDS2F2_00023451-RA	SMED30000139	ELD_ER01_071.1	615-715	AAAATTGATGTCCTAAAAGGTGACTATCTTTCAAAACACGAGGGCTCTCAACATTCCGTGACATTAGCTGCGTCAGTTAGTATGAGAGAAACACTTGGAA	79	79
EEE (Cluster 5)	SMEDS2F2_00023511-RA	SMED30009679	ELD_ER01_161.1	42-142	GTAGCTCCAGTCGCCAGCGTTTTGGCAATAAAGTTCGGTTATCGTTTCATGACTATTGTTGGACTCTTAATCGCTGCGGTTTTCTATCCGTCGACTTATC	73	73
EEE (Cluster 8)	SMEDS2F2_00023685-RA	SMED30000326	ELD_ER01_165.1	125-225	AAGAAGTTTACCAAGAAAACCTAATGACCGTAATAACAACAGGAATCCTGAACCTTGTGAATGCATCGGAGTGTTCGGATTATCCCAATCTACTACCAAA	80	79
EEE (Cluster 6)	SMEDS2F2_00025291-RA	SMED30008523	ELD_ER01_055.1	7-107	GAAGAGCGTGCTGAATTGGATAGTAGATCAATTTATATAGGCAATGTCGATTATGGAGCAACTCCAGCTGAACTGGAAGACTTTTTGAAATCATGTGGAA	77	81
EEE (Cluster 6)	SMEDS2F2_00025372-RA	SMED30012923	ELD_ER01_107.1	100-200	ACAACGAATGAAGATTCAAATGAAATATGTGGCGCTGCAATAAATATTCGTGGTAATTATGATAAAATAACAGTTTGGACTGCAAACTCGTCAAATGATG	76	75
EEE (Cluster 5)	SMEDS2F2_00026267-RA	SMED30029484	ELD_ER01_053.1	25-125	TCACAGAGGAAGAAAAGACAGAAATAGATTCCAGATCAATTTATGTTGGAAATGTTGATTACGAATCCACCGCAAAAGAACTGGAGACTCATTTCACCGA	78	80
EEE (Cluster 5)	SMEDS2F2_00026431-RA	SMED30007988	ELD_ER01_070.1	465-565	TAAATCTCTTGATACTGGCAACGGAAGCTGTCTGATGGACAGTATAAAAACGATTACCGAAGATCTAGATACGTTCTGTCAACACGTGCAATCTCACCTT	82	77
EEE (Cluster 5)	SMEDS2F2_00028435-RA	SMED30013113	ELD_ER01_169.1	60-160	AAACGAGCTATCGAAGCTGAGAGTGAGGTTCAGGGTTTATCGAAAAGAATTCGAGTACAAGAAGATGATTTAGAACAAACCGAAACTAGATTACAGGAAG	81	80
EEE (Cluster 6)	SMEDS2F2_00028583-RA	SMED30011373	ELD_ER01_131.1	145-245	GCAGGAAAAAGATTGGAATTTACGGATTCGATTGTAAATGTGAAGGATATTTTTGCACTCAACATCGATATCCAGAAACTCATGAATGCTCATTTGACTA	75	74
EEE (Cluster 8)	SMEDS2F2_00029319-RA	SMED30008939	ELD_ER01_012.1	47-147	TGGAGCAGATATGAGAAATGTTTGCACCGAAGCAGGAATGTTTGCTATTCGCGATGAAAGAGATTATGTGATCAACCAAGATTTCATGAAGGCCGTAAGA	80	79
EEE (Cluster 5)	SMEDS2F2_00029654-RA	SMED30034696	ELD_ER01_073.1	945-1045	GTTATGGGCTGAGTGCTAAATGTAAGGAACTGAACCAACTCAACCCAATCACTGGAACATCCTCATGTCCAGATGGATTTGACCCTGTTGAGCTATTTTA	85	78
EEE (Cluster 6)	SMEDS2F2_00031759-RA	SMED30016908	ELD_ER01_032.1	270-370	ATCAAAGAAGACCGTAAGAAGTTGGAGAAATACCGACTGGAATATGACGCACTGAAACGGCCGTATGCACCGAGTTCGGAAAGCAAATTCAAAGAATTGA	85	82
EEE (Cluster 6)	SMEDS2F2_00032227-RA	SMED30017730	ELD_ER01_081.1	590-690	CTGAAAGTGCAAGGATTGCAATGGAAGTTCTGAATAGTCGCAACATCAATAGCAAACAGATATTCACTGTAAAGATGGTCAGGAGACCACAAAGATTAGA	80	83
EEE (Cluster 5)	SMEDS2F2_00033552-RA	SMED30016775	ELD_ER01_019.1	160-260	CGACCCGTTAATTCTAGTAAAGGTTCTGATAAAGAAGAGAAACCAAAAGAAGAAAATAACATCATAACTGAAGAAGCTAGTCAAATACCAAAAGCGCCAG	77	82
EEE (Cluster 8)	SMEDS2F2_00033672-RA	SMED30031438	ELD_ER01_138.1	90-190	TCCGGAACCATAAACGGTTTAGTGCCAGATTCAACTCATGCCTTGAATATACACGAGTCTGGGGATGTCCGTGAACTGTGCAAACATATTGGCAACCATT	79	85
EEE (Cluster 8)	SMEDS2F2_00034381-RA	SMED30000081	ELD_ER01_002.1	70-170	GCAGTTGAATTTAAAGAAGAAGGGCAAGAATACGCTAAGGTTGAAAGAATTTTGGGAAATGGTCGGTTGTCAGCTGATTGTTTCGACGGGAAAAAACGGC	80	80
EEE (Cluster 8)	SMEDS2F2_00034431-RA	SMED30009061	ELD_ER01_141.1	75-175	TTTATTGGGCATGACGAACGAAGAGGTGAAGGCAATTATTTTGAGAGCTGGAAATGAGATGGAGATGCGAGTGAAAAAGAGAGGTTTTAATTTGGCCACC	79	82
EEE (Cluster 6)	SMEDS2F2_00034826-RA	SMED30013711	ELD_ER01_153.1	370-470	GTTTACGGAATCAAATACGTTGAGTATGCGCAGGAGCAATGTGCAATTGAAACCCTTTTAATCAGTGATACGTTTTTCGAGCAAAGCAGTGCAGCCCAAC	78	77
EEE (Cluster 8)	SMEDS2F2_00036021-RA	SMED30018602	ELD_ER01_106.1	118-218	TGCATATATACCAAGAAGTGAGCGTAAACAAAATTTCAATCGTCCGCCAATGCCAGTGCCGCAAGTAAATAATTATCAAGTACCTCCGCCTCAATATAAT	77	79
EEE (Cluster 6)	SMEDS2F2_00036324-RA_1_630	SMED30018253	ELD_ER01_095.1	370-470	GTGTGGATTTCAACTCGATGATTGAAACTGCCAGCTCGATTTCGTCGGATTTTGACAGTAAAAACCGTAGCGTAGTAATAAACAGTGTCGCAAATGGAAT	77	77
EEE (Cluster 6)	SMEDS2F2_00036728-RA	SMED30033871	ELD_ER01_139.1	325-425	AAACTGCAGCATTTTGGAATCATTTCTATGCTGGAGGTCCGAAAAAAGATGGATTTGATGAATTCGAATCAAAGATCTCCCATTTGCGTGAGATGGGATA	78	76
EEE (Cluster 5)	SMEDS2F2_00038015-RA	SMED30033035	ELD_ER01_136.1	630-730	GTTAGCTTCAGAAAAAGCAATCAGAGATGAGAAAGAAAGAATCGAAAAAGAAGAAGCCGAAAAACAGCAAAAAATCAAAGAAGAAATCAATAGCAACAGG	79	83
EEE (Cluster 6)	isotig20120	SMED30000185	ELD_ER01_144.1	30-130	TGAAAAAATGTTTTTGACTGACATGAAGATTTCTGACAAACCTGCTGACGTATGGGCAGCTGGAATTGTCATGTACGCATTGTTTATGGCTCGGCTTCCT	76	80
EEE (Cluster 6)	mk000277	SMED30009775	ELD_ER01_057.1	735-835	TAAGGCAATTGTGAGGATCTTCTAACGACTGTATTGTCCCAGAAATGAGAAAATGGTCCATGACCTAAGTCATGACATAATGCAGCAAGTTCAACTGTAT	80	80
EEE (Cluster 6)	mk000359	SMED30013348	ELD_ER01_048.1	890-990	GTTAAACGCCATCCAAAAGACTCGATCAGAGAGCTGATTAACGGAACCATGGCAAACGATGCAATTCCAAAACCCGATGCATAAATACCAAGAACTATGG	83	83
EEE (Cluster 6)	mk001048	SMED30025586	ELD_ER01_115.1	160-260	GCATTTTACTGTTCAAAATACTGAAGAGCTAGCTAAATCCAGTTTGAAATTCAACATAGAAAACGAAATTGCAAAGTCATTCTTTCCCGAAGTAATCGAG	73	74
EEE (Cluster 6)	mk001570	SMED30016992	ELD_ER01_006.1	360-460	CATGCTGTATGACATATACAAATGTGAAATCAAAATCCCCACTAGAAATAGAAGTGGAAGGAAATAAAAAGGAGTCTAATGAAAACACAATAAACGAATG	77	81
EEE (Cluster 6)	mk001595	SMED30025002	ELD_ER01_151.1	320-420	TCGGACGTTAGCAAAGCAGTTCTCCGGAAATGACAACATTGTTGCAGTTATTGACGACCGAATTGATATTTGGGAGCAGTCTCAGAAGGTCGTTCAGGTT	78	78
EEE (Cluster 6)	mk001811	SMED30012543	ELD_ER01_028.1	1630-1730	ACAAGATTCGAGTCCATGGCAACAGTTGCTTGTAAATTGATGCACTGTTCCGGATATTGAGGCGCAATCCAGTTGATATGGACCTTGGACACGAGATGTT	78	82
EEE (Cluster 8)	rc_mk000168	SMED30032619	ELD_ER01_084.1	60-160	GGTCAACAGAGACTGAAACTATATAATAGAACACCAAATAATGGTTTAGTTGTTTATTGCGGTACAATCATGACGGATGATGGAAAAGAAAAGAAAGTTA	78	76
EEE (Cluster 5)	rc_smed002133	SMED30022419	ELD_ER01_010.1	135-235	GATTCATCTGGTAGACAATTCCAATTGAATCTCCACGTGACGGCAGGAAGTGGATGACCTGCTACTTCACAAGTCAATTTCACAGTCGTTCCTGGACTTG	81	79
EEE (Cluster 6)	rc_smed005295	SMED30017719	ELD_ER01_066.1	533-633	ATCCTTTGATGAAGTCTCTTCATCGGCATAACTGAATTCCCTCCATGAGCTGAAATTGTCCCAAAACGTGTAGAATCTGTTAACGGCTTCAATTGGAGAG	78	77
EEE (Cluster 6)	rc_smed022080	SMED30007130	ELD_ER01_068.1	269-369	ACTGCAATCTTGAGAAATTGATTGAAAATGCTGAGAAAATTAAACAGCAAATCGATCCATCTGACTACACAAAATCCATAAATAATATTGCAACGGAAAT	77	76
EEE (Cluster 6)	smed005805	SMED30000052	ELD_ER01_051.1	1053-1153	GAATCACCGACAATTGTGGGAAAGTCCTTCAGCGCTTTGTTGAACTTCGAGCAGTAATCGAACAACGCATGGCTGTGGAAGTTAGCATTCTAGGTTGATT	78	80
EEE (Cluster 8)	smed009981	SMED30028654	ELD_ER01_059.1	1046-1146	GAGGTTTTCATTTCATCCAAGGAAGAATTGTCTGGTGCCGATATCAAGGCGATTTGCACCGAAGCCGGATTACTCGCTCTGCGTGAGAGGCGAATGTGCA	77	86
EEE (Cluster 6)	smed011749	SMED30026856	ELD_ER01_102.1	56-156	AGTGGAAATTTGGAACTGTAGATTCCAAGCAAAAAGAAATATCCTTTGACAACCTTGTCTGTATATAAGCTGTGGCCTAACTCATACACTCTTTCACAAC	77	79
EEE (Cluster 6)	smed014191	SMED30026178	ELD_ER01_103.1	0-100	AGAATGGATGTCACGTAAACATAAAAGATGTCCACTTGATAGTATAGTGATTGAATCGCTGAATGTTCCAAATCGAACGAACACTGCCATTGCAACTAAT	77	79
EEE (Cluster 6)	smed017607	SMED30025340	ELD_ER01_114.1	68-168	TGGCATTTTGTGGACCACAAAGTTCTTCTCATGTGAGTAACAGCTGCAATTTTATGACACTAAGAGATCCTTCAAAACGAGTGGCCAATGCCAAAGTCGG	79	81
EEE (Cluster 6)	smed018520	SMED30022810	ELD_ER01_148.1	192-292	ACTGATGGATATAACAGTCCAGAATCACTGCAAAATATAGTTTATGACATCAAATCGAGTCAAGTGTTCAGTATAGGAAGGATGATCGCCGGTTGCATAC	77	80
EEE (Cluster 6)	smed018689	SMED30009511	ELD_ER01_023.1	540-640	AGAAGGAAGACTAGTCATTTGCATAATCATACCTTTCAAAGACACGACAATAATCGCAGATAGAACACATTTCGGAACATATTCAAATGCAGGGCCGACA	78	81
EEE (Cluster 6)	smed020223	SMED30007313	ELD_ER01_085.1	389-489	TGGAACGGATCATTCTGTATATGTACATTTTCCTACATCAGATCAAGCCATCGTCATGAATAAGAAGGACCATAGCAAATTGCCTGATGAAATTAGGAAA	75	80
EEE (Cluster 6)	smed020260	SMED30018488	ELD_ER01_003.1	91-191	TTCCTGTTTTAGAAATTGGTTCAGAATAACAAACATTTGCCCACTGGATGGCACGATCACTGTGAAAGTCATGATTTGCGATTTTCAAAAATCGGGAATT	73	74
EEE (Cluster 6)	smed020381	SMED30004849	ELD_ER01_007.1	2-102	AGCTTCAGCAATGCAGTCATAGCTTTTGTTATTCTTGCTTCAAAATCTGGTTCCAGGAGAACAAGACATGTCCAATAGACAATTCTGTCATCAAGGAAGT	72	81
EEE (Cluster 6)	smed020879	SMED30013090	ELD_ER01_052.1	5-105	ACGACTGCAGATAAGGATCATGAGGACGCATCAGAAAGTAGATCAACTACCAAACGTAACCAAAAGGATCAAGGATGGGGATGGGTAATTGTGTTTGCGA	84	82
EEE (Cluster 8)	smed020916	SMED30014873	ELD_ER01_166.1	140-240	AATGATCCTGAGCTGAATAAATTTTTACCAGATAATGATGATGCTAGCCAATCAGGAGACTTTGAAACCGTTGATGAGACAAATAAAGATAATTCTCCTG	77	77
EEE (Cluster 6)	smed021063	SMED30018217	ELD_ER01_157.1	20-120	TTACCAAAGATTGCTTGGAGATATAACTGGGGATGCATTAAGGAAACTCCTAGAATAACAGTAAAGGAAACAGTCAGCGAGTGTCAAAAGGTGACAAGTG	82	83
EEE (Cluster 5)	smed022530	SMED30035628	ELD_ER01_034.1	60-160	AGGTTTTCATTGGATGAATCCTATCGGCCGCTCAAGATTGACACAATTGTCGATGTGAAAGAAACTGTAGAAATATCAACTGAAAATGATGAAGAAAAGG	77	80
EEE (Cluster 6)	smed27962	SMED30027751	ELD_ER01_035.1	160-260	AACAATTCCTCCACTGATAAACAAATCTCTCGAGGAAAATTGGAACTTGGTTCGAGCCATAGATTCGGATGAAGGAGATAGTGAGGAATACTATTCAGAC	79	82
EEE (Cluster 5)	nlg-4	nlg-4	ELD_ER01_078.1	520-620	CATGGCCGCCGGGAATGAAATGTGGACTGTCTGGACCGATGAAAATTCACCACTTGCGCTGGACCTGCTTTGAATCAGAAGAGCCACTTTATCACCAACG	85	83
