# Supplementary material for: Embryonic origin of adult stem cells required for tissue homeostasis and regeneration
Source: eLife. 2017 Jan 10;6:e21052. doi: 10.7554/eLife.21052 (PMC5293490; doi:10.7554/eLife.21052)
Supplement: Figure 5—source data 3. — Colorimetric whole mount in situ hybridization screen results detail expression patterns across embryos and C4 intact adults for select EEE transcripts. Numbers in parentheses indicate the number of embryos scored with expression in a given tissue (numerator) versus the total number of embryos scored (denominator). pT4P-EEE transcript plasmid insert and cloning primer sequences are also provided. DOI: http://dx.doi.org/10.7554/eLife.21052.050 [file elife-21052-fig5-data3.xlsx]

## Sheet: Colorimetric WISH Screen
Figure 5 - source data 3: EEE transcript expression patterns detected by colorimetric WISH
				Stage 2			Stage 3				Stage 4					Stage 5				Stage 6				Stage 7				Stage 8				Intact C4 Adults
EEE Cluster	smed20140614 transcript	name	ELD Clone ID	blastomeres			undifferentiated blastomeres	primitive ectoderm	temporary embryonic pharynx	primitive gut	parenchymal cells	primitive ectoderm	temporary embryonic pharynx	primitive gut	early embryonic gut	parenchymal cells	primitive ectoderm	temporary embryonic pharynx	early embryonic gut	parenchymal cells	embryonic pharynx	definitive pharynx	early embryonic gut	parenchymal cells	definitive pharynx	gut	other	parenchymal cells	definitive pharynx	gut	other
Clutster 6	SMED30013711	pelota-like	ELD 2C9	no specific staining detected (4/4)			Yes (3/5)				Yes (6/7)					no specific staining detected (6/6)				no specific staining detected (5/5)								no specific staining detected (5/5)				no specific staining detected (5/5)
Clutster 6	SMED30018638	NFX-1-like	ELD 2C11	Yes (2/4)			Yes (4/4)	Yes (2/4)	Yes (4/4)		Yes (4/4)	Yes (1/4)	Yes (4/4)					Yes (3/5)			Yes (3/5)			no specific staining detected				no specific staining detected				not assayed
Clutster 6	SMED30022945	ZFMT2-like	ELD 2D4	Yes (3/5)			Yes (3/5)		Yes (1/5)		Yes (4/6)					no specific staining detected (7/7)				no specific staining detected (5/5)								no specific staining detected (5/5)				no specific staining detected (5/5)
Clutster 6	SMED30009880	UbE2 N-like	ELD 3G11	Yes (7/7)			Yes (7/7)				Yes (7/7)					no specific staining detected (5/5)				no specific staining detected (6/6)								no specific staining detected (5/5)				no specific staining detected (5/5)
Clutster 6	SMED30025586	UbE2 34-like	ELD 3F9	Yes (3/9)			Yes (6/9)				no specific staining detected (7/7)					no specific staining detected (5/5)				no specific staining detected (7/7)								no specific staining detected (5/5)				no specific staining detected (4/4)
Clutster 6	SMED30033871	UbE2 K-like	ELD 3G12	Yes (2/7)			Yes (4/4)				Yes (4/8)					no specific staining detected (6/6)				no specific staining detected (5/5)								no specific staining detected (5/5)				no specific staining detected (4/4)
Cluster 5	SMED30000139	MPEG1-like-1	ELD 3D9; ELD 3G1	Yes (6/9)					Yes (11/11)				Yes (15/15)			not assayed				not assayed				not assayed				not assayed				no specific staining detected
Cluster 5	SMED30003202	eIF4a-like	ELD 3G4	Yes (10/10)			Yes (14/14)	Yes (3/14)	Yes (1214)		Yes (14/14)					Yes (10/14)				no specific staining detected (21/21)								no specific staining detected (6/6)				no specific staining detected (5/5)
Cluster 5	SMED30004295	EF1a-like-1	ELD 3B4	Yes (11/11)			Yes (7/7)	Yes (4/7)	Yes (5/7)	Yes (1/7)	Yes (16/16)					Yes (12/12)				Yes (12/13)				Yes (7/10)				no specific staining detected (9/10)				no specific staining detected (4/4)
Cluster 5	SMED30010862	H2A-like	ELD 3E1	Yes (4/4)			Yes (7/7)		Yes (4/7)		Yes (2/3)					Yes (4/6)				not assayed				not assayed				not assayed				no specific staining detected (7/7)
Cluster 5	SMED30014940	gelsolin-like	ELD 2D7	Yes (1/4)				Yes (7/7)	Yes (7/7)			Yes (6/7)	Yes (7/7)				Yes (3/5)	Yes (5/5)		not assayed				no specific staining detected (6/6)				no specific staining detected (3/3)				no specific staining detected (2/2)
Cluster 5	SMED30025229	4XLIM-like	ELD 2A1	no specific staining detected (3/3)				Yes (6/9)			no specific staining detected (6/6)					no specific staining detected (5/5)				not assayed				no specific staining detected (6/6)				no specific staining detected (5/5)				no specific staining detected (3/3)
Cluster 5	SMED30025427	tct-like	ELD 2D3	Yes (10/10)			Yes (11/11)	Yes (3/11)	Yes (11/11)		Yes (17/17)		Yes (7/17)			Yes (413)				no specific staining detected (11/11)				no specifi staining detected (7/7)				no specific staining detected (5/5)				no specific staining detected (8/8)
Cluster 5	SMED30027646	BTF3-like	ELD 2B12	Yes (9/12)			Yes (6/7)		Yes (3/7)		Yes (14/17)					Yes (2/13)				no specific staining detected (11/11)				no specific staining detected (8/8)				no specific staining detected (4/4)				no specific staining detected (8/8)
Cluster 5	SMED30032088	spondin1-like	ELD 2C8	Yes (3/4)			Yes (4/10)	Yes (10/10)	Yes (10/10)		Yes (4/7)	Yes (6/7)	Yes (1/7)			no specific staining detected (5/5)				no specific staining detected (6/6)								no specific staining detected (4/4)				no specific staining detected (4/4)
Cluster 5	SMED30033035	dnaJ-like	ELD 2A2	Yes			Yes				Yes
Cluster 5	SMED30034696	MPEG1-like-2	ELD 3D12	Yes (4/5)					Yes (6/6)				Yes (7/7)			not assayed				not assayed				not assayed				not assayed				no specific staining detected
Cluster 8	SMED30018602	DDX5-like	ELD 2A11	Yes (9/9)			Yes (7/10)		Yes (5/10)		Yes (10/18)					no specific staining detected (16/16)				no specific staining detected (18/18)								no specific staining detected 9/9)				no specific staining detected (8/8)
Cluster 8	SMED30012165	EF1a-like-2	ELD 3E7	Yes (12/12)			Yes (8/8)	Yes (7/8)	Yes (8/8)		Yes (12/12)					Yes (12/14)				Yes (6/7)				no specific staining detected (8/8)				no specific staining detected (5/7)				no specific staining detected (8/8)
Cluster 8	SMED30015313	VAL-like	ELD 4G8	no specific staining detected (6/6)					Yes (7/7)				Yes (6/7)					Yes (5/5)				Yes (5/5)				Yes (1/4)		not assayed				staining in secretory cells surrounding pharynx (4/4)
Cluster 8	SMED30000081	eIF1a-like	ELD 3A2	Yes (5/5)			Yes (8/8)		Yes (5/8)		Yes (7/8)					Yes (5/8)				Yes (1/9)				no specific staining detected (6/6)				no specific staining detected (5/5)				no speciifc staining detected (4/4)
Cluster 8	SMED30018399	PSMA5-like	ELD 3F2	Yes (5/5)			Yes (4/4)		Yes (2/4)		Yes (8/8)		Yes (2/8)			Yes (4/6)				Yes (1/5)				no specific staining detected (9/9)				no specific staining detected (4/4)				no speciifc staining detected (4/4)
Cluster 8	SMED30023593	netrin-like	ELD 2B4	Yes (4/5)					Yes (7/7)				Yes (5/5)					Yes (5/5)			Yes (1/4)			not assayed				not assayed				not assayed
N/A	SMED30028442; SMED30008977	lysosomal alpha glucosidase-like (LYAG-like)	ELD 4G9	Yes (2/8)					Yes (7/7)	Yes (4/7)			Yes (5/5)	Yes (5/5)					Yes (4/4)				Yes (4/5)	not assayed				not assayed				no speciifc staining detected (4/4)
N/A	SMED30015696	macrophage-expressed gene 1-like-3 (MPEG1-like-3)	ELD 3A10	Yes (1/4)					Yes (4/4)	Yes (3/4)			Yes (4/4)	Yes (1/4)	Yes (3/4)				Yes (4/4)				Yes (5/5)				Yes (3/4)				no specific staining (3/4)	no speciifc staining detected (4/4)
N/A	SMED30023322	cathepsin L1-like (CTSL-like)	ELD 4G7	Yes (2/6)					Yes (3/6)	Yes (3/6)			Yes (4/4)	Yes (3/4)	Yes (3/4)				Yes (3/3)				Yes (7/7)				Yes (2/3)	not assayed				not assayed

## Sheet: Construct Sequences
smed20140614 transcript	Unique target id	ELD Clone ID	Transcript name	Left primer Sequence	Right Primer Sequence	Product Size	Insert Sequence
SMED30013711	SMEDS2F2_00034826-RA	ELD 2C9	pelota-like	CAAGTCGTCGACAAGAAATC	TCTTAAAATGGCTGCTGCAC	595 bp	CAAGTCGTCGACAAGAAATCATAAAAACTCCAAAATTAATTCTGTTTACGACGAATTCATTGAATCTATTATATGTGACATTATCAAGCACATCGATTTTAATGTTGTGAAATGTGTTATTCTTTCTAGTCCTGGAACCTTGAATGACTTACTATTGCAGGCAATAAAGAAAAAACCGCGCGACAAAATCTTTCTGAAATTAGTTGAAAATAATAAAAAATTTCTTCTAGTAAAGTCCAAATTGGATAAGCCAATTGAAGTGATGTTAGATCCGACCGTTCAAAGTAAAGCGTCTGATACTAAAGCTTTCGGTGAAATAAAAGTCTTGAAAGAATTTGAAGAAATGTTGAGAACAAATTATAATCGAACAGTTTACGGAATCAAATACGTTGAGTATGC…
SMED30018638	SMEDS2F2_00006440-RA	ELD 2C11	nuclear transcription factor, X-box binding-like 1-like (NFX-1-like)	AATCAAACGGATTCCTTCCC	ACGTTTGAATGTCCTTTGCC	2.524 kb	AAATAATCAAACGGATTCCTTCCCATCCAAGAATGATAATAACAGATGGCAAAGAAATGGTGAAGAACCTTCAACATCAAATGTGAGTTCTACAAATGAAGAGAACCGAGCTACAAGTAGACCAAATATCTCCCAAAGATTCGATTCAAGAACCAATCAGAATTATAGAGACAACAATTCGTCAGAATTTAGAGGAAGTCAAAGGAACAATTCCAACTGGCAGCAAAGCAACCCCGATGAAAATGGATTCAGCAATAAAGGTTACAGAAATAGAAACAACAATCAAAGTAATAATTCAAACAAAAATCTCAGTTATCAAAATCAAAACAATCAAGATAACAATTTGTTTAACACAAACCATGAAACAAGATATAATGATAAGAGATATAACGATCAAAG…
SMED30022945	SMEDS2F2_00017009-RA	ELD 2D4	zinc finger matrin-type 2-like (ZFMT2-like)	GCTAAACCAGAGACCCCCTC	CAAATCCTTGAAAGCCCATC	565 bp	GCTAAACCAGAGACCCCCTCTATCATCCTCGGTAAAAGAGATTTTCTACGCCAGAGAGATAAAAAAATTGACTTTGATTCAAAAATTAACACGACCCAAATTATTCCTCGAATCAATGGAAAGTCAAGGGTGGGCCAATATTGTGAGATCTGTGATTATACAGCCTCAGATTCTTCGAATTTCCTTGACCATATCAATGGAAAGCAACATCAGAAAAATATGAATATGTCGATGAGAATTCATCGCAGCACTCGAGAAGACATTTGCCTTCGGTTCGATGCCCATTCTTTGAAAAAAGCTGGAAAATTCCGAAATTTATCAGTTCAAGAAGTCGTTGATGTATTGAAGAAAAAAAAGACTAAAGACAATAAAAGCGAATCAAATTTCAATGAAGAGAAA…
SMED30009880	SMEDS2F2_00008753-RA	ELD 3G11	ubiquitin conjugating enzyme E2 N-like (UbE2 N-like)	ACCTTGAAAATTGCCCACTG	CCTTCACCCACAACCTTACG	387 bp	ACCTTGAAAATTGCCCACTGATGTCGGTGACCCCCGATGAGAATAATATTCAGAAATTGACAGCCATAATTGAAGGACCTTCCGAAACTCCATATGAAGGAGGGAAATTTAAATTAGAAATAACATTGCCAAAAGATTATCCTTTTCGCGAACCAGAAGTCAAAATGATGACAAAGATCTTCCATCCAAATATTGATGCCCCTCACATTTGTCTAGATGTTTTGAAAGAAAGGTGGAGTTTTGCAATGACCATTCGAATCCTTCTCCTATCAATCTTGTCACTTTTGGATGACCCGAATCCAGCCAGTCCATTGAATATTGATGCAGCAAAATTATGGAAACTTGATAGAGAGAAATATAATGAGACCGTAAGGTTGTGGGTGAAG
SMED30025586	mk001048	ELD 3F9	ubiquitin conjugating enzyme E2 34-like (UbE2 34-like)	TCCATTCAGTCCTCCAAACG	TCTCGATTACTTCGGGAAAG	287 bp	TGATCACTCCAAATGGCAGGTTTTATCCAAATGAAGATTTGTGCTTCTCATACACCAATAATGATCCCGAAACCTGGTCTCCTGTGTTTAATCCATCCCATGTTGCTCTGGGTCTCATCAGCTTTATGAATGATTTCACAGACGAAGGTGTAGGATGTATGCATTTTACTGTTCAAAATACTGAAGAGCTAGCTAAATCCAGTTTGAAATTCAACATAGAAAACGAAATTGCAAAGTCATTCTTTCCCGAAGTAATCGAGA
SMED30033871	SMEDS2F2_00036728-RA	ELD 3G12	ubiquitin conjugating enzyme E2 K-like (UbE2 K-like)	TCAACCCAAAGATCCGAAAG	ACGCGTCTATCGTGTATCCC	458 bp	GATCTTTATAAACTAATTGGTACTTTCAATGGACTTCCAGATTCTCCATATCAACAAGGATCTTACGAGGTCGACCTCAACATTCCCAAAGAATATCCAATAAATCCTCCAAAAGCTTATTTCATCACAAAGGTTTGGCATCCGAATATCAGTTCAGTAACTGGATGTATTTGTCTTGATATACTCAGTAATAAATGGGCACTGTCTCATAATTTATTATCGGTTATGGCTGGAATATCTTCACTACTCATTCAAGCAGAACCGAATGATCCTCAAGATGCAATCGTTGCCAAACAATATTTAAACGACAGAGATTTATTTGATAAAACTGCAGCATTTTGGAATCATTTCTATGCTGGAGGTCCGAAAAAAGATGGATTTGATGAATTCGAATCAAAG…
SMED30000139	SMEDS2F2_00023451-RA	ELD 3D9	macrophage-expressed gene 1-like-1 (MPEG1-like-1)	CCCCACAAAAATATTGCCAC	GTTCCCCAATACGGTCAATG	892 bp	CCCCACAAAAATATTGCCACTTCGAATTTGCCATCAGCCAAATTTGTACATGGATGCCATTTGACCAACAATCAGTATCCATTCAATGTGCTTCCTGGATCTGGCTGGGATAATTTGTCAAACCGCGAGTTGGGACAAGTTCTAAAAGTAGCCTATTCTCGTTGCAAATCATCCAATGATGGAACCTTTCTCATTCCGGACAAAACAAAAATTACGGCGTTTATGAAATCTAGAGTTCAAATGGATTCAGATATTGTAACACACTTTTCCAAATATTCCTCCTTGACTTCGAAATCAGTAAATCTTGAAGTCAGTTCTGCAACTCCGAATGTTCAGATCAGCGGTTCATTTTCTTATGAAAAGAAAGACATCAAGGACAATCAAATGAAAGAAAAATCC…
SMED30003202	SMEDS2F2_00020368-RA	ELD 3G4	eukaryotic initiation factor 4a-like (eIF4a-like)	CAATCTGGAACCGGAAAAAC	GGGCATCTCTTCAATCTTGG	966 bp	CAATCTGGAACCGGAAAAACTGCCACTTTCAGTATTGCTGTTTTGCAGAATATTGACACTTCTATCAATTCTACACAAGCTATTATTCTAGCACCTACCAGAGAACTTGCAGTTCAAATCCACAAAGTTATAATGACCCTTGGTGACTATATGGGAGCTAAATGTTGCTCATGCATTGGTGGAAGAAATGTCCGTGACGACATTAACAATTTGGAAAGTGGAATGCATGTTGTTGTCGGTACTCCAGGACGAGTTAAAGATATGATAAAGAAGGGCCATATTAAATCAGATTTCGTGAAAATGTTTGTCCTTGATGAAGCCGATGAAATGTTGAGTCGAGGTTTTCAAAATGACGTTTGTGAATGCGTTCAATATTTATCTGCCGAAACCCAAAATTTC…
SMED30004295	SMEDS2F2_00006867-RA	ELD 3B4	elongation factor 1a like (EF1a-like-1)	TAAATACGCCTGGGTCTTGG	CTTCAGGGGCTTTCTTGTTG	1.199 kb	ATACGCCTGGGTCTTGGACAAATTGAAGGCAGAAAGAGAACGTGGTATCACTATTGATATTGCTTTGTGGAAATTCGAAACTACCAACTACTATGTAACAGTCATTGATGCCCCAGGCCATCGTGATTTCATCAAAAACATGATCACTGGTACCTCACAAGCCGATTGTGCTGTTTTGATTGTTGCAGCTGGTGTTGGTGAGTTCGAAGCTGGTATTAGCAAGAACGGCCAAACCAGAGAACATGCTCTTTTGGCTTACACTTTGGGTGTCAAACAAATGATTGTCGGTATCAACAAGATTGATTCAACTGAACCACCATATAGCGAAAGCCGATACAATGAAATTAAGAAAGAAGTTTCAGGTTACATTAAGAAGGTTGGTTACAATCCAGATTCAGT…
SMED30010862	SMEDS2F2_00001284-RA	ELD 3E1	Histone 2A-like (H2A-like)	GCTCCAAAAGCAATTCCAAG	TTCTTGGCTATAAGGGCTGG	374 bp	GCTCCAAAAGCAATTCCAAGTGAAGAAAATACCGAATTTCAAGGTAAAAATGTCGAAAGAATGTCAAAATCGAAAAAATCCGGTTTAACAATGCCCGTTTCAAGATTCCATAGATATTTGAAGAAAGGTCGTTATGCTAAACGTATTTCATCAGGATCTTCAGTGTATATGGCCGCTGTAATGGAGTATTTAGTTGCAGAAATAGTCGAATTGGCAGGCAATGCCGCCAAGGCAAACAAAAGGCGAACAATCAATCCTCGACATATCATGCTAGGAGTGAAAAACGACGAAGAATTGAAAACCTTATTGTCAAATGTTCATATTGCCGGAGGAGGAGTTTTACCACAAATTCACCCAGCCCTTATAGCCAAGAA
SMED30014940	SMEDS2F2_00019990-RA	ELD 2D7	gelsolin-like	GCATGGAGAGTTGCTAAGGC	ATGTTGACCAGATTGGAGGC	987 bp	GCATGGAGAGTTGCTAAGGCAACTACGGTTCCAGGTTTATTTGTTTGGAGAATAGAAAAATTCAAAGTCATCAGTTTACCAAAGGAAGAATTCGGAAAATTTTACAATGGAGATTCTTACATTATTTTGAAAATCAATAAAGAAGAAGACAGTCCGGAGTTGCTATACGATGTGCATTTTTGGATTGGAAAACAAAGTTCTCAGGATGAATATGGAACAGCAGCGTATAAAACCGTTGAGTTGGACACTTTACTCGACGATAAAGCCATTCAGCATAGAGAGGTGCAAGGAAATGAAACTGATCTTTTCAAATCTTATTTCCCAATTATGACAATTATGAAAGGCGGTTGCGAAAGCGGTTTCCATCATGTTACCCCAGACAAATATGAACCGAGACTT…
SMED30025229	SMEDS2F2_00002711-RA	ELD 2A1	four and a half LIM domains-like (4XLIM-like)	GCAAATTGTCACAGCACTGG	TCATTGGACATGCGATGC	316 bp	GCAAATTGTCACAGCACTGGATAGAAAATGGCACCCGTCATGTTTTACTTGCGTCATTTGTCAATCCGAATTTCAACAGAAATCCTTCTATGAGAAAGACGAAGATCCATATTGTGAAGTTTGCTGGAAGAATATTTTTCAACCGAAATGCAATGTATGCAGCTGCGTTATTGAGGCAAGTCAGAAATACGTCAACTACGAAGGAAAAAATTATCATGAAAGCTGTTTCACTTGCGCTCGGTGCCACCTTCCCATGATTGGGATATCTTTCACTTTGGAAAATGGAGATTTTATTTGTGCATCGCATGTCCAATGA
SMED30025427	SMEDS2F2_00015197-RA	ELD 2D3	translationally controlled tumour protein-like (tct-like)	CGGTGATGAGTTGTGCTCAG	CCGTCAGGGTTCATTGACTC	399 bp	CGGTGATGAGTTGTGCTCTGATACATTCCCAATGACGATTGTCGACGATGTCGTTTACGAATTCAACGGAAGAAATATTACTATTAAAAACGGTATTTCTGACGCCCTCTTTGGTGGAAATGCTTCAGAGGAAGCTGCTGGCGATGATGACGTTGCTGATTCGGACGAGACAGCAATTGACATTGTATACAGCAACCGATTAGTCGAAATGAGCTTTGACAAGAAAGGTTACACGAGTTACATCAAAGGTTACATGAAAAGTATTTTGGAAAGATTGAATGCCACTAATAAAGAACGAGCTGAAATCTTCAAATCCAAAGTCGGTGCCTATGTTACAAAAATCATCAAAAATTTTGATGAATATCGTTTCTACTGTGGAGAGTCAATGAACCCTGACGG
SMED30027646	SMEDS2F2_00002516-RA	ELD 2B12	BTF3-like	GAAAATGTCCGAACAGGTGG	CTGTGACGAGAGTTGGAACG	391 bp	GAAAATGTCCGAACAGGTGGTAAAGGTACAATGAGACGAAAGAAGAAGGTCATTGTTAAGAGTTCAGCAGCGGATGATAAGAAATTAGAGGCAACCTTCAAATCATTGTCAATGAGCCCGGTTCCAGTTGAAGAAGTAAACATGTTCAAGGATGATGGAACTGTTATTAATTTCGTTAATCCAAAAGTCAATGTGTCACTTCCATGCAACACTCTCTCAGTTACTGGAAAATCCGAAATTAAGCAATTGACCGAAATACTTCCAAAAGTTTGGCAACAACTTGGCCCACTTAAAGGAGATCTTTTCAAGAAAATTTCACAAAACATGGAAAATCAAGCAACTGTCGAAGATATTGATGATGAAGACGATGACGTTCCAACTCTCGTCACAGCGGGTA
SMED30032088	SMEDS2F2_00005739-RA	ELD 2C8	spondin-1-like	ATCAGCTTCATTGGAGTGGC	TCATGCAATCGTCGAAAGTC	1.506 kb	ATCAGCTTCATTGGAGTGGCCCAGTTGGTGTCACCCACAATCATAATTACTTTATTTATCATTTGGGAAGTCAAGCATCCTATCCATTTAGCAGTGTCTGCACTACCGGAGGATCCACTGCGTTAAAGGAAGAATTCATATTACCTGAAAATAGATTAAATGTTAAAAGTTTGCTTTCATTGGGGTGGATAAATGGGGAAGAACAGCTAAATGAAGAGCGTTCTGGATTCGTTTCTGTTAATAGAACTCATAATTTATTTAGTATGATTTCAATGATGGGACCAAGTCCGGATTGGTGTACCGGAGTGTCAGGAATCGATCTTTGTATGGACGGATGCAAATGGAAATCAAATCTAACAATTCCTCTTTATCCTATCGACGCTGGAATACAAACTGGAG…
SMED30033035	SMEDS2F2_00038015-RA	ELD 2A2	dnaJ-like	GTAAAGTCCGTCGAGATGCC	CGACACTCGACTGTTCCAAG	960 bp	TAAAGTCCGTCGAGATGCCACACAAGAACTGATCAAAATTGCGTACAGAAAGCAGTTGCTTGATCACCATCCAGATAAAGGAAAACAAAGACTGAAAAAATGCGTAGATGAAAATAATGACTATTTCACTTGCATTACTAGAGCTTACGATTTGTTGAAAGAAGAGTCTAGTCGTAATTCATACGATAGTTGTGATCCGGAATTCGATGACGATATCCCGACAGCCCGTGAAGCCAAATCAAACTATTTCAAAGTTTTCACTCCAGTATTCCAAAGAAATTCTCGTTGGTCGAAGATTCAACCCGTTCCGTTACTTGGAGATGAAAACACTTCAATTGAACAAGTCGACAAATTCTACTCATTTTGGGATGTTTTCAGTTCATGGAGAGAATTTAGTTA…
SMED30034696	SMEDS2F2_00029654-RA	ELD 3D12	macrophage-expressed gene 1-like-2 (MPEG1-like-2)	AATCTTCCAATGATGCCAGC	ATTGGGTCCAATAGTCAGCG	1.593 kb	ATGATGCCAGCTTCCTAATTCCCGATGAGGTTTCAATGTCACCAGAAATGTTGTCTAATGTTCAATTGGATTCCGACCTAGTCTCACATTTTTCAAAATACGATTCAATGACTTCCAAGTCTATTAACATTGAAGCAAACGCCGCAACGCCAAATTATCAAGTCAGTGGATCGTTTTCTTTTGAAAAGAAAGATGTTAAGAAAAATCAAATGAAAGAAAAATCCGAAATTTCTCATACGCAACTGAGATACGAACTTCACCACCTTGCCTTTCAGCCAGACAGTGAATTGGATCCTACCTTTCTCAATAGGGTCATTGACATGGGAATAGTTTTGGAAAAAGAAAGTAAAAATACTTACTCAGAGTATTTGGCTGATTTGATCGTAAGAGACTACGGAA…
SMED30018602	SMEDS2F2_00036021-RA	ELD 2A11	ATP dependent RNA helicase DDX5-like (DDX5-like)	CGAGGAAAATCCGGTGTG	CCATTATATTGAGGCGGAGG	221 bp	CGAGGAAAATCCGGTGTGTCTTATACATTTTTCAATAGA-AGAATTCGAAAAGTGCTCGTCAATTGGTGAAAGTGATGGAAGAAGCTAATCAATCAGTTTCAGATAGTTTGTATGATCTTGCATATATACCAAGAAGTGAGCGTAAACAAAATTTCAATCGTCCGCCAATGCCAGTGCCGCAAGTAAATAATTATCAAGTACCTCCGCCTCAATATAATGG
SMED30012165	SMEDS2F2_00013416-RA	ELD 3E7	EF1a-like-2	TGCCTGGGTCTTGGATAAAC	GCGAATCTTCCTAGTGGTGG	1.125 kb	AGAGAACGTGGTATCACCATTGATATTGCTCTTTGGAAGTTCGAAACCTCAAACTACTACGTCACCGTTATTGATGCCCCAGGCCATCGTGATTTCATCAAAAACATGATCACTGGTACCTCACAAGCCGATTGTGCAGTATTGATCGTAGCTGCTGGTGTTGGAGAATTCGAAGCTGGTATCAGCAAGAATGGTCAAACTAGAGAACATGCTCTTTTGGCTTACACTTTGGGTGTCAAACAAATGATTGTCGGTATCAACAAGATCGATTCTACTGAACCACCATATAGCGAAAGCCGATACAATGAAATCAAAAAAGAAGTATCAGGTTATATTAAGAAAGTCGGATACAATCCAGAATCTGTTGCATTCGTCCCAATCTCCGGATGGGTTGGAGAC…
SMED30023593	SMEDS2F2_00011493-RA	ELD 2B4	netrin-like	GCAAGGCAGAAGTTTTGGAG	CTTGACGTGTCGCTTTTGTC	1.069 kb	GCAAGGCAGAAGTTTTGGAGATGTATTATCTAAAGATGAACAAAACTGGTTGGCAGCTACAGAAATACGAATCAGTTATATTCTAACTCCTAAAGAACATTACGGAAATCTGCTGTTGAGAGAAAAGCGAAATGCAGAAAATCCTGTTTATCATTTTGGTTCATCTGATATAATGATTGGTGGGCAACCTTTATGTCATGGACATGCTTCGAGAATAATCAGAACTTCGGATGATACTTATCAGTGTGAATGTCAGCACAGTACTGCTGGAAAGGATTGTGAAAAATGCCATGAAGAATTCAATGATCAACCGTGGAGTTCAGCAACGATTCGAAACCCAGCGGTTTGTAAAAGATGCGAGTGTAACAATCATTCGATAAAATGTGTATTCGATTTTAA…
SMED30015313	SMEDS2F2_00015526-RA	ELD 4G8	venom allergen-like (VAL-like)	ATGTTTACATGTAGTTATGTTG	CGGTTTTAACTGCATAGTCC	484 bp	ATGTTTACATGTAGTTATGTTGAAATTTTTAATGAAATGATTCAAAATAAAGTAAAAGTCAAACAGATAAAATACTATTTCTATAACACTATTTATTCAGAAAAAGTAAATTATGGGAAACAAATGGAAATTGGAACAACGAAGCACCATATAAAGTTGGACAAGCATGTTCCAGATGTCCAAATGGAACCAGATGCAGCAATGGACTATGCAGTTAAAACCG
SMED30018399	SMEDS2F2_00010064-RA_1_623	ELD 3F2	proteasome subunit alpha type 5-like (PSMA5-like)	TTCAGAGTACGATGGGGGAG	CGCTAAAGCTTCCATTCCAG	586 bp	TTCAGAGTACGATGGGGGAGTGAACACTTTCAGTCCAGAAGGAAGACTTTTTCAAATCGAGTACGCAATCGAAGCGACTAAATTGGGATCTACGTCAATCGGCATTCGAAGTGACGATGGAGTTGTTTTGGTAGTTGAAAAGCGTATTAATTCTCCATTGTTAGTGCCGACAAGTGTCGAGAAAATATTTAAAATTGATGATTATACAGCAATCGCTGTGAGCGGCTTAGTGGCTGATGCTCGCATCCTCATAGAACAAGCGCGTATCGAATCGGCAAACTATTGGTTTAACCACAACGAAAGAATGCCCCTGAAAAGTATAGCAGAAGCTGTCAGTAGAATAGCTTTATCTTTCTCTGATAACGACTCCGACTCCCCTCCAATGAGTCGGCCATTCGG…
SMED30000081	SMEDS2F2_00034381-RA	ELD 3A2	eukaryotic initiation factor 1a-like (eIF1a-like)	GCCGAAAAATAAGGGAAAGG	TCGTCGCTCTCTTCTTCCTC	465 bp	GCCGAAAAATAAGGGAAAGGGAGGTAAGAATCGTAGACGAGGAAAGAATGAAAAAGACAATGTAGATCGAGCAGTTGAATTTAAAGAAGAAGGGCAAGAATACGCTAAGGTTGAAAGAATTTTGGGAAATGGTCGGTTGTCAGCTGATTGTTTCGACGGGAAAAAACGGCTCTGCCATATTAGAGGCAAAATGAGAAAGAAGGTCTGGATTAATCAAGGAGATCTCATTTTGCTTGGACTGAGAGATTATCAAGACGAAAAGGCCGACGTTATTCATAAATTTAGTTCAGATGAAGCTAGAAAATTAAAAGCTGCTGGTGAAATTCCAGACTCTGTCCAAATTGAAGAATCTAATGATGTAGAATTCGATGCATCGGTTCAAGTTGATTTCGAACACAC…
SMED30023322	SMEDS2F2_00026702-RA_1_912	ELD 4G7	cathepsin L1-like (CTSL-like)	ATCTCCGTGACAATAACGCC	ATTGATGCGAACATCAGCAC	812 bp	ATCTCCGTGACAATAACGCCAGCCCGAAATTTTCCAGAAAAATGTCATCATTAGCAGACGATTTCGCTAAATTTAAACAACAATATGGAAAGGTATACGCATCAGCTGATGAGGAAAACGAAAGATACAACAGTTTTGTAATATCTCTCTTAACAATGAAGCATCACAATCAAATGTTTGCAAAGGGTCACAAGAAATTCCAAATGGGAATTAATGATATGAGTGATTGGACTCCAGAAGAATTCCATCAACGCAATAATTTAAAGATATCTAATCTAACCGGGTCGACATATTTGCCATTGAACTTAGAGCCTGAGCTTCCAGAGTCTTTTGATTGGAGAGACGAAGGTGCAGTTACTGAAGTTAAGAATCAGAAAGGTTGCGGTTCGTGCTACGCAT…
SMED30028442; SMED30008977	smed011462	ELD 4G9	lysosomal alpha glucosidase-like (LYAG-like)	CGGAAGCCCAGAAAATAATG	AGACCGGCAACAAGTCGTAG	588 bp	CGGAAGCCCAGAAAATAATGAAAACAGCTATTTCTAATCGTTATGCAATGTTGCCTTTATTTTATACATTATTAGTCAAATCCCATATGAATGGTGGCACCGTAATGAGACCAATGAGCTTTGAATTCTTTTCAGATAAAGTAACGCATTCTATAGAATTACAGTTTATGATTGGATCCTCGATTATGGCAACTCCAGTTGTTTATCCTGGGGCCAGATCTGTAGATGCATATTTTCCAGCTGGAGTCTGGTACGATTTTCACAGTGGAAAATTGTTACATTCAGATGCTGAAGGAGCTTGGTTGACTTTGGATGCTCCTTTGGACAAAATTAATATTGCATTACGCGGCGGTCATATAGTTCCTCTATTGGATTCCAATAGAAATTCTAAATCAAACA…
SMED30015696	SMEDS2F2_00028725-RA	ELD 3A10	macrophage-expressed gene 1-like-3 (MPEG1-like-3)	TTCGCGATCCCAGTTAAGAC	GGTAACGCAAGATTGGCAAC	1.605 kb	ATGAATTATATGAAGTAGCGTTCCAACCACACTCAAAACTAGACGCAAAATTCAGAAACAGAATTCTAGATATTGGAGCGTTATTGAAAGAAGGAAAAGACACAATTTATCCACAATATTTAGCGGATTTAATTGTCCGTGACTTCGGCACTCACGTCATTCGGTCGGTGGATGCGGGAGCGACACTAATAAAGACTGATGTTTTAAAATCGAATTATGTCAAAGGTTTTAAAGGGGATACAACTAAGATTGCAGCTGCGGCATCATTCAGTATGACAACAATGCTTTCAGTCAACCTCAAAGGAACCTATGTTGGTGATACTACGAGTATCAATGAATTCAACAATAATAGTGCAAGCACAAAAGTTGAAACTTTTGGTGGTAGACCGTTTGGTTCGA…
