# Supplementary material for: Embryonic origin of adult stem cells required for tissue homeostasis and regeneration
Source: eLife. 2017 Jan 10;6:e21052. doi: 10.7554/eLife.21052 (PMC5293490; doi:10.7554/eLife.21052)
Supplement: Figure 6—source data 1. — Hierarchical clustering of Zeta (ζ) , Gamma (γ) and Sigma (σ) subclass transcripts was performed using normalized RPKM data from the single embryo RNA-Seq developmental time course. Average RPKM values for Y, S2–S8 embryos and for C4 and SX adults are included. Transcripts with enriched at one or more embryonic stages are flagged. DOI: http://dx.doi.org/10.7554/eLife.21052.053 [file elife-21052-fig6-data1.xls]

## Sheet: Zeta NB Transcript Clusters
Cluster #	smed20140614 id	Smed name	Y Avg RPKM	S2 Avg RPKM	S3 Avg RPKM	S4 Avg RPKM	S5 Avg RPKM	S6 Avg RPKM	S7 Avg RPKM	S8 Avg RPKM	C4 Avg RPKM	SX Avg RPKM	S2 Enriched?	S3 Enriched?	S4 Enriched?	S5 Enriched?	S6 Enriched?	S7 Enriched?	S8 Enriched?
1	SMED30006047		0.360112	3.92735	4.83027	1.15204	2.70622	6.03371	7.51649	10.1829	10.0675	16.7954	Yes	No	No	No	No	No	No
1	SMED30007122		0.250693	0.555412	0.388853	0.451244	0.519792	0.620353	0.875655	1.31988	0.734625	1.97253	No	No	No	No	No	No	No
1	SMED30023669		0.120296	1.4312	0.971377	0.290483	0.667297	1.49651	1.75839	1.92418	1.22827	1.58843	No	No	No	No	No	No	No
2	SMED30003231		0	0	0.13623	0	0.474339	1.01195	0.731503	0.484013	0.392929	0.993989	No	No	No	No	No	No	No
2	SMED30003599		0.0484248	0.674485	0.945286	1.56785	3.06112	3.67318	3.53061	3.73721	0.697077	6.76701	No	No	No	No	No	No	No
3	SMED30003181		0	0.264659	0.192056	0.156957	0.842943	1.25792	0.983665	1.28613	0.972247	0.982492	No	No	No	No	No	No	No
3	SMED30005491		0.115801	0.49766	0.0712063	0.14394	3.20623	8.28141	7.31442	6.91181	6.06528	3.80568	No	No	No	Yes	Yes	Yes	Yes
3	SMED30017146	hox3*	7.50713	7.0551	4.69497	8.9932	10.3311	11.181	11.1386	11.6578	8.15693	8.59746	No	No	No	No	No	No	No
3	SMED30026101		0.692924	1.32434	0.14756	0.0709077	10.0823	25.5051	22.1469	20.1395	14.7153	12.5628	No	No	No	Yes	Yes	Yes	No
3	SMED30035904	prog-1	7.07773	16.7571	6.00215	3.95888	76.5694	536.025	447.929	393.795	219.986	339.919	No	No	No	Yes	Yes	Yes	Yes
4	SMED30000485		0.0746806	0.593621	0.824102	1.135	3.77917	3.22919	2.94736	3.49989	4.95953	2.43799	No	No	No	No	No	No	No
4	SMED30006353		0.113748	1.07108	0.370635	0.0641106	5.31376	6.3767	5.64203	5.44038	6.47987	4.80593	No	No	No	Yes	No	No	No
4	SMED30006464	tcf15	0.125779	0.716366	1.78019	2.48061	26.407	22.6807	18.3952	16.1368	21.8994	10.4854	No	No	No	Yes	Yes	No	No
4	SMED30007615		0.0962204	0.67719	0.746088	0.868176	3.09514	3.07798	2.60445	2.7026	2.45658	2.21586	No	No	No	No	No	No	No
4	SMED30008505	soxP-3	0.375985	1.73815	0.519703	0.303539	16.6427	22.0887	21.5071	17.4325	16.4003	11.2288	No	No	No	Yes	Yes	Yes	Yes
4	SMED30012332	egr-1	0.398985	1.65681	0.460326	0.547443	22.7405	19.9486	15.8423	12.5995	16.9534	9.90768	No	No	No	Yes	Yes	Yes	No
4	SMED30013674	abdBb	0.111812	2.03831	0.378986	0.568545	8.07518	8.95889	7.77745	7.2893	9.44139	4.85114	No	No	No	Yes	No	No	No
4	SMED30026364	p53	0.581556	3.35112	2.79631	3.39918	26.8413	21.8828	18.3995	16.7978	19.5805	12.318	No	No	No	Yes	No	No	No
5	SMED30024204		12.9465	16.3433	10.6376	7.19234	6.43363	52.3888	256.713	778.002	1457.05	1608.18	No	No	No	No	No	Yes	Yes
5	SMED30029814		0.618194	0.751037	0.449785	0.463662	0.327448	0.303409	2.68283	11.6048	56.8675	40.2298	No	No	No	No	No	No	Yes
5	SMED30030540		6.00019	19.8333	7.54733	2.59633	1.94638	6.08339	248.489	611.073	729.707	1005.55	No	No	No	No	No	Yes	Yes
6	SMED30000690		3.38371	4.87341	3.25695	3.00126	12.11	13.1352	13.4679	17.3094	31.348	21.2015	No	No	No	No	No	No	No
6	SMED30000938	six6*	0.0570206	0.222398	0.0714189	0.033221	1.31197	1.9	1.81645	1.96775	2.56839	1.04722	No	No	No	Yes	No	No	No
6	SMED30002865		1.04172	0.87165	0.720215	0.935729	0.625065	1.48731	1.2604	1.49104	2.21378	1.22192	No	No	No	No	No	No	No
6	SMED30004267		8.11685	29.3918	7.99204	4.02394	265.536	513.397	505.91	475.324	664.946	371.74	No	No	No	Yes	No	No	No
6	SMED30005357		1.90737	5.25635	1.57955	0.700101	13.3088	85.8642	119.876	145.314	147.822	86.5929	No	No	No	Yes	No	Yes	Yes
6	SMED30009712		0.233922	0.971429	0.365016	0.315693	3.73487	6.31427	6.5011	7.32019	8.34897	7.54293	No	No	No	Yes	No	No	No
6	SMED30010027		3.67552	1.2104	1.14727	0.998451	1.93854	8.85472	8.464	10.311	20.6613	8.56782	No	No	No	No	No	No	No
6	SMED30018242		0.116111	0.514927	0.652991	0.28894	1.38724	4.19785	5.75591	8.76681	8.69982	5.94969	No	No	No	No	No	Yes	Yes
6	SMED30022975	nkx2.4*	0.0392481	1.14681	0.100542	0.0954156	2.70188	6.65225	6.73771	7.01877	12.3504	5.96396	No	No	No	Yes	No	No	No
6	SMED30023071		0.182599	0.70144	0.306918	0.0988495	2.19307	4.03678	4.60123	4.7279	4.44693	3.60557	No	No	No	Yes	No	No	No
6	SMED30023969		0.437174	0.558684	0.140891	0.160099	4.1935	9.88846	8.88989	8.3284	13.3391	4.91081	No	No	No	Yes	Yes	Yes	Yes
6	SMED30025325		0.372087	1.07375	0.91563	2.117	3.67362	6.49101	7.97527	7.78355	8.34303	7.048	No	No	No	No	No	No	No
6	SMED30026808		13.2714	29.7596	11.4839	5.04786	108.977	545.114	648.981	715.132	689.473	434.188	No	No	No	Yes	No	No	Yes
6	SMED30027343		0	0.140534	0.143366	0	1.08742	3.56998	4.10363	4.38836	6.54188	4.04693	No	No	No	Yes	No	Yes	Yes
6	SMED30028302		0.0239833	0.271992	0.0866545	0.266428	0.49429	0.737456	1.01406	1.60957	3.35111	2.30244	No	No	No	No	No	No	No
6	SMED30031336	musashi	0.229824	1.13187	0.214192	0.585663	0.675334	10.4226	13.1253	12.0412	12.0624	5.69286	No	No	No	No	No	Yes	Yes
6	SMED30031446		0.254897	4.13946	5.06192	1.78564	4.31741	6.04781	6.77167	9.56391	13.9278	11.0154	Yes	No	No	No	No	No	No
6	SMED30034490	fgfr-1	0.0412121	0.231699	0.0389479	0.115827	1.27644	1.86895	1.60863	2.56572	7.98257	3.33714	No	No	No	Yes	No	No	Yes
7	SMED30010627	meis2*	0.397147	3.49523	2.3263	7.60741	13.9016	12.0725	8.596	6.84919	7.75809	5.09338	Yes	No	No	No	No	No	No
7	SMED30011950	gata123*	0	0.137515	0.0975593	0.254431	3.66468	3.00051	2.28471	1.59206	1.48311	0.727173	No	No	No	Yes	Yes	Yes	No
7	SMED30023062	prog-2	13.9993	23.331	33.7108	56.7529	126.708	80.4185	51.2532	40.8844	47.1966	34.2594	No	No	No	No	No	No	No
7	SMED30023708	zfp-1	0.0906269	1.10841	2.0128	3.1533	18.8592	11.8326	8.36739	6.62934	8.32261	6.13539	No	No	No	Yes	No	No	No
8	SMED30022344		201.953	460.476	467.712	165.605	88.7632	80.3883	83.4145	77.0162	93.6438	50.1579	No	No	No	No	No	No	No
8	SMED30034525		6.8294	181.971	223.23	74.8868	9.5151	14.2966	10.5898	10.3248	8.21017	7.34322	Yes	Yes	No	No	No	No	No
9	SMED30000562		99.8968	94.3027	56.1368	82.6611	17.2691	26.4035	28.9612	27.8137	46.8944	30.8616	No	No	No	No	No	No	No
9	SMED30006455	foxJ*	17.2857	19.1063	16.4471	19.2305	15.0218	15.7779	13.6209	12.263	12.2181	9.44849	No	No	No	No	No	No	No
9	SMED30007854		47.6823	28.7587	21.9382	18.3694	15.0465	12.1437	9.9147	7.42786	5.86492	5.51659	No	No	No	No	No	No	No
9	SMED30012787		486.434	298.521	279.923	242.914	89.8654	33.2619	30.2145	12.5175	12.5777	10.6567	No	No	No	No	No	No	No
9	SMED30015704	abdBa	566.285	286.075	296.688	231.755	128.592	25.9323	24.9743	4.62651	3.62132	4.07347	No	No	No	No	No	No	No
9	SMED30033839	sp5*	486.658	236.346	199.184	169.459	81.1261	32.2214	24.4097	7.40368	8.53211	19.1792	No	No	No	No	No	No	No

## Sheet: Gamma NB Transcript Clusters
Cluster #	smed20140614 id	Smed name	Y	S2	S3	S4	S5	S6	S7	S8	C4	SX	S2 Enriched?	S3 Enriched?	S4 Enriched?	S5 Enriched?	S6 Enriched?	S7 Enriched?	S8 Enriched?
1	SMED30000064		42.9172	31.7886	25.6066	16.8521	8.90973	4.7178	6.02086	7.6311	37.6514	22.6876	No	No	No	No	No	No	No
1	SMED30000639		17.3721	10.0975	7.35454	9.25329	3.31256	6.46498	10.7383	11.233	6.85722	14.2449	No	No	No	No	No	No	No
1	SMED30001853		66.6282	42.1836	40.2059	29.1882	13.9089	8.40019	9.26148	10.0553	37.7291	18.0702	No	No	No	No	No	No	No
1	SMED30027834		31.1958	24.4823	21.2774	16.5536	12.0637	10.6689	14.7047	17.5381	30.2869	27.6528	No	No	No	No	No	No	No
1	SMED30030209		12.746	4.76515	2.89709	3.36749	1.43785	0.744737	0.726845	0.461605	1.33242	6.81504	No	No	No	No	No	No	No
2	SMED30005748	hnf-4	187.065	140.419	119.632	117.947	45.3084	24.7639	23.4724	18.2815	36.0001	23.847	No	No	No	No	No	No	No
2	SMED30007290	gata456a	181.518	101.109	90.4486	81.5024	43.8567	22.7387	21.946	20.3888	20.8618	35.2503	No	No	No	No	No	No	No
2	SMED30007704		36291.3	13267.9	13900.9	14830.4	6981.48	2803.69	3317.67	3105.02	6930.3	5232.46	No	No	No	No	No	No	No
2	SMED30029096		571.797	406.993	343.207	251.617	101.188	27.2889	28.4755	13.9467	29.929	27.5401	No	No	No	No	No	No	No
2	SMED30029891		215.751	71.0291	74.5775	93.2848	56.8269	25.9443	24.4115	17.1524	18.3398	34.3927	No	No	No	No	No	No	No
2	SMED30034573		729.279	386.575	369.484	304.117	203.47	222.707	221.435	224.38	294.978	231.722	No	No	No	No	No	No	No
2	SMED30034858		14.3842	15.6933	15.0667	18.6951	10.5022	8.85009	8.91516	9.40336	9.68097	9.52708	No	No	No	No	No	No	No
3	SMED30008411		94.1682	29.1267	34.6174	35.9609	25.4183	25.9762	33.0481	49.9823	262.053	95.0043	No	No	No	No	No	No	No
3	SMED30015783		28.9273	16.2522	12.3205	9.95361	7.57907	19.1158	14.4565	11.76	41.3474	21.4145	No	No	No	No	No	No	No
3	SMED30019800		0	0	0	0	0.0356349	0	0	0	0.483224	0	No	No	No	No	No	No	No
3	SMED30023308		0	0.200261	0.113669	0.102985	0.511067	1.09808	1.36261	2.24509	4.95742	1.60956	No	No	No	No	No	No	No
3	SMED30027855		18.0179	3.11816	3.80281	5.09414	3.49429	6.6076	8.41693	15.2676	62.7518	19.7816	No	No	No	No	No	No	No
3	SMED30030310		0.0905725	0.449728	0.377762	0.15463	2.47646	5.76945	9.5327	17.5312	55.6341	13.5814	No	No	No	Yes	No	Yes	No
3	SMED30032979		17.3972	14.6126	13.1952	11.8924	8.11664	12.7806	19.2494	21.1542	32.8012	16.0811	No	No	No	No	No	No	No
4	SMED30002603		2.41719	2.98355	1.68497	1.17823	1.9501	56.5017	113.198	131.554	141.275	172.156	No	No	No	No	Yes	Yes	Yes
4	SMED30005188		6.02584	7.18239	4.87321	4.21823	9.62793	35.5254	108.364	186.805	470.08	436.18	No	No	No	No	No	Yes	No
4	SMED30005941		0	0.0566186	0.278467	0.0150149	0.0991211	0.139096	1.15041	2.7391	8.11226	7.34273	No	No	No	No	No	No	No
4	SMED30011793	nkx2.2*	0.311688	0.356543	0.599525	0.764062	2.98943	5.58109	7.7905	12.4709	40.7933	26.0953	No	No	No	No	No	No	No
4	SMED30013949		0.904844	0.825686	1.1146	1.43124	12.7507	15.9923	23.0381	37.1762	80.8459	56.3069	No	No	No	Yes	No	Yes	No
4	SMED30014561		0.681851	1.22273	1.98006	3.8073	6.19932	9.52524	24.1024	67.0122	105.766	91.1464	No	No	No	No	No	No	No
4	SMED30018127		1.70833	0.93711	0.385046	0.417173	0.172571	0.818333	1.33786	2.43728	3.05541	3.16479	No	No	No	No	No	No	No
4	SMED30019175		3.88276	10.978	10.0376	12.8101	72.3423	37.6671	59.6647	162.393	525.761	686.582	No	No	No	Yes	No	No	No
4	SMED30021294		0.903848	2.71637	2.11315	0.977846	1.97817	4.09053	3.82715	4.17475	5.72097	7.4119	No	No	No	No	No	No	No
4	SMED30022596		1.22833	1.03252	4.65406	6.78598	7.92808	6.90831	14.487	39.5511	284.864	168.442	No	No	No	No	No	No	No
4	SMED30023101		0.655744	0.564871	0.56672	0.30017	2.91289	7.10149	10.1045	16.8834	13.087	30.1653	No	No	No	Yes	No	No	No
4	SMED30024718		0.398455	0.423026	0.498956	0.146139	0.789741	11.8349	16.6723	20.4967	19.7657	25.4989	No	No	No	No	Yes	Yes	Yes
4	SMED30025889		0.940726	0.990647	0.822261	0.613938	4.50719	9.15984	10.5415	13.0036	37.4145	20.6847	No	No	No	Yes	No	No	No
4	SMED30033976		10.9039	3.98626	3.65334	3.81238	4.26955	7.52852	11.5628	14.1171	25.9001	20.0864	No	No	No	No	No	No	No
5	SMED30004081		6.48983	9.02957	4.93323	5.93611	7.24848	79.0759	111.301	128.362	93.0053	111.444	No	No	No	No	Yes	Yes	Yes
5	SMED30004568		0.316444	1.23205	0.706072	0.669944	5.46866	9.60534	10.3046	10.4934	11.0182	8.66399	No	No	No	No	No	No	No
5	SMED30007385		2.27088	3.67554	3.06864	5.75705	43.536	102.015	61.4307	72.8264	74.8001	71.2131	No	No	No	Yes	Yes	No	Yes
5	SMED30008522		61.4524	28.5108	26.5427	27.2367	104.018	332.714	341.567	326.434	286.428	353.69	No	No	No	No	No	No	No
5	SMED30014430		0.0769404	0.711026	0.506156	0.262728	1.66556	7.04189	5.72849	4.95836	5.01365	2.68473	No	No	No	No	Yes	No	Yes
5	SMED30016901	prox-1	0	0.271818	0.0947787	0.069883	3.29672	4.58508	3.9082	3.19354	2.6655	1.29482	No	No	No	Yes	Yes	No	No
5	SMED30017635		0.0743838	0.531096	0.105739	0.0845972	0.441232	4.2702	6.50212	5.84537	5.66184	4.15739	No	No	No	No	No	Yes	No
5	SMED30020968		0	0.289319	0.106418	0	0.58346	0.702755	1.28632	1.60724	0.473859	1.4183	No	No	No	No	No	No	No
5	SMED30021345		0	0.0150497	0.119024	0.161766	0.352473	0.244468	0.331848	0.308604	0.260798	0.356719	No	No	No	No	No	No	No
5	SMED30025408		0.884325	1.19507	1.38345	1.8974	4.67246	6.92006	4.72824	3.40941	6.80884	5.71228	No	No	No	No	No	No	No
5	SMED30029442	EGFR-2	0.180056	0.303676	0.358952	0.501445	1.12892	3.2257	5.90868	6.71999	5.98952	6.49342	No	No	No	No	No	Yes	No
5	SMED30032823		2.25995	9.13265	4.40511	4.86623	10.2218	95.7098	167.838	154.415	60.4552	95.7027	No	No	No	No	Yes	Yes	Yes
5	SMED30034597		4.50471	6.53101	3.60496	2.23526	1.55332	95.6635	236.888	244.476	165.863	202.706	No	No	No	No	Yes	Yes	Yes

## Sheet: Sigma NB Transcript Clusters
Cluster #	smed20140614 id	Smed name	Y	S2	S3	S4	S5	S6	S7	S8	C4	SX	S2 Enriched?	S3 Enriched?	S4 Enriched?	S5 Enriched?	S6 Enriched?	S7 Enriched?	S8 Enriched?
1	SMED30000930		0.114671	2.35161	4.3919	3.47618	11.9766	8.19581	5.93031	4.93126	4.98308	2.80098	Yes	No	No	No	No	No	No
1	SMED30000949		0.138489	1.06279	0.494412	0.129798	12.7781	11.6378	4.84227	4.00079	3.01456	1.42024	No	No	No	Yes	Yes	No	No
1	SMED30019097	soxP-1	5.85102	5.40452	9.01082	9.91386	48.9933	31.1482	15.947	10.5031	7.1576	5.23596	No	No	No	No	No	No	No
1	SMED30019390		0.338365	0.593884	0.265367	0.919927	12.6426	7.21456	3.88687	3.62521	4.57412	7.77733	No	No	No	Yes	Yes	No	No
1	SMED30020283	SoxP-5	0.186883	2.8012	4.21565	4.85665	11.9189	7.50082	4.27201	4.19052	4.17052	11.3268	Yes	No	No	No	No	No	No
1	SMED30023483	inx13	2.96099	1.51757	6.82409	6.98056	51.2884	39.2099	13.1236	8.0346	3.16085	5.37078	No	No	No	Yes	No	No	No
1	SMED30027299	pbx-1	31.104	23.171	30.1897	37.3877	61.1202	55.7324	44.3883	37.2133	39.0862	29.6586	No	No	No	No	No	No	No
1	SMED30029161		0.332333	0.590464	0.453217	1.00471	1.69796	1.00994	0.983503	0.670546	0.24139	0.910512	No	No	No	No	No	No	No
1	SMED30035063	soxP-2	0.669385	2.51076	3.60898	5.70425	19.4378	12.9926	7.36105	5.9805	4.35154	4.14856	No	No	No	No	No	No	No
1	SMED30035424	nlk-1	5.38022	6.44718	6.26507	7.99918	73.8378	73.6507	37.2291	26.0471	19.1315	14.844	No	No	No	Yes	Yes	No	No
2	SMED30000446		1.23326	0.608574	0.539905	0.624758	5.56686	7.32805	6.13031	5.42352	6.19303	3.24237	No	No	No	Yes	No	No	No
2	SMED30008752		0.251214	0.691559	0.376114	0.606054	6.39885	10.4278	7.24799	6.19374	4.85081	2.76131	No	No	No	Yes	No	No	No
2	SMED30009204	fgfr4	0.352025	1.11021	0.349553	0.330582	4.26794	9.27546	7.03193	6.29512	4.20948	4.45666	No	No	No	Yes	Yes	No	No
2	SMED30009752	pitx	0.191677	0.315906	0.109441	0.11562	4.81969	5.93469	3.83734	2.85231	2.09912	0.785085	No	No	No	Yes	Yes	Yes	No
2	SMED30010458	Znf91	0.389156	1.20543	0.808177	1.16958	15.1467	32.4939	23.1423	17.8165	14.0081	6.06751	No	No	No	Yes	No	No	No
2	SMED30010910	pou6*-2	1.47615	3.17508	2.49997	3.83076	9.80482	19.6265	16.8039	15.325	11.1922	8.51316	No	No	No	No	No	No	No
2	SMED30025778	soxB-1	0.0539694	0.140331	0.206091	0	6.88739	7.28136	4.91377	3.44661	2.89654	1.01485	No	No	No	Yes	Yes	Yes	Yes
2	SMED30030055		0.0458142	0.447096	0.24626	0.0587758	2.44001	5.42891	4.20148	4.12844	3.87648	2.60999	No	No	No	Yes	Yes	No	Yes
2	SMED30030379	pou2-3	0.115445	0.644325	0.214138	0.360167	4.20275	6.89998	4.68921	4.43942	4.357	3.13259	No	No	No	Yes	No	No	No
2	SMED30030505	lhx*-2	3.88194	3.0475	3.14404	2.37366	3.64642	5.24059	3.87797	3.84078	4.04187	2.42841	No	No	No	No	No	No	No
2	SMED30030789	pbx4*	0.139007	1.96624	1.67464	2.73986	9.26057	10.2962	7.14954	7.45349	5.50307	4.09991	Yes	No	No	No	No	No	No
2	SMED30031193		0	0.0584037	0.142062	0.0279439	0.562119	0.570798	0.768089	0.56321	0.338381	0.427246	No	No	No	No	No	No	No
2	SMED30032377		0	0.163029	0.0802185	0.793374	1.96531	2.44112	1.04035	1.66146	0.883323	0.878383	No	No	No	No	No	No	No
2	SMED30032426	pou4	0.0934223	0.10798	0.0725496	0.0624881	3.17244	4.82047	3.5783	2.77842	3.41585	0.911486	No	No	No	Yes	Yes	Yes	Yes
2	SMED30033690		9.32486	1.76512	0.874703	2.03373	7.81263	12.3302	9.40337	8.51046	9.78049	4.48664	No	No	No	No	No	No	No
2	SMED30034737		0.0855894	0.344345	0.155457	0.209462	1.93405	4.32578	2.96595	2.72983	3.02221	1.15927	No	No	No	Yes	Yes	No	Yes
2	SMED30035448		1.28406	2.61311	2.27377	3.43438	3.92629	5.04203	4.4368	4.05924	4.85108	1.70277	No	No	No	No	No	No	No
3	SMED30000242		0.56807	1.40239	1.3747	0.552613	4.50471	16.7353	31.4917	31.5763	24.8362	9.98208	No	No	No	Yes	Yes	Yes	Yes
3	SMED30000524		0.485269	0.880766	0.369589	0.291144	1.98629	15.9508	18.1217	15.9354	15.6929	6.99468	No	No	No	No	No	Yes	No
3	SMED30000852		0.338794	0.933435	0.178406	0.203909	0.951347	8.58599	12.2605	13.8983	16.5242	8.14314	No	No	No	No	No	No	No
3	SMED30001142		0.273633	1.10785	0.292655	0.405209	1.75697	8.36296	9.20713	8.23615	6.96301	3.36024	No	No	No	No	Yes	Yes	Yes
3	SMED30002983		6.27621	16.0101	7.21497	3.91275	12.8449	179.983	350.343	410.835	399.248	197.659	No	No	No	No	No	Yes	Yes
3	SMED30005609		0	0.169319	0.0914783	0.0716144	0.206622	1.37185	1.86806	2.04452	3.29583	1.9178	No	No	No	No	No	Yes	Yes
3	SMED30006311		3.89829	27.8363	14.1173	5.4369	13.121	141.375	241.754	297.235	338.272	228.391	No	No	No	No	No	Yes	Yes
3	SMED30007744	smad6/7-1	1.80535	1.04028	0.418395	0.751488	3.60743	7.07133	5.32379	4.68283	7.74669	5.38788	No	No	No	Yes	No	No	No
3	SMED30010039		0	1.4535	0.811885	0.630451	2.05726	3.32008	3.50676	3.60773	4.25819	2.7946	No	No	No	No	No	No	No
3	SMED30010392		0.276652	0.199913	0.430885	0.78529	0.862608	1.2495	1.74319	2.5842	4.1357	1.24765	No	No	No	No	No	No	No
3	SMED30010542		0	0	0	0.0340701	0.336774	1.52113	1.05256	1.09958	1.21997	0.498415	No	No	No	No	Yes	Yes	Yes
3	SMED30012777		0.551044	0.943456	0.223814	0.265933	1.82343	14.7451	21.0242	19.7814	19.1701	8.63847	No	No	No	No	Yes	Yes	Yes
3	SMED30014105		0.101381	0.66637	0.702337	1.57104	3.35081	3.66403	3.27663	3.29615	4.21709	2.62078	No	No	No	No	No	No	No
3	SMED30016760		1.12041	5.50697	1.50899	1.38329	1.08015	18.4215	53.282	61.4185	30.4656	25.6888	No	No	No	No	No	Yes	Yes
3	SMED30016993		0.209339	0.593725	0.233449	0.378041	1.64379	4.66992	7.64065	7.92216	7.54689	2.66502	No	No	No	No	No	No	No
3	SMED30019103		2.266	6.06486	1.05533	0.691591	1.51171	27.5271	79.157	107.663	92.8432	65.0556	No	No	No	No	No	Yes	Yes
3	SMED30019451		1.05936	2.75749	1.28756	0.601586	1.39326	24.5593	55.8521	74.1488	98.301	68.6756	No	No	No	No	No	Yes	Yes
3	SMED30019915		0.0420774	0.152514	0.0546183	0	0.567195	2.84005	1.98551	1.64053	3.22263	0.638161	No	No	No	No	Yes	Yes	No
3	SMED30022033		0	0.0304946	0.0216343	0	0.0845449	0.573043	0.757828	0.640361	1.03219	0.462552	No	No	No	No	No	No	No
3	SMED30022769		0.3411	0.991694	0.430962	0.32052	0.831156	12.3321	23.091	21.8272	20.3642	6.7216	No	No	No	No	No	Yes	Yes
3	SMED30023391		0.427312	14.2467	10.7327	3.20316	4.52631	18.1478	25.1214	23.994	18.408	12.2952	Yes	No	No	No	No	No	No
3	SMED30025164		0.58397	1.30426	0.915703	0.362707	2.48234	24.3508	35.5295	35.235	40.5494	27.4934	No	No	No	No	Yes	Yes	Yes
3	SMED30026105		0	0.474258	0.149996	0.0452714	0.157173	2.11422	3.47032	3.19787	1.57663	2.56612	No	No	No	No	No	No	No
3	SMED30026887		8.47669	174.117	146.906	63.2173	46.8107	256.813	451.68	543.079	687.988	417.326	Yes	No	No	No	No	No	No
3	SMED30029488		4.01165	2.37438	1.27875	1.24651	1.35412	3.06547	3.92952	4.57567	5.37277	4.2951	No	No	No	No	No	No	No
3	SMED30031010		0.299498	2.80115	1.90632	0.666952	1.41882	7.55605	9.56628	9.17265	7.94624	6.66638	Yes	No	No	No	No	No	No
3	SMED30031050		0.109651	0.549237	0.150502	0.0534758	1.3384	8.87916	11.5327	10.3959	14.1675	4.72451	No	No	No	Yes	Yes	Yes	Yes
3	SMED30032404		0.0739357	0.426902	0.107498	0.153422	0.567169	2.25894	2.40305	2.63432	1.72861	1.46824	No	No	No	No	No	No	No
3	SMED30033624		0.0868507	0.527681	0.457729	0.0573543	0.777181	0.919887	0.921155	1.71481	2.71355	1.26222	No	No	No	No	No	No	No
3	SMED30033646		0.619612	1.89874	1.40377	2.07772	7.55791	23.3814	39.1335	43.444	45.4031	11.6128	No	No	No	No	No	No	No
3	SMED30035286		0.109724	0.479167	0.280058	0.0686595	0.351891	3.59863	4.1719	3.91749	3.58264	1.49689	No	No	No	No	No	No	No
3	SMED30035314		0.0977174	0.410482	0.25509	0.348628	1.37644	1.07668	2.45008	4.02759	3.53376	1.00376	No	No	No	No	No	No	No
3	SMED30035834		0.374391	2.09436	0.370629	0.247792	1.72029	12.6041	12.6532	16.3245	16.6917	6.64901	No	No	No	No	No	No	No
4	SMED30004410		0.0705254	1.23326	1.07966	0.272502	1.43771	1.76494	1.68874	1.85123	1.41864	1.87016	No	No	No	No	No	No	No
4	SMED30012491		0.0922634	0.318324	0.0617969	0.235692	0.491697	1.24782	1.38875	1.1772	1.28279	1.4042	No	No	No	No	No	No	No
4	SMED30021317	sim	0	0.103247	0.0278302	0	0.85009	1.34107	0.966821	1.0719	1.16058	2.73916	No	No	No	No	Yes	No	No
4	SMED30024478		0.173084	0.321558	0.103451	0.0812482	0.946338	2.30246	2.30001	1.97833	2.32652	3.61094	No	No	No	Yes	No	No	No
4	SMED30032564		0.0184672	0.0109922	0.0863585	0.0301175	0.0110147	0.0573612	0.084185	0.125385	0.0527204	0.281532	No	No	No	No	No	No	No
4	SMED30034750	nanos	0	0.302359	0.255208	0.0358572	0.998156	3.01149	2.49991	2.45103	2.58468	5.596	No	No	No	No	Yes	No	No
4	SMED30035434		2.48633	1.88578	1.89032	1.20578	0.982743	0.646219	3.93947	8.53104	10.3165	15.7255	No	No	No	No	No	No	No
5	SMED30002916		6.4247	6.85781	12.0241	5.45059	4.20693	3.43653	4.99629	6.20656	19.3876	11.9944	No	No	No	No	No	No	No
5	SMED30004739		0.496761	0.50875	0.385606	1.30564	0.205021	0.789393	1.44729	2.33302	11.2564	6.37402	No	No	No	No	No	No	No
5	SMED30031572		3.42554	5.04868	3.34265	1.69501	1.47285	6.97432	75.8653	182.478	561.924	351.173	No	No	No	No	No	Yes	No
5	SMED30032204		0.101154	0.0694956	0.135233	0.0997529	0.487649	0.154487	0.173333	0.0882795	0.519992	0.239552	No	No	No	No	No	No	No
6	SMED30012378	ghsr*	250.858	209.831	169.256	211.25	105.102	103.898	115.13	114.642	184.227	96.0153	No	No	No	No	No	No	No
6	SMED30023158		45.8378	36.2905	37.2026	26.9976	15.4994	9.76077	7.49173	4.76348	4.91234	3.14956	No	No	No	No	No	No	No
7	SMED30009076		101.737	2270.15	2937.31	2117.6	2143.98	2120.41	2749.51	2875.21	2113.18	1567.56	Yes	No	No	No	No	No	No
7	SMED30011277		0.496167	31.7418	34.2809	23.4251	38.8677	7.76131	2.65581	2.26078	0.776634	0.680538	Yes	Yes	No	Yes	No	No	No
7	SMED30022580	runt-1	0.0717665	3.46809	3.76145	4.29494	2.65784	0.881971	0.543445	0.344545	0.475873	0.089813	Yes	No	No	No	No	No	No
